# Supplementary material for: Obesity dysregulates feeding-evoked response dynamics in hypothalamic satiety neurons
Source: Sci Rep. 2025 Oct 14;15:35837. doi: 10.1038/s41598-025-19800-2 (PMC12521569; doi:10.1038/s41598-025-19800-2)
Supplement: Supplementary file 8 — Supplementary Material 8. [file 41598_2025_19800_MOESM8_ESM.zip › Supp Fig 3/Supp Fig 3a/Supp Fig 3a/NCD_to_HFD_1st_MPK172_matrix_8.csv]

-0.2554996617481834	-1.0278996477183466	-1.1593804619297428	1.4899622500346885	0.2844129336067502	-0.6071726242351736	0.35504602043487793	-0.35099604603436463	0.052571754497617265	0.1497508185405271	0.4930697161146055	0.08307085052996174	-1.7880520853971007	0.0011031441038890145	-0.09392463539582659	0.4644331522119943	-0.2866451239939722	-1.5418398689937407	-1.5397657665225224	-0.6369311712269254	0.5618566477982876	0.9761771546232346	0.07879997453110746	-1.025328399052507	-0.5119658968322102	-0.20606793336382118	-1.0263507631518523	0.4985284566014556	-0.23685292096659483	-0.6628542780809872	0.06998186718384629	-0.1119333598544382	0.43488530900693056	0.5459168607487804	2.1422336149127035	0.5455025258575281	-1.5587034284574999	-0.413342658210649	0.35511029665105687	-0.15729499939430602	-0.12006966228192861	0.11328802514874847	-0.7250395350096429	-0.39730721440210026	0.06388467943160844	-0.05575896216553642	0.33025454848067715	-0.9884719418675209	0.7187868576362973	-0.48570662790308905
-0.26257982636011357	-0.9786406226102086	-1.1903477258732955	1.535615474197749	0.19923154625362677	-0.6392801419245426	0.5372964085643039	-0.33753687255137127	0.009922520252783042	0.19825679303784088	0.5230996755679215	0.11953552751336723	-1.872868450916251	0.0027923055225407365	0.05061222390703978	0.4035387240846121	-0.16408111336987188	-1.4569792911379045	-1.4663365565930206	-0.7511220468895505	0.6035795942312387	0.9262220033539991	0.11020433628598622	-0.7967706338163214	-0.5412352687946	-0.20005400396202694	-1.1531378266904535	0.6250068389510843	-0.1520758318151148	-0.5997948056609237	0.04837053883386534	-0.22354088228898394	0.47274099134557107	0.5992018344805069	2.1310315557406954	0.6388517223689029	-1.3189577776274337	-0.44086426021878516	0.40421601884470804	-0.25661977251673973	-0.1689734930263128	-0.07311422836622972	-0.7117252266930767	-0.32710537522334326	0.09882845795429547	-0.0949850413816817	0.2775720371143161	-0.8652373398722282	0.8505979351762744	-0.4632902782695014
-0.32118388511352275	-1.0642978493750865	-1.1928691993029117	1.5145830056033454	0.16351507106302154	-0.6061207511974515	0.5545770020669402	-0.27907312009044466	0.13000519632221855	0.19448174672855092	0.5340301897350764	0.09655233110639061	-1.869946447658234	0.0018787628917039034	0.15913958229548616	0.4139537246720149	-0.41433138802158104	-1.452231643466179	-1.3870709765673626	-0.894592280331885	0.5756616150347847	0.9514815648489274	0.12436693155950251	-0.6405635996112731	-0.554065324180865	-0.15826697593180616	-1.1613436737735887	0.5240504209332709	-0.03337387060289488	-0.6465154812981352	0.14430365156492317	-0.15233761977411975	0.4243972019698683	0.6430790813742383	2.004849743312255	0.6460037242554747	-1.2580779089069813	-0.43296047036270346	0.41382012141738866	-0.3248484867058162	-0.10050120799822389	-0.15403084726260707	-0.7178900562540135	-0.2870372513961848	0.13494685129831477	0.018835126965475717	0.21515957256163284	-0.8048985477579743	0.7743689740331022	-0.5473563757106988
-0.31429486367160286	-1.0906334856007827	-1.1690100358992195	1.3802843099714772	0.09863963410180732	-0.5408901142650505	0.5610954283200366	-0.2237220072608973	0.13419044251797085	0.27445879925250793	0.46261333574944286	0.025219063000904693	-1.802713012494217	0.015480487763799214	0.13590915485769067	0.3034719101021527	-0.5944140402726935	-1.4765734009338038	-1.3234060743938882	-0.864961452999802	0.5445988088864037	0.8999714875792797	0.12262755240392531	-0.5190459311799389	-0.5972139124076363	-0.1476927463388195	-1.1443619422792077	0.4789400906573108	0.023135421023727266	-0.6881616050402086	0.2090941905211131	-0.19450449833087782	0.4400044172503241	0.7042339255220742	2.0415017699750493	0.6409848067407409	-1.2845014162407087	-0.45919440920269194	0.37089762602130105	-0.33033415862763404	-0.0788077040275375	-0.19504258075479924	-0.7395770744570551	-0.27254278922918873	0.11916673044757908	0.06311643460970844	0.18391441931933217	-0.7698147715439765	0.7107679140660117	-0.5430332689033895
-0.3430495805679231	-1.1050823423348697	-1.0865585241684916	1.2254584625625529	0.048694017660878504	-0.5201703917109665	0.5520257471491256	-0.24009748464467506	0.10954294466445477	0.26165330287906663	0.4101662710266859	-0.02199757873791559	-1.7238552893899275	0.01952327899777785	0.11619926985800118	0.24881638374875018	-0.541769837942181	-1.4917480736601694	-1.2989222662315678	-0.761750879750012	0.51962811685096	0.8431969418047845	0.06136630008798527	-0.4354816834367779	-0.6449536877447015	-0.19266993358256448	-1.1604343044902774	0.4015015944684153	0.023224579842074107	-0.7000888002879653	0.2545325980025067	-0.2147820574796758	0.406813662519907	0.768683338742468	2.084106121452879	0.6722237745893318	-1.2784754279066564	-0.4625122423734279	0.35871516473534815	-0.2517419876173602	-0.06915153362578014	-0.13421224282421731	-0.7294230591716883	-0.2681740934899837	0.0969458750183629	0.12284395570476718	0.19959577596894293	-0.8149227559991246	0.7092450485283909	-0.5270176437755631
-0.3371985659205101	-1.153897250741099	-1.0271035195335891	1.1441158942465872	0.032474462815132964	-0.4921980650142612	0.5490606398035588	-0.22696783195342704	0.10235671130845721	0.26037821357656266	0.40573841254240484	-0.0920365983082984	-1.7006558926563116	0.05013425898132448	0.09153479653754482	0.18294986441226427	-0.520028034997234	-1.4700689990872389	-1.3016560031358921	-0.6661027226885387	0.49982556774470294	0.7677877095975124	0.028208228634355657	-0.3885961148408701	-0.655926285069287	-0.2583550423296603	-1.1552016196522095	0.40081136482575724	0.054758965971511815	-0.7634738738325941	0.26975666095017997	-0.20825705309491002	0.41047629189911056	0.8228393696721582	2.083211976624604	0.6454568235829018	-1.242919715632477	-0.4836815030163919	0.32613027476379414	-0.19679908418602698	-0.05372242694082157	-0.08047250927782738	-0.7582941864180818	-0.21009648171994488	0.09658252506568756	0.125611035137733	0.24403675261222335	-0.8134404636755789	0.7050118593029616	-0.498332490707538
-0.3109762408414087	-1.16006481239835	-0.9214655773354349	1.0389765900352388	0.013589768786042964	-0.494199387327576	0.5523882080094055	-0.21649794692960816	0.06492813260135877	0.3017705851848083	0.41440327687609574	-0.1229057820013565	-1.695817634328174	0.006751299329204493	0.1300892114012832	0.13998602337674823	-0.5711688688464179	-1.5189811659211496	-1.2978357724212797	-0.6137998095056133	0.4814017923606189	0.6993230802596747	0.015251976968739535	-0.3734856462477391	-0.684860537737107	-0.32431009726474486	-1.1465270271668042	0.3975196366325851	0.0972934467454076	-0.7767677217240466	0.27033751847573767	-0.1717460490835992	0.3849557699620414	0.8326866760468318	2.0755387404288586	0.6424351589449582	-1.2540518547783097	-0.50933204362932	0.29343658198666217	-0.17438929631999608	-0.053026767352738	-0.038916494801639535	-0.7625961846361535	-0.22735074816874593	0.11140359387586495	0.14963070482808272	0.27547709449880897	-0.8334198371625179	0.7120485907255878	-0.4906860872314134
-0.3065835124359295	-1.1884312920439757	-0.8807286398557403	0.9978176041123363	0.007582017482206662	-0.4823098539349381	0.5507729166459845	-0.24878623860030713	0.05331574290203899	0.29527506186445973	0.3920609805965563	-0.11817456676922387	-1.655630132484849	0.007357179068192006	0.142688012325676	0.10971721753255691	-0.555751046496497	-1.5592802174416405	-1.3022711107685752	-0.5464212357122437	0.4722229676698855	0.6537599765407691	0.011164928802501813	-0.38744251087343873	-0.7121510566524099	-0.33146978343972383	-1.1460930733390615	0.3627931957920033	0.14727498974768774	-0.7753352833770032	0.24040951424019136	-0.17743357309145155	0.349436968158302	0.8529951390486123	2.0049397974318195	0.6009752965471505	-1.227782862434456	-0.49290177702958987	0.303485162341845	-0.15831673233268995	-0.04857117152085186	-0.028123112462393206	-0.7638968722531992	-0.25887349359507716	0.10359170753746699	0.17953206175368885	0.2568914575316063	-0.7985239147701844	0.6802405415628502	-0.5026051204766545
-0.32610292274981734	-1.216701700758151	-0.8956388039767101	0.985729534369328	-0.006559641154289853	-0.45617685419488435	0.5520239657020329	-0.2470687997780573	0.041157053081860934	0.32911720041341463	0.38465301401482804	-0.09395424798776747	-1.61663151150566	0.007225880978413602	0.17383821072348635	0.038545428701998063	-0.4827021320808269	-1.5690867267847137	-1.307501722793269	-0.4765255287036118	0.47117197557547363	0.631581214610319	0.05791150183843367	-0.3466824848156989	-0.7371451288217109	-0.3058642992941763	-1.1473167572067982	0.35801873430215203	0.16640813693879278	-0.7925682935702932	0.2446673463647954	-0.16843698109106642	0.3237294929989837	0.8961481988343589	1.9354280231412286	0.5839197596425234	-1.1910610834547646	-0.5427433624436264	0.3057003869936246	-0.1319596200249517	-0.016650577515484568	-0.02297225307778458	-0.7729889186461701	-0.24215600267901646	0.08049261911104451	0.19623967612001741	0.21943222971358706	-0.7843041419599119	0.6723385610568162	-0.48761948730970445
-0.3080022082121447	-1.2284381100278543	-0.8774993687518989	0.9401452984951615	-0.01909166879792588	-0.4392980399927957	0.5448359380229203	-0.27190836238509963	0.06364538284164549	0.31054554550767033	0.37552464837858557	-0.09375610307633622	-1.5623835260856445	0.0299172198078815	0.2070677619763841	-0.01635208951307393	-0.43991972985786976	-1.535254646557774	-1.3099272233632828	-0.46892295790761074	0.4715731399913504	0.6087727608897805	0.07763726704805599	-0.28667033450793916	-0.7595209473665123	-0.2804481112368252	-1.1362963344679442	0.3553647025906875	0.2041474475276816	-0.8233076719009977	0.2607830426905178	-0.12828461425609355	0.2861994831040143	0.9380245384893208	1.938863639235397	0.5486214268990336	-1.1813452835805964	-0.5696008767601878	0.32741082177348496	-0.1306744804161123	-0.01208564314717953	-0.0038447384830065908	-0.7853067683611705	-0.21097988341896007	0.08894842398845974	0.19896396133477479	0.19051546271606448	-0.7636164842668879	0.6463510441669548	-0.4766392854624694
-0.32260321717817375	-1.2418011538805027	-0.8159879128667888	0.8634527200409614	-0.0714250941315124	-0.42509557769450224	0.5727404139445155	-0.2926969043231743	0.0885778251007089	0.31844179639050385	0.36801242050512495	-0.10481892507807096	-1.4931864576310852	0.019373152951232354	0.2705789120543607	-0.07008864522641152	-0.44537771728085185	-1.5183430024215108	-1.2695579871122535	-0.44035849746569183	0.452009855252309	0.5389022131533048	0.12541450184779596	-0.15529731866536287	-0.8154896165627499	-0.25912119043124776	-1.1441598228490044	0.33390868682752395	0.2649124827620837	-0.8544554086185749	0.31192199144469884	-0.08976681978396939	0.258413477932122	0.9910762761233741	1.9636882776529447	0.5559983243035977	-1.097251005764703	-0.6264120286285697	0.3316559633626217	-0.13742934345162888	0.004157489085626096	-0.003360210085297377	-0.8074743017546855	-0.16182302285352973	0.08250506907087626	0.23162419877927648	0.17760778275821804	-0.7248462283091748	0.6146760083927798	-0.4593818736144238
-0.3657542988741625	-1.2572785267925108	-0.7484677634849791	0.8280791988988978	-0.08293057181457897	-0.4231274869694399	0.5319113166835755	-0.29850347369705804	0.12549510806517977	0.312765070502909	0.3214824535781807	-0.0811317349073121	-1.403898737926448	0.005336075525223041	0.3107046284305801	-0.12990993108253823	-0.49040126735181	-1.4974049184549225	-1.2490297165145257	-0.3741987189865143	0.4107113259939011	0.48129626801749953	0.1679173006183367	-0.04891127485315876	-0.862769460458528	-0.24909036006259325	-1.1208162057287354	0.2951421662687774	0.3256943616766629	-0.9053966302783051	0.3517335091265251	-0.03743080429459948	0.2555001554000186	1.013329459202113	1.9626561059498229	0.5819355138979181	-1.0491697917568785	-0.6458758683107456	0.3249089209902986	-0.11728970586930396	0.00779776149729936	0.028111547029310402	-0.8384433541734339	-0.12497279237032814	0.0683693827557681	0.27127010183202555	0.18180533974407828	-0.6945191322894984	0.5706043113515106	-0.4619462753726829
-0.3478103702908712	-1.233166298561743	-0.6927039281839449	0.7995153594416805	-0.09540924242901448	-0.42221126928209973	0.5307970215270122	-0.34889142277591667	0.1408366333719796	0.2999969875348544	0.2916907483486265	-0.06382932817795535	-1.3554272858485812	-0.017597284491689676	0.33450693479057175	-0.18717560334915095	-0.4392862835497754	-1.4514981003619827	-1.2446561413686514	-0.2504628090407325	0.3731836553185343	0.42761478080193716	0.1529023034064159	0.025895671985673052	-0.9102897986260151	-0.2550039521322903	-1.1107331029727292	0.27727885779232314	0.3533882542925505	-0.933229615195666	0.36234594162739275	-0.03127425637468181	0.25513899971422066	1.0412502592956057	2.0392482287549916	0.6189861965139676	-1.0074609492192845	-0.6537788765806858	0.31079626692741213	-0.08479751722981689	-0.030018086051346354	0.0912899841180215	-0.8483747461805843	-0.10718765089906168	0.03951151987596907	0.3050648520847351	0.20383000601875056	-0.6603088781182453	0.5349752442093079	-0.4430126531746176
-0.33940334517371745	-1.2474993513950596	-0.6695782234672571	0.8159126213790809	-0.09638832754765711	-0.41251009815557615	0.5184646200055891	-0.37835704627100575	0.16260347038538975	0.2693958554478789	0.295607503390772	-0.02187745980197005	-1.3545295932511199	-0.06726651619861572	0.40150800019559585	-0.16458844952191307	-0.3192429374568308	-1.3628459357772542	-1.2426709677338688	-0.18918212630930364	0.3068093076508038	0.36766347445491376	0.14952279737576085	0.08923900197106452	-0.9330514177613258	-0.21477410901202454	-1.0787572037651687	0.26927095400400053	0.38114029319028964	-0.9296895673444256	0.3761113192178039	0.03387254325967231	0.23569021882841584	1.037554162622459	2.0854131686274946	0.6955790214672536	-0.9394000324460855	-0.6489416399508425	0.32443932131648295	-0.03487418185865376	-0.04922971195927287	0.18017553276910792	-0.8579135552024922	-0.07787417878046361	0.042940736001758226	0.29766243484740573	0.24565124127366939	-0.611405496552849	0.5365441486433371	-0.44699311464396735
-0.3154253420255371	-1.2731989404119954	-0.6501744812997728	0.8640749585687063	-0.12151163205140347	-0.3864388808433703	0.515556630307436	-0.39618708409790887	0.24437193026929754	0.2680044812367406	0.2896276833655979	0.03380096697946082	-1.376883039391156	-0.12624550995148928	0.4697253609941566	-0.21921637309418546	-0.23557051158031372	-1.306039192436967	-1.2158748260905452	-0.21633934188652487	0.29538818280865115	0.33701964136321844	0.20125947026681118	0.14414215976293118	-0.9561433009195367	-0.1561051670933681	-1.0349702656412274	0.2640208689525855	0.4274983000964864	-0.9256487376768	0.3527067016266046	0.009827829697262836	0.266421284456315	1.0298958745061324	2.115141127611242	0.7419939212180211	-0.8701597956567161	-0.6591132019965333	0.3526902798446073	-0.006173903787348112	-0.054918546113168376	0.18595824931053231	-0.8881922360789005	-0.05284314934222274	0.07204497294826542	0.24605829795056433	0.25271624420739297	-0.5535332223527213	0.519254773392731	-0.5041201718748807
-0.31033783102279616	-1.274206071200576	-0.6435445681545728	0.8610511212308527	-0.1637163874615393	-0.3607535921215563	0.505526971834378	-0.40950708667430663	0.27363344708935544	0.2780747543244777	0.25072997390211565	0.09044430521337564	-1.392873950713878	-0.1870038186373476	0.5314334432898354	-0.23724570184212673	-0.1008691314079448	-1.315214148026684	-1.192461355696724	-0.2817492366546608	0.2928710173541001	0.31487429554648855	0.2831389621755785	0.17714282514096696	-1.024379394510007	-0.05350387139482299	-0.9786303993113397	0.2391209379214892	0.4312793504438897	-0.8751868835553381	0.3478225331440624	0.0717197459661231	0.2535028550164389	1.0004208390513107	2.1551924868807797	0.8165810063818626	-0.8338502171017241	-0.6578728247899472	0.3794387167273087	-0.018021505747548294	-0.08140552535497808	0.18516086691243744	-0.906707790190187	-0.04690752960711142	0.09689010485913367	0.20521436753844452	0.21780603189576003	-0.5378512649895286	0.46922402688288817	-0.532919588693196
-0.3371605054294882	-1.2863085875758504	-0.6747233680991236	0.91139465308685	-0.19004660832517703	-0.32841756408261313	0.5071012143622203	-0.40599818407447097	0.3004622231365865	0.24963753271122022	0.19847757370990968	0.15925661565036786	-1.4023983583466944	-0.19714647843180058	0.5361197654235128	-0.304588408936939	0.0742073218309136	-1.3011968046416467	-1.1905966792069487	-0.28997650098939837	0.2811389140292174	0.2995849102671272	0.35960947017757144	0.20947586865301915	-1.056832821968343	0.050827189424883755	-0.931513367014562	0.2003089531347831	0.39924041701483143	-0.8434792526911563	0.33764290649144446	0.09224391266767071	0.2709867300892689	0.9976580899427491	2.1858788910174263	0.8110658517065061	-0.7534529390622351	-0.6439988891918949	0.4002165291857815	-0.018463219321024894	-0.09881258952545788	0.2202863521542929	-0.9577234703626667	-0.008302316904132285	0.06642319033783955	0.13696647960362007	0.18365953542728003	-0.48332236495137	0.40458799105572496	-0.5597975834024141
-0.3295418071706683	-1.2760710385502632	-0.6977151892708761	0.8759808141136152	-0.20508936243487425	-0.2937297655602275	0.5062574764828802	-0.3671308924312552	0.32438759131254247	0.24271908623403404	0.17948040927738373	0.19097857464639326	-1.4568231193263044	-0.23169094906031487	0.6067783025773565	-0.3260754909503555	0.22158211387499227	-1.221826773977894	-1.1821504351935141	-0.3055030707746068	0.25417473256910317	0.2998657940147624	0.4355599841844054	0.2578060311159508	-1.0676927453253842	0.0781679134217746	-0.8494300095977966	0.19935627090344984	0.3365639206239723	-0.8090346094051268	0.324332678454642	0.12425573814409858	0.31114614793883305	0.9743405277838789	2.257573416321937	0.8450795431484324	-0.7088962071598786	-0.6296665533218428	0.3935020430933659	-0.013154240621021957	-0.11045606209377046	0.27659329560276447	-1.00743788156699	0.05137927836080565	0.08168912975156009	0.09663801218400914	0.16163078764064417	-0.45562845740779945	0.36303666303191673	-0.5645474222773956
-0.30279408559478876	-1.2651790159112635	-0.6732305665730942	0.8089954254777778	-0.20040016339623962	-0.30596123541473397	0.4973300883985087	-0.34788849437161373	0.34551184348131525	0.19016134105065088	0.1441112990165016	0.18433375350849404	-1.4810254243252474	-0.23356119637168704	0.6277179323813329	-0.2677151327784346	0.2649172748106423	-1.1372503933591638	-1.158398361090539	-0.3196137857673255	0.22445770699299777	0.29128876054706115	0.4625127787978748	0.273356958894552	-1.0922575173642468	0.11497177304546743	-0.7761168194037358	0.15756431262957965	0.2895331984826385	-0.7634555452924694	0.3195354021596069	0.1628544622151504	0.31940074418165465	0.9087368781017305	2.2610501786389596	0.8386894671440428	-0.7112818030783024	-0.5876180004944175	0.40567611867085757	-0.024654690077060802	-0.15378734804823707	0.3126031298782011	-1.0307209251502782	0.08660786194263533	0.1067647997981724	0.059956054731745936	0.17049603228473628	-0.41011804630520415	0.2808279043243607	-0.5963775413432957
-0.3141209578119563	-1.25030446887992	-0.664560268203079	0.7440823733641493	-0.1631880546693327	-0.30811721242722384	0.47924684164011067	-0.3023374077045553	0.2873324199028767	0.17380157116547174	0.11172505943886812	0.20747710849673107	-1.513199669041351	-0.2626176935127085	0.6222068246411293	-0.2242750876652097	0.3780020193624231	-1.1117319799042913	-1.1399986489984684	-0.26937007380681166	0.17800651853488933	0.28221777051054636	0.5153202617205135	0.26313701668921585	-1.0958172758929554	0.11237865251054062	-0.7312651389902369	0.10867580168239341	0.22314116417086827	-0.6713226212820304	0.3140371955520145	0.20506523894829692	0.3851114890369569	0.8380292485086249	2.1966027880633647	0.9430495797036137	-0.6825656976331405	-0.5540774036104656	0.4098975829655161	0.03498190222871788	-0.17815931448269404	0.3079114493092408	-1.0510797042532505	0.10032547690578149	0.13434442026081467	0.05432754347508896	0.19767081505034487	-0.3728548510517643	0.21384615199435936	-0.6207303133050173
-0.2855077534106654	-1.2480287406557236	-0.6450962784403739	0.6626403543979607	-0.14080658131027074	-0.27198428543694414	0.48074793349670397	-0.2614705443904504	0.24674780883159902	0.12053297127974108	0.06697306465674671	0.2109315178963898	-1.52987209251426	-0.2547100814812525	0.6216037672411089	-0.1960946678470123	0.5195852794176489	-1.0832858838005013	-1.1351181780414745	-0.22054631660440277	0.17179672807785798	0.2993078184759158	0.5275431914374302	0.2432232382876475	-1.1070318451806274	0.10742337662023131	-0.6618873923439975	0.08900425686664057	0.17249538496410372	-0.5965285705845662	0.27927452773667233	0.2398843055082196	0.39451423203726527	0.778158933185951	2.121703009404182	0.9957059025746899	-0.6845739111463898	-0.5007447008649012	0.4412561863938917	0.1132630386216269	-0.20331519582611096	0.30990038755717997	-1.0843688263628326	0.11646064902635703	0.1715942418244738	0.03718728362926582	0.18976548251425376	-0.3282281471946299	0.1412295993589901	-0.6414121022941615
-0.2435673914386335	-1.2291983000942346	-0.6357886943964663	0.5370610617207559	-0.13751874081155896	-0.1981528091184453	0.46701574878804786	-0.21208462583907814	0.21911064902684335	0.09301895072372866	0.04403793694624796	0.182216492263919	-1.559085198454016	-0.21426756544044054	0.6323401581284939	-0.17238859152615688	0.6729275073570768	-1.0567572226171453	-1.117460970703275	-0.16465285202598096	0.16309519807995798	0.3138253598076646	0.5479812756303598	0.20485745704145236	-1.124892700862031	0.11893402487421711	-0.5943263664331309	0.05962713265944085	0.09278203985251404	-0.5356958484905906	0.2694763991644427	0.28726784995671945	0.3670313787592095	0.7360169803297741	2.1062796844182645	1.049538847881118	-0.6755558194570263	-0.4989157892937535	0.46875243116052656	0.1796463119173696	-0.20169337451777278	0.3125703762102908	-1.1016568405056304	0.10772075974560255	0.1871254187092086	-0.0010799329043901808	0.1807282072006225	-0.2909765025802794	0.036098485997449026	-0.6525993660249376
-0.23426409697961045	-1.2251939868146378	-0.6646727303808246	0.40294245240145277	-0.13241119647649333	-0.12854456677491705	0.4067089325206223	-0.12720411033122558	0.19248220572887081	0.08924424147214488	0.03641714095491405	0.15330214839707745	-1.5696933482457733	-0.12162976684726463	0.635105951667102	-0.14264625823913107	0.8058286760564926	-1.063739660718546	-1.0787403238830977	-0.0980953768821176	0.16646608748238112	0.2877008051794386	0.5627052263344916	0.17950447505841732	-1.1578936129757786	0.17093930583682057	-0.5444711371301696	0.020794895625734645	0.04798390007169345	-0.518263287710853	0.24498356036779745	0.3520410014866152	0.37602524974674784	0.6935284995117132	2.1055643012254617	1.0658750216764106	-0.6775424682614087	-0.5049934031301828	0.48862162744340215	0.2623293888175905	-0.17811985916277284	0.30259744904998265	-1.1569851883989164	0.1212137828390097	0.2103704696717164	-0.042635453365743446	0.16604789260601754	-0.2707753874430764	0.03303822463367813	-0.6493956761212353
-0.2418441772206847	-1.1866058674896733	-0.690146752475679	0.28184515862279985	-0.11226875428142861	-0.08328914391479725	0.4048080171321328	-0.09249542495244137	0.20485845853927617	0.0739947396711444	0.004653882023730636	0.14320819781274796	-1.5226579965246319	-0.019089295946493258	0.6272911548129853	-0.16561581157080627	0.8822619673038075	-1.0779519516100624	-1.036839629504184	0.031501802907666354	0.20939872065475762	0.28696169397828586	0.5360013964750473	0.17389129021761077	-1.1945462699064924	0.19802281287419718	-0.49031994509606214	0.014994073449264645	0.0014816424650487669	-0.5392370116688163	0.1850188479968234	0.3909114528170968	0.38668590894480226	0.6438427599251029	2.0571841983371266	1.0505119479830474	-0.6834134602504786	-0.5258359607659931	0.5026020832787859	0.3098834375694437	-0.17927340812152043	0.23421795538446305	-1.2022930949737656	0.12163288777973083	0.21693675671178494	-0.00864664645703076	0.11679072896268142	-0.2677600752469948	-0.0010158259559310602	-0.6200796383762013
-0.2447468578073791	-1.154201757165424	-0.7539315509537918	0.21203214609414295	-0.09034097934243976	-0.04693786259048004	0.37725917372048745	-0.029723509878640576	0.15635393021646887	0.07998290687925555	0.0144674291039818	0.0627747103201213	-1.4639216789538518	0.11322656361779684	0.6206665815810543	-0.11761794137828474	0.9139342827085322	-1.0510603426788399	-1.0787107044731516	0.20452486183625238	0.19369528519664586	0.2890306556628167	0.5021548144537535	0.15960568068875394	-1.2438420542642012	0.18927516446205975	-0.4487485856845671	0.019412369784602347	-0.06310692003134444	-0.5804762269490978	0.1534008498245955	0.5118305779498813	0.3805550175755896	0.5677362287175867	2.0071331286358616	1.042023835812874	-0.6917751761136994	-0.527186541618533	0.508844010035576	0.3347814021860799	-0.20706137462283572	0.18244231247587334	-1.2494882724362057	0.12865492007134133	0.2404974307192012	0.062188387504408416	0.0974816052951963	-0.24138329779586795	-0.0031040057963371837	-0.5161220088385348
-0.2366382794004463	-1.141519817788386	-0.8361882621266388	0.17492898999482714	-0.04702554663121583	-0.009570109196882537	0.37004832125049797	0.021413717403790927	0.17685953613404806	0.03603732314664641	0.025659060273946332	0.014651896608482845	-1.3870885435757343	0.22113340785551946	0.6220361372437946	-0.09770623760497955	0.900014163914822	-0.9386854701448051	-1.121694526820314	0.41575276702357444	0.15678468188795433	0.32019299488317043	0.4977896855092648	0.16763212711246106	-1.2716407538830052	0.15036914307307248	-0.45497628553233316	0.009090750104304013	-0.12477388689225385	-0.620810912044327	0.11977688343791786	0.5457626420917738	0.42674026332213433	0.5098164686940331	1.9685764994256398	1.0184634779250863	-0.7113694097080748	-0.5606943118845412	0.5281340991576746	0.4414752761923024	-0.2055807618278996	0.1424760610042239	-1.2910292973916828	0.11056031403594133	0.24921589226080423	0.1511292761358602	0.10846009405789996	-0.19113975630710128	0.024290891617232246	-0.4571535269491934
-0.2162110843104442	-1.1377898830890116	-0.9288530800827619	0.09617213858465232	-0.01824319383051614	0.021931602165726587	0.3065283868000511	0.07606307964259844	0.19523232072374408	0.009700308100637666	0.04455135674889229	-0.03702036566092491	-1.278859510064667	0.32393947139894685	0.6371244857047803	-0.0003047750979908698	0.886712432260526	-0.8275319170194619	-1.1191876476694387	0.5866707669397359	0.12187490240211099	0.2917649455489837	0.5209323753900511	0.1853848751348608	-1.295201434630769	0.10333062315451527	-0.4732423666173083	0.03699442001445245	-0.18426967965481747	-0.6331520051363165	0.0932929722303954	0.5508860812896856	0.4709468136749739	0.4564485419336184	1.9180953581814069	1.0750090667881955	-0.7568385983543708	-0.5976969445823387	0.5403190268284689	0.5176442759689838	-0.2099634172328262	0.056276313121791266	-1.3031696868304272	0.1018964631170792	0.30998754592380634	0.24153292291311784	0.11730052442391718	-0.17534288794678288	0.05582724596789436	-0.42623127244125814
-0.2151867112567456	-1.1320731246704983	-1.020552597679901	0.08685065601782913	-0.005355998231772384	0.04280192392162518	0.3055393496422024	0.14403002019039848	0.2201097793614537	-0.008113528729030487	0.031144322289190608	-0.0773130087348961	-1.1306348772829033	0.40363177053878935	0.5931865604352722	-0.013368296196760615	0.8628772927263076	-0.769940740724038	-1.0918805712045485	0.7571897035360063	0.07357837936251924	0.22357049421337744	0.5292611506012265	0.1763520012348768	-1.3488538225925726	0.1393548806393859	-0.5017496139062023	0.031080970545991803	-0.23043097135533816	-0.6488733197225577	0.07184715280899914	0.5586595269217471	0.4927266903509291	0.4064949940879255	1.8800729939721166	1.154720420660578	-0.7779747086327445	-0.6334861647954325	0.5049865841435183	0.5863278729286644	-0.24361672852978952	-0.01390576171562544	-1.3127812673325265	0.09318181478633052	0.31112061931288426	0.30633793480961247	0.16103673174774838	-0.1533046258006095	0.08859940702439983	-0.37731666226795463
-0.208191009288605	-1.096602430214353	-1.1533141985087205	0.06615416934985377	0.002021020234871149	0.10261410893633054	0.25678071961784915	0.1966894270190243	0.20377658440275354	-0.024521834923900466	0.01810531840695142	-0.12655121256602694	-0.9925779984954695	0.44136676040941597	0.5778286330091835	-0.11422751196922457	0.8653588514800721	-0.7225398340223478	-1.0881040964364472	0.89110688042913	0.012428079036751093	0.14782595800101941	0.5730534707884587	0.16271819709388174	-1.3670504836395427	0.13181506652683236	-0.4804715833754668	0.06443518142174043	-0.27584793845647504	-0.6479343259336605	0.03833987021697392	0.5826294026768574	0.4998337964829654	0.36124739272634915	1.9441248702210925	1.2471858450545237	-0.8027390811780091	-0.6637722369861112	0.46673295525233166	0.6767207744667583	-0.23798603905788318	-0.04895670412706417	-1.3673407270864237	0.08783609708697952	0.3491349554534016	0.3534622588423022	0.218454324587175	-0.17761818522924985	0.14809782519067743	-0.3236871542503329
-0.21381167513279423	-1.063062069769654	-1.2625551381632927	0.06349319249254272	-0.03090943240649722	0.16992150596003566	0.27045187862953163	0.25437594737815017	0.21645953031391535	-0.01766405883382783	-0.021457607679011382	-0.18905265890681427	-0.8625296320865743	0.4982102062822819	0.5537132290929362	-0.1957647809505789	0.8036114537742398	-0.6591740289661254	-1.0769833543385798	0.9798260363789909	-0.016336452696023757	0.10011141902140816	0.6125773363303895	0.14979696691458463	-1.4015686153752709	0.15131610030920398	-0.40645147963350625	0.09390840047440015	-0.31524435745142537	-0.6711288889846894	0.004442814098131139	0.5369029881111613	0.40087462142863517	0.3174793387622398	1.983614813593464	1.2585861013302941	-0.831081847600909	-0.7199233393579827	0.4506688975028747	0.7169051379029976	-0.24946234566547712	-0.07467398062085999	-1.4319866970026154	0.07734879787144926	0.35509900200636435	0.3410971979351666	0.2601147211125437	-0.1954258174211389	0.20018670029131752	-0.2511743110143014
-0.23159999375960766	-1.0302673734665	-1.3751913645174265	0.028231217350053274	-0.0542189252611633	0.22926817549402592	0.22748237268656019	0.3098200203874577	0.18652445876487705	-0.012680997705565142	-0.08521031363267166	-0.18609852507554325	-0.7396884350268949	0.5351780150590193	0.5077872327995566	-0.33988832657102463	0.7197158638341982	-0.5933263272405566	-1.058280716462972	1.0451302886997722	-0.08918756291445014	0.033214364394991355	0.6639068398201561	0.14873393309555605	-1.3903950520233281	0.18216219419498098	-0.3600770092367108	0.10117027761302347	-0.34989584056995393	-0.668071554652673	-0.014401204965909558	0.46614066928984854	0.36624803207671397	0.25705304663975487	2.01775289955402	1.253607962229647	-0.8574473997795563	-0.7515166143703471	0.42014294559697907	0.76084038479329	-0.27950653348754717	-0.10214866081357306	-1.4756830982990192	0.05329837934093338	0.34383335174171314	0.355071093777071	0.3158883442444794	-0.2235410613182122	0.24755434580827956	-0.20047881238251858
-0.2272174938835287	-1.0239413332007283	-1.4387954202098763	-0.013977520103264852	-0.08169615858074357	0.25150813025089735	0.21802328944924598	0.3335508148663209	0.14938764923721154	-0.0017259481390881795	-0.13117830743409878	-0.21393179851887673	-0.5910108692285572	0.5687295313757853	0.4615250996957821	-0.40493798311634155	0.6537551029763972	-0.5461097959543924	-1.0252745962571284	1.0700703795377502	-0.16671606333066888	-0.02525419399955297	0.6682878915903934	0.15815222959398195	-1.3620244858413815	0.19548875884420308	-0.2926061131216754	0.10166005134149625	-0.38035550105619237	-0.6474628772169879	-0.03217520880664843	0.39285488849816386	0.3980483374168089	0.2179330837059746	1.9957700998291998	1.2089688735561974	-0.913609988435329	-0.7885532460653005	0.3929900216002767	0.8134263915600071	-0.30750112126950213	-0.1279280563327162	-1.514565091669088	0.05198490340500713	0.3307162241755105	0.4071721936341685	0.3393322410551809	-0.23785087420484502	0.29842881935163235	-0.1288119368898394
-0.22853269942533255	-0.9958974213145403	-1.4186553185452475	-0.05618625755658304	-0.104360456928942	0.2683646060550033	0.2241214500650559	0.33335310239127386	0.08598078828633231	-0.008348120892536354	-0.17765422494641764	-0.20694906037436217	-0.4193458618932263	0.5226791941410621	0.4369813034942305	-0.5014292270845991	0.579510197305352	-0.4697027267988645	-1.0143834045863418	1.037643751486202	-0.23714701773443997	-0.07733167331552418	0.7424741565042906	0.1523700581711372	-1.321531678443054	0.1641039986271174	-0.21395979493399353	0.12544362892060504	-0.4670525325129512	-0.5784990868023134	-0.04329906389684365	0.326973107967713	0.39988694818087134	0.15638154332471285	1.9043688716311817	1.1909006130667519	-0.9605145780155919	-0.8512567758545725	0.3860811843823532	0.8818002396523383	-0.3240007130817954	-0.20653685931770474	-1.526105116396255	0.06082638750953491	0.31676934545980007	0.4419860218367996	0.3707130050335039	-0.2756250363895457	0.2967795660256405	-0.06751490798736008
-0.22094769170997425	-0.9602177149399317	-1.400735006055647	-0.08966484063359179	-0.09779656030606583	0.2654524411428432	0.1775844961122999	0.3592604400616063	0.012893557334235944	-0.018790505687903455	-0.22716868701722714	-0.2081000901781461	-0.2880389249213783	0.4942526033042872	0.4115278505875704	-0.5654574460803874	0.5190123901921189	-0.4212352418621908	-1.0055056596234682	0.9599425697999051	-0.299735838022774	-0.12711592823802859	0.8400235287011218	0.12264090642566408	-1.2956103857195278	0.13805036911164298	-0.18519628307635555	0.13529800033082853	-0.5269528108347019	-0.5075676365202293	-0.03936988193223664	0.27565042915340066	0.38443933452924034	0.1100108002879557	1.841467836532604	1.162388737143027	-0.945713100966931	-0.9049810532570364	0.39330769196785786	0.9379454362344471	-0.32416268755305067	-0.24849882565824039	-1.5207947133812476	0.015472817515383052	0.30545206218508714	0.44139408759183907	0.3956152012458644	-0.33315067233824014	0.2835046811825296	-0.022814366783816847
-0.22299478647631288	-0.9187760583806555	-1.3894673669138855	-0.18434589142875615	-0.07494665805874659	0.2379100524371887	0.1499029794284163	0.3685663047533865	-0.06518093068101405	-0.043552113015195945	-0.26453317640211477	-0.19317234241324716	-0.15890210439076938	0.45588770712941395	0.387714516892264	-0.6089015306249974	0.4712123459467586	-0.4028809815512484	-0.9063264117564594	0.8830600145814665	-0.3610650976640754	-0.1789714902786012	0.9097804046951881	0.09530254021523413	-1.2300773590815852	0.13982854857317245	-0.12079854395499587	0.15143366814482143	-0.5870057498352425	-0.4087235669740359	-0.006597458983128718	0.21378209808194212	0.3697216931273889	0.05659441202548363	1.7630960086691985	1.1308656753030661	-0.958157285777556	-0.9605119670256151	0.375489541319148	0.9917014755151896	-0.3005144147497792	-0.28696371675908605	-1.513231267038741	-0.06538603997503688	0.26158125079359873	0.4405156098870367	0.40411344626336254	-0.3788520262220698	0.2639326588525231	-0.02966205041840972
-0.2147974604344834	-0.8543826335857869	-1.3750347207698517	-0.318451061471002	-0.0646422045482978	0.20754632261545872	0.08368729243283798	0.3611592699536566	-0.1851984107605324	-0.08558465832480197	-0.2851811538123118	-0.18229299878619815	-0.029320593545677353	0.4308043902474813	0.38213005768054786	-0.6255453344079176	0.42851800069962087	-0.44587550089129646	-0.8276384102247463	0.7577828318950224	-0.4160359230452796	-0.2524365647295266	0.9099305341951027	0.08239879140649282	-1.1435127204886917	0.1451916105263819	-0.03125122874466089	0.16648976720035766	-0.615306691057069	-0.3546413614583943	-0.026458530413323945	0.14197645308917275	0.30827926127263394	-0.0004957169177135623	1.6873231258638817	1.1115907363374675	-0.9503522089619674	-0.9673797644511171	0.372276335147682	0.9557881398574203	-0.3102266532377403	-0.31931869347045055	-1.5149557596153778	-0.08000265344088915	0.20765309919834113	0.404062010955632	0.401145748556292	-0.4104354507226537	0.22991324360144616	-0.003035936710636794
-0.20998850040258574	-0.7710175439601971	-1.3478764436797104	-0.4055012907531298	-0.06325066632049776	0.18385821434892266	0.0646902635222189	0.33496793384618795	-0.23225384907034932	-0.1743616134418787	-0.32202337910897605	-0.1834625084262814	0.06283420115850553	0.42715346499102863	0.37302138025228765	-0.6637246933808733	0.35853291731796194	-0.45009427412245984	-0.7703962078306756	0.6566271135786976	-0.43790709841087117	-0.26488306758317176	0.8928567156138975	0.036416959721540534	-1.1314082115688424	0.1840100418418154	0.07560033465483909	0.1378938010917349	-0.6816873974008324	-0.3542776533284984	-0.026603350725835816	0.12429736468620307	0.2475722737235039	-0.06623957032149669	1.6061353814281467	1.0603442135287569	-0.9465527768184439	-0.9796158862896224	0.385509969653069	0.9635505633595605	-0.31904491724011935	-0.3567784987411763	-1.498762190233877	-0.08869910725350862	0.14938933459547685	0.408102017276862	0.39999854011099234	-0.4430780331041027	0.19584800019471563	0.034906587595157385
-0.20370448395245963	-0.7083817560703993	-1.253106976397203	-0.5096731590060372	-0.0660887365239855	0.16453196966943212	-0.0065302320699911764	0.29853550455461864	-0.28620886234163917	-0.2710127758678045	-0.32489226680562955	-0.17056226270107508	0.14383364147834282	0.40492565844967626	0.3814999242339959	-0.6300493004020822	0.28500732725727207	-0.4193530858010637	-0.7203562342323122	0.501537714248073	-0.45267476245349736	-0.24044323683160257	0.8935709680831885	-0.004606905539956263	-1.0858672410016894	0.19698069293567433	0.1760896761232429	0.15119312104779933	-0.7248190804012957	-0.33586840070776164	0.011381775929055512	0.12560905480908197	0.2035736614927904	-0.13906880173824754	1.5093933379683018	0.9684449347380163	-0.9291177096993876	-1.0016472364466786	0.4204556831948773	0.9903444248171047	-0.3146113852384523	-0.41933800445006303	-1.4727052127280362	-0.08707232802563548	0.11636518677816869	0.38340927754942233	0.37821237373152417	-0.4953043072858665	0.15056815251074945	0.049367690952863065
-0.20037420160760702	-0.6625928130062486	-1.105715920613295	-0.5913974027904253	-0.06395772879333901	0.1387547690070116	-0.014954784444323608	0.27459971581972453	-0.29083328332479386	-0.30955010017579654	-0.3309525878791354	-0.13449094223318292	0.19538377742035756	0.37166037467301605	0.3880152086962906	-0.5187993206305246	0.24930908728946838	-0.38596424800577356	-0.6535328258891527	0.3874575376570616	-0.43936527456055297	-0.22533603077748693	0.8624429810895163	-0.04885225441637782	-1.0437286548315277	0.18351075318046176	0.2262045330470312	0.13501849865666843	-0.7386392013692952	-0.3004092559959327	0.033366326912995826	0.07242156184250996	0.19978918767009543	-0.19212316000261195	1.3657854642650098	0.8972654746685744	-0.8622617210341378	-1.022092357529528	0.4237300557104118	1.0102080936915763	-0.3571992499017728	-0.49656211788821836	-1.4349128765218837	-0.10753716443720411	0.028116779493074052	0.3482751783913266	0.3205504177695992	-0.47277190284551407	0.12096919967565503	0.09312405480053551
-0.18115471559725246	-0.6403237632379152	-0.9587626640213252	-0.6239285168349065	-0.05976445551690548	0.12063368065687832	-0.09717240122974191	0.22375860831145533	-0.2651807724688614	-0.380420696122857	-0.2890177687973738	-0.10146879475467234	0.22218433450443684	0.33493011943296525	0.4238529654270747	-0.41892572611597645	0.20783709796816802	-0.31937511189280154	-0.5748589608940047	0.2965421667925956	-0.45112769339790304	-0.21910989663719768	0.8254667676673497	-0.07419191725994179	-0.9976989378412238	0.1687556121010422	0.2406017590154331	0.12603621380094093	-0.6979830648850294	-0.26394732079164923	0.05284093499494517	0.0687751754111733	0.2616806564275258	-0.2659171865476791	1.2814640047938837	0.8349789100768916	-0.8134540458963528	-1.017025334574079	0.4127220868859666	1.0128988178147391	-0.3737902119286202	-0.5685323171061787	-1.378873091657781	-0.11518170165833234	-0.05859760672418024	0.36569677230162817	0.26609783276604004	-0.46398115202601603	0.09049812392288627	0.10536177996704829
-0.16853623980292842	-0.6231234542412759	-0.8028204662223943	-0.6306347160864127	-0.04702063647515453	0.05799863837806404	-0.13909939988037343	0.21983248929118315	-0.2069231888460894	-0.4530596316196549	-0.21672211470904684	-0.09747055017249193	0.2516641161000745	0.30378626662532116	0.4555209125336518	-0.2856238171756803	0.20136005339652902	-0.25797832985947544	-0.5119015587171922	0.24997749064422664	-0.42111240229590885	-0.23553795373587633	0.7962347342824484	-0.1134775515758524	-0.9682356188855203	0.12367272357977359	0.28832683112886254	0.12805937194513903	-0.6475061139176754	-0.25225835938794583	0.08371993580104131	0.08125635537143434	0.28025486051577986	-0.30795905148467323	1.1450687893993794	0.8273777373583513	-0.7814520179375652	-1.052853243301178	0.38872218927059854	1.0314194623549298	-0.3698654458943576	-0.6172788104514677	-1.3207114436344178	-0.12365919022965162	-0.13037790409007044	0.3648269234927355	0.20107271332383428	-0.46553953567304707	0.08477667160328588	0.09278100146405334
-0.15354438867407377	-0.5987424964010553	-0.7098985918599954	-0.6293351379949887	-0.0054031357299618	-0.008884404045036598	-0.17591883829286764	0.212197968421163	-0.14226991081684665	-0.555991807100558	-0.14248354254984802	-0.07723776940139179	0.273470565446735	0.26183859579878227	0.4854766689159259	-0.21939195371171585	0.1861839358533344	-0.1983616843662639	-0.4351145847692791	0.19442705652228637	-0.36994959644851244	-0.2299265814900345	0.7848169308760589	-0.15557435676635947	-0.9181008752481628	0.10867980195485608	0.3039186131972355	0.1354668379410237	-0.5851077517611805	-0.21098613042890038	0.1313525779031499	0.09143764926111406	0.24544164122719456	-0.35755196028219266	1.033116807135621	0.7404901745595527	-0.7383738163869098	-1.0437473739594443	0.37802399838224193	1.0403449051891929	-0.384268714261366	-0.6979776362801878	-1.2583807558116784	-0.14853249528154386	-0.16197112330332517	0.3493313499077215	0.17824255690079	-0.47619589332360146	0.0761560377112504	0.04054510859186351
-0.13512430571963552	-0.6052751275978177	-0.6390621470701364	-0.6350387671780335	0.007918117664609639	-0.0820969727767333	-0.19784097215458415	0.196744161589773	-0.09489588525311807	-0.6589619319086004	-0.12847553888505073	-0.09102108730404232	0.2538841043522836	0.246150326576788	0.4827779255143649	-0.1418523753242853	0.16778868069889788	-0.1340327086167644	-0.36318115504204534	0.1571665690102786	-0.35710931445498284	-0.22541446331485324	0.7634371252745736	-0.18416472208706278	-0.8794511184205834	0.06670673967619409	0.32935001305078726	0.1470829481846782	-0.5014462598777807	-0.19888048286350085	0.17983593589818525	0.0895874514849033	0.2310019802622906	-0.4037279804075003	0.9519111528712475	0.6901931077673411	-0.7042894462281424	-1.0124483661293608	0.4014122325569257	1.011525403025549	-0.4163355063783416	-0.7406500183833322	-1.2248091654566173	-0.18474862051528745	-0.2103517960946532	0.33082966133462516	0.14879658008760427	-0.4963447328880187	0.061703424022239425	0.0014935718094831075
-0.1186712848358015	-0.5907960085203239	-0.4936927328147524	-0.6176026491241171	0.0056820325942491924	-0.14000142281585112	-0.2254865147412371	0.19260405158776625	-0.027554238771373463	-0.7693332473523609	-0.08767080290554127	-0.14192775635533703	0.27555756220302385	0.23974222256666225	0.46636294923168514	-0.050213296335570624	0.1604513410654311	-0.07217093965093271	-0.27238554652654023	0.09664970987298355	-0.3723227143228554	-0.22465214575367884	0.7535456384506499	-0.2109353599775416	-0.8331376846857749	0.004955611610187915	0.36608328573531584	0.10598018627555783	-0.4515724787252264	-0.1373793453072541	0.20861628348982392	0.09155358529088532	0.23154043055748033	-0.4471633151155949	0.8695189556270178	0.6635348308170068	-0.7008161803062338	-1.0033518758213256	0.4115678187801592	0.9463378772441395	-0.45681666461745074	-0.7532003203771425	-1.2212567681999138	-0.17389280342967267	-0.22598781185380937	0.300076623604982	0.136234397220025	-0.4421549691398229	0.05249284335292469	-0.014749713705890167
-0.08941886648789815	-0.5785667938006529	-0.3516891508790439	-0.5922884268593129	0.0358794923718437	-0.15438959511252862	-0.20017297547144905	0.1712163564498783	0.06451874431491658	-0.8992306999612962	-0.11184494282741364	-0.1461952785521642	0.30630284100202687	0.22330819101228316	0.47816426564374304	0.029059198115982676	0.08641806477551735	0.0036843912787117546	-0.2256434249582889	0.05772053635554149	-0.4108071816884834	-0.2634201989880758	0.7325616288034852	-0.2089133481166015	-0.7931491394700634	-0.029015453775870836	0.3852459565056859	0.10478778356952892	-0.3821487599077434	-0.09067681232233622	0.21980551460681025	0.08199296186640122	0.21237838539797577	-0.4595557920473118	0.8086402667331299	0.6196897798043153	-0.7125770334046325	-1.0076615418056452	0.397868530816703	0.9106185729523324	-0.5176027764454597	-0.7491071283814831	-1.1944663307753038	-0.10962419135430768	-0.2439059415740648	0.22453653053832673	0.12378323511047858	-0.4203609601420375	0.0043497227930897496	0.004438298823942245
-0.07882711184048602	-0.5914472541504397	-0.1773473374996441	-0.500140679789417	0.07714444391182802	-0.1890462727015913	-0.1581355894517106	0.14944912878155253	0.16467027164890585	-0.9452793215458861	-0.15348212462509706	-0.15433564644199813	0.3356046079390631	0.21675015567162573	0.45627392200228145	0.007943743789976986	0.05403444395654394	0.04917387781630851	-0.11910442688813358	0.045428839440818866	-0.4086063732753261	-0.2965160226923354	0.7232854454602723	-0.2306784869046378	-0.7559113167538086	-0.059619980801731164	0.41971320469651924	0.07500055136057616	-0.33966247453998866	-0.03108946434011069	0.2872288868444655	0.060380456721231636	0.19926263362431357	-0.48893688798483376	0.744892722910645	0.5736837280828416	-0.7033769894842028	-0.9887135489768702	0.3476697068613127	0.9200033792011924	-0.5476822663958802	-0.7596583271959336	-1.134671154525543	-0.09681241098449435	-0.2666566823961294	0.1832104371917526	0.10641862020051703	-0.41112747451703324	-0.040830293620989354	-0.0391602560279168
-0.05552812314429652	-0.6335377353523592	0.019130781199371096	-0.43145925438897026	0.09794877514396907	-0.19782324641428167	-0.0922438697440072	0.16193644039810187	0.22524265284891448	-0.9102678567850002	-0.19292366740387817	-0.17863663117555445	0.4019154146001342	0.18444968974273745	0.44099919188280784	-0.03122392939515121	0.059128928680217276	0.07053817667068199	0.03113127887310897	-0.035324083318479624	-0.41408272391459783	-0.3039058948271033	0.7038379884978403	-0.22033201287432713	-0.6453238494347978	-0.12800006194161842	0.44241178842722045	0.07483388363398821	-0.22882797491931073	0.042942594961018266	0.34428395225091607	0.03473584977141221	0.18012017842473563	-0.5092897613109907	0.653220154075733	0.5556889617693546	-0.6828756903231048	-0.9825163524607889	0.31363754226478463	0.9361699323495281	-0.578747101046437	-0.7581687129681047	-1.1093514670163767	-0.12041241527921957	-0.29015111211941813	0.10027367058009187	0.09295593591719745	-0.37760023226009537	-0.06128679044160259	-0.030987645983243068
-0.02959606847533779	-0.6694998902654319	0.18800612943905945	-0.40010542101469343	0.1208723297322093	-0.21364660879222094	-0.05891642392287204	0.16603192592231636	0.25866361299516966	-0.870435826416004	-0.2600212911883119	-0.2342054989274967	0.4608140233557795	0.1854485828929029	0.41209408456430807	-0.05691740595737802	0.021979721789699303	0.049398621500352805	0.16833915643701342	-0.06833563979781314	-0.3764522738727691	-0.31879023303363796	0.6540590270325712	-0.17238718976521555	-0.522379852931483	-0.21576948058852374	0.45625949168521907	0.06670219315226683	-0.13874216107533388	0.09562338096640091	0.38175434613790815	-0.007633506934282178	0.15230823570813606	-0.49812718650158283	0.5853506732915918	0.4997467622377232	-0.6984696704226317	-0.9951182566135242	0.3044112898498167	0.9105063620418962	-0.5979057737618378	-0.7387390112762834	-1.0855494478769878	-0.16862430200321446	-0.28801409125550054	0.018262632224923265	0.08738573160209892	-0.3093622716467025	-0.0789113389939903	-0.03366036159078416
0.004439679604496311	-0.6957409734803948	0.3544581855154174	-0.3676374715723806	0.09194169021845539	-0.21914485797484712	-0.016750172474056226	0.16670255011674256	0.3117046335931058	-0.8637464106501719	-0.31991479312955884	-0.27142916918747984	0.5463815830276664	0.2184334756098675	0.3682621004805016	-0.10227887393268756	-0.050231234886007406	0.04195998726417492	0.29621220768910633	-0.13650440142849626	-0.35299882434033086	-0.339014823767863	0.6250066941096889	-0.1359285428020232	-0.44393217307590627	-0.2270964925931998	0.48997408881982063	0.04113404129795649	-0.06343999787597704	0.1463106426715855	0.4118091124796511	-0.029272778405677064	0.12254670893492903	-0.5140393513691315	0.5218827180534003	0.4199583074644867	-0.7065389149218426	-0.963291678137917	0.32079893729047443	0.8532226922643222	-0.6087092633349866	-0.7115591140947639	-1.040224305951567	-0.22946963126816936	-0.2599189000012131	-0.03447835502932748	0.09427465608582355	-0.2407377944981171	-0.1210847024175414	-0.05253833241859429
0.04552642568393047	-0.667472716755084	0.47674728157584667	-0.3440676674695916	0.08393813583837745	-0.27853941312209274	0.012255241091119265	0.18883799706761492	0.31166577363424197	-0.8117766626352312	-0.3596999725022103	-0.24315369966127073	0.6388709344637735	0.24693211137170298	0.29481029990811414	-0.1195043558350336	-0.059417327780832516	0.001100128083179258	0.3983742647713481	-0.19783032044721416	-0.3262810786589838	-0.34230069349525705	0.5868703890972726	-0.10384856293991984	-0.35048407862317166	-0.22215131354134052	0.5005569411153982	0.036064779880471284	-0.06597900473650425	0.18974470992617565	0.4363085716334398	-0.07631828937876006	0.06298535099759692	-0.5291903239248283	0.4666818993166964	0.3365629560463409	-0.707234376782807	-0.9361628231658926	0.2991194145339605	0.8017728209657694	-0.6332826595606201	-0.6522115008273817	-0.9982562273097049	-0.3079023076099079	-0.23548596438915642	-0.08418283915587534	0.11190195291959482	-0.1695907280288877	-0.16885472907333396	-0.05399262874750459
0.10478981731101192	-0.6295148611688063	0.561646853925718	-0.3529523735320582	0.09898776416656073	-0.3398868249710956	0.035013256650496524	0.17987536374657145	0.3186766898922164	-0.7447214250991205	-0.3833856010175589	-0.3085789201022659	0.7063835132364149	0.27766998129082954	0.25711276338484235	-0.13262846840457676	-0.08800731972381251	-0.025266481684146837	0.48558525151499216	-0.3015861002912528	-0.32943682571486416	-0.3395882564369823	0.5471668230933228	-0.0669745253144759	-0.2797311071937544	-0.214180364426971	0.4793555881721606	0.025329229070159838	-0.1501267096131906	0.22187981216400104	0.44879870292910384	-0.10489990504602582	0.03797094211141186	-0.5374960085214281	0.45990325136657334	0.23737487267538343	-0.7044269212471704	-0.8957931173704438	0.27773585795842276	0.7270017821149363	-0.629952838218853	-0.6471561416009333	-0.94818944893814	-0.3579533235707622	-0.22170917088306083	-0.1254269579913059	0.13873799354480604	-0.0791498193532334	-0.23588786140001822	-0.05285461956497389
0.1462165538062689	-0.5814775470388989	0.7052672055170536	-0.37011164247859785	0.07542490725912646	-0.39906955465143434	0.047065641410633755	0.16114920894148513	0.29533294365858087	-0.6452181376632538	-0.4100449851871411	-0.3759247235300795	0.7693258946648829	0.2792734676634635	0.1981117934505618	-0.1187839905713928	-0.15282230213055353	-0.054303874603600887	0.4981297447954859	-0.38339490086201616	-0.3557819839687893	-0.3636425888393048	0.5158579982929352	-0.03763079616744457	-0.24673462815413974	-0.21258847163484446	0.4650626168183396	0.01187708731147689	-0.2363387142513232	0.20806838350733278	0.42768969417737795	-0.14670049834010523	0.0035552129594382475	-0.5626788547008398	0.40839892699862956	0.23089792469439918	-0.6916390488889756	-0.9031263493432187	0.23556166372323664	0.657586476510121	-0.6099894846366392	-0.6362700647680193	-0.8956647180711684	-0.39538628345309734	-0.21746799638642028	-0.2101210139481718	0.15460529294701056	-0.03681577446082599	-0.27894009653882534	-0.028748877232741277
0.174910117985639	-0.5041232851101547	0.8575242587416382	-0.3570392576851305	0.05881581336584333	-0.42970227379894876	0.034747338929545825	0.1730138429856225	0.30352962540166456	-0.507718473202631	-0.40289203385337585	-0.44030187325524395	0.8576654958298559	0.27265507035856607	0.17816610070017028	-0.12435975235968444	-0.20443728237355002	-0.08367439248962609	0.562034294922159	-0.46356644849706247	-0.36752582233075615	-0.3711728770171244	0.46505736008695886	-0.03536154778007415	-0.1921446450132302	-0.15842726324220024	0.43423082792950163	0.00334531162371181	-0.2798019330693606	0.2231034373995385	0.4035088397111152	-0.18752909562005132	-0.022450513563703905	-0.5758982211304339	0.32547160629363775	0.1738245088176256	-0.6579361045182953	-0.8966501265746161	0.17942871783927164	0.5990591358085482	-0.6209227614463708	-0.5811309589960775	-0.8210318200182067	-0.4613244897177828	-0.20622089495521562	-0.30482536389104364	0.1454274005079208	0.07367517413746824	-0.3290085344464827	-0.005442997881409202
0.21340540179840078	-0.45287146451377874	0.9469544502521225	-0.3688470065075221	0.02114804215643877	-0.45766033371192394	0.040229109944002264	0.13724745871671382	0.28797286744977646	-0.36331612645374023	-0.38479752803678396	-0.4588780687009441	0.9065703477983333	0.2470976199833288	0.1300071674639231	-0.2028216675800009	-0.27438487803743106	-0.12001393094367671	0.6250913260233346	-0.5143478026152651	-0.38476165804810697	-0.3749456153511883	0.4002382660919802	-0.024350781668647715	-0.12749269185919931	-0.13242512760282102	0.42415445127766194	-0.0017373824065796573	-0.2828230013118632	0.2254340246679543	0.40254971546996543	-0.26481160742717497	-0.05568504474088441	-0.5868443923522431	0.2586909723940343	0.07897923709438628	-0.6756528606469283	-0.8339559758190422	0.11003254083182212	0.6011864676522305	-0.6274495019996447	-0.5481118734319088	-0.7318869482878474	-0.5174379611875274	-0.22202677897856624	-0.37545621626908077	0.1365561274386568	0.10245066209118774	-0.4024749262339265	-0.023488317145442937
0.2564109424705463	-0.4105634172376595	1.060544195213286	-0.4066624442908656	-0.014533079910524377	-0.5132920851028487	0.0401160771259624	0.1119735731405943	0.2319664348031074	-0.1594736060307633	-0.32551509403079903	-0.5036256723113495	0.9336715210763155	0.21488477626059538	0.046181598110971146	-0.30920547900988105	-0.28488095840349764	-0.14251490307808323	0.6938036449189526	-0.5815130293288392	-0.32846242646897655	-0.36810480197490253	0.3944787525497991	-0.027916981262006025	-0.051436323017755414	-0.1567075192332004	0.4239297993985008	-0.03061130027250032	-0.2708828604248346	0.21999134051254532	0.3720017325210393	-0.3415781317308328	-0.07755214598701567	-0.5993254748106418	0.17601847959859193	0.01029103637252617	-0.6463491168851379	-0.7512504842891606	0.08673210995749463	0.5704652243294265	-0.6275751360446568	-0.49271457840188704	-0.6701499225403522	-0.5492681663629527	-0.24244637617451495	-0.3777577004258381	0.13595657158081575	0.175525386139134	-0.44928866100597914	-0.03824875572912977
0.296247745493549	-0.3762830416221844	1.11883548407561	-0.4578298038304647	-0.05750381966623817	-0.5479814070275649	0.056825995186455834	0.10676858123392918	0.21834637454306777	-0.004296046854531532	-0.2584431908727941	-0.5340923224273306	0.9515318633799694	0.17287508838370028	-0.055516328036514094	-0.33096993531172736	-0.32127240074234964	-0.11087612804120359	0.7655721483862605	-0.6680366536916974	-0.2730696287126214	-0.33902483577269854	0.3554155116098792	-0.009978597733229372	0.028453989987516148	-0.2079773717252004	0.3961960540887546	-0.03504674902111362	-0.2434730922253459	0.2295690994658351	0.345449135108154	-0.3744672761009862	-0.08445897487510935	-0.6033343336320509	0.06871369388546422	-0.02589845480017598	-0.6471645324391753	-0.6923703175869572	0.06231292691907677	0.5531064302577086	-0.6533913748478067	-0.41854672101082063	-0.5972472621808845	-0.572382776672004	-0.273263690091612	-0.43264415712442084	0.1389541778879499	0.2691767651799781	-0.48118500640651096	-0.009337032438175285
0.3330269870059433	-0.28899232080985576	1.1005282481411467	-0.5280607778755981	-0.05849959931548957	-0.6080448083408656	0.03065308583908822	0.05898950303380214	0.16870222962000087	0.10956750663014292	-0.16864932533630772	-0.5083023908833749	0.9292606364616297	0.12345265922411039	-0.14955104380711867	-0.3129338741781444	-0.3402277288085459	-0.093547846359944	0.7757565132287929	-0.6839021539677719	-0.23399097730263235	-0.35789390024231055	0.3088295316450682	-0.010614586642969276	0.07854030228997204	-0.19580866202523434	0.3839868298057164	-0.04935609813241491	-0.22157260712992993	0.2467705600329173	0.3176759093469547	-0.42985002823154306	-0.11437360977087134	-0.6073077534681782	0.011052293616432673	-0.10654664115192088	-0.6334318562737404	-0.5909166066460719	0.025677246483893766	0.5266573835770249	-0.6646195282590545	-0.33940606622517644	-0.527536971755069	-0.5549671206405722	-0.2933448090426103	-0.4661468473011725	0.15347904992870745	0.3751968424388055	-0.5169294397866191	-0.030407711864352392
0.3719347540450432	-0.17026241458025357	1.0990180417542754	-0.5657230079004905	-0.08321536086613987	-0.6475328476066385	0.048509866135810514	0.017204560674576548	0.15291757196461042	0.21025031739707853	-0.08936716395394431	-0.4903215101641732	0.9175947886788824	0.11006593328378393	-0.2470165408191459	-0.32757008056276876	-0.34153547342487756	-0.11892711074023832	0.7641504167088575	-0.7319071480368019	-0.23890991368040684	-0.38393582741679955	0.2704318307010959	-0.04541833052689082	0.12154256212807375	-0.15335107771145187	0.3861338022556645	-0.0613753934158376	-0.20199574330021078	0.24834240150652526	0.29329478907710427	-0.4679068953550389	-0.15505626560037483	-0.6496906027260138	-0.0836119235680528	-0.09937740952069016	-0.6021266379702215	-0.48178779795411264	-0.024412069984535174	0.5266936183501866	-0.7005404821535919	-0.23438764197297557	-0.47926554240137964	-0.5303053557838535	-0.37191365403179655	-0.4504820618688119	0.13816521531154494	0.4094396051097634	-0.5383982562444802	-0.018091361014413054
0.39486604059234026	-0.07686894924670488	1.1269339658252062	-0.5954775673049694	-0.09437418153127182	-0.6906811874147805	0.051585200520246025	-0.02258529939784385	0.13668462925890168	0.2723130898949238	-0.012931238067414677	-0.4954483447489169	0.8854967370073163	0.06197886654599427	-0.2884763678517371	-0.3506742816072741	-0.3070461322534524	-0.14080810029797067	0.7694987397093149	-0.7466178246645622	-0.24225928884817566	-0.4093061856766281	0.20797795873659125	-0.0854157063582826	0.2058699390329523	-0.1595568470437963	0.37908686292041816	-0.0687612639034414	-0.19379415212250434	0.2344878096955271	0.2620599440745505	-0.5321114362235585	-0.17412703686837774	-0.6667126045302414	-0.12519420287018818	-0.10575029203850146	-0.5684843443432299	-0.3922904791716843	-0.07603251816254816	0.5433382367315254	-0.7375911041553456	-0.16701221764443377	-0.44087571404207815	-0.48445483355233776	-0.4353665014345906	-0.4613620844468945	0.12237424424813803	0.4108574043804144	-0.5918334527947583	-0.012491650993355941
0.42108360204174594	-0.03185924135038542	1.125583884158078	-0.6616270329078535	-0.1535720050386921	-0.712361378866757	0.07752823638837299	-0.07695542194664388	0.1446625788136404	0.3249476842353175	0.03645089363661368	-0.5472592057905693	0.8392967381199234	0.004849188133022519	-0.26966491530513914	-0.4153388456938972	-0.32314021827044087	-0.13138459646930617	0.7951908851637461	-0.7468938890159935	-0.2353043235363006	-0.4517770275312213	0.162908400455388	-0.12827919451458863	0.26542518685640254	-0.19059124696666624	0.3700086401268877	-0.0809508433861306	-0.15791598647895172	0.21376693036512404	0.2451159675106652	-0.5729616357505602	-0.17859354773164632	-0.6262360420779658	-0.21909910391755977	-0.1370064276113499	-0.5244155139789916	-0.2920847659022649	-0.11182074876620234	0.5476010824644427	-0.7653634961882709	-0.11475543464860838	-0.3765738766256327	-0.42735465127861677	-0.4765582538292241	-0.4844398394815517	0.0903264700534151	0.41319664695351	-0.6066094994244748	0.00129739794118916
0.4279841899507802	-0.008001620302147532	1.1448419610286724	-0.660183654551918	-0.22166604929815223	-0.6867580636989172	0.09535846198936784	-0.1060282243344074	0.09044428395365056	0.38933918842520604	0.03880879822154767	-0.5166565968789576	0.8019524489999231	-0.045407209713147975	-0.29823752877223153	-0.479679582031164	-0.3466781795291114	-0.10487455789692852	0.8266985324936904	-0.7293426195444207	-0.2729042624817105	-0.48655722381372224	0.10836339604017622	-0.11394530310514946	0.3155945084719967	-0.1959357559792239	0.36482550425617966	-0.09337776680432654	-0.10267713733753274	0.16906800423635104	0.22464582322327722	-0.6436325847043392	-0.20813039189184032	-0.6152200209790232	-0.3536151137096089	-0.19878676260154365	-0.4565271148767292	-0.2012628930858092	-0.14152588779685688	0.5394833244125888	-0.8230222547635815	0.0030120724785143048	-0.31609685075686955	-0.36790391605266926	-0.5112528163001953	-0.5460315894584319	0.07235470537269872	0.3951091915987754	-0.6215612694629211	0.049337355937413514
0.4439740563937363	0.016074535215279233	1.1533426369802673	-0.6739427864030043	-0.2566705518598547	-0.6420810259236085	0.12059017271375572	-0.1457018093590594	0.032395985899389176	0.43885330252172405	0.056530039087579274	-0.44779808685121714	0.7384462390418769	-0.07641086699094427	-0.32682786474250836	-0.56005888068218	-0.35143479418101675	-0.09068088961639074	0.904331679130285	-0.6883298435012741	-0.2511963997155401	-0.5415957664752349	0.05625026205464292	-0.11657333581201967	0.39537202190595705	-0.22150915461591913	0.38964482863057953	-0.11961031635359061	-0.04412589545702367	0.1702822607252122	0.21031937036496307	-0.7022635916808588	-0.24804294341399408	-0.5864371343067075	-0.4145107193119384	-0.26211383870095173	-0.4213955085436029	-0.05454080704890869	-0.14431586232952678	0.5414236380722113	-0.9024987669574005	0.1858215874547681	-0.2661653220113178	-0.3022905608145584	-0.5448405232361468	-0.517049051566339	0.03427062667275817	0.43891159660056933	-0.6399587463421132	0.10730957792597626
0.4618037610257355	0.043268268930732025	1.1529855695659246	-0.6894490242715173	-0.2590902767669115	-0.6224632310552486	0.1723465873903804	-0.16007511122917964	-0.008912483151486688	0.4741604343024769	0.037936914109516065	-0.3741163395493639	0.6658966073612592	-0.06996187261794623	-0.3867643859282165	-0.6147803844148693	-0.36959823426013394	-0.08498653471906473	0.9350672022964124	-0.6231054038444712	-0.20111321727988601	-0.5721338277470095	0.008984297816241143	-0.08440345175848706	0.46935581776342283	-0.2789477967694405	0.42008515825692705	-0.1643822171162877	-0.008735069672684982	0.17185007586840334	0.16395618174510113	-0.7452416230531893	-0.2817951310741516	-0.5579916033901877	-0.4914815743956499	-0.28347523939414576	-0.3857207411058864	0.08327412792273876	-0.1983444886667502	0.5218603671558861	-0.9359361122926902	0.324882367034132	-0.2042737334699744	-0.24193300239140297	-0.537576756669405	-0.4812679855763654	0.03944253112043834	0.4772066926081985	-0.713470979018791	0.14702948878037808
0.4740215609477792	0.08221848728200767	1.1189201065090222	-0.7137741157449171	-0.24412019296692278	-0.6012581960444499	0.23010277001966495	-0.1438154599547619	-0.08797306945989396	0.48240756225745074	0.029899082978786923	-0.3023076556552737	0.6224811179196948	-0.08041101541792753	-0.3538605895995892	-0.6948458192472785	-0.3862128228201166	-0.04602942057282453	0.9372428825906199	-0.5746938298519222	-0.14848069582967513	-0.6233344352215037	-0.05744631921381778	-0.08095129729684905	0.5485334808537767	-0.28338119232236425	0.42660544363593605	-0.14904465315856588	0.03489160401355175	0.19376881638098414	0.13596944946602726	-0.7764619500452132	-0.31556855031098946	-0.5690715275513276	-0.5653320626527207	-0.25344667840200724	-0.2712687443823223	0.17021132221932397	-0.24865676632484796	0.4907650874649622	-0.9819825472364683	0.45174071116163084	-0.13959999548897267	-0.15188075988512448	-0.5529255366919157	-0.4447840385776122	0.02118105606732955	0.5456130424869133	-0.7426410648679418	0.22039450059380253
0.4671760885377413	0.14592313387797357	1.075692323054467	-0.6710385586309595	-0.24230736334905484	-0.558504997783651	0.21297789726103047	-0.14057322676949913	-0.11358854527215785	0.4325809956672977	-0.0034006449522243757	-0.1999898180217139	0.5858204882084094	-0.09562476171458982	-0.29963662194027896	-0.7516209698960514	-0.41530825813741085	0.0032672910601508065	0.9636829181461849	-0.4899274507517891	-0.13695102189449412	-0.6610450802258844	-0.13567285330659304	-0.05527199639677473	0.6320644227426261	-0.2983573153323105	0.4184265009694671	-0.15334195265085682	0.06007647626432642	0.23258909934234678	0.13328406709973628	-0.7749989110620021	-0.3461252510681966	-0.5648717376689423	-0.6701275871113187	-0.2295110493762204	-0.19210874151408355	0.22078318915790396	-0.3160887144445515	0.4580918418460322	-1.0144750414894355	0.5750401998551398	-0.06994382980906876	-0.10609714720524907	-0.5551300275815862	-0.42676754507422016	-0.005895568022130207	0.5925871100881318	-0.7785141074095117	0.2888947573560716
0.46654953469558524	0.27642331630203404	1.0946462165109685	-0.6081911234010113	-0.23491365035180256	-0.5125287154493349	0.19762727900258548	-0.12830104643824164	-0.16432349568140886	0.43160824712724316	-0.014168111405643271	-0.07818116504447023	0.5780044671669342	-0.11015427593918943	-0.22284403105930456	-0.7985428702153483	-0.4770420385098622	0.05206778529500443	0.9530145452184003	-0.44727619178324113	-0.18962960336526033	-0.684464182434916	-0.17743565012391796	-0.06486593904697428	0.6888207494681099	-0.3098474670042427	0.4177451466174002	-0.13621072157234151	0.09520503883125665	0.27266101339984694	0.12468836089367638	-0.8246057982963487	-0.3905229950522752	-0.552064011785111	-0.7040187396262654	-0.25189206547258314	-0.08074993271864522	0.2593711130265386	-0.3385259106243647	0.4100550524065743	-1.0279770672856132	0.6528019252217555	-0.01566651274402877	-0.08014440240929685	-0.5001595183248022	-0.38722556278026127	-0.02523560358569039	0.6239271018929393	-0.815119330820789	0.34395392565512994
0.4693760889904578	0.38833144473106895	1.1742715804916553	-0.5106286916047991	-0.24307236566342055	-0.44254223407003535	0.19383747299348303	-0.10596815637536723	-0.21341929652748082	0.40352999197107453	-0.045020769913433956	-0.033141844018197794	0.5879497374712146	-0.11918559408557816	-0.1772322153640419	-0.8435879160655073	-0.5669223663688432	0.11517877288547809	0.9401031751556224	-0.43184665451759524	-0.17519159607272317	-0.6488046035604992	-0.23428565416793337	-0.031518976042692756	0.7523896471980497	-0.357339334969206	0.4183504959923856	-0.1243643970107466	0.13242598977559078	0.32994576547500576	0.10640541709753874	-0.8471808962070144	-0.4453583572381487	-0.5441176660008765	-0.8024046326678974	-0.23643424368869534	0.001611081622054583	0.28937675210964126	-0.37295664301127424	0.353918037870018	-1.0554909231432654	0.7160887882456184	0.03901397747166023	-0.06887891418802557	-0.46087341450320085	-0.33474664818506794	-0.05994009696947068	0.6187294333814961	-0.832759159669588	0.4170814990571857
0.46165354739696784	0.5017944120145575	1.2352355865615248	-0.4566605867264947	-0.21297801916311543	-0.3874306157605223	0.14421255865002122	-0.06732641138851747	-0.27840313110735704	0.392160361425988	-0.04156130053484957	0.02852668970081478	0.5755309638756275	-0.1615188999772053	-0.12154220285798796	-0.8909423048384143	-0.6813847044470035	0.20760290683995639	0.9611881560266513	-0.39400957517455326	-0.12665548269266327	-0.6175058778965631	-0.2831666592485612	0.020788614444764215	0.7982335740514442	-0.3785153080399556	0.37519648427051216	-0.14925285865706223	0.18124434830058553	0.3590893934392948	0.09918177990944807	-0.8551416640813038	-0.47703357138161745	-0.5061592470556794	-0.8688948714888601	-0.29212798710590626	0.0908699724321901	0.34394127369354216	-0.3867575460301992	0.287383981163377	-1.059183110449572	0.7512842985705926	0.1333338110871183	-0.06208001189446629	-0.4273412455948784	-0.30659053411641424	-0.0761242130345822	0.635263518304722	-0.8828034037745942	0.4113401512801686
0.4528306073437456	0.6402621449103604	1.285908767833481	-0.407343815637662	-0.1914263621784296	-0.33837800377719335	0.09114805966186237	-0.009535198592559292	-0.3492124170343659	0.3902998028878379	-0.024487226728892243	0.08425527603791504	0.5645702480868733	-0.17413406371333484	-0.0970487188738095	-0.9085676904478655	-0.7908667831979675	0.25644157164389636	0.9731638220025023	-0.36490528592661753	-0.10074843248987982	-0.5546096162695697	-0.3302952663679882	0.08509009002585033	0.8305182787082824	-0.3780572902057665	0.368959367876913	-0.10932142058464409	0.22018018753665994	0.38287853730616994	0.08256633856880395	-0.8038030515953064	-0.5456561613139449	-0.46815168121280504	-0.9674282176309383	-0.31689430784982764	0.21976489248567024	0.41018074490982226	-0.3995797875440291	0.18997696263211333	-1.0378980036499992	0.8080204280123731	0.21548534357110066	-0.05976005307705925	-0.3865716689883961	-0.20961251017357166	-0.0881831564614139	0.6415050311693304	-0.8933366214341095	0.4086827147061446
0.42992263072328807	0.8026745737038308	1.308114157062283	-0.38315714871795076	-0.1468843724830685	-0.2735638360247624	0.0399400846274486	0.043356569777471723	-0.40634606759276226	0.3377683482055373	-0.05847716992631661	0.14659700379354434	0.5760248333370394	-0.18727427918034567	-0.10160832510971951	-0.9276593896500357	-0.8579693174087758	0.2719457627963965	0.9654782582899507	-0.31062720780063097	-0.06812209563666137	-0.5548970610317258	-0.4243341104251478	0.13292161720483675	0.8389509831507145	-0.349124042364346	0.38771914500770943	-0.09506218545188908	0.21981288855307568	0.41741999097452054	0.04447032093176071	-0.7396293971053214	-0.5380578834492236	-0.4628670693179931	-1.0742694350351296	-0.3439145454058065	0.3117037374902654	0.4535776510692844	-0.40668988176501636	0.13402813514326745	-1.0104672116237596	0.8849147458977752	0.27297285000724475	-0.025688451541119962	-0.3392949338161827	-0.16781686330080786	-0.09761129341341357	0.6548820287325597	-0.9709490669811498	0.411970495057086
0.4115463906084658	0.9735135721938388	1.270050797470065	-0.3375496180968852	-0.0880381161496444	-0.22038606815935952	-0.02964073365839076	0.05282450123467428	-0.4282683444416276	0.31678145012982856	-0.07242478878008396	0.20431996046382928	0.5705043009282698	-0.2001994308102497	-0.09279630269309384	-0.8965497088392208	-0.8493722943356158	0.352913636615779	0.9755441454926995	-0.2871289382040398	-0.014984967591831913	-0.5550375803978408	-0.5278330464629157	0.07851792714313231	0.8834009741737636	-0.3310161198671161	0.4074858199322315	-0.09457189508446213	0.26295022960666903	0.5166241996042569	-0.01851906710910344	-0.6624596962542787	-0.5184038457486568	-0.46052775359159376	-1.1535069607245554	-0.32740948528601405	0.389543980175837	0.5201542293766409	-0.41936808640410445	0.05320097994711178	-0.9723886747082707	0.9193693456658796	0.3322293257996952	-0.0057802727307415145	-0.29065273332052977	-0.10930453385497155	-0.13447899678699332	0.6900682404596086	-1.0253711160079906	0.4246587844236599
0.40384827399526335	1.1205414325950815	1.188012450359008	-0.2967264701081566	-0.020330992187822416	-0.1433660382201681	-0.06604876467926753	0.1117855577351683	-0.44592031973358104	0.30407201520265037	-0.13370350438819462	0.25211673706361626	0.620286065572971	-0.22871364385317944	-0.0860715973181716	-0.8865548091158475	-0.8008796885348961	0.42901649790252855	0.9753563315069063	-0.27298952345201405	-0.014203609705978679	-0.5751308165216674	-0.5900508056684636	0.05857251578532037	0.87719996791131	-0.34563949720476295	0.40336137285733126	-0.06956584641219658	0.3163272590011674	0.5893463073611886	-0.08228717465895985	-0.5850336833055068	-0.4621489994441454	-0.505012045978375	-1.2513170123773452	-0.33725398364032977	0.5299053007060787	0.5518552694861976	-0.42913102416057614	-0.050789078663063536	-0.9014781201289139	0.8678579909742222	0.39749328836102155	-0.0010282432096516026	-0.2295120793613774	-0.08922498621338332	-0.1627785176268878	0.6828996994990165	-1.0377328758047235	0.4090072547611391
0.3994108922504342	1.2411743237476482	1.0463197460146394	-0.28703943920537955	0.0339812260385073	-0.059606984171647025	-0.11301119500205647	0.12310078095513995	-0.4980553450806367	0.2576551243682809	-0.16441460017803342	0.31089634437372815	0.666710487609729	-0.27396447713574296	-0.08425602532529368	-0.8774869588953089	-0.749479221343629	0.45964201783275416	0.9737804442641032	-0.27552603551269067	0.00012780433304411808	-0.5738888733005618	-0.6871387912423372	0.04878711050522521	0.8361178941338686	-0.31089476157247126	0.3819555463474321	-0.03276878454476055	0.3583337367188015	0.6490367338633927	-0.08581003220389075	-0.5411227543746286	-0.4204061875151496	-0.5318467963949343	-1.3688283805090142	-0.3709890269592311	0.6647985793103751	0.6029166985362391	-0.4387203284242083	-0.1282787774783037	-0.8298251825563036	0.7973517677681747	0.49287235874663676	0.0370689427891485	-0.20682208325703252	-0.08373356487081589	-0.21291806281403428	0.6592180314758146	-1.0185777508951381	0.4130946750413969
0.3894465622488232	1.311766202768485	0.9280297514414297	-0.28642257638845725	0.06339698897112718	-0.01141864911048528	-0.1576976373850056	0.12691720636471052	-0.5045103921701345	0.2621093419555368	-0.22560514367378995	0.36491013390108584	0.6695864287090028	-0.2948611076495892	-0.14462576325550647	-0.7736333126372179	-0.7323478149308611	0.5313460102032878	0.9645546712343652	-0.25402854913637457	0.019579606219785932	-0.5153058329518589	-0.7344575430601294	0.09133593399152905	0.7969037293903753	-0.37166286144698335	0.3792476168099975	-0.026225655519060653	0.36057260580501466	0.657411612663071	-0.12065048921566786	-0.49113811159591975	-0.3808972876644894	-0.511896441805189	-1.4661760421310677	-0.4473642891143201	0.768779831643515	0.653294185001424	-0.45405236315271713	-0.2102899915522892	-0.7191820825184468	0.7635104521957723	0.5940584208980063	0.05203377619445569	-0.1784955197118596	-0.06470098548048013	-0.2210967416186079	0.6426792429418255	-0.9925248455138902	0.3882288844360413
0.3900286201486296	1.3670931981407834	0.833373281870848	-0.3225594484673656	0.08381243584320558	0.010286932380332875	-0.18911625151213257	0.14981486094531687	-0.544611400714668	0.26955562080061124	-0.25259547559487094	0.45513027870015116	0.7122275197524484	-0.3042380467202555	-0.22165071584489696	-0.674901934670607	-0.7570709007238664	0.5929648755476614	0.9365286509098791	-0.2790383393898129	0.017987552855369102	-0.4638677890778557	-0.8078703339663983	0.121570380590683	0.767125695419293	-0.37654297899608036	0.3810690458182869	-0.035604512435944036	0.31127269595314855	0.6496858497075106	-0.13240162314520004	-0.4117835217805815	-0.3531550841108174	-0.49519380412173775	-1.5526970103505129	-0.5195905295228547	0.8928960796017593	0.7300368081378983	-0.47465565421980765	-0.3288344714982935	-0.6035665738726314	0.7147786415292019	0.708462394050195	0.0885136798728224	-0.18517548615223192	-0.0979591012236265	-0.22333383225090125	0.6389568411074716	-0.952798621560607	0.35596558804106754
0.37515343546909574	1.361562532959327	0.709541981256308	-0.34173192111706274	0.09147129726777338	0.005279291291093985	-0.2428499388532631	0.1524609039242616	-0.5366884025768972	0.24958899640152934	-0.2913718378502964	0.4961689791652904	0.6990821415775892	-0.28851716256597026	-0.2909073045385135	-0.589008946826914	-0.752195414761742	0.6304460610225652	0.9006104041716281	-0.2553952043414804	0.09073989317833728	-0.43692619699412105	-0.8829126099925363	0.1836983390993464	0.782582373088893	-0.34492592838940384	0.39245566756176153	-0.0522609523156549	0.2533138296980296	0.6302313126361808	-0.14813159171791468	-0.3156458848705736	-0.3227160292710534	-0.47473524883861895	-1.660504415878631	-0.5909328360838358	0.9819717108203536	0.794953508508933	-0.5152434697249608	-0.42828015187672214	-0.49056965251210977	0.7042737496245556	0.8435087003779211	0.14303507842095192	-0.21488096563691078	-0.10934269868684998	-0.23420130976958603	0.6302425388477195	-0.916125910173513	0.3166538615857311
0.3489428298292937	1.3503243091117525	0.6543771409353146	-0.3576238662371153	0.10537489517122645	0.028326533214378356	-0.27048646286400846	0.1735594827271579	-0.4841116511394308	0.22219227192726992	-0.30674059802489717	0.5355097786710179	0.6818978393781959	-0.2638758510350855	-0.3508389028066705	-0.5076507593036236	-0.7552896734156851	0.6367812188069761	0.8903284299099561	-0.23417378231659564	0.06229318536659162	-0.4266386295485458	-0.9449586870161741	0.22214237028993367	0.7834015165271679	-0.26993355395907825	0.387804566530624	-0.06540951702491724	0.15583079343703793	0.5970255823726761	-0.2101494423479852	-0.20721217606476094	-0.2658620256838031	-0.45764561461367465	-1.731261705037842	-0.6662974996479966	1.115190408913461	0.8386126524505965	-0.5338903256804042	-0.5306985447339667	-0.3736147395847602	0.6922836482956958	1.0015459493975256	0.18342351165652745	-0.22573582974798323	-0.12597309230082407	-0.25115497117364083	0.6358788934870501	-0.9253195551809721	0.27177588284696563
0.32678953200193483	1.3468421221304023	0.564071217157408	-0.3568793302881505	0.11152241056009607	0.06550596506273952	-0.30046770638364834	0.14596880560079367	-0.44027879836854034	0.20741903266511114	-0.3189769378669326	0.5677386131769664	0.6766232027040704	-0.28112262723055437	-0.4013194839600578	-0.38500810190180423	-0.6744310692274259	0.6631512986260374	0.8593451807697357	-0.2072055751542406	0.04311813477108434	-0.3952992772561124	-0.9802439532110823	0.25476427263926305	0.7679176641131332	-0.25649377850873517	0.39763409515955306	-0.06329160729653993	0.08895850072877634	0.6030614754917395	-0.3095621320391487	-0.1354236699290458	-0.21402589730680632	-0.42986935236117685	-1.7948399134504538	-0.7270101295697403	1.2241671260556664	0.8503504310573409	-0.5488750934232342	-0.6324598141356071	-0.22886666866663213	0.667704844120993	1.1246414455676002	0.22512467411659162	-0.15879977175843712	-0.1609398897232066	-0.259443407102219	0.6506119122636155	-0.8634763755303823	0.28166599008989246
0.30581388990891334	1.318157455559813	0.3998823285246374	-0.35194845953589066	0.1572389095853433	0.13118966184822936	-0.319206403197719	0.11530245143867286	-0.3924517365341086	0.20959406604313333	-0.34987354705918233	0.5877021163334198	0.6569515439325453	-0.2593032375278905	-0.44990277268921747	-0.2797512918283115	-0.6343147254951734	0.6975302578497472	0.8133751833653011	-0.17602123668413389	0.05269001335272565	-0.37716566635121174	-1.0278508137753128	0.26299550083233664	0.7554339167839008	-0.23473206259740373	0.3545204400626787	-0.10837589896921433	0.050111007781406515	0.6128229287995028	-0.36314895784710133	-0.08104286126767131	-0.13776989891122968	-0.42064473366670196	-1.8745992480569829	-0.7923333561503376	1.2426859424445766	0.8868342050595412	-0.5662907300658162	-0.6954614713817232	-0.12038738143708319	0.6525862027882766	1.264123116161813	0.2773312672079402	-0.09448890521785362	-0.24605010958249812	-0.26301563390166977	0.6647369149248191	-0.7887964735362751	0.28879449566897886
0.2958097896676603	1.3123470856256945	0.2921246846644043	-0.2801383704365447	0.23505899097121957	0.19756764561869353	-0.34439432372575624	0.09047472085279348	-0.3477539813086169	0.21895449560164143	-0.3350577442536768	0.5827745999830468	0.6289270494875756	-0.23091578460986478	-0.5115199779269011	-0.14692805550712615	-0.590333782549425	0.8097008368712965	0.7842323766521734	-0.20220498375875814	0.05243966589493036	-0.28841806727232944	-1.018773324550548	0.2783807718137673	0.7766134825880374	-0.19062654803809725	0.3473013124607699	-0.12070807080323107	0.023874484938492226	0.6156285338309443	-0.38566230985787053	-0.03552572854273457	-0.11905218468637353	-0.43348968258029563	-1.9466576929998094	-0.8319057119647795	1.3013214640896849	0.9221751074618613	-0.5912742219559621	-0.7715011948386733	-0.01009314949116088	0.595179187872745	1.4188529492827002	0.2988225689197443	-0.058385193293585845	-0.272737708455598	-0.2688436593443849	0.6763925814747304	-0.66569840564693	0.2841293717856722
0.26610177641027805	1.321240986604017	0.19819065070229377	-0.28132774645610037	0.2662443741483672	0.25579123393745634	-0.34848464872537416	0.10063886599369931	-0.29952451064491664	0.21644981978696873	-0.31768296473803204	0.5574943159244592	0.6397984116150083	-0.2136141958565457	-0.555839035473222	-0.07814327140790425	-0.6188340602960134	0.8302053725740993	0.7393192536480808	-0.18622468444545465	0.08103501750974199	-0.18563796665014737	-0.9980981039884348	0.33128023156146646	0.7965155029231876	-0.216662508086284	0.3343717224214992	-0.15742921774275373	0.028916474535111193	0.58184974075512	-0.37475361637483584	0.03773202468222201	-0.11886301571579727	-0.3926586496404248	-2.053276720800589	-0.880690959904707	1.330272894420359	0.9675385859595762	-0.5893090065142795	-0.8345193096849867	0.11574855509948337	0.5496357773617296	1.5590879004488398	0.3215349015880784	-0.02272217561855703	-0.2673554680253959	-0.28163888365792	0.6543288960146851	-0.5341592473483818	0.27315523384358853
0.2154890756276092	1.3258110039563658	0.07879196649347439	-0.30281043083191783	0.2516808512702624	0.30367401801690186	-0.37980742545252477	0.08227979914637065	-0.24568932989318384	0.17658128606839263	-0.2749119094299912	0.5048531822376461	0.6048819099595925	-0.184646002427727	-0.5938803885582685	0.01836682324014969	-0.6546021491738647	0.8348899424165065	0.6893930455106458	-0.14913092886846982	0.12533576042217937	-0.041093361298839774	-1.0022065342349635	0.36855967049455873	0.791594236501416	-0.19944348600409792	0.31023711545124943	-0.20573805978345625	0.010431721715196912	0.5314095797435214	-0.3620061186952222	0.1306654100260304	-0.12689665034358072	-0.3093156006064316	-2.1395266850340553	-0.9571084436409212	1.2991040055107093	1.037266636827447	-0.607900615449274	-0.872219487205084	0.2482036981174387	0.5428343088046088	1.681883874951564	0.3557023135634147	-0.06234694208871627	-0.2829036431461575	-0.289322314793423	0.6517667975544178	-0.453965705065868	0.2680395457602208
0.1568042002781924	1.2960377000189536	0.0933504631697474	-0.24591793926598277	0.21326968243316227	0.35526585151329215	-0.4317911082420169	0.06858250873157702	-0.15740508544816184	0.12062296568729287	-0.23456965738801583	0.43420160009355235	0.5903796029279227	-0.16123841155950283	-0.6236207180685028	0.16565391687353698	-0.6508197345724205	0.8965677986403771	0.6448138140368527	-0.10956216071503813	0.11992199664735641	0.07691397578011679	-0.9586536251063074	0.3517292728805253	0.8380046769809375	-0.2172230088307409	0.32083812822807645	-0.24403805536666368	-0.00017113772147436812	0.4388069692330462	-0.39497135954613166	0.21028472020911626	-0.16245297481597445	-0.24650082570117532	-2.161688414719804	-1.0337935692642666	1.2873306583591109	1.0610752786989344	-0.6054934238440002	-0.9514283506772957	0.41228435664798846	0.533330097926467	1.7516468289485707	0.3616085906941443	-0.11232758735569445	-0.28709792504320714	-0.284181720100581	0.6371190391653571	-0.3363321258448068	0.24735151132671937
0.10506915041220237	1.3356555460155757	0.1327898778368111	-0.18657949927565057	0.18270396095096303	0.43277511122947665	-0.525670274769664	0.05248438549649154	-0.13175547298695114	0.07374295756462312	-0.1505192528569945	0.40611304091162737	0.594414370968209	-0.15822031334750197	-0.6436579770853462	0.3299820250426932	-0.5917333240131359	0.867318732565081	0.6033331767444444	-0.10729624638497255	0.12150231497468914	0.14605438075733593	-0.956223233224734	0.2949414568535131	0.8881025596068801	-0.1561984492595982	0.2969665119307369	-0.2563063706259555	0.017119421897363256	0.3728894714132341	-0.41995989758388896	0.26045364423906286	-0.1868179601144247	-0.18842669140154794	-2.1770396964100702	-1.065016070696219	1.2583231732633253	1.0890316575379426	-0.573227190793964	-1.0164874066548921	0.5506260776534969	0.5023101155416579	1.809918591711697	0.3796390426482795	-0.11872161973194388	-0.3033449205158497	-0.3010783493158503	0.6062981830943003	-0.23694945999319272	0.24024285733862563
0.0522551217322363	1.3795946125519516	0.16531286857251312	-0.07670131398428717	0.13602212524404506	0.5316489279433527	-0.5772704476290123	0.06425240799514727	-0.09428867585280123	0.0242258099487494	-0.09438239731456892	0.3285750797694366	0.5639981075888002	-0.15055697255520428	-0.6646158216842618	0.4849588495558037	-0.4938417427018642	0.8868053864255827	0.6103085477867024	-0.09777475957099963	0.130651732221301	0.19307315256085716	-0.9609374132565245	0.22667836972602357	0.9131243372581022	-0.07067628394651411	0.2808622007248763	-0.2572176184131712	0.04140622945102331	0.3162744854613253	-0.4688677032262804	0.28854371244104965	-0.17901218189204476	-0.13489734389332741	-2.1494124391313063	-1.1392215729534925	1.2034584835666053	1.0730345736683211	-0.5564882314964874	-1.0272348870048595	0.6646470722255511	0.454656917042482	1.859383090332732	0.3569859210418341	-0.08726193042496212	-0.25839734901452094	-0.31446958335477254	0.5435165895843252	-0.13692298431944966	0.25326572408148257
0.019329292544668364	1.406115158420829	0.16809362980082093	-0.013921075139624855	0.11416112842749124	0.6032456093145006	-0.5941160451537131	0.06629777138369014	-0.11291034667074511	0.0016463142113088997	-0.0319719380444646	0.24567809809928484	0.5690552477539729	-0.20273589896241928	-0.6818529251979898	0.6669662024195433	-0.3969851748498932	0.9552012628086388	0.6112119397900522	-0.028071244144982577	0.09086311106772067	0.21706094491040165	-0.9709003253273772	0.16399183980579532	0.9237427467363835	-0.006881669367656241	0.2483737723798284	-0.25967144678949483	0.013660892440115225	0.30645128765165747	-0.511769272604788	0.3213059760166247	-0.1940712576904272	-0.10385249645378285	-2.168796798774409	-1.1827355638329626	1.1691399611033702	1.0466245278389263	-0.5154209507781526	-1.0321343660135902	0.7923796730234169	0.3833420170700949	1.884619473647469	0.32782347394077066	-0.06636704920194161	-0.2263001269920002	-0.33785096444504015	0.46427470425466727	-0.019698789706407472	0.28493012697290954
-0.037306980061365944	1.434017846037785	0.12744792439388947	0.06644445773428795	0.16848807712200511	0.5905946452382537	-0.6501719055639693	0.007360867769566593	-0.133815587546496	-0.0295160189564672	0.03295063224699104	0.20099002596152937	0.5526259493595431	-0.2142591926518524	-0.681289743430134	0.8090882097887706	-0.25072035568027917	1.0460078899809884	0.5923618780331225	0.049930601686437606	0.10721392940497484	0.19670960777440202	-0.9463740328766196	0.11383112811181903	0.9575691305017309	0.02747837671968959	0.22086804200132684	-0.2645798268366779	-0.006733008495668491	0.3125224585632648	-0.5102043856850171	0.3272293219689588	-0.20327547450466366	-0.07297280315230253	-2.170907600006821	-1.2414149741565295	1.1332698578371467	1.0544718363724912	-0.4849857618344232	-1.0788737284897685	0.9387373963985812	0.2961766007027174	1.8900150958958577	0.3384793616682146	-0.04266621760565838	-0.20772140615464366	-0.383464433746321	0.39719800679011397	0.11252594455779381	0.30251216809658343
-0.09677936456325471	1.4431643367090765	0.11688317386303884	0.18384863817764227	0.17869530954243817	0.5864919776762965	-0.630982189768768	-0.005903466444193038	-0.11625054262660853	-0.06295854750659569	0.06599947126055611	0.15592034520419365	0.5391404731404297	-0.1875791070997577	-0.6914053544143142	0.9398001699727809	-0.1312393093336121	1.1560374470819708	0.5930559146616274	0.14553223324921188	0.09787088404647441	0.20491622806010126	-0.9435634607834065	0.05729804062718959	0.9633618838846013	0.08533629008984803	0.23434379169891767	-0.265486321545516	-0.011217104564274525	0.3183445881123318	-0.48557276765175333	0.35790829650962797	-0.21620993706816688	-0.054092673664151894	-2.201850868791048	-1.2493268690873491	1.133670287524923	1.1159355868685752	-0.45016139442681513	-1.1011171920677667	1.0500160697254732	0.22065793686955254	1.8998373306827214	0.34661641292633083	-0.009946086253265752	-0.19170304970876387	-0.40324303075430834	0.34058499040822976	0.20250167793120816	0.3057029210084027
-0.13468337641788564	1.4274117782210218	0.10729577321021651	0.24937586525278127	0.19918146266180076	0.5507469814623287	-0.6152830536547	-0.036739249961633455	-0.12152048549438539	-0.09349091982150912	0.13086282996253826	0.14901416638149034	0.5194327958387593	-0.24850078252109148	-0.7128722286880225	1.0738096526439986	-0.0017826851638726715	1.255315627223651	0.5858799394338268	0.1915461473499232	0.0719677455227191	0.2207437177867715	-0.9621003595819619	0.027139346633776946	0.9758459636943938	0.10303831968138696	0.22660944451785472	-0.2445081968148813	-0.04957087603275763	0.3026837242486923	-0.5032690650505215	0.36651051728984185	-0.24377662224177454	-0.03602195608557405	-2.203076278118955	-1.2635104578652838	1.165466694636868	1.13101265318564	-0.4157898552761009	-1.0921822580606628	1.1842934255450503	0.16393987841696409	1.9157311964681714	0.32971212802495387	-0.03076763992418193	-0.15128161461805006	-0.43048557059709996	0.2805476977592498	0.27993419798800545	0.3277972956802139
-0.18901904420131094	1.346294978961606	0.10697980804416891	0.25774584700396	0.16775057168158325	0.5411633662156417	-0.597974181906274	-0.051181598558961316	-0.1035746344472231	-0.102780567261718	0.17846205296642575	0.13023205275988398	0.5294466398831233	-0.27551529282667725	-0.7031819577802649	1.2051813866208763	0.042280762801771773	1.2804075713202778	0.588284496986707	0.24045463717504872	0.06536776508263967	0.2371840599976788	-1.000757454730825	0.0009605780035403889	1.0171977900328213	0.04061070343922939	0.20029625240807425	-0.24807837864319246	-0.009981466420564545	0.28527832168104583	-0.5435349047413135	0.3900271872909574	-0.2735809404916928	0.003640678909515817	-2.20595464343588	-1.292541730798849	1.2022585409497868	1.1666704496890379	-0.4047246663233336	-1.116593075373732	1.3053888628087578	0.11101333938421196	1.9229011023059595	0.31451917953396935	-0.043085445105545954	-0.09861249030496791	-0.45544065607764705	0.2159331845360537	0.326188673911405	0.3084531470414492
-0.21337922926387148	1.2860930904775447	0.12772774100280457	0.3032821494566228	0.1441503975880825	0.5603694579770369	-0.5731668703331303	-0.08102522819389965	-0.10524649293157844	-0.10636315362077538	0.2538746589123358	0.11251516970210051	0.48700157276335165	-0.2915109212762615	-0.6983890052524288	1.366273910250727	0.11346449192879311	1.2952536093270175	0.5939566139913457	0.2909429804172766	0.05207196806629353	0.25241281530348403	-0.9883383671741331	-0.0218942328824665	1.0542134492389068	0.0875079938299669	0.18501185330011047	-0.23668700634456513	0.02167282615137473	0.280700350537315	-0.6043596842596793	0.356066605099919	-0.294634686301072	0.011223371920719316	-2.205414318718492	-1.3705915437985579	1.2602483073878696	1.1632542539023922	-0.39741528820715566	-1.1351304346641231	1.425546301756234	0.026688456630444345	1.9523630190691688	0.30357302088145877	-0.07056690861271588	-0.050648732317854085	-0.46322545470671467	0.17979784369637208	0.36441526410772357	0.292537301251665
-0.23421835695619952	1.2500050442158996	0.23192260984876242	0.4039020167833316	0.13206257539613414	0.5652286761535048	-0.5811321467190567	-0.09265003934028468	-0.09030973381508753	-0.08886884749657212	0.32347431303751706	0.07208392785588474	0.46082856930064564	-0.29282944076287853	-0.6715482741798441	1.5017954867370262	0.1044474141718132	1.3338937920814504	0.5894861025947394	0.32788093730087936	0.049434518481630024	0.25194270569768473	-0.9644107001814597	-0.061069151851524374	1.1328024333324689	0.1526476208798003	0.15886546857365927	-0.24230085688355177	0.03723235364134443	0.30538801297679186	-0.6452743189505245	0.3428518876632479	-0.31535968193936975	0.011439321937687298	-2.217506819558719	-1.3926355028659394	1.3458887074398196	1.1361259851199739	-0.38094674334369777	-1.1744327852784262	1.5151224413817663	-0.044015418019890014	1.996142724560002	0.31270603795855345	0.009168777320237919	0.002149524891835325	-0.46587458863196174	0.13577042748196813	0.43019708022770703	0.3176172213778418
-0.23502498131063562	1.265691429046371	0.3134801811499568	0.4473565752198455	0.1570326830307649	0.5683042078298683	-0.5526277751693786	-0.1061056213160108	-0.09608934758643332	-0.05258188896393482	0.37509894944923533	0.014997073550787166	0.44780163667684014	-0.3066014123362658	-0.6475923727922552	1.495817128287373	0.11085557105693714	1.3555642651672521	0.5928499251288218	0.2955458751480733	0.07285178498305889	0.24534591040004158	-0.9330154371841516	-0.05640162591315825	1.2050435545002407	0.20948928745996404	0.13706549235960297	-0.23499733864522918	0.033810880280486455	0.3865540048139805	-0.6642807022735069	0.3505500792786443	-0.32995310767353014	0.01366234215436537	-2.2511735942393107	-1.3540564276379645	1.4434668585925938	1.1324458281536847	-0.3534662834400483	-1.2058975427692338	1.5662907998300466	-0.12431047018385252	2.058797053965697	0.3295409102474144	0.14081711596178384	0.027631749822359553	-0.49287120851361665	0.10089073637429904	0.45069787717433274	0.30548633792015545
-0.23346664632918362	1.2484798221081932	0.33214756382029653	0.4628090559801299	0.1881758388657845	0.5828529902579608	-0.4635574135219751	-0.09660734162240234	-0.06008917682682065	-0.055730682055130085	0.3850953385966614	-0.0515402370389327	0.4359065170964388	-0.30246914909400247	-0.6538041101583437	1.4930581966514855	0.18804983093436042	1.3843656945687184	0.6196400082564746	0.34567888803697366	0.09310939274957927	0.2643552669250293	-0.8727745877828588	-0.08104286638071209	1.2755518867336346	0.2892169529128692	0.12963987335978253	-0.23238913854942483	-0.005628490098916092	0.46222581784885025	-0.7009914929327583	0.38152992974814054	-0.31934498021159186	0.03627348418281705	-2.310915665483928	-1.3845962275717256	1.5510558732412578	1.164723831244978	-0.37816170158071083	-1.2268189981813848	1.6103698160119138	-0.21251609786659179	2.1168045413533916	0.3050235341417914	0.21898493734131064	0.04734940477527071	-0.48848914020179973	0.07809739585219364	0.5077351107312243	0.2658942356234938
-0.2145682957118257	1.2309736616941886	0.32142081420007396	0.39726838962793365	0.23292700120936108	0.5969567941196127	-0.4212241280267137	-0.11244903123862578	0.012190990747568936	-0.061493357657802464	0.377022130323616	-0.11487591598980182	0.42301188330451217	-0.2957693604953879	-0.6703224677095984	1.5210958898940832	0.3112850959921773	1.3770554522467398	0.5936375321660194	0.41242496159914166	0.1488997148871602	0.3001741183015539	-0.8153455046867105	-0.11868691675682279	1.3540700967986656	0.3632621176861023	0.11579687837470046	-0.21847501823799886	0.0794872519181002	0.5236420790215182	-0.6951064092045987	0.3698665381298746	-0.33818001531377395	0.023763703806644	-2.364145224792181	-1.3627841293905223	1.6782523433464216	1.2319581377380044	-0.3845979794630087	-1.236668531760134	1.6672033354221365	-0.28245816737880286	2.1695150309987463	0.2990557321954227	0.2960122766456519	0.002286024407783571	-0.49906457209013444	0.05987922774974421	0.5347550042037	0.2461708992916085
-0.19899168931577638	1.266404813354949	0.3823860252218476	0.3580445156090033	0.2474316022147291	0.655167484298644	-0.40085646597032243	-0.12745434860005214	0.08123021628312688	-0.07355159709662826	0.38204622601938193	-0.09138276410018546	0.4097826927806616	-0.2520888145051263	-0.6768561638835345	1.4459570802264121	0.43751553357810113	1.3519392177879674	0.5892316449365678	0.4124372614959877	0.20675149187252417	0.36362605136308174	-0.7344133071755109	-0.17802051980447192	1.3702118284967062	0.42318306757256136	0.12469484157656867	-0.21572877221366285	0.16369912884391266	0.5604369393309041	-0.697227406124415	0.377111944404777	-0.34217209893524436	0.05024511867011949	-2.421567771237545	-1.3287678474041271	1.756495711308378	1.336718567694693	-0.42295519651753716	-1.27378719961417	1.6958969572603262	-0.3285403192551034	2.202706486121756	0.30144489328409574	0.3846609482314346	-0.042132886966115494	-0.46342135690204217	0.07083342517854833	0.5744964575190732	0.2092056755019372
-0.1449525354832623	1.2480002244898813	0.41337872703893835	0.25668951982726973	0.18907734351865702	0.7618933518816962	-0.3617882957585087	-0.1013826994722555	0.15041597177406904	-0.0631415698410551	0.39327666374851983	-0.10576139672933427	0.42531152792146515	-0.26446301717432996	-0.6656132047801324	1.421199405268354	0.499568920775198	1.3445642011669334	0.596656692475277	0.4167873250138398	0.22076801574978883	0.4418238387293765	-0.6814148072111246	-0.23068689461142874	1.4068317915056898	0.4758166243077174	0.13589985850754774	-0.2015838176175515	0.23186645146112927	0.5596368327501746	-0.6699374664346837	0.395288101703671	-0.35347642511828425	0.06450709278957001	-2.430197817424605	-1.3190883710262085	1.782054138080973	1.4070771827218858	-0.44141559377896555	-1.264475879823009	1.7380973499160632	-0.38661776786965635	2.2598493334224417	0.2770758077597567	0.4565593940732893	-0.07681144453580702	-0.4190673700591977	0.040633248057500494	0.6335896638716099	0.1869016323409886
-0.08441612450315608	1.284381210235705	0.42736687981378657	0.19593726789052798	0.1723985254093021	0.8230263992599081	-0.3861179184174353	-0.10621237886952162	0.12298891338226432	-0.07541316680789692	0.38009714402294836	-0.10722394377359168	0.4508396611617666	-0.25041445150351366	-0.6285810497930793	1.428870285468281	0.5775257513219512	1.3389797312412193	0.5660537834854982	0.46130065169934464	0.249781917020602	0.5198006180632299	-0.610892088792342	-0.24892995345560437	1.4985025557116967	0.48675150034909065	0.15724044180703173	-0.19318585141889452	0.3185096187265605	0.578223578507347	-0.6275473196455037	0.37724227259006304	-0.3644508519985151	0.10582536138032692	-2.4429636200933524	-1.358158361587264	1.8054196349179144	1.4185337427269817	-0.4524018584168058	-1.2752561690067787	1.7879125674016891	-0.432684107630414	2.3023239398672137	0.26806689202019046	0.4967525141558836	0.013855570570636933	-0.3955673232682725	0.011655088065327038	0.6908476085765821	0.2094911815296987
-0.04369681508369826	1.3368488507407954	0.460958261238073	0.21062236593085046	0.11602698773082232	0.9186714010057859	-0.39364872991934086	-0.11995348567297248	0.10159447715143541	-0.06520739652227274	0.3550831579623154	-0.03764379613836418	0.48721491328805683	-0.20610302562893706	-0.5670406420691941	1.375283188716185	0.704637951295268	1.3660056508382172	0.5770661454696999	0.554580336068644	0.27874496646405045	0.5843606413837936	-0.46013795917044653	-0.2501153568685227	1.6119179253508178	0.5448502233162822	0.20547266217461563	-0.18521741884666404	0.46914276916952113	0.6142290103765601	-0.5353364199638575	0.37955188422629893	-0.3169899605932853	0.16501267996788818	-2.455943196092655	-1.3384530487421982	1.8546119705501163	1.4715898812163708	-0.4410347839594427	-1.2675108109139344	1.848011845173702	-0.4773747933389343	2.3653775548944846	0.27327525688326004	0.5600786090273389	0.08495393278899041	-0.34182128353342417	-0.005390332933295425	0.7938746251222887	0.2228062458478428
0.013766152838834372	1.4201437317296812	0.4538276236348149	0.2874520250110331	0.08666229042124085	0.9825936819823837	-0.38471731353773075	-0.09842105279222539	0.09908977031114376	-0.0533756598620044	0.3615476087380961	0.10760969715645625	0.5033622974176974	-0.15851579489825748	-0.5156759049236135	1.259566944310055	0.839049041960741	1.3937660647191485	0.5702079057304098	0.6790265923903837	0.3297845544220631	0.6282167355483171	-0.336915532612449	-0.23220694140355574	1.7069024124711583	0.7598801937872592	0.22752890295741568	-0.17525042014444997	0.5761278947823584	0.7078680161815558	-0.4288016328122903	0.3519490752718815	-0.28756704463579313	0.22052649977906072	-2.4212462696144263	-1.3164305582753886	1.9248130229430593	1.5464513351506897	-0.3853092848512885	-1.2294191458914168	1.9273151692790254	-0.48500075077793775	2.407349463614252	0.2960909722759928	0.6330155509022364	0.14770426565214254	-0.29473164578255734	0.0050645910978413975	0.9350410068389661	0.29132434673684715
0.06562139484695191	1.4801188543871473	0.5414851970103547	0.39892276463366605	0.10400692569252126	1.0102111526600412	-0.4030761930274598	-0.08744361083071277	0.16036006349059193	-0.06356424020461299	0.31998668634157884	0.2720255135048578	0.5552809306296577	-0.08799481471863774	-0.4392751782797137	1.124878837166174	0.9791922289599573	1.4661085466089436	0.5670534385711721	0.7841278442838492	0.40326740080351975	0.6979210881374429	-0.2444511944325385	-0.21045678664742434	1.7853431102349753	0.9587096607546959	0.23993654731336567	-0.13792325571178518	0.6884689192539356	0.7586620146792304	-0.2810896310546778	0.4009897496031852	-0.23191130089346199	0.30198879299433057	-2.359252003753409	-1.2305718996276058	1.979148029478231	1.6444678647170292	-0.30683681162723236	-1.17081676414349	2.004532968237147	-0.4394573402669223	2.4541424828966876	0.3435071485681177	0.7581890449984238	0.24243586473999298	-0.21957474156932913	0.024110630418236557	1.0971632963972988	0.3822502097734475
0.12000472851038599	1.528918698871325	0.6029872810473194	0.5081504889154645	0.13617434008194845	1.082447916910385	-0.3694800237062026	-0.054175389229031125	0.21269668829274754	-0.07442828419041955	0.29915388141234234	0.4890677060707991	0.5736406837070536	-0.04591571058286658	-0.3683379055341218	1.0744465363256852	1.2259570536805402	1.5632514882496156	0.5683014927993467	0.8900928222669418	0.4741118196805559	0.7885500968763177	-0.15296373753512574	-0.16415696050760215	1.9061081399751223	1.1452298195467503	0.2723684763834149	-0.06421225791271996	0.8342206051170656	0.8452176791802183	-0.15189336140125775	0.45723238748096284	-0.18701776676156454	0.3757382688241121	-2.276225472023984	-1.099868626236897	2.0665190648064815	1.75667147236902	-0.26383292553137605	-1.0705248615480993	2.109639240932594	-0.3736484448139577	2.4781273882560306	0.38763989794698944	0.8456799873480969	0.37102862051401375	-0.14625750168043425	0.05396970168673861	1.2499801273791833	0.4618405913015785
0.16226764358622686	1.591797392504202	0.6156523966311163	0.6537381772753197	0.16240733985557054	1.1477707559552648	-0.3541033016808256	-0.005035039987038359	0.26072223005077494	-0.039168677546239136	0.32803227878414276	0.7422798750307045	0.5955108581455092	0.025271198363530006	-0.3007411277220638	1.165208520113025	1.524610807350959	1.6758361601115552	0.5827322039586676	1.0822623106225002	0.5553916202846756	0.9059887748116804	-0.05670525156862154	-0.08554073978006653	2.0332655517880402	1.3670308560927922	0.29957153207442394	-0.0245941097020592	0.9894098049835307	0.936487038965774	0.0038730496114773747	0.506574918705929	-0.0813102335564241	0.4536736976082373	-2.124039059723514	-0.9911682353244753	2.1531329092946363	1.883562646792382	-0.18925832691077785	-0.9581823370650746	2.2294852943420613	-0.27155977968450185	2.5038071030882483	0.44979983899062087	0.9147538905941583	0.5108986152625861	-0.05241516065645664	0.10876424260820088	1.4073730505959992	0.590099936293346
0.22470038879673662	1.6517999530196903	0.695129149876925	0.8428005829872746	0.19237205823585474	1.2165344530639541	-0.38358388396928406	0.01800465870597701	0.30504323260768446	-0.004193210548373949	0.36107055880370026	0.9623183618544454	0.6145695092405272	0.08276304856194186	-0.1815956925647127	1.242310493433758	1.7554438326276691	1.799128254944153	0.5659985836760536	1.236205086236041	0.6742939497805924	1.0376114052365573	0.059878926187921566	0.030856052503157545	2.1622254515433905	1.5533490781158459	0.3372356975755966	-0.02315991996551834	1.1576220638932113	1.0533183214014785	0.1997918439444597	0.5975204488795409	0.008269400014382311	0.537891684388924	-1.9602213583353532	-0.7911907972278929	2.2361300825469153	1.982837725443098	-0.06403404918576894	-0.8413073567595374	2.3222633370089847	-0.11803430269380533	2.5369717476659246	0.531871839640694	1.013831453958005	0.6914978001510406	0.045042246176837365	0.17363322712762258	1.5156019002482597	0.7583571144134142
0.2587238553593088	1.7568353015120697	0.8135207620607405	1.0580467321896296	0.23208441842922523	1.307948821452113	-0.39100880736939636	0.04373080483469051	0.33220645120143544	0.07465503571756414	0.3945530385540743	1.2004809481287073	0.6268178874819667	0.11052867589028852	-0.017397291312509656	1.3694031230968968	1.9686335999604125	1.9298381637025173	0.5516971208510422	1.3935139336197575	0.779973826241939	1.1950673742356928	0.17170652370239536	0.15620830118819046	2.267130826092573	1.718935966591393	0.35734607642302707	-0.008402024914280196	1.2708331830634114	1.1588003710331924	0.3571646846180405	0.7505606327259413	0.0623160200706965	0.6292503847995283	-1.803485108928656	-0.6218049699544521	2.3442458286876016	2.130990583070658	0.07551795136030269	-0.7248722081569998	2.41658491332314	0.01184923796810855	2.5808539077407113	0.6237209222755096	1.094034548799269	0.9110259951456788	0.1552669407192115	0.28026957265942914	1.6840917439927836	0.9003461766183325
0.28209043753355456	1.8479136572252017	0.9029702997434681	1.1962723845775909	0.3149246433722743	1.4072241634945266	-0.36030814202898054	0.08553397409329604	0.35352489581657454	0.10015277707516831	0.39421821917143934	1.3577699628087583	0.6197090764266089	0.1359215912339683	0.1353613325925948	1.563048077780536	2.1161525755344064	2.078557640966136	0.5484941855664385	1.5395752086654526	0.8857847439507252	1.3330102764438496	0.2614529151411612	0.29730810144826514	2.4113897079879303	1.931021320338902	0.3607461220791949	0.014495413530781449	1.4263531358721744	1.26622025668873	0.5329260637841962	0.8684787720160875	0.18196854039231464	0.7287091511207979	-1.6604892665874893	-0.4772800683914534	2.5021424922331312	2.2385950643108186	0.21850414615963593	-0.6095698871384959	2.5409912749069683	0.1616136903332302	2.6279743986840076	0.7081066766761134	1.2000114104235395	1.1409164789638093	0.2506414704364455	0.38217283543656577	1.8153086663071782	1.0529647620677631
0.2942297058341958	1.9895029306685275	1.0087016576550034	1.3711509772834538	0.4051310844386318	1.4911890219436006	-0.33614968192013706	0.14469920778191764	0.39379723169355724	0.14048240573580761	0.3623890793374732	1.543302899294479	0.6098053659648037	0.1449476520479877	0.24083090279274683	1.751926503429992	2.3350744392008926	2.208664917406502	0.5295768069687224	1.6993194356246675	1.0270491645302537	1.4527736923069914	0.37858307521917434	0.4417641583657866	2.5450008999503586	2.0875223163142356	0.3624834747854028	0.02432498627120883	1.62640837215702	1.3831498819660335	0.6815406684838468	0.973125578184772	0.29515247783438736	0.8133340411539933	-1.4891502787983841	-0.2533070323114863	2.6922566543998454	2.373042105519366	0.3549189051873588	-0.5052100351352516	2.642859615624148	0.34286864846424636	2.7034192732527873	0.7614050460258374	1.309643368491167	1.3578151314680285	0.36073020107106923	0.5339602719322869	1.9087110354380592	1.2192463723066722
0.29827182768063426	2.0550834463207694	1.1349787160917135	1.587449421879382	0.48963781634891923	1.6090201298011153	-0.3064118197023193	0.22993266070889584	0.48392094771622174	0.184572587224371	0.40642586020924903	1.750571159241262	0.5669426224281576	0.14191495013496097	0.3485711194842086	1.8799589741286848	2.4670280017009207	2.3012389575959373	0.5423939334544	1.7694452475090627	1.164309003704815	1.5379387604790755	0.48412335163824405	0.5784876223741797	2.673573349026494	2.278620129238569	0.3165213145740141	0.05297437284768401	1.7492387865972572	1.4933892027076296	0.8311748081835806	1.1353048508520647	0.4208143551648913	0.8691645540588944	-1.2556692353969012	-0.009645328708096534	2.8606976519048084	2.512666138853474	0.4787028141649497	-0.34404843583748274	2.7406061213670383	0.515382217348386	2.7621104295464893	0.8345312333113586	1.4042610763745824	1.4824872896127477	0.4636893026702703	0.654688968731088	1.9948265839305717	1.3434760673784865
0.2950399249085568	2.1313824805098114	1.3098861874484653	1.7698230994000048	0.5557118224047204	1.6874427054859151	-0.3019423136889932	0.3028135912870543	0.5660054185031773	0.17224942042848262	0.4433209707237634	1.9161456085260962	0.5378084801891042	0.15211505115344875	0.43980095375084866	2.057473132815286	2.5821585503382773	2.4057291554437623	0.5238252560919563	1.8591948614835734	1.2991465356412557	1.622906481600219	0.5627587952696884	0.6859206337934255	2.766084956568656	2.4232636505591585	0.28185564631026894	0.03505940047582117	1.8208081767578879	1.614634168622135	0.9541471145775633	1.2647760932854015	0.48247545037122946	0.9135590394607895	-1.0035969819063122	0.17948788986753178	3.003588243226301	2.638509323498984	0.5943052313464191	-0.22135375354854783	2.8129827525708344	0.6671039837303608	2.8145643039722215	0.9352835352075914	1.520572840342971	1.6365084065049764	0.5261046156610549	0.7931326068200552	2.038818047955459	1.4263073884248791
0.29375416208755595	2.1956492069602835	1.552734470285214	1.9877173237536963	0.6499936930020378	1.7599254629411498	-0.28433825393047696	0.32591901456305533	0.6118124001235301	0.184303615174834	0.45971268082295447	2.0143599985094003	0.5107537154018857	0.10734506906666175	0.5259066215968086	2.2739664578890535	2.77359903320291	2.4716531983075036	0.4945969569910301	1.9383118979623597	1.4115466766727942	1.6903647664419768	0.651086349199791	0.7618771888578475	2.8526119140314203	2.463832747451345	0.24299423426745842	0.04422168234315195	1.8889191560787366	1.670609641695269	1.0466326763261962	1.3697208324884067	0.5716635036257374	0.9647782509531883	-0.7545573471815623	0.37686585255724886	3.0949433585177495	2.7416224199769217	0.6720308832404783	-0.0834804416685743	2.879220966633212	0.7860958003752383	2.8761165284608103	1.0348475142116762	1.6142250326327752	1.714604629659697	0.608583738498375	0.8821504767599044	2.0836933497919365	1.5207440833966097
0.2984395104800858	2.252510132732227	1.7466911601824613	2.1810919902949713	0.7025019198914102	1.871730136265165	-0.2319219400340653	0.37804175143954505	0.6203307822111526	0.2024501279605083	0.48338197448432546	2.0821071575818677	0.49690320523303316	0.05540067809792114	0.6113742793281347	2.50299279207304	2.9268869520127367	2.5501619621306006	0.4565138006530976	2.0289744376138814	1.4952722545892032	1.7335972025963013	0.7784261910274182	0.8244380193993182	2.909140480490642	2.4852595007470972	0.21644966417435024	0.021397813285152063	1.9103355395717614	1.7574227905840758	1.1105149850367761	1.4491215276510125	0.6230000333040471	1.0143887986085693	-0.505579083918482	0.5507438413763875	3.221265244898922	2.8383014993378994	0.7164090389700013	0.042300157543715425	2.9353035890074617	0.8831946136140665	2.9074034773456576	1.0711955339262627	1.6767860174121931	1.797812031039205	0.6746397964869054	0.977681894976729	2.0869073054704446	1.564367396974314
0.32995166428684325	2.315385598381807	1.9533017194457307	2.335361586026501	0.7483922384412309	1.9280358118299135	-0.17434374401063396	0.4060436561479781	0.6142675551488727	0.21384604900667722	0.49714747325341424	2.1183971209129466	0.5017989546765944	0.00624364686497374	0.6820612709454242	2.670180817662706	3.02380391674335	2.583579717023683	0.4252505134552071	2.1225219864033815	1.5725699659427668	1.759664578241286	0.8768747479411625	0.8846879792425716	2.9280807897234036	2.4920849635393116	0.1953713989373599	-0.02001575861874602	1.9331504229893652	1.805943195022282	1.1694535420505234	1.4680443393275453	0.6783786611942542	1.0698776216383146	-0.2912740132441748	0.6717468997210251	3.330898876984991	2.921940204720751	0.780074324159813	0.1387010182447365	2.951885206353275	0.9693435368393967	2.932369840168106	1.0755243568522554	1.722947663970682	1.87689198839992	0.736841900426166	1.071894620787864	2.09807210871496	1.6063702407928868
0.3677200644030957	2.386505333371242	2.139130607097041	2.4800780060547423	0.8025856308908749	1.9912084047567848	-0.13375554293282144	0.426759021125488	0.5945230032764892	0.17380258233859042	0.48667150723285546	2.183926488431372	0.49636985392126987	-0.03331680563387925	0.7605747661147673	2.801189002814943	3.0969354051556053	2.6123406624882395	0.38231246655977935	2.1830115124365745	1.6065223619864948	1.7723216534979769	0.9793369942882316	0.8836457565789665	2.923736377073174	2.449986195621947	0.16762823708178062	-0.02994039292672504	1.9633456851438065	1.8233813324369461	1.1999700783030183	1.5139969363567378	0.6607028264023667	1.1208902065100437	-0.10140003606864538	0.789596206329228	3.405295774782207	3.0066762570462915	0.7969138133034279	0.23598098129720438	2.9318740910679986	1.0275705228895131	2.9299779565165576	1.0655867844937263	1.7515681885605339	1.9544117986363787	0.779306836563427	1.1228609226788633	2.1063056417645756	1.6277185079155871
0.3804730899801337	2.4406160173743694	2.309502907252652	2.6162727148938307	0.8600766841513533	2.0660945107457946	-0.09025438191946676	0.45339920585364696	0.5651678361025285	0.1542545836105922	0.47591216308251943	2.2476775677024827	0.4701566759441714	-0.07017596287498461	0.8223797314278531	2.929267253735998	3.0990276683785978	2.6436474692424596	0.35387850618012945	2.238406147865133	1.6160825055310517	1.7639142558356344	1.0668192736400266	0.8914257989224602	2.902917552676601	2.3827866873178283	0.11941014153294645	-0.033608736156312505	1.972345192292052	1.7917952722141586	1.2244447111175194	1.5092140320945735	0.6233089855770795	1.1460018924971664	0.062222744440158614	0.8188201241719261	3.448859182282373	3.1085595277305544	0.810379287983913	0.30420404597863715	2.9411647806115386	1.0508301448532034	2.9450272901239987	1.0844501877980526	1.768191631400764	1.9826841222939113	0.7871590117091216	1.1905594565389095	2.1269451201347143	1.6101632329820155
0.39653039060779643	2.4525345387017294	2.46209346438767	2.759025266804991	0.9189661498581178	2.108378356002865	-0.037297674954681614	0.48241481348818394	0.5283642453547226	0.10809048605586276	0.5020316848405322	2.2890156415156704	0.4512074657676709	-0.05785628068961065	0.8728363379727663	3.009440541386384	3.0973967924513337	2.666227095882862	0.32621397729066487	2.2742097809284973	1.6264553003936868	1.7336581632036598	1.1581127950692012	0.9178584636488626	2.8953170470757654	2.3064785686269844	0.1022182192833621	-0.03576518715066465	1.9534826428428094	1.8044787706906251	1.22656405294805	1.4378460375562645	0.6407604660793046	1.1971152708423929	0.20155333361740868	0.8924521285459184	3.45883286013341	3.150914071532383	0.8084594540233134	0.35803723026030443	2.9647331044770753	1.0920726599365345	2.9597338317589603	1.091738512112224	1.8134941740943618	2.0298371647882205	0.8112683878448953	1.2021738027613569	2.105132497007599	1.5988422498265185
0.41435961735974647	2.468980306602758	2.5853224898753187	2.9332353898700325	0.946162522250986	2.132393705598585	-0.048012174020230655	0.4921076630879807	0.521862394557864	0.080274124737401	0.5310616985365446	2.3660522710988277	0.45388946093539434	-0.058306074681205675	0.9294887907059124	3.0979646801864886	3.1508632494223647	2.664252636445581	0.2831338918611786	2.366378374616046	1.6231743796089089	1.7159382578442919	1.246751753977157	0.92283815691858	2.8855022209455528	2.205195920030012	0.07149741111327156	-0.06426195858010308	1.9648592440104415	1.7882273411882863	1.1987486224100614	1.4173676959263175	0.6001184129041742	1.2180994640898002	0.4272260957135403	0.9562433557896941	3.4842536085048175	3.211949305702589	0.8133715060735834	0.40287016443408474	2.989209938998691	1.0932269443711704	2.970937767149981	1.1349583804658865	1.8107042559876685	2.1003029194055056	0.8106618262131817	1.1915734121249468	2.106749661711127	1.5689633748665217
0.4361913019140595	2.463970476526229	2.6621920873467015	3.1079625219234623	0.9832047395781686	2.16616028096883	-0.07172211028727762	0.5020694267943926	0.472015394208651	0.0618080812462619	0.5641516003045839	2.42733734821463	0.44916341418193967	-0.040368835501236454	1.035288294840345	3.140374670296564	3.1537469200206707	2.6352372205204495	0.27205488620459867	2.4168093183396593	1.6179209946742357	1.7471438894281768	1.3063474787198013	0.9224177715790269	2.867292260676184	2.1114392023927246	0.06718934139462572	-0.02126209843158141	1.9656504225089102	1.7968990084987446	1.2118205175897017	1.3927216551238897	0.5962354420762614	1.268943723860789	0.5743603877437078	0.9930886268354703	3.5122324704655847	3.2348458717183037	0.7851728349040982	0.47903670959710043	2.992105751821326	1.098158065546924	2.9280715352394426	1.1783328496383345	1.7980487448870506	2.1426325960901513	0.7990843956789889	1.1600175424479224	2.096427821485301	1.580739383253764
0.4595650522890419	2.489816131787342	2.7381947232616914	3.231625575281476	1.0385156835473865	2.1578853045955215	-0.10790456668342967	0.4743399558696961	0.4483294978454945	0.04167966914821031	0.5510737898631712	2.479110193593038	0.4417041151217088	-0.017630873004049037	1.1065470341020296	3.2263660856183356	3.2446113805732844	2.6397922417647455	0.24810490058971232	2.483748090285747	1.5775994072530835	1.8133078462557262	1.3747587622036475	0.9137594984766645	2.8450526360200206	2.0743825431763385	0.0647975387530169	0.012227781833510042	1.965894774488947	1.7751679775177842	1.1813172220514934	1.3583500486667826	0.5679711792234792	1.2986989651719332	0.6943363772186757	1.0196139845234629	3.5428381835252267	3.2418871812672223	0.7461388418490706	0.4961336782111344	2.9693722194614898	1.0808991414317861	2.9217528642159962	1.1885522792719283	1.8034257371323377	2.1632805021233237	0.8125735375700571	1.1467747942713868	2.103985201418718	1.6100115579047671
0.4947916084241203	2.5216876248676305	2.7808959427340154	3.369828031477237	1.1308256354704465	2.1573782292483714	-0.12586383808502005	0.45950281083604594	0.399958177597146	0.05741756756547519	0.5459666661803368	2.5108651522967405	0.439885179349384	0.015274283505314628	1.1693887658513955	3.3306359279567843	3.312531435398712	2.5848474425909123	0.22649754103418304	2.5368221451760355	1.5392669086176953	1.8637542986910478	1.4059618139472772	0.901942091981026	2.8175476275625204	2.0502044014029557	0.05668182146571308	0.09251037546464522	2.0037930548878466	1.7167438040484946	1.1352701554852287	1.3285259149113229	0.5602719966489681	1.3294822999127498	0.7780171899999646	1.0837076327872968	3.52047018925282	3.2505780283678107	0.7278984461155014	0.48766292333686734	2.977682755794357	1.0908415737978328	2.8805833568172856	1.177088681144299	1.7718439075536552	2.1940707002065603	0.8350956302229834	1.1284259491448485	2.0920041756742327	1.6634034156120152
0.5268938378959523	2.5553740515565067	2.8061676667924726	3.481834057505055	1.2100077941477543	2.160395291292431	-0.16450720330967394	0.4649858751928567	0.3444760323512803	0.05135457354659061	0.5547712427220814	2.5098500812885876	0.43188006102464743	0.044654885451102314	1.236555477586182	3.4943688932352317	3.3381576547823224	2.584448386641374	0.2040561258213137	2.5742138315877336	1.4862509448307597	1.9147917590485595	1.479023699894389	0.8934378214287971	2.730558522121403	1.997391625785312	0.052527106922063596	0.11288351598004598	1.9863906864455223	1.6756863870668117	1.1068936496793371	1.3073412785998255	0.5296919597624025	1.352444061110175	0.8381470561657363	1.1116964477266842	3.5200766333159947	3.2310883963429644	0.715481678269609	0.4448567987328369	2.9610679129159783	1.1058393653903278	2.8534807680434335	1.1558452665956769	1.7761687145098706	2.2670062425231166	0.8275920139502114	1.1220445187448795	2.0936124268715215	1.6714566930591481
0.5515030674912133	2.584801154285344	2.792774492491317	3.56730736233513	1.321337726590244	2.140895741462105	-0.23613773346583553	0.4353282856343478	0.3057031015461803	0.05158208749826657	0.5794134077971466	2.5668160246647553	0.4106859266904529	0.055609608380597156	1.2750787043513088	3.6493511036568558	3.355033535939296	2.536287538609694	0.194421739568004	2.6215288014437057	1.4443167677302935	1.9347310438080396	1.4894156183846952	0.8868631612074281	2.7101663811101204	1.9214482553834749	0.03908431513488857	0.14583247526021012	2.011117683415647	1.650955126495481	1.082027588248733	1.2646258655277385	0.5044778208378594	1.3168125602941367	0.9127761674898537	1.16696929207348	3.498869089939499	3.1723404740159062	0.7039833921386796	0.4266973330606122	2.9295566101715766	1.0715169097306898	2.8233179470236456	1.1496401997192538	1.767846688182285	2.292784735118162	0.8292301541619121	1.0991758013718098	2.0950767886109367	1.6740385151461321
0.5628001518519868	2.613432559131538	2.750985287727093	3.6828863545613566	1.4546023081902082	2.136189153690559	-0.32324567303706075	0.39200950030907833	0.29784641223876906	0.059993025498447095	0.5737828468045323	2.620588388330746	0.38245571102523174	0.09368243053495416	1.3289926266632455	3.812266757318425	3.3840769049818986	2.5106866535919163	0.18189138282407535	2.6450489375235784	1.4048606392940974	1.98464744892853	1.4885444123473115	0.8860948133491953	2.662300263160268	1.8891270134001499	0.018329575508306988	0.17958532475293104	2.0399002115495843	1.6032291694688812	1.0570522909252624	1.2320129888828244	0.466651687600784	1.283655539252458	0.9458398320575488	1.1947286076727524	3.390472733024679	3.1293938787118782	0.6920460895059689	0.4053153103043039	2.8999723883159563	1.0465179550572739	2.8159144064336648	1.117650450705667	1.7482521778093048	2.2915905814117536	0.8148761019161974	1.0666806384871914	2.081439124063861	1.6452269420164787
0.5580070149594929	2.6237346678230593	2.702222490757819	3.782491287684711	1.561105557224344	2.103862556237471	-0.3937156527628941	0.3855650011292967	0.2656975468011543	0.06830891322548287	0.5630370398260007	2.64924269450109	0.35245089008632585	0.09663627246244147	1.3765813383595387	3.9297940134621188	3.3596121640337175	2.4839233012428754	0.16076735818539042	2.68790997806611	1.3673632841311982	2.0029067006784276	1.4752841105328782	0.8882475192661945	2.6432779420560477	1.8590662011248231	-0.006542212478591707	0.21383952068669626	2.023551166205671	1.5922866964164173	1.0307918167713295	1.198332261945567	0.43438516310265884	1.2352887830600336	0.9388396476067875	1.1959345705288864	3.3346902223626897	3.0724572822677834	0.6816034160871884	0.3627394518393975	2.8852794348368946	1.0383329263901446	2.836412983380162	1.087526428580008	1.7139455137500577	2.263737680868105	0.8272278866909053	1.0463836649534224	2.068314368132991	1.6439678158237332
0.5515487315847941	2.636815263137244	2.680325970867183	3.885530628060014	1.6562339387266463	2.0526668073470096	-0.481243938136525	0.35413832487875696	0.25722168523758143	0.06903089083213458	0.5591040401776897	2.6684775641120293	0.3466172735309109	0.07749179399767195	1.4155780328245684	4.029266357792434	3.38206474371997	2.4569899163588134	0.14248275789106407	2.740641002499917	1.322392666185207	2.0355175259234635	1.4583797563114251	0.8626722741432372	2.6124869173975447	1.8629837744434312	-0.023310390165686326	0.24215154202615374	2.0344212707933247	1.5759984611235647	0.9915057899377603	1.17592982785973	0.42272202327372294	1.209912010237613	0.9497414713939314	1.2032821275126688	3.26262190878483	3.026006445498268	0.6655097617196339	0.36705022098198026	2.880845902835228	1.0027251716242287	2.81775763142535	1.0594847848298268	1.6861797541166887	2.2396074943957758	0.8314067010693801	0.9791041692269365	2.0405383546597635	1.6370532167138836
0.5469536494237613	2.6518318414336437	2.632645756242257	3.975771865847309	1.7549614646219531	1.9973426381409083	-0.5533279122686726	0.3120569035946425	0.23177073089756792	0.0713019856564199	0.5192253369974302	2.678689257653351	0.32356749223020514	0.04159005539581876	1.4051864135449637	4.098105000976787	3.3779170641760734	2.3970621228933533	0.12426749394274746	2.7809217980152092	1.2659490936499416	2.0656403318037553	1.4388390370838946	0.8123417434210058	2.575339972701014	1.8663068963982947	-0.05654003518988293	0.24431832579958765	2.0381921200386484	1.5318058599862938	0.9655258534177792	1.1644104979344472	0.3813734182478312	1.1740748907356404	0.9804846348747225	1.1887743628660963	3.2104973118644224	2.981676442723757	0.6469043410295271	0.34991467986748404	2.8514309235361113	0.9717356840336813	2.773779719402943	1.0190635068080562	1.6461045113282835	2.2275964987268475	0.791181363804441	0.9491856324105123	2.0172588230771646	1.6225336738411205
0.5486575572877265	2.652830095268158	2.644947779652189	4.074201131013706	1.8324142663344365	1.9723610162098464	-0.6366249824457316	0.28558920100298013	0.18171626989503928	0.0635493213564218	0.48032401762146676	2.666678684047125	0.295466804740698	0.02619093945413553	1.4030781150286569	4.162057278662539	3.3363697790113727	2.340841501364909	0.103984929813889	2.789863823022217	1.2225920433030217	2.1018529990361237	1.417478566342247	0.8047032169343913	2.5663009345440564	1.8767217852594917	-0.08615439922458365	0.2575442830241719	2.0174008505916396	1.5164779212277568	0.9585918568547122	1.131594421430754	0.3289053768618049	1.1165409681286345	0.9915286364424857	1.185173506054148	3.123891284583233	2.9365433601888378	0.6254902012819552	0.3549700151553555	2.8043108885713206	0.9409156119668083	2.754491447074363	0.9650994074019297	1.6468063297633655	2.159219845224576	0.7674945828679477	0.9180077186970912	1.9785307844869489	1.6046415910154246
0.5525793595573577	2.655161506204223	2.6945671635419592	4.148786027647037	1.9085815891900464	1.9111376528363266	-0.6968382059365179	0.23518383311387664	0.14674464710298457	0.07041013096585005	0.4612979738890909	2.6838860516183707	0.2676549581563924	-0.0046004773687523095	1.3908772546281445	4.229713714928246	3.286084971933806	2.3471685623619374	0.05809301994476632	2.785826723546334	1.1950303528713726	2.1361820868241703	1.3777693136148152	0.7678424984484183	2.5425740135163095	1.9156400490650998	-0.1343610603963348	0.20147655717101598	1.9987162273414527	1.468946365694689	0.9000347979213531	1.0956084271301034	0.27291530145143006	1.0593356322452299	0.9808674069642362	1.1450721352968103	3.035347937769194	2.908988931562758	0.6140274310927432	0.3510870501088101	2.776038036954132	0.9375205248723703	2.741511313054991	0.9060766009321426	1.6518806831471564	2.1155985056382565	0.784895454819976	0.8722478971452942	1.9496936817637607	1.533819367261751
0.5519432481142196	2.6420260351739944	2.7373746865489617	4.18933844139945	1.9595519552009892	1.8923852955776237	-0.717829813156745	0.19832203912854032	0.09281453855671233	0.08687506285535938	0.43411172299287165	2.6802560837738687	0.26149232618138324	-0.052567793758130366	1.3691939688988861	4.225872215681205	3.2039019619213134	2.3132360831281464	0.005200831802294914	2.794675815999395	1.1705970277424078	2.122851345194633	1.327461145662347	0.7079180250759873	2.489358283356595	1.8790970665048596	-0.1803386906473065	0.1217731158074105	1.9755336297791335	1.4143697357264782	0.8832579853753387	1.0442675303974178	0.22233708927217935	1.0200664949706737	0.9505891920611301	1.1366335440319562	2.926082253528169	2.8921676346250482	0.5951250576677233	0.3500303973688711	2.7742843518134257	0.9371274808574453	2.711538080891491	0.8770389913629828	1.6125723424199614	2.061698628276982	0.7510169162284691	0.8348257317559342	1.9009024219644803	1.4489069749348777
0.5342017919979545	2.6195568504412634	2.7656458036646066	4.198224168846973	1.9891032384409038	1.86241852087744	-0.7597025801042532	0.16558940104804645	0.04488661902683609	0.08550694562594795	0.4052324231429509	2.6608848593708077	0.24618237287761485	-0.1175886306994024	1.370890553974552	4.220579214089857	3.117598507031687	2.30495769637207	-0.03891189396485055	2.7709042153617824	1.130541434495163	2.143004508695185	1.2930576059432637	0.6674078623749623	2.46150084550553	1.856712375661162	-0.21522228468604646	0.03694120620218162	1.9271424483345787	1.3944832325137544	0.872029032115492	0.9942296352419255	0.16823695250969692	0.9916356799012842	0.931045428210125	1.0800168368513519	2.855357016974439	2.845999341245691	0.5499823226373449	0.3835919793620862	2.7345009297581853	0.9415074368628445	2.6931786024548243	0.8190437018996818	1.6137731353220253	1.9760294536526082	0.7193469262275523	0.7891787968624533	1.877755064945839	1.36313806452472
0.5043591917894101	2.607299390867746	2.8020452585603675	4.190602546519082	2.009556002499049	1.8137994982145567	-0.7996783497334715	0.10703023421072708	0.0015338370350472252	0.10716829617173611	0.35421723020587803	2.6652413487795323	0.240020433566647	-0.14613107756431537	1.3312753539942257	4.164631742931849	3.009622665556571	2.252515961183168	-0.09945935324151979	2.7721301050807625	1.0668544103197033	2.1703468909415378	1.2491617873886662	0.6121284388930401	2.46796426759128	1.8395856134403128	-0.2519676643580747	-0.0009967288020028247	1.904385687475333	1.3503170646260343	0.8217424543435236	0.9625949206758253	0.13330334799251237	0.968425966759056	0.904798752765178	1.0953882117369365	2.81257667796501	2.822452104767165	0.5212666972050878	0.4230960641538073	2.7154948868330058	0.9395828765139017	2.6619242092321684	0.7585148520795495	1.585096204922863	1.9179433596069004	0.6838652330481901	0.7382351199346187	1.8120809876491353	1.3019806659139426
0.46611896477134424	2.5883826017530693	2.8385926547732816	4.179578912316588	2.014173513259187	1.7703230465616138	-0.8521826047656205	0.08646319848334312	-0.06395181809261966	0.08014267223198815	0.2855452333405635	2.6465621942458792	0.21554030102075816	-0.18287476820930995	1.2998035174127178	4.112086819477058	2.9019736400825966	2.2007670796573775	-0.13221101578919153	2.742451820646682	0.9964539670123512	2.2330608906848344	1.1889109521009398	0.5664213144596771	2.473149856058225	1.8324206444552165	-0.28262390192816683	-0.05694459441781101	1.8618209959625276	1.3067478197408293	0.7766851311701969	0.9239781188242338	0.12127795806660926	0.9866907520915056	0.9086451577860581	1.0614550847967572	2.762229821731835	2.8351337307063345	0.4887528391169681	0.4512189235818277	2.688058903317303	0.9777318641349355	2.647117128052206	0.715705149163481	1.560150735755047	1.8301396686258815	0.6224444631760064	0.6803692759871798	1.7636427026969557	1.2780751123785192
0.41877120420148073	2.5524398147397767	2.896872161883652	4.12430012850401	2.0028222144764483	1.7138940479510634	-0.9124523246241468	0.06461417423701206	-0.13819119315105155	0.05422023816458895	0.23726328563866145	2.647524465721749	0.19926200338732108	-0.25907473828584004	1.251860542723606	4.040967244037363	2.764350460778455	2.1625074459098954	-0.17144125109411967	2.729956492106399	0.934695400597721	2.261406539876024	1.1317502823531238	0.4992928515258727	2.488841830220113	1.8015129598548942	-0.3402935190517726	-0.11453743846342686	1.7962967077235537	1.278028038337482	0.7296301152288498	0.896588179239117	0.09178817358668587	0.9978082722182602	0.9540346222775622	1.0592638562983698	2.7548668214480223	2.8424564112661987	0.47190545754186053	0.48198458372334596	2.673334800901462	1.004330101351839	2.620996954260936	0.6987863507158507	1.5713006456379004	1.7388074805186355	0.5789891181916398	0.6345315769305946	1.70493198381068	1.2607395432553739
0.37107886556732306	2.4957540070616813	2.984334666934221	4.073903847485564	2.011500424299362	1.7007492621279419	-0.9426560063082234	0.0013654749011216077	-0.19818150154733868	0.02169989949858702	0.19828281893154673	2.6578216945053703	0.17121395836494896	-0.3026683435759946	1.2260287143739617	3.9627126862948048	2.6458652420117366	2.0860679896048397	-0.21426687886543455	2.7026397878667416	0.8998941702049061	2.301392565380836	1.0952881487336952	0.45561023629210073	2.4855879538065744	1.801781788178626	-0.37797786286544477	-0.1786097616155992	1.7739859485366078	1.2542802731017602	0.6900329316095409	0.858916326799766	0.09053124235899206	1.0416443617769802	1.0363878858435576	1.0295669565602688	2.742649066080502	2.851024158549498	0.4807005858865396	0.5341065516208643	2.643650902448146	1.0310006225255104	2.590733593696147	0.7159417830697853	1.5686354711479529	1.7346706863030363	0.5422036158981657	0.5960411560436023	1.6698815305592514	1.2327119964441435
0.3275717632347533	2.4589453135290404	3.041843272592853	3.98385961606065	1.9917262438089023	1.685095940467273	-0.9822612828185247	-0.03988056179269434	-0.26174705497663886	-0.009830500684344917	0.127220247773343	2.628111925684675	0.12798341022239873	-0.3368567759734998	1.2097394694055394	3.878328964664223	2.5386535732451714	2.041858373815545	-0.265611452838233	2.6547467228590103	0.87799170140709	2.3236473199893153	1.0555015565669137	0.41134574115268957	2.47555258223825	1.7875906817371205	-0.4040993610064799	-0.23400771672867887	1.7421525791761923	1.2456599108326243	0.6576742809818954	0.8322396887878816	0.09619044251432918	1.0558834557779466	1.0989653421828753	1.0718892969839864	2.716428267010125	2.829453553422866	0.5133486153100352	0.5461376651741733	2.6323396852054852	1.0228980427465693	2.525982296637573	0.6997023868598108	1.5915069420964851	1.7270275682850642	0.5307032488765718	0.5911950080124857	1.6797666089793215	1.1954869175588922
0.29175985713730807	2.4237191388076225	3.1240662451123757	3.9175958090885628	1.9767610701649752	1.6972004601275714	-1.025329291651685	-0.08940502273689019	-0.3205759551382757	-0.053934838596568044	0.07177551172616442	2.6228134926200095	0.12062662544027307	-0.37382934555677155	1.2124282291303066	3.785450318831195	2.462087312742491	2.010943682907393	-0.3216298350668119	2.6340828961578087	0.8562515672889383	2.3707047759477433	1.0272999574768815	0.37470312357555413	2.4768337406626544	1.7877926185061213	-0.44777397319084067	-0.27801822599918224	1.7056357177867618	1.24147966529184	0.6318689563815714	0.8181796599386886	0.10900774836218188	1.0868512425752637	1.2021056887564217	1.1194889056763215	2.6844478037602046	2.798617635381631	0.5668563411687403	0.5690310286304163	2.594681658936524	1.0290839682343391	2.4741575125077038	0.6802584417053513	1.5966800056465704	1.6963255292002877	0.5389387522914457	0.5660630798504291	1.6476107532114046	1.1588417727925315
0.24863709673694045	2.3835928854417654	3.1577125187900856	3.860212380731732	1.9673748158380078	1.6790255448950941	-1.0514121154463774	-0.13113833717915307	-0.36338756389630744	-0.07725350188367572	0.005463431971992167	2.614314087910647	0.09876545563435389	-0.4491355719539043	1.186341895789101	3.683757633716314	2.4031979530074237	1.9566917373966717	-0.3621572658936885	2.6392857525236466	0.836767494050215	2.3640890002033688	1.0020691027336455	0.3281810342958098	2.4764846360746895	1.774570808555818	-0.46430875506335756	-0.29385837633143835	1.6783442112009124	1.2464038339317978	0.5940766476284816	0.7908499796220373	0.17247133876400247	1.1378174624491841	1.2448847620587522	1.1440695945872965	2.6596363931937246	2.769654006942397	0.6288918392553094	0.6056363315692076	2.563285607258208	0.9990883850493486	2.385153204636451	0.6320860886193032	1.5893071155333538	1.6990090356837038	0.5399567517788648	0.57505816981093	1.6192787916204125	1.1317298527343955
0.19206284234172294	2.358204796812964	3.1488166266468545	3.7834993745764045	1.9365144849921248	1.670984156879128	-1.0870422041094785	-0.17666697692579292	-0.447704764750689	-0.1009645003407846	-0.06093052962203575	2.5507265551907845	0.08554873306324577	-0.46673536828217044	1.1533350726419627	3.600018874630188	2.3736803803553217	1.8869888081933888	-0.4162194207290228	2.6329485723375705	0.7976467920906746	2.344031927151704	0.9872972698177985	0.2849287937561942	2.4824659613484874	1.7843912460532703	-0.48065049774629587	-0.3131200198010199	1.656414214079946	1.2745108546894393	0.5747592730286879	0.7814859695781513	0.22391851341150656	1.2000987576579136	1.321521154459146	1.1664964389896801	2.6280629638236706	2.730895150184613	0.6875434573393827	0.613132254159062	2.5167594786880203	0.950685240498707	2.3018767782718283	0.6317432323817246	1.5779858187683629	1.7281402417050173	0.5107055700757526	0.5974086564487757	1.5888231234998587	1.1191318992594181
0.13778030950997947	2.336888809112991	3.133135248679209	3.721547962826409	1.9115001859529415	1.6585132952298296	-1.1281182099374842	-0.20304749567854952	-0.521735455389145	-0.15276184333901072	-0.1173029229290811	2.5063346884291406	0.05866090030996888	-0.5028068992479504	1.1321069234398968	3.5665346814036156	2.3430365741306596	1.8339340305312821	-0.44984350953328267	2.6547316896517534	0.7875536822785453	2.3430482915888984	1.0048612839631192	0.2783033543155921	2.51697855174155	1.798495267263144	-0.4924803697543433	-0.31184433489559243	1.6156208371874754	1.3137082408577907	0.5501555432498907	0.7577199943709884	0.29980607828701084	1.2486358548205487	1.4003727098753724	1.1844416128358461	2.6180407653776827	2.710284723632833	0.7700045681290628	0.6414947306354095	2.4899994271004404	0.9038463659499933	2.229897166687418	0.6104640598205943	1.62815878615055	1.7518202829882419	0.520177895297771	0.5904502894881081	1.5881167917982468	1.1214951307938974
0.09852816617816157	2.3046485189410504	3.118203216912566	3.660016232820354	1.8930517475990587	1.6312001423034304	-1.182273455578448	-0.226720017952006	-0.5513474203354647	-0.18673726012262032	-0.18808827988306914	2.4868573369661893	0.040177160369189	-0.5286499006572456	1.0903874026606455	3.5156230347054525	2.293301266505992	1.7618147886364466	-0.48448206312818937	2.672597973148103	0.8184050947727854	2.2979271098370857	1.0521964328793985	0.23533997261325362	2.5374504880872246	1.7736166573222907	-0.5104114908518265	-0.3345926713385051	1.5385035895228163	1.3597168173924747	0.5296895366857174	0.7550254241057408	0.35174475299055086	1.2923126906911429	1.4827700410460443	1.1950227704377907	2.606043778717189	2.6975350996993517	0.8419569063862111	0.6290416573043152	2.4770674268473343	0.8312619789868716	2.1583551415036313	0.6335490120133888	1.6309530431656516	1.796235053560698	0.5041732481312486	0.5925234505865118	1.5926395048643815	1.1328083071439479
0.0548707440212576	2.2560084596300607	3.0965213123444615	3.5568397513423213	1.8773146974222796	1.6441534146907184	-1.2224436957661502	-0.21944093059866213	-0.5585303616875807	-0.25048950066695524	-0.25762882169137014	2.4449610189781197	-0.011401374798516967	-0.5788552829078325	1.091188666567112	3.4793664450717094	2.2728832766307656	1.7516961177768469	-0.4878714660617705	2.685884595052143	0.8655065998693076	2.2785199388537034	1.0940564044275773	0.2260032558440876	2.593566556998381	1.7985053641015942	-0.5346187397470745	-0.36402920902542474	1.5220801710276972	1.4035439258766735	0.5320670724448404	0.7717312552540743	0.37290081530012775	1.3334858166800636	1.6060535752559815	1.1446073400944254	2.5664024526422287	2.6689009098187673	0.9295145548123029	0.6310965196016742	2.461401588242849	0.7824556254898843	2.080306771479062	0.6336394587509095	1.6151149427473672	1.8207085258300597	0.5181748926529628	0.6370088913183712	1.6142583228986802	1.0996327297696427
0.02396116031894746	2.2172371522530065	3.0316864652234203	3.475276671368402	1.8661656970692708	1.654392129211002	-1.2714857094867953	-0.24078166677903434	-0.5788477866441426	-0.2932651571013908	-0.3200373406335157	2.4234427015947433	-0.02869096193218027	-0.6235625469666141	1.0771047902032707	3.4169249147239107	2.302618726616962	1.7601688274300895	-0.5297109021155688	2.7090316342610223	0.9238962327210283	2.2592067918579426	1.2150277983626119	0.21939363288160735	2.6364199763724705	1.8507451441371991	-0.5701561111107987	-0.39055111772009277	1.512476900977322	1.4394330291413233	0.5196174908366797	0.8273986273247559	0.4009155524063587	1.3418103496562073	1.6366199633416945	1.1618537825539725	2.5386663284356468	2.6355326526790197	0.987307870971545	0.5921382941346783	2.4482110518144697	0.7062897943562827	2.000793396655907	0.6389821265021349	1.6137601185967998	1.8924071706833794	0.5539097277949228	0.7118300017401589	1.6116998919362167	1.0817752199394959
-0.005275923389158031	2.2097546869711806	2.9519090630891047	3.422472219733366	1.826367900160432	1.6671132641003101	-1.3072909589352988	-0.26650493970193423	-0.5954792049501343	-0.35907887628253365	-0.38632273410967033	2.4006940231103266	-0.0391252530495836	-0.6507694366937132	1.0675064400120289	3.394471062132374	2.3844156451771252	1.7856043066484926	-0.5494643558758483	2.7396310443033434	0.9971698042744844	2.2741390409689384	1.348272278915671	0.232557104910033	2.68842658556244	1.8803364534246	-0.5675457100837785	-0.38450406541810567	1.5251571080967037	1.4726353096984628	0.5202058750777991	0.8790870658848711	0.4382872861260303	1.3836819744164646	1.6573044688156702	1.1668910318681949	2.5221854996839594	2.600192453704227	1.0501257063298282	0.5835541594863249	2.4405120729403804	0.6176549806802346	1.9143131101239184	0.6163094431594349	1.605865474747456	1.9195662866239984	0.585736699025208	0.7585629348655438	1.6024414712055541	1.1001301348023833
-0.028949554114508558	2.2164471033411313	2.865273690579147	3.3470929946295733	1.7814900557904714	1.6592691929576273	-1.3649583386538147	-0.30000023435057055	-0.6179333909044419	-0.37467925515567435	-0.4497319803551717	2.3190252905599236	-0.06058121439137103	-0.7085484930122993	1.0640878085311223	3.408605032548143	2.4534667396927774	1.818626475643772	-0.5664315655959902	2.720700136402216	1.1131403303388767	2.272154204922563	1.4658657591026252	0.2630546045137391	2.7481622595030983	1.897613406117393	-0.5481698218113302	-0.3938920151805809	1.5173366585608679	1.4620053512672713	0.497438466861652	0.9487607940144613	0.4678062913841682	1.3894483690352462	1.6409701664557648	1.1679465284591195	2.473690512824748	2.525925747744295	1.0783194447296305	0.5565627600718673	2.4447441751508707	0.5182001622255057	1.8341840502775664	0.5579265999429197	1.6208173531232952	1.9220961827313103	0.5785550023864355	0.8018388926981219	1.5862749176024102	1.0556413810780274
-0.054271355960763934	2.1895136177090193	2.770946172878471	3.3123400993020082	1.7470502211758294	1.6441730012921105	-1.4267092293368184	-0.3321630798031586	-0.5887494544497732	-0.3999140915024529	-0.4910468682640518	2.302412445722191	-0.055047521365817684	-0.7540710524919497	1.0885074487520332	3.4420542173693796	2.497128716629569	1.8481496758061422	-0.5755738657431533	2.704982234888293	1.2609929963214008	2.2736244921136057	1.5673783226282647	0.34305851308490876	2.828226903148646	1.9338345519520392	-0.518139111928723	-0.3994198453337122	1.51059206944199	1.440240637411356	0.4926544312809038	1.025838003895301	0.48827178024605267	1.391035866242829	1.6424263499853975	1.1019163837988857	2.43278711216334	2.494788528245505	1.081036414270993	0.5385003100826237	2.417388140572903	0.4983141680565876	1.8105084237090363	0.53468809863759	1.5986053962528615	1.9363325252401444	0.5552256888995176	0.811814715272434	1.5395042732662374	1.0658816793081303
-0.06489004976849963	2.16569432896243	2.6716004321465276	3.268224167162959	1.714933872409441	1.6050222868280897	-1.512224267948713	-0.33877055529757794	-0.581729757129271	-0.4280127723556165	-0.5260715567750989	2.2557548190314245	-0.08033391485572253	-0.8165195059123291	1.1402120838170178	3.511618611725887	2.520739570672808	1.916784985758921	-0.5619341274630695	2.648723873370108	1.408611939481999	2.2756692555367066	1.665588037155781	0.41895762936036196	2.8846588285917707	1.983521093964595	-0.48301136030873887	-0.4024140780560092	1.5234364431343672	1.438983663898959	0.48498474753027665	1.0946022374845616	0.49501116422527647	1.3891359092674045	1.6008028309462652	1.0117037498310872	2.4262853524399075	2.4812041703128846	1.0731637138570231	0.5314041388611976	2.417643561854498	0.4821304677983706	1.7803092169491528	0.524733698979057	1.6057873743961022	1.9471146379002409	0.5411655331923118	0.8500572141946432	1.5064201394913348	1.0491048544033776
-0.08228052316585674	2.1545787684801314	2.563384277309954	3.232529581692001	1.6786900464578416	1.6165326795794954	-1.570278043541663	-0.3699888343389513	-0.5922816314841781	-0.4284789231632725	-0.54742903540914	2.2140161287670344	-0.10056039752428972	-0.8554960509417846	1.1934718389989174	3.567696691165339	2.5503949186979398	1.997469472019936	-0.5589768986473351	2.6006873095658403	1.5915249845929462	2.3102297869865893	1.7849557750689997	0.46397965055718576	2.9546858841319277	2.0176206416199305	-0.4638386003821191	-0.443214916160362	1.5386088032151914	1.4225147456344929	0.46829648226105514	1.1403460291416292	0.48073785375807343	1.3809988521519658	1.5636500360485086	0.9709271486485573	2.4312556134954844	2.4708239247674086	1.07649234683907	0.5264843917567695	2.4096787787198872	0.5118120675461507	1.7800411114958163	0.5179859516775094	1.5702495450759308	1.9473336996539892	0.5310030095072852	0.867218486912544	1.4255927577801004	1.031773746311916
-0.09265510787984355	2.1260934298781153	2.493871753342543	3.221802485137773	1.6629127330013596	1.6415143015105573	-1.6097818109698057	-0.3978894585424555	-0.585418984218421	-0.4453463019539686	-0.5767535367405909	2.2059157565229053	-0.1453196552058807	-0.937315914605074	1.244726932924798	3.6047692459388316	2.613888539154968	2.079056171732081	-0.5412745890258087	2.5802339477662253	1.7588118499065857	2.364422733697892	1.8809874745030566	0.5200707091006217	3.014993424635729	2.0357217487512065	-0.44625051059712756	-0.4576045509651282	1.5512213983789318	1.3830355163369643	0.4710579987344953	1.1531630354064273	0.453865681912367	1.3898545667334403	1.5438110293456972	0.9543089919409512	2.417775918320947	2.4601705148654736	1.101585346216177	0.530483074304702	2.3900736379106418	0.5291026158923746	1.7790692292274735	0.4955993324348749	1.5377066472847563	1.9119311830604317	0.5060636567460892	0.8594001331941122	1.398308087713417	1.0157530662775631
-0.09034399606788829	2.0819128294915616	2.4170101875450203	3.2073961177036154	1.6516596373398484	1.664658410059171	-1.6431218827972114	-0.459155185256168	-0.570537659584685	-0.4340434088347071	-0.5941522770503298	2.1900685049032864	-0.1681664859425	-0.9910964775827932	1.280677844884663	3.5804976492240903	2.6945303874365885	2.162909971911169	-0.5336112398707167	2.5197758548027496	1.9212961512935358	2.3905810336385978	1.9310306411412816	0.5753584570447133	3.0644997800147493	2.0911672749946932	-0.41797396868114456	-0.46737894666525925	1.5849819457100547	1.3673942822282656	0.4444309223037468	1.1913912350453324	0.4166075480720465	1.3889917746003033	1.5263165774376142	0.8828700766773958	2.4252103517028822	2.440442889860536	1.1132168171285457	0.5141598934272162	2.3549615180744885	0.5655438950347693	1.769264229791181	0.45721215947169574	1.4806803740712755	1.8964793149667751	0.4780964344644499	0.8916471359564403	1.3630926072607465	0.9932360088537144
-0.10227354936387012	2.0685570486013307	2.401516112656739	3.197428609088656	1.6736620466509706	1.6994674278812831	-1.6853558737717322	-0.5170062864358032	-0.5583654752322911	-0.45665303753108066	-0.6156181433066203	2.1412859610357637	-0.19885704428224435	-1.0589945357001702	1.3058963761657805	3.60021546029092	2.7996049358819644	2.2479227693697856	-0.5366808878105638	2.5097377723212464	2.0672056907188754	2.4661856187616893	1.944685601565339	0.6613010369275122	3.122795813130753	2.1463225171327425	-0.39279412512342	-0.46835539428848055	1.6392558417652605	1.3234008784905635	0.4127599612743717	1.196605763835111	0.42420713923017084	1.3847665121912958	1.511413546439686	0.8443270686983819	2.4607719044190466	2.445690459214675	1.1120822801014698	0.5336892672976804	2.3242673557716116	0.5817524429031252	1.7524904036071032	0.4200164645194149	1.4425619789751234	1.8462286858447698	0.47885321372655854	0.9085550090868969	1.3022551894535281	0.9813027490996191
-0.10199319306839696	2.0418559777665837	2.358357426499725	3.204907835556488	1.6979653550924638	1.7160181060575812	-1.7652612579628026	-0.5933904629898519	-0.5901805529458972	-0.46217930085863373	-0.6470895408136955	2.161315220729723	-0.19993967817871947	-1.1084398439913674	1.334835333465362	3.609986844810996	2.9088095414398025	2.2740661391421524	-0.5503199529222399	2.5023441676616236	2.192206327819524	2.536155997241945	1.955124151188194	0.7231917482643485	3.140254367334597	2.1931705854360364	-0.35429592270560073	-0.46969958551921964	1.6562996296077543	1.3292384999314557	0.4157738788639039	1.2168528780395504	0.42587611626302513	1.3705213705819195	1.4688154230037704	0.8345266525372409	2.472841402413106	2.478161846257033	1.1144993372461096	0.560016752158725	2.2900855508472833	0.5852661208641352	1.7428472249622893	0.45746141385300276	1.4242322604032336	1.8243906333323914	0.4644299686524719	0.9025091426142859	1.2087173261142943	1.0066179886471152
-0.10841241293494848	2.0147134802160083	2.3730020102953917	3.1696825496403647	1.7346540411832254	1.7334625136011028	-1.8168154461056631	-0.6814937277560438	-0.6119845323509285	-0.47392164981522134	-0.6504856652530153	2.176096317793704	-0.21848575788321192	-1.1498192556035898	1.3783858251235914	3.6744305866485774	2.9723175802498227	2.2801560799372815	-0.5541078715532749	2.531924052920936	2.309525405228837	2.6069984223766203	1.9570474010696768	0.7959059253138004	3.1518191494787673	2.193573196869231	-0.2959146837611789	-0.4472249230630651	1.666168602782053	1.3090030109050412	0.41045276680989745	1.2150436986072464	0.4161971438836399	1.3891016394864155	1.4993981386588247	0.8091381717487416	2.5063406950644227	2.503352758391168	1.1271568242525292	0.5977803989750379	2.2638390413974143	0.6435789441129134	1.7338111136653864	0.4942574604301919	1.4265644236728252	1.786081541274467	0.43817068484815336	0.8710291261032399	1.1377074966465721	0.9965215586888139
-0.10518486418109618	1.9729159384982673	2.3886789165526365	3.178246594552248	1.7964061278737848	1.760551508756015	-1.8857744836858843	-0.7687583755753967	-0.6334142967929786	-0.45763923467361217	-0.6454816135963016	2.148404943093383	-0.24763513873117296	-1.1877455539576547	1.4393280983650074	3.6698956516804615	2.999039594460789	2.251565167007746	-0.5680337064066999	2.568031083439834	2.397562631353915	2.670619598615866	1.9323556477124981	0.8521526512998037	3.1538893950988256	2.1962917706218987	-0.2664018838993924	-0.45418921616413543	1.6688422404665324	1.2922245894021633	0.3856438059596548	1.2099987365961735	0.4100717245702725	1.392837045614226	1.535168476577172	0.8057362573020944	2.537856169279396	2.5228588037249855	1.1180242944615375	0.6125221073335664	2.247633287888745	0.715328677262732	1.7521476116346233	0.5757100060988731	1.402908695029449	1.7982621762283095	0.43630671654285436	0.8859794636049397	1.1109268289479957	1.0000390821714695
-0.10722323710556088	1.9245583277257416	2.361775848275851	3.1640029767632525	1.8418761370647498	1.7978088517521358	-1.9915012531767302	-0.8228886752264444	-0.6169519515124302	-0.4527320115292414	-0.6517144108732924	2.1580550608093363	-0.26280448123456734	-1.2144983659408581	1.4602322437792747	3.6406730585649596	2.9777885441904974	2.2355983022905637	-0.5846199028079925	2.6345735253764415	2.415935787748672	2.729730723141197	1.9162076277140998	0.887462522483623	3.1294797806546137	2.1869395740075666	-0.25951838889539214	-0.4654341316520586	1.6773993044664597	1.262107303286275	0.3714572081459949	1.1919251601915046	0.4106583289569019	1.392056904129357	1.546748763051352	0.8129109204892699	2.5689160890195515	2.6014281413939644	1.1262896433422689	0.6550570555707097	2.2202222235224656	0.7955198212388407	1.757560469233584	0.6933238936227228	1.3709808375051853	1.773291807785812	0.4395541954514459	0.8925905969204064	1.0768670482472325	1.0533829837881168
-0.09973225282084128	1.8865423684401228	2.3532406384026756	3.157729387840215	1.9307902250557476	1.831282353531181	-2.0649665725187	-0.8594960109219156	-0.6397141187429265	-0.43369869991859017	-0.6701722733331616	2.1502716177577397	-0.28724582459414616	-1.2191261814379306	1.4425755107734832	3.5989955520126804	3.0025240297670757	2.1876074867939037	-0.5987234541210928	2.6793273833780447	2.4253384862123504	2.7873219654050923	1.8909346912171	0.8727124079657151	3.090023204334849	2.1085742244825303	-0.26142523942659607	-0.4757400455081527	1.6529121520126626	1.2637592140841556	0.3712155651102609	1.1481068623686632	0.3900615107547273	1.4175354783600098	1.5713685493875724	0.8805313159558773	2.664848448547474	2.626852356991342	1.1231425362845542	0.7047828529849595	2.2168747511165234	0.821283404642441	1.7417355448504206	0.7916489626640237	1.3615740840754642	1.7268133152039593	0.44717872619179744	0.9031334725188771	1.058912267022236	1.1045075221420864
-0.1284043787702308	1.8266261564778223	2.3596501792329123	3.134608858769446	1.9929213757942468	1.8669430257990076	-2.1155026636480097	-0.9095562349626627	-0.6205990982041366	-0.39411713713106133	-0.663641436266851	2.1327995925309216	-0.3071730763968929	-1.2037873885172845	1.4218699164698907	3.517408463377579	3.053738019592985	2.1132824486794455	-0.6170046885733799	2.7489980990791394	2.4462825936482937	2.845099189182963	1.8909017082209065	0.8825635764969484	3.086460121000541	2.0304903243292887	-0.2458381656311396	-0.4907081712825872	1.6274473544037868	1.258404529227884	0.37242295274428816	1.1204030140361907	0.42256880571005107	1.4241838158718931	1.6020071490943941	0.9551898056852213	2.7011054631246028	2.679431219903414	1.1447234036474094	0.7276633589410484	2.2302636024424003	0.8250726651886284	1.7587726888904538	0.8800985100155596	1.3366936985337765	1.6983513161254986	0.4359555542897643	0.8966880968282795	1.0628390357947501	1.1478442144341081
-0.1478444595210292	1.7855629809600881	2.3587968992359754	3.087104508584537	2.0756741999594026	1.8589146955173028	-2.1600123419431734	-0.9219954203818345	-0.6047748291542139	-0.4020639466698229	-0.6553022586669691	2.1457969893955298	-0.32270121887365527	-1.1900043181311175	1.4215415578692265	3.4712956611646772	3.0312469909654216	2.0245335621860203	-0.6352865961940747	2.7812880616101774	2.4199511262709663	2.8940185267424163	1.862082530960771	0.8996253941592902	3.052203540638653	1.985529102711343	-0.23453763802099611	-0.4785007160920868	1.590464207755364	1.272070630778372	0.3781702502894009	1.126895599868774	0.42797410247416057	1.4309672166382628	1.6899859840980433	0.9962578073395159	2.762152188779914	2.7259746746306988	1.1190779340658132	0.7382158599766331	2.238584521754195	0.7853063240349148	1.751477348001283	0.9554553662578427	1.3423765838218658	1.6662881555342008	0.4293675321184212	0.9060834104792882	1.0975833992418997	1.2209069913509567
-0.1592006735732117	1.7429382685225594	2.3543557276717335	3.071833995635606	2.1344723367634253	1.858401091303022	-2.28113983289195	-0.9374344122457483	-0.5480716009468127	-0.41039439528976607	-0.6671032701381107	2.1582492310893095	-0.3196798183257189	-1.1483630621595022	1.4182362322586783	3.4085444410773698	3.020567797516363	1.9209733382032066	-0.6285151951793988	2.8239700703208404	2.3964292223555375	2.9215809871136402	1.861470639514149	0.921610298748598	3.027257524224362	1.9673232408811478	-0.2254923731378815	-0.4767311243465537	1.523764301810494	1.2765955123576038	0.3618965848862846	1.1453545553159556	0.45426404757791394	1.429607512680784	1.7727485815106874	1.0891806660683307	2.8357664224246846	2.7973045706638837	1.0988762691063076	0.7606884325187414	2.2344500195456143	0.7871879657845268	1.7676441068374502	1.0430267388904273	1.361006771801047	1.637079476453635	0.44543022341884386	0.9341150253677796	1.0973194775802768	1.2758245218940554
-0.1857011389497301	1.7325393203321355	2.3549335757458523	3.035092463603344	2.1839539434565522	1.8269834572404626	-2.42363734048539	-0.9177296076254835	-0.508930025463995	-0.4417284256530737	-0.6681345589605325	2.185420662395467	-0.3370823096981061	-1.1075434201433998	1.4402899281503232	3.4170878384564354	2.986580535436887	1.8249951772616222	-0.6633227140446787	2.8804812630519696	2.35794905783684	2.934706115847171	1.8551993208586222	0.919014731444188	2.9945503032719185	1.90849653586171	-0.24469001964991738	-0.4941150952014075	1.4643579466173224	1.3243682015848863	0.37002803854766364	1.1069077406565706	0.49258157142990855	1.4338872035654802	1.8544203121333083	1.2016470788931017	2.8848045703884866	2.8994867980472767	1.0697650355454789	0.7955673238459291	2.255752777409362	0.7767316396633338	1.8086642411978744	1.1556507009393826	1.3929877809533153	1.615833157824857	0.4384394903372738	0.9403791631955528	1.1098388918352329	1.3224478792790975
-0.19408414793952736	1.7124507732807448	2.294898319827199	3.0055717476196584	2.236834752987863	1.810941305270677	-2.517960621773279	-0.8860004366753829	-0.5135762595511308	-0.44615695944311823	-0.6688283390155209	2.2190828722040865	-0.3500115766920951	-1.0654181683123871	1.4693570093020922	3.393313091802036	2.9593859196556425	1.7344869745384925	-0.6841431397314182	2.8667135785157325	2.2986519154506113	2.9308232351276073	1.888901118900074	0.9040498458023107	2.9185618712915606	1.8744815492283937	-0.2485911600664897	-0.4993682077570935	1.4223386582133564	1.4061789974120678	0.3857861436382377	1.0904555589871268	0.484049541955724	1.4392544560292124	1.915270974838584	1.3118801847623638	2.8748362837146666	2.977408982391079	1.0330099820839687	0.8368141843403591	2.28245364601706	0.789102361202049	1.837857094988271	1.2408483725651727	1.4170350960805627	1.5885991067355474	0.44912720488784874	0.9630547348304486	1.1437337090026563	1.3608685146555999
-0.20954277106123165	1.7029855192589012	2.2650834451083233	2.978914807184077	2.291623256352149	1.7988411381884657	-2.527868028439592	-0.8650915792438644	-0.4928783934503332	-0.4723388605327399	-0.6451334961985639	2.2253600765984602	-0.3600011774950154	-1.0280132902355485	1.4603677618536237	3.3652457760626158	2.9173243799009105	1.6528112101651462	-0.6914806753771054	2.8683918311076027	2.2748053421758536	2.9035965747121737	1.9505941072627386	0.901360212075387	2.8964131246551217	1.8489441205786767	-0.2531655835101291	-0.5309670861224418	1.3791458872178841	1.4663085058418321	0.37010665528874154	1.072285287477246	0.4990473526168612	1.4338418465024063	1.9664217147512801	1.4003565814398986	2.9377176269768475	3.0719015745211657	0.9856336889411559	0.8130465108736354	2.301467995325381	0.7822591034824218	1.861774016464804	1.2552735754934812	1.4596420919253528	1.5341195171722801	0.46083592881387697	0.9578057433762478	1.1904929822515833	1.3833264634096387
-0.20293396078084416	1.7032268110103317	2.201208275237379	2.9400605132842172	2.296610010848104	1.766167059918089	-2.5143461769623765	-0.8342728553859422	-0.46103330124916264	-0.4735026196748904	-0.6565827848718769	2.193577794136801	-0.36718895225107584	-0.9716933383654546	1.432465748215354	3.30776870688686	2.8875504809734043	1.629788573586561	-0.6885247928981869	2.880626128503711	2.262753459090428	2.855978074519918	1.9418934203358655	0.8831837489285663	2.876263694452615	1.8348943698754716	-0.2509264634330999	-0.5462754083153625	1.3330934863511856	1.5397116322559685	0.39734032194275387	1.1153454396200897	0.5119110614982829	1.440925611819798	2.016365561136354	1.4203568585444244	2.94666158997948	3.1711833357333914	0.9627998980788343	0.8091577015088381	2.321283287628101	0.7657930440180807	1.8649826642295515	1.2597222929320016	1.4384356770785989	1.497814038715712	0.46918923301905374	0.9878961108339697	1.2415226781393138	1.4353175571681815
-0.2281678326980648	1.662276614907983	2.147602374913613	2.877491271089352	2.295620123386126	1.758897529082907	-2.4725009868158656	-0.7739795292647634	-0.4582450455267085	-0.46299956449240964	-0.6554156821171297	2.233534500186617	-0.3601182377179868	-0.9145553845219017	1.4223811516117464	3.2602367177807303	2.881884068247733	1.5903595324043447	-0.6906163271414115	2.8449550609952414	2.2346480452738797	2.812534859316421	1.9402272103557519	0.8636753718346464	2.8571383043748053	1.8265089455427286	-0.24651077604778998	-0.5722257954998529	1.3117067572246703	1.5937575896445888	0.4310669038651541	1.1447393502262717	0.5342797313832058	1.4311728353241973	2.0750690643104783	1.4377839234967846	2.983463113455503	3.2763234758693516	0.947569478405794	0.8321878220121753	2.3416276965369223	0.7284617686579825	1.86530056069565	1.2669969450649199	1.4437020271594678	1.452019446243122	0.4557432501546824	0.9703928439360219	1.2771195293232496	1.4446087709075617
-0.2355221390409185	1.6523360403456953	2.1152808521363298	2.845473537428453	2.314440751569463	1.7285049271598656	-2.4146558409455743	-0.7416505766010776	-0.44701848928931787	-0.4614130338693892	-0.6437714942689544	2.2763008541476104	-0.35466004507292986	-0.8480389338795729	1.3953017574962803	3.222135454481216	2.872233383978737	1.584444250879883	-0.7034650925422586	2.829043094442193	2.238308398924379	2.762408708377391	1.927636804567453	0.8431364263241583	2.8743530395013406	1.8401422016598705	-0.26252630267865273	-0.5968373903306743	1.2916793842589416	1.702207635916799	0.4711564765470032	1.2127804725939453	0.5618490431436192	1.431901572137583	2.132251410328517	1.4935828201195975	2.983884973072716	3.3638310326527083	0.9196638137554753	0.8387556668636318	2.3867998846550784	0.7179986659158427	1.866528100664139	1.263417988695349	1.4363573399509069	1.4237725016912068	0.4524911007301757	0.977125437580057	1.3097434715045657	1.462651413552585
-0.257500694187567	1.622386004322787	2.077903244061271	2.7924757483536733	2.295767428067968	1.7250047289481347	-2.3598218973643763	-0.7081552819524413	-0.46384678374049243	-0.43610943775054867	-0.6339590752863535	2.2678432930675827	-0.3668329229338729	-0.7859407843035997	1.3595206635465102	3.2010523156062893	2.850620272844435	1.5784468447976903	-0.7033459417340672	2.826260584444598	2.20687708001423	2.72844951715603	1.9357062651878667	0.8317851897100047	2.887776387975724	1.9165399297919585	-0.2776849236387029	-0.6236499394353526	1.3063058667610625	1.7943928687628474	0.4910812689147037	1.2432758665725447	0.5820628174366141	1.4058091656533314	2.1755856209884628	1.501948131894499	2.9318141531450466	3.4574713050954706	0.8966997977735239	0.8220561118907254	2.4032548296579868	0.714874643659284	1.891383391227348	1.2369244565455229	1.4269896366968624	1.409323776140629	0.4734749503173631	1.0143440973796884	1.3500364671189042	1.4652889985356166
-0.2505355234447858	1.5972400144412406	1.994596350361951	2.783010465522339	2.2724451688075424	1.7233725121654622	-2.298955528565094	-0.6706761078679117	-0.5083254417946004	-0.433165912802421	-0.6445624531679377	2.325560177791655	-0.36832907726297476	-0.7384964167121554	1.308853306901231	3.177420295527491	2.794882124257628	1.532715032980591	-0.727672228488948	2.812510666426027	2.1624042232245584	2.6588015066333326	1.9710992947927515	0.7895601878020893	2.8970614617470565	1.95870054084483	-0.29641308807991684	-0.656013514748923	1.3007854098916891	1.8577523641419476	0.508620250076852	1.287936392775568	0.565579890819029	1.4139331196172154	2.2247551702707375	1.5494369626078823	2.9085784488995987	3.5420408795728684	0.8647887241406595	0.8326273147447161	2.4035725488131416	0.6888738785225395	1.9080547628274729	1.2239043331675366	1.4594804675871347	1.364318607426973	0.4914908686716841	1.0480847049471445	1.3949674274350596	1.4923875354987008
-0.25501602058960054	1.5543756242439293	1.975892685250934	2.781991768321409	2.2671480924485072	1.716685501364274	-2.2134976076006136	-0.6624542498569864	-0.5186062625690349	-0.43846749346303004	-0.6607397073913994	2.331865101940478	-0.3589434795040252	-0.7235997167647634	1.271425900709828	3.1511155183490156	2.854055044934862	1.5296717976088943	-0.7468063673139952	2.81552277449808	2.1285672217121583	2.590002811691125	1.9963130893655425	0.7682637162341885	2.852392698515549	2.007169151719352	-0.31472221623155744	-0.6815400255035341	1.293472880345425	1.9081997190126008	0.5315482019537265	1.36376777731534	0.5640236381365905	1.4152797204231395	2.2492970219203072	1.58977288498267	2.884482043211493	3.6028334312461334	0.8673221946498166	0.8278092587778708	2.414214063915035	0.7315790142935941	1.926464989796377	1.2450373185598835	1.4772526364285266	1.3404141614203968	0.48504547108273266	1.0386465229448767	1.4692073205604232	1.522886493862742
-0.2651223871613614	1.531278596759984	1.9177826077666797	2.73829624364726	2.2622634691986288	1.7091424835392837	-2.0671782279504	-0.6390726396721551	-0.5594348755367143	-0.42697520761866226	-0.6562288690522162	2.336081936586313	-0.3477701158546072	-0.7076331302086192	1.2635423208516863	3.1331898683399535	2.8759437068152236	1.5344674091068249	-0.7914246425554444	2.851155575660807	2.0818324365245156	2.544307153707254	2.035790323774924	0.7330995231383333	2.853472152066907	2.086327103062714	-0.32883560060413286	-0.7171390739658998	1.3316297468202862	1.9636883518566652	0.566121362045839	1.4501024924864985	0.5575764619395124	1.407854265230592	2.277632929373589	1.6032315506812886	2.8583631373905134	3.658412412562415	0.8517750911631318	0.8543412947777311	2.4502616901524776	0.7466547370269795	1.923056220461104	1.2626618119014255	1.506566301636643	1.3210909111262004	0.5040523085812687	1.0447135854356104	1.5752241817706056	1.5460582076861844
-0.2651273252552021	1.4671974793490743	1.8987038879870575	2.7094448036610204	2.2506087227712954	1.7158215146139792	-1.9088130370798218	-0.602881918819653	-0.5786811182128389	-0.4061192564618069	-0.6754077203799229	2.3613590526729635	-0.32217479420230444	-0.6681217072020103	1.2335739716463159	3.084788055008942	2.8506394973150906	1.528423735668164	-0.7951176444409711	2.891780768287785	2.076498862169768	2.5191727853240478	2.132155265205004	0.7162108542891144	2.8589691639916874	2.1674955873624375	-0.3196988607043538	-0.72613561805676	1.3488260767241038	1.969647543938952	0.6030224052184987	1.5683423882426843	0.5156856856204561	1.4245083708565542	2.3104681762959585	1.6514683474386025	2.7939485433278812	3.66173493525	0.8367528343707115	0.8333917515720615	2.461640396758161	0.7487441951522988	1.9066567843922204	1.2435449473907911	1.531593125337119	1.3154981576936158	0.5254748493494363	1.0177867832220753	1.648202228018325	1.5878814949794857
-0.2759510588077833	1.4000497778062688	1.8762319232319349	2.6870579247247997	2.2435985911655596	1.725229612149303	-1.7583823892926056	-0.5902757283125668	-0.5820839409642854	-0.35571996141730156	-0.6802183348763295	2.377383974718717	-0.321511222050786	-0.6338869323932499	1.1970862913404239	2.9782157367810997	2.840094875160619	1.5507824356814308	-0.7958413004794219	3.015633896250509	2.055951790155172	2.478491395603093	2.1621311220213006	0.6822179130204895	2.904090100784749	2.242271510818491	-0.3399720112726137	-0.763822704183178	1.3492783651221039	1.952512775464281	0.6424640104449375	1.6714726227757066	0.4938080780271016	1.4262359709922985	2.358415682759469	1.7025149546387859	2.7800960482488035	3.6363200986863204	0.8467436660865346	0.7780343690903052	2.4511650093190935	0.763237128484244	1.9261059199928023	1.2147429200216853	1.554487375554796	1.3877226843301713	0.5234585703306843	0.9984472028664315	1.723220970585352	1.6205529757735246
-0.27499843147878994	1.3377296866828914	1.833108609107493	2.63270505334435	2.2344823954219692	1.726701508972433	-1.6675673340327095	-0.5656011755116239	-0.5986116611480052	-0.3188277146558944	-0.6829950705321182	2.4090428382736633	-0.32615969043162074	-0.6051536930423349	1.1913520813089684	2.901314388552483	2.817850560573133	1.5520513179325715	-0.8070233009024046	3.133785338697531	2.043023690967462	2.4382150322903513	2.1223570406461785	0.6602096999371077	2.8946897670859615	2.251956903101674	-0.3381176243539085	-0.773128405024163	1.3629270838516794	1.904777895821799	0.6879516568325852	1.709776496844778	0.4964620251121321	1.4301084562440656	2.4514121313147093	1.753448493875957	2.718063815398265	3.586387295656351	0.8503495207247627	0.7565763701967226	2.471559256526762	0.8049709485862312	1.9595836734391958	1.21546018368435	1.592312894333372	1.4496396875816715	0.537660917300194	0.9822030747079739	1.8159521234091323	1.6774054788094603
-0.2875408765573018	1.2277844948965995	1.8012491452204906	2.5925632767024176	2.2407408803378264	1.733035960948564	-1.5617260286278387	-0.5437890540024611	-0.6056461724859749	-0.27221010595749096	-0.6560361538744053	2.4422375082239105	-0.3389996037642884	-0.5994222271797384	1.2548037625429267	2.8213982780336027	2.7912935564019583	1.4599376379399949	-0.8200666119731235	3.202983191697659	2.0324113057643594	2.4191033652680645	2.1218395488093513	0.6538106858675123	2.905339119421691	2.285839368730334	-0.35026429586819813	-0.7974824553363729	1.4159091170842737	1.844105223150209	0.697747302770886	1.5897454994368276	0.4971876197172353	1.4462404516773115	2.504037402231865	1.825342700908044	2.64633447208791	3.544910863884516	0.8671751981132653	0.7338361278786787	2.4897222015631	0.8154261452705995	2.001311414692532	1.224408100461402	1.6644190437207436	1.4810309697453143	0.5476769251711435	0.9216821317937856	1.8998280897909634	1.7105163712243505
-0.29369554680747095	1.1490805324519089	1.7491853155672903	2.577862051529627	2.2390400022781582	1.706253097119113	-1.4960421369916024	-0.5447318246600423	-0.561560300590659	-0.2302818125964085	-0.6541915156708351	2.4318515762260526	-0.34070979128213685	-0.5759824108112506	1.2467324619927227	2.7348292240237897	2.779284670399236	1.3786886899300679	-0.8334754534893112	3.29480738827352	2.0388303710493916	2.3636312790328615	2.1187550699929227	0.6454063088613159	2.933356147941539	2.3166157944308057	-0.3442841166537594	-0.7970275805692484	1.4304789004376286	1.8289746972680647	0.7084697987092629	1.431186379398414	0.49471425047510376	1.4731200551895773	2.5501905593223686	1.8991030875134574	2.5777937405424174	3.5110431732003393	0.8634253066002955	0.706782778690751	2.493083171841647	0.8233491445944459	2.0331029763413366	1.2435722917532974	1.7149391237756137	1.5522954983183403	0.557063797250123	0.8737506710144416	1.9591504025411008	1.7584523871823432
-0.3303950354494484	1.0175144215235181	1.7473568679941078	2.5336011364696853	2.220591563924276	1.6895783704673317	-1.4059712144504684	-0.5361930161328065	-0.5578220154871423	-0.21279155116467954	-0.6934155521978402	2.424566296761552	-0.3578795475366638	-0.5681296113376448	1.2798626140703537	2.6641782226247437	2.7987734775261193	1.2319286352128782	-0.8162834055209436	3.3263675569250317	2.033653263855766	2.347723660204125	2.095768196335533	0.6162756859458205	2.9378124957136245	2.349320716275232	-0.34733440489326894	-0.7813977642879795	1.4284173288779014	1.7818666313913034	0.743771198087149	1.2165472093968128	0.4524874899271386	1.4841367818428346	2.6292092619175254	1.985068516668085	2.5215087721638243	3.447902345964889	0.9049414693597775	0.6509648639307472	2.4677819287932574	0.7897867999176941	2.0334151276905783	1.2404413622463293	1.791435163745329	1.60476880279545	0.5697676005391721	0.8106932315719879	2.0824723267728715	1.8001619181677082
-0.36667441443048193	0.9122406057650924	1.7319565383639905	2.4788683367268303	2.195820808625738	1.667409239410235	-1.298449247322048	-0.491624206703266	-0.5442993938902548	-0.24026916948842372	-0.6901757008698333	2.4385843085852037	-0.36969016210403266	-0.5606456039939441	1.3375770779609826	2.5373508489558794	2.7887062630595896	1.0963074465654121	-0.8345060743217466	3.379585110611856	2.0057776611821154	2.300199183999491	2.0975686129898126	0.5702797026751804	2.9509255289987055	2.334041675490737	-0.35181600809941066	-0.7826779026211913	1.4115262017141976	1.7277788492407353	0.7503766594269747	1.1453273405486626	0.43683336088790137	1.5108490681890945	2.6554040695561123	2.0550750469014734	2.4658079378366677	3.4072934748101362	0.9091649067623095	0.6253293463507246	2.4825434099332346	0.7770027045012131	2.045136123598747	1.2331046594446466	1.824596355984721	1.677853948260908	0.5480975310766082	0.699397382047298	2.1720920292399026	1.799203911613618
-0.3953904018037116	0.8289295525798899	1.7756717248638825	2.362524649636054	2.2099856268316573	1.626315824259993	-1.2376269693383128	-0.469724991142879	-0.5314929978335311	-0.25723463207162023	-0.7131458718057437	2.4290549169998172	-0.3904735466617656	-0.5654136150208644	1.3647911729464843	2.367729739195375	2.8135811260484194	0.9701097617466109	-0.8288077037492014	3.428678098889671	1.9684573094952356	2.250992608324008	2.0422663644757884	0.5517253089458704	2.939154608907356	2.344870534728385	-0.38092524171120684	-0.7868187132075677	1.4222895505824174	1.690191214510221	0.7746071665718128	1.146561954863039	0.4361077662827982	1.5161256065266795	2.698355676452001	2.097771799719167	2.419694503512967	3.3526817063439807	0.8693801461615387	0.5778395850996421	2.481300567355718	0.8111918866155605	2.0642884281617064	1.2361041256703345	1.8010295749637197	1.745823200330904	0.5619796017417924	0.5997168313750836	2.2594436263762847	1.8136041218888397
-0.4018329151367898	0.7498931804852602	1.7735307930968207	2.259624136992751	2.190793790850079	1.5847733681370966	-1.2337328484678811	-0.45237082802885037	-0.5361718656982761	-0.23754304676078658	-0.7327495015351181	2.4390569963979734	-0.4282258149020626	-0.5192493689181398	1.3912614643191774	2.118189825961733	2.7455232958499614	0.8542007803224294	-0.8312829439849072	3.3938994572301353	1.935608006937418	2.236352763482208	2.021132225328709	0.5003009438945837	2.962563456866069	2.313030154676242	-0.4059806523418511	-0.8158105280828106	1.4315644874868017	1.6509841249970976	0.7840155216172249	1.0873326994747061	0.4458119101190724	1.5297367571877576	2.746165156040665	2.1457627094379292	2.3358820494860804	3.3154340463908176	0.7972808113678387	0.565783925409675	2.4949022697495913	0.7970603730674546	2.0622412515215904	1.200187305518347	1.8523989963395624	1.8402788884684234	0.5684274210797369	0.4853534774366537	2.3042818734939647	1.7959328601314906
-0.3982445669458655	0.7011990524540502	1.8102164910116538	2.203341788605209	2.1767487804520576	1.55314971204508	-1.2028619625175325	-0.44101448205067173	-0.5170825013201726	-0.25151695367272386	-0.7494603639967754	2.4759352257179903	-0.4854481766778808	-0.4911589942221818	1.3630487161250766	1.8257794274401367	2.6912702376212816	0.7598130597594399	-0.8092447566483466	3.3132176005415026	1.891101900876008	2.1974671286017524	2.011049664595803	0.4823767119514949	2.935508405433056	2.251021683440241	-0.42655849542885366	-0.8499679678732546	1.4155500620145791	1.6215495305288918	0.7704851667054043	1.0013567371576684	0.4006597885161437	1.5257806133529876	2.7511273905168605	2.166144283201015	2.242682747248203	3.279139530737234	0.7252574412272562	0.49720669504217874	2.509909827490129	0.7587894062693751	2.0977815019197195	1.1461401213184512	1.858876986593517	1.9162830318025765	0.5408223454126917	0.3746392799913009	2.3697312030976185	1.815966238165398
-0.37913572609621304	0.6405762591579697	1.7843633107175427	2.131517050693871	2.183977512205647	1.514550324138762	-1.1676382108022607	-0.45876909822496836	-0.5445072195266094	-0.272177849535009	-0.7598340792463031	2.4466246213613596	-0.5292314707253493	-0.5082222505747598	1.3543678599236848	1.6426895069652434	2.732343319176483	0.7008545674119888	-0.7929042667159235	3.2070052579662858	1.7855716461374844	2.1300746605513288	1.9589012729246835	0.47133181554517406	2.923245414112956	2.189148257418509	-0.45517066994274513	-0.8833049230079368	1.4145746705913549	1.610959500803773	0.7739790601878329	0.9327172262403481	0.351437901986963	1.5087475242666755	2.7536606886466686	2.156228652216804	2.207351936916917	3.2409832768945592	0.6514178252894157	0.45883056367306924	2.4911633590381146	0.7411453441970834	2.1240146630091807	1.10043927792047	1.8521354076537435	1.9545734234668886	0.5325135840907793	0.31435054064643414	2.4597448825404546	1.8092702296080538
-0.3725643975410101	0.572005016981305	1.7880145961433744	2.06039505257985	2.197125928106857	1.4359630033733644	-1.1674324870651722	-0.5022299276626467	-0.5771244655512808	-0.3368056648827049	-0.7603921536663404	2.4836010578114247	-0.5414479864208912	-0.5079506217356796	1.356593136806843	1.5725676710776193	2.7024172265229547	0.6731635545657599	-0.7919598114396942	3.1152821938756023	1.6982629702313805	2.0484174103789563	1.9530826174582938	0.4506838195802672	2.905011071935857	2.1350759012042246	-0.4702384884965475	-0.8881167329018222	1.410575601341375	1.5737655764990586	0.7310112872378915	0.8653543709874967	0.29417918514938524	1.4809517080803194	2.7246750449288646	2.1206079501476576	2.1558496166267562	3.239462701056239	0.5714438169738731	0.43458482497334233	2.486168107876517	0.6788964336149335	2.11963496892504	1.0772964818839121	1.877293483333578	1.9078024032992378	0.5203229580624525	0.23555735596783273	2.4852731644115815	1.7898513586885858
-0.34912995639979183	0.5267152815339939	1.7668919499191738	2.0113188445503396	2.1896369580820134	1.4204678253831946	-1.1552493930782164	-0.5200644548736335	-0.5995177852164291	-0.3941400907608527	-0.7597246086503093	2.467307122148686	-0.5615650281709407	-0.5191680165676253	1.333785314535034	1.5339614788549925	2.6829620622197186	0.6896833141927374	-0.8131457675719023	3.043871726098408	1.640898197285009	1.95515491373449	2.015038332445809	0.42805043938796555	2.9135613636696633	2.1287653771729613	-0.5172526113995775	-0.8939906491575161	1.4098750465869592	1.54682953754325	0.6396611167393513	0.9017944118691441	0.2675955000878494	1.467012978630375	2.6799711700242512	2.102104878934626	2.096366062805449	3.2662961164667705	0.4885732863005092	0.4121917351594596	2.4455114772935485	0.6052266578634701	2.0864406412436023	1.0426743121259714	1.8591177960101912	1.9236964021275935	0.4953472877154649	0.15968882883027466	2.5441532399164157	1.7572936342024832
-0.3381463507316726	0.49832357462247867	1.7196911722686614	1.9869977848600573	2.2029091099159706	1.4387682399505173	-1.1671322686938534	-0.546915461078364	-0.630446555293673	-0.4583375508292896	-0.7807404361423449	2.442758771606381	-0.5777532794790151	-0.5038237131837924	1.2650882646502857	1.5227776398273298	2.691417625229639	0.8483849736143743	-0.8465860814008159	2.9640371956369407	1.6355343074177937	1.8623966336390239	2.0433604900736517	0.35424242800945827	2.8949912161269977	2.1095510936025703	-0.5815951964667718	-0.898902790336285	1.3773098074610937	1.5084030653871157	0.5678062429388336	1.0289878539544814	0.21839624598164536	1.4371529121067934	2.595219302359243	2.070125108398496	2.099388895870896	3.2646887845667423	0.37016905593913085	0.3836060057258906	2.4098480212763915	0.5318392413181311	2.07693055780598	1.0061937774238547	1.8547626166951166	1.9467059007255643	0.4892185329424391	0.1030190118829718	2.575007978444911	1.7178369242174238
-0.3011965984318917	0.48771811620064637	1.7271845003951498	1.8716215913246235	2.2264847332291646	1.48983631321709	-1.153190051372953	-0.5542717658379479	-0.7015222788391899	-0.5389120718432331	-0.7749733572844714	2.4297171551334857	-0.6411486631904613	-0.5010478416928061	1.2088873320690992	1.5187449408280704	2.647987943979934	0.9119401278269427	-0.8573473515688853	2.9091195228749642	1.6625033784766932	1.8078348235916692	2.033589561787538	0.27838743138350275	2.8617642172324733	2.03913574225212	-0.671234659304188	-0.9071240453470866	1.2851241679245926	1.4453544116388097	0.4730242448060844	1.1870929274118986	0.19643360264045304	1.4113507908262144	2.503929673939302	1.992239744879169	2.0677866237027325	3.273344460290963	0.26050865311772886	0.3061933350252102	2.3648028169905073	0.4239430120371118	2.041347219031422	0.9608610312134575	1.83689173768743	1.9754243623449983	0.4683892947302484	0.05181610050877149	2.610497740218164	1.656024869207053
-0.23961511688218243	0.4995206399482391	1.6812471817581922	1.7539607206894778	2.244483401287823	1.5752585598956703	-1.1506802819043127	-0.5667612323588573	-0.7713982816657515	-0.5973116674844716	-0.753238705969609	2.455078354475298	-0.7190352713089172	-0.5133600273116535	1.1283573606416142	1.5255540756658852	2.618686646622705	1.0431601341903693	-0.8931861644350088	2.8807422941961454	1.7047808054118707	1.7310792195431943	1.9912530428115995	0.20405331399589127	2.791560946995534	1.9166055592418836	-0.7579085828145926	-0.9329760593083295	1.1592732901909293	1.3839190783746935	0.31113648606963445	1.4181758708129248	0.1953698349841027	1.4068100448451601	2.4521948446903643	1.8415023455570325	2.041839831214398	3.312777435095805	0.16019190262974864	0.2756228751133046	2.354111671249344	0.3322530717507994	2.06057038003562	0.9002469931870559	1.834896924546602	2.0309925819650023	0.4476023852308142	0.0318817455951551	2.5705142979419575	1.5742195854479282
-0.16432718595969328	0.5503716257187432	1.670379158221354	1.6376491534708677	2.2750127876151685	1.661050050281975	-1.1705496075179789	-0.6313078009609527	-0.8360410718000193	-0.6368241671480028	-0.7482785959725731	2.543573406555825	-0.7710363315417862	-0.5523308115704862	1.0465762789476705	1.5436009086164946	2.6044909770829348	1.1910387022501783	-0.9245544659045255	2.848196767141753	1.7523937625413104	1.6701248115682361	1.8879912431430153	0.15445949817564913	2.707068770559765	1.8855022483965922	-0.8382303735501505	-0.9397553646655	1.0459482389446004	1.2997283978263474	0.192901790001932	1.5622968420994154	0.1978056659231346	1.402034450070857	2.4393431960384806	1.700041227981671	2.0868366179570743	3.284764606197726	0.08068749398802186	0.2176004835086936	2.2745991301186494	0.22768755166522162	2.0498997829928434	0.8694856370737508	1.8774637854886134	2.044804158390349	0.4325204244306288	0.042085580166665595	2.5574865718932993	1.5299193103122115
-0.11943907400255831	0.5836734139879391	1.6341969293772505	1.5941609968417112	2.2882780652306396	1.76140236522908	-1.1572669487151088	-0.6910175071512479	-0.8739679622592804	-0.6802752872256363	-0.7697139765179595	2.59956533056019	-0.7846707305297687	-0.6096460543444927	0.9999684487276163	1.6937788886443428	2.556517912601676	1.3736686817532662	-0.9493889948073415	2.836163368060795	1.773125661389982	1.5942703912780372	1.834779434180834	0.12543542837592164	2.621852894771802	1.8704137854378413	-0.880516717834545	-0.9258809428913057	0.9259672532735097	1.1832954655767012	0.08548649535029282	1.6323209148131077	0.20840613250688925	1.385625272585493	2.3830736789744575	1.489122532289549	2.1593894635872917	3.2386127261273403	0.019309040823220255	0.2020581035496582	2.1991799745999865	0.14721291904616401	2.038118463357674	0.8342040474969089	1.8921032624590375	2.094863776349025	0.39237407077927605	0.0699748602211007	2.55558290163206	1.440125434065369
-0.07785786543631823	0.6259615365371592	1.6272390015469589	1.5595508266364921	2.329616669111545	1.8769168859426895	-1.1268521020864795	-0.7165791622471338	-0.9325353950126173	-0.7266517048447623	-0.8251864186434315	2.5993459485035517	-0.7672813997741651	-0.6998092071198416	0.9141697543284779	1.9314630707633007	2.5152381679869293	1.4962343790893124	-1.0093346415273827	2.8651009253737074	1.8477575634859285	1.5316307841403307	1.8043315793155628	0.11417492839941412	2.5968514649308503	1.885945247183587	-0.8928389406675803	-0.9134224631657943	0.8927840171495902	1.0974954239549626	0.007479654674272229	1.6903828220472117	0.2231752112336877	1.350034089158854	2.2985793492588593	1.3232873253027175	2.2498416914743613	3.1734460276130805	-0.005102249783704905	0.17003708384763727	2.077945478099515	0.06442068206323869	2.0792707354058138	0.7524109593443997	1.869560463822452	2.1146888650632407	0.3379037637625502	0.15360053459779224	2.5606279461638537	1.391809115156335
-0.05018967254897157	0.6544714078122306	1.6398719583032624	1.4586473905638784	2.318935115615581	1.9557079799055326	-1.1175512447531413	-0.737025613118029	-1.0323014691264611	-0.749871980987434	-0.9113853528354751	2.51617043610072	-0.7442904949169656	-0.7740001071030481	0.8554329481499942	2.233550600405991	2.4346940440978075	1.5371196853163656	-1.1198894930514751	2.8356741054973673	1.9639090047053684	1.442159210689072	1.8052027853529466	0.10027224413034834	2.609003629397628	1.8431245553170457	-0.9028124079256725	-0.8898496949455105	0.8784445889152795	1.0054067003529492	-0.04636619260691583	1.7815705103973554	0.2899145931468127	1.269140271134109	2.2565838309594692	1.1756089153140907	2.358236026697724	3.0951861980561426	-0.02123339320084974	0.1380032066454622	1.9559107965621052	0.007510619350485709	2.0213561274073104	0.7141446274293733	1.856955934895635	2.1772416816975717	0.2760166515253483	0.20070214745188272	2.477205167906421	1.3141280551888592
-0.0464445372237151	0.7322953171007747	1.6766218533778914	1.4412354632086646	2.3067942637381695	2.071896424792966	-1.1348728226729565	-0.7579721813758507	-1.1049363143364472	-0.7785267059384937	-0.9861154145789947	2.3952987900231486	-0.7491162852923606	-0.7777414779478541	0.8374318767531677	2.4105827202806607	2.268730790969206	1.4820268306018343	-1.2384238809318318	2.865288157136807	2.118059473923055	1.4211432996097986	1.8313321424062778	0.07712524462219648	2.5892886404601443	1.8223111849571325	-0.9157278731461937	-0.8897945179052142	0.896856866463445	0.8828868710812031	-0.10792972122802058	1.8030690554562079	0.3751250965601758	1.1682409644896157	2.1861009122953803	1.059505735864815	2.360933502218139	3.0607475586955886	-0.012053508820901487	0.05880334342335858	1.834665429082698	-0.04964904890048102	1.9130394177166767	0.7052861056835917	1.8542690658636445	2.2313859999182117	0.1745816084620701	0.25983868077790084	2.388110852964331	1.2428708808460178
-0.0300747561417228	0.8180499213617706	1.7158869516694495	1.4342887008978358	2.2893465151896	2.220973022249694	-1.0558923435443932	-0.7799306568061427	-1.1021969019324545	-0.8447610023548391	-1.0295149736995817	2.225251428360904	-0.7571463395225821	-0.7542373079368458	0.8418131059945277	2.5677933503496213	2.190274124185413	1.4719278233687336	-1.3273130765162737	2.847021443665361	2.3310846241919405	1.457786824016211	1.7906174769672965	0.08033265989605498	2.5803681870362416	1.7614411322563714	-0.9229907204251846	-0.8885489241190283	0.9104135380393756	0.803256204912125	-0.11943838457717589	1.8104585234240933	0.415710130913397	1.0616975962651243	2.090334668343064	0.9939298954174864	2.3448803285991726	2.973480339650748	0.0050316322529236875	0.009221316238104871	1.738202103790454	-0.0749247155958985	1.7838486876929274	0.6887049049422889	1.8329986521178643	2.2845926269734176	0.11256396395414496	0.29639379803941435	2.322631854118478	1.166396529949003
-0.022513791102612663	0.8938616914721711	1.7870017403492295	1.4687268483567233	2.2856118504893006	2.2948464284037655	-0.9899932787076452	-0.8241124813276667	-1.0988392726690788	-0.8945605301758018	-1.0376391413021686	2.107760457136157	-0.7399641153153127	-0.7217643236198393	0.8779756177503286	2.641871136040192	2.122152212418104	1.4910952324696052	-1.410901003571968	2.803984104601371	2.4929880412432253	1.5333149500724454	1.7340925829047251	0.06870088890679346	2.5739302551267556	1.7164912695816816	-0.8872374411177159	-0.8816056375578313	0.8756671609480176	0.7137396149437272	-0.09176860189634214	1.7848399260561976	0.45840026515035276	0.974488462364931	1.9286479672421706	0.912404745357174	2.285637666053854	2.8155245160018367	0.046388959828615295	0.01357883992670251	1.6683081466778027	-0.14375372511756784	1.700175082249577	0.6851343622227198	1.8208952671122336	2.318368209322674	0.06125752496202699	0.34545519711070305	2.200096610480282	1.0873570858338182
-0.027881892562050918	0.9726140534914169	1.9162478538318446	1.5176041550857882	2.2880875511754573	2.321413839617904	-0.9194613413653278	-0.8339585985000817	-1.0631246517574664	-0.9177673577159968	-1.038606778342765	2.0641415755271457	-0.7226724501895256	-0.7138667394630878	0.9010732576920433	2.620940149080764	2.061164181303159	1.4044098700746623	-1.4944333269171728	2.81351789131219	2.5978073483184003	1.5835247926927647	1.688165466722494	0.09190865698878167	2.593457946682125	1.7133360075660498	-0.8388505203543023	-0.8803638028366757	0.8251981810743814	0.6495698679696396	-0.07591036390397414	1.7520799046859612	0.5384236098338283	0.9072743345632425	1.883937022668358	0.8832127441673263	2.215803860652918	2.735050062112913	0.10196055652266187	-0.008838796023838058	1.5518512014197738	-0.1845478537815737	1.6376145897525494	0.7131612820853979	1.8172071949649724	2.335529827689488	-0.013369967623122026	0.44532892924471773	2.062273353881109	1.0501320069485667
-0.039372372854784746	1.033932824196148	1.9986164916482576	1.5936180500486032	2.2935987103387703	2.3361654521848565	-0.8508526353765509	-0.8581698468635846	-1.0498682530831815	-0.887375133995316	-1.0397358235951786	2.060678718202321	-0.6323532151946576	-0.722086383906462	0.9503045008292901	2.650973321427503	2.010531731714574	1.466830317369848	-1.5885874399363384	2.791624074926393	2.6620703672307404	1.6547743106969208	1.7397588341818078	0.12030506234093852	2.6864106451005094	1.784410177625364	-0.7776584424786985	-0.8696862778138534	0.8163611324076202	0.5629594855267543	-0.0339985379184047	1.8153283131431153	0.5893290509526354	0.8356273097971416	1.8340529318205658	0.858170623468056	2.297627644183966	2.633931182675053	0.18875461220183493	-0.01272994311593616	1.4826169787881198	-0.1856580901800542	1.611138218716133	0.7587033178395928	1.7845677564617077	2.297726982001506	-0.08255636106181062	0.5697562240350484	1.9130360469357925	1.01777056785655
-0.04300787187722059	1.1019676562484781	2.108484809594397	1.7098892994360415	2.363121806418339	2.3148827961981704	-0.8080961281552334	-0.877524479525319	-1.0098930563391684	-0.8151143772448595	-1.029670033880301	2.002195712264813	-0.5134795977632629	-0.69920812852142	1.039718861561403	2.7210103292560435	1.8874694868926554	1.4328029900552965	-1.6400531842225519	2.80203525427889	2.7180836550729204	1.7309575049746038	1.8553608238055	0.15011079913836992	2.8161090950063983	1.9386583165215368	-0.6829273187872388	-0.8479659702273379	0.8864315299264451	0.5528213082231772	0.07479064634941829	1.8172019559788943	0.633755577950461	0.7724842303900098	1.6888740766258787	0.8904816401986126	2.3579038358355695	2.5236384359011477	0.24759071587205006	-0.02616603077699583	1.4267539460351895	-0.1505326049381987	1.5374523074251332	0.812268820576878	1.7175024423906708	2.2425741782681827	-0.15090572885568648	0.6861223397128138	1.8372953103633318	0.9881627005713426
-0.04006493255127852	1.138261244346543	2.18365439531609	1.8515795974493305	2.47748217915849	2.3079614716099583	-0.7272173289839137	-0.8883825038702046	-1.0492274931537395	-0.7764371065772587	-1.0080274985071787	1.8926075110346232	-0.39499179420284514	-0.6778753049295341	1.1216876048723983	2.826400440565238	1.7653924961918246	1.3949308454182359	-1.6697372183356003	2.8209347291102995	2.806366339057009	1.8007408687102502	2.0356800013393803	0.1747145795261616	2.958693383148058	2.059956685240871	-0.599239785526762	-0.8395110704159408	0.9769578297305515	0.5528109914485635	0.17407374254949978	1.8093051890532288	0.679647521503691	0.6911045878230075	1.4982964148768168	0.9664931526980093	2.3984441407114274	2.495841324778127	0.32025139985566825	-0.003307733230263887	1.4393707190480833	-0.1443900498244895	1.4396602688091038	0.8317600925125983	1.5897272303400107	2.158748862454017	-0.23330738167254092	0.875948269410251	1.6815508891912674	0.9151066152020195
-0.03920479094112135	1.1756579715263915	2.2410757089034243	1.80502997350656	2.578375869501843	2.3050539494477578	-0.6751567678451307	-0.87239221564081	-1.0575340777307591	-0.7320455954993645	-0.9600210773754073	1.8330735304070085	-0.3315922545071516	-0.6161463077080914	1.1905841609138264	2.8696923731943498	1.6539322194104227	1.38600818572334	-1.712931069226015	2.857398456637731	2.9518827547400295	1.9071355200565532	2.1489652198166618	0.16384116704052973	3.108186617325823	2.1486738183867913	-0.536882073799103	-0.8269235756108151	1.032623594993985	0.5867389148955879	0.24052061210850378	1.7765703924930474	0.6902578377879676	0.6083803603195512	1.3039195633975997	1.1006355527763567	2.4061319594225514	2.4624085867817045	0.40919121034691947	-0.003335785957872861	1.4754944525210578	-0.247368711171649	1.3002636259443776	0.8411486742085016	1.5088568113855128	2.024115111491228	-0.3342785041197937	0.9736355965512852	1.4980885069387582	0.7918040340398851
-0.037570701352330024	1.2229229906525556	2.2430806149888314	1.8135545069438954	2.6040151332045207	2.3037953289508972	-0.6126284458569862	-0.8636881977792934	-1.0452117135925905	-0.7257361037646761	-0.8573190582593453	1.824932502523021	-0.27738921528714605	-0.5049879007579687	1.3034577991109644	2.9170573991365703	1.6187129891697818	1.4322211780477085	-1.7129169326894498	2.9473681021002633	3.0377587782021096	1.997719882899767	2.2132843370831368	0.17160789024455242	3.2268378464925553	2.174823367867541	-0.48023213406713927	-0.7970614152543513	0.933708691715218	0.5992808226112749	0.29348429680033394	1.7708009178820512	0.7082138418391407	0.5117732429504678	1.2269635209541154	1.1690960575205498	2.4208269607211808	2.4716527968704862	0.4808002278341351	-0.007700322828372694	1.5188339721778132	-0.3250397427612576	1.1847389011408027	0.8945719862607543	1.4075319104114616	1.9108496324384199	-0.4034312179492724	1.0120086057873283	1.4162910428762725	0.6187313952687672
-0.018630615877350504	1.2288936299573567	2.0973708687622215	1.8830852946543526	2.729008164106576	2.3289982069347213	-0.5653387213938764	-0.8553469221517412	-1.0534785794271246	-0.7526937768708569	-0.7267777641039893	1.8396948425531587	-0.2020557668247409	-0.45136872814818607	1.3980487061065021	2.881128003445005	1.6003824563998852	1.5630999626571822	-1.6869981987489324	3.062650935271768	3.110933579860107	2.156946922859576	2.296628956429708	0.15216028172446883	3.3000134929355958	2.210439965499992	-0.45128769000742236	-0.7711518683791814	0.8761989111865158	0.6559100669033634	0.3297746120265153	1.8207096059549266	0.7457948269743413	0.5067547359050362	1.131939777425746	1.2096090815376566	2.4237274140638068	2.492552801087698	0.5529153474908203	0.009181574873992234	1.530569790960699	-0.36741169466908563	1.1557691493883602	0.9526608775803268	1.319484611531103	1.7158542166757431	-0.4119652019275349	1.0363046010998276	1.3583968011615737	0.4594136785398132
-0.004786112268163387	1.1812263234128373	1.9773547805859324	1.8950032455486128	2.8586727174854447	2.3101762084266246	-0.48447025350229067	-0.8230996762783791	-1.0697256920625853	-0.7375257756232124	-0.6528827554379332	1.9661355192983496	-0.12331718193554649	-0.4350930007129269	1.4534924742766457	2.8693746045920716	1.6541757293720571	1.7670129261356506	-1.635831812453695	3.1506402973421026	3.1648003338356436	2.2606812119715176	2.329313968312647	0.12884762541914657	3.3910333710320417	2.223449741842845	-0.4091419213001079	-0.7082325800447367	0.8149996292706982	0.7255823576321594	0.3514629020282885	1.8588859545953844	0.7497795780409786	0.5332200782412279	1.1495319759267846	1.1970007298580954	2.4724461347775146	2.4897156433939944	0.5958945697382619	0.11561829887713224	1.614944265803573	-0.4145317989870988	1.2550909211195678	1.0130214544004204	1.2079118922741472	1.5225128908003778	-0.3758208576799602	1.0299894975655572	1.3230584416585955	0.37762735416534465
0.024606590423043043	1.1177812801105484	1.8512135871706223	1.9381997698656295	2.9081021783211995	2.2936110216567025	-0.5065992334127642	-0.7561907937714304	-1.1505962722008338	-0.7181028792334425	-0.6578727374607514	2.10306701431228	-0.06342667827282988	-0.4316947194842207	1.4986489693275993	2.8825943170377237	1.673840760813281	1.844310641903192	-1.593544719408669	3.215627485655299	3.171744542030192	2.346848513857805	2.4324745443032585	0.1166664399267066	3.454240142018752	2.300631237059616	-0.375984245590493	-0.6612827857045371	0.7362595760531838	0.7897077480520431	0.35757845693950285	1.960232234506158	0.8136358431702668	0.5995579378223727	1.1964720545293712	1.1872295109937325	2.507707668481565	2.5238072585077154	0.6439288943567789	0.19196262820137006	1.6751076584704578	-0.5149728416769784	1.3927183552481188	1.0940680414565085	1.0873478375257757	1.447239398559519	-0.3457103875395066	1.0693339512726387	1.3022506253563262	0.35073179414387184
0.032520655720656357	1.0476085547207927	1.7356337971975395	1.9678562225475917	2.966244318275419	2.29217394545827	-0.5521396647896684	-0.6903018993283027	-1.2237077423206415	-0.6369717478646566	-0.7313822282308078	2.2243252321654667	-0.009791623566650035	-0.41864913599985715	1.5050766258574828	2.923472016175793	1.7254376380130771	1.8517608429784869	-1.5248445848612335	3.2728520724034937	3.1301516589249228	2.4188667554530614	2.5463989504998743	0.08537478663204265	3.5038407002230962	2.36625942487995	-0.352352078601481	-0.6106749313164921	0.6651545080324827	0.881177052506248	0.3823634189951006	2.068418642076945	0.8607797931009298	0.6495319467431855	1.2846190466646934	1.1828974336463003	2.5802252962466143	2.5866397500103373	0.6483210324824671	0.2316478868588993	1.7420518112700563	-0.518928129436367	1.4765911247425187	1.1655167572728953	0.956179260664779	1.3482114641837053	-0.3360160138821397	1.1505138671312307	1.3448813789857885	0.3321471361492699
0.06305637368339635	1.0332125562131897	1.6516170261662633	1.857862459473537	3.0599580838164333	2.3012265824498117	-0.6331105035384432	-0.6104959142256425	-1.3997503979993637	-0.5309911988949625	-0.7952636004900805	2.292289582113983	0.05221635407017052	-0.3858057044668292	1.5346451455451806	3.005069876627921	1.7342664761615567	1.860717046506822	-1.4542936410932241	3.287804647002558	3.115542515674908	2.4798728249596804	2.6001703330526467	0.06901971580788026	3.5376772468108926	2.409348945070223	-0.3328517574019524	-0.563947934425408	0.6320495950213874	0.9502667298777496	0.40036499761264377	2.2167181031491063	0.8991345269326733	0.6629636850214384	1.3108343900090502	1.1771477130410937	2.6907409249253487	2.6384249121957	0.6547563238108285	0.2817407074593668	1.8374905961167158	-0.504008268984762	1.5649567671231464	1.1973308713426918	0.7909472285775593	1.1716389281924717	-0.310571743754108	1.1920276975695425	1.4011142195388486	0.29040860845796035
0.08666800212726503	0.9825110260693242	1.6032675277002055	1.8413227411993311	3.1240966045559526	2.291915692491767	-0.6996430331469295	-0.5272169415958164	-1.4508737869753239	-0.5426338461820601	-0.8797082074640533	2.2951819404924825	0.07339732778758137	-0.3425664823215676	1.5547019977738779	3.044471836833373	1.7619657342975041	1.8582371162001252	-1.4039109574584185	3.3382164575532998	3.078235854864627	2.487516665184088	2.6314063677924695	0.04898606515107305	3.5174701866446583	2.432015085285715	-0.3183570029231361	-0.51924664064201	0.5756186284845476	1.0490173350225773	0.4105487619884764	2.321998052050181	0.935725069959852	0.6877629112407195	1.3781672660684063	1.1864052598557693	2.714262631122146	2.6785062127049293	0.6282752430449424	0.36132980227704536	1.9126635712050295	-0.4890782436017368	1.6508366889435575	1.1952716305047197	0.7036714960849497	1.0652704214524906	-0.2700519737062401	1.2085932192836917	1.4605105143907775	0.25863937132196463
0.09722798306119024	0.9660591250000323	1.512090691462494	1.8163969140414777	3.1379250770716665	2.243527356467502	-0.706225080442733	-0.47013442297131436	-1.511211816859875	-0.557551683200173	-0.8839077991491042	2.334721794234919	0.1098494656224505	-0.3127263505835011	1.5596515975381928	2.991645499658767	1.8352414062396742	1.9205187614259063	-1.3801716735551928	3.3495118628235	3.067037695727073	2.523790293023816	2.6466445120338093	0.04205761528750594	3.4935493186235975	2.4109215276588136	-0.30369275061932405	-0.485629966844807	0.5169434076285364	1.1007994797693899	0.3954295213622403	2.419340594053833	0.9925414258028857	0.6963122136627623	1.4902789218607986	1.1966011276394477	2.774133001908757	2.740284735295717	0.6109079475452531	0.45504461430950477	1.9508389916968825	-0.49490049043201856	1.7694542016552597	1.2140361734215233	0.6677890489644298	0.983297246051418	-0.23895005682625511	1.1990014256894113	1.4892009262684174	0.258748666598217
0.08300049045131773	0.9859839325986961	1.460524761324554	1.771468066911797	3.1715997227860124	2.1630743031050574	-0.7268418556069676	-0.3881034991167623	-1.4971181041548232	-0.541759181434506	-0.8640508708857023	2.367751729644442	0.1277645283853634	-0.24101526612828478	1.5455119937476718	2.86690381906164	1.9278056304060673	2.0209779158414376	-1.3522769210702397	3.328910902261734	3.035981898003617	2.587063270539673	2.6839016495959678	0.03816176699224054	3.435605714901159	2.3926613953219498	-0.3024121003860216	-0.4453325417373149	0.4399094887337688	1.1530062071929543	0.365137249707978	2.501454357675727	1.0436832597342154	0.7240273950703207	1.6968037374183667	1.1895830421124443	2.820921681178859	2.749827902083629	0.598227769798292	0.5529509713922087	1.958602760359474	-0.4194525293440671	1.9048920759975831	1.2777863994861443	0.6783104679643056	0.9326207822520045	-0.16107612322494014	1.0512707760757423	1.5989761037167596	0.27150387144004756
0.08681440099889422	1.0360927243096991	1.3971475980757062	1.8995363136999817	3.1793726471358865	2.1228782444704453	-0.7407670578813226	-0.30982839398665074	-1.5154005339727632	-0.5601483757686345	-0.814636403390623	2.3673647090728025	0.1508496355521729	-0.18783348410002598	1.5371589546260136	2.786443731782926	2.0160956139300827	2.0355729534393374	-1.31386862439131	3.2907470556591507	3.0076153796119462	2.689757096403983	2.7137364756699203	0.01861010269503983	3.354305351841069	2.408996817829278	-0.28248937984483663	-0.4322937111419002	0.4122540519003704	1.2197616836366074	0.3440869966258998	2.591575597111863	1.1054343155386523	0.7750036942915909	1.9283653656321953	1.1946699554559896	2.882886524314188	2.805712874374314	0.5944936631483075	0.6683528795937244	1.975311050048192	-0.25454571747291477	2.0744860105832403	1.3620911725054796	0.6661625006747772	0.9109605170531866	-0.03888029095493804	0.9962588926133951	1.7199726342399189	0.3334193108596901
0.08138093669927333	1.0438673220798793	1.366327739915127	1.9802754584760827	3.268402221997448	2.0706458565655663	-0.7804733725037066	-0.25211915734406126	-1.600926794817982	-0.5514143679570743	-0.7705063153059887	2.3723767046748296	0.154814444524293	-0.16176100986861183	1.505277057522662	2.646866566186186	2.069840825725616	2.0372327948526348	-1.276079642647613	3.228401611857424	2.9957160520086146	2.7690513481182295	2.754279402059757	-0.015469412980146344	3.269851964803963	2.455164611642002	-0.2963384283236685	-0.4104039821431715	0.4418880517907633	1.2661292839278493	0.3176618410880251	2.6191939613658146	1.127326916565023	0.8575632252593527	2.0857708770564414	1.2538953838541054	2.9287236608055287	2.8576269982730267	0.6053053077393719	0.793534669957927	2.0508708949313115	-0.08582852458695694	2.218633865088873	1.4659923880855592	0.6847303168455859	0.8739198459791606	0.0845495089180384	1.020740293545091	1.7506403164731796	0.44715353668908964
0.054930976872211025	1.0554089763573464	1.4563566586385623	2.007072033000288	3.337105911233492	2.030681209999253	-0.8385042208725719	-0.20484504506567097	-1.6545589054476633	-0.5646754382673516	-0.7894780298555218	2.4093049879514514	0.14839206353381473	-0.06683716738845687	1.4873842312369507	2.6435124916595902	2.1142829957631712	2.0312064716726494	-1.233176600509394	3.2316761177288575	2.964610380377551	2.7878168828783947	2.741133972059652	-0.039844270658280355	3.2232869541121127	2.5263422742954287	-0.2771818110470484	-0.3711756690217054	0.4503529974665656	1.2769121536887211	0.2939526870682296	2.6025413825942647	1.1188944785072252	0.902890050291098	2.258687225871767	1.2886288602236111	2.994249376492539	2.911163695001527	0.5975125181942658	0.9046865899266795	2.17255677067466	0.06023815161476167	2.340213943059939	1.5098243494768622	0.7233531100442314	0.929188592152882	0.1686621273984547	1.0925463299283042	1.7837993237004977	0.600503508283075
0.02119052149427373	1.0881145803215106	1.5226520413513034	2.0270656454781752	3.3298400587000785	1.9761666203173571	-0.9272363859234467	-0.18933332517960105	-1.5828751630982658	-0.6036679623781257	-0.7305575356021654	2.399246941049075	0.15274892035328286	0.013081294401272054	1.474385070526338	2.644868394127788	2.119768378056837	1.9612132148075279	-1.196512483175233	3.2481784793305115	2.9477129048961266	2.837711590155588	2.7554565538204505	-0.07075299869315331	3.1803803378484283	2.640985564371392	-0.2903212555363141	-0.35335741146204735	0.43459291156502006	1.3016913733204187	0.27029070309308073	2.680436997423567	1.1602303883635554	0.9402078259187461	2.3541962685255884	1.3454911395699587	3.085710697975158	2.9305325719675084	0.6162748009602901	0.9745776230371973	2.2278636806933014	0.1944028225599313	2.4139008118704144	1.5213415846232536	0.7484443339927611	0.9657483558903106	0.2436000363098864	1.1893293730152732	1.7938060078128408	0.7225015722550815
-0.027121346145318193	1.1347563565726584	1.5676631536243977	2.0228497442653546	3.45925370310421	1.9397057991111808	-0.9842533259062387	-0.12977275632856705	-1.5017230092801834	-0.5987776359365662	-0.6272172929842015	2.386050753945419	0.16441892412027775	0.05355837253451175	1.4623520816143212	2.5805660323886785	2.106146238558286	1.946230688099207	-1.1702986322047095	3.254588092242458	2.948341707299886	2.82480034016313	2.7225122273467504	-0.09488727941459249	3.1817479412184237	2.7419261825658703	-0.2856371965947607	-0.32972427914636815	0.47599277956133956	1.3062854051727373	0.25708888340450137	2.722694159779649	1.2096539967594218	0.935059295292503	2.442119387802928	1.4249916574723227	3.1935605242996266	2.962064883260835	0.6157499542660253	1.0096785984579562	2.3151450781462617	0.36040315516456156	2.475400372787812	1.49795479273664	0.8133326007698114	0.9120222586153932	0.2727279682874614	1.2768522568364538	1.8108397182373253	0.8098017317906946
-0.07110770906935412	1.1889796164932591	1.6076557750991345	1.9316158680353432	3.597487362638309	1.9407170480867564	-0.961608252979142	-0.05981387606282031	-1.4153440836469673	-0.5800572824061093	-0.5005439298046821	2.3760316466981015	0.1762233047112754	0.09529769722641562	1.4695945794572773	2.514724647291921	2.0548569528889753	1.9833081908889256	-1.1494230067085254	3.2482987449885607	2.9870917776715187	2.8363249946458344	2.702755412626918	-0.11131144327476064	3.2049307023963585	2.8294304329929814	-0.2922583735362673	-0.3056784556341656	0.537352948277217	1.321162751829226	0.22935537978616255	2.6981336030557417	1.2027854722622462	0.9316343330630639	2.5418505378979437	1.5010806716197844	3.300624721324181	2.9969994390281807	0.6260880529675275	1.0640190695638863	2.3952819477998135	0.49343387153793633	2.575461158050751	1.464500016916467	0.8881257406786087	0.8868337634388279	0.3066289340044642	1.2880432780902153	1.7793009317728175	0.8929765522767379
-0.13285146806418185	1.1911896552573669	1.6087168021927472	1.9775083113300198	3.692369450712571	1.9716769360204864	-0.935370309678842	-0.03734756150497773	-1.2836206313734677	-0.663359240672744	-0.3930496706467432	2.3337115015844376	0.16524596498553137	0.1076689791554141	1.4693548333725348	2.4564531566104675	2.003171963532009	2.0244791980421706	-1.1313396837681495	3.2545156595165876	2.984781931205455	2.8754741033377553	2.7467228838973847	-0.11459294626192651	3.202300781167023	2.890732125537481	-0.287393382392635	-0.31221435171450823	0.603948886013105	1.3542766984891321	0.20915501505236814	2.655052430237852	1.1645959945170343	0.921890627980078	2.6545915625745455	1.548454287510098	3.396742672127791	2.980356343730736	0.6303006382767568	1.152858551310632	2.4931258458850354	0.607099264118486	2.59827788964913	1.4472488792937606	1.0265910467935269	0.9625799214856705	0.32848496784238074	1.258867554538113	1.7490074894658298	0.9881482022183702
-0.21072011054517198	1.2417515751236488	1.5894528344461754	2.0147445162722013	3.8143670900109314	1.9950568092154861	-0.9334095710701664	0.0037070478515082938	-1.2455056673011422	-0.7257944282301547	-0.2922937643740991	2.2817415819517803	0.17427484076323668	0.13595732162247795	1.478381002702637	2.4293714621289633	1.966509295952994	2.070019000329926	-1.089434277210381	3.221541002727792	3.0260589462292082	2.9754009375663575	2.762013345994755	-0.12937885596716253	3.2051623305198023	2.978466079039331	-0.27213252464925397	-0.3138546803937291	0.726012782526063	1.4451171815890427	0.17840511121056837	2.590699735651607	1.1431017591562103	0.8837050205456178	2.7212348092360394	1.6188794554546413	3.412483561806475	2.962314600033049	0.6436043181116415	1.1701355249268235	2.573851430443727	0.7277660355740925	2.6059543232898283	1.445900591880951	1.1336955907131778	0.9871363433581282	0.34183852638625456	1.2498973520370933	1.7239153327214418	1.0524963537409666
-0.26653761533374476	1.2495302078729502	1.5756732722343363	2.045318871577165	3.885497083763154	2.1015143403594663	-0.9772461128802389	0.055124861639172296	-1.2031195428882833	-0.7591713316448887	-0.29197428711950935	2.2107536139875075	0.18523971253623822	0.14977076770677877	1.4698342270836693	2.4868808467557986	1.9235538183127876	2.110885799614392	-1.0575112849727863	3.197374438735904	3.0363603529495813	3.042561961954944	2.770003192486426	-0.1381370226155574	3.208183470541365	3.022514798882356	-0.25536501957257596	-0.3138120060161215	0.8122680113688194	1.5142539592191322	0.18503788152361067	2.5283972575715294	1.1070124564444723	0.8591789446395147	2.7652566293883614	1.6214416613709133	3.415348972497192	2.9195567577821975	0.6417190135388224	1.175574247492018	2.660936589594974	0.8313737932324967	2.6368343263972904	1.4298767954522762	1.192484111576788	0.9689448676002177	0.34165891910200863	1.2431479682888151	1.6773212522103016	1.1103994297384308
-0.3212711819753874	1.2416297187541974	1.5496789920722176	2.114450512759025	3.891006278864041	2.1781139112554415	-1.0438365718079705	0.10194067065399186	-1.1456991230091447	-0.7426851651198897	-0.342656646125812	2.130166064059619	0.18082397927326382	0.16783457229563833	1.4940356835987114	2.6631899084125714	1.8516895429245657	2.081396143285461	-1.0371109163725523	3.2029380920758905	3.074841495388035	3.0876862433986565	2.741637815760123	-0.15634511871862172	3.2804447954444975	3.0646867688784836	-0.22726739202742205	-0.28614351015787276	0.8876049887944581	1.5988347811469252	0.1697067894687858	2.493814042985624	1.020547407619764	0.8268424832655776	2.766892752831666	1.5953782077804288	3.410081792356401	2.905750820178457	0.6470444316885227	1.1414866768561343	2.7346483680589437	0.8711062512814755	2.6921693769269095	1.3975799482136189	1.253153115344661	0.9679335770284933	0.3264468757844844	1.3044179165625072	1.6410407350977638	1.2196556719636582
-0.3842702711153423	1.2252646504355875	1.5554083375524095	2.0852604029909463	3.902269243939236	2.2518959132696836	-1.0841621419347187	0.126633629929678	-1.0732490236256904	-0.6497765566403775	-0.3942229463518335	2.0654734107292936	0.19891013005436575	0.19398493293252356	1.507026662420354	2.6545199421834456	1.7531016512861566	2.1311913856843816	-1.0372051599496528	3.234252262790483	3.0936918766242143	3.0542219696505977	2.756559778175885	-0.18838505791769045	3.350495124623852	3.039427003286142	-0.21429677275273568	-0.2572612227408958	0.9503747540988625	1.6557064194527218	0.17146780446892976	2.446483891051741	0.9990794381269978	0.7656581234289194	2.7813014119620028	1.5943172295401582	3.3920429133890657	2.858979923883991	0.6264895804197186	1.060894697026434	2.8101596206006865	0.8731663440493579	2.7375443098650925	1.3398034136503676	1.2960332454737686	0.98079984855672	0.29312798608705515	1.3397020229328067	1.6163487947835482	1.3625681677271178
-0.4210080963568144	1.1679705293052227	1.518210802845289	2.054840599372139	3.9158064459973874	2.344404882503787	-1.1244112445584118	0.11740166049991582	-0.926833179115141	-0.5455370455462196	-0.45684969352825144	1.989678890143109	0.21129149979172532	0.2353981083015177	1.5308153815279044	2.7788522937335687	1.688273532157801	2.1998035619589267	-1.0285677361083856	3.262311060806512	3.104323820222458	3.043848334093277	2.760121941764769	-0.23154323203479224	3.4068727449088483	3.0120532121433277	-0.18523260403885494	-0.22234779550171774	1.0415507810731879	1.7080554068332572	0.17041930540634403	2.3960777136694404	0.9892581922956316	0.713256604492397	2.737770765493587	1.5296457896729283	3.3409049018993286	2.8012906599856158	0.5916158853152813	0.9493325059163998	2.8467938851474823	0.859005465143815	2.763517983176504	1.279110497655198	1.3089859718003716	1.001981517253294	0.254933138317995	1.3298053877295708	1.6165143313280033	1.4723887304603427
-0.44721627011814435	1.1600450233159205	1.4413975288424248	2.078511198052857	3.9470232541733274	2.4236508208767344	-1.1456079041328544	0.0829052332006099	-0.7565078324560391	-0.3988263017967	-0.45662109582037685	1.932890432394713	0.2301645169236882	0.23638726565099918	1.5461700499825741	2.875149644995351	1.6206514566275316	2.2712206967193573	-1.0295963374355974	3.268823172858842	3.1061652431249125	3.0214871567295782	2.7396304023711124	-0.2469068594145825	3.452972282816745	3.009433082565547	-0.17902642772442168	-0.1898964628621286	1.1174456283033463	1.7599604940736557	0.18388511183601636	2.324360775925366	0.9745591558836544	0.6525568596763137	2.6679443161123055	1.4939460831536768	3.280475196476477	2.717001284139952	0.5683854997704516	0.8525447513471047	2.8688919791970093	0.8332113869459533	2.803713693267919	1.2745292652291473	1.3012811551939014	0.9925128400960066	0.19979518970031035	1.3109290237250353	1.6343505119856878	1.537072574617143
-0.4413623457122101	1.1634618436355117	1.3768718188266396	2.044409032520398	4.052033521155435	2.5213828838153893	-1.1528706635175112	0.09337357900702861	-0.6600169658475169	-0.28859400243327915	-0.48605610559765966	1.9270100164854504	0.2499788644877111	0.2441262536146105	1.5467518403787737	2.986858773467659	1.5598236294347145	2.3754437005835785	-1.038755466792957	3.2499250646826376	3.122433916202578	2.9989069344716413	2.7396667974013953	-0.21013854245868954	3.472933307368604	2.945763681404517	-0.14680300788353404	-0.14327703020128518	1.1931080327470585	1.7944162906295376	0.19460760777439298	2.2937042234380796	0.9222255081891918	0.5823118721265607	2.5980303374933165	1.4827553604194896	3.212220197323474	2.6784511108819524	0.513715613374446	0.745987634387976	2.9034184990217016	0.8166323837991625	2.8062367570877074	1.2558688412311174	1.3032374605226034	1.0239435266604762	0.14738698465292582	1.3137321375823832	1.5910747133768033	1.5657570083438093
-0.42041980477725643	1.1749010094433074	1.3620713945846683	1.9939284200384175	4.082317890695316	2.6065628369804528	-1.108254666233039	0.06958352465826029	-0.589986811360932	-0.1292871560397093	-0.5309306839828627	1.8952654856893738	0.25618859761752527	0.26879677254754675	1.5463037564232647	3.0558118672079186	1.5139428281764489	2.4613644949128837	-1.0642813396506463	3.2416281009324392	3.1071245824065423	3.0417984045170097	2.795202201578165	-0.17744338484226965	3.461384040983899	2.859030577014026	-0.14038764972952242	-0.08146799897917001	1.2378522015808322	1.8482876993449637	0.20240887112324507	2.288093104579097	0.853707708126304	0.5340838077536685	2.519829023317983	1.4226687548904269	3.1785657735477444	2.6245791136987418	0.46427150318054544	0.6818953338469681	2.9136073162423943	0.8034168435157234	2.856818680937468	1.2484006751481547	1.2877483168130763	1.0804603905336019	0.1331245264137681	1.3000368901425543	1.5846792726496615	1.5999786976479597
-0.38396530399734025	1.1622093861163794	1.3197584373926567	2.0796266580485985	4.091979702980448	2.6338556778757782	-1.0817581804027525	0.03159983359040227	-0.5299926921123255	-0.06326159609022816	-0.618317008637798	1.8446242662866355	0.2667641921993439	0.2899857691559299	1.5280387083415081	3.0865277034587058	1.4352586718232345	2.5330823674903575	-1.088162662087931	3.241824899281975	3.098090559691258	3.0567730160839672	2.7775858695768134	-0.16378793709963418	3.408864303463048	2.787561368150355	-0.1488544696543177	-0.08047460559825474	1.270804015028513	1.881483176407493	0.20559988326636308	2.3048269632941585	0.8341352587783929	0.4808066959128749	2.4636739675648087	1.3751845041451656	3.123233426183355	2.5806782017159238	0.4524466676966057	0.6027772910803906	2.927488320769394	0.7731219595722415	2.868630641195876	1.2861464124693116	1.2895164219895576	1.1050733143096179	0.11743750892588618	1.3082176005078812	1.5622621864636765	1.6116532175643958
-0.3271576423665846	1.1189703077579	1.2581730777907425	2.1071906152927657	4.0289837755564175	2.637298567142696	-0.9945662879104689	0.04608716581624899	-0.4309952293395446	0.018092842750060418	-0.6939687712855903	1.7894512630279902	0.3011147873330578	0.32212656795360256	1.4794539624287533	3.0809586740560553	1.3471513207704453	2.616578752340728	-1.102321413210476	3.2344066948286594	3.1098793823620476	3.1088974350676044	2.7594941274923985	-0.1490519741674144	3.3836445447210517	2.6726770160563973	-0.15849364953533457	-0.06963944679759568	1.2733898757881248	1.9211754331592075	0.2020910939803619	2.3108122501689623	0.8283228410593837	0.4509055056521067	2.3834719370060276	1.300236760804114	3.0538867136439545	2.5568531113640875	0.4431829262320474	0.5196032914470121	2.926971248418848	0.7267676134212371	2.941818642359251	1.29420668917116	1.2458854437603513	1.134740687330654	0.09460764657236245	1.3072449652493077	1.5797713687781587	1.5951663597190884
-0.2495594799933863	1.1192366163798806	1.18354197168678	2.0283464085817196	3.9713836186282543	2.6567081636925542	-0.9361033194873187	0.055275678008080795	-0.3368817763690467	0.1405449973518463	-0.7137308851976724	1.7839607584647594	0.32323016484211614	0.3374770048918664	1.4235611257195906	3.100024790192788	1.2867560441673742	2.627389120179528	-1.1366354996327934	3.2063588300542714	3.104076406523933	3.1121107823368543	2.7331429882232845	-0.11079274603698719	3.3440228363898363	2.541353748860998	-0.15973327053322128	-0.08954254919256958	1.284052399810213	1.8892982725932654	0.21406152724026914	2.337434234425727	0.8549575256813989	0.41202905975029597	2.335537896579088	1.2272814467201527	2.989107676001468	2.506865206511141	0.449469247915984	0.47007620085332613	2.904169188398096	0.668675030353236	3.010491939192342	1.3284786407477704	1.2060759591119692	1.1581971253359675	0.06467371587912685	1.3209152061509017	1.5691567835402533	1.5980214199967038
-0.18120027880504525	1.1583355640615531	1.1779353304755211	1.951245276104983	4.020191159097272	2.6142850359366965	-0.8501604997582148	0.08988716822145244	-0.2294378546369272	0.19526675412625924	-0.665801689118656	1.767724559090573	0.3269760919772009	0.355141641652687	1.3662751033434417	3.1285000885020837	1.2731307005903798	2.65612693196585	-1.185938353824549	3.206254964258683	3.1186659913788075	3.1005148349404585	2.7125763840796706	-0.06982057568556208	3.3033870623507235	2.4556820746125654	-0.18107654427437198	-0.09870028463710448	1.2867730100112431	1.8328917256403252	0.19423935040829135	2.3864950886050744	0.8429693457352447	0.3920839464211726	2.307935888118893	1.186470925148719	2.918411821363569	2.494609154226027	0.44718438899884705	0.4141180224552774	2.871814787764853	0.5974109550379512	3.0467340513665255	1.3215173970774239	1.194117927538025	1.2286481867868428	0.06160316303268183	1.3438783529754956	1.5726651395962854	1.6091684229165337
-0.10972933512808429	1.1456947814715486	1.1409975298455752	1.8511374452341507	4.082883344267347	2.64944951430259	-0.7470246669191761	0.1007448603519159	-0.11869470092768031	0.2007513571213276	-0.6396700290299251	1.7701690652363005	0.3422403294542467	0.3532801565619303	1.3136340505935402	3.096882112575335	1.242004680560112	2.7019431817085033	-1.2577903301744313	3.1600620183261023	3.0833327726381774	3.08377339899073	2.6865255038103855	-0.02029918268619347	3.226021052583571	2.3607452889814313	-0.20739377204665232	-0.13037800210684627	1.3032627356698767	1.7622190312188235	0.19156141594378667	2.441731817112978	0.9167983232017007	0.3884129473229267	2.2861209088748318	1.1895579667869762	2.8491365419222907	2.4729412416247762	0.43574628265804954	0.3868227184917223	2.8564407108682053	0.5577925701082467	3.076327148297975	1.307064849786609	1.1733215395358783	1.324926495430396	0.04871734800860087	1.3474102288042522	1.5596907417821027	1.5955622762810233
-0.008002478097888783	1.097247271364209	1.094462929937952	1.8195040748970854	4.142040806291942	2.6371745186672126	-0.651433173445904	0.12762962672495592	-0.07463568749012056	0.15251839936602476	-0.61584337296615	1.6730807836775423	0.36396504444403943	0.3356807496656916	1.2474303698359521	3.112823055297283	1.1694947833657143	2.671885593578925	-1.302208674398746	3.1213638095383236	3.034843599406454	3.1204964821558994	2.6864572631286054	0.07306540442219442	3.1526448095360182	2.302253041735651	-0.2238868520733369	-0.17515221741205766	1.2894694222492018	1.7194529332957103	0.1937899936671832	2.522343303158242	0.9116775733415533	0.397787445912492	2.1837251667934465	1.1761389464374141	2.7757356641158744	2.506445494753147	0.4324354076468614	0.3720097094505209	2.834838923211371	0.5171000907584457	3.1269636507578786	1.3139072506506788	1.1685292151986428	1.39542003348962	0.03261122091016787	1.3510671373241823	1.5349263473957364	1.5440295535279882
0.04676114188906411	1.1287288240622522	1.1466473886651392	1.727582107681749	4.129770228091389	2.6026592998659814	-0.5491858707465453	0.18086231892230464	-0.022354980236506724	0.11351441866381735	-0.564639201110684	1.5566793308014688	0.39024264017697435	0.29713379401802986	1.1776044260358705	3.009870067590312	1.0849519695802754	2.6227010802853856	-1.343175684195956	3.065794242243512	3.0056927893696592	3.147230291559298	2.6811799837376658	0.190606810253707	3.089596520949559	2.2747770201035293	-0.24633522472904418	-0.2224650828770744	1.247212068590899	1.6682921037525809	0.16841747491510878	2.653122732268616	0.9168749319835368	0.4097078868491262	2.085590583659309	1.1781011765296996	2.706919173855744	2.541103369026396	0.41966841315348047	0.39639220519734186	2.7995305650735043	0.4693667022447305	3.187619637016744	1.298431393178379	1.180684667105176	1.4507514259819436	0.03556309075774832	1.3790065852574662	1.4936903028212145	1.4982091818460255
0.11033325933219976	1.116736059119067	1.3012388701889386	1.6487580598862888	4.108032672598219	2.567446217711448	-0.41778241399603855	0.26839129269773887	0.016856328476360434	0.0514789478401733	-0.49862391933593814	1.500688779584943	0.38533580810875306	0.27891032229795476	1.138610094571265	2.953437864666117	1.0232702554825155	2.542827429446476	-1.3777125893612756	2.9993597660681077	2.9913711545282067	3.1872917429003333	2.7008469482264883	0.2936794683886365	2.9828281469960305	2.140150824630167	-0.2742021469012871	-0.26285694958537337	1.2060934426065537	1.6272501898159935	0.13669686120715827	2.8093596002381998	0.9638448705383151	0.4173738352694384	1.9919368241939757	1.1926450084252331	2.6348270043186997	2.5433273723920804	0.4115618994565396	0.44991797833896047	2.7787781050928677	0.3994760221080339	3.207421139784567	1.2869173131507385	1.1983396854195374	1.504363718004304	0.050701469660367336	1.419483835146576	1.4633167662938713	1.4475017499544889
0.13829460508077895	1.07732230236638	1.4544060637519938	1.6187064924588472	4.063973086095265	2.5337717719107133	-0.33620980575952	0.3003078505394941	0.03132041308768808	0.06966186285811585	-0.3996877699450872	1.4031581435447122	0.3854293177543218	0.24214015027510008	1.0933488890639977	2.8485365245544956	0.9810757464724175	2.4949777293870445	-1.4035373489920555	2.9061743809079608	2.937090740495454	3.2098626660825715	2.687981305021679	0.3522295730569044	2.8877808210498563	2.0170337628850232	-0.28711155862805826	-0.32068104122683777	1.1460779274165478	1.5926995904663637	0.10852558647271215	2.901864584224568	0.9943001445516051	0.4336318225445563	1.9449204941593092	1.1670723270438255	2.598091522763582	2.525749890862454	0.4204527235330676	0.48959388608728666	2.8034293736604505	0.3041233181998778	3.2451387894715764	1.3086602881682254	1.240488926427226	1.5617920924918067	0.05546132216599037	1.415703084723008	1.5274547535930887	1.3506449452943108
0.1579308768308471	0.9990393496431661	1.5385920448403723	1.5982989502476002	4.080281678437591	2.482423682787202	-0.33071621038998483	0.33864440719633254	0.04711340523812315	0.059783712662905074	-0.3093582565698531	1.256210511257155	0.3894904070281758	0.20770267609610155	1.0371567881968982	2.74467601126305	0.9639916002166771	2.4336827355379484	-1.4132276082232178	2.767907140496985	2.878041989727506	3.171399622531095	2.6591814626213806	0.4052880300320386	2.8134326264986678	1.8927744962902202	-0.30772639528797663	-0.38310166964279924	1.0709337982671925	1.5221378710798956	0.07788243588984971	2.943838668156695	1.0204357776805177	0.4662570572200632	1.8768069246297838	1.1287622104438175	2.527610641317202	2.506932032126241	0.42472450207849227	0.5213741198773304	2.8296796209827333	0.23779827011811822	3.2317555397527236	1.329156991279176	1.2674332222261475	1.613526731421216	0.03733504125041638	1.4201197156902565	1.5548825036439424	1.2651749240069659
0.15642310686836836	0.9644211655756878	1.6118236930258345	1.544170917972316	4.0988493353806446	2.462131963745019	-0.3446210908066285	0.4025425291613753	0.0566134306788673	0.039084998925985895	-0.16902778224349424	1.0842968181275134	0.3811320300424013	0.1982054025289827	1.0064423511449756	2.723264331968818	0.9493185229889647	2.3742638829936387	-1.4174187547305617	2.646955421534701	2.811683288775888	3.1515295642240395	2.6726362503788854	0.4660299655895018	2.781884654431974	1.7413332784831534	-0.31512981814404767	-0.38078092746104797	0.9807589382914614	1.444424451998493	0.04048734856536377	2.9700010003191175	0.9897342611541836	0.4883001867000332	1.766829113824884	1.0645318272317	2.471207067039839	2.509716432755392	0.40617038219308804	0.5241104296828579	2.847855025593783	0.15387207856339802	3.25129180962564	1.2853471157191285	1.2782143248942748	1.6644918491534653	0.02624147616502699	1.4606529325935107	1.6191372960756438	1.1990479361004647
0.14698349978022807	1.0286658610401596	1.7173685632087934	1.509515054225103	4.1812013926080684	2.4787762223501906	-0.33908799407461887	0.4507814998670388	0.06831911303337608	0.048001523485446264	-0.04224891937171054	0.909689820856082	0.3638639154940167	0.1750127781398585	0.9749941433862132	2.770870377317004	0.9668528422658846	2.3073196449197733	-1.4231507837235	2.5674010553902806	2.740823223182739	3.122837782770729	2.6160817853542095	0.4867695306382718	2.725389557682456	1.6757593611694888	-0.3370253050372683	-0.3592906068713332	0.9104568452762261	1.4006751933378658	0.011705345884439214	2.991746187965178	0.9858206468135368	0.48334618747763985	1.6843727004187599	1.0470450795697495	2.4081352804424756	2.5189125752964707	0.3847148071801794	0.4992288291573271	2.842093510587401	0.09315355487844135	3.243443979998702	1.2115257506021975	1.2664244260211612	1.6591729229130656	0.006097195059095145	1.5131249853224948	1.6775408810040529	1.1331339624568637
0.11739420254659938	1.0234792988781345	1.846586936020898	1.5419131194267188	4.236520291030106	2.4760573119050986	-0.2841093023501068	0.4834620700709297	0.05311359006824281	0.013084704528457614	0.029538260494071385	0.8254415803558436	0.34430516096121533	0.13740143293791707	0.9574885439492433	2.775732506227297	0.9223081417181677	2.3044545388704782	-1.4167159669127547	2.4689212479655533	2.6837175989719766	3.0964914348547805	2.6461258828522856	0.523955735595067	2.655997540011835	1.574400986284141	-0.35585570626181307	-0.3332345411887847	0.8138642110240429	1.319351683870548	0.023545854635407263	2.9934586722922703	0.9394854667368273	0.4954486614274103	1.5415428774759605	1.0102753923103873	2.359163713517301	2.560802856930239	0.34807814019105987	0.4967823975370923	2.845836574490448	0.038514789619751834	3.250333332629963	1.164258916597607	1.2620866023397206	1.6728653511162517	-0.005129577464744385	1.5472041337861462	1.7696324260872167	1.054539506252135
0.0748102051755452	0.9714442081348065	1.9725611766556739	1.5908374636254834	4.245800682392391	2.4609074384431744	-0.24847189861988053	0.4451603959284217	0.033654830650232496	-0.016221114793642688	0.05117749279727339	0.7878363014762801	0.3162688912275445	0.133209197163441	0.9518165552634672	2.754289857959114	0.8620954975863226	2.2957273587566607	-1.361061095624421	2.3838934277246837	2.583873947620482	3.0993689821682406	2.6617564110138563	0.5337344813054267	2.625552295135697	1.419139377228547	-0.3715275289697675	-0.3032863242817389	0.7699447894316263	1.2795744392025559	0.03898783767238408	2.972246008414045	0.9288094857824056	0.49616933476291614	1.4082819696224562	0.9626015466285139	2.3362636100535976	2.565274311245853	0.3219976003234284	0.5155344770800572	2.828330872020165	0.016567573246126843	3.261021165023312	1.1450126922181927	1.2478126784027161	1.6713800055664465	-0.011937382006306748	1.5643169414513733	1.8299629837288929	0.9891106698041442
0.0009132237826425804	0.9532374139462461	2.137274621017501	1.6318218829388975	4.260746215412071	2.4395544157774136	-0.2132304103719906	0.4675622968034311	-0.009663797516937253	-0.04595668269113089	0.0898601868485919	0.7779688740853307	0.2937233693488694	0.11295289026057312	0.9279123740476711	2.719055244465751	0.8190983669263628	2.2577221954697544	-1.3121022304890826	2.309625283913612	2.5041500173497697	3.0862820829681388	2.677515459126112	0.5451414918161153	2.6215015736467713	1.3044998734670026	-0.3713250732343557	-0.25575926030635837	0.7348584546826051	1.2451217655622326	0.055896229816623635	2.924658002866263	0.9013572760170842	0.4847383469335849	1.3371141346733046	0.8827913083818968	2.3013432030879386	2.5997645352917464	0.2699470146290632	0.4945451925102747	2.8062753481842373	-0.04226027319462191	3.287018776321628	1.0988059781138453	1.2256459546524414	1.6158159267478855	-0.023025498156461828	1.5862953069845371	1.9000739752273816	0.9158527227511304
-0.08912362529085098	0.9611575937631089	2.2397340913540065	1.6901443135837106	4.322771404982766	2.4354818535472256	-0.20648641951480923	0.5064338892765992	0.011971022984288638	-0.046883928440850195	0.1107861212024976	0.8542855820458002	0.25618582696136016	0.15110262524033274	0.9113822999526449	2.7709565518532155	0.8596347653424351	2.2794886733202278	-1.2998882628968484	2.119131314839514	2.44051873460046	3.0415876254678373	2.6570557653839524	0.5103385803784107	2.615491433391109	1.1827622922750929	-0.3910372667151292	-0.1942087448840883	0.7246541499318191	1.155686784069347	0.07163281874648167	2.8452517021903114	0.8389331573436604	0.45898420334639045	1.3726863535286098	0.7739882546215396	2.2408612032460846	2.5856619857473007	0.23770840508925145	0.46247741826223887	2.7986760459078437	-0.09137383350787234	3.2869795180231045	1.038817705306337	1.1976245248410993	1.5738615936778944	-0.028682383787303055	1.5944903068002838	1.9566169293961093	0.8566715611762652
-0.16578965607938406	0.9793658405441528	2.283388146627281	1.8099836910298166	4.405026535729538	2.4331815160281787	-0.1777807934334369	0.5326732716704086	-0.012870742459160742	-0.06123247499321384	0.11330917928344834	0.9319204303297312	0.23755593490787627	0.18385385874088433	0.8826269182485469	2.8350286660033865	0.8877473495974734	2.3037454916326032	-1.2984221021045268	1.9232212911875806	2.3694503720990676	2.969068267015479	2.6237838836377105	0.4758220304393325	2.59161932918551	1.0548075828075825	-0.4046280327939673	-0.11538854947638713	0.751951184091586	1.0493374561738888	0.12201208151845777	2.7833990665562203	0.7741341664333226	0.4480291622989136	1.391376202335594	0.6858225085942824	2.1886178656474775	2.56360249848915	0.2320958997440042	0.4042493066551619	2.7932343266524016	-0.14348830746381117	3.2607358242194047	1.0150365235758827	1.1682408947348952	1.5459686208622188	-0.048478581721007385	1.6080938635999185	1.9826634679871855	0.7953145313976389
-0.25904948749737183	0.9869564432664191	2.2473816854563107	1.90331409448074	4.4445360082744525	2.4275681411551484	-0.17365980527573377	0.5417591042856558	-0.04013787387108897	-0.03625953248414236	0.06291455737624412	0.8876764022584813	0.24307300399643958	0.21191633063208237	0.8414810748973703	2.818022659872953	0.8678388081946149	2.3273187097531602	-1.2824794547011495	1.766766603307055	2.3391602855453533	2.8987693211938663	2.527523577919692	0.42399559386526525	2.570134435400471	0.9591708338509009	-0.41387911646457703	-0.058411539064040965	0.8279860473786549	0.9667488201539116	0.1521247759852054	2.6980158872754836	0.6896095086114016	0.4322577051203672	1.4386241481992714	0.6493309971487324	2.187545021381339	2.5785679191338295	0.22862125677934247	0.29650462422725227	2.7836051519958533	-0.15350302378662567	3.2585067188788095	0.989718799013826	1.1009677469510895	1.546648513744279	-0.08689066037474051	1.5959287781425422	1.994670215563963	0.734543012027508
-0.32675447089849213	1.0214399397308414	2.193700944230926	2.0074684916734733	4.529792786163743	2.4316378016666116	-0.12601616183209657	0.5575541043074084	-0.06788482272095063	-0.03819795135242151	-0.00975441581133028	0.9139200533832337	0.23868636262319778	0.24746758040931613	0.7832151950118329	2.894674909832834	0.8631528434723681	2.3330870924208353	-1.277322311528525	1.629518887679088	2.3516307182867804	2.7675004689377967	2.4878484455331504	0.36959773092707937	2.5364441802590596	0.825153099104633	-0.42909020103712586	-0.005918128150828941	0.8989918266494097	0.8828765431533198	0.17393057732627396	2.6375982630578756	0.6603745030516411	0.3934842701484708	1.4489303792884338	0.6205502341590426	2.1356699011866387	2.5992920664692005	0.216855614531598	0.241975966073612	2.752657645007168	-0.14875261250279143	3.2716505887286127	0.9644631251205336	1.0338743384481073	1.5438608193535925	-0.11247841913060808	1.5981495968952835	1.9857108684348102	0.7261495809144877
-0.37037281308693626	1.1002425977648294	2.191120330869284	2.0840979055255042	4.553467594629377	2.454984305096276	-0.054634113483464586	0.5798303473219144	-0.07697951732115486	-0.0642376815015736	-0.04405733842087822	1.013545576866234	0.23250087273482736	0.28514220831570275	0.7064727686607053	2.993297627095191	0.8242649434149938	2.351130204759529	-1.2781664647119828	1.5808276960315744	2.366082416455916	2.7454399616883594	2.4602348536511176	0.326737572555641	2.492310710729098	0.7516286787744597	-0.4159763157436929	0.032623447807308845	0.9266772262547291	0.8311493617203413	0.180983740317922	2.5880455250824483	0.5907885576877266	0.35795457074066517	1.4844704479814268	0.6100276715242592	2.1175802103740353	2.654427888443242	0.18825442935598496	0.17376809661963405	2.6776240094960495	-0.15959407658113778	3.2878250077205893	0.9303562914252111	0.9748795458787549	1.4905419899367105	-0.1433039885031799	1.5796816730152468	1.9571443542939053	0.6934435271248993
-0.40033291868977655	1.1530512747052195	2.220147997120649	2.1232975888457317	4.565269645738551	2.4664112734343453	-0.00841832103941224	0.5458264952442744	-0.061917665635426444	-0.0686595415490357	-0.07516612021921279	1.1878983443897195	0.2341826610269845	0.2615309444971719	0.6351303398006506	3.060216193894589	0.8713056210694667	2.346488432221855	-1.2962215145792286	1.5276962416226718	2.3859625471962294	2.683313870175353	2.425728952909365	0.2940074521981098	2.416354418536204	0.714070963949992	-0.4006260008148974	0.045414395032553345	0.9787617641540457	0.8057693823612991	0.18915408857751861	2.5471855369277665	0.6039696458081832	0.3229494005689396	1.5496804202080037	0.6187428456327632	2.1274616990946655	2.6880001395659257	0.14726409984470407	0.10695000604595187	2.5879317881661175	-0.1513017514156811	3.298399852815746	0.9112972707583399	0.8836291021021445	1.4312563992149911	-0.1579244936818507	1.5496250048447648	1.9211807759960986	0.6411658120806739
-0.4271750693633587	1.1466526048152716	2.1923762254625503	2.1623534719014486	4.5888786581129635	2.4424060798541616	-0.014451748321486619	0.47835617036381545	-0.07861517378195432	-0.06337110613896783	-0.06724236232289085	1.4075047990405494	0.22762243989229738	0.23096247750994472	0.6118792032896898	3.1142112732165605	0.9442544770104956	2.334889205955273	-1.3581289759903	1.4232414176412214	2.4043445048687992	2.6272652412468243	2.4681052789496745	0.2920670200664295	2.3330704764553536	0.6174442199832859	-0.3934001471088221	0.06001244199139749	0.9753805139759212	0.7521291920831891	0.23764075675112561	2.504960606273422	0.6117366818751775	0.3012663053763019	1.5916360453740537	0.5847540863923015	2.1156168784111156	2.7113715191626113	0.11965341482142511	0.08312973371496143	2.5589227833430317	-0.15302414257303898	3.304256041932187	0.9428074417218169	0.8283530360679601	1.4173913930936084	-0.16769491890670177	1.543843731362427	1.8717509271426298	0.5762198823124517
-0.4398727935991588	1.164004629026857	2.124467679916883	2.2057824957115537	4.62928727843584	2.4400172399140105	-0.02753229081763108	0.4066469600527397	-0.054818701513198786	-0.003775596050408475	-0.03359301436807144	1.3766296125435233	0.21901539651571386	0.1801494839386772	0.5824559096697521	3.1574345355121287	1.013318387839918	2.2836515787184557	-1.4374687391745042	1.3792966195210403	2.4138107681166834	2.5610134598154533	2.457317564505048	0.2599037955826324	2.2874253286460777	0.5370834827595643	-0.4018225747461185	0.04771912140672806	0.9992243683261582	0.7560169208155469	0.2894318106839314	2.476272990348791	0.6312970927002289	0.26650132605192034	1.7044096746917012	0.5547884856494404	2.1002413757682983	2.764914077787173	0.09253995298218629	0.061516275955878844	2.563054170657934	-0.1527734075980007	3.329558494090782	0.9426980642717917	0.7504241149854076	1.3741624946246749	-0.16232996646786443	1.5072293962367986	1.808403784317759	0.5181094798674841
-0.44108013099432364	1.1788525451960026	1.9992223013007355	2.2736736916210414	4.638185463250304	2.4697409956709966	-0.02469194043878368	0.42989460701651294	-0.07066496615862214	0.06881247743852584	0.00355027762952822	1.2928041510981634	0.23968934015492901	0.13364448481201702	0.5507289860109117	3.1722269332436364	1.0628502364834826	2.234195244705665	-1.525689209262577	1.3218506346296184	2.4694182192597025	2.5012854966021023	2.464991229171141	0.2462042281904992	2.180415906286574	0.5150130560126235	-0.39538031217544084	0.02730444311941884	1.0454671502258464	0.7297064799190449	0.3496141672959947	2.4463353449480825	0.6878310904616389	0.22414296960814456	1.8201479024579617	0.5418162254465428	2.0712685155081876	2.8167555141747243	0.072313624174266	0.010817983984517148	2.6026714650503484	-0.18268315358432927	3.332905982179579	0.9231636723798115	0.6968704545748914	1.322003623908738	-0.14640637869977963	1.4854546553721169	1.7711839109833374	0.47551443409288996
-0.41136146101184645	1.1982204449763976	1.8584004424743987	2.342795925308962	4.640287010044583	2.456908870040467	-0.020239168894085828	0.4473521516672217	-0.061561544169866436	0.12611060220171727	0.04538428990525122	1.253061824349302	0.23950439885591512	0.10109887142190883	0.5108595271849018	3.1926112504889748	1.1168501725152	2.179007541910374	-1.558590315196794	1.2795116563754372	2.5252564594653775	2.4246373485394797	2.4968323312894087	0.2228474522356792	2.070987687853313	0.4622078530238173	-0.4182248523665552	-0.022840843747475286	1.1191283594000443	0.6876172739432909	0.42575489480221995	2.425276832686862	0.7128591794874376	0.17494541313107104	1.834211326075725	0.5493442331743335	2.075148141412811	2.8162302882876253	0.11294287494475581	-0.032065285620437874	2.653651891580057	-0.1651622001259079	3.3126391249463216	0.9286998540810811	0.6321775471489357	1.3766634051218873	-0.1277245745125197	1.4886507291160087	1.711973144397002	0.43031191529913004
-0.3899709128406378	1.2209979021139665	1.7902375181933547	2.425514541202807	4.599430583488906	2.4310385967499504	-0.0034530939703740896	0.4405708139996385	-0.06195763664560031	0.17920325796481848	0.08553373652160356	1.223036419924615	0.24760302682622046	0.057125180473055814	0.516468600984374	3.2389152524540945	1.153278942367908	2.1032632526362534	-1.5810317304096633	1.3277996847374445	2.5541285623714236	2.400349196044864	2.5412797620217225	0.23768164382149762	1.974200380309981	0.39571133709678163	-0.4207787541185767	-0.06951997920585284	1.2245695600749404	0.7193315186964953	0.4573414462780166	2.4023825148049456	0.8008739145275697	0.1827548914576435	1.8006255159400122	0.5726054618941502	2.0624625666423038	2.835548752947479	0.12599991629549354	-0.05311301337273899	2.6958670072999116	-0.14083751923671678	3.311927687975505	0.9573693664626566	0.5730973431675611	1.4303776142894364	-0.09387354007029054	1.4575580757900923	1.6582120955257538	0.40756065371188316
-0.34211871271049876	1.2062694213268004	1.8039198943399248	2.494037920705062	4.587621658161245	2.4102666432588205	0.0069059429361033155	0.43262630026076054	-0.06764920792009044	0.23903740490935793	0.12334161340699948	1.28076676852942	0.24214137086095727	0.04024135492708182	0.5227360657771418	3.279305526871719	1.174999390130035	2.0244444975248195	-1.5911386808852916	1.3323205801559348	2.5467882966752855	2.3820796119886345	2.629845930869114	0.2291565621138451	1.8971213012660797	0.30803846946755453	-0.4306876507766704	-0.1662029561182751	1.2927470126237566	0.7687659335991285	0.4910299611468424	2.367568072793533	0.872331302990619	0.13949967468668867	1.8218986555375722	0.6077729575115004	2.0844644999816926	2.830835788514137	0.09658877033794208	-0.03761037477781638	2.7418511443701297	-0.0801167366781111	3.3421651955144362	0.9756448659730982	0.5251857063751967	1.452456100433977	-0.06672780964349452	1.4024960601725223	1.6568023608460087	0.3720608788303315
-0.29185353691909366	1.2154167189939158	1.796285104859858	2.5663419032362578	4.5858333793236845	2.36447679635257	0.014548083747266252	0.42789015107531636	-0.06281655337836112	0.2840184299153724	0.2087090674324577	1.4154645793300902	0.23511290883438454	0.018893664767551655	0.5324246628929321	3.325259444783481	1.223709392653083	1.9739309544167298	-1.6112044847868188	1.3039310515802696	2.4749385762880403	2.4099200114001893	2.7429867065699627	0.21605718844412353	1.8497897012298001	0.31352054790399375	-0.433020263701614	-0.26896957370341285	1.3260725897069208	0.8234882364248852	0.5439357177136679	2.318510021370858	0.967252866918845	0.1101675714328294	1.8498273837100563	0.5729907760434974	2.0490142750750544	2.8251403703009097	0.08545748227142343	-0.0076933096464703535	2.765966651225099	-0.04557291140087152	3.3605371217042928	0.989688299532569	0.49728337959966895	1.4397638761405882	-0.02507208363404092	1.356253017039029	1.6715986538684704	0.3568509913045044
-0.24882424029872935	1.2238097983637501	1.721783330260303	2.6230746017979834	4.5506756798928665	2.3379014054119382	0.04055455026594216	0.5030019463923571	-0.08706734257889517	0.29055465295374294	0.25138950491243833	1.4429445315032643	0.22293310433302893	0.0007782604350675959	0.5778577766810868	3.316087242585499	1.2501558561179893	1.9127678225335683	-1.612304441965264	1.3068037608214023	2.4098912657305758	2.4905884598565904	2.81991670182927	0.19230083830517383	1.809376467512158	0.3489113549866062	-0.45160112646158146	-0.3413467130508206	1.398471946277414	0.8539163864781074	0.5817603007078318	2.2673485010652326	1.0431973411751418	0.09830286928703921	1.822877804721698	0.5647651847835989	2.037794291830929	2.815124734690451	0.048356148378171114	0.012380754685068468	2.780280625973339	-0.021670639884042223	3.3752570686119214	0.9819298625245395	0.48424636997723003	1.3859365295916821	0.01576567070571278	1.2931550908203862	1.6467438510616705	0.35431601005019975
-0.22645226456090142	1.2352086143803367	1.6660586023427442	2.7181513049097097	4.495863607779486	2.309438446440857	0.0556021443738973	0.5273323340306738	-0.11295449781019576	0.3061651435580692	0.27215254828297497	1.4799290198820025	0.21147782641882182	-0.030833884385470772	0.6326678669040414	3.336835108655479	1.285671463614567	1.8309474726712587	-1.6292884808956025	1.3313680214779762	2.351900624139716	2.508332129520521	2.8786594180496716	0.18301073852415634	1.7309279010417549	0.34644444493230464	-0.4752716322443426	-0.44747289942824703	1.5266077522593526	0.902684828484567	0.6441505464272185	2.2209390546983707	1.1579255584414632	0.0817276950301726	1.8351280265152556	0.5563713483947373	1.9986817998071054	2.7949176065876937	0.007588780056559069	0.028872251928208158	2.833472627014417	0.017811083189898123	3.379734429682634	0.9441357467158715	0.48814244939359713	1.3766421668177127	0.05199987913913514	1.2341308487589167	1.663329339458091	0.34278535840556523
-0.20218002535671062	1.2358776139185847	1.6436190507938502	2.8029823063713937	4.4673522955933755	2.2838220735387553	0.07790478197378839	0.5600288774631346	-0.16529848668190414	0.3558986822213147	0.25947255019699506	1.4725918648770338	0.17423605157692668	0.009257169250653275	0.6495826177765177	3.334933882950319	1.2391995098836488	1.7690695101306626	-1.6237186854889587	1.346153864142017	2.2340075078330366	2.5493803161162623	2.947711026597548	0.18398053836688802	1.6644292400308163	0.3127714887014828	-0.502700685035346	-0.5808690773730782	1.6584021953637442	0.9242056649418837	0.724181561299833	2.18879704117449	1.2244624742883077	0.09018285634796884	1.800479746094138	0.5516077364321665	1.9465509423821559	2.7729882534221053	0.004841227343162424	0.06757449625577208	2.8603893577539994	0.08369565091010392	3.3931751305700586	0.9493059346420575	0.5187020863875816	1.384619220435911	0.07364656142570938	1.1859896902946623	1.7016015158720368	0.3713649578876627
-0.18115755101887712	1.2597073936108885	1.6377597579449439	2.921481519109363	4.395480573666518	2.277418705742911	0.03191378254454887	0.6790644475045668	-0.24314288938933562	0.4017331373393936	0.22409883729769936	1.4559938039083409	0.12762114692882456	0.06919367900078587	0.6526113049581943	3.3084675285164478	1.1424523613104915	1.7149528966376106	-1.5774536383713584	1.3430515568264265	2.0649858128704563	2.5248989494932386	2.994071471109078	0.17706790498144268	1.6124378141197522	0.3502093035693565	-0.521093889489068	-0.7164294558965728	1.8386291699613508	0.9693509672367006	0.7465178187570164	2.154843045461633	1.2574480269245212	0.08335853343135924	1.7642749601709375	0.5926559440367336	1.887441573997933	2.736050101580983	-0.014938192531483657	0.07271866518107208	2.8311865027143535	0.13778550987208793	3.40696436854682	0.9432018315656574	0.5314028631501715	1.3603836438881503	0.11248769615907206	1.122649796048911	1.7205167401279646	0.4237954632670572
-0.13835660141530887	1.2321210483570122	1.5930615315163634	3.0257314695619724	4.3200762890628495	2.278942833503087	-0.052967580862169385	0.8100327106528458	-0.3240234528871818	0.41631122018967026	0.18264540004531105	1.5915886787625104	0.05268736561822125	0.158239161857626	0.6055159188297057	3.2888884045938327	1.07006261705769	1.6796578437558303	-1.505133002175923	1.3465980270836764	1.9048123358693274	2.531237819427916	3.0505861290693828	0.14183711618823253	1.5337356758089475	0.42380263482195096	-0.5404186593698508	-0.7574531720457182	1.998827727759528	0.9888106013523531	0.7379941089348909	2.0640477430456836	1.2763572631039672	0.10535338283752411	1.6948605715087108	0.634952072730393	1.8369978113542866	2.6529659315655367	-0.023296277482254303	0.042889264823504164	2.839002809250314	0.1900343868101419	3.3819692801400856	0.9254690124803405	0.5681263642766033	1.3639699786603372	0.12970010414482297	1.0873069838531368	1.7472054331757256	0.4827244650259973
-0.12202627198625911	1.248834738871669	1.627339266933761	3.058723550809513	4.256084581989566	2.295687201404262	-0.1575736820694778	0.920212162500005	-0.34206059263328825	0.42960713552561325	0.12742366634166102	1.7441457993592995	-0.021789257425156482	0.1994488589923272	0.5564729280596162	3.280897062837371	0.9733074582884258	1.6326374860610913	-1.4604436403506038	1.364994572799607	1.7931055399455111	2.5232912426279803	3.092540500227356	0.0697747445266422	1.4825911887109715	0.48129150874676113	-0.5593311190652269	-0.7820657484905522	2.127165895138526	0.9959697625848196	0.7037734828606645	1.9753068612709108	1.2543661650723785	0.11847387086961744	1.6186062778960022	0.671987727326042	1.7687826664788588	2.5457225431227566	-0.040897386264914834	0.07012729446819085	2.8590772607070427	0.2580106715293161	3.4000175647469866	0.9535274835305257	0.5681626267036278	1.3780499057340254	0.12147827496265606	1.0168794031204187	1.7640564167222916	0.5002842009912524
-0.0924028594269028	1.2432190163303434	1.648388022829512	3.063358757466516	4.192612860443185	2.3263010593800653	-0.2073148358357466	0.9748055870131292	-0.3870562598970089	0.4854198469776404	0.0837008576079411	1.800361725379378	-0.09489302033877503	0.24905548950085582	0.5021713752196992	3.290637478383495	0.8630455068445423	1.595401517575469	-1.4402997489137648	1.3992429522395613	1.7523839833437407	2.5354905967141645	3.0958808816004573	-0.016375447442660663	1.4317704268515494	0.5138979864162995	-0.5669262358900433	-0.8460433200585454	2.1276071521121844	1.0237483195452994	0.7072210338430892	1.8742997149175484	1.2519497052110395	0.13801334086465092	1.5415646924552047	0.6724404142377042	1.6706060946550223	2.478937961295558	-0.10782027255333917	0.11094985745753486	2.8632034565324815	0.2716113497699085	3.4122422158996364	0.9657262243270734	0.5662901631868315	1.3145700838734675	0.10748993276219657	0.9205503477811618	1.773433679958293	0.5308389222513407
-0.09631335186870527	1.2038481110559212	1.608284545779569	3.082798268551338	4.11728095153986	2.359311737022513	-0.23280924765567815	1.0354175220290993	-0.4586814117338428	0.5227604478998169	0.051940847597990704	1.8537238498794077	-0.15390176267697925	0.24700707703696878	0.4428635106052776	3.2097909521689587	0.7521523519474741	1.5423860671663605	-1.4088876914977368	1.4102855262968172	1.7428072151633143	2.5467838075350326	3.0773910688723296	-0.05443821826589072	1.3749193542491607	0.5951346243755602	-0.5792955414522443	-0.8799377492902438	2.0804150746318006	1.035695813744188	0.7148849247812159	1.8059937320442934	1.2168344284397867	0.14854535170385946	1.4819793322111758	0.6823565304122882	1.630347128362222	2.449937989100744	-0.1567878771958679	0.14148057600532768	2.8474929711186117	0.2868056633698661	3.4342632488132927	0.889360150767059	0.5892143301779854	1.2582712131601692	0.08094808274501479	0.8866380286511614	1.7708676088476238	0.540323075611044
-0.1297946900644628	1.1771686677092619	1.5542052332409115	3.0904014051536373	4.037669488097793	2.383515698335342	-0.24979603599652994	1.103495978877539	-0.4984745098518365	0.5902390636206685	-0.0046475538471507484	1.8814991758360602	-0.19161454906692502	0.21446613683118887	0.42778166039545945	3.136564140023474	0.6578403029906637	1.474813749728439	-1.387306585510114	1.5158022413726349	1.722187777086699	2.5584551807676514	3.032034899727653	-0.06640962731166253	1.315949516030329	0.679104476503242	-0.586984151124975	-0.9397850094086854	2.056174409272429	1.0804678272503057	0.740369162060085	1.7382412936139204	1.1782345465061685	0.2014477134101899	1.4005811809540285	0.6634913597633284	1.5742920613448605	2.415478246914369	-0.1506820948823268	0.14493223036488484	2.8486070647574384	0.2857552871230839	3.4659992743324777	0.8769237243579566	0.5897895935020612	1.2134465032448758	0.0581721389029997	0.8718403501114466	1.751238514610521	0.5799225386099839
-0.1866206279522074	1.1447179937259573	1.5678590788040558	3.0735519115432646	3.9202284932650335	2.4502769918950484	-0.27265131188674896	1.2034478056928484	-0.5053699025370737	0.6668859860075018	-0.09160845031617189	1.8709694311121443	-0.2483042521950213	0.16750063433218135	0.42410532402658363	3.0686101323124135	0.5412326741912861	1.3897442747581485	-1.3668954462153542	1.5925467644153577	1.7391947795809088	2.5425423957857496	3.0078742863436574	-0.0706051562450253	1.2777479429975844	0.7202112300428922	-0.6094009110910997	-1.013346440230543	2.0031927318922325	1.0819134025559114	0.7448784528193823	1.6654761248742116	1.0947287854826653	0.2446751041269164	1.3238762800925823	0.6754751039778463	1.523827938920455	2.4047275295378148	-0.20227195988830554	0.14594212855880867	2.8989697040410123	0.2716847631635008	3.514207507400738	0.826421841927624	0.5943418080716036	1.186345625672936	0.017844309761035015	0.8543369641347454	1.7080719319202362	0.5832883870153913
-0.24130382603667472	1.1017942893355686	1.6544079089905683	3.037558705336097	3.822107833197978	2.4798672685906964	-0.2957515924224533	1.2410696524035587	-0.49347081137625287	0.7977995361480844	-0.11871997602402937	1.8978852334827505	-0.2801820367014695	0.13037121126409165	0.40412339860301544	3.002735085287448	0.37970803092916555	1.2897732409533569	-1.3539477250585514	1.6488474922449012	1.7425461105881914	2.510733357512076	2.9683447340782445	-0.06341198848447219	1.2784934752398829	0.7886927844092021	-0.6183748792700495	-1.0806565913718633	1.9795309197671227	1.0791953506928134	0.7568414381775033	1.5824991121970895	1.0000655025903433	0.29284783288285854	1.2758168540326262	0.6948133438278514	1.471368819453747	2.3800864632542362	-0.23497129011650375	0.12995324268533012	2.928473976958898	0.27708234174777174	3.5466607150075973	0.7629608350818192	0.5704473418403182	1.2259593373338233	-0.03264350887861708	0.8424824360664921	1.6697050176685404	0.5517031674363513
-0.3083462234399367	1.069006048999008	1.6425259987562888	2.981154865883959	3.725588816936592	2.509361063138746	-0.3073027848574947	1.3007571810364804	-0.4863696552088318	0.8940581611693853	-0.15132717834463957	1.8994050680195358	-0.30943878047582446	0.14415905219259378	0.37138973830495725	2.886000904172323	0.19244694798501058	1.2112031728829398	-1.3085270330749317	1.6805169933128206	1.7640613231622304	2.4752604834130785	2.931121716856976	-0.0734712685699397	1.2921431321487502	0.8547601847021118	-0.6363174347446157	-1.0589966168824059	1.9262906563109652	1.065635205205926	0.7865875303674352	1.5076500938711406	0.9185789301738015	0.338551514632663	1.2375192777009276	0.6842680960384636	1.4940318863331714	2.3534535246890043	-0.19640985639710162	0.10774717105550739	2.9415471857254065	0.2703294389741044	3.5758325033695177	0.7572027433617486	0.5238997493788893	1.2246358837630078	-0.07658164682294757	0.8335872531801762	1.6063853793772096	0.5553679049645714
-0.38119215545284413	1.039744380414128	1.6005251602560786	2.950986779924432	3.6297481681960226	2.5146414657881113	-0.304534182260311	1.388012760299984	-0.485019647356149	0.9902369035143199	-0.15012191881496556	1.9041641538619238	-0.31349294310926595	0.12057894293625133	0.37475642315986335	2.761325200954483	0.12947719435334099	1.0943549641224533	-1.2879994356456117	1.6920843629688371	1.8349477925888185	2.443273729470495	2.8530589262801307	-0.0906296499934463	1.295169913257147	0.9318823609929888	-0.6569336166253672	-0.9811071982143847	1.857063605252172	1.0799401660535752	0.8084636730031525	1.403988736948619	0.8268475748034577	0.36039013415490706	1.2119417195136368	0.653174749707553	1.5151802008889692	2.362868902142778	-0.18163325153489165	0.09617892750774679	3.00021724644817	0.22000286351134424	3.595826467552058	0.6987057900170824	0.4806620172660205	1.2115345215722217	-0.10641688519034545	0.8176641613411496	1.5389816998625516	0.5428346364490089
-0.448306426015491	0.9877634390906023	1.63904733875679	2.880670063291674	3.563014384470251	2.5043824392367546	-0.24828906202431722	1.4218146798815385	-0.4601123459875992	1.0752512834572356	-0.1467238179485622	1.9422654843472924	-0.2972797558957065	0.09806490385479308	0.39655503315567603	2.6411669285020904	0.047574541204572884	0.9752234613202603	-1.273005282528911	1.7295471154512003	1.9477557261590313	2.474039204804637	2.7938203277721323	-0.11251466103672152	1.3079924693596705	0.9562258384959905	-0.6696217395250604	-0.8428629836522079	1.8432351810615497	1.0525956943557617	0.861630933677142	1.3019613871663505	0.7667665904430441	0.38845849589360004	1.1853885469768197	0.6247381713222342	1.5605245460444563	2.358831228135706	-0.17448665481825062	0.09668387660470884	3.1041879327384123	0.19735313743288221	3.626957340762284	0.6633411156464716	0.45539465424591874	1.2315349932636765	-0.14545444106524835	0.7996927958632005	1.4853137461971886	0.5388096706123238
-0.5251478865700494	0.9880144147919234	1.7282921684993113	2.811011468056404	3.4989419544313187	2.4647558429018748	-0.1765049755823717	1.4392355552430511	-0.43243551037953953	1.1903187396568675	-0.15886945873950659	1.9345162289928495	-0.22933703275344836	0.08740225494581438	0.4410274888128919	2.503573123715337	-0.12232476208679391	0.8669104231442487	-1.2607697735476255	1.7379247118584995	2.0147080244031565	2.483896225045358	2.708431900006268	-0.10875200413616604	1.3199070210529258	0.923861684949253	-0.7014463013888743	-0.7543256361404881	1.8259763397531306	1.0413212999924824	0.8773120771159242	1.2243810824627404	0.7098878531633727	0.4149448032722791	1.2102929716610473	0.5636244707295635	1.6063554826819981	2.3644879578349287	-0.15377592802746587	0.09703336683617089	3.158848086999715	0.19518348929302348	3.623904768672157	0.6065258405959408	0.38961172841902325	1.2257175679592596	-0.1628323064018431	0.7872529957215036	1.4378205475780472	0.5588943505105949
-0.5765853552196853	0.9332213351198669	1.7490851532708178	2.7756083805048144	3.4370548777303194	2.413080584992148	-0.08886411834013623	1.421885432574698	-0.4535119927093775	1.2934715430005093	-0.16852164273184633	1.92922254788609	-0.18584188694714024	0.10850655008824772	0.45025008255328663	2.3589601336587545	-0.22177391001056385	0.7351537154457908	-1.2655162839914549	1.7433544329883854	2.002402860100664	2.476904353350499	2.607855371165703	-0.07450849655624325	1.3418621531766108	0.9361192468275791	-0.7209977409800683	-0.7271230452910336	1.8058754239584587	1.035592534465352	0.9011180538589418	1.1192875168804086	0.6659461503134515	0.43248579067154436	1.2507733925208089	0.5096000398184329	1.6859787628864176	2.424960449983243	-0.10993741730125639	0.07399155769633012	3.2080924794528918	0.18411726728660216	3.5862129720110056	0.5436611511940229	0.34985279205360065	1.2409535800809302	-0.17983703211323618	0.7848218838900842	1.3951807531065417	0.5695138364338186
-0.6293544631750357	0.8945201234001013	1.7508894482524942	2.692313085232448	3.344191354812897	2.3407008385516415	-0.06458891777649103	1.4292686736387843	-0.49472598482711516	1.3625791586153606	-0.19455683422686293	1.924695674386685	-0.12002772040364604	0.10715619453339445	0.5315049043610085	2.246867259204881	-0.31164718889697113	0.6377620867641023	-1.2592012911573087	1.7161579944067777	1.9211299049348434	2.4922343962552764	2.5031320835623427	-0.014756839018448306	1.3591131286841827	0.9326938943834092	-0.7359895545567892	-0.597728339373384	1.8761444108389234	1.0404329420487164	0.8211590353702617	1.016277660746484	0.6008385354534319	0.441070481682132	1.321596530598849	0.47014923922043	1.7501639623584757	2.4865103586276374	-0.08768865292333132	0.0379882195374819	3.2495361398384985	0.2017714942903141	3.5661385761924658	0.5287900248156122	0.3145871283564448	1.2198611389767364	-0.17491983511589584	0.7884905216672335	1.3869171688073165	0.5628312109715254
-0.6428632825986201	0.907389770005844	1.8177532201669035	2.5529550393596536	3.2565632366943786	2.2952512181658684	-0.0414655897690233	1.424847438405455	-0.5526279676218976	1.4478311642411381	-0.2710693805058068	1.9327315124024806	-0.07976108169360832	0.15153878911097024	0.6473447972994391	2.2076066790979008	-0.4102395662452	0.5525480263048488	-1.2497042312592028	1.6653812869162725	1.81058096600333	2.4731030978509585	2.385944635431976	-0.03112023430478008	1.3892237872901407	0.8892938964107978	-0.7741023512058677	-0.4904280083105658	1.8872732201200038	1.0054350965779943	0.772779120455592	0.9196302023976906	0.5604142701009494	0.4093121716721756	1.3336651292241635	0.40781299771826357	1.795757902845568	2.5086741876356804	-0.05361603961540318	0.022531166624923944	3.3108112899739517	0.20197253404507456	3.528136543221025	0.5616543727468997	0.296083278542849	1.220596331594194	-0.1862964334657398	0.7651250077345693	1.3797820343980651	0.6136445923655518
-0.6345365413297156	0.910919731139986	1.8417126846596765	2.4668404525462426	3.154548027425355	2.2389912446710345	-0.03727666167281741	1.4321277827863423	-0.629364792799021	1.5302963767521645	-0.3159541749433319	1.8980132855484217	-0.06871586089182163	0.18258431033170713	0.749615406445654	2.1211116813301443	-0.4973927427377943	0.4558700715966825	-1.246075180372423	1.621379089277477	1.6723080019605034	2.4452492664411722	2.2634093925394967	-0.033764083489772154	1.4205336811105278	0.8676614200316267	-0.8055172933259416	-0.33088369962156816	1.9544640837568015	0.9604502786830876	0.7644904333120571	0.8643906711331146	0.49020998242650193	0.3654569313534911	1.3820673164124735	0.3738320673608106	1.864351365495418	2.5284674658765054	-0.043157581333637354	-0.0016234007100737683	3.35274710356068	0.18918730919176907	3.474272242606849	0.5455075266869465	0.2820147693771762	1.2101242447453473	-0.18645308602917338	0.7268690410053396	1.3741398613496787	0.6664888584336165
-0.5985707578564595	0.8882627584789675	1.8196258941609027	2.3139807713707765	3.095775305589106	2.193913044282029	-0.03235662768971544	1.4107753742073523	-0.7477745827063675	1.5956131043455353	-0.3471052017424782	1.874472944076827	-0.04304296086689878	0.23897796221297796	0.8171575398728939	2.038586098136618	-0.5351137174263875	0.35704646823230257	-1.2477931061492848	1.6217576527692916	1.6492721241643096	2.414912581819808	2.1190712518185006	-0.048602437306675225	1.4484618264940123	0.8041358988185099	-0.8309190983211607	-0.13809863397113903	2.018513956892934	0.9161618709577819	0.7693117084017371	0.8006971849163168	0.43384244460390986	0.3237301468146496	1.4189228485529386	0.3225562900057204	1.917776052888416	2.5709896599056896	0.006282582644516943	-0.006889131455012747	3.3553158525471267	0.2104342747342059	3.3825007034493773	0.489630583952881	0.27033495403402286	1.189759248952686	-0.16317935168164505	0.678966635441849	1.3728089475322554	0.7307801318022449
-0.5498430283785822	0.8856896522935598	1.8100371011192127	2.178295142346612	3.0140349850647463	2.1781675930518496	-0.030784389289852537	1.379329303817571	-0.8591729883186661	1.6378194703142217	-0.39111057637566715	1.8372234020460252	-0.05975071020591144	0.2651059305082902	0.8916558542583128	1.955536735340182	-0.5589115294467499	0.28553101533937697	-1.2607253444327067	1.581069594002878	1.6213310008669395	2.3841698375595963	1.9893548145134363	-0.044885564948051244	1.4633375608811827	0.7478018507914209	-0.8533109717018693	0.006425430405735927	2.046251465151083	0.8818748456813109	0.7675688993837374	0.7210279856644547	0.3892385135555757	0.2801157021041504	1.4400165363806519	0.26039169569008774	1.9951235419763744	2.6344118581520855	0.0791869454504722	0.01212009809103461	3.3500859460617876	0.23983690358633525	3.2901307146192793	0.4666570074519871	0.2630716322053929	1.1178937698734936	-0.13244747804779206	0.6530144928256967	1.3640287618785254	0.8361887342002172
-0.4814532216279853	0.8386982693114596	1.8783032897784657	2.069752821194727	2.9470762474491785	2.129877915464226	-0.02001380470279917	1.3600078028103741	-0.9546650036972549	1.7152783647152585	-0.42741840827817096	1.7918248198022113	-0.08785416835158362	0.2415735266752987	0.9906237272486115	1.905438360827512	-0.5298564655178318	0.2535035945081644	-1.2915652087020524	1.5200675722677703	1.574629464951036	2.3746052215880704	1.8597475622992192	-0.07235379276832328	1.4768218641248931	0.6904025863078548	-0.8563155224330468	0.08036564024317057	2.0608165038057966	0.8406507988480291	0.6905327685738676	0.6414116183758753	0.3285464099983452	0.2634303505014038	1.4517606035246193	0.19999877616806297	2.0259833142623576	2.6860786100370087	0.13610913448370726	0.04184196299276803	3.3451882949021003	0.2640283109302357	3.220731618023229	0.42768697888492424	0.2962015843042434	1.0633318985783307	-0.09623032564656327	0.619996288424213	1.3567648400376873	0.9169679806720741
-0.41493157542400827	0.7952181816500881	1.9300797691956781	1.915801870722222	2.845402922526397	2.1009869529812435	-0.042094485128968476	1.3324692025393812	-1.0139296614031343	1.746466988384117	-0.4541952048512055	1.745587213390761	-0.10858837376238759	0.2306051736248464	1.0954238791201532	1.8523898549267361	-0.6106916799334605	0.2397714431083971	-1.3282791404983956	1.482119657187594	1.5508122292689888	2.3429821648283733	1.7547046808361924	-0.07444073543418449	1.5007544908750916	0.6039374267677309	-0.8506689579852665	0.12795645746548517	2.0797509354394577	0.76399775459133	0.6359206149533312	0.5864691793186182	0.2720334249313818	0.2416645038670248	1.4884949413359505	0.13333041295002315	2.0619432614968987	2.6886144662731573	0.1999815960002025	0.04678625623385404	3.320308600798132	0.29088405974312453	3.177193207440398	0.3968531602109776	0.2718691161163866	1.0057003576716506	-0.07643614295398535	0.5674930370618123	1.3359114375177907	0.9797726152320847
-0.3393584297588801	0.7473687522879671	1.891567096426657	1.7662899134616858	2.737845610290561	2.066994043550467	-0.0394871146277299	1.2599769628351916	-1.087169304978421	1.760291747261067	-0.4864793200047447	1.6740986266611404	-0.1467119099287951	0.2224300217905975	1.1741752595114048	1.818535380489881	-0.632274672730402	0.2005980290706681	-1.3478683411671568	1.4414493649388471	1.5363761778159657	2.2711623035146915	1.6335695092648872	-0.07211654559649619	1.5199502560047609	0.5295199410766533	-0.8642287839849387	0.1068317105996811	2.0447991128969227	0.7164585144553339	0.573219212448205	0.5268869167273441	0.20906341396681838	0.21888749710652067	1.4750359744347417	0.07679040592306279	2.079097987400682	2.685684690621684	0.280563321540683	0.06336424938712142	3.285213093728261	0.316743645276807	3.1728613893300674	0.37289003329923165	0.23820877802312998	0.9529966777026571	-0.039803868178940396	0.5492560068848087	1.3021159155365223	1.051481469032908
-0.27598493784837547	0.6793066679866542	1.8457315962256229	1.6356534208278846	2.6087456266556317	2.0331150265796376	-0.02475336696135351	1.1874079367056334	-1.1762395081936563	1.742814631079879	-0.5304618890158335	1.6254177746927958	-0.20909254081980855	0.20379472570159468	1.2683117812169677	1.8174029932249804	-0.5619837600614005	0.16365123156297204	-1.374307030385906	1.4106394899949393	1.5846746566950713	2.2004676303605626	1.5312005251829166	-0.040660067950878606	1.569198384815541	0.51567843766648	-0.8359394624710393	0.06468988442610432	2.049647008733865	0.6887008364160183	0.5551721188753009	0.4642999588449751	0.1332362605878475	0.18879439607221343	1.4194294745138087	0.027678892504041534	2.080108698349398	2.693165642375206	0.3654365567053198	0.08237932325142058	3.2482984887504456	0.30866591310800473	3.208173750092861	0.35292233843215215	0.19010566303324222	0.9236659117666486	-0.01431708770697784	0.500230617228578	1.27322813316357	1.097097748515338
-0.21405433837390545	0.6321630210324473	1.7964078272030701	1.4768683623979306	2.4971820297064924	1.9935232508694551	0.006803932821950048	1.129415150564316	-1.2378953415450915	1.757098462552655	-0.5505224434175207	1.581020878775702	-0.29872742374192074	0.18158152286126814	1.4168138536906134	1.7955011962560472	-0.5334737098755624	0.15155810126609143	-1.3959978628240102	1.3213354056172932	1.6365112492550495	2.1396237780633567	1.4591065195723756	-0.013039502472907045	1.6257968830192087	0.4637718532997256	-0.8396912833751153	0.10476629138903874	2.0470077701145364	0.6526819090902832	0.551835458875028	0.42224585620983934	0.06276329497138995	0.14439003290991564	1.3621943416324136	-0.0005421554439342211	2.1231195101848432	2.692649795521805	0.41129158367791446	0.14409415512756593	3.199004257998421	0.32061196640070916	3.278865497981782	0.33274219890252377	0.18465838047173694	0.8727925595373417	0.018511622696058994	0.4711377724889104	1.2464717051085334	1.165004688063665
-0.15195329501525578	0.5774619711641807	1.838755339604146	1.3744315048130984	2.424244411101827	1.978046934050996	0.039681552118102134	1.0416374649106437	-1.2671669812770854	1.747808815112446	-0.5876207405634759	1.5895514880086443	-0.40548149844354847	0.15993494362074306	1.5063773788245274	1.7300704866834216	-0.49706688796018617	0.12388328199462639	-1.4207435334969887	1.268015352790086	1.6842718722677978	2.0562451656560743	1.4025475051689145	0.013679523752121692	1.65259404036454	0.41956713730264744	-0.8553577251997366	0.09461640249707845	2.0073812332354732	0.621184550822634	0.589836308878135	0.42651655669004623	-0.013327928878569335	0.10285425200335156	1.311105545487941	0.0017863289741104267	2.164352311774196	2.696109486577226	0.48535021458967725	0.20879894022137035	3.151072274081568	0.32810916804171997	3.3672445456350766	0.29094528910543765	0.19947416898534218	0.8699669300624695	0.02383494181006503	0.43640283351399367	1.169706322793053	1.2667808954131246
-0.09974606249230462	0.4952575110028894	1.8915106242135196	1.326222130153773	2.386473330208891	1.9244978912747608	0.07066577150568765	0.9786448337577509	-1.2825563837707725	1.7481960944168544	-0.5562266673817489	1.5450751023956972	-0.4845449427680896	0.10595090240873095	1.5321260098675569	1.651697438953573	-0.46668549575996965	0.09890237955352343	-1.4561575770977515	1.2117282915125938	1.722904592268589	1.9639477064230157	1.3481699178930016	0.0502114259824045	1.7168404780622653	0.4041770312952021	-0.8450782202020685	0.057924703977938585	2.032440359110502	0.601843665571103	0.6115345294156234	0.4019429671476108	-0.10548698013379157	0.08169644199784518	1.2985408749079186	0.00857412797897759	2.1985949129842757	2.670262042084217	0.5491269803743235	0.26798201343080363	3.1119512860818466	0.34114399843323945	3.451075375776419	0.27368784124522966	0.19449570547737996	0.8142881777587909	0.05194970914910355	0.4129699805462262	1.1152207332003026	1.3335670007509037
-0.06100655170871516	0.42399937622960693	1.9035837174722956	1.2429886555558691	2.3358918485580107	1.8998173226613921	0.08517686055354931	0.912759620609572	-1.3160167406156549	1.7140245100482443	-0.5513248484465038	1.5015094427152278	-0.5125195654020891	0.08721532757268413	1.5224273896916325	1.6676154915643395	-0.4378300459180234	0.0852893665966618	-1.4935695845330463	1.1429773347645351	1.834304321388704	1.879722878127143	1.296107964418803	0.05997102542977455	1.7764984623787448	0.3974878758220628	-0.8565832213788737	0.04869649898006647	2.024297270067046	0.539887764589883	0.5838043359758562	0.3346898398185002	-0.11918025268137974	0.09065768734607149	1.269906661079511	-0.0007011662121710555	2.214136868223661	2.689439821238598	0.6050823465497027	0.3236222609159505	3.060938672317466	0.3563778423220544	3.5154321748107984	0.25488017837216614	0.1244655068180756	0.7943488830692976	0.07944123938479078	0.36002138655361754	1.0685873313930636	1.3796360749492367
-0.019647148512376686	0.3555992978672516	1.9426852187743726	1.2364706061831627	2.268061970694654	1.8565251301474706	0.13240573969120353	0.8560499013372589	-1.3396450984761845	1.698611198202037	-0.5459018844959045	1.456303275166939	-0.5325978179658286	0.05289565658196053	1.515280829665914	1.649578083953628	-0.4313033381305248	0.06998643844479849	-1.542803102378792	1.0321579974929067	1.8347512307176586	1.7792267338196475	1.2324177987693947	0.07704699467780438	1.7879762454430572	0.41060240686383465	-0.8513691454289998	0.018366692541533364	2.0415513666768232	0.4949220187864244	0.5782970263771916	0.30038062272492977	-0.1486084218124836	0.07951753908451689	1.1953465783421078	0.016611571285942702	2.2707102645833523	2.6689489773664703	0.713932788589166	0.41268382675626747	2.9773421940855638	0.33576674971180936	3.543467387554469	0.3058372392676031	0.03202644077748682	0.7853010983425348	0.07957110567454095	0.36229380213024975	1.0285813888803916	1.4063320038028606
-0.003951090688276029	0.27816385215859457	1.9387689496975689	1.2363442769788258	2.2338843384136906	1.7912030890752397	0.1477480408185339	0.8114898102916088	-1.3814914773830567	1.6773553280767914	-0.5339150798541348	1.4119210443199366	-0.5127003507168556	0.04605917734174427	1.5120192983299012	1.6108358975410428	-0.42371784262168166	0.05016434624990189	-1.5817559922996813	0.957634289158481	1.8158852027653674	1.7040509394093344	1.1766685737897158	0.09042607027641668	1.80359396561322	0.39724176538484357	-0.8661201644765597	-0.017787701465357682	1.9689479880647458	0.4636580426904424	0.5795656523147954	0.2735959384433081	-0.18420896049610844	0.0832641332878858	1.093264460252447	0.025945431819451976	2.3049558309409015	2.662218348308804	0.8104858358090643	0.4577435204782205	2.938954244398061	0.3138601930638663	3.5243074228356996	0.3489183875668587	-0.049997824090094976	0.8152171865986195	0.0800721828394019	0.3510506601060822	0.9960975633244289	1.419663796989819
-0.0010874953798199055	0.25124239883422117	1.9147983728705664	1.222122833996974	2.192734284525543	1.786855588995882	0.1633852493780374	0.780641995224824	-1.4511012572870154	1.6447237603677478	-0.5715996782282964	1.3330457634241824	-0.45408157823387557	0.05225796163716676	1.5252740569197718	1.5581657517133192	-0.43424436173295244	-0.013663785365829125	-1.6145931472351513	0.8540937575092464	1.794160715363328	1.6120996124383975	1.088083070082487	0.1125250199974448	1.8258309304249036	0.38998340064408427	-0.9031991589152465	-0.04949755387804354	1.9173043157014498	0.43132248273355495	0.6577255887497571	0.2254937671838976	-0.20786049915343235	0.04649534947233548	1.0148550958121016	0.05271305550869996	2.354549809275753	2.6360238795689623	0.8597691377113013	0.5398725560081639	2.9035171373215043	0.2549815219660151	3.5151602392795573	0.4045358743689896	-0.12358048231435181	0.8589534000314165	0.07229771988907233	0.34942589005397595	0.97721536997591	1.4390101761444254
-0.02052882392852428	0.21293878588707224	1.9113967133142662	1.2578430884871117	2.1662479206991527	1.7976681183939853	0.18172091605544458	0.7391684365456452	-1.5324806667208841	1.641812592959414	-0.6185269160238009	1.2801997675521086	-0.42861024344495674	0.054895390042428174	1.5148047835387142	1.5245819191792527	-0.4053520649889166	-0.045366178017852574	-1.6221016676564353	0.7704735921296357	1.7947650697731619	1.5290960627509662	0.9543415698971346	0.13166545586347853	1.8403327350089647	0.38625968662371646	-0.9483884897579042	-0.08059157265745971	1.9340934318443614	0.4129631633019487	0.7359972437115136	0.16736051577868713	-0.2065774114987975	0.011991795737938103	0.9119887662502176	0.08548268448467679	2.4043268180771147	2.6249108970158157	0.9128348874064149	0.6293607570808675	2.8490584128513783	0.19105426826266259	3.421728361350354	0.46535699335606395	-0.1504430439261272	0.9252169090554581	0.08443026718708445	0.3728452275832215	0.9436933971343542	1.4569948253775595
-0.04177704349177531	0.17790748451727822	1.9160331004753783	1.3114133907645251	2.1414486864954587	1.7678195887318346	0.1819803504223818	0.7047533568859363	-1.5798844491370907	1.6421452689154203	-0.6621500550739137	1.2412262415929465	-0.36255225915894224	0.04038417912311417	1.524293313285224	1.4592414235742228	-0.3910940761234381	-0.07590031991905348	-1.6606820261804143	0.6768864103391877	1.7747871470571472	1.4502646983603937	0.8635735017176615	0.13561791050149563	1.8714193348852781	0.39625177037481907	-0.9803247049508819	-0.08504076400225172	1.9438900483643775	0.41837997187129955	0.8310109543442816	0.13535401553993756	-0.2158868012263829	-0.003957773587625333	0.8575902371398332	0.07067350068607238	2.4162879534091166	2.644005437246125	0.9871283181550858	0.7441010884562711	2.7932768968660007	0.12783517144826956	3.248983230168521	0.501943750389455	-0.15323205194678158	1.0043597398109834	0.0759888805113905	0.3795211397405914	0.9593618767423919	1.4586643664852121
-0.06685567076526677	0.15951780086508321	1.9309687470977344	1.356440344616723	2.134130589901552	1.7906285487677394	0.17344256481721154	0.6962283217890695	-1.6456082331546693	1.685759187865142	-0.6982477990947905	1.2148637783206726	-0.30212355553617376	0.03072431768457447	1.5354003998642134	1.3745816741323398	-0.41661456091844384	-0.11496616235299392	-1.706827922489823	0.5670879645057733	1.7286704071559371	1.3855699954932537	0.7792780622049643	0.10804229711923863	1.8611103318161013	0.36312151921068586	-1.0406706389223397	-0.09555323011218908	1.9446539448456572	0.3787693347483665	0.9170044283691693	0.12880173099022282	-0.2043140597600132	-0.03277291417145996	0.8094112124760768	0.0960407991220073	2.4490756106678186	2.637925478651271	1.0253197941482675	0.8368036645675059	2.7356098319075484	0.07819755244845256	3.116491260246675	0.5232229229505855	-0.1007942445571787	1.0646603611831496	0.06310395807479556	0.3962863088928558	0.9369235254772346	1.4794315842311005
-0.10855978477035758	0.1343784283492952	1.9926683093634785	1.4219689156195678	2.128455431525789	1.7783216342263894	0.10888068423025901	0.6796024265611018	-1.7504528315610206	1.675961931519416	-0.7333548297095348	1.1986505599429127	-0.18374034424598484	0.038953990002653024	1.5299786923067396	1.313163466402049	-0.4788709200767201	-0.19232980910350236	-1.7507081358888932	0.5015131144543811	1.6931914783715123	1.3027679257792963	0.7222140667563357	0.09877467338607838	1.8529616765987345	0.330871207517472	-1.0725133612674032	-0.1557948820754003	1.944231666666565	0.3435452451986826	1.0027405360101074	0.12109270672028605	-0.2233277027649899	-0.034850842183038674	0.7557230672924183	0.1484457819299862	2.4411168853015517	2.618199026025546	1.0636878632960984	0.8393646448254772	2.658045864432013	-0.0157410965554333	2.9597788351743417	0.5079726564689628	-0.1572550495323158	1.1114451394975295	0.06199426944068045	0.4025085309993976	0.9277377167151185	1.480764317446628
-0.15654531343419598	0.10981896303276521	1.9368067258201702	1.496438637648519	2.124278852779964	1.7452797631076507	0.029453725470438098	0.6524665150636504	-1.853413473398146	1.7429309159885136	-0.7472649957213092	1.1489546105666484	-0.04828088634683783	0.03818778248883216	1.5494990449807085	1.2662952905201714	-0.46523756630361907	-0.27298769163454806	-1.7581028908492489	0.38272754399219	1.6504847446630055	1.2433230677594422	0.6605347265300272	0.0738137735712207	1.862410774112984	0.3007819978840047	-1.098439129777193	-0.20049520767739842	1.9999427319402785	0.2708203156644781	1.1060627948578408	0.023337673207446653	-0.2296714680507012	-0.03517796740127416	0.6867605483198573	0.1549613590795997	2.454434171262434	2.5975651518895204	1.1123683807430802	0.8362519609245289	2.5826075004023354	-0.10318887212893509	2.8257548340905756	0.49751964287719047	-0.15682803586128907	1.1565992434888863	0.06986077269131005	0.4384709337653739	0.9416394502513418	1.463759979926003
-0.20887212216498913	0.08176697311837726	1.8624191538844452	1.5620303732535323	2.098373851431243	1.7163053762113314	-0.058055941554263926	0.6023208311074856	-1.9803717500529596	1.7743996346112134	-0.7769578254480022	1.130291599489991	0.07679692290204092	0.02218095786846148	1.5789178095164988	1.1949279632888694	-0.3858379392341805	-0.3178554605696031	-1.7541843775470884	0.30548555845480857	1.6278615490042712	1.1900713941549843	0.6220094496314682	0.04778151547516506	1.837134493675793	0.24544715823202604	-1.131825493028469	-0.22765583711100223	2.0617780169854947	0.23689920686533367	1.2082438696429807	-0.05605490096769992	-0.2328407405229187	-0.0013058670618686708	0.6138992582767031	0.17979423248529436	2.4559151276438826	2.5504214390055515	1.1500340234880606	0.8236831700920474	2.459714457997062	-0.14263897097178943	2.681270890248797	0.4972535611958794	-0.1400122936851192	1.2246771582031957	0.04730250083824892	0.453468843229096	0.9491555861180283	1.4239887672072375
-0.2671836351418208	0.05267897003486118	1.8146565232269283	1.6360176252361327	2.116520806202956	1.6917611883780257	-0.14947333747837793	0.5616268988682858	-2.0824338895263	1.8186758719535916	-0.770266013359372	1.132870616404176	0.14323379441861958	-0.012499911327633922	1.6090016897509603	1.1068266183070512	-0.32273249288046835	-0.3686732115464711	-1.7312899199957283	0.23605674072501773	1.613140922901957	1.1249352951613416	0.579103120962672	0.02018592338370163	1.797751949694047	0.17903709648421876	-1.1465025249301974	-0.25880565289745955	2.1092641471641853	0.2612478322078287	1.2815817034436194	-0.16529906890680787	-0.2459640437336475	0.0030687712748621006	0.5465573768053905	0.20055265175042142	2.4317270315092623	2.4965494418223413	1.1800400614693747	0.7864829155552153	2.34313914677927	-0.15681566199287533	2.5148654955188867	0.494723155957799	-0.04663599088647204	1.3077113137933063	0.02194593262017848	0.4717189006217323	0.9588986087157944	1.3887722678376053
-0.33859054289220214	0.04415701343190493	1.7676813259612771	1.7243432419109817	2.1310450478325693	1.6393822636775468	-0.26667025246877724	0.5304272049791421	-2.2098934811200475	1.849100048744819	-0.7741812161391504	1.155439578480582	0.19518567550455976	-0.022289258915269127	1.6464221250911109	1.0788912573262046	-0.2533664374539123	-0.3842421769980267	-1.6982656242428729	0.2223614889146513	1.6493141747138609	1.076544248424643	0.5644495718952427	-0.00693517436410771	1.7152690197782683	0.08847930968885932	-1.1661696535130555	-0.27762402014443593	2.133334003372463	0.26776494430795583	1.339010819028672	-0.23562485837632918	-0.27856108040483624	0.01722083011146373	0.5380986371193058	0.22543999958320776	2.3798524773881695	2.451081058832712	1.131878471393038	0.7561520726916365	2.2829231643241217	-0.1554467845615851	2.419881478518762	0.45584052418013127	0.05163449212430139	1.3657744330697184	0.024445359212139795	0.4326192109108913	0.978500656828249	1.368027355250136
-0.39046148325993263	0.010825826304834007	1.7574489025045008	1.825671359138601	2.119352002187958	1.5971398404552721	-0.3428041283391976	0.5122779629651182	-2.2539243908636	1.9081970504859285	-0.8074482743622063	1.151526869140701	0.1864622645690461	-0.0453475292549559	1.699216674410258	1.0433254104592797	-0.1475946815394349	-0.3856753083646298	-1.671126839879948	0.16651312395799786	1.6805225279194107	1.030049696515182	0.5388274705764715	-0.04809631000677743	1.609989050464857	0.025600869609908383	-1.167411292342192	-0.3025309774653079	2.22842013649724	0.26104052638107705	1.4111652639899284	-0.32159604199324004	-0.2854332164588699	0.005071084022623117	0.5927604440771876	0.23929033843066277	2.3469115759170807	2.39533208253065	1.103203294672181	0.736169179724827	2.1855350790137784	-0.16275988800020288	2.411724370101011	0.4183404654390307	0.14631113323117578	1.3828509646455944	0.008055740446764256	0.44370493082293405	1.0099339238051948	1.3391923617041424
-0.4562813891606948	-0.042687592018857	1.7185963261915975	1.8916864319709137	2.1138477172431314	1.5671193839586801	-0.44450408364609395	0.4701592797931088	-2.1967658999889577	1.9340628588586886	-0.8049379953714393	1.2054538060774287	0.11659255006402795	-0.10702645525348131	1.7225090649702977	1.0146535264892527	-0.0762469035961543	-0.38143027840867083	-1.6568273965601599	0.1229988222274255	1.7335688072188138	0.9837147787385498	0.5642721461226163	-0.08755842292067867	1.5373837311999665	-0.0156520356663059	-1.118478884530875	-0.2745037275173423	2.334548369535424	0.27887352300833534	1.4729183003342627	-0.40731359014504404	-0.28522049575993486	0.012329554667627756	0.5693739783653593	0.2589116374854903	2.2850499738254526	2.365565374331009	1.085516355697037	0.6995510192858815	2.091631002282263	-0.11042517386348712	2.3983210124731587	0.3654949608006605	0.18705222490395598	1.4137608452479515	0.0009685179660297888	0.44888873856747	1.016191154251296	1.2917437134576024
-0.5314690183706559	-0.1103764649613598	1.6872572140903412	1.9543040555631848	2.1361633945109704	1.5042862921226048	-0.5581446534957146	0.43133320069578157	-2.138918235258223	1.9749860461399222	-0.8264044301889456	1.2533885082554235	0.03106031625824477	-0.21714215795036118	1.748795377068268	0.988274693068721	-0.03661085122244188	-0.3901840622524578	-1.6438419779725169	0.03384643657754617	1.7434066799743626	0.9191006678607995	0.6247538623836963	-0.133181470286131	1.52389155924967	0.008310412395688244	-1.074443080552773	-0.2548963492596868	2.3532626471521203	0.32488700698175466	1.5060556704709005	-0.4659152943005494	-0.32630509597950824	0.029306443755343737	0.5590049113830506	0.29543400646626244	2.1860999028504393	2.349180202460265	1.044617775701859	0.6881721316494817	2.0443867868895103	-0.03732463427157027	2.442767151519427	0.3287868368659915	0.265841016753461	1.403663968439519	-0.01740705606106392	0.44663231526743247	1.0300159464016565	1.2731601707209212
-0.581638511956674	-0.14740821213980498	1.625161758182223	2.0635035573631635	2.1833166051997828	1.5019975614784573	-0.6643874859412641	0.39955626269903	-2.0529389660527686	2.0025162454658316	-0.8359560781186829	1.2785727763645531	-0.10136042449193457	-0.29048635481969265	1.7317907337213072	0.9790971049622261	-0.008465745571211606	-0.38401546695133254	-1.6265290289580978	-0.07217922089665296	1.761813085640858	0.8311400805552249	0.645864117292153	-0.1758010517008744	1.4989298054222073	0.006848895030047569	-1.0072721686835637	-0.2258127793061983	2.380901702913459	0.3317183736132508	1.5159183475252784	-0.5206242637269607	-0.34947822373837856	0.042459598952197516	0.6274092968048597	0.3291037279898232	2.113521341304897	2.3094412366810197	0.9884335290131915	0.6460755072812289	1.9910102803129053	0.006828439508489517	2.500927842023314	0.2701656770131718	0.334950759382977	1.409765639726848	-0.03092768068904128	0.4083060218171742	0.9871273772443526	1.2821402275003582
-0.6043566109042884	-0.19251613142792756	1.5995332344765134	2.1471227392126067	2.2430565099363813	1.4870928832487744	-0.7386394255151602	0.3329339645144494	-1.9232117563069795	2.014129568732491	-0.8128804796887579	1.2904945147577125	-0.23107700482507046	-0.3939056861839979	1.7285915265214922	0.994802414186721	0.040366011932653455	-0.3405808293828806	-1.6015643766020422	-0.13032493325308947	1.7696315540981753	0.7475090499042519	0.6668754232120294	-0.2223914848150294	1.4204593284829021	0.02970056465205877	-0.942887881770537	-0.19097736454908704	2.407684340570009	0.3531569658586738	1.5175221290432668	-0.581283009101131	-0.38304315764750574	0.06711519447174477	0.6410869218413898	0.3652258077567292	2.050619592436951	2.3269202383568155	0.9353756717495703	0.6283531966142444	1.9608915427021423	0.06706808197985953	2.547386687008556	0.24120179205215392	0.40261024866969697	1.412530626496719	-0.037884009366524224	0.3882691043731699	0.9758520465224624	1.2716055011791263
-0.6131394621311693	-0.2291472051796657	1.4857924688766633	2.22203058167362	2.2858200411063043	1.5292142322572588	-0.8005708881291106	0.28945266348534926	-1.7668826504119117	2.0366372711785137	-0.8184251247643186	1.282203087406015	-0.4049571517643217	-0.4960649031299888	1.7301263937556015	0.999931145568417	0.08812840184815664	-0.28092485663667116	-1.5553711565535608	-0.1542482326184685	1.7932854771808013	0.7016567541563874	0.6492352069720552	-0.2898510116093096	1.3125307525326853	0.06591640964651853	-0.9094591440630116	-0.1553242136554495	2.4138453317559834	0.38245616966881096	1.5118675164981616	-0.6281657149459816	-0.4216525609582953	0.09302269532886538	0.6701710359516151	0.3397607985633907	1.970357592511774	2.312727415613024	0.8940755643022008	0.6600340769940061	1.9774285132385714	0.14998229813983055	2.5548065054296325	0.26311419694655447	0.5484768647479076	1.4320754764552253	-0.06576888353329763	0.4098289080877874	0.9358426786766781	1.2686511829465468
-0.6141498067505375	-0.27219970610359384	1.4520211479679836	2.3210569539196655	2.3267062232077125	1.603176140832435	-0.8344624358526159	0.26248376605458035	-1.6336069467429137	2.0055012285118203	-0.795226292947065	1.2953812434693963	-0.5387971611350241	-0.550319404884999	1.7177323580703807	1.0005936123155403	0.1233380198534697	-0.2126087914435228	-1.5529262088962088	-0.14192510263402844	1.8437324457660644	0.6710096870528102	0.6098682949982169	-0.3356114126005565	1.2048166930397586	0.01621055743042681	-0.8360289196564537	-0.12558678544167057	2.413637751190418	0.4564095426511293	1.4933867895323647	-0.6378797234335207	-0.4850578192448037	0.1166390597399184	0.6885889549826053	0.3010145544989615	1.8964485288629607	2.302585163047641	0.8349967683635849	0.7272858159819773	2.0087890551289584	0.20515076926920922	2.5328496263208824	0.28944376809196815	0.6307384462108947	1.4465157868286773	-0.09101083383117033	0.37342206769012976	0.8858995391995933	1.2757051892965143
-0.6116961581873144	-0.3231831198888465	1.4358024953345119	2.3833426273686253	2.400604857556714	1.679222208881664	-0.8799119299224533	0.22774536095316203	-1.4898567665928777	2.007901753495281	-0.7713900227838744	1.2974332972916007	-0.6616986199662926	-0.5667111830644099	1.677228945613799	1.0220524183092627	0.08492544483304969	-0.19646958082349636	-1.5509235328828217	-0.1260063028049547	1.8954291958007896	0.6201702970076827	0.5857213297505772	-0.3712582580129918	1.126155704739593	-0.021398222154501812	-0.7679365315164334	-0.11800170930615055	2.40144624803111	0.49205593961051497	1.4724068777449353	-0.5975246448865557	-0.5353069748178457	0.06372483464175727	0.7283439941174108	0.27848697942269374	1.8138636593662774	2.3106218225477795	0.7750330335438502	0.7820155186834821	2.027070469954849	0.22840474404877723	2.4975889716098036	0.3059807971707609	0.7003057603586317	1.4671369780138321	-0.09466348864449967	0.38258513014031525	0.8464277194479777	1.2858975314360168
-0.5778222149823279	-0.3551455613985205	1.4015751670717829	2.435691299361546	2.4674318851460915	1.7367096093970669	-0.9285039167053168	0.18528862715964853	-1.337385102028782	1.9726593367941159	-0.805913637392963	1.2580758421734146	-0.7947891668443615	-0.5953435887276419	1.647177389255979	1.0094089980745227	0.03245016952822523	-0.12476558845296278	-1.5765725955591496	-0.10993717090331925	1.9258336989660747	0.5758829323768618	0.5706014693576553	-0.41343114878772685	1.0984392386459538	0.032639426177610405	-0.7230640001800183	-0.1494055048024362	2.346694798057638	0.5094130039066197	1.4546982499309873	-0.5512880865650567	-0.5721990915979552	0.018410568476809764	0.7251608705105881	0.2800959794735669	1.7444493279866353	2.309824604683433	0.7331380340727184	0.8488055565295551	2.0576902901286105	0.24526836527534135	2.488924377869666	0.3223485015432649	0.754109895104302	1.4250114027680447	-0.08741425980523646	0.42388427349394514	0.8204057566669627	1.277568785282411
-0.5371745344724521	-0.41782621825614275	1.3435062855543052	2.47923993273746	2.525104319571478	1.8063755234002496	-0.9355236956137476	0.13690635531403275	-1.1154232431799938	1.9538747737706306	-0.8353096781650109	1.2066425637870055	-0.9079877877857877	-0.6558977376731595	1.6052301540024796	0.9706493074592697	-0.062399363587324855	-0.08800733042287476	-1.602626299765443	-0.13733177448966732	1.8863355199803276	0.5456728185080646	0.538958151482079	-0.4537481839664224	1.1772409438017828	0.14705099381114575	-0.6548592861004173	-0.18290582117440018	2.2952563339105865	0.5495666937386796	1.4286388691252854	-0.5145525650611777	-0.6027141204610772	-0.03271112532998036	0.7411400398210403	0.23763268909965357	1.7198988234415604	2.293809904643768	0.6973340186060788	0.8760868341293058	2.109999634131137	0.24767971289564236	2.4984153109177645	0.33804732074061533	0.8401692580136606	1.398356663158007	-0.1145426055339041	0.48292873750933357	0.7768020683642526	1.2819807456176633
-0.488845356955526	-0.43925679936315004	1.3206992102862092	2.54217485766105	2.6048860475851305	1.9023497976784185	-0.9517501979643226	0.09326909308186423	-0.9926343610065891	1.9251149879325524	-0.8442081124312677	1.2149464914279713	-0.9764603989196028	-0.702058907262868	1.539779925776101	0.9725195641904787	-0.14652356452424325	-0.04605556162922916	-1.6297428695709086	-0.12492527853771578	1.8510521751473052	0.5089280994934364	0.495666604164638	-0.5039518498851926	1.2599141190939744	0.23136249770987988	-0.5938192181789763	-0.17052952837370455	2.266616146735893	0.6118065235105391	1.403584127516094	-0.5174318510049473	-0.6490873313259122	-0.04098703553450896	0.7371046221443489	0.20058153417439142	1.7000994285982007	2.2759182254852517	0.6514454487996402	0.9192354357828959	2.163805476886357	0.24242331391443347	2.4601413424150835	0.3369815216266209	0.8890490896755784	1.406921309858363	-0.11967827023772457	0.4475261001478018	0.732012578125705	1.3082060356286491
-0.4338686485555495	-0.4869276566892958	1.314808869843232	2.61252275341658	2.7052747774791297	1.9265414266866672	-0.9661592969393112	0.0446184458557237	-0.9461043909250547	1.9381237301028242	-0.852296518435859	1.1956327894753565	-1.013559484969	-0.7111390601854872	1.4627564500619756	0.9608604187365261	-0.2447324136828975	-0.027349669409128318	-1.6730550634674255	-0.10678293068993469	1.8174860574075975	0.4781762628036527	0.4523417326475948	-0.5487933134975628	1.33442676850454	0.27593095231211995	-0.5840717480208786	-0.2096173745965002	2.244362323932646	0.6231369853613679	1.3597921201017993	-0.4660951584072707	-0.7083398245431053	-0.05486422048953601	0.7844315126474207	0.14147962179156673	1.691992311079042	2.2523311281135077	0.6060649542705441	0.9464559324728272	2.2237271018889357	0.2050886502438619	2.4117329877762974	0.36351333588395596	0.9603872956637222	1.3514812947939983	-0.12346827281537172	0.4286385784640635	0.7182245427283622	1.350428585257648
-0.34040996593935197	-0.5100440520730215	1.2813450794372694	2.6412774306080085	2.728152176600392	1.9805489410214125	-0.9177586743165633	0.008540767694449928	-0.8695484470481676	1.9209732228389318	-0.8869862431677719	1.129282270430973	-1.009771305327399	-0.6455862590948482	1.3948164267465786	0.9623455830090416	-0.33780656693342404	-0.021672664770477877	-1.7396905649275514	-0.07031100323127314	1.793419452187512	0.47528724663016436	0.411156433973275	-0.6250942515619314	1.36332553546942	0.2603969663567618	-0.5771996873939615	-0.23635178722576278	2.2395025663491	0.6124923046139708	1.3252677851436196	-0.4513076180085144	-0.7302420563877643	-0.07682934590036652	0.8459776624764667	0.07315585772061722	1.6774417798518795	2.2000125333865603	0.5807430743801485	0.947537131349424	2.2708955215355244	0.19733054869639227	2.356117384040151	0.3531338365590755	1.0137117564917386	1.335795003908983	-0.13354681370496208	0.3951378431376544	0.7038414416544421	1.3738646152083542
-0.29322350581539547	-0.5442194375317705	1.2773726207754916	2.6560028464795025	2.7000091261188865	2.0192070887319065	-0.9029998750504442	-0.0202101458545109	-0.8808167616391438	1.9327746243056432	-0.9436027568063607	1.1191817199051082	-0.9833364748571002	-0.6147729075130197	1.3388529953997317	0.9858119864010597	-0.42177109262115725	-0.018199142983626262	-1.7747121513465314	-0.01944218317994379	1.769100543670118	0.5119982513292312	0.36123644176566183	-0.6860989903900818	1.4094651926982196	0.23251012961020553	-0.5827117297584117	-0.28374597166215254	2.198857105436777	0.6182626718376515	1.2750308600502267	-0.493584259523472	-0.7564089240114422	-0.12417949911909712	0.8203878165308053	0.04149044474646312	1.7110740728451337	2.1914553375161714	0.5616937044185772	0.9651647640607282	2.347348198776544	0.19038338278891148	2.3220775666612274	0.37732066139024767	1.0492357013050024	1.2147496936034696	-0.15087624406169658	0.4268551466900088	0.7075887611726182	1.3569283084209065
-0.2552283622354008	-0.598415663092261	1.2596558112741931	2.6805175661521785	2.7092824468564416	2.0278324476412286	-0.9076160832318647	-0.0383367523939845	-0.906797542534318	1.929678412216613	-1.0246735846992727	1.0887175777669102	-0.94702217716644	-0.559568668665497	1.2650443817632342	0.99851061219806	-0.499768775168053	-0.041469309919316875	-1.7925006265242636	0.0071515604562123565	1.7470865920200023	0.5145842829518402	0.3074174044701133	-0.7221298432423902	1.5212279455486561	0.20917254963778692	-0.5676418933733595	-0.331014282183769	2.144669088426982	0.6389595716378713	1.2395755373687565	-0.5128175325566529	-0.766436608621633	-0.15008442974264366	0.8468402799466214	-0.0061976288926293855	1.7282439614348397	2.1919207720634444	0.5482676918955557	0.9656439981573819	2.399949200657119	0.1606724176836944	2.26924451452292	0.37299204880550485	1.0746180985495586	1.080460871400866	-0.16338947300320286	0.4277426644555816	0.7135546982347991	1.3861224150174436
-0.23655785420589806	-0.6262578260224031	1.2687937648666674	2.721256046695447	2.7276672495877685	2.0176858626904557	-0.8921921439512923	-0.06525779299042098	-0.9444212823752605	1.9094134917475558	-1.0737936638315067	1.0377769850161234	-0.896181329202666	-0.5214701439973345	1.186921618559929	0.9909838050508609	-0.5236058211289445	-0.07063625143688182	-1.8419034798830072	-0.03609897681977472	1.6913490775492999	0.5295633374105202	0.2548688949348274	-0.7338722463338827	1.6747059149068786	0.16449340844403842	-0.5510956771237593	-0.3769751035059446	2.1110268027094987	0.6898225430716419	1.1983538836153864	-0.5314175507471772	-0.7749129325673112	-0.1738827566114014	0.8224891915376176	-0.04661746487085303	1.7427575900539538	2.1944378702321967	0.5149705099817855	0.9559786646324318	2.435021865173351	0.13886751034995606	2.250670551723585	0.361904751174212	1.0882118985935239	0.9638590150513519	-0.1725821727075642	0.40520843930108824	0.716538685452317	1.3756055328229468
-0.22294079495119196	-0.647937768839083	1.2526435267246576	2.71481554195136	2.7196555443486288	1.997596538529324	-0.894299584728062	-0.09341072057943027	-0.9552022372611493	1.8756767118199265	-1.1218111854441581	0.9801236709289206	-0.8776934332776387	-0.4911997872270475	1.080175929672158	0.9549399588033897	-0.6371049811864862	-0.0665057331881816	-1.9125235970902714	-0.08790477567972474	1.6270625885627918	0.5324296225100784	0.22634599596808372	-0.7655190211846922	1.8133994047089559	0.2036628311060907	-0.5629295847943065	-0.4237777363399068	2.059664253740711	0.6864716011414076	1.1561375212012206	-0.497540616829039	-0.7411760666635208	-0.19740597777359561	0.810482200029613	-0.060147406323370775	1.7684343519534427	2.1950580588354898	0.4946928803691626	0.9207678160285377	2.4805533043623686	0.10954281263871687	2.214983800845597	0.3387672136689054	1.1102025711351218	0.9006192261002365	-0.19538103667397738	0.406543745574466	0.7331872050714335	1.3651722949725207
-0.2428545344773254	-0.653191311654515	1.2130991473583648	2.747743383454568	2.675410324485619	1.9742971880289364	-0.9173882413214857	-0.11752679400035837	-0.9169844338501729	1.8214454751253268	-1.1692104192965846	0.9464486572337225	-0.8846727161572826	-0.4890234463421743	1.01457717702326	0.9120061890904057	-0.6677116201012149	-0.0651362194367224	-1.9773895663370518	-0.15714431166360837	1.5518302437360392	0.5634548520254066	0.1845224194501872	-0.7910363280509505	1.9070929473937432	0.24419439300133933	-0.5792403873980789	-0.4512069250346233	2.025135895551929	0.6731981504560833	1.1045276995452151	-0.5228132447159987	-0.7333931725786863	-0.18009886147088616	0.8182231679846579	-0.11164013104344166	1.8160283248423579	2.184993183298116	0.4608215240642982	0.9007475194249162	2.5703889146312773	0.06289820122381677	2.2031191770159984	0.30486714542238036	1.1113024844166877	0.8106209103545332	-0.2109277138077143	0.39801281268722577	0.7156766220631134	1.3505189211492445
-0.2820475481177344	-0.6934055275652089	1.1581173258432977	2.784804609009465	2.6418329096816007	1.9615978160300638	-0.8918608615962926	-0.13419408134957792	-0.9411774419417069	1.8169235089391276	-1.1671172115443376	0.9784392206503579	-0.8625995911547406	-0.47840723720245776	0.9625735141003811	0.8636070687136506	-0.7069638238775082	-0.0974343043032741	-2.037557541733494	-0.24071391080063015	1.497229072022986	0.6200027379958967	0.1539190895649288	-0.8223186745969091	1.933528698370391	0.17806313020523326	-0.5568209369902876	-0.47924750426760443	2.0129989564269977	0.6919396589857316	1.0713812264175053	-0.47302934938398045	-0.7511311173932418	-0.17303501294385754	0.8401253112001852	-0.15760955733233917	1.906935972424814	2.193399142250122	0.42380108759384616	0.900132697144819	2.6833526104592336	0.011380069911212353	2.1952560270774404	0.25309406564738124	1.1091080814890668	0.7247296017688892	-0.237147540401654	0.3913691827799292	0.6950520037812349	1.3505969892037104
-0.3208463638154174	-0.7385803468071563	1.1342923473714124	2.8063786804692707	2.6270202454849403	1.968062119919128	-0.8950412724106895	-0.1527116234550618	-1.0012822047251224	1.7932812702540804	-1.1569419512334662	0.9982218986086229	-0.8682309498101104	-0.45793187478420255	0.8810327101662754	0.800011607466898	-0.7133849572803245	-0.12622185349779974	-2.0631956990816147	-0.32459538065545707	1.4418817475353318	0.6651027385197288	0.1413813428360697	-0.8529104903569941	1.9231883313017242	0.10368817744612642	-0.5866781133853991	-0.4971609783865003	1.9777707551885961	0.7130085761018875	1.0210185145383874	-0.4951395540453257	-0.7132851753140057	-0.14912466420865478	0.84713455156054	-0.17674037042609733	1.957898366316714	2.206620062626938	0.4111593854504119	0.8873932522193828	2.746225701051493	-0.01339525627095301	2.1603515696115085	0.21853068626882916	1.0901535601063466	0.5492142524582752	-0.24031959912732043	0.37469034572395093	0.6696684390507031	1.3496913997719042
-0.3721277780801298	-0.8115311553216629	1.070353047282444	2.793405611933256	2.598910937595889	1.9563108845135677	-0.9262772703963307	-0.22035407132129053	-1.0489565039820383	1.7937110188294683	-1.1593741297677016	1.0082255487928642	-0.8714850854759071	-0.4339561610028716	0.8170028224200951	0.7277394476053783	-0.737196867245834	-0.17694591307781954	-2.105015397837694	-0.40593090852869224	1.382958170496282	0.6927874714040858	0.1437742023426643	-0.8956238052157648	1.940130764849647	0.05503466821748826	-0.6143513237576468	-0.5317428267449466	1.947957441274795	0.7095116802517071	0.9596974564976598	-0.45051742560872	-0.6766738384746143	-0.1738579210995317	0.8338424793500753	-0.20333485700793186	2.013669852021296	2.1857821945079765	0.39316562820098944	0.8754673363946074	2.801178343829159	-0.04162440026243004	2.148635361300721	0.16546863531353445	1.0957671313326096	0.3614743222688284	-0.24537958417510947	0.4047623036063821	0.6874860541482474	1.3020353135520688
-0.41510226355799107	-0.8789290255699651	1.0052472198664542	2.801345939996918	2.5324985235843362	1.9816058920669026	-0.9339980732306865	-0.28404675907066224	-1.0268271529324875	1.7726361486924447	-1.1164499870961127	1.04046014768775	-0.874538348569741	-0.38991211915827684	0.7847431406238653	0.670659589182471	-0.7249169162068713	-0.22111041819455765	-2.0983014854050497	-0.4555965253374465	1.3175685880238632	0.7117821767186948	0.11789062547820843	-0.9305349846084441	1.9368547230654436	0.01883093942916855	-0.6321788628509657	-0.5722920885438855	1.9110152176521549	0.7292386917055378	0.8977110525640206	-0.4485781562254469	-0.6377538303299268	-0.17807562399802715	0.8129544179007923	-0.22961142224009504	2.070062239605934	2.1597999264055563	0.379246338709674	0.8615356505457885	2.8441129999886288	-0.06845530146517984	2.1387911035659046	0.08151975968928077	1.1051093434997536	0.22655274553349275	-0.23992891912012668	0.41086973379455155	0.6638078723658581	1.2616317495921288
-0.4647064250459215	-0.9643124117518369	0.9715606472417188	2.831382724219597	2.5364944085871017	1.9906657833552561	-0.9573429074830807	-0.31048115043242347	-1.020611706473332	1.7805870029236803	-1.0678423350405906	1.0737810085201551	-0.8926085680778939	-0.4034833385215627	0.7752916509090106	0.5776934223361035	-0.7035381834106432	-0.2291054173922659	-2.0711780075453827	-0.5347176617818483	1.2447790867501287	0.7195508312035935	0.11281010671973228	-0.9459551267619023	1.9251580569658198	-0.0007764897883701771	-0.6649733289355895	-0.6391649048105728	1.8668337700772617	0.7694064123510723	0.8319510450586443	-0.42250612888302264	-0.6240002644822115	-0.15438986328047113	0.7692616252027769	-0.2030254229116867	2.1595882767251036	2.175235471114358	0.37791054467953433	0.8559099097965343	2.906738975682435	-0.14038122675961978	2.1264984685304444	0.011651874054694079	1.0924690185785655	0.07627357740315635	-0.23663611890895164	0.41786875424166353	0.7127640320305771	1.2251550087718306
-0.4958745583151087	-1.0692727096325672	0.948283118585074	2.8556447854835985	2.5682925792407114	2.0014935467766644	-0.9398872534014414	-0.3151084483951955	-1.0241960546127309	1.7718029420427517	-1.029499739868911	1.0457913164624313	-0.8927283989570304	-0.35804830389006026	0.7995429667330111	0.47993379691298693	-0.676742267130399	-0.22927891997902178	-2.047452860178722	-0.610658591563969	1.1772459041703376	0.7105226685768249	0.11372919496883109	-0.9537288008918365	1.872886349942704	0.027382961596336835	-0.7048705610200415	-0.7154375535356794	1.832126773984628	0.7861133302409249	0.7610685362135632	-0.36208134362211586	-0.6014069119842758	-0.11241750048312707	0.7227173470800858	-0.21393547947439512	2.2259378990702676	2.1736609658322736	0.36828572447418495	0.7907831649249446	2.968258125822663	-0.19704846055510583	2.111877146128865	-0.06444276463919564	1.0687317184571086	0.030715705198854627	-0.22902084270939477	0.3866440425781177	0.7769421886823439	1.19488133250782
-0.5413203828384374	-1.1518299964381498	0.8820655222119406	2.9313800707937423	2.5581049874445236	2.012577386875532	-0.8960109797541767	-0.33129178014018995	-1.0087293615931265	1.7698149756916632	-0.964450831665393	1.0654101719918914	-0.8883209776625511	-0.31221069390027967	0.8231408735562775	0.3545377284315062	-0.6162452610367765	-0.23806856102407165	-2.0490423454233637	-0.6622589821465916	1.10298756742157	0.7019369766364174	0.08094284567344989	-0.9652882323048463	1.8190383525847864	0.05712824767010035	-0.7525223185980561	-0.7628665801031327	1.7930933244357514	0.7946497083880699	0.6728936545099256	-0.3109434078132032	-0.6224315026801105	-0.06887744135606881	0.6293293398464693	-0.17957813298691208	2.269961699626802	2.1046969310494577	0.3380291017929779	0.7653171325742261	2.9908099560512835	-0.25048550503253064	2.0956328282151255	-0.12974551947042282	1.0189752320457868	0.0209224960678434	-0.22589656163171906	0.3482908480466566	0.8863856563627577	1.1228200572039784
-0.5615852049073112	-1.2639168744422413	0.8241685203894511	2.9871333148435446	2.5735127625558256	2.0304062721500826	-0.8470709360651256	-0.3517876142360061	-0.9600000466574443	1.782770125686651	-0.9173393980855332	1.1108057578622479	-0.8708298252928838	-0.2737123198980306	0.872111448209189	0.2745085138338483	-0.5679263323080358	-0.24618963876815575	-2.043130277539743	-0.6630707753384245	1.0387900691329501	0.6691525169834724	0.0597169228093772	-0.9797333385288681	1.7392511085531044	0.10832868439775653	-0.8066694749696637	-0.8090804511850191	1.7185137788394935	0.7897515268668689	0.5882681117797924	-0.2409434388068969	-0.6291379120508098	-0.01213666259201338	0.5682518922528023	-0.16996359196952385	2.3073853649536415	2.060807742858762	0.32654758707897064	0.7059622364081877	2.9959069604063613	-0.2891529041560087	2.071664200686878	-0.1876326935311992	0.9722079823461754	0.008354455745466338	-0.21032292524222776	0.32450665321669264	1.0137820716325985	1.095754977978522
-0.5898058536803115	-1.3547571663872395	0.7713517296795342	3.033401654717509	2.5876954537298085	2.0312368891350427	-0.7992808008868317	-0.37048949045196755	-0.9609608108337732	1.7951863204094471	-0.9187792116786758	1.1572770550035858	-0.8534183292879602	-0.28493565356839345	0.958100147534133	0.25115252156635093	-0.572871218609226	-0.2846621023553913	-2.008883670864966	-0.6268188793677848	0.981925013182412	0.6024966390514569	0.057630009026093575	-0.9777585263684283	1.6704349472123454	0.14011908509957186	-0.8661605211015587	-0.8972404456046748	1.6375145373638336	0.8163444109384661	0.4998251056118471	-0.19813554877839	-0.6480933871021496	0.0406324904597431	0.5172866469938635	-0.12818304173728265	2.2914831442967456	1.998312896569275	0.30171306483324933	0.6737904332952686	2.9793637600825766	-0.33306089014515255	2.043820491838447	-0.2684303711656301	0.9236129674794655	-0.046381275780598266	-0.16560808915032105	0.2780674707051626	1.1561595441756738	1.0942605323644579
-0.576762383228986	-1.4471832051267572	0.6857958601923898	3.026064884586482	2.6343833780302424	2.0411332008458056	-0.7188781223995855	-0.38592938019269807	-0.9231728286252574	1.8098392300704975	-0.9339204480943651	1.198662714395244	-0.832024015045844	-0.30636322597253485	1.0193666145879647	0.24396771960974037	-0.6237279536887902	-0.289254137484862	-1.984463207849826	-0.576582684010899	0.9517640120366228	0.5548114954833603	0.01738566973938286	-0.9648922376394493	1.6099946583036349	0.15548836637771407	-0.914928811971213	-0.9614350055333837	1.5640253235153903	0.8549469486124947	0.39999425761261376	-0.13668577858569347	-0.6484571584306418	0.10053425334614807	0.42068029068501095	-0.05359050354889607	2.270436662339601	1.9747042274200246	0.28617385377805704	0.631734719154779	2.9510452233581113	-0.37176556068383887	2.03390346262344	-0.32924103619257694	0.8915783728083518	-0.07265092085645539	-0.12089265627026971	0.2136656916750911	1.3479529859696449	1.085085305448856
-0.5604179828873793	-1.5027553585674802	0.6762124760459155	3.0203521166950393	2.661701718699676	2.0554248909948853	-0.6717407317041921	-0.4007506328066919	-0.7984874301721654	1.832879820750001	-0.9384731794678931	1.2024951816459368	-0.815370293502049	-0.3199898420417121	1.0649656602350996	0.2687092368422588	-0.7346699387413232	-0.31565197771780423	-1.9277869569849595	-0.515177498990285	0.8695669227004249	0.5143137108459245	-0.019462819873386612	-0.9346884084121545	1.58094561012565	0.1930695563515779	-0.9990010783900136	-0.9912492062957398	1.4460039102449815	0.842938446027512	0.2943970785414803	-0.08938068329646584	-0.6444002528356265	0.1590121068324563	0.2713073037401045	0.015825325295952476	2.1762455182732667	1.9368316893467203	0.27846788097937075	0.5886772888659181	2.910398975754069	-0.43651109136653937	1.9950099790196574	-0.40615431251459205	0.868502973164618	-0.07443488497740665	-0.10277278434042365	0.16545932568542118	1.4771898238071628	1.0810436107433568
-0.5600749712076905	-1.5260379950909875	0.6594823882707905	2.994681753588221	2.692399916192412	2.0385825900867496	-0.6476841815031028	-0.4360327023206489	-0.6529151258736373	1.8551539422056365	-0.9596098487802381	1.2221773424946167	-0.7838506163049275	-0.3213515105969601	1.1491394767756227	0.30102872735285147	-0.858887894657474	-0.3409486548668027	-1.885858056849757	-0.4468253322310766	0.7858970862101655	0.4677249283027155	-0.07134543683586905	-0.9009106544906077	1.5674419121826084	0.20197206502344253	-1.093326618000233	-1.076135414655043	1.3229649662994507	0.8080078547740015	0.21380912612417716	0.006119746883976767	-0.679546137004045	0.20472318682321547	0.15184740011669753	0.07890866121686593	2.0716903346915716	1.8979532499092842	0.2670682502421003	0.5230771542159267	2.8865285072017675	-0.48035357001986256	1.9547204320195743	-0.49779095048685884	0.8459101686086246	-0.0014163930577538758	-0.07086554942922722	0.12156773069725726	1.6301401281782	1.030134317168129
-0.5645681056249149	-1.5456084508232526	0.6312209107703816	2.984977117232499	2.7043722515137962	2.0081994187495638	-0.5995683955694314	-0.454543330774644	-0.5441283886016632	1.8552338248820028	-0.9728621082423065	1.2312258095401976	-0.7671733441837298	-0.3298337295847784	1.2338529435381065	0.29218102614279007	-0.9601122302015608	-0.36376655839301647	-1.8384126897091808	-0.3942547531183493	0.7442152124070086	0.4429218136605134	-0.14091819947049444	-0.857946273852809	1.5356111099862364	0.20413758445001093	-1.2053041453850257	-1.1488878302059193	1.1919616305230483	0.8011865896590109	0.10920665571383936	0.06529042465784765	-0.7094331380177875	0.2666409300523877	0.1293761535803771	0.16050076468616248	1.9136365048522297	1.8877220137616884	0.25209630770044583	0.441442548010092	2.8848755369566494	-0.498604139666909	1.9238145758862548	-0.536649182679521	0.8518289820414282	0.10991079019710308	-0.036422224376136056	0.04529862263293132	1.7421162031201423	1.0203267390113522
-0.5612898484880745	-1.5384148900464842	0.6091689520840754	2.9547826902899406	2.7378821025704094	1.9518567462710752	-0.5624200897761528	-0.4765044998353864	-0.503355059829605	1.8439167753390813	-1.0564639179740656	1.2539422182704707	-0.7467917047699226	-0.37221045714745565	1.2848662631372132	0.29153471712120593	-1.1088506780307938	-0.37002421835534305	-1.806741327822445	-0.3933500273725691	0.6891309483339908	0.4284385032596424	-0.20301221557308252	-0.8134978413973034	1.4762764076008976	0.2156103695598091	-1.2889701551121697	-1.215297941525494	1.07652884179921	0.7692872340860616	0.023939765885439522	0.16478992615555096	-0.736718997285408	0.2994547896341976	0.14705886067971458	0.23389608489504812	1.7425171570280291	1.8760323378740238	0.2444426222603988	0.35205370034767014	2.903634464983375	-0.4925266401142908	1.9267311802107614	-0.5688696760444106	0.8184564849625403	0.19799458635959083	-0.030787342064717137	0.02549685000345988	1.8944173368317263	1.0073295232006771
-0.5503580768759478	-1.5015973195597774	0.5731087580911807	2.9495830339965385	2.7582484478818734	1.905265299567112	-0.5857822897974888	-0.5314797015709903	-0.48429051429815695	1.8343055748471706	-1.0943884852804175	1.292086355976638	-0.7193005616367162	-0.3897344700031985	1.3249011024554378	0.22457306305370267	-1.35087458808384	-0.4158566616727605	-1.771774537311865	-0.3797832411514827	0.6338667470256828	0.44440821924943386	-0.2543217472899816	-0.7583887447358286	1.4237585984672942	0.21111778129147202	-1.362012955918737	-1.2746905490315616	0.9352441710895768	0.7250074143785429	-0.041058900548446096	0.252591043617928	-0.7657519220116193	0.30167133890987713	0.17020470346732072	0.2752025311396963	1.5891790033781446	1.84708395036455	0.17847965295227436	0.28816478208182744	2.8884265157495532	-0.4565100292179073	1.9757044713405054	-0.5806735326951804	0.8126095889366081	0.28076063173499194	-0.041310965822808576	0.007917801386785845	1.9489571714767364	0.9775900554807982
-0.5481697048377597	-1.4739504496190876	0.567648987128716	2.9062573582270024	2.8063187775198335	1.84354574229166	-0.5886559087007945	-0.6149790131716455	-0.4031254894605506	1.8241109274658505	-1.1294189857505594	1.327357103536279	-0.7109463406351892	-0.4504692180514017	1.3274136118860373	0.1838730988965688	-1.4981862597826	-0.43412185732250147	-1.751984732457561	-0.40511364871603883	0.5548743007332159	0.46018203471117075	-0.3089709552262705	-0.7079940740325822	1.3833864815122348	0.13932643279705276	-1.412979337630005	-1.3104909420271131	0.770219400727249	0.6889098788068861	-0.08793185666834981	0.33268891048911414	-0.8058597930951196	0.2945280600860589	0.1978394175638357	0.3115524356958729	1.479268130003702	1.7988963510299718	0.11430530593118335	0.24215000987115295	2.8401134765060947	-0.4394487565470562	2.033864204324916	-0.6159970748343443	0.8102505244348833	0.3402308086990924	-0.04519882435798052	-0.008267204170559941	1.9956675095764063	0.9359931655454486
-0.5563334890099205	-1.4287239826443923	0.5610592390469966	2.822461060145223	2.841175484384088	1.7903296717390902	-0.5585909828173737	-0.6952240600376935	-0.32109081738883516	1.852324679819906	-1.1952034136221301	1.3074112869031524	-0.7153835464834424	-0.5059409869659166	1.3472620376314524	0.1851468662599409	-1.6270263872192063	-0.4294904949400328	-1.7287602877526673	-0.45077605909799673	0.49972060435745036	0.47887390012718906	-0.33139314861538305	-0.6659086733552473	1.3280900612989777	0.0634582838416683	-1.4740530360722783	-1.3732647448320874	0.6088641802942496	0.6629571455810994	-0.1387050306903581	0.4255526886702639	-0.8173343658796222	0.2812548699416172	0.30089011399891435	0.2849406740467781	1.4137820529471785	1.7834525996666841	0.08311441667202771	0.17564985021037277	2.817226276058144	-0.42515234522257367	2.0836935178663833	-0.6281446185706303	0.8091060288694198	0.3953482312877	-0.0613540524172468	0.01170868541227665	1.9944685156513338	0.8946003678096318
-0.5595124532921142	-1.3678450246638412	0.5614367906437143	2.710686189682787	2.853068569786642	1.7213833839796457	-0.5275196940897218	-0.7780190770632947	-0.2758845227071955	1.8401157755864155	-1.258730021732309	1.2866895824631057	-0.7354846569605431	-0.5558722090692457	1.3583387498091508	0.20047785484276837	-1.7128542767659958	-0.40957471134828805	-1.6837683367280145	-0.48310073467124387	0.42321011840828204	0.49604129573775985	-0.36299006282734947	-0.633980032215383	1.2652754400500634	-0.02979232976831196	-1.5496436851371174	-1.4281590802927249	0.48402593986814646	0.6526887460447031	-0.18840239667656417	0.4852200149265581	-0.846277415371806	0.25630193367525295	0.3982026797631564	0.2976924073533597	1.3859996993959622	1.7729445647870707	0.04023878258792781	0.1439444236939532	2.7925376287664254	-0.4224710622012179	2.160939486569896	-0.6492759212329766	0.7771308772435032	0.44644558751763846	-0.09116143202212157	0.011050751483448298	1.9661270038750853	0.8387705562872014
-0.566146490329316	-1.3248273052599353	0.5339960192737593	2.68806963350166	2.8841331631246785	1.6462803745159609	-0.4742665064522996	-0.8614399142301664	-0.18223942885416394	1.8725127511319528	-1.2772655686062966	1.2473998137053306	-0.767576474655738	-0.599179192387267	1.3310931579971563	0.11977001577244697	-1.7700190412793535	-0.40434071664782073	-1.6532463425808608	-0.5821627918795548	0.35033064851690227	0.5427953951822806	-0.4173909656695371	-0.6121055099944411	1.2291606258385221	-0.10250357597181643	-1.5846059745946053	-1.4488162689050816	0.3451374605899315	0.6242939374650531	-0.25182045284246346	0.526795686997644	-0.864171968235835	0.22150268456988234	0.5062127491416593	0.29554775999325356	1.3902737707816508	1.7540364328515128	0.008718384313951976	0.044684639390480174	2.767639245300389	-0.3877871867577406	2.2341016347074136	-0.6720696265173045	0.7435173321079785	0.48073070216314384	-0.12547796986632503	0.04296028505836236	1.9368442258399008	0.7584831385584808
-0.586669845504754	-1.287059900688165	0.5383793665349436	2.7152320251473605	2.9250688297788736	1.5845216440377246	-0.42320289877688405	-0.9205148215110235	-0.12151444180465043	1.875197415761729	-1.3024049991256523	1.1812748014633307	-0.7853128300960082	-0.609888670497535	1.3116678223579261	0.024346528166931537	-1.8543160381666794	-0.4114531660208976	-1.6225961098520094	-0.6445496453339963	0.2688249484489124	0.5534420102728926	-0.4632167785596666	-0.6189259083390498	1.201426239042701	-0.14398100969306304	-1.617020415793822	-1.4981335901841586	0.17919352348328116	0.5883124851260233	-0.299465508114216	0.5540010650558557	-0.8944109866021137	0.17307819992344695	0.5977379995364911	0.27173146776184665	1.3936190097226038	1.7636715141696668	-0.007417691872875819	0.012985057192312358	2.7466043682929473	-0.34077889668535255	2.2927994936374487	-0.7003339269977243	0.6989275635931944	0.5009929793651756	-0.18959732058873086	0.07551210561389496	1.8693679649172892	0.7225149553501329
-0.6146012441035895	-1.2700613406475716	0.45925285264268584	2.7193518355292228	2.9624297044500665	1.5073685702950033	-0.3853163624217422	-0.9718706817983321	-0.0581651944999652	1.8778972479882838	-1.364815422296632	1.111725541554489	-0.7979553341769193	-0.6416223181106082	1.3039046373714163	-0.06611923065218217	-1.8695078877350273	-0.418889486889252	-1.6297532363643898	-0.6919917141240431	0.19623200904633734	0.5353514644207837	-0.4851607185039752	-0.6356690655895483	1.1879844933106662	-0.1829671747372475	-1.6408187175557465	-1.5670568431318195	0.08543863417984013	0.5658364268721738	-0.3581927102261603	0.5598613489830515	-0.9319887103920305	0.11812825912040789	0.7641883110741666	0.22405832195635184	1.4593428511723305	1.7845422089065717	-0.03823960995974769	-0.033827932005203176	2.7052448100366457	-0.2908018819197742	2.3570653283215894	-0.6869391721812209	0.6507747919660252	0.545224699799012	-0.22899614951876962	0.08072601646731528	1.827063190944601	0.6580653153567304
-0.6039174391391636	-1.2595155192171466	0.37190455025594665	2.6912973446724706	2.974847390926219	1.4578630725617088	-0.2976420763248098	-1.025218032865179	-0.01261434509466497	1.8359831110508615	-1.4101830876524288	1.0491712032822367	-0.8035021878192564	-0.6990500385899153	1.317539248279536	-0.1505931662503595	-1.822705785761387	-0.40406311250901145	-1.6394280127221712	-0.7223410262638302	0.13474139264512872	0.5278373359700673	-0.4601793744402188	-0.6556568484598022	1.16149975686485	-0.18228652161523543	-1.6495855217263677	-1.5950291226950706	0.012689961033613698	0.5456898294064851	-0.42773774141934623	0.5797434041308562	-0.9587838718070019	0.0773669752641972	0.9031532636934386	0.11972020755616701	1.587611262521449	1.8079464151212012	-0.06373117712723642	-0.09282983134882829	2.6388362112900827	-0.2659124826183346	2.4248375993275753	-0.6638919657257476	0.5899993222330777	0.599482516051457	-0.29401578542932694	0.07900382808697212	1.7830961753939711	0.6436483762126941
-0.5946189553393014	-1.2215568566350448	0.3568734446660518	2.61882752146239	2.996549298686384	1.4104417343024669	-0.21440851696341895	-1.0356648296279958	0.07171766977718395	1.8306623181009996	-1.4701789306125188	1.0016450770849357	-0.8170749397075674	-0.7593770415696773	1.3147919649109205	-0.21147278312933024	-1.7514693815847704	-0.3700427252979302	-1.6367481292904755	-0.7534190389589799	0.03841531865960966	0.5357009443501571	-0.4479637692231462	-0.6652204900677052	1.1497825877973618	-0.1878031817233659	-1.6090708332794308	-1.6272604291368935	-0.06180671840087056	0.52853121858685	-0.4525587016669112	0.5987210097003427	-0.9832802958868593	0.05340272217936807	0.9656321890431713	0.014599949099941256	1.7471673438922455	1.8507838619205657	-0.06847156879254013	-0.10087979530896037	2.575483427071413	-0.22055317030971205	2.4935846251603335	-0.6527874095948882	0.501037815351039	0.6015595954848625	-0.3345450521928888	0.09371207848280996	1.7311457143116566	0.5923442813334525
-0.6041574411193793	-1.2095479517753756	0.3903952066469717	2.644419802369506	3.023558986945798	1.3803784774546848	-0.12263848470068425	-1.0306708387732655	0.16417034257204116	1.8189873132741081	-1.50115558961404	0.9200233361182653	-0.7946312394429562	-0.8044622688826083	1.3368184370685077	-0.33307515230182494	-1.6525779035139283	-0.34852840454020856	-1.63957947561394	-0.754556096089628	-0.09767727549298107	0.5546422316410297	-0.4101966462991563	-0.6705325791118457	1.19702940529085	-0.19947765118120336	-1.5807203042176163	-1.6646706691133755	-0.140363424601131	0.5209197030356986	-0.5167428986632302	0.5784157382949423	-1.0210972360701143	0.0066007745836421106	0.9930840006979684	-0.06820148063957884	1.9330261702271145	1.898690676433804	-0.046541461336133	-0.10700697856422567	2.5147648046064273	-0.2397852205572463	2.533714266407891	-0.650509939709991	0.4340087745542978	0.6391631484066294	-0.3738273690490531	0.04625995731779761	1.6865404917142492	0.5618464382273323
-0.6141180542761641	-1.2113669203630841	0.40031999383303135	2.6589455105839312	3.02775775959702	1.3278805822864912	-0.00353135516797098	-1.0357671875851049	0.244203415453208	1.7792694443501975	-1.5394084784605608	0.8627486078774194	-0.7774171526897893	-0.8657849521983101	1.3371706225901197	-0.2968320274393652	-1.4637822111793162	-0.2852011170582459	-1.6537395730733007	-0.7334139400666393	-0.21991695174365553	0.5290511753179499	-0.36720224165707693	-0.7182711220484003	1.232497943789928	-0.1853457374551112	-1.5381608801040616	-1.6637996158367876	-0.19475724291450064	0.5010111386552057	-0.5850847627000678	0.5747693518636059	-1.031207483058901	0.010235387237955551	1.0111001571613716	-0.16731127518045036	2.1050312749900884	1.92474797680581	-0.008919226964362403	-0.13488671435296826	2.4550232204584366	-0.29867258831864596	2.554750969300013	-0.6676791178646163	0.3610150797574165	0.6670332800272495	-0.3960136170112701	0.007176595685636311	1.6485085979613707	0.5819389249310498
-0.6102784473749783	-1.1789894409010329	0.37215089597862777	2.592305511368462	3.0157016570132287	1.3023323997744216	0.0882550007171561	-1.0378816874885368	0.3481025038273038	1.7787406008091906	-1.585461034461861	0.773673156938264	-0.7342247010695078	-0.9196946411004994	1.335787292604071	-0.3062977616513165	-1.35837716204259	-0.2563036828921083	-1.6808068669513108	-0.6174346594026128	-0.3053439144533154	0.5099659073383409	-0.3340299344389984	-0.7737870801281879	1.2681489476203156	-0.1270210472434083	-1.5189692870857756	-1.663708377397496	-0.176081859964918	0.4818624130899665	-0.6265364738641712	0.5909460225521113	-1.0900012210022372	0.025353299534345213	1.0241698377778756	-0.22807126483505608	2.2521143152742074	1.971825333026364	0.05974591357607571	-0.13620040020962462	2.405027100330972	-0.3301183683862904	2.5715879917695204	-0.6983407722253985	0.28023610329762855	0.6910303464119048	-0.42112525126600825	-0.01441946750942146	1.6233937754439727	0.6254930925176553
-0.6111088967047513	-1.1617996228501082	0.36919742497735336	2.496405518144216	2.9940827308905016	1.243907236310147	0.11372566362053145	-1.0275632871105143	0.41960009409198895	1.7244395931694103	-1.6154594071809663	0.7040358538093395	-0.6995630997812723	-0.9836678085301799	1.3444848965709721	-0.32879335503382995	-1.285539039052536	-0.2429671173901443	-1.7182512537870238	-0.5193655318670197	-0.37083520058046343	0.48294217341926693	-0.29242187336760816	-0.8091463986172931	1.3429520022868107	-0.058200491526138945	-1.4905676396322958	-1.6747844966063408	-0.1465168954397588	0.4354265882470358	-0.6407859650706932	0.5920292880061555	-1.1279748808649053	0.013882901456876567	0.9638894617213568	-0.24351649170660822	2.3824879274147053	2.020987882913869	0.08350903824666278	-0.14998364037484563	2.371291763500488	-0.35093388906176937	2.5882181900321686	-0.7411888413854758	0.2536794021868424	0.6884748280938585	-0.43703865039011536	-0.06067915785265361	1.569738797296979	0.6926371956480571
-0.6122287289531472	-1.15928825184525	0.3700877505511736	2.4186109189713316	2.9557053439271037	1.189160871845112	0.1660906217374702	-1.0380343265473833	0.5154771343723922	1.7227236323872144	-1.6411845460004035	0.6935898623435087	-0.6654251525082223	-1.0707751855448813	1.348468029161638	-0.3709407821038866	-1.241165836803457	-0.215203233457478	-1.7596691517838192	-0.4713871875744893	-0.40230270252162165	0.44299277594040154	-0.2582869175985615	-0.8257175724793722	1.4181137324374964	0.04862153506547654	-1.4126605202925127	-1.6767999051662277	-0.14316357967488583	0.38166083111094323	-0.6585872778846485	0.5904738981905749	-1.1179565315819866	0.0003734514105570949	0.911855332977096	-0.2710398101359924	2.453710230507822	2.02905619665274	0.1431699010078652	-0.16072432845814077	2.366388920851338	-0.37719216579449927	2.5493754549606242	-0.7912431176357057	0.21626184927137998	0.6812494902266171	-0.435385114774102	-0.09470454225910045	1.5435546087023977	0.7812065186977041
-0.6149659196788375	-1.1386912974246242	0.341187648541423	2.2204541544748193	2.8985037934680054	1.1428726547478854	0.20236634022914504	-1.0340271023142544	0.6173534545396743	1.6714278312557938	-1.6840197675027984	0.6988782634970404	-0.6126538498614823	-1.1482253297872276	1.3681756496192539	-0.34534290541776913	-1.1586925372840686	-0.19185325533187966	-1.793179609760832	-0.37370955208895085	-0.4424267501518573	0.4028803863291491	-0.2266363093434816	-0.8501282253448347	1.4488672976195764	0.17644763605322994	-1.388348344172267	-1.6890732834872693	-0.1021998681011852	0.3210221759124042	-0.6697574754748474	0.6097058539281195	-1.097097503407811	-0.006195712827894092	0.8230459296703299	-0.3174371771962928	2.5269033323443044	2.0298361805426666	0.20102734317298535	-0.12726806107982452	2.3305258001494216	-0.4253436718206432	2.494195522586149	-0.8335442154091574	0.2119635855873539	0.6407545706034597	-0.4470678913894909	-0.14025919111862034	1.5476427246714344	0.8640411855178597
-0.593587477802206	-1.1069787825217	0.3604561683285225	2.0174925796448426	2.8112072189070654	1.0810486355983422	0.20203064879259047	-1.0209998075801157	0.6851650810929704	1.658491893550058	-1.7214509500207769	0.7600763401835225	-0.5688996477037465	-1.2351539088223693	1.377480382435907	-0.29649406168016174	-1.0008217289554926	-0.14508274136206914	-1.8272720218264407	-0.36324056322127796	-0.5061841845498216	0.37307643542226243	-0.16944242913053276	-0.8713900671501108	1.4975416203972811	0.2889765219472781	-1.350286665914854	-1.694714980865881	-0.043943746476176826	0.2873552612864721	-0.6680668017693521	0.6252360687900393	-1.076993826878426	-0.037220040732104116	0.7670028440112383	-0.3587613708174139	2.59618520249973	2.0071307123385522	0.26650196828249884	-0.16720813201313542	2.304716829431521	-0.46041607353174746	2.472973060915644	-0.8696370175679977	0.19629652493853472	0.5999670352355061	-0.44472969273673923	-0.19602160414851616	1.5519338139111347	0.9202524152492526
-0.5725947382229833	-1.0629902471413015	0.47947194559882683	1.8852453896557446	2.715368153200811	1.0219673209874336	0.2219448668729958	-1.0453475332197635	0.7151052838741458	1.602451668146355	-1.7282005838825754	0.8130380990301281	-0.5076813070739519	-1.306762377938378	1.3656241656473185	-0.25711633806301876	-0.8106308366834589	-0.1399725118401544	-1.842992887166164	-0.3724436193724612	-0.571432134903832	0.34844324588999626	-0.1275897252149635	-0.8871302931984435	1.5684215994006057	0.4028610346137224	-1.3153230312365325	-1.7066731060971403	0.0032140505565227185	0.25407277756582214	-0.6297923655072943	0.6362705218109249	-1.0801333641991795	-0.07373412951947407	0.6835231801512199	-0.3838226701331952	2.6340175190596007	2.004526858108091	0.32258558646963453	-0.18313857470409525	2.2897653397771864	-0.501640856456934	2.5125099976074337	-0.958558374015573	0.1925244840662969	0.5228236372076218	-0.42570780579803225	-0.24205273473228375	1.5740195723366015	0.9810908500946398
-0.5673297213308925	-0.9865120598792906	0.586786301041779	1.770516969274464	2.647683812363114	0.9510898668736992	0.20356821577840928	-1.0638330211228897	0.7495652648542209	1.5983715846129662	-1.7342562120698557	0.8627187629417961	-0.45943310061658016	-1.3512254389086058	1.333983028749725	-0.2508471405536525	-0.6897675188558863	-0.1375365355221027	-1.82090555853583	-0.37191745711849544	-0.5954876896306631	0.3166619601911308	-0.14294873052780246	-0.9153041490491797	1.6387819112887025	0.4825065370437406	-1.2736635598604564	-1.7042655685711026	0.09169613253618285	0.2002878066917544	-0.5880222151645935	0.6208721766504611	-1.0854267027006916	-0.07418103770161384	0.5544310374015456	-0.34792917371278	2.6234652331137727	2.0096935332965833	0.375894028433149	-0.12950643497029252	2.3158775973095347	-0.5651548492262031	2.5475810634622253	-1.0150594097555943	0.20005781724991759	0.44459242659735043	-0.39050612734598694	-0.24274260558280028	1.5818011906198541	1.0641998703633475
-0.5606659495350801	-0.9528433870985461	0.6423819786103744	1.6378417383110964	2.5809476226608723	0.8856231751230398	0.18874969349850307	-1.1048938258294112	0.8080196602134043	1.5615315143844768	-1.7388823149145651	0.9111159890225957	-0.39970606566759875	-1.3987965179459507	1.295943378994151	-0.2630287191333856	-0.5775530020091052	-0.14583458590467774	-1.8169641575078024	-0.36770966240749486	-0.6048600725818738	0.2549102081365323	-0.1246595454041061	-0.9436138967501533	1.7213309605051734	0.5848338297888482	-1.2810400782998612	-1.7404615003499022	0.21071156017198361	0.13740044037878793	-0.5383434689328532	0.5912624537804722	-1.07647365324976	-0.10369170364931676	0.4037868061067555	-0.325987691432129	2.5982742836712314	2.036032204679535	0.40508221320103177	-0.144435161512881	2.3455085425703253	-0.6432181342249595	2.5457636914963966	-1.1007079583679251	0.22578005949557273	0.3656858486002732	-0.3809574305396532	-0.22753253350397032	1.579948709351592	1.1448843199119239
-0.5451603348752141	-0.9098539125484868	0.6746136387522972	1.5177498368490872	2.503874965230662	0.8264976818445469	0.172857960685612	-1.1579385924090155	0.8443501792686223	1.5249371592237975	-1.774137622684476	0.9584918873506666	-0.3676897483529003	-1.4521161881192954	1.260793265232752	-0.21915847457766863	-0.4592188555409532	-0.13722307418203053	-1.8053728706928402	-0.37868937032531574	-0.586397240945399	0.1659125569121094	-0.1317610119534791	-0.973309417668462	1.7543185733965223	0.6611066095451174	-1.294643623976616	-1.7614174096055109	0.3049065795831557	0.09084141651706455	-0.47071834131125295	0.6043926681034577	-1.0734846521853145	-0.1314307630307467	0.2844080185211396	-0.29426553837790326	2.543703979206433	2.0641048249174405	0.38719303066888766	-0.1488674924751027	2.3622189088548287	-0.6752523508781669	2.5411321697900155	-1.156530422718228	0.23768966885167786	0.31808616056194977	-0.35503200213222813	-0.2136192528664866	1.5717293105761563	1.2027807043618626
-0.5331501472856137	-0.8698132007399926	0.6768691748338236	1.3813366053650502	2.4600522151951743	0.7892653661724272	0.15794043448352188	-1.210183350744901	0.9080514205100878	1.4600431019939848	-1.8523490840249035	0.9592230288739646	-0.34354001655468813	-1.5165914794692463	1.2204374516901901	-0.24273259613995055	-0.3165061738551165	-0.13384555715985053	-1.79180112242195	-0.4123902676901047	-0.5969264834107608	0.1302874672762287	-0.1402103457024649	-0.9624559930489452	1.806412403320056	0.7567640570206213	-1.3101937041991567	-1.8001787637747166	0.4124756945665341	0.030667941897540997	-0.39604658830068357	0.5924991701623532	-1.0818225331181033	-0.16775290072718843	0.21751260685882823	-0.3082029538692784	2.4780568272526153	2.0977755558939544	0.3633943900565834	-0.17296431794577177	2.386312611454052	-0.6962804315640163	2.5342552649119443	-1.18216703513242	0.24639896444926784	0.32133885359723896	-0.3432880763547658	-0.19384914327757033	1.5864805267242044	1.1959876683653958
-0.5244420577375256	-0.845887388544611	0.6613319894440728	1.4091908509936513	2.403559691271342	0.7271894778375755	0.13526633176264338	-1.2906025857133971	0.9476461761098651	1.3620270580926268	-1.9276771277709408	0.9410606497625377	-0.3582646687435994	-1.5749103567283513	1.182894987069781	-0.2162487375034115	-0.20881036883588053	-0.13944275060859326	-1.7696176653429734	-0.46645104763847944	-0.5861385616112741	0.07921702619690531	-0.12676707924673403	-0.9618233472432125	1.8378430097490814	0.7899649860539047	-1.3185939356927037	-1.8541942963744547	0.4847856254293822	-0.03646526233621315	-0.34199468240340714	0.5276512284720216	-1.042179896222581	-0.17175752622271045	0.15509028936032876	-0.31239004660084735	2.3876833105529114	2.1256113555309804	0.29981592161319137	-0.17616349775684798	2.4209709951111122	-0.726116877100435	2.5170476824051478	-1.1827428443044274	0.25809416664636486	0.28731310138945965	-0.3173171536626863	-0.1772109799514246	1.6131429885964597	1.179767357163194
-0.5010055457827612	-0.8240169947134242	0.6625074869686055	1.381057068402262	2.322572559225864	0.7148296069294989	0.13933030247933167	-1.3797437960797454	0.9678862031925576	1.2632779136803134	-2.019554815287223	0.9378332783516988	-0.35838103630252954	-1.6281463963738214	1.119561258940349	-0.16489006039865223	-0.13982223446162484	-0.15513779460652471	-1.7269919012719526	-0.5133204878975868	-0.5853317778117384	0.044721691599977374	-0.15016407940161833	-0.9887455569408713	1.857400070420581	0.7355892198441975	-1.3391462195838735	-1.908835065436427	0.5550548139595388	-0.07325026315504922	-0.3060477982040397	0.46165751985384196	-1.0436501281871293	-0.137816029576802	0.1297076520523946	-0.3233489084488564	2.323840316054688	2.1399319676089092	0.2808198255641959	-0.15939264210126866	2.455299200038306	-0.7609028536328468	2.5034193077003875	-1.1939136474119894	0.23320290129184276	0.2898941297158783	-0.2817501370768384	-0.14238738684452848	1.6571089854606615	1.111598332003445
-0.4842499031100106	-0.8133872457172838	0.6287741889866876	1.4013342496260548	2.2861941949981825	0.6881727480593811	0.10127792453389209	-1.4188696762461837	0.9720040706566886	1.2190107768960021	-2.1242594243274717	0.9171631854544591	-0.34176818193716824	-1.6739412661985997	1.0497182523080348	-0.11455335943427303	-0.06754751662491118	-0.16675668449960618	-1.679801584177747	-0.5098464503662077	-0.590480525332411	0.0197981435951696	-0.16657619083850278	-1.0380756454751254	1.8752462969573465	0.6508814150362998	-1.3840806310786202	-1.9579254788868699	0.6602173822067138	-0.14614993096803564	-0.26543935503107685	0.4334113381051791	-1.0569861849291284	-0.09956168099341674	0.12280316062401195	-0.3135446279396122	2.270764850252672	2.178785787082888	0.22003823753102986	-0.12983558697423808	2.4664069108940057	-0.7676139672440078	2.5172315261445783	-1.1988821180793787	0.21946743588833867	0.23124786537950343	-0.2855659485794682	-0.12257438508860223	1.69991049640252	1.0387429930598917
-0.4505588286704805	-0.8025622037316914	0.6992250491671328	1.478499890632666	2.2484429511357344	0.6361636474103716	0.09059592240352955	-1.4483505636471572	0.9507311415734782	1.163009987243923	-2.193350441784046	0.9299615280823579	-0.35221217035114905	-1.7005164971773294	0.9890285247369949	-0.06847152619532289	-0.006640228286718608	-0.14530713804094014	-1.6275713225307258	-0.486289414595797	-0.5999683028149494	-0.005049916579576617	-0.17112818892863163	-1.0516201447859674	1.9303570554820169	0.620245082969322	-1.4169383225424093	-1.995608090919945	0.7534405094099097	-0.1840436114233075	-0.205757662927983	0.3980142029814877	-1.0882858956563721	-0.038047978482105824	0.12083716978236943	-0.3060864361008818	2.2224243206207204	2.2591320999239097	0.17414177529309846	-0.11588870589796459	2.519821419173481	-0.7724217539185264	2.549105434468336	-1.207684794223273	0.19331538137573318	0.214933687407065	-0.26414462733490063	-0.05108093043332177	1.7033351928357003	0.9743435396729317
-0.44273444552874863	-0.8095047888071388	0.7461271326288944	1.5342930493353282	2.221131681091029	0.6138780631265535	0.09197826967734142	-1.4898683876534018	0.9363855905714805	1.134243123194015	-2.2697912410524252	0.9528131656547275	-0.37446053935612744	-1.720291758168407	0.9747490411671746	-0.04302176199331852	-0.010310019530906841	-0.14601155854316875	-1.5829000689355777	-0.4518087037709747	-0.573223175380406	-0.028476840344501535	-0.20663188217246864	-1.0710418642287043	1.9699892923642977	0.5934733158190899	-1.4705628606202794	-2.034455207155529	0.840868224457458	-0.2021527407055786	-0.14727094528927273	0.35316350973821375	-1.1196246878064642	0.035879871557723805	0.11207397815871908	-0.30998126961666317	2.198139628068319	2.310871539319994	0.1037985065065248	-0.059351939992980204	2.560583956141502	-0.8164388435049167	2.531091620562578	-1.2355619511159164	0.18884502573695333	0.19521772884700292	-0.25172996357740984	-0.002016673471949268	1.744999340381345	0.9072195111851069
-0.4299442515034473	-0.8204186003333914	0.7755035922915251	1.5349556056942444	2.2092874026397262	0.5884836136725212	0.11786118170608546	-1.484916597009058	0.9143248348636807	1.097420242908541	-2.363198628982633	0.9956718263980358	-0.40501741353591036	-1.7347481565298708	0.9794860693516293	0.01698803066077027	-0.025100045621772704	-0.09083542258699456	-1.5379939872730315	-0.45187498654842234	-0.5336172589750284	-0.04285592877140166	-0.2366438496828736	-1.0939289324056176	1.976036005481556	0.5560418114752476	-1.5192585095649356	-2.073746632891626	0.9064669570181175	-0.25382606299843846	-0.10737419050922514	0.2965384357124302	-1.1304385645681905	0.12192020433924193	0.1607140092179541	-0.29733869698779025	2.169130498663482	2.329252100610028	0.039528463753584694	-0.022754819099741426	2.591541846109114	-0.8363581560601572	2.4878749365237507	-1.2307283091898076	0.13833612921850597	0.16578785082484732	-0.2715911595242659	0.050762170185184995	1.7771588888875613	0.8317132041634709
-0.4185518566217694	-0.8745583361861893	0.7694097488602465	1.5798938603178652	2.2151560211643084	0.5663619184622769	0.133899015448677	-1.4957225444985727	0.8500198687364418	1.0797934731058063	-2.457692600569694	1.0047137991011454	-0.4491096357457767	-1.7336657302098377	0.984708004914876	0.09375877060794151	-0.028429723939282968	-0.09399895308550905	-1.5485371508769536	-0.45433633257281814	-0.517550330743235	-0.061255183272097856	-0.24901069217359498	-1.1310807107166654	1.9747803372334158	0.5509075691234115	-1.5568009325806944	-2.096280357513012	0.9746216112899614	-0.30319679273021277	-0.07352844215824365	0.2607974023449841	-1.1326038570662245	0.17780422849922287	0.19467415833777846	-0.2829772050731152	2.1446284068898143	2.356060896057102	-0.03873781969772449	-0.05021259511069861	2.6031406718680423	-0.8550089190572278	2.460962894125663	-1.2508531289706732	0.07949872946694633	0.15964065476501063	-0.2961509809727395	0.0670942737267272	1.7842671554422895	0.7532146601399436
-0.4082528512924372	-0.8917852760450267	0.7348672587327394	1.6911576350738184	2.2248427770422334	0.5766929076380076	0.1715004645987448	-1.5222664768319767	0.7626502288481035	1.0269495659298709	-2.5729625209644125	0.9595766801412007	-0.47245587725613786	-1.7544039592465572	1.0184683593599044	0.19249863138046086	-0.08488590650506844	-0.11625817828236906	-1.542797717031529	-0.40891691348632797	-0.5006332968666705	-0.0512959255834831	-0.26876880346638077	-1.1787998576563654	1.9572209305930486	0.5264517642926531	-1.5867711075258033	-2.0922443740036973	0.9726499517694904	-0.38781319358883576	-0.04346540037007147	0.25613992144392833	-1.1466241396711352	0.23247990018152845	0.29320245471614254	-0.2701354038309335	2.12084105043566	2.3004502605020885	-0.10503029802066924	-0.028734725535059503	2.5838605182992005	-0.8598360191014454	2.445860896947031	-1.2433362688883243	0.028092026020603324	0.19389435274924663	-0.3036345313252836	0.0861059469188627	1.8274986793923227	0.7125545868581866
-0.39749683334281366	-0.9273350560919417	0.7143301923573769	1.7229159906875147	2.2499965245135605	0.58166108535259	0.1722270611976872	-1.5354248615813604	0.6828240369413078	1.0291721244444652	-2.6514104315723612	0.9310586627635633	-0.5105295416115753	-1.7797452748466125	1.0450686059101137	0.3094805642871929	-0.11969453409329489	-0.1407498034288206	-1.540265930649563	-0.30447985602254396	-0.43171078368809157	-0.012774297855104186	-0.28371203422796365	-1.1924960952636305	1.9522303973879502	0.47364782340865286	-1.6300831826955893	-2.1053132729862396	0.9885577045545055	-0.41789835828754834	-0.014590712689139283	0.22369759254255558	-1.136601029699631	0.3166351934216999	0.3502899156739976	-0.2807165671578382	2.0877792518154843	2.245747046457376	-0.15060908989101943	0.0023874380198230655	2.5752551053648167	-0.8684831003734766	2.4291540971262866	-1.2321624158326365	-0.008617091624454225	0.16563771070750094	-0.3290411865019917	0.11335831044446196	1.8648074331175366	0.6642181933065754
-0.39496566201606964	-0.9420288360586682	0.7600143372108614	1.7567305556909516	2.2683722925577343	0.554862914956866	0.2045763923584615	-1.5202453561174858	0.5572501838928006	1.0471214584720205	-2.676362146642693	0.9394324045860909	-0.5272961673940941	-1.7994330109895422	1.0750343912600233	0.41992804369028336	-0.20811492360992254	-0.16900180797222658	-1.5228261567071024	-0.1767175475111352	-0.3682802874232917	-0.007993519050678494	-0.33948057245793073	-1.2224778020344143	1.9288769628558993	0.3540418615082155	-1.6857598551546598	-2.129028034256664	1.000230695184525	-0.4057280217570033	-0.01724216572507037	0.19869244854142296	-1.1286317935082701	0.3665396548457995	0.3455640438047041	-0.25834914784183777	2.088634831639787	2.2029997556194347	-0.20024557810255467	0.06989352173811587	2.5418831727967652	-0.8844412520978414	2.372067743474697	-1.2739095799240863	-0.01937704211408977	0.10924547160037934	-0.3605307562029293	0.14750174655015819	1.8839546632073088	0.6410810524786822
-0.39663213594285507	-0.9639767014889769	0.8753139089243944	1.7321447422426437	2.3186124201592255	0.5571316890304837	0.2576010091998297	-1.4426274968172308	0.44101943504783553	1.0820868137387	-2.6847885848520274	1.0204155352097908	-0.5269588400060051	-1.8236936527136873	1.1375536719097865	0.4812896993811856	-0.31351436560937423	-0.13675924393343672	-1.5442561363871605	-0.06350383032016102	-0.31787409809189615	-0.005098231167246498	-0.407270979472054	-1.2318863422631776	1.9394686852279008	0.35701033201252186	-1.7378649663013168	-2.155227828896239	1.00564465729289	-0.3757122303967743	-0.0313534569762241	0.23888229757563373	-1.1188864998120382	0.3796154913691335	0.3444810378135289	-0.2677481011722815	2.0931523685885853	2.1851115935985557	-0.23522582103214354	0.10738014786928989	2.479199467740127	-0.9306851393274099	2.3180502397443288	-1.2956027040653115	-0.012011810174214177	0.08658720513098365	-0.38801700183634963	0.18793936345774137	1.8922773313193244	0.6001756224543174
-0.40732942774422226	-0.9922086434021994	0.9305385951899738	1.8167302081124945	2.4123475939806673	0.5447330076344635	0.2794550227515254	-1.384351699903276	0.34507151291428934	1.145462088944436	-2.6840413329684103	1.1366696509910268	-0.5357702192747575	-1.8452779228298357	1.1791795607663815	0.5311457080107616	-0.36545568124174566	-0.11816902010450647	-1.5815781412063243	0.046058184162770154	-0.2705545168895601	0.03098098399653792	-0.4588887543485506	-1.2482716475339388	1.9278691034517874	0.48840856823341233	-1.773943116440028	-2.147937019976187	1.0060243518016754	-0.3518320758479013	-0.02622433527937612	0.23816142855938477	-1.110139746866479	0.36924051676163366	0.37063450471984477	-0.2634913070508554	2.0799460060989383	2.169646739409447	-0.275418028408725	0.10488053295296303	2.423997321978855	-0.9624086479101981	2.2822562466850065	-1.3144079480139994	0.009173951468515074	0.0559720160171138	-0.4248955684839836	0.20280926326145302	1.9228105469441659	0.6038013259553046
-0.4258856162464231	-1.0007531151886504	1.0268637892646304	1.897747545923678	2.45664898602902	0.549616384795604	0.3058083036170417	-1.3372077797633133	0.26710741079876205	1.1385193743124042	-2.693310685742115	1.2133774714868877	-0.5593187186851638	-1.8433882039170957	1.2142044453511134	0.5506696263711163	-0.42268468752787686	-0.13020315952189015	-1.6338170396040188	0.14826486033182126	-0.22543036554171794	0.03765617050232187	-0.5024518427122387	-1.2564351229294162	1.9199917523713528	0.631679298156241	-1.8079052342079571	-2.161618652758275	0.9783962088472121	-0.3049417217986644	-0.03558221010156974	0.19929882494758716	-1.08998821173667	0.3345672594981347	0.37704871458924455	-0.2669956982842331	2.097028490228017	2.15356404137547	-0.30290440763599397	0.0654687883896215	2.3879351595709153	-1.02375877525615	2.226862787467339	-1.343370045074392	0.024668681522618086	0.04883941874476704	-0.4486479096253593	0.21633398992627217	1.9433412805381773	0.6090474992154228
-0.4538529620445077	-1.028663872763848	1.0738399103267413	1.9795268907440007	2.4845386724577576	0.57050339143417	0.30003541297229325	-1.318432277648379	0.20628363926481397	1.1757366121141164	-2.750737173493682	1.2334920869047366	-0.5815691656822661	-1.8572535418190412	1.2495031918392177	0.5699377140770939	-0.4537756228991988	-0.14133277212032005	-1.6579588782151453	0.23169916060353754	-0.17410815877392852	0.03623744151987594	-0.5625302645054154	-1.2814761623415785	1.9058014820719802	0.7107514263727784	-1.8497113346548626	-2.17391775969923	0.9575085389855552	-0.26731984652970225	-0.061798824389427506	0.1613190896877273	-1.0738065436815991	0.2932215750825865	0.3637418297385527	-0.2259742405559788	2.0597956725746522	2.097056184009303	-0.34907513186829664	0.05710323124388829	2.3542143589109292	-1.0681615675181062	2.1711772848094304	-1.361599585021698	0.04377322608719905	0.06397896355024418	-0.4846679662549712	0.18576659298203638	1.9715480710344	0.6081296419464863
-0.47235605276347503	-1.0486055465752373	1.1256835015485227	2.0515546961316717	2.501876433510552	0.5364101768413763	0.3148212679661348	-1.3100811253758424	0.16060075187773892	1.1550985687643107	-2.7736186037560224	1.2070956339335557	-0.5657016178252909	-1.877928488151316	1.2506710457240509	0.5765166013259694	-0.4969172574969183	-0.18006433290377766	-1.6731543086857967	0.3555085555996981	-0.1310092792428599	0.02447821268651586	-0.6485595860076575	-1.2935710731080952	1.849095260166883	0.7639907934149358	-1.8838617833394538	-2.1900947586295496	0.9486244466317636	-0.25018496652233263	-0.10947036108975357	0.15060640714666446	-1.0316994569949731	0.26975403223515215	0.3408961937204834	-0.16875913191542974	2.0589794483440325	2.061422890231442	-0.37399449775256455	0.004499691522415495	2.3134871240712584	-1.1036065704376117	2.1514179128985593	-1.3517346855650605	0.03246635619266666	0.09024934328442179	-0.494255757009335	0.20366663028663998	1.9484474462556165	0.622341373633069
-0.49133054560198985	-1.0949464747831292	1.177527762188029	2.159997566633334	2.5104613503682995	0.5284053649899356	0.3071384433569895	-1.3038794902025914	0.12609243211458004	1.1618805068704914	-2.804199977340848	1.1638354327472302	-0.5699878229125515	-1.8728593488092435	1.2430536184803962	0.5787073196137139	-0.5636775961300607	-0.21894626259575692	-1.6950470916462592	0.48532235023949133	-0.09913691852229825	0.024447928696656795	-0.7431266698090245	-1.2961046980895023	1.7861965878324093	0.800527465451145	-1.8945374558725292	-2.176108308864552	0.9491930275934666	-0.22877403438614427	-0.14459218328012508	0.12665294153187334	-0.9941392656719851	0.24076098109124744	0.297039803827429	-0.1289348778542759	2.04595356898966	2.046390643971663	-0.4015696668341263	-0.03409384848566359	2.271942748790063	-1.1180365941384323	2.128248814132939	-1.379009635458816	0.06566634912050195	0.1196553115176013	-0.4856446230274381	0.22802368084842034	1.9287180368725738	0.6464052937932664
-0.5150048294300742	-1.1074549100579678	1.311972279176686	2.2833185231938593	2.513409408067562	0.5947696381394255	0.3197263711957901	-1.2626786167126578	0.10704600691754144	1.1165971411020277	-2.8484493820577685	1.1520778480999407	-0.5449874996716831	-1.891733172015001	1.2192137699511594	0.5688982337340459	-0.6650602291696024	-0.18503229030455262	-1.7132987066886003	0.6145737662623836	-0.06113789052405142	0.029073805564553284	-0.8114542447232213	-1.2827066135815264	1.7727089597830994	0.8360064936597145	-1.9250582297047074	-2.201545544407897	0.8822740351888261	-0.16042568140194075	-0.17078231613940925	0.10677326872724029	-0.9544367644855137	0.22536850737305106	0.2793021721314299	-0.10072655363023927	2.0007450437617953	1.9950990534346675	-0.43491124367504314	-0.051587061877174586	2.264831446523221	-1.1344604917261152	2.1047646914596485	-1.4015340282202318	0.09323175965810626	0.11785967300806606	-0.4641187341209938	0.22380070765798613	1.9080109431908157	0.6085021380920814
-0.5461558652130601	-1.1497003344581302	1.454380992719369	2.382895502620935	2.50371086781509	0.6252465349914207	0.29991656818311313	-1.2229736059994198	0.1323927908042913	1.0756527191853038	-2.862126437971067	1.1874582866879013	-0.5438944758145892	-1.8901491572437348	1.1763478592075978	0.5634274971617617	-0.7824650455018032	-0.16703197527059208	-1.7146504288515856	0.69394500060932	-0.05923877035593248	0.004280662321223039	-0.9013973967944511	-1.2681328944169874	1.8136905136045776	0.901219448998791	-1.9512382449519916	-2.215787213816213	0.8503425335987578	-0.026418028795014526	-0.21035963868728796	0.12765002221822824	-0.9093085885989647	0.2476360031250262	0.23159907423167256	-0.07724849204464483	1.9605829704015236	1.9626279008681524	-0.456605564740606	-0.10059950180560055	2.2829642809206714	-1.1861971690642596	2.079510115274864	-1.4264271789690661	0.10881224823690414	0.09054101599508309	-0.46389861443573616	0.20996245854308154	1.8432755854369787	0.5581738938936653
-0.5756161082845397	-1.1584336432674402	1.5487351291464488	2.4715409740897436	2.500640056214292	0.6229254501834924	0.29200186596674765	-1.1783105195041212	0.16703526330389235	1.0411878946123116	-2.8535691404342876	1.2388462234759614	-0.532104641168458	-1.837155831109314	1.1353856406810807	0.5242207761399129	-0.8660366710705173	-0.11294312219142104	-1.72163320474633	0.71033392982895	-0.07988167850671597	-0.06359977989264753	-0.9938055160260223	-1.2882579476684144	1.8228403786148575	1.0267016951508525	-1.9780139912453023	-2.215193079019015	0.8325247430668776	0.06452584511643053	-0.2306891003853786	0.11406141704140327	-0.8647572330631933	0.26414204313842105	0.19039160522492865	-0.06510370470103588	1.9621020693617808	1.933702023039554	-0.514743188223717	-0.21539682697259627	2.269310663632165	-1.25009020083183	2.022687079479229	-1.46546756668427	0.12560621017759016	0.07952156862519402	-0.4585986167645328	0.22475980366228665	1.8051205579621865	0.5296589793709826
-0.5989584247718477	-1.1832197130114008	1.6153293399314854	2.5591408698035076	2.4976873829683313	0.654898981010746	0.2740019909322941	-1.1686906672895254	0.19258776880712447	1.005256869017407	-2.8593260483637453	1.32996409232268	-0.5246529614126809	-1.7917757063936683	1.0839374246380014	0.4893497114711911	-0.9002136145937927	-0.06985086306083385	-1.7216116633572784	0.6999022506483766	-0.07676895992014417	-0.1347584769241455	-1.0493153515566742	-1.317016716858804	1.8222897908075524	1.2023249167720094	-1.9930495244991058	-2.2246351725438784	0.8225000251596718	0.10821721830652198	-0.229859073108525	0.14353835931401748	-0.8411444551662448	0.2856554021216892	0.14999740066430892	-0.05132744683795489	1.9307073979502927	1.8776451916801418	-0.5529087178483666	-0.3196069826081371	2.2976115492924554	-1.2811586247620417	1.98313482247582	-1.4735530843361246	0.09373942278917677	0.04685194091161389	-0.4439900214014455	0.24926914344652212	1.8115300056277046	0.5162680775142143
-0.6273958983426822	-1.2061900421509495	1.7183537988276185	2.6379017529967994	2.4813744696886717	0.6675683274751141	0.22947778270927977	-1.194724605591019	0.20941125407001976	0.9303774772418164	-2.865427702935161	1.4227332665415695	-0.5187320691880684	-1.7696579144000437	1.0052112102012714	0.4909116249400195	-0.8571741900983911	-0.03078964736254026	-1.6757194169039518	0.6349628952673586	-0.07757769955919383	-0.15733983573577912	-1.066470149080258	-1.3275237364665133	1.776744719646827	1.276242608959811	-2.0022306566863834	-2.2202427081562446	0.8222612007535526	0.15716598637995993	-0.2267715040457725	0.12675138836000593	-0.8111212656266213	0.3077065950795392	0.1370789268059448	-0.019803096881959657	1.91767088449886	1.8197261414561605	-0.5943903512200681	-0.43004051897736917	2.3632679012157847	-1.3194350580343517	1.965758716541212	-1.5101786493301494	0.05097661674343602	-0.0003120012406866546	-0.43742016234755	0.26637323454699313	1.7902080073511955	0.5112940271868065
-0.6568099463427486	-1.2309397970828218	1.8589766397644087	2.6906415079520825	2.4611521883560488	0.6809113006871363	0.17655998588921523	-1.1728253900306318	0.213026625767738	0.8145374847796049	-2.818320150011219	1.5110913302355868	-0.5087660189625506	-1.7278669899645156	0.9542043081174846	0.4437781930638668	-0.8480214196193689	0.031265287816546326	-1.6191205615572741	0.5668419665688542	-0.09701287681006654	-0.207908973976487	-1.0683325965142751	-1.3082137313060893	1.7888286147719579	1.3021801248331097	-2.019136046898475	-2.214223864341151	0.7971134676313942	0.18192969181329224	-0.26731953645980194	0.13750500516227512	-0.8124219514128551	0.3104150165058857	0.1256783950874342	-0.05889555791161414	1.8955863313686252	1.7918551704427668	-0.6245404260761238	-0.46031385374934947	2.407263697821555	-1.3506509299420018	1.9338005465035484	-1.5465161519822337	0.003154036046156841	-0.03250259165703058	-0.4144618089117401	0.3034853784016206	1.7582103026511355	0.5048567584671207
-0.6747984133466163	-1.2580290329090011	1.9125301782337503	2.718693310953424	2.4494630708362854	0.6816969555404562	0.12985809220375213	-1.1460004222535871	0.1943258502434772	0.7350704005651083	-2.7495143156406625	1.5890289838371647	-0.4774292050723193	-1.7105602412368341	0.9385829750649022	0.395214802477459	-0.8468511299682231	0.12370977940787062	-1.5585458187650343	0.4987415376984264	-0.1262702801003758	-0.20661318910708554	-1.0743854767474261	-1.28977633789257	1.802546430195618	1.319132716590696	-2.048265593344854	-2.1955194676474457	0.7929458429621755	0.22805883519508385	-0.2824213986485367	0.1419976839709692	-0.8429541953636667	0.3217586163936947	0.12332217533852705	-0.05214110679963557	1.874214222307587	1.7788464507033726	-0.6767547797239624	-0.5008160312121257	2.4170673065240704	-1.3975463553925176	1.9413869733134839	-1.588737951104417	-0.03963980404197617	-0.03730885996396301	-0.35370721894201584	0.3607889324750409	1.7329690356809337	0.4906940981290595
-0.6880721157860424	-1.2607574857905643	1.9639097290887857	2.7491950941622787	2.463750151928134	0.7022503370686438	0.0796729238836405	-1.120992757153632	0.1529993711045393	0.6552726627408426	-2.6748225189694437	1.6474344008619823	-0.4399491538002339	-1.690884188054725	0.9033134313237113	0.34233056678633556	-0.8500314982303101	0.21057789786086287	-1.5356419368559642	0.3870639409579911	-0.1562347193750055	-0.1875473561956871	-1.0687726806710707	-1.2735600192038468	1.783882412308189	1.3356410474564815	-2.081601376292798	-2.1906806272034824	0.7836254399830591	0.22846648720819926	-0.26739484302230815	0.1293640901028404	-0.8568748099434089	0.318118661685286	0.1819228821559817	-0.07333903125567368	1.9135200823802336	1.7814602701571378	-0.7018014110660501	-0.5397277359058369	2.4381374856598623	-1.4545434976844391	1.955659758625727	-1.6141513809352457	-0.08980139806049718	-0.0963500098263171	-0.32707273702585143	0.4039841549127474	1.6914461035412898	0.4874710027375328
-0.7102792016678169	-1.2726195174102322	1.9682829348053246	2.8342068539003815	2.4875310197646945	0.7560515392020595	0.04351795410272628	-1.0702268019349241	0.07468195467241415	0.6571210872015699	-2.5924190467601758	1.7136842179984175	-0.4531748810038783	-1.6675942056587623	0.8592828862833951	0.3231796225905201	-0.8189247026706976	0.33323034649028715	-1.5038333832477062	0.2717045750950007	-0.19163541457886926	-0.16463125132350948	-0.9971952456481528	-1.2550374332444858	1.797408829756162	1.3379671066144052	-2.133143828647614	-2.164357872492835	0.7668599287158888	0.23163181865219934	-0.25287474471754956	0.1302332249470814	-0.842274106374974	0.2946934520967207	0.24318858494090317	-0.12801984316069417	1.8944915180553281	1.7774788703522546	-0.721234550508954	-0.5476425792279855	2.46906215009491	-1.4797111789250663	1.957408189189269	-1.6366314968635265	-0.14107254316088633	-0.1474204775617253	-0.3127176468877111	0.45169246210803593	1.6557589712727243	0.48121775157480273
-0.7326848732588849	-1.2713727088618694	1.9480314420313092	2.8191857739336306	2.510641160283268	0.7828971817161205	0.01575046032852516	-1.0586702294266117	0.014311655993292571	0.6439920154301894	-2.5115606170928793	1.7897240320117085	-0.43339932262616554	-1.6822709251897021	0.8298177183267672	0.27254535018078635	-0.7371452463380461	0.4280587636236364	-1.4886332405982	0.1909475523700869	-0.21693028701376268	-0.1540763623155903	-0.9210044448273264	-1.2296993187508851	1.826007034294832	1.3234693087049805	-2.2029358696799894	-2.1744560974893874	0.7274813142025904	0.2892188276863469	-0.2609681313253542	0.13475938268423243	-0.815026146566139	0.2850984224268168	0.3366639194216786	-0.18966549846329925	1.9186890083162484	1.7633587351196245	-0.7565458809396616	-0.5470934470850395	2.494014525051365	-1.5382663793163818	1.9412021720545773	-1.6166669571151977	-0.21517900525549347	-0.19590445378429527	-0.308228329691918	0.45634502380959036	1.6188314609429721	0.4676673678353396
-0.7402975024410813	-1.2552723351735917	1.908047777365729	2.7481086630049805	2.5350416898147765	0.7657979336149081	-0.02780385015884399	-1.0727220016086558	-0.04531680392416002	0.6565012380798929	-2.373812674155599	1.8553113470168145	-0.4418844571314889	-1.696614680337253	0.8103762603294736	0.209009133927679	-0.6252517941716024	0.4959202520394844	-1.4787201626240356	0.10390801566730112	-0.28626225519460274	-0.16571281235280724	-0.8753520770033862	-1.1755496371655858	1.8419006025029137	1.3117329961116364	-2.252282901456547	-2.1709357196562498	0.7382687424164157	0.36219088022067725	-0.26929157534389175	0.06723522878486024	-0.8208943792547714	0.2488357528797386	0.4708751928061393	-0.21754478060256827	1.9939232907146607	1.7361111181333968	-0.7751173641743498	-0.5402801408670042	2.4697910352155583	-1.5997403832932444	1.910687941387024	-1.61981681733467	-0.2677243792827615	-0.23841552428698315	-0.30643623543709025	0.5100896592693344	1.6010727004537721	0.4656886772320016
-0.7395270536063622	-1.250593373384978	1.8948125856475972	2.682570684508196	2.543725791824964	0.7879895529921221	-0.07352462299197711	-1.0718259205455452	-0.16224513196991136	0.7325070767095594	-2.217634323045348	1.8882721150390456	-0.4312963945969278	-1.731868988193629	0.8035659946475118	0.16730469783283314	-0.4791685533314066	0.5866250910276036	-1.4775421179102781	0.019974886245721128	-0.33486711633358074	-0.15056420474721924	-0.7929539559130956	-1.1428896004550584	1.808366613224686	1.2994539784516042	-2.29208203331173	-2.170040900987774	0.747544070758438	0.3875439578928348	-0.27487170887113366	-0.06046985653110013	-0.8518526118090375	0.18427935746657476	0.5868037966644137	-0.24691010496103433	2.0805345339598076	1.7546778532423404	-0.772233667017704	-0.5447447324659762	2.457429060505524	-1.6444341184811908	1.8724522736633904	-1.622162122272708	-0.30880705152000437	-0.260687425931175	-0.31541608070317306	0.5648812946692116	1.6632638888551288	0.47615648807797706
-0.7424888479551306	-1.2565562655298668	1.8310687260798548	2.6251137433058616	2.5417784239310133	0.8456083288227882	-0.08606795898323524	-1.0777734565796577	-0.3049964394204231	0.7743605432598683	-2.0875168326152895	1.921529748431541	-0.42589222974708835	-1.8222701812956985	0.8111722960975005	0.15000919911981553	-0.38346949085759563	0.6261651738653434	-1.4701682311705668	-0.07505958340693418	-0.4033106444151747	-0.09700720115834467	-0.7253114605767292	-1.120420986342475	1.8279430685955174	1.2727730828474222	-2.3363023881359526	-2.1650315696889626	0.742352540122386	0.3783657425254775	-0.3086330476685368	-0.14318200870264103	-0.8445042317906648	0.11621160973783733	0.6725301677309306	-0.2766764627781862	2.1282631649776547	1.7884421400799941	-0.7575034301905136	-0.5073751563407508	2.4725196820774746	-1.6701644964421507	1.8618075296464713	-1.6221095369601959	-0.34467452940651466	-0.2624042422816328	-0.31513498483791297	0.6216153903276529	1.677944688303882	0.4739427011049043
-0.7412506076501237	-1.2520677547557604	1.8205178994376774	2.525530044240257	2.5317024890836626	0.9169494775887378	-0.10885288998137636	-1.090446089971183	-0.40851325100029257	0.8570795602236533	-1.9440832775200565	1.901514897729942	-0.41397355958928445	-1.8920375131443798	0.8466611164322565	0.14172297887225532	-0.32800240730702895	0.6724672308509132	-1.4657367635416163	-0.14021213699994856	-0.4577877181110631	-0.031353536275919816	-0.6567739318315912	-1.0743291052676436	1.8728044488980988	1.2413681289534364	-2.379028491836857	-2.1374668149326936	0.7524621288265414	0.37468889981949405	-0.35835606753867355	-0.24350553467593636	-0.8455719010228331	0.07275629776329562	0.7866908493129675	-0.28764319644640485	2.196906962353589	1.8365584470346739	-0.7446933232901036	-0.5168491468861346	2.472314099094727	-1.7214892794647696	1.876281394048716	-1.6378735619450613	-0.3651057982660823	-0.261401326814762	-0.30750725392924927	0.6665259422095009	1.6420409578336863	0.45219740216234844
-0.7406994526601594	-1.231015654690295	1.6837436748835994	2.434480286105929	2.5232452362835116	0.9957261355009251	-0.10257546011780636	-1.072595400977495	-0.5136081311582762	0.9527961964534061	-1.7454832203821364	1.844536171587008	-0.3973343839903556	-1.956565426497027	0.9033507568845843	0.08000989265086676	-0.3238640195906159	0.6762819743917179	-1.4543992612164176	-0.13516917929310768	-0.5188874502061961	0.03964924625302831	-0.6024275874144862	-1.0672346573039573	1.926117374208177	1.2493320102808911	-2.418754275526105	-2.1546398937664906	0.7496019058679853	0.33498106194979493	-0.40897358041334775	-0.2840203633463604	-0.8673354600282572	0.02889712649914482	0.9144540794111453	-0.3174446196444911	2.2470653699871517	1.8703933111009061	-0.7197315355865626	-0.5172859512322797	2.4604473924794923	-1.7358372608746584	1.8597584379674026	-1.6508589790167896	-0.3442808819411497	-0.23726364682756373	-0.31170457738931373	0.6840520722281203	1.6132581001627577	0.4844740816523735
-0.7242874588404963	-1.1731088623302104	1.5297520264508322	2.300733944761108	2.487237097822859	1.0599034485362415	-0.10811697418732966	-1.0917228708045932	-0.5897481017185965	1.0693834458502331	-1.603869873407757	1.79584425811665	-0.37916857684450994	-2.018132682861709	0.9449534272928407	0.08012434320677232	-0.2928104117331499	0.6638233319787383	-1.446292294080545	-0.17037285072143094	-0.587108403751094	0.08879397274280765	-0.5515671931181652	-1.0532995908770526	1.9544103615927977	1.2595474865827003	-2.449752535493064	-2.2157469159777943	0.7600645594598006	0.29028389803765864	-0.449177519764849	-0.3127387955806098	-0.8385153676309202	0.008748208766609842	0.9709410224681431	-0.3330723296209058	2.275185750349859	1.8788016148113367	-0.7017910522497158	-0.5437785965271223	2.4839897588977125	-1.7560122327494927	1.8446880389314848	-1.670198805252475	-0.3375323607479223	-0.2100937113734974	-0.33576499959901446	0.6929347518453188	1.618990503361453	0.5013635476071416
-0.7333087722118792	-1.0963901903125928	1.4776574169706513	2.1863320988123154	2.462149146442755	1.144587265833747	-0.12318989045230488	-1.1206147510137827	-0.6662472799981158	1.1512257757202269	-1.4840654516975411	1.75680626392857	-0.3812784315141601	-2.077671387795898	0.9607771808692931	0.07255848822285288	-0.2517051291896008	0.6250293102640486	-1.428194161435196	-0.21027371608970338	-0.6469251149042238	0.1298635368803497	-0.4974196338070834	-1.0516560756620295	2.0059172525011375	1.24695799114033	-2.4807353926814817	-2.2641435866406914	0.754944555155769	0.2812938048729065	-0.5178428710026058	-0.3011699970000513	-0.8010589483749848	0.019959265236769885	1.021801114814013	-0.4034256493155346	2.3003021667673793	1.8635079279872198	-0.6767128511816575	-0.5688869566008259	2.531365215144098	-1.7827543715122052	1.8370489485503583	-1.6791709112732829	-0.33460413993570687	-0.20890904143813566	-0.39166069617840493	0.6823403151465837	1.6241104213456623	0.5330134521455965
-0.7381592547102656	-1.0572145780276228	1.4672264161011912	2.0598725334878694	2.424906103732661	1.2179129000355535	-0.10277985110978853	-1.1403842027648528	-0.7028856944511602	1.2383575521734067	-1.362586120843842	1.7277721812824154	-0.3757364265201117	-2.1338985574854745	0.9919798630381074	0.053149020418403824	-0.23589572554223387	0.5814535572583687	-1.4294846252730662	-0.24580511143621112	-0.7047768918895876	0.13670893056803252	-0.44397887735753183	-1.0544784346137814	2.1044630497261325	1.256334167745981	-2.4792375565446427	-2.299420727703546	0.7361211494703184	0.33154787357701304	-0.5852304933116869	-0.28208151437658835	-0.7940666459745855	0.048670185369008294	1.0475742049020698	-0.48286848824436196	2.3291732685575233	1.8806678080414347	-0.6514689090522522	-0.612694551891861	2.5450063728578924	-1.7898158364263252	1.8215007472958167	-1.6886867494254652	-0.33874606190250195	-0.19778070434772493	-0.3926891610811152	0.6848375156861944	1.672001417014711	0.5533568718815264
-0.7156512105931233	-0.9925798614813235	1.49218639888556	1.881016989915261	2.4312176183339815	1.2868615091699778	-0.10434748001529874	-1.1944875661113983	-0.7377693778003939	1.2805285270829436	-1.2616052267758047	1.6665025084301566	-0.34671795917594705	-2.178638455948149	1.0284097089086077	-0.006878276438352865	-0.23532123427748264	0.5291136102536962	-1.4491680695189282	-0.2647660857518507	-0.7996803547111478	0.16292013191715862	-0.40974640565422255	-1.0526057719286221	2.19503463320089	1.3030269971581057	-2.4661796526161877	-2.3436036910569227	0.7282719826459552	0.3804727736529661	-0.6397336593027501	-0.2365999346200464	-0.8153924514564874	0.08105321332770107	1.0512933558773594	-0.5445845605568432	2.352700500710968	1.8798014198035637	-0.6414287496395995	-0.6989949263261247	2.5768218968848435	-1.805611360542331	1.780481570454869	-1.7388678614494744	-0.3311064373948701	-0.21065405531067652	-0.3757414156638862	0.6574179655906837	1.7470779700364942	0.5881049629243622
-0.6987762041036636	-0.9244920098033444	1.5672744495283868	1.7514099459040353	2.4338759768256226	1.369733377227	-0.09801583848988527	-1.222983482644404	-0.7730097891311201	1.299499145960244	-1.1644123943699565	1.634517832161371	-0.36276629234768887	-2.2134040266101938	1.0429085281470036	-0.0501863667930043	-0.23244877795372582	0.46442374912374457	-1.44407487734505	-0.3122450542324353	-0.8919482572890152	0.16145250632822714	-0.4000508150807936	-1.0641887782184956	2.2973329168525214	1.3586176654543116	-2.4537022249295104	-2.3904556112471047	0.7131829276115289	0.3959276589289663	-0.6840871557572693	-0.1908925787997255	-0.857830575633538	0.09949126768076626	1.0473742342589991	-0.581134423658748	2.3607233810861143	1.8090707854047328	-0.5994700187841641	-0.7831316020619518	2.632110221371207	-1.8099441060884658	1.7798582252758623	-1.8129553082477163	-0.31052580161333837	-0.1954895054074543	-0.35130093454614664	0.6324780638265182	1.8493593081173298	0.6160901299345966
-0.7065937907291414	-0.8855617242489261	1.5682305654761886	1.6257648007692507	2.3931972979193685	1.4073528547199696	-0.06304019781846674	-1.2488315604448312	-0.8077798983464367	1.3585516560841369	-1.0812017096307587	1.591880361858682	-0.3456166233503582	-2.2253206466472557	1.0701435947612736	-0.0705208643845957	-0.23977330127342222	0.4006939356405085	-1.433558640477442	-0.3566340152942755	-0.9285018220944213	0.1631333659223157	-0.3530356239744841	-1.1002662613780916	2.3642303328817134	1.3791041506694055	-2.442472724979365	-2.4570710379868665	0.6904390960560814	0.3832623402823593	-0.7148242326571037	-0.11772856377169143	-0.8790492382619866	0.1085348612968399	1.035134785294698	-0.6534546965377881	2.3154140408442956	1.7836764654772679	-0.5633694452041863	-0.8683162707775915	2.698895618423017	-1.8052011490876734	1.7943043216132977	-1.879913238375573	-0.27790285096202616	-0.17556543818133136	-0.3110125453163538	0.6025356398121422	1.9356899267818313	0.6768852927726515
-0.7226155158420378	-0.8013856038200323	1.4716456373243574	1.5051110031334827	2.3832355733020054	1.4053891165729946	-0.03277315562832029	-1.280133342030162	-0.8325064257627031	1.3427197185668458	-1.0212231942505785	1.5293390518710206	-0.36590752377476166	-2.2346436493821327	1.0688286834833516	-0.13418230301063502	-0.22673430405141642	0.32388202711588354	-1.435194439708545	-0.3967453455641342	-0.9441349451220038	0.16445982740921697	-0.3405923905898895	-1.1191345039801113	2.4073741186115076	1.3967950737386494	-2.4683163139484483	-2.5069297968898248	0.6712631473998215	0.3630663895975725	-0.750011348119802	-0.050443344878677035	-0.891738114959147	0.10642020414351872	1.049330176070851	-0.7217413056173475	2.254585482653004	1.7300965900223797	-0.571203670014629	-0.9245634156472858	2.7529888620349263	-1.7780617535106806	1.7975196720143785	-1.9187895599157394	-0.2701236220763493	-0.18936098569786694	-0.253988893196158	0.5871780529734787	1.9588408492029685	0.7421646846592358
-0.7432594029854159	-0.7147513741106767	1.580666659868019	1.3206811162231198	2.3730116463509634	1.4117663689003157	-0.017979885360954906	-1.3007045977785847	-0.8444736828734645	1.3398601209875587	-0.9790864908133037	1.4565513326495607	-0.4174181778664251	-2.228247228332828	1.0704173483604602	-0.21011284122974683	-0.22035995019386156	0.26004695539668227	-1.4389688949714228	-0.42758911355712853	-0.9706671794254456	0.1505361043869804	-0.29800787360291797	-1.1228539319486215	2.4673414206756092	1.40870429469045	-2.4649282542099056	-2.5625728455227224	0.6730370716044084	0.36217645904275736	-0.7732446639699158	0.03247298811647866	-0.9378612200395112	0.11338866172722953	1.0678935451293476	-0.7786946404549214	2.21010727324681	1.6752205672817773	-0.584482686001099	-0.9586144592940954	2.7899553819073746	-1.7589460352560693	1.8017069046838028	-1.9847262832746118	-0.2627383660741683	-0.24334553576993517	-0.21154461976726954	0.5296800432955957	1.970669453990751	0.7856318621280078
-0.7664833114161131	-0.6581075302154388	1.6384696352769006	1.1937753669003766	2.339510633575261	1.3970278140676247	-0.004586398280822386	-1.2941797269513056	-0.8685915473981346	1.3204162730907723	-0.9392896423985565	1.3998380350353699	-0.4695993307500193	-2.217625469786721	1.0608624872228656	-0.31572242831085423	-0.2155461427417565	0.16389991860398867	-1.448881972945587	-0.4545075744700179	-0.9878944387865273	0.1134553994350485	-0.2682759772239826	-1.1241971838131952	2.5068290285143044	1.4015128215044221	-2.4555615555347776	-2.625955145687819	0.6929656955296609	0.3993929575656539	-0.7885054147300921	0.1388855029614718	-0.990098751073049	0.09020471139682726	1.070797159264842	-0.853829017496946	2.1569301972322004	1.6602639394811896	-0.6028402843423348	-0.9823915654904777	2.81393279514262	-1.7086100854676658	1.771584299482015	-2.030054822660008	-0.2294946261023038	-0.2889775683923351	-0.17868952959841597	0.4252758409059883	2.024494680106927	0.8153111059201554
-0.8067070061268689	-0.6111645831227062	1.7423655961220867	1.0551021865864132	2.314852811866135	1.3892410518697555	-0.01257254765965452	-1.2988280352315893	-0.8920427811367713	1.3326807918457844	-0.949523473539436	1.3750320016557074	-0.5414715369982938	-2.1931311688461625	1.0194589980587303	-0.3725962757331316	-0.20756430272956847	0.08941410142580346	-1.4867174033094268	-0.5269034006500938	-1.0316643766340559	0.06717637943567265	-0.2556266911007551	-1.1145955077376404	2.5710321329123804	1.402755994738581	-2.4714167318423113	-2.666761356837294	0.6645313571055291	0.45415399235162796	-0.8060415822404543	0.2541120148808768	-1.0336852080574852	0.07089744940603693	1.02226909829969	-0.9133282421143575	2.091112414519472	1.6402865977040377	-0.6178280117469747	-1.0007862065291577	2.8184909228914066	-1.670360352081887	1.716728008690496	-2.061223189092156	-0.2613312580772778	-0.3514402357720285	-0.14681126918410023	0.30729570798755756	2.0759773094474494	0.8123467503662877
-0.823729624453718	-0.5705049055170633	1.8547414591463842	0.9824951483575797	2.313095958027367	1.3714752789774678	0.028050024213005297	-1.2679347875978775	-0.9485314207868001	1.346449936201213	-0.9588111466189828	1.2880722807746905	-0.6322077557459949	-2.2156471550877583	1.001776882490045	-0.48688323466757044	-0.22836934528065575	-0.004870674269044223	-1.5245265801053598	-0.5649848379438087	-1.0937457054644881	0.031124234914478032	-0.2740364120153679	-1.1056133639425627	2.6227472674781125	1.3767541115201631	-2.4857021699594655	-2.66318828183084	0.6440302259804477	0.5410873734894467	-0.7954155780074428	0.3408009844816964	-1.0749555626847873	0.008149278828067675	1.0211079892964063	-0.9519774481042009	2.0588935264571395	1.630413992357477	-0.623318184404085	-1.013675733547302	2.800284369343577	-1.6634021176935263	1.7232190332196584	-2.0944139866435187	-0.2899350778697566	-0.4492852366776018	-0.13035929038215466	0.21261666739614854	2.0925727300365367	0.8221364843963294
-0.8074519680256358	-0.5316337727565575	1.9545405938255804	0.8942111934416076	2.3120805377538702	1.3483667164832327	0.040063438704582566	-1.2468104397303406	-0.9878443880108387	1.3542663044076804	-0.9537468906468629	1.1721648995219613	-0.7016667204745511	-2.2456071345322433	0.9685077170666038	-0.5800346767667921	-0.25126408779198195	-0.05298641162816821	-1.5571981356124962	-0.6114303417582924	-1.1497639806974285	-0.026032120575903178	-0.27027124377163664	-1.0955803641841642	2.6440814367426335	1.3435759003733923	-2.477958325519319	-2.660319902357758	0.6788127813989473	0.5743874793764638	-0.7804717768455066	0.41180391996337057	-1.119987714935361	-0.06209168706209277	1.039027412486106	-0.9902931751651588	2.034210291128988	1.6027238022186154	-0.6291072829039817	-1.0138067631625092	2.7463593299902795	-1.6289532780532265	1.7425628416778582	-2.103946652095705	-0.29592157827373355	-0.5353932026806725	-0.10633752966530674	0.18723395937922457	2.115212781214323	0.8045711721414698
-0.8060937267305214	-0.48935768251507616	1.9793784013149014	0.8213246182499858	2.311342050282236	1.3421599401309905	0.05167255043822948	-1.276046206760343	-1.0106591557381395	1.3653892087118382	-0.9299213780228663	1.1479429979278593	-0.7320989151269088	-2.244305457980809	0.9202530724673265	-0.6513131365076263	-0.2040567980584957	-0.09281797881165771	-1.570761805862492	-0.6298296207846332	-1.1946950026724583	-0.06584267562197112	-0.2789021659748373	-1.081999994765834	2.6232160650676652	1.2746309011222265	-2.4832540316889724	-2.6649417544410055	0.7236348819079075	0.5892534385444331	-0.7724169538180623	0.47973965868014606	-1.177973339671445	-0.13021285533178373	1.0923456069303201	-1.0254029245406904	1.9782343045946305	1.5400151139608096	-0.6357487640050898	-1.0186866753937323	2.737764300034822	-1.5728428566122177	1.764961137265137	-2.135803886121761	-0.33289797267675747	-0.5975650655822651	-0.12470424701036893	0.11695082117449991	2.0577612860881414	0.7464093563063466
-0.8087023146252198	-0.46737269527685515	1.9461118481473374	0.7007097945176838	2.2635190943066488	1.345538991585963	0.03892629648905396	-1.2826904952042488	-1.0401648140069377	1.3355221883089372	-0.9116534159115508	1.1982376280008047	-0.7875348963403409	-2.2491266264794634	0.8868212735396639	-0.7333363490845842	-0.17472938746195987	-0.16506214256895765	-1.5805947767961208	-0.6634561721062644	-1.1691780759541794	-0.11215659815213652	-0.2905249188955043	-1.0637711541030437	2.64975244682713	1.2531927888832182	-2.4834574358050716	-2.671375975975184	0.7482562025775391	0.5716167171600423	-0.7660339364782548	0.4970817155932094	-1.2418984432632685	-0.17076559749132844	1.1278915838468584	-1.0725622837972948	1.9640595518974202	1.4836783067217139	-0.6196787869320134	-0.9827418821085405	2.7145905293684978	-1.552463829386302	1.808952454560211	-2.129936416951666	-0.3693068378599439	-0.6177426567160798	-0.11672708366932442	0.07329393040948089	1.9986299770431448	0.6858151629456458
-0.8024500506494675	-0.445999410873365	1.8694281734159706	0.5932573987351318	2.2168588632864012	1.3230441426020128	0.02366486192569368	-1.2587899122193393	-1.098854516078357	1.3132440221608277	-0.8764827605893248	1.2218074712110631	-0.7872467480991806	-2.2631413115638996	0.888935558323713	-0.814628424580875	-0.16341738852049498	-0.17442665551812514	-1.612823387490884	-0.6680803866582607	-1.132716924565811	-0.09704237646202138	-0.2724400577465026	-1.0515900352063012	2.632196364992362	1.2717331084870704	-2.4932577058808763	-2.665629917527847	0.788569131285573	0.5955728031700722	-0.7517807213208394	0.5410649556462461	-1.2807390299894155	-0.2159407888215444	1.1547182852515117	-1.1527954534751812	1.9045520747272136	1.513645198671851	-0.6027524810419788	-0.9577543825362855	2.6770519073571926	-1.522679778424172	1.81953687485013	-2.127825642507432	-0.3887843061786036	-0.6540311712441567	-0.12965811620674633	0.09310970670036375	1.897627854443541	0.6757767263992337
-0.7982314317715606	-0.42420245366217857	1.8062385810135768	0.5628375951163251	2.1865612363251543	1.3096672192809107	-0.05156700604438467	-1.2195634698494258	-1.1430689908209626	1.2084045820554283	-0.8855696683862273	1.2542852555117292	-0.81513825104823	-2.3364986225567526	0.8762107616540631	-0.9178563629174452	-0.13407924426117673	-0.20717931716197713	-1.6364448669227343	-0.6946262973622381	-1.114659440668618	-0.10723106373599951	-0.2791642784335521	-1.043766975372101	2.592879430507783	1.3062680823005628	-2.500011629214213	-2.6366433723699356	0.817107544674406	0.5993778527130124	-0.7509756858922022	0.6329750405150252	-1.3178281867452295	-0.23946700657370573	1.1212067571400304	-1.2086109524824362	1.9129255164008812	1.5109329697070073	-0.5991890482230241	-0.9309924412255102	2.6372051491305	-1.4726040508801321	1.8282828577457437	-2.111882827460025	-0.3973326065796946	-0.6740055959587937	-0.15164613536478183	0.12993011951679592	1.8384347875338822	0.6508763627983288
-0.7875539985411228	-0.40833045979214483	1.851546646989338	0.5483043609067482	2.1312522564183607	1.2916207051020037	-0.11637286939200711	-1.1766736900671968	-1.1988824118487447	1.1340247098004061	-0.8842060239464388	1.3445187321926961	-0.7993337356190084	-2.3858581584439245	0.8085961628804694	-0.9594682960335765	-0.1343451827719094	-0.194765785421554	-1.6492801689554242	-0.6886061811837466	-1.1258317338285988	-0.12057534068683165	-0.27411120380259824	-1.0066095647299496	2.5937106319076992	1.3137182869718724	-2.4821837067329566	-2.6330950960332777	0.8337814713960491	0.6387266222130743	-0.7587178625535496	0.7635061453841884	-1.357831869885433	-0.24104478729044332	1.058272056950027	-1.2455827451475836	1.8989618687255363	1.5310990997087122	-0.5955703683836205	-0.9069495938782156	2.578199718188406	-1.4586197142446264	1.827542695190641	-2.120419527093233	-0.42805999662002464	-0.6347389502459333	-0.1918953701028197	0.14868692845281922	1.748360496248615	0.5835928524278091
-0.7877116989573265	-0.3621560148227819	1.7390433669953254	0.53362732643266	2.0900481908135378	1.2540811699599008	-0.1889043352400417	-1.1335046705949603	-1.2745047505813267	1.0475077266033104	-0.8735878273741191	1.4223907823754114	-0.742524894275817	-2.4336823585632494	0.7497270877532203	-1.0333683467432118	-0.1349747841858729	-0.1718241167167878	-1.6543114296357786	-0.6917333616240698	-1.0969751172598246	-0.13371648449517665	-0.28647329901655716	-0.9598314149938754	2.5243729193952067	1.3161705566104214	-2.4839902105161005	-2.6179317427308737	0.8372625381718443	0.6597446246523526	-0.7656137093085776	0.9063452759063658	-1.4125804452655981	-0.23159902771511542	1.0356507987663124	-1.3073708088339833	1.8748380489012828	1.5349296143089752	-0.5617986540263517	-0.9136671350973758	2.55948336037528	-1.433490151496826	1.8223941129671115	-2.097618535588004	-0.4735567054649044	-0.5794571137966832	-0.19087493156820054	0.19606026711451724	1.7080755227898927	0.5446614289235143
-0.8153984760688051	-0.3181416555760098	1.651253155191818	0.50596391853827	2.0491662314463426	1.2227859884275258	-0.2526117658836041	-1.1267319857662599	-1.3348686513224695	0.9677120111252819	-0.8679096155367526	1.5152982913688846	-0.6947657086315685	-2.4587101813812837	0.719220427359463	-1.0818813790850208	-0.1284831610573202	-0.14594447087628964	-1.6814603115248214	-0.7314267687322072	-1.0846733463388891	-0.14842793221985798	-0.29699009795451936	-0.9326224775212548	2.473216352170218	1.3105251618120533	-2.5095191254278584	-2.6236974334584655	0.7924801270670201	0.6714209940143925	-0.76642925455418	0.9737305532125997	-1.4476719733144816	-0.2459614324515586	1.0495155983446618	-1.3147416950303874	1.8720765396734762	1.529510291400238	-0.49954236516877437	-0.889178319512917	2.5435143387861374	-1.4096830915043017	1.8847879970752799	-2.0632508787426214	-0.5402219721806734	-0.5338395071922128	-0.19326294905737978	0.31121942436257555	1.6158454363525998	0.5372170823012168
-0.8337081846612356	-0.2733399105035823	1.5256546717126074	0.4734260848552604	1.9957123084995447	1.2038014936708428	-0.33577298624557744	-1.1278489445262896	-1.4240522569148975	0.8683147047439712	-0.8593708188014393	1.5926764019270865	-0.6435480514293541	-2.479943962672813	0.6802769988623368	-1.1694158975901388	-0.08552912525241281	-0.12556254366812772	-1.686903551270787	-0.7443290871925712	-1.0611813667680248	-0.17781063499758915	-0.32367830069783615	-0.9018898118612642	2.439304443322162	1.303317281263544	-2.5068736813981305	-2.6222684101114657	0.781901299528968	0.6731296559952643	-0.7634889884378682	1.0008388157520982	-1.4600063155134173	-0.2549607978914616	1.1036783539872443	-1.3388366210724185	1.8697577943525405	1.5523294803879426	-0.4686178454724974	-0.8946619965741046	2.5419215898187932	-1.3674933177562651	1.9660038415271193	-2.0457042116635975	-0.5712337776671833	-0.48133147341267996	-0.1784318987510774	0.47068337987343656	1.5251190927986475	0.5096055266944981
-0.8756416279921122	-0.22601501228726387	1.4508154704147516	0.4005677321454586	1.9710161875731402	1.1915359286213207	-0.43848664952574934	-1.1400977800603116	-1.4713154135131163	0.7952564357549068	-0.8529662023250351	1.6958436520362596	-0.5520512875643597	-2.4866236955220185	0.6206133057673153	-1.2487536019290157	-0.06534295045250628	-0.07657813669131289	-1.6775404518858459	-0.7226967119475112	-0.9948217367926372	-0.20897700381741235	-0.3273129131438764	-0.8913907995537155	2.399166281854466	1.3134974186307784	-2.494109271024981	-2.638245986405509	0.7498024642795611	0.6264996192643888	-0.7817573674482903	1.0531746911036346	-1.4751820774306474	-0.2275117112539362	1.1453983235133123	-1.3623089576978606	1.8509823053641346	1.563012199770185	-0.45352258368876947	-0.9002324500726966	2.5210154617500424	-1.321279925320958	1.9856818242825132	-2.002446481884926	-0.5979983341852808	-0.4487870448343367	-0.13183096129789645	0.5745730429691782	1.470210493666911	0.4718384324596684
-0.9295873828239184	-0.21570612483081888	1.3355304277435152	0.36379921404486526	1.9266303408405314	1.1859849407008725	-0.49418797969644446	-1.1515699521478502	-1.5226921436573595	0.7141785527625444	-0.8601579602179736	1.8158972485603944	-0.46670468772163176	-2.479482485720397	0.6241883284929877	-1.3537077239440667	-0.06560312162204232	-0.07334404847418438	-1.6935276630378233	-0.7496079295878133	-0.931330100984629	-0.20363416821313884	-0.37923975006815197	-0.8808485341731813	2.3464725461738993	1.341455564298888	-2.494344496339892	-2.64450351741739	0.6892424356117113	0.5775995463671276	-0.7985577650166282	1.1356402006879676	-1.4962169884238068	-0.2500679702281339	1.1299408284595975	-1.422156259892547	1.8191150568357664	1.5995538529617161	-0.39340297334705376	-0.8892114918633146	2.5169442957129142	-1.271963292266663	1.966021076877691	-1.9772128938228888	-0.6403714628668504	-0.40611555166930013	-0.08342696252659083	0.6127089664070063	1.4234843659276164	0.4429387539542601
-0.9964528902721161	-0.18637537740338853	1.188145664486219	0.2817981211531001	1.912827892151943	1.1673900016829872	-0.5818732884972637	-1.115383720679432	-1.560326725641521	0.6233479050416724	-0.8785613842951477	1.8899909642128907	-0.42311533960571346	-2.5121344140539734	0.6396346715182959	-1.4275380809975406	-0.1197855299210638	-0.08908073309293726	-1.6979247990779727	-0.7753655535694856	-0.886500000328523	-0.21218177527240653	-0.4203250079029832	-0.8772177367533887	2.32972439209985	1.400707598638033	-2.5029028832271956	-2.634401159309206	0.608375333993217	0.5500584982881604	-0.8345964652941282	1.2215699175199037	-1.4865979897764872	-0.27580626908129463	1.092923384061919	-1.4622567432810611	1.7927789135288368	1.640570008654813	-0.39543478117945596	-0.9041741154517637	2.478906252415239	-1.2140245384941584	1.9464512938231078	-1.9163727389526852	-0.667546046229555	-0.3624582806123966	-0.04033695567602682	0.6933651739077134	1.4425033688633375	0.47044993634809373
-1.0970200917164905	-0.15332793000810035	1.1326054147052267	0.22939972383506815	1.8688358399354588	1.1243393772529013	-0.6135010333790443	-1.0849034963814221	-1.5991963458210636	0.5901500803862354	-0.9149062538997089	1.9128069621009693	-0.37484496789902166	-2.5333876669468696	0.607299974304421	-1.4477161179468236	-0.12013413365561454	-0.09811212107553359	-1.7102202200475578	-0.7903111582270033	-0.8633487280010016	-0.24167896000429626	-0.38949060369577293	-0.8979822002685072	2.241734520173233	1.3635146321025724	-2.5112530657796395	-2.6314304853232153	0.5500684559544912	0.5725538516988549	-0.882477878901525	1.3067400872935064	-1.470435725631444	-0.3188823758498447	1.110603313791214	-1.472913756605027	1.734072497903328	1.6994250864418734	-0.43672995585714247	-0.9295093870259148	2.4241521321946506	-1.1503605903977008	1.9260226157983726	-1.862608463734104	-0.6618327885826061	-0.3290154316952053	-0.03846453719656301	0.7580832856464528	1.4458859171455833	0.4639011418363136
-1.1497286681989547	-0.12686847372311358	1.0086008687835404	0.17549881534204945	1.8584999614262174	1.1151859055356745	-0.666108591187893	-1.095782171893093	-1.6118473020423323	0.5598138756563225	-0.960519032312982	1.9200003703792958	-0.3698723327468817	-2.5072071253278647	0.5834738311776462	-1.4452430434052745	-0.16901907886162615	-0.10704519092563487	-1.721042008055494	-0.8206671669772956	-0.8467240921317837	-0.30228673976642906	-0.36568447790672715	-0.910414975981092	2.1924642259917886	1.3096984831639575	-2.5160954975698973	-2.6320638846809237	0.48906122757793435	0.5897663584643992	-0.9238510229772292	1.3819450557169035	-1.477675802720524	-0.3540258749845981	1.0811974455696847	-1.4863888815640842	1.7258288083873254	1.731033719621919	-0.4603885058104513	-0.9324480271293224	2.3810492717765697	-1.0864273619735465	1.9163583717250823	-1.8008733068449452	-0.6892959093544789	-0.26885012102825057	-0.007867987436798018	0.8263649481623798	1.4846594146176226	0.4355713601285075
-1.170981586916022	-0.11432695161948359	0.9101836104357239	0.12626671169867673	1.8446926025815675	1.1198612998309294	-0.6293808316098178	-1.115032650844085	-1.6176194014569916	0.5988107781467001	-1.020901677395437	1.9194237994867582	-0.3380187914818772	-2.448629733353201	0.5562363129504359	-1.3890825595655705	-0.19780596142490173	-0.13763948039024446	-1.7311341488261491	-0.8123645999407565	-0.8493546962781482	-0.32427171785658016	-0.3438808976713918	-0.9223856857720415	2.159068770280214	1.2480976717803762	-2.5151605690907535	-2.6255945316978675	0.4748105252082194	0.5825269940684221	-0.9477902344077576	1.4390189912238387	-1.4998113630264318	-0.3793792506180157	1.0540608065008175	-1.509471920899153	1.688808403116301	1.855044756929655	-0.45349545345551323	-0.9274720576833113	2.32190180168276	-1.0266183737633574	1.9102608877006382	-1.7170428533444686	-0.7376218034271489	-0.2499786188140399	0.02136374243243816	0.817852484389807	1.4840148407806733	0.42470540220475517
-1.186915700686583	-0.1071851192750453	0.7928676186519191	0.03065431900345348	1.8246238127274235	1.1376038589734188	-0.5601678908354286	-1.136532311221021	-1.5941134202624971	0.627871893574109	-1.101792415779441	1.9206847711166397	-0.3253603561280173	-2.425988155282784	0.6018909580283939	-1.3914156004857765	-0.2539974871113316	-0.1602850380136141	-1.7429163462015809	-0.8434898989060027	-0.8354037419205913	-0.34150600481834414	-0.3096397366546026	-0.9356465956301596	2.0885784584931706	1.2103266612436518	-2.5164722266642636	-2.626928493477316	0.43860541424302824	0.5595089872791612	-0.977594304375373	1.4859763765202367	-1.5239573566499482	-0.38456508692466973	1.076135074279042	-1.5400432081137532	1.674439702818717	1.9690208847126833	-0.4264964318729187	-0.9487431319019262	2.298270141645771	-0.9983544770007906	1.9456709154500047	-1.6559797367492137	-0.7647074391674786	-0.26480879232204374	0.07035875174728083	0.8273521110288797	1.5505419406245369	0.43020920004461116
-1.1771446466159419	-0.15222492811560678	0.7616457082058992	0.009596315782641453	1.772294315518686	1.1612071645102242	-0.537772341862411	-1.167408499195215	-1.5919492855368225	0.6736942146147652	-1.1784647909334918	1.9176183062804353	-0.30403600095406746	-2.3913851724921598	0.6219947748905296	-1.3348877976854723	-0.3053683486177894	-0.19227660164356392	-1.7577152804800018	-0.8129943546592694	-0.8213837601190658	-0.3521017849618029	-0.28703733099835754	-0.9435647408010434	2.0433842651500624	1.1723953633965334	-2.5279452048591318	-2.636817996336417	0.39512843579893053	0.5749630918262719	-0.9975676074100417	1.4162213684471348	-1.545886073244899	-0.38690762804222095	1.0854698991551064	-1.5239746762055921	1.670688616056885	2.09927467719269	-0.4211128070409599	-0.9388540661856577	2.2439989337750594	-0.9591997710650151	1.9645800100660096	-1.587006737445895	-0.7766904194647724	-0.2657939023427104	0.07619700907949138	0.8640311059176575	1.582669018500879	0.44444658266337556
-1.152019837545483	-0.17079390203006053	0.7616091579981318	0.008398876196851368	1.7476600625586554	1.1970413595577907	-0.49309639108943426	-1.170513357227516	-1.5378555787106927	0.729250088094678	-1.2375049998119856	1.9067548025130712	-0.3005186529525955	-2.381918079907161	0.6255753112838592	-1.266145292968079	-0.36841099503402724	-0.18591137007744873	-1.7771568553169197	-0.7868641804686852	-0.8256918878166101	-0.32619621323397713	-0.2693364942860692	-0.9693256131059153	1.9952705600098881	1.1426122141785824	-2.5271440182352345	-2.6006615357737095	0.3555383619289277	0.5839605907622061	-1.045384916099219	1.422695736361345	-1.5677961848499753	-0.3734193345459886	1.0456117775103546	-1.5595352661931365	1.6210642988722455	2.1885103209349386	-0.4400743737021747	-0.9446281240435083	2.190645062092515	-0.9489923728199414	1.956033191221445	-1.5244070780190375	-0.8169836924007068	-0.23514284854537637	0.10061263267363837	0.8785893170840875	1.6811678465409035	0.42307154935057295
-1.111511007738763	-0.18434634780264478	0.7993054089101367	0.0381614991675643	1.7079427922092236	1.226719413244862	-0.4175396339326104	-1.166278970159751	-1.4647204920412993	0.7974941618662795	-1.3064142581751297	1.8805300536208764	-0.28213811995396204	-2.3810077825432185	0.652996749710782	-1.1570792587043106	-0.4191998837525702	-0.17192359153319448	-1.782460749202458	-0.7280094473918399	-0.8243586898118744	-0.3222944243938267	-0.2273439538400869	-0.9965456304376833	1.924775925975565	1.1006030557024613	-2.549103739423245	-2.5512191878677433	0.3192549397126588	0.6337172013243434	-1.0704197138825158	1.3859431881106787	-1.613553187506057	-0.35560086775385885	0.9966608493318004	-1.6038507514939635	1.6134235586161672	2.255891643781184	-0.4259863834877029	-0.8900109127797157	2.136945229552136	-0.9657424856456436	1.953577153764991	-1.4508510583890426	-0.8582277286416632	-0.21032582333050226	0.12758418745321562	0.861566294798998	1.757741197551309	0.39255809263355945
-1.074466277310201	-0.22750149859540897	0.7901389381225912	0.02090681135391908	1.6382352706679881	1.2453723866372424	-0.3185085558146414	-1.1758754775771112	-1.424615296926612	0.8530045325558572	-1.4036937284805275	1.8638659932368296	-0.28751734889831654	-2.382707653342623	0.7072883582572456	-1.040883762693905	-0.4215415844823167	-0.15172095033134675	-1.8061666439526536	-0.6847876098751602	-0.8240751908743166	-0.3180073438505563	-0.21317377626859507	-1.011863972743272	1.842480448599495	1.0366673504273125	-2.580588767548734	-2.5051525588877714	0.30127881858711214	0.6869838797483572	-1.0870540232410186	1.349385431448773	-1.6472410237894723	-0.3560172859102656	0.9749695892987292	-1.6232955786520886	1.5989187580497457	2.3203385014591076	-0.4350123654535435	-0.8315895880112315	2.0968898772788074	-0.9573129339060106	1.939332136517558	-1.4011747653651494	-0.8969373000084795	-0.14502444955783178	0.1462681539163622	0.8857982257421154	1.8001550983075347	0.39837081691751686
-1.0587572981405504	-0.22994395215688163	0.8232285240204595	-0.08999410292149171	1.5968043558531286	1.2410248865578841	-0.21111385081291467	-1.1826257154853927	-1.4029234961321129	0.948661509571615	-1.5068335307079705	1.863000740901531	-0.3304431248627163	-2.3706868602382434	0.712272615361121	-0.9057973676154722	-0.41805138183483403	-0.1497788780435933	-1.8218960316044206	-0.6046440786718184	-0.8407282548708706	-0.33795324128608856	-0.15749392931539183	-1.0080009228289541	1.7713006940406195	0.9814111399047633	-2.6201607871158523	-2.448295408712773	0.261004155873622	0.7329326747566309	-1.0948930143501419	1.2134461273037398	-1.6622694779633438	-0.3402458287317193	0.9767234900643877	-1.6152033474764635	1.5773477145494086	2.4023030493268323	-0.44815030422708146	-0.8206200130479202	2.083012091475275	-0.944485253522472	1.937134629319678	-1.342572220712959	-0.9111982072202582	-0.06701999190605287	0.1489820782762758	0.9044769190158439	1.8419453082985726	0.4323181527731152
-1.0379270377780223	-0.24599154831825767	0.9079991665165579	-0.09488331191487455	1.5388478197980295	1.2569705563800715	-0.12102449029436999	-1.1676195002471499	-1.4375829296082345	1.0153291644513815	-1.6027591935850913	1.865420675464922	-0.38264020901925944	-2.3485418080027043	0.7330444721349526	-0.8144897374366602	-0.3830934441911841	-0.15562360184944096	-1.8425145067688018	-0.5195766254300005	-0.865736010065105	-0.3074091252828034	-0.09042152800805744	-0.9812734888971342	1.680860440387049	0.9245507941734668	-2.6633086175479965	-2.403883057663782	0.22478917593525657	0.7196891482943213	-1.1008544473470576	1.0856670492116172	-1.6864167848802634	-0.3195348059561845	0.9549916467636027	-1.6435504876717992	1.572263227926551	2.5059202688660482	-0.40945321934139856	-0.7596793078787816	2.0613344042424866	-0.9986636151540237	1.9505542647786265	-1.324164206214987	-0.8991533974781429	0.0029742055714414074	0.14288231529833778	0.92695065216356	1.857821536269902	0.4784809086368075
-0.9510441970286025	-0.25959039635073244	0.9800849589943361	-0.04679220289365184	1.4720706793942362	1.2844730464532608	-0.05525351929742724	-1.1446051216803668	-1.4437328938162657	1.0339539621221348	-1.6919705997427297	1.8580400928446497	-0.4443482631262182	-2.312672197543108	0.7886762268347057	-0.7662614850074865	-0.4010934762697307	-0.19513476758938791	-1.8673454678790562	-0.44531408490527047	-0.8879820220735596	-0.22642192517606055	-0.10198918795163456	-0.9420524773810447	1.6232607323904689	0.8876910233068569	-2.6984653586769385	-2.34487048977234	0.196132963540902	0.6844971913150831	-1.0719136272635308	0.9689477890882691	-1.6900492449915725	-0.2925740636977536	0.9429425738913156	-1.6617401173164787	1.5436709847779446	2.6110099966958806	-0.3459339441342017	-0.7110102450249263	2.026132263979039	-1.0319043752837365	1.9427590987228793	-1.3108272037438031	-0.9310411200996276	0.06460943636780739	0.14124488431312784	0.9513888275077363	1.8930132049273314	0.5340040242309783
-0.9059471877726702	-0.2526407904116145	1.0661694007168854	-0.019561539720501314	1.374254478463925	1.3276092715857268	0.04045150802587959	-1.135991789377341	-1.483140327238647	1.0858675900289951	-1.7512399478159701	1.8653764954562835	-0.4918213785214302	-2.329116938478239	0.7921700312666188	-0.7623896900250587	-0.39099293938739843	-0.245088475684212	-1.8628449331714592	-0.3665270956585169	-0.9105141734029161	-0.1368901763727243	-0.1481924514261328	-0.9052799732206804	1.5493488631608092	0.8401096721111303	-2.720574628064987	-2.275805161112306	0.20702320937428836	0.6639426072381835	-1.0710411643249327	0.8480637726869465	-1.6843708926407763	-0.2524152929880678	0.9514809668669688	-1.6583280410655608	1.4737091119622237	2.745220451779391	-0.2814734964715003	-0.7114815308487572	2.004909558882816	-1.0786577175817307	1.931914233135434	-1.275818742280149	-0.9455688701785316	0.09899879235027927	0.14541733295139259	0.9146140933011461	1.9251154523220055	0.5959967510245423
-0.8798692734931688	-0.25603420785230463	1.1409527324114395	-0.04610276798062114	1.2888796309619825	1.3702746928551022	0.06002712868416016	-1.1622070987958169	-1.502813986523092	1.1188581241951274	-1.7651029142220522	1.887194846181862	-0.5343080054836771	-2.3460134205651024	0.8265127963954582	-0.7422706287739954	-0.4025181697492156	-0.22769079296825007	-1.8550596732177034	-0.31291881524855264	-0.9399326831056747	-0.05904069105288101	-0.19333798433305036	-0.8550790543744261	1.484342153249294	0.824375011491578	-2.7415776954573956	-2.2380905174640766	0.15192685539482	0.693594355870421	-1.0648252282485318	0.7167505585682336	-1.6463921984867302	-0.22076534604146833	1.0207211386810662	-1.6659479630286007	1.4222573339584705	2.799393750420156	-0.23052982429398644	-0.708453238903366	2.0071673376504093	-1.1076894393806953	1.9210751126648458	-1.257976545744807	-0.9487482053148917	0.16477144275683667	0.13328445698744568	0.9236871798451883	1.9721596648982618	0.6050727199851801
[truncated: 194 more rows]
[truncated: 4 more columns]
