# Supplementary material for: Obesity dysregulates feeding-evoked response dynamics in hypothalamic satiety neurons
Source: Sci Rep. 2025 Oct 14;15:35837. doi: 10.1038/s41598-025-19800-2 (PMC12521569; doi:10.1038/s41598-025-19800-2)
Supplement: Supplementary file 8 — Supplementary Material 8. [file 41598_2025_19800_MOESM8_ESM.zip › Supp Fig 3/Supp Fig 3a/Supp Fig 3a/NCD_to_HFD_1st_MPK172_mean_licking_1.csv]

0.0
0.3125
0.20833333333333331
0.2604166666666667
0.25000000000000006
0.24305555555555555
0.32738095238095233
0.2864583333333333
0.2777777777777778
0.27083333333333337
0.29166666666666663
0.22916666666666669
0.22916666666666669
0.20833333333333331
0.1875
0.20833333333333331
0.12500000000000003
0.12500000000000003
0.10416666666666666
0.08333333333333333
0.06250000000000001
0.06250000000000001
0.10416666666666666
0.08333333333333333
0.12499999999999999
0.14583333333333331
0.16666666666666666
0.20833333333333331
0.22916666666666669
0.27083333333333337
0.2916666666666667
0.2916666666666667
0.27083333333333337
0.31250000000000006
0.31250000000000006
0.27083333333333337
0.29166666666666674
0.31250000000000006
0.31250000000000006
0.31250000000000006
0.3333333333333333
0.3958333333333333
0.41666666666666663
0.375
0.3333333333333333
0.3333333333333333
0.29166666666666663
0.22916666666666666
0.20833333333333331
0.16666666666666666
0.12500000000000003
0.08333333333333333
0.06250000000000001
0.06250000000000001
0.08333333333333333
0.08333333333333333
0.08333333333333333
0.12499999999999999
0.12499999999999999
0.12499999999999999
0.12499999999999999
0.10416666666666666
0.08333333333333333
0.08333333333333333
0.06250000000000001
0.041666666666666664
0.041666666666666664
0.020833333333333332
0.020833333333333332
0.041666666666666664
0.06249999999999999
0.06249999999999999
0.08333333333333333
0.10416666666666666
0.10416666666666666
0.14583333333333331
0.14583333333333331
0.14583333333333331
0.1875
0.16666666666666666
0.16666666666666666
0.1875
0.1875
0.1875
0.1875
0.16666666666666666
0.1875
0.16666666666666666
0.12499999999999999
0.12499999999999999
0.12499999999999999
0.10416666666666666
0.08333333333333333
0.06250000000000001
0.06250000000000001
0.041666666666666664
0.020833333333333332
0.020833333333333332
0.041666666666666664
0.041666666666666664
0.041666666666666664
0.08333333333333333
0.14583333333333331
0.5000000000000002
0.9583333333333333
1.4374999999999991
1.8124999999999993
2.354166666666666
2.916666666666667
3.5000000000000004
4.083333333333332
4.583333333333332
5.1875
5.416666666666666
5.416666666666665
5.541666666666664
5.750000000000001
5.812499999999999
5.729166666666668
5.812500000000002
5.854166666666667
5.770833333333333
5.5625
5.416666666666666
5.520833333333334
5.395833333333334
5.208333333333335
5.062499999999998
4.9375
4.687499999999998
4.479166666666664
4.479166666666665
4.354166666666666
4.416666666666666
4.187499999999998
3.958333333333332
4.020833333333333
3.9791666666666665
3.9375
3.791666666666667
3.7083333333333335
3.645833333333333
3.416666666666666
3.1250000000000004
3.145833333333333
3.1041666666666674
2.958333333333334
2.895833333333333
2.937500000000001
2.958333333333334
2.9791666666666665
2.937500000000001
3.208333333333334
3.395833333333333
3.4375
3.6250000000000004
3.8333333333333326
3.791666666666666
3.9375
4.104166666666665
4.14583333333333
4.27083333333333
4.291666666666665
4.395833333333331
4.312499999999997
4.395833333333331
4.291666666666664
4.458333333333332
4.354166666666665
4.312499999999997
4.374999999999998
4.354166666666666
4.437499999999999
4.333333333333333
4.458333333333332
4.354166666666666
4.437499999999999
4.458333333333333
4.479166666666666
4.437499999999998
4.479166666666666
4.333333333333333
4.499999999999999
4.458333333333333
4.458333333333333
4.583333333333333
4.604166666666666
4.479166666666665
4.541666666666665
4.583333333333334
4.479166666666667
4.541666666666667
4.437499999999999
4.499999999999998
4.583333333333332
4.541666666666667
4.458333333333333
4.562499999999999
4.499999999999999
4.604166666666665
4.645833333333333
4.749999999999999
4.645833333333333
4.708333333333333
4.666666666666666
4.666666666666666
4.770833333333331
4.624999999999999
4.645833333333333
4.604166666666666
4.4375
4.541666666666667
4.395833333333333
4.375000000000001
4.3125
4.249999999999998
4.062499999999999
4.187499999999999
4.083333333333332
4.083333333333331
4.1875
3.9791666666666665
4.062499999999998
3.9791666666666665
3.9583333333333326
3.8749999999999996
3.875
3.791666666666666
3.791666666666666
3.6458333333333326
3.6041666666666656
3.4999999999999987
3.4999999999999987
3.458333333333332
3.333333333333332
3.3124999999999987
3.270833333333332
3.124999999999999
3.0208333333333326
2.874999999999999
2.791666666666666
2.770833333333333
2.645833333333333
2.479166666666666
2.4791666666666665
2.4166666666666665
2.3541666666666665
2.229166666666666
2.1874999999999996
2.166666666666666
2.0208333333333335
1.958333333333333
1.8333333333333333
1.7916666666666667
1.625
1.5208333333333333
1.375
1.3958333333333335
1.3125
1.1666666666666667
1.2083333333333335
1.0833333333333335
1.0416666666666667
0.9791666666666666
0.9999999999999999
0.895833333333333
0.8958333333333334
0.8541666666666669
0.8541666666666669
0.9583333333333334
0.8541666666666669
0.8541666666666669
0.8333333333333336
0.8750000000000001
0.8125
0.8541666666666669
0.8333333333333333
0.8333333333333333
0.7708333333333333
0.7083333333333333
0.6666666666666667
0.6458333333333334
0.6458333333333334
0.6041666666666667
0.5833333333333334
0.5416666666666667
0.4791666666666667
0.41666666666666663
0.35416666666666674
0.3125
0.2916666666666667
0.25000000000000006
0.1875
0.14583333333333331
0.14583333333333331
0.12499999999999999
0.12500000000000003
0.12500000000000003
0.16666666666666666
0.20833333333333331
0.22916666666666669
0.27083333333333337
0.3125
0.3333333333333333
0.35416666666666663
0.35416666666666663
0.37500000000000006
0.37500000000000006
0.375
0.33333333333333337
0.31250000000000006
0.31250000000000006
0.27083333333333337
0.25000000000000006
0.1875
0.20833333333333331
0.1875
0.16666666666666666
0.14583333333333334
0.12499999999999999
0.14583333333333331
0.14583333333333331
0.1875
0.24999999999999997
0.3333333333333333
0.41666666666666663
0.43750000000000006
0.5208333333333334
0.5416666666666666
0.5416666666666666
0.5416666666666667
0.49999999999999994
0.4583333333333333
0.37500000000000006
0.29166666666666663
0.18750000000000003
0.14583333333333331
0.06250000000000001
0.020833333333333332
0.020833333333333332
0.020833333333333332
0.041666666666666664
0.10416666666666666
0.12500000000000003
0.14583333333333331
0.16666666666666666
0.18750000000000003
0.22916666666666669
0.25000000000000006
0.25000000000000006
0.22916666666666669
0.20833333333333331
0.16666666666666666
0.14583333333333331
0.12500000000000003
0.10416666666666666
0.08333333333333333
0.041666666666666664
0.020833333333333332
0.020833333333333332
0.020833333333333332
0.020833333333333332
0.0
0.020833333333333332
0.041666666666666664
0.06250000000000001
0.06250000000000001
0.08333333333333333
0.10416666666666666
0.10416666666666666
0.12499999999999999
0.12499999999999999
0.14583333333333334
0.14583333333333334
0.14583333333333334
0.12499999999999999
0.14583333333333331
0.12499999999999999
0.10416666666666666
0.10416666666666666
0.08333333333333333
0.10416666666666666
0.08333333333333333
0.06250000000000001
0.041666666666666664
0.041666666666666664
0.020833333333333332
0.020833333333333332
0.020833333333333332
0.020833333333333332
0.020833333333333332
0.020833333333333332
0.020833333333333332
0.041666666666666664
0.06250000000000001
0.08333333333333333
0.10416666666666666
0.12500000000000003
0.14583333333333331
0.1875
0.20833333333333331
0.22916666666666669
0.22916666666666669
0.24999999999999997
0.24999999999999997
0.29166666666666663
0.29166666666666663
0.3125
0.3333333333333333
0.3333333333333333
0.3125
0.3333333333333333
0.35416666666666663
0.35416666666666663
0.375
0.35416666666666674
0.35416666666666674
0.35416666666666674
0.35416666666666674
0.375
0.41666666666666663
0.37500000000000006
0.39583333333333337
0.39583333333333337
0.43750000000000006
0.45833333333333337
0.45833333333333337
0.45833333333333337
0.45833333333333337
0.41666666666666663
0.41666666666666663
0.41666666666666663
0.41666666666666663
0.375
0.3125
0.2916666666666667
0.29166666666666663
0.2708333333333333
0.22916666666666666
0.25000000000000006
0.22916666666666669
0.22916666666666669
0.24999999999999997
0.3125
0.3125
0.3125
0.3541666666666666
0.3541666666666666
0.43750000000000006
0.47916666666666663
0.49999999999999994
0.5208333333333334
0.49999999999999994
0.4791666666666667
0.49999999999999994
0.5000000000000001
0.5000000000000001
0.4791666666666667
0.43750000000000006
0.43750000000000006
0.43750000000000006
0.45833333333333337
0.45833333333333337
0.5000000000000001
0.5208333333333334
0.5416666666666667
0.5625
0.6041666666666666
0.6458333333333334
0.6458333333333334
0.6875
0.6458333333333334
0.6666666666666666
0.6458333333333334
0.625
0.6041666666666666
0.5625
0.5416666666666667
0.5416666666666667
0.47916666666666663
0.41666666666666663
0.41666666666666663
0.3958333333333333
0.35416666666666663
0.3333333333333333
0.31249999999999994
0.27083333333333337
0.27083333333333337
0.20833333333333331
0.22916666666666669
0.22916666666666669
0.20833333333333331
0.22916666666666669
0.22916666666666669
0.27083333333333337
0.29166666666666663
0.3125
0.3333333333333333
0.35416666666666663
0.3125
0.3125
0.3333333333333333
0.2916666666666667
0.27083333333333337
0.22916666666666669
0.1875
0.1875
0.14583333333333331
0.12499999999999999
0.12499999999999999
0.10416666666666666
0.08333333333333333
0.08333333333333333
0.08333333333333333
0.06249999999999999
0.06249999999999999
0.041666666666666664
0.041666666666666664
0.020833333333333332
0.020833333333333332
0.020833333333333332
0.041666666666666664
0.020833333333333332
0.020833333333333332
0.020833333333333332
0.041666666666666664
0.041666666666666664
0.041666666666666664
0.041666666666666664
0.06250000000000001
0.06250000000000001
0.06250000000000001
0.08333333333333333
0.10416666666666666
0.10416666666666666
0.10416666666666666
0.12499999999999999
0.12499999999999999
0.14583333333333331
0.12499999999999999
0.12499999999999999
0.10416666666666666
0.10416666666666666
0.12499999999999999
0.12499999999999999
0.10416666666666666
0.08333333333333333
0.08333333333333333
0.06250000000000001
0.06250000000000001
0.08333333333333333
0.10416666666666666
0.12500000000000003
0.10416666666666666
0.12500000000000003
0.14583333333333331
0.14583333333333331
0.16666666666666666
0.16666666666666666
0.16666666666666666
0.14583333333333331
0.12500000000000003
0.10416666666666666
0.08333333333333333
0.08333333333333333
0.08333333333333333
0.08333333333333333
0.06250000000000001
0.08333333333333333
0.10416666666666666
0.10416666666666666
0.10416666666666666
0.12500000000000003
0.12500000000000003
0.14583333333333331
0.14583333333333331
0.16666666666666666
0.1875
0.1875
0.1875
0.20833333333333331
0.22916666666666669
0.20833333333333331
0.22916666666666669
0.20833333333333331
0.20833333333333331
0.20833333333333331
0.20833333333333331
0.1875
0.20833333333333331
0.1875
0.22916666666666669
0.20833333333333331
0.20833333333333331
0.1875
0.1875
0.1875
0.1875
0.20833333333333331
0.20833333333333331
0.20833333333333331
