# Supplementary material for: Obesity dysregulates feeding-evoked response dynamics in hypothalamic satiety neurons
Source: Sci Rep. 2025 Oct 14;15:35837. doi: 10.1038/s41598-025-19800-2 (PMC12521569; doi:10.1038/s41598-025-19800-2)
Supplement: Supplementary file 8 — Supplementary Material 8. [file 41598_2025_19800_MOESM8_ESM.zip › Supp Fig 3/Supp Fig 3a/Supp Fig 3a/NCD_to_HFD_1st_MPK172_mean_licking_2.csv]

0.47058823529411764
0.47058823529411764
0.47058823529411764
0.4117647058823529
0.3764705882352942
0.35294117647058815
0.3361344537815126
0.338235294117647
0.32679738562091504
0.3294117647058824
0.31764705882352945
0.28235294117647064
0.24705882352941178
0.24705882352941178
0.24705882352941178
0.2235294117647059
0.24705882352941178
0.22352941176470592
0.2235294117647059
0.21176470588235294
0.20000000000000004
0.2
0.2
0.18823529411764708
0.1764705882352941
0.2
0.16470588235294115
0.16470588235294115
0.16470588235294115
0.1411764705882353
0.14117647058823532
0.15294117647058825
0.1647058823529412
0.1764705882352941
0.17647058823529416
0.18823529411764708
0.21176470588235294
0.21176470588235294
0.22352941176470587
0.27058823529411763
0.3058823529411765
0.3176470588235294
0.3294117647058823
0.3294117647058824
0.3294117647058824
0.29411764705882354
0.2823529411764706
0.27058823529411763
0.24705882352941183
0.2
0.15294117647058825
0.12941176470588237
0.10588235294117647
0.09411764705882353
0.12941176470588237
0.14117647058823535
0.14117647058823532
0.1764705882352941
0.1764705882352941
0.2
0.2
0.2
0.2235294117647059
0.2235294117647059
0.21176470588235294
0.23529411764705882
0.23529411764705882
0.23529411764705882
0.2705882352941177
0.29411764705882354
0.3529411764705882
0.3882352941176471
0.4117647058823529
0.43529411764705883
0.47058823529411764
0.48235294117647054
0.49411764705882344
0.49411764705882344
0.49411764705882355
0.48235294117647054
0.4352941176470588
0.4117647058823529
0.36470588235294116
0.3647058823529412
0.3058823529411765
0.2705882352941177
0.25882352941176473
0.23529411764705882
0.18823529411764708
0.16470588235294115
0.15294117647058825
0.14117647058823532
0.14117647058823532
0.11764705882352941
0.10588235294117647
0.10588235294117647
0.08235294117647057
0.08235294117647057
0.09411764705882353
0.0823529411764706
0.08235294117647057
0.10588235294117647
0.2705882352941178
0.705882352941176
1.411764705882352
2.117647058823528
2.8117647058823545
3.5999999999999988
4.282352941176466
5.0705882352941165
5.7647058823529465
6.352941176470594
6.882352941176473
7.141176470588232
7.1294117647058775
7.141176470588232
7.199999999999996
7.211764705882348
7.282352941176468
7.211764705882352
7.152941176470591
7.364705882352939
7.364705882352939
7.470588235294114
7.482352941176468
7.458823529411762
7.411764705882349
7.364705882352938
7.3411764705882305
7.37647058823529
7.423529411764701
7.2235294117647015
7.317647058823525
7.317647058823525
7.399999999999994
7.388235294117644
7.270588235294114
7.28235294117647
7.3294117647058785
7.247058823529411
7.258823529411764
7.2705882352941185
7.152941176470592
6.905882352941182
6.635294117647062
6.623529411764708
6.611764705882358
6.529411764705887
6.4352941176470635
6.458823529411769
6.435294117647061
6.505882352941179
6.458823529411768
6.647058823529416
6.87058823529412
6.823529411764712
6.988235294117655
7.01176470588236
6.9764705882352995
6.964705882352949
6.976470588235299
6.952941176470597
7.023529411764711
6.9294117647058915
6.894117647058832
6.941176470588242
6.788235294117657
6.776470588235303
6.65882352941177
6.541176470588242
6.458823529411771
6.235294117647065
6.058823529411772
5.952941176470594
5.6352941176470654
5.4000000000000075
5.188235294117652
4.882352941176473
4.658823529411768
4.3764705882352954
4.058823529411765
3.7882352941176474
3.4705882352941186
3.105882352941177
2.8235294117647065
2.4823529411764707
2.1764705882352935
1.823529411764706
1.564705882352941
1.3529411764705883
1.0823529411764703
0.9176470588235291
0.7294117647058823
0.5529411764705883
0.47058823529411764
0.37647058823529417
0.3411764705882353
0.3294117647058824
0.2823529411764706
0.25882352941176473
0.24705882352941178
0.24705882352941172
0.23529411764705882
0.24705882352941178
0.27058823529411763
0.29411764705882354
0.28235294117647064
0.2705882352941177
0.2705882352941177
0.23529411764705882
0.24705882352941183
0.23529411764705888
0.23529411764705882
0.22352941176470592
0.17647058823529416
0.14117647058823532
0.12941176470588237
0.11764705882352941
0.1411764705882353
0.12941176470588237
0.11764705882352941
0.10588235294117647
0.09411764705882353
0.10588235294117647
0.12941176470588237
0.12941176470588237
0.15294117647058825
0.17647058823529416
0.1411764705882353
0.15294117647058822
0.15294117647058825
0.1411764705882353
0.1411764705882353
0.14117647058823535
0.15294117647058825
0.1764705882352941
0.2
0.21176470588235294
0.23529411764705882
0.2705882352941177
0.3176470588235294
0.3294117647058823
0.3529411764705882
0.3529411764705882
0.3411764705882353
0.3294117647058823
0.2705882352941177
0.22352941176470587
0.21176470588235294
0.1764705882352941
0.12941176470588237
0.1411764705882353
0.15294117647058825
0.12941176470588237
0.1411764705882353
0.12941176470588234
0.16470588235294115
0.2
0.2
0.24705882352941178
0.28235294117647064
0.28235294117647064
0.2705882352941177
0.3058823529411765
0.28235294117647064
0.2941176470588236
0.2705882352941177
0.23529411764705882
0.25882352941176473
0.2235294117647059
0.18823529411764706
0.18823529411764706
0.18823529411764708
0.18823529411764708
0.18823529411764706
0.2
0.21176470588235297
0.23529411764705882
0.2
0.2
0.18823529411764708
0.18823529411764708
0.1764705882352941
0.15294117647058825
0.1647058823529412
0.1647058823529412
0.14117647058823532
0.12941176470588237
0.1411764705882353
0.11764705882352941
0.11764705882352941
0.10588235294117647
0.10588235294117647
0.09411764705882353
0.07058823529411765
0.058823529411764705
0.07058823529411765
0.07058823529411765
0.08235294117647057
0.10588235294117647
0.11764705882352941
0.14117647058823532
0.12941176470588237
0.1647058823529412
0.17647058823529416
0.21176470588235297
0.23529411764705888
0.22352941176470592
0.22352941176470587
0.21176470588235294
0.23529411764705882
0.21176470588235294
0.2588235294117647
0.24705882352941178
0.2823529411764706
0.2823529411764706
0.30588235294117644
0.3529411764705882
0.3411764705882353
0.388235294117647
0.3764705882352941
0.4
0.388235294117647
0.4
0.3764705882352941
0.3411764705882353
0.3176470588235294
0.29411764705882354
0.29411764705882354
0.2588235294117647
0.24705882352941178
0.2235294117647059
0.22352941176470587
0.2
0.2
0.2
0.18823529411764706
0.2
0.21176470588235297
0.18823529411764708
0.2
0.2
0.16470588235294115
0.16470588235294115
0.15294117647058825
0.15294117647058825
0.1647058823529412
0.12941176470588234
0.10588235294117647
0.10588235294117647
0.09411764705882354
0.08235294117647057
0.09411764705882354
0.09411764705882354
0.08235294117647057
0.08235294117647057
0.058823529411764705
0.07058823529411765
0.08235294117647057
0.10588235294117647
0.10588235294117647
0.11764705882352941
0.14117647058823532
0.15294117647058822
0.16470588235294115
0.18823529411764708
0.2
0.21176470588235294
0.23529411764705882
0.23529411764705882
0.25882352941176473
0.2588235294117647
0.24705882352941172
0.25882352941176473
0.25882352941176473
0.23529411764705882
0.22352941176470587
0.21176470588235294
0.18823529411764708
0.2235294117647059
0.21176470588235294
0.24705882352941178
0.2823529411764706
0.2705882352941177
0.28235294117647064
0.2941176470588236
0.3058823529411765
0.3058823529411765
0.31764705882352945
0.27058823529411763
0.25882352941176473
0.21176470588235294
0.18823529411764708
0.17647058823529416
0.1647058823529412
0.1647058823529412
0.1647058823529412
0.1647058823529412
0.16470588235294115
0.15294117647058825
0.15294117647058825
0.16470588235294115
0.15294117647058825
0.1647058823529412
0.1647058823529412
0.1411764705882353
0.1647058823529412
0.1764705882352941
0.15294117647058825
0.1647058823529412
0.1764705882352941
0.1764705882352941
0.15294117647058825
0.14117647058823532
0.12941176470588237
0.14117647058823532
0.09411764705882354
0.07058823529411766
0.07058823529411766
0.07058823529411766
0.04705882352941177
0.03529411764705883
0.03529411764705883
0.023529411764705885
0.023529411764705885
0.011764705882352943
0.011764705882352943
0.011764705882352943
0.03529411764705883
0.023529411764705885
0.023529411764705885
0.03529411764705883
0.058823529411764705
0.07058823529411766
0.09411764705882354
0.11764705882352941
0.12941176470588237
0.16470588235294115
0.1764705882352941
0.21176470588235294
0.2235294117647059
0.23529411764705882
0.23529411764705882
0.24705882352941172
0.24705882352941172
0.24705882352941178
0.24705882352941178
0.22352941176470587
0.21176470588235297
0.18823529411764706
0.19999999999999996
0.21176470588235294
0.2235294117647059
0.24705882352941172
0.27058823529411763
0.27058823529411763
0.3058823529411765
0.3294117647058823
0.31764705882352945
0.36470588235294116
0.37647058823529417
0.38823529411764707
0.3647058823529412
0.3411764705882353
0.31764705882352945
0.3058823529411765
0.2588235294117647
0.23529411764705882
0.2235294117647059
0.1647058823529412
0.12941176470588237
0.09411764705882354
0.08235294117647057
0.0823529411764706
0.07058823529411765
0.08235294117647057
0.10588235294117647
0.09411764705882354
0.10588235294117647
0.10588235294117647
0.10588235294117647
0.09411764705882354
0.09411764705882354
0.07058823529411766
0.07058823529411766
0.058823529411764705
0.03529411764705883
0.04705882352941177
0.04705882352941177
0.058823529411764705
0.09411764705882354
0.10588235294117647
0.12941176470588237
0.15294117647058825
0.15294117647058825
0.15294117647058825
0.18823529411764708
0.2
0.2
0.2235294117647059
0.2235294117647059
0.23529411764705882
0.23529411764705882
0.22352941176470587
0.24705882352941172
0.24705882352941172
0.2352941176470588
0.2588235294117647
0.2823529411764706
0.2941176470588235
0.2823529411764706
0.3058823529411765
0.29411764705882354
0.29411764705882354
0.28235294117647064
0.28235294117647064
0.28235294117647064
0.25882352941176473
0.22352941176470587
0.2
0.18823529411764708
0.15294117647058825
0.1647058823529412
0.1647058823529412
0.1764705882352941
0.1647058823529412
0.1764705882352941
0.18823529411764708
0.21176470588235294
0.21176470588235294
0.21176470588235297
0.21176470588235297
0.18823529411764708
0.18823529411764708
0.16470588235294115
0.16470588235294115
0.1411764705882353
0.11764705882352941
0.10588235294117647
0.10588235294117647
0.12941176470588237
0.1411764705882353
0.15294117647058825
0.1647058823529412
0.17647058823529416
0.18823529411764708
0.17647058823529416
0.17647058823529416
0.1647058823529412
0.14117647058823535
0.10588235294117647
0.08235294117647057
0.08235294117647057
0.07058823529411765
0.04705882352941177
0.04705882352941177
0.04705882352941177
0.03529411764705882
0.03529411764705882
0.03529411764705882
0.03529411764705882
0.03529411764705882
0.04705882352941177
0.03529411764705883
0.04705882352941177
0.04705882352941177
0.04705882352941177
0.058823529411764705
0.07058823529411765
0.07058823529411765
0.09411764705882353
0.10588235294117647
0.10588235294117647
0.11764705882352941
0.11764705882352941
0.10588235294117647
0.11764705882352941
0.11764705882352941
0.12941176470588237
0.15294117647058825
0.1411764705882353
0.1411764705882353
0.12941176470588237
0.1411764705882353
0.15294117647058825
0.2
0.2235294117647059
0.23529411764705882
0.24705882352941178
0.2235294117647059
0.24705882352941178
0.27058823529411763
0.31764705882352945
0.36470588235294116
0.37647058823529417
0.36470588235294116
0.36470588235294116
0.4117647058823529
0.38823529411764707
0.44705882352941173
0.4235294117647059
