# Supplementary material for: Obesity dysregulates feeding-evoked response dynamics in hypothalamic satiety neurons
Source: Sci Rep. 2025 Oct 14;15:35837. doi: 10.1038/s41598-025-19800-2 (PMC12521569; doi:10.1038/s41598-025-19800-2)
Supplement: Supplementary file 8 — Supplementary Material 8. [file 41598_2025_19800_MOESM8_ESM.zip › Supp Fig 3/Supp Fig 3a/Supp Fig 3a/NCD_to_HFD_1st_MPK172_mean_licking_3.csv]

0.0
0.0
0.0
0.030864197530864196
0.024691358024691357
0.04115226337448559
0.03527336860670194
0.030864197530864196
0.027434842249657063
0.024691358024691357
0.024691358024691357
0.024691358024691357
0.024691358024691357
0.012345679012345678
0.012345679012345678
0.0
0.0
0.0
0.0
0.0
0.0
0.0
0.0
0.0
0.012345679012345678
0.012345679012345678
0.024691358024691357
0.024691358024691357
0.024691358024691357
0.024691358024691357
0.024691358024691357
0.024691358024691357
0.024691358024691357
0.03703703703703704
0.03703703703703704
0.04938271604938271
0.04938271604938271
0.04938271604938271
0.06172839506172839
0.07407407407407407
0.08641975308641975
0.09876543209876543
0.11111111111111112
0.12345679012345678
0.12345679012345678
0.1111111111111111
0.09876543209876543
0.1111111111111111
0.1111111111111111
0.1111111111111111
0.1111111111111111
0.09876543209876543
0.09876543209876543
0.07407407407407407
0.06172839506172839
0.07407407407407407
0.07407407407407407
0.06172839506172839
0.04938271604938271
0.037037037037037035
0.024691358024691357
0.024691358024691357
0.012345679012345678
0.012345679012345678
0.012345679012345678
0.0
0.0
0.0
0.0
0.0
0.0
0.0
0.012345679012345678
0.024691358024691357
0.024691358024691357
0.024691358024691357
0.024691358024691357
0.024691358024691357
0.024691358024691357
0.024691358024691357
0.024691358024691357
0.024691358024691357
0.012345679012345678
0.0
0.0
0.0
0.0
0.0
0.0
0.0
0.0
0.0
0.0
0.0
0.0
0.0
0.012345679012345678
0.012345679012345678
0.024691358024691357
0.024691358024691357
0.037037037037037035
0.037037037037037035
0.04938271604938271
0.2592592592592593
0.6296296296296295
1.19753086419753
1.7901234567901225
2.555555555555557
3.2839506172839523
3.9629629629629632
4.5925925925925934
5.308641975308641
6.012345679012345
6.419753086419756
6.679012345679012
6.753086419753088
6.753086419753088
6.654320987654323
6.518518518518523
6.296296296296302
6.185185185185188
6.0246913580246915
5.839506172839506
5.802469135802467
5.6913580246913575
5.543209876543208
5.3703703703703685
5.296296296296294
5.160493827160494
5.172839506172837
5.172839506172837
5.123456790123454
5.123456790123454
5.160493827160492
5.061728395061728
4.999999999999998
5.259259259259261
5.123456790123457
5.185185185185185
5.28395061728395
5.172839506172839
5.123456790123457
5.148148148148149
5.086419753086421
5.209876543209877
5.5432098765432105
5.518518518518519
5.728395061728397
5.851851851851854
5.901234567901237
6.160493827160499
6.3703703703703765
6.518518518518524
6.703703703703708
6.8888888888888875
6.790123456790122
6.814814814814815
6.7530864197530915
6.740740740740744
6.790123456790125
6.7530864197530915
6.740740740740745
6.765432098765434
6.691358024691363
6.604938271604938
6.6419753086419835
6.5679012345679055
6.60493827160494
6.580246913580252
6.567901234567906
6.567901234567904
6.5061728395061795
6.5061728395061795
6.469135802469138
6.395061728395067
6.419753086419756
6.40740740740741
6.395061728395066
6.432098765432103
6.407407407407412
6.395061728395066
6.444444444444445
6.3333333333333375
6.333333333333338
6.3456790123456805
6.222222222222227
6.259259259259263
6.185185185185191
6.123456790123462
6.098765432098771
5.975308641975313
5.92592592592593
5.87654320987655
5.777777777777783
5.81481481481482
5.814814814814818
5.6172839506172885
5.716049382716052
5.666666666666672
5.555555555555561
5.679012345679015
5.580246913580249
5.506172839506176
5.580246913580249
5.395061728395065
5.308641975308644
5.395061728395064
5.1975308641975335
5.160493827160497
5.061728395061731
4.8271604938271615
4.740740740740741
4.641975308641975
4.469135802469137
4.481481481481482
4.370370370370372
4.234567901234568
4.209876543209877
4.000000000000001
3.9259259259259256
3.9135802469135808
3.7901234567901247
3.6913580246913593
3.506172839506174
3.3456790123456805
3.2098765432098775
3.061728395061729
2.8395061728395063
2.753086419753086
2.5679012345679015
2.2716049382716044
2.148148148148148
1.925925925925926
1.7901234567901234
1.6790123456790116
1.444444444444444
1.2962962962962958
1.1604938271604937
1.0370370370370368
0.9999999999999998
0.9629629629629628
0.9135802469135802
0.8765432098765433
0.8271604938271605
0.7037037037037037
0.6913580246913581
0.6296296296296298
0.6172839506172839
0.5555555555555556
0.5185185185185186
0.49382716049382713
0.43209876543209874
0.4197530864197532
0.37037037037037035
0.3580246913580247
0.3580246913580247
0.3580246913580247
0.345679012345679
0.37037037037037035
0.3580246913580248
0.43209876543209874
0.4444444444444444
0.4567901234567901
0.49382716049382713
0.49382716049382713
0.5061728395061728
0.5061728395061728
0.48148148148148157
0.48148148148148157
0.48148148148148157
0.4197530864197532
0.3950617283950618
0.41975308641975306
0.40740740740740744
0.40740740740740733
0.4074074074074074
0.4074074074074074
0.4074074074074074
0.4197530864197532
0.4197530864197532
0.4074074074074075
0.3703703703703704
0.3209876543209877
0.2839506172839506
0.24691358024691357
0.22222222222222224
0.19753086419753085
0.19753086419753085
0.14814814814814814
0.09876543209876543
0.07407407407407407
0.07407407407407407
0.06172839506172839
0.06172839506172839
0.06172839506172839
0.06172839506172839
0.07407407407407408
0.06172839506172839
0.06172839506172839
0.08641975308641976
0.09876543209876543
0.12345679012345678
0.12345679012345678
0.1358024691358025
0.1358024691358025
0.1358024691358025
0.1111111111111111
0.09876543209876543
0.08641975308641975
0.06172839506172839
0.04938271604938271
0.024691358024691357
0.024691358024691357
0.012345679012345678
0.012345679012345678
0.0
0.012345679012345678
0.012345679012345678
0.024691358024691357
0.024691358024691357
0.024691358024691357
0.03703703703703704
0.04938271604938271
0.04938271604938271
0.07407407407407407
0.08641975308641975
0.07407407407407407
0.09876543209876543
0.09876543209876543
0.09876543209876543
0.1111111111111111
0.1111111111111111
0.09876543209876543
0.1111111111111111
0.08641975308641975
0.07407407407407407
0.07407407407407407
0.04938271604938271
0.03703703703703704
0.03703703703703704
0.024691358024691357
0.012345679012345678
0.012345679012345678
0.0
0.0
0.0
0.0
0.0
0.0
0.0
0.0
0.0
0.0
0.0
0.0
0.0
0.0
0.0
0.0
0.0
0.0
0.0
0.012345679012345678
0.024691358024691357
0.024691358024691357
0.024691358024691357
0.037037037037037035
0.037037037037037035
0.037037037037037035
0.037037037037037035
0.037037037037037035
0.037037037037037035
0.024691358024691357
0.012345679012345678
0.012345679012345678
0.012345679012345678
0.0
0.012345679012345678
0.012345679012345678
0.012345679012345678
0.012345679012345678
0.012345679012345678
0.012345679012345678
0.012345679012345678
0.012345679012345678
0.012345679012345678
0.012345679012345678
0.0
0.0
0.0
0.0
0.0
0.0
0.0
0.0
0.0
0.0
0.0
0.012345679012345678
0.024691358024691357
0.024691358024691357
0.024691358024691357
0.024691358024691357
0.024691358024691357
0.024691358024691357
0.024691358024691357
0.024691358024691357
0.024691358024691357
0.012345679012345678
0.0
0.0
0.012345679012345678
0.024691358024691357
0.024691358024691357
0.037037037037037035
0.04938271604938271
0.04938271604938271
0.04938271604938271
0.04938271604938271
0.04938271604938271
0.04938271604938271
0.037037037037037035
0.03703703703703704
0.04938271604938271
0.03703703703703704
0.037037037037037035
0.037037037037037035
0.037037037037037035
0.04938271604938271
0.06172839506172839
0.07407407407407407
0.07407407407407407
0.06172839506172839
0.06172839506172839
0.07407407407407407
0.07407407407407407
0.08641975308641975
0.08641975308641975
0.07407407407407407
0.08641975308641975
0.07407407407407407
0.07407407407407407
0.08641975308641975
0.07407407407407407
0.07407407407407407
0.06172839506172839
0.04938271604938271
0.04938271604938271
0.06172839506172839
0.03703703703703704
0.03703703703703704
0.04938271604938271
0.03703703703703704
0.03703703703703704
0.024691358024691357
0.037037037037037035
0.037037037037037035
0.037037037037037035
0.024691358024691357
0.024691358024691357
0.024691358024691357
0.012345679012345678
0.024691358024691357
0.024691358024691357
0.024691358024691357
0.012345679012345678
0.012345679012345678
0.012345679012345678
0.012345679012345678
0.024691358024691357
0.024691358024691357
0.024691358024691357
0.012345679012345678
0.012345679012345678
0.012345679012345678
0.012345679012345678
0.012345679012345678
0.012345679012345678
0.012345679012345678
0.0
0.012345679012345678
0.024691358024691357
0.024691358024691357
0.024691358024691357
0.024691358024691357
0.024691358024691357
0.024691358024691357
0.024691358024691357
0.024691358024691357
0.024691358024691357
0.012345679012345678
0.0
0.024691358024691357
0.04938271604938271
0.04938271604938271
0.04938271604938271
0.06172839506172839
0.06172839506172839
0.07407407407407408
0.07407407407407408
0.07407407407407408
0.07407407407407408
0.04938271604938271
0.024691358024691357
0.024691358024691357
0.024691358024691357
0.012345679012345678
0.012345679012345678
0.0
0.0
0.0
0.0
0.0
0.0
0.0
0.0
0.0
0.0
0.0
0.0
0.0
0.0
0.0
0.0
0.0
0.0
0.0
0.0
0.0
0.0
0.0
0.0
0.0
0.0
0.0
0.0
0.0
0.0
0.0
0.0
0.0
0.0
0.0
0.0
0.0
0.0
0.0
0.024691358024691357
0.024691358024691357
0.03703703703703704
0.03703703703703704
0.03703703703703704
0.03703703703703704
0.03703703703703704
0.03703703703703704
0.03703703703703704
0.03703703703703704
0.024691358024691357
0.03703703703703704
0.024691358024691357
0.037037037037037035
0.037037037037037035
0.037037037037037035
0.037037037037037035
0.037037037037037035
0.037037037037037035
0.037037037037037035
0.024691358024691357
0.012345679012345678
0.012345679012345678
0.0
0.0
0.0
0.0
0.0
0.0
0.0
0.0
0.0
0.012345679012345678
0.012345679012345678
0.012345679012345678
0.024691358024691357
0.03703703703703704
0.03703703703703704
0.03703703703703704
0.03703703703703704
0.03703703703703704
0.03703703703703704
0.024691358024691357
0.024691358024691357
0.024691358024691357
0.012345679012345678
0.0
0.0
0.0
0.0
0.0
0.0
0.0
0.0
