# Supplementary material for: Obesity dysregulates feeding-evoked response dynamics in hypothalamic satiety neurons
Source: Sci Rep. 2025 Oct 14;15:35837. doi: 10.1038/s41598-025-19800-2 (PMC12521569; doi:10.1038/s41598-025-19800-2)
Supplement: Supplementary file 8 — Supplementary Material 8. [file 41598_2025_19800_MOESM8_ESM.zip › Supp Fig 3/Supp Fig 3a/Supp Fig 3a/NCD_to_HFD_1st_MPK172_mean_licking_4.csv]

0.0
0.0
0.0
0.029069767441860465
0.06976744186046513
0.07751937984496124
0.0830564784053156
0.0872093023255814
0.0904392764857881
0.09302325581395349
0.11627906976744186
0.12790697674418605
0.1511627906976744
0.1511627906976744
0.1511627906976744
0.16279069767441864
0.16279069767441864
0.16279069767441864
0.1511627906976744
0.1744186046511628
0.16279069767441864
0.1511627906976744
0.13953488372093026
0.13953488372093023
0.12790697674418602
0.11627906976744186
0.11627906976744186
0.11627906976744186
0.11627906976744186
0.09302325581395349
0.08139534883720931
0.09302325581395349
0.08139534883720931
0.08139534883720931
0.08139534883720932
0.06976744186046512
0.06976744186046512
0.06976744186046512
0.06976744186046512
0.06976744186046512
0.08139534883720931
0.08139534883720931
0.08139534883720931
0.06976744186046512
0.05813953488372093
0.05813953488372093
0.046511627906976744
0.03488372093023256
0.03488372093023256
0.023255813953488372
0.011627906976744186
0.0
0.0
0.0
0.0
0.0
0.0
0.0
0.0
0.011627906976744186
0.023255813953488372
0.023255813953488372
0.046511627906976744
0.05813953488372093
0.06976744186046513
0.08139534883720931
0.08139534883720931
0.08139534883720931
0.08139534883720931
0.06976744186046513
0.06976744186046513
0.08139534883720931
0.05813953488372093
0.046511627906976744
0.046511627906976744
0.046511627906976744
0.046511627906976744
0.046511627906976744
0.046511627906976744
0.046511627906976744
0.034883720930232565
0.023255813953488372
0.023255813953488372
0.023255813953488372
0.011627906976744186
0.0
0.0
0.0
0.0
0.0
0.0
0.0
0.0
0.011627906976744186
0.023255813953488372
0.023255813953488372
0.05813953488372093
0.08139534883720931
0.09302325581395349
0.10465116279069765
0.12790697674418605
0.1511627906976744
0.40697674418604673
1.0232558139534866
1.7906976744186016
2.534883720930232
3.1046511627907005
3.8604651162790664
4.534883720930226
5.255813953488372
5.918604651162794
6.5697674418604715
7.151162790697678
7.162790697674424
7.04651162790698
7.04651162790698
7.2093023255813975
7.186046511627911
7.139534883720938
7.1860465116279135
7.1860465116279135
7.232558139534888
7.186046511627913
7.220930232558148
7.302325581395355
7.162790697674425
7.151162790697679
7.093023255813959
7.1395348837209385
7.0581395348837255
6.965116279069768
6.906976744186048
6.604651162790702
6.5000000000000036
6.337209302325583
6.058139534883721
5.697674418604649
5.36046511627907
5.116279069767443
4.860465116279071
4.558139534883722
4.325581395348838
4.1395348837209305
3.9186046511627923
3.7209302325581395
3.7558139534883734
3.6860465116279078
3.6976744186046515
3.674418604651164
3.616279069767443
3.7441860465116283
3.767441860465117
3.918604651162791
4.104651162790697
4.151162790697674
4.290697674418605
4.465116279069766
4.63953488372093
4.7558139534883725
4.918604651162791
5.127906976744187
5.220930232558141
5.406976744186048
5.476744186046513
5.616279069767444
5.767441860465117
5.8372093023255855
5.953488372093027
6.058139534883723
6.104651162790696
6.1046511627907
6.139534883720934
6.151162790697676
6.116279069767446
6.197674418604656
6.186046511627911
6.1511627906976765
6.104651162790702
6.069767441860471
6.116279069767447
6.081395348837216
6.058139534883727
6.104651162790703
6.058139534883726
6.127906976744192
6.0116279069767495
6.023255813953494
6.081395348837217
6.046511627906987
5.95348837209303
5.930232558139544
5.825581395348845
5.709302325581403
5.720930232558146
5.465116279069772
5.372093023255817
5.220930232558143
5.034883720930235
4.848837209302329
4.674418604651167
4.453488372093025
4.360465116279072
4.0813953488372094
3.8372093023255833
3.63953488372093
3.488372093023255
3.3372093023255816
3.0930232558139537
2.953488372093023
2.7325581395348837
2.604651162790697
2.406976744186047
2.2441860465116283
2.05813953488372
1.9418604651162794
1.825581395348837
1.6860465116279066
1.5465116279069766
1.3953488372093021
1.337209302325581
1.1860465116279064
1.1046511627906974
1.023255813953488
1.0232558139534882
0.9069767441860465
0.8023255813953485
0.7441860465116277
0.6744186046511625
0.6279069767441858
0.5930232558139535
0.5581395348837208
0.5232558139534884
0.47674418604651164
0.4302325581395349
0.40697674418604657
0.3604651162790698
0.313953488372093
0.2790697674418605
0.23255813953488372
0.186046511627907
0.1511627906976744
0.11627906976744184
0.11627906976744184
0.05813953488372093
0.046511627906976744
0.03488372093023256
0.03488372093023256
0.03488372093023256
0.03488372093023256
0.023255813953488372
0.034883720930232565
0.023255813953488372
0.011627906976744186
0.023255813953488372
0.023255813953488372
0.023255813953488372
0.023255813953488372
0.023255813953488372
0.034883720930232565
0.034883720930232565
0.023255813953488372
0.034883720930232565
0.034883720930232565
0.023255813953488372
0.023255813953488372
0.023255813953488372
0.023255813953488372
0.023255813953488372
0.011627906976744186
0.011627906976744186
0.011627906976744186
0.0
0.0
0.0
0.0
0.0
0.0
0.0
0.0
0.011627906976744186
0.011627906976744186
0.023255813953488372
0.03488372093023256
0.03488372093023256
0.03488372093023256
0.03488372093023256
0.03488372093023256
0.03488372093023256
0.03488372093023256
0.023255813953488372
0.023255813953488372
0.023255813953488372
0.011627906976744186
0.011627906976744186
0.011627906976744186
0.011627906976744186
0.011627906976744186
0.011627906976744186
0.011627906976744186
0.011627906976744186
0.011627906976744186
0.0
0.0
0.0
0.0
0.0
0.0
0.0
0.0
0.0
0.0
0.0
0.0
0.0
0.0
0.0
0.0
0.0
0.0
0.0
0.0
0.0
0.0
0.011627906976744186
0.011627906976744186
0.011627906976744186
0.034883720930232565
0.046511627906976744
0.09302325581395349
0.11627906976744186
0.1511627906976744
0.18604651162790697
0.18604651162790697
0.18604651162790697
0.19767441860465115
0.19767441860465115
0.20930232558139533
0.2093023255813953
0.1744186046511628
0.16279069767441862
0.12790697674418605
0.09302325581395349
0.09302325581395349
0.08139534883720931
0.06976744186046513
0.06976744186046513
0.034883720930232565
0.023255813953488372
0.011627906976744186
0.0
0.0
0.0
0.011627906976744186
0.023255813953488372
0.03488372093023256
0.046511627906976744
0.05813953488372093
0.06976744186046512
0.09302325581395349
0.10465116279069765
0.12790697674418605
0.1511627906976744
0.16279069767441864
0.16279069767441862
0.17441860465116277
0.16279069767441862
0.17441860465116277
0.18604651162790697
0.16279069767441862
0.17441860465116277
0.17441860465116277
0.1511627906976744
0.1511627906976744
0.1511627906976744
0.13953488372093023
0.1511627906976744
0.12790697674418605
0.11627906976744186
0.12790697674418605
0.10465116279069765
0.09302325581395349
0.09302325581395349
0.06976744186046512
0.06976744186046512
0.05813953488372093
0.05813953488372093
0.06976744186046512
0.05813953488372093
0.05813953488372093
0.05813953488372093
0.046511627906976744
0.046511627906976744
0.046511627906976744
0.03488372093023256
0.03488372093023256
0.023255813953488372
0.011627906976744186
0.011627906976744186
0.0
0.0
0.0
0.0
0.0
0.0
0.0
0.0
0.0
0.0
0.0
0.0
0.0
0.0
0.0
0.0
0.0
0.0
0.0
0.0
0.0
0.0
0.0
0.0
0.0
0.0
0.0
0.0
0.0
0.011627906976744186
0.011627906976744186
0.023255813953488372
0.03488372093023256
0.03488372093023256
0.03488372093023256
0.03488372093023256
0.03488372093023256
0.03488372093023256
0.03488372093023256
0.023255813953488372
0.034883720930232565
0.023255813953488372
0.023255813953488372
0.023255813953488372
0.023255813953488372
0.023255813953488372
0.023255813953488372
0.023255813953488372
0.034883720930232565
0.034883720930232565
0.023255813953488372
0.023255813953488372
0.011627906976744186
0.023255813953488372
0.023255813953488372
0.034883720930232565
0.046511627906976744
0.046511627906976744
0.03488372093023256
0.03488372093023256
0.03488372093023256
0.03488372093023256
0.03488372093023256
0.023255813953488372
0.023255813953488372
0.011627906976744186
0.0
0.0
0.0
0.0
0.0
0.0
0.0
0.0
0.0
0.0
0.0
0.0
0.0
0.0
0.0
0.0
0.011627906976744186
0.011627906976744186
0.011627906976744186
0.011627906976744186
0.034883720930232565
0.046511627906976744
0.046511627906976744
0.05813953488372093
0.06976744186046513
0.06976744186046513
0.05813953488372093
0.05813953488372093
0.05813953488372093
0.05813953488372093
0.046511627906976744
0.034883720930232565
0.034883720930232565
0.023255813953488372
0.011627906976744186
0.011627906976744186
0.011627906976744186
0.011627906976744186
0.023255813953488372
0.034883720930232565
0.03488372093023256
0.05813953488372093
0.05813953488372093
0.06976744186046512
0.06976744186046512
0.06976744186046512
0.06976744186046512
0.06976744186046512
0.05813953488372093
0.05813953488372093
0.05813953488372093
0.034883720930232565
0.034883720930232565
0.023255813953488372
0.023255813953488372
0.023255813953488372
0.034883720930232565
0.034883720930232565
0.05813953488372093
0.05813953488372093
0.08139534883720932
0.09302325581395349
0.11627906976744186
0.12790697674418605
0.13953488372093026
0.13953488372093026
0.12790697674418605
0.12790697674418605
0.10465116279069767
0.09302325581395349
0.05813953488372093
0.046511627906976744
0.023255813953488372
0.011627906976744186
0.0
0.0
0.0
0.0
0.011627906976744186
0.011627906976744186
0.023255813953488372
0.023255813953488372
0.023255813953488372
0.023255813953488372
0.023255813953488372
0.023255813953488372
0.023255813953488372
0.023255813953488372
0.011627906976744186
0.011627906976744186
0.0
0.0
0.0
0.0
0.0
0.0
0.0
0.0
0.0
0.0
0.0
0.0
0.0
0.0
0.011627906976744186
0.023255813953488372
0.03488372093023256
0.03488372093023256
0.03488372093023256
0.03488372093023256
0.03488372093023256
0.03488372093023256
0.03488372093023256
0.046511627906976744
0.046511627906976744
0.034883720930232565
0.03488372093023256
0.046511627906976744
0.05813953488372093
0.08139534883720931
0.08139534883720931
0.10465116279069765
0.11627906976744186
0.10465116279069765
0.09302325581395349
0.09302325581395349
0.08139534883720931
0.08139534883720931
0.06976744186046513
0.046511627906976744
0.046511627906976744
0.023255813953488372
0.011627906976744186
0.011627906976744186
0.011627906976744186
0.011627906976744186
0.011627906976744186
