# Supplementary material for: Obesity dysregulates feeding-evoked response dynamics in hypothalamic satiety neurons
Source: Sci Rep. 2025 Oct 14;15:35837. doi: 10.1038/s41598-025-19800-2 (PMC12521569; doi:10.1038/s41598-025-19800-2)
Supplement: Supplementary file 8 — Supplementary Material 8. [file 41598_2025_19800_MOESM8_ESM.zip › Supp Fig 3/Supp Fig 3a/Supp Fig 3a/NCD_to_HFD_1st_MPK172_mean_licking_5.csv]

0.0
0.0
0.0
0.0
0.0
0.0
0.0
0.0
0.0
0.0
0.0
0.0
0.0
0.0
0.0
0.0
0.0
0.0
0.0
0.0
0.0
0.0
0.0
0.0
0.014285714285714285
0.02857142857142857
0.02857142857142857
0.02857142857142857
0.04285714285714286
0.04285714285714286
0.05714285714285714
0.07142857142857142
0.07142857142857142
0.07142857142857142
0.05714285714285714
0.04285714285714286
0.04285714285714286
0.04285714285714286
0.02857142857142857
0.02857142857142857
0.014285714285714285
0.0
0.0
0.0
0.0
0.0
0.0
0.0
0.0
0.0
0.0
0.0
0.0
0.0
0.0
0.0
0.0
0.0
0.0
0.0
0.0
0.0
0.0
0.0
0.0
0.0
0.0
0.0
0.0
0.0
0.0
0.0
0.0
0.0
0.0
0.0
0.0
0.0
0.0
0.0
0.0
0.0
0.0
0.0
0.0
0.0
0.0
0.0
0.0
0.0
0.0
0.014285714285714285
0.02857142857142857
0.04285714285714286
0.05714285714285714
0.05714285714285714
0.07142857142857142
0.08571428571428572
0.1
0.11428571428571428
0.11428571428571428
0.11428571428571428
0.14285714285714285
0.5142857142857147
1.1571428571428566
1.8714285714285697
2.5571428571428574
3.271428571428572
3.899999999999999
4.528571428571427
5.200000000000001
5.88571428571429
6.557142857142862
6.914285714285721
6.842857142857149
6.800000000000005
6.914285714285722
6.842857142857147
6.8142857142857185
6.814285714285722
6.9000000000000075
6.771428571428578
6.771428571428579
6.81428571428572
6.8857142857142914
6.928571428571438
6.700000000000007
6.714285714285719
6.785714285714292
6.84285714285715
6.771428571428575
6.8142857142857185
6.628571428571436
6.38571428571429
6.114285714285717
5.785714285714288
5.514285714285717
5.057142857142858
4.471428571428573
3.785714285714286
3.128571428571428
2.528571428571429
2.0142857142857147
1.4857142857142855
1.0999999999999994
0.742857142857143
0.44285714285714295
0.28571428571428575
0.24285714285714288
0.27142857142857146
0.3714285714285715
0.4857142857142859
0.6857142857142857
0.8999999999999999
1.0571428571428572
1.2857142857142856
1.5571428571428572
1.7714285714285714
1.9999999999999998
2.3285714285714287
2.6428571428571432
2.871428571428572
3.0000000000000004
3.257142857142857
3.5999999999999988
3.714285714285714
3.9714285714285715
4.328571428571428
4.557142857142856
4.7142857142857135
4.985714285714286
5.271428571428572
5.457142857142857
5.671428571428575
5.857142857142856
6.000000000000001
6.142857142857144
6.200000000000001
6.185714285714287
6.357142857142858
6.271428571428576
6.114285714285717
6.1142857142857165
5.9
5.685714285714287
5.585714285714287
5.314285714285716
4.885714285714286
4.714285714285714
4.271428571428572
3.814285714285714
3.542857142857142
3.1857142857142855
2.8428571428571416
2.5285714285714276
2.2142857142857135
1.957142857142857
1.828571428571428
1.5571428571428567
1.3999999999999995
1.2999999999999998
1.1285714285714286
1.0142857142857145
0.8999999999999999
0.7857142857142857
0.7142857142857142
0.5857142857142859
0.5142857142857145
0.47142857142857153
0.4
0.3571428571428571
0.3142857142857143
0.27142857142857146
0.2571428571428571
0.24285714285714285
0.24285714285714285
0.2571428571428571
0.2142857142857143
0.2142857142857143
0.2142857142857143
0.18571428571428572
0.2
0.2
0.2
0.17142857142857143
0.15714285714285714
0.12857142857142856
0.12857142857142856
0.12857142857142856
0.1
0.11428571428571427
0.12857142857142856
0.12857142857142856
0.1285714285714286
0.14285714285714285
0.14285714285714285
0.12857142857142856
0.11428571428571428
0.11428571428571427
0.11428571428571427
0.1
0.07142857142857142
0.07142857142857142
0.05714285714285714
0.04285714285714286
0.02857142857142857
0.02857142857142857
0.04285714285714286
0.02857142857142857
0.04285714285714286
0.05714285714285714
0.07142857142857142
0.08571428571428572
0.1
0.11428571428571428
0.12857142857142856
0.14285714285714285
0.12857142857142856
0.15714285714285714
0.14285714285714285
0.14285714285714285
0.14285714285714285
0.11428571428571428
0.1
0.08571428571428572
0.07142857142857142
0.05714285714285714
0.05714285714285714
0.04285714285714286
0.04285714285714286
0.04285714285714286
0.02857142857142857
0.02857142857142857
0.02857142857142857
0.02857142857142857
0.02857142857142857
0.02857142857142857
0.02857142857142857
0.014285714285714285
0.014285714285714285
0.0
0.0
0.0
0.0
0.0
0.0
0.0
0.0
0.0
0.0
0.0
0.0
0.0
0.0
0.0
0.0
0.0
0.0
0.0
0.0
0.0
0.0
0.0
0.0
0.0
0.0
0.0
0.0
0.0
0.0
0.0
0.0
0.0
0.0
0.0
0.0
0.0
0.0
0.0
0.0
0.0
0.0
0.0
0.014285714285714285
0.014285714285714285
0.02857142857142857
0.04285714285714286
0.05714285714285714
0.07142857142857142
0.07142857142857142
0.07142857142857142
0.08571428571428572
0.08571428571428572
0.08571428571428572
0.1
0.08571428571428572
0.08571428571428572
0.08571428571428572
0.07142857142857142
0.08571428571428572
0.1
0.08571428571428572
0.1
0.08571428571428572
0.07142857142857142
0.07142857142857142
0.05714285714285714
0.04285714285714286
0.04285714285714286
0.02857142857142857
0.014285714285714285
0.014285714285714285
0.0
0.0
0.0
0.0
0.0
0.0
0.0
0.0
0.014285714285714285
0.014285714285714285
0.014285714285714285
0.014285714285714285
0.014285714285714285
0.014285714285714285
0.014285714285714285
0.014285714285714285
0.014285714285714285
0.04285714285714286
0.02857142857142857
0.05714285714285714
0.05714285714285714
0.07142857142857142
0.07142857142857142
0.08571428571428572
0.08571428571428572
0.08571428571428572
0.08571428571428572
0.05714285714285714
0.05714285714285714
0.02857142857142857
0.02857142857142857
0.014285714285714285
0.014285714285714285
0.0
0.0
0.0
0.014285714285714285
0.02857142857142857
0.04285714285714286
0.04285714285714286
0.05714285714285714
0.05714285714285714
0.05714285714285714
0.07142857142857142
0.07142857142857142
0.07142857142857142
0.05714285714285714
0.04285714285714286
0.02857142857142857
0.02857142857142857
0.014285714285714285
0.02857142857142857
0.02857142857142857
0.014285714285714285
0.014285714285714285
0.02857142857142857
0.02857142857142857
0.02857142857142857
0.02857142857142857
0.02857142857142857
0.04285714285714286
0.02857142857142857
0.04285714285714286
0.04285714285714286
0.04285714285714286
0.02857142857142857
0.02857142857142857
0.04285714285714286
0.04285714285714286
0.04285714285714286
0.02857142857142857
0.04285714285714286
0.02857142857142857
0.02857142857142857
0.02857142857142857
0.02857142857142857
0.04285714285714286
0.02857142857142857
0.02857142857142857
0.02857142857142857
0.02857142857142857
0.014285714285714285
0.014285714285714285
0.014285714285714285
0.014285714285714285
0.014285714285714285
0.0
0.0
0.0
0.0
0.0
0.0
0.0
0.014285714285714285
0.014285714285714285
0.014285714285714285
0.014285714285714285
0.014285714285714285
0.014285714285714285
0.014285714285714285
0.014285714285714285
0.014285714285714285
0.014285714285714285
0.0
0.0
0.0
0.0
0.0
0.0
0.0
0.0
0.014285714285714285
0.014285714285714285
0.014285714285714285
0.02857142857142857
0.02857142857142857
0.04285714285714286
0.04285714285714286
0.05714285714285714
0.05714285714285714
0.05714285714285714
0.05714285714285714
0.05714285714285714
0.07142857142857142
0.05714285714285714
0.05714285714285714
0.04285714285714286
0.04285714285714286
0.02857142857142857
0.02857142857142857
0.02857142857142857
0.014285714285714285
0.014285714285714285
0.0
0.0
0.0
0.0
0.0
0.0
0.0
0.0
0.0
0.0
0.0
0.0
0.0
0.014285714285714285
0.014285714285714285
0.02857142857142857
0.04285714285714286
0.04285714285714286
0.05714285714285714
0.07142857142857142
0.07142857142857142
0.08571428571428572
0.08571428571428572
0.07142857142857142
0.07142857142857142
0.05714285714285714
0.04285714285714286
0.04285714285714286
0.02857142857142857
0.014285714285714285
0.014285714285714285
0.0
0.0
0.0
0.0
0.0
0.0
0.0
0.0
0.0
0.0
0.0
0.0
0.0
0.0
0.0
0.0
0.0
0.0
0.0
0.0
0.0
0.0
0.0
0.0
0.0
0.0
0.0
0.0
0.0
0.0
0.0
0.0
0.0
0.0
0.0
0.0
0.0
0.0
0.0
0.014285714285714285
0.014285714285714285
0.02857142857142857
0.02857142857142857
0.02857142857142857
0.04285714285714286
0.05714285714285714
0.07142857142857142
0.07142857142857142
0.07142857142857142
0.05714285714285714
0.05714285714285714
0.04285714285714286
0.04285714285714286
0.04285714285714286
0.02857142857142857
0.014285714285714285
0.0
0.0
0.0
0.0
0.0
0.0
0.0
0.0
0.0
0.0
0.0
0.0
0.0
0.0
0.0
0.0
0.0
0.0
0.0
0.0
0.0
0.014285714285714285
0.014285714285714285
0.02857142857142857
0.02857142857142857
0.02857142857142857
0.02857142857142857
0.02857142857142857
0.02857142857142857
