# Supplementary material for: Obesity dysregulates feeding-evoked response dynamics in hypothalamic satiety neurons
Source: Sci Rep. 2025 Oct 14;15:35837. doi: 10.1038/s41598-025-19800-2 (PMC12521569; doi:10.1038/s41598-025-19800-2)
Supplement: Supplementary file 8 — Supplementary Material 8. [file 41598_2025_19800_MOESM8_ESM.zip › Supp Fig 3/Supp Fig 3a/Supp Fig 3a/NCD_to_HFD_1st_MPK172_mean_licking_6.csv]

0.13513513513513514
0.06756756756756757
0.04504504504504504
0.033783783783783786
0.02702702702702703
0.02252252252252252
0.019305019305019305
0.016891891891891893
0.015015015015015015
0.013513513513513514
0.0
0.0
0.0
0.0
0.0
0.0
0.0
0.0
0.0
0.0
0.0
0.0
0.0
0.0
0.0
0.0
0.0
0.0
0.0
0.0
0.0
0.0
0.0
0.0
0.0
0.0
0.0
0.0
0.013513513513513514
0.013513513513513514
0.013513513513513514
0.02702702702702703
0.04054054054054054
0.04054054054054054
0.04054054054054054
0.05405405405405406
0.08108108108108109
0.08108108108108109
0.08108108108108109
0.09459459459459459
0.09459459459459459
0.09459459459459459
0.09459459459459459
0.09459459459459459
0.09459459459459459
0.09459459459459459
0.08108108108108109
0.08108108108108109
0.06756756756756757
0.05405405405405406
0.05405405405405406
0.04054054054054054
0.02702702702702703
0.02702702702702703
0.02702702702702703
0.013513513513513514
0.0
0.0
0.0
0.0
0.0
0.0
0.0
0.0
0.0
0.0
0.0
0.0
0.0
0.0
0.0
0.0
0.0
0.0
0.0
0.0
0.0
0.0
0.0
0.0
0.0
0.0
0.0
0.0
0.0
0.0
0.0
0.0
0.0
0.0
0.0
0.013513513513513514
0.20270270270270274
0.8108108108108102
1.5135135135135123
2.1081081081081074
2.8378378378378404
3.459459459459459
4.270270270270268
5.040540540540542
5.675675675675675
6.337837837837842
6.86486486486487
6.972972972972976
7.040540540540547
7.175675675675678
7.0945945945946
7.162162162162162
7.040540540540543
7.0000000000000036
7.067567567567571
7.148648648648651
7.216216216216219
7.243243243243248
7.243243243243248
7.256756756756757
7.3108108108108105
7.337837837837837
7.459459459459456
7.459459459459458
7.472972972972972
7.4189189189189175
7.297297297297295
7.270270270270268
7.283783783783782
7.2027027027027
7.283783783783781
7.229729729729729
7.094594594594591
7.108108108108102
7.1216216216216175
7.094594594594589
7.1351351351351315
7.1351351351351315
7.148648648648644
7.135135135135133
6.986486486486485
7.067567567567565
7.081081081081081
6.91891891891892
6.918918918918921
6.959459459459463
6.891891891891889
6.918918918918921
6.75675675675676
6.7972972972972965
6.837837837837842
6.702702702702706
6.689189189189194
6.7567567567567615
6.621621621621627
6.5000000000000036
6.513513513513518
6.283783783783789
6.229729729729733
6.067567567567571
5.7972972972973
5.56756756756757
5.243243243243246
4.972972972972975
4.662162162162162
4.378378378378379
3.972972972972973
3.6756756756756763
3.3243243243243246
3.0
2.77027027027027
2.5810810810810816
2.3783783783783776
2.108108108108108
1.9594594594594588
1.7162162162162156
1.5675675675675675
1.4594594594594592
1.2702702702702702
1.1756756756756757
1.0675675675675673
0.9864864864864863
0.9189189189189189
0.8783783783783783
0.8378378378378377
0.8513513513513513
0.7972972972972971
0.7702702702702702
0.7702702702702703
0.7297297297297296
0.7432432432432432
0.6756756756756757
0.6486486486486486
0.6216216216216216
0.5675675675675675
0.5405405405405406
0.527027027027027
0.5
0.472972972972973
0.43243243243243246
0.37837837837837834
0.33783783783783783
0.3108108108108108
0.2972972972972973
0.27027027027027034
0.22972972972972971
0.22972972972972971
0.17567567567567566
0.18918918918918917
0.18918918918918917
0.16216216216216217
0.20270270270270271
0.18918918918918917
0.17567567567567569
0.17567567567567569
0.18918918918918917
0.17567567567567569
0.18918918918918917
0.20270270270270271
0.2027027027027027
0.2162162162162162
0.2162162162162162
0.22972972972972971
0.24324324324324323
0.22972972972972971
0.24324324324324323
0.24324324324324326
0.22972972972972971
0.20270270270270271
0.17567567567567569
0.17567567567567569
0.14864864864864863
0.12162162162162163
0.12162162162162161
0.13513513513513511
0.1081081081081081
0.09459459459459459
0.1081081081081081
0.1081081081081081
0.13513513513513514
0.12162162162162161
0.12162162162162161
0.13513513513513514
0.1081081081081081
0.1081081081081081
0.09459459459459459
0.09459459459459459
0.08108108108108109
0.06756756756756757
0.04054054054054054
0.05405405405405406
0.04054054054054054
0.02702702702702703
0.02702702702702703
0.013513513513513514
0.013513513513513514
0.013513513513513514
0.013513513513513514
0.013513513513513514
0.02702702702702703
0.013513513513513514
0.013513513513513514
0.013513513513513514
0.013513513513513514
0.013513513513513514
0.013513513513513514
0.013513513513513514
0.013513513513513514
0.013513513513513514
0.0
0.0
0.0
0.0
0.0
0.0
0.0
0.0
0.0
0.0
0.0
0.0
0.0
0.013513513513513514
0.013513513513513514
0.013513513513513514
0.013513513513513514
0.02702702702702703
0.02702702702702703
0.02702702702702703
0.02702702702702703
0.02702702702702703
0.04054054054054054
0.04054054054054054
0.04054054054054054
0.05405405405405406
0.05405405405405406
0.04054054054054054
0.04054054054054054
0.04054054054054054
0.04054054054054054
0.04054054054054054
0.02702702702702703
0.013513513513513514
0.013513513513513514
0.0
0.0
0.0
0.0
0.0
0.0
0.0
0.0
0.0
0.0
0.0
0.0
0.0
0.0
0.0
0.0
0.0
0.0
0.0
0.0
0.0
0.0
0.0
0.0
0.0
0.0
0.0
0.013513513513513514
0.013513513513513514
0.013513513513513514
0.013513513513513514
0.013513513513513514
0.013513513513513514
0.02702702702702703
0.02702702702702703
0.02702702702702703
0.04054054054054054
0.02702702702702703
0.02702702702702703
0.02702702702702703
0.02702702702702703
0.02702702702702703
0.02702702702702703
0.013513513513513514
0.013513513513513514
0.013513513513513514
0.0
0.0
0.0
0.0
0.0
0.0
0.0
0.0
0.0
0.0
0.0
0.0
0.0
0.0
0.0
0.0
0.0
0.0
0.0
0.0
0.0
0.0
0.0
0.0
0.0
0.0
0.0
0.0
0.013513513513513514
0.02702702702702703
0.02702702702702703
0.02702702702702703
0.02702702702702703
0.02702702702702703
0.04054054054054054
0.04054054054054054
0.04054054054054054
0.04054054054054054
0.04054054054054054
0.02702702702702703
0.04054054054054054
0.05405405405405406
0.05405405405405406
0.06756756756756757
0.06756756756756757
0.06756756756756757
0.06756756756756757
0.06756756756756757
0.05405405405405406
0.05405405405405406
0.04054054054054054
0.02702702702702703
0.02702702702702703
0.013513513513513514
0.0
0.0
0.0
0.0
0.0
0.0
0.0
0.0
0.0
0.0
0.0
0.0
0.013513513513513514
0.013513513513513514
0.013513513513513514
0.013513513513513514
0.013513513513513514
0.013513513513513514
0.013513513513513514
0.013513513513513514
0.013513513513513514
0.013513513513513514
0.0
0.0
0.0
0.0
0.0
0.0
0.0
0.0
0.0
0.0
0.0
0.0
0.0
0.0
0.0
0.0
0.0
0.0
0.0
0.0
0.0
0.013513513513513514
0.013513513513513514
0.013513513513513514
0.013513513513513514
0.013513513513513514
0.013513513513513514
0.013513513513513514
0.013513513513513514
0.013513513513513514
0.013513513513513514
0.0
0.0
0.0
0.0
0.0
0.0
0.0
0.0
0.0
0.0
0.0
0.0
0.0
0.0
0.0
0.0
0.0
0.0
0.0
0.0
0.0
0.0
0.0
0.0
0.0
0.0
0.0
0.0
0.0
0.0
0.0
0.0
0.0
0.0
0.0
0.0
0.0
0.0
0.0
0.0
0.0
0.0
0.0
0.0
0.0
0.0
0.0
0.0
0.0
0.0
0.0
0.0
0.0
0.0
0.0
0.0
0.0
0.0
0.0
0.0
0.0
0.0
0.0
0.0
0.0
0.0
0.0
0.0
0.0
0.0
0.0
0.0
0.0
0.0
0.0
0.013513513513513514
0.013513513513513514
0.013513513513513514
0.013513513513513514
0.013513513513513514
0.013513513513513514
0.013513513513513514
0.013513513513513514
0.02702702702702703
0.02702702702702703
0.013513513513513514
0.013513513513513514
0.013513513513513514
0.013513513513513514
0.013513513513513514
0.013513513513513514
0.013513513513513514
0.013513513513513514
0.0
0.0
0.0
0.0
0.0
0.0
0.0
0.0
0.0
0.0
0.0
0.0
0.0
0.0
0.0
0.0
0.0
0.0
0.0
0.0
0.0
0.0
0.0
0.0
0.0
0.0
0.0
0.0
0.0
0.0
0.0
0.0
0.0
0.0
0.0
0.0
0.0
0.0
0.0
0.0
0.013513513513513514
0.013513513513513514
0.013513513513513514
0.013513513513513514
0.013513513513513514
