# Supplementary material for: Obesity dysregulates feeding-evoked response dynamics in hypothalamic satiety neurons
Source: Sci Rep. 2025 Oct 14;15:35837. doi: 10.1038/s41598-025-19800-2 (PMC12521569; doi:10.1038/s41598-025-19800-2)
Supplement: Supplementary file 8 — Supplementary Material 8. [file 41598_2025_19800_MOESM8_ESM.zip › Supp Fig 3/Supp Fig 3a/Supp Fig 3a/NCD_to_HFD_1st_MPK172_mean_licking_7.csv]

0.0
0.0
0.0
0.0
0.0
0.0
0.0
0.0
0.0
0.0
0.0
0.0
0.0
0.0
0.0
0.0
0.0
0.0
0.0
0.0
0.0
0.0
0.0
0.0
0.0
0.0
0.0
0.0
0.0
0.0
0.0
0.0
0.0
0.0
0.0
0.0
0.0
0.0
0.0
0.0
0.0
0.0
0.0
0.0
0.0
0.0
0.0
0.0
0.0
0.0
0.0
0.0
0.0
0.0
0.0
0.0
0.0
0.0
0.0
0.0
0.0
0.0
0.0
0.0
0.0
0.0
0.0
0.0
0.0
0.0
0.0
0.0
0.0
0.0
0.0
0.0
0.0
0.0
0.0
0.0
0.0
0.0
0.0
0.0
0.0
0.0
0.0
0.0
0.0
0.0
0.0
0.0
0.0
0.0
0.0
0.0
0.0
0.0
0.0
0.0
0.0
0.0
0.11290322580645161
0.5806451612903228
1.1129032258064513
1.7903225806451601
2.419354838709677
3.048387096774195
3.822580645161291
4.532258064516127
5.225806451612903
5.935483870967743
6.500000000000002
6.741935483870969
6.919354838709674
6.903225806451615
6.999999999999997
7.112903225806449
7.048387096774192
7.000000000000002
7.048387096774194
7.048387096774194
7.000000000000003
6.951612903225811
6.935483870967748
6.919354838709677
6.822580645161293
6.725806451612906
6.6935483870967785
6.612903225806455
6.435483870967744
6.499999999999999
6.548387096774197
6.500000000000002
6.338709677419358
6.322580645161294
6.258064516129034
6.338709677419358
6.24193548387097
6.274193548387098
6.258064516129033
6.032258064516128
5.919354838709678
5.870967741935483
5.935483870967742
5.951612903225804
5.919354838709675
5.838709677419354
5.870967741935482
5.903225806451613
5.951612903225804
6.016129032258064
6.129032258064516
6.161290322580645
6.177419354838712
6.14516129032258
6.193548387096774
6.193548387096777
6.274193548387098
6.370967741935486
6.241935483870971
6.290322580645164
6.322580645161292
6.225806451612907
6.2741935483871
6.370967741935485
6.3225806451612945
6.2741935483871005
6.193548387096778
6.064516129032262
6.1774193548387135
6.0161290322580685
5.790322580645164
5.74193548387097
5.467741935483872
5.193548387096775
5.048387096774193
4.758064516129033
4.387096774193549
4.016129032258064
3.693548387096775
3.370967741935485
3.0322580645161286
2.774193548387096
2.5
2.1290322580645156
1.8225806451612896
1.580645161290322
1.4193548387096766
1.2258064516129028
1.048387096774193
0.9193548387096773
0.8709677419354838
0.7419354838709679
0.6612903225806452
0.6612903225806452
0.6129032258064516
0.564516129032258
0.49999999999999994
0.4516129032258065
0.3870967741935485
0.3387096774193549
0.24193548387096775
0.17741935483870963
0.14516129032258063
0.08064516129032258
0.04838709677419355
0.03225806451612903
0.03225806451612903
0.03225806451612903
0.016129032258064516
0.016129032258064516
0.016129032258064516
0.016129032258064516
0.016129032258064516
0.016129032258064516
0.03225806451612903
0.03225806451612903
0.016129032258064516
0.016129032258064516
0.016129032258064516
0.016129032258064516
0.016129032258064516
0.016129032258064516
0.016129032258064516
0.016129032258064516
0.0
0.0
0.0
0.0
0.0
0.0
0.0
0.016129032258064516
0.016129032258064516
0.016129032258064516
0.016129032258064516
0.016129032258064516
0.016129032258064516
0.016129032258064516
0.016129032258064516
0.016129032258064516
0.016129032258064516
0.0
0.0
0.0
0.0
0.0
0.0
0.0
0.0
0.0
0.0
0.0
0.0
0.0
0.0
0.0
0.0
0.0
0.0
0.0
0.0
0.0
0.0
0.0
0.0
0.0
0.0
0.016129032258064516
0.016129032258064516
0.016129032258064516
0.03225806451612903
0.03225806451612903
0.03225806451612903
0.03225806451612903
0.03225806451612903
0.03225806451612903
0.04838709677419355
0.03225806451612903
0.03225806451612903
0.03225806451612903
0.016129032258064516
0.016129032258064516
0.016129032258064516
0.016129032258064516
0.016129032258064516
0.016129032258064516
0.0
0.0
0.0
0.0
0.0
0.0
0.0
0.0
0.016129032258064516
0.016129032258064516
0.016129032258064516
0.016129032258064516
0.016129032258064516
0.016129032258064516
0.016129032258064516
0.016129032258064516
0.016129032258064516
0.016129032258064516
0.0
0.0
0.0
0.0
0.0
0.0
0.0
0.0
0.0
0.0
0.0
0.0
0.0
0.0
0.0
0.0
0.0
0.0
0.0
0.0
0.016129032258064516
0.016129032258064516
0.016129032258064516
0.016129032258064516
0.016129032258064516
0.016129032258064516
0.016129032258064516
0.016129032258064516
0.016129032258064516
0.016129032258064516
0.0
0.0
0.0
0.0
0.0
0.0
0.0
0.0
0.0
0.0
0.0
0.0
0.0
0.0
0.0
0.0
0.0
0.0
0.0
0.0
0.0
0.0
0.0
0.0
0.0
0.0
0.0
0.0
0.0
0.0
0.0
0.0
0.0
0.0
0.0
0.0
0.0
0.0
0.0
0.0
0.016129032258064516
0.016129032258064516
0.03225806451612903
0.03225806451612903
0.04838709677419355
0.04838709677419355
0.04838709677419355
0.04838709677419355
0.04838709677419355
0.04838709677419355
0.03225806451612903
0.03225806451612903
0.016129032258064516
0.016129032258064516
0.0
0.0
0.0
0.0
0.0
0.0
0.0
0.0
0.0
0.0
0.0
0.0
0.0
0.0
0.0
0.0
0.0
0.0
0.0
0.0
0.0
0.0
0.0
0.0
0.0
0.0
0.0
0.0
0.0
0.0
0.0
0.0
0.0
0.0
0.0
0.0
0.0
0.0
0.0
0.0
0.0
0.0
0.0
0.0
0.0
0.0
0.0
0.0
0.0
0.0
0.0
0.0
0.0
0.0
0.0
0.0
0.0
0.0
0.0
0.0
0.0
0.016129032258064516
0.016129032258064516
0.016129032258064516
0.016129032258064516
0.016129032258064516
0.016129032258064516
0.016129032258064516
0.016129032258064516
0.016129032258064516
0.016129032258064516
0.0
0.0
0.0
0.0
0.0
0.0
0.0
0.0
0.016129032258064516
0.016129032258064516
0.04838709677419356
0.06451612903225806
0.08064516129032258
0.08064516129032258
0.0967741935483871
0.11290322580645161
0.12903225806451613
0.12903225806451613
0.12903225806451613
0.14516129032258066
0.11290322580645161
0.11290322580645161
0.0967741935483871
0.0967741935483871
0.0967741935483871
0.0967741935483871
0.08064516129032258
0.08064516129032258
0.06451612903225806
0.04838709677419355
0.04838709677419355
0.03225806451612903
0.03225806451612903
0.03225806451612903
0.016129032258064516
0.0
0.0
0.0
0.0
0.0
0.0
0.0
0.0
0.0
0.0
0.0
0.0
0.0
0.0
0.0
0.0
0.0
0.0
0.0
0.0
0.0
0.0
0.0
0.0
0.0
0.0
0.0
0.0
0.0
0.0
0.0
0.0
0.0
0.0
0.0
0.0
0.0
0.0
0.0
0.0
0.0
0.0
0.0
0.0
0.0
0.0
0.0
0.0
0.0
0.0
0.0
0.0
0.0
0.0
0.0
0.0
0.0
0.0
0.0
0.0
0.0
0.0
0.0
0.0
0.0
0.0
0.0
0.0
0.0
0.0
0.0
0.0
0.0
0.0
0.0
0.0
0.0
0.0
0.0
0.0
0.0
0.016129032258064516
0.016129032258064516
0.016129032258064516
0.016129032258064516
0.03225806451612903
0.03225806451612903
0.03225806451612903
0.03225806451612903
0.03225806451612903
0.04838709677419355
0.03225806451612903
0.04838709677419355
0.04838709677419355
0.06451612903225806
0.04838709677419355
0.04838709677419355
0.04838709677419355
0.06451612903225806
0.06451612903225806
0.04838709677419355
0.04838709677419355
0.03225806451612903
0.03225806451612903
0.016129032258064516
