# Supplementary material for: Obesity dysregulates feeding-evoked response dynamics in hypothalamic satiety neurons
Source: Sci Rep. 2025 Oct 14;15:35837. doi: 10.1038/s41598-025-19800-2 (PMC12521569; doi:10.1038/s41598-025-19800-2)
Supplement: Supplementary file 8 — Supplementary Material 8. [file 41598_2025_19800_MOESM8_ESM.zip › Supp Fig 3/Supp Fig 3a/Supp Fig 3a/NCD_to_HFD_1st_MPK172_mean_licking_8.csv]

0.0
0.0
0.0
0.0
0.0
0.0
0.0
0.0
0.0
0.0
0.0
0.0
0.0
0.0
0.0
0.0
0.0
0.0
0.018518518518518517
0.018518518518518517
0.018518518518518517
0.018518518518518517
0.018518518518518517
0.018518518518518517
0.018518518518518517
0.018518518518518517
0.018518518518518517
0.018518518518518517
0.0
0.0
0.0
0.0
0.0
0.0
0.0
0.0
0.0
0.0
0.0
0.0
0.0
0.0
0.0
0.0
0.0
0.0
0.018518518518518517
0.018518518518518517
0.018518518518518517
0.018518518518518517
0.018518518518518517
0.018518518518518517
0.018518518518518517
0.018518518518518517
0.018518518518518517
0.018518518518518517
0.0
0.0
0.0
0.0
0.0
0.0
0.0
0.0
0.018518518518518517
0.018518518518518517
0.037037037037037035
0.037037037037037035
0.037037037037037035
0.037037037037037035
0.037037037037037035
0.037037037037037035
0.037037037037037035
0.037037037037037035
0.018518518518518517
0.037037037037037035
0.037037037037037035
0.037037037037037035
0.05555555555555556
0.07407407407407407
0.09259259259259259
0.11111111111111112
0.11111111111111112
0.14814814814814814
0.18518518518518517
0.20370370370370372
0.20370370370370372
0.24074074074074076
0.24074074074074076
0.25925925925925924
0.25925925925925924
0.2407407407407407
0.25925925925925924
0.2407407407407407
0.20370370370370372
0.18518518518518517
0.18518518518518517
0.16666666666666666
0.16666666666666666
0.2407407407407407
0.425925925925926
0.8703703703703703
1.3148148148148144
2.0740740740740735
2.7407407407407414
3.3148148148148158
3.9629629629629632
4.703703703703703
5.5
6.092592592592591
6.555555555555557
6.833333333333335
7.1111111111111125
7.074074074074076
7.185185185185184
7.425925925925928
7.425925925925926
7.314814814814817
7.203703703703702
7.240740740740742
7.27777777777778
7.222222222222223
7.314814814814817
7.203703703703708
7.055555555555558
6.925925925925924
6.888888888888891
6.962962962962967
6.77777777777778
6.537037037037038
6.351851851851852
6.092592592592591
5.499999999999999
5.037037037037041
4.555555555555557
3.981481481481483
3.4259259259259265
2.759259259259259
2.277777777777778
1.8148148148148149
1.3148148148148149
0.9074074074074073
0.6851851851851853
0.5370370370370372
0.40740740740740744
0.2777777777777778
0.22222222222222224
0.20370370370370372
0.18518518518518517
0.16666666666666666
0.22222222222222224
0.2962962962962964
0.37037037037037035
0.5000000000000001
0.7222222222222224
0.9259259259259257
1.1851851851851851
1.3518518518518516
1.592592592592592
1.7962962962962956
2.0740740740740735
2.351851851851851
2.5370370370370363
2.8148148148148144
3.0555555555555545
3.129629629629629
3.3888888888888897
3.7037037037037033
3.925925925925926
4.203703703703702
4.388888888888889
4.5925925925925934
4.851851851851851
4.925925925925925
4.962962962962962
5.074074074074074
5.111111111111112
5.129629629629628
5.037037037037036
4.944444444444444
4.796296296296296
4.685185185185185
4.4259259259259265
4.277777777777778
4.018518518518518
3.8148148148148135
3.462962962962962
3.1111111111111107
2.87037037037037
2.629629629629629
2.37037037037037
2.0370370370370363
1.8333333333333333
1.5185185185185186
1.3148148148148149
1.1481481481481481
0.9259259259259262
0.7592592592592593
0.6296296296296298
0.4629629629629631
0.33333333333333337
0.22222222222222224
0.14814814814814814
0.11111111111111112
0.05555555555555556
0.037037037037037035
0.037037037037037035
0.018518518518518517
0.0
0.0
0.0
0.0
0.0
0.018518518518518517
0.018518518518518517
0.018518518518518517
0.018518518518518517
0.018518518518518517
0.018518518518518517
0.018518518518518517
0.018518518518518517
0.018518518518518517
0.018518518518518517
0.0
0.0
0.0
0.0
0.0
0.0
0.0
0.0
0.0
0.0
0.018518518518518517
0.018518518518518517
0.018518518518518517
0.018518518518518517
0.018518518518518517
0.018518518518518517
0.018518518518518517
0.018518518518518517
0.018518518518518517
0.018518518518518517
0.0
0.0
0.0
0.0
0.0
0.0
0.0
0.0
0.0
0.0
0.0
0.0
0.0
0.0
0.0
0.0
0.0
0.0
0.0
0.0
0.0
0.0
0.0
0.0
0.0
0.0
0.0
0.0
0.0
0.0
0.0
0.0
0.0
0.0
0.0
0.0
0.0
0.0
0.0
0.0
0.0
0.0
0.0
0.0
0.0
0.0
0.0
0.0
0.0
0.0
0.0
0.0
0.0
0.0
0.0
0.0
0.0
0.0
0.0
0.0
0.0
0.0
0.0
0.0
0.0
0.0
0.0
0.0
0.0
0.0
0.0
0.0
0.0
0.0
0.0
0.0
0.0
0.0
0.0
0.0
0.0
0.0
0.0
0.0
0.0
0.0
0.0
0.0
0.0
0.0
0.0
0.0
0.0
0.0
0.0
0.0
0.0
0.0
0.0
0.0
0.0
0.0
0.0
0.0
0.0
0.0
0.0
0.0
0.0
0.0
0.0
0.0
0.0
0.0
0.0
0.0
0.0
0.0
0.0
0.0
0.0
0.0
0.0
0.0
0.0
0.0
0.0
0.0
0.0
0.0
0.0
0.0
0.0
0.0
0.0
0.0
0.0
0.0
0.0
0.0
0.0
0.0
0.0
0.0
0.0
0.0
0.0
0.0
0.0
0.0
0.0
0.0
0.0
0.0
0.0
0.0
0.0
0.0
0.0
0.0
0.0
0.0
0.0
0.0
0.0
0.0
0.0
0.0
0.0
0.0
0.0
0.0
0.0
0.0
0.0
0.018518518518518517
0.037037037037037035
0.037037037037037035
0.05555555555555556
0.07407407407407407
0.09259259259259259
0.09259259259259259
0.11111111111111112
0.11111111111111112
0.11111111111111112
0.09259259259259259
0.07407407407407407
0.07407407407407407
0.05555555555555556
0.037037037037037035
0.018518518518518517
0.018518518518518517
0.0
0.0
0.0
0.0
0.0
0.0
0.0
0.0
0.018518518518518517
0.018518518518518517
0.018518518518518517
0.018518518518518517
0.018518518518518517
0.018518518518518517
0.018518518518518517
0.018518518518518517
0.018518518518518517
0.018518518518518517
0.0
0.0
0.0
0.0
0.0
0.0
0.0
0.0
0.0
0.0
0.0
0.0
0.0
0.0
0.0
0.0
0.0
0.0
0.018518518518518517
0.018518518518518517
0.018518518518518517
0.018518518518518517
0.018518518518518517
0.018518518518518517
0.018518518518518517
0.018518518518518517
0.018518518518518517
0.018518518518518517
0.0
0.0
0.0
0.0
0.0
0.0
0.0
0.0
0.0
0.0
0.0
0.0
0.0
0.0
0.0
0.0
0.037037037037037035
0.055555555555555566
0.09259259259259259
0.11111111111111112
0.11111111111111112
0.12962962962962962
0.16666666666666666
0.16666666666666666
0.18518518518518517
0.22222222222222224
0.20370370370370372
0.20370370370370372
0.16666666666666666
0.14814814814814814
0.14814814814814814
0.12962962962962962
0.11111111111111113
0.12962962962962962
0.12962962962962962
0.09259259259259259
0.09259259259259259
0.09259259259259259
0.09259259259259259
0.11111111111111112
0.12962962962962962
0.14814814814814814
0.12962962962962962
0.12962962962962962
0.12962962962962962
0.12962962962962962
0.12962962962962962
0.12962962962962962
0.14814814814814814
0.12962962962962962
0.12962962962962962
0.12962962962962962
0.12962962962962962
0.12962962962962962
0.12962962962962962
0.14814814814814814
0.14814814814814814
0.12962962962962962
0.12962962962962962
0.14814814814814814
0.12962962962962962
0.12962962962962962
0.14814814814814814
0.12962962962962962
0.12962962962962962
0.12962962962962962
0.11111111111111112
0.11111111111111112
0.11111111111111112
0.09259259259259259
0.11111111111111112
0.09259259259259259
0.07407407407407407
0.07407407407407407
0.05555555555555556
0.037037037037037035
0.037037037037037035
0.037037037037037035
0.018518518518518517
0.018518518518518517
0.0
0.0
0.0
0.0
0.0
0.0
0.0
0.0
0.0
0.0
0.0
0.0
0.0
0.0
0.0
0.0
0.0
0.0
0.0
0.0
0.0
0.0
0.0
0.0
0.0
0.0
0.0
0.0
0.0
0.0
0.0
0.018518518518518517
0.018518518518518517
0.018518518518518517
0.018518518518518517
0.018518518518518517
0.018518518518518517
0.018518518518518517
0.018518518518518517
0.018518518518518517
