# Supplementary material for: Obesity dysregulates feeding-evoked response dynamics in hypothalamic satiety neurons
Source: Sci Rep. 2025 Oct 14;15:35837. doi: 10.1038/s41598-025-19800-2 (PMC12521569; doi:10.1038/s41598-025-19800-2)
Supplement: Supplementary file 8 — Supplementary Material 8. [file 41598_2025_19800_MOESM8_ESM.zip › Supp Fig 3/Supp Fig 3a/Supp Fig 3a/NCD_to_HFD_1st_MPK172_mean_running_1.csv]

0.14941955954166666
0.1735860541666667
0.16215359583333333
0.0971625675
0.10024734125
0.1071509875
0.10505895041666667
0.12665695833333332
0.19222378166666665
0.18990444583333332
0.17283432541666668
0.15206057083333333
0.1331851604166667
0.17707789833333334
0.15009043916666667
0.15097544958333334
0.13462444625
0.13093432458333334
0.088143670375
0.10042439333333332
0.16349716416666668
0.19025282916666666
0.17245110458333335
0.209876125
0.20102898083333334
0.2170755291666667
0.2606108416666667
0.30574343
0.30905495125000004
0.29660817500000003
0.2857123466666667
0.2806379770416666
0.3511519445833333
0.2980967199999999
0.33344123833333333
0.29387824291666664
0.37474239625
0.3474985716666666
0.3504186208333333
0.3931589166666665
0.38247801333333337
0.35901883875
0.3030245875
0.31624271458333336
0.3107178125
0.31248651499999985
0.26017792916666665
0.25436647791666667
0.25114461625
0.2506872866666667
0.27978638166666664
0.21157812499999998
0.21911555125
0.19999914166666666
0.21966775458333335
0.20874322541666665
0.1749093416666667
0.15942848325
0.13849512916666668
0.14048084625
0.11635687500000001
0.12734793875
0.13123835041666668
0.13711175870833334
0.12181036791666666
0.10950928083333333
0.12634271708333336
0.10730006791666667
0.13066799166666668
0.11899133833333332
0.12479841291666666
0.20726218
0.21640224583333334
0.190043575
0.20677258370833332
0.22626436041666664
0.2136503333333333
0.24625455291666667
0.19905654250000002
0.20487475249999998
0.22286605
0.1674485375
0.15459284166666667
0.15497108166666665
0.11557071375
0.08109006579166667
0.11610404791666666
0.10973907708333336
0.132326852375
0.15580764625000001
0.21197638333333335
0.30413031791666667
0.36705844708333335
0.44619314625
0.5631983999999999
0.6264785704166668
0.6936705991666664
0.8703567783333329
1.1161103675
1.3234666191666664
1.5440313754166664
1.6100260925
1.5865594483333334
1.6384045191666667
1.6183494224166672
1.612543120791667
1.5487223949999998
1.409102775
1.1570185458333329
0.9737389591666669
0.6648386625
0.5623931854166665
0.47968156416666674
0.36217090995833323
0.2774609683333333
0.2494306604166667
0.22645373749999995
0.16622237583333332
0.14374805750000003
0.11619555958333334
0.10246121408333332
0.06689161125
0.07262310291666667
0.07599956104166666
0.09954228333333333
0.10604708620833331
0.12419815
0.13045744125
0.16332686125
0.20735369374999998
0.24687807083333332
0.27848967583333334
0.29440262125
0.2774046675
0.2364769599583333
0.21000765833333326
0.2100718370833333
0.20985945791666663
0.21498448208333334
0.2449662091666667
0.2454266633333333
0.23186564749999997
0.20619001787500002
0.20865987374999995
0.20930694166666663
0.20431315458333332
0.17937552537499998
0.17503300416666667
0.18197936083333333
0.11854612791666667
0.09403078291666665
0.09179615375
0.08441277083333332
0.09977189833333333
0.13689127999999998
0.14590659749999998
0.16050400083333333
0.16861459708333335
0.1664379925
0.17158406458333333
0.18554967749999998
0.17563499666666668
0.20613111333333334
0.1938983466666667
0.1566227125
0.12889081249999998
0.13320064916666666
0.12219908916666666
0.14516114208333333
0.16572255166666666
0.1830531679166667
0.18481408791666665
0.17211333375
0.19129707049999997
0.22110648458333335
0.26243053208333333
0.27977218416666666
0.2777612570833333
0.2670997679166666
0.2450454895833333
0.275461605
0.29384352541666664
0.27661756374999996
0.2985669229166667
0.2844613916666667
0.3456983495833333
0.3697516504166667
0.3733648583333333
0.3730429391666667
0.34669737333333334
0.3381294504166666
0.31848415166666666
0.29760766541666667
0.24789175125
0.2804035012500001
0.25310480791666673
0.2739869729166667
0.2757953
0.31946470625000006
0.35903649374999996
0.40890657500000005
0.5312603374999999
0.6237989887083334
0.6721907712499999
0.6229769270833333
0.7063884912500001
0.680080425
0.70308321925
0.6796246624999999
0.7043239516666667
0.6956609141666666
0.6425837266666666
0.5388427225000001
0.5419878454166666
0.6091487158333334
0.6031824616666667
0.6187421216666668
0.5892423512499999
0.6497791083333334
0.6588943583333333
0.6544821758333335
0.6042557810833333
0.6183994
0.5935317558333334
0.5516627370416666
0.50962976375
0.5033204683333334
0.4926147870833333
0.4102776633333333
0.4071387550000001
0.35510797374999997
0.3382823507916666
0.3292832297083333
0.38031184625
0.35788625583333333
0.38448883454166666
0.33301539666666663
0.22496287054166672
0.28325242166666664
0.32590952999999995
0.4149090991666668
0.5194171970833333
0.6196886783333334
0.7658681958333333
0.8390694416666666
0.9301883879166667
1.0363375454166668
1.1503938474999997
1.0973529425000002
1.0134642399583336
0.9379066054166668
0.8320515616666667
0.78818742875
0.5946827550000001
0.4992514979166667
0.37352636166666664
0.37005398124999994
0.29284657429166666
0.285792233875
0.36695639804166674
0.43770792666666664
0.4781097374999999
0.5042548729166668
0.520770455
0.5021151670833333
0.5808629091666666
0.5907658770833333
0.6154273437500001
0.66689353875
0.6821726354166667
0.6501587583333334
0.6141461958333333
0.5504420833333333
0.5849430624999999
0.5459231445833335
0.4685778324999999
0.42082790208333326
0.35892907416666664
0.28452989083333335
0.23193241874999995
0.15810855124999998
0.19282686708333333
0.11558187416666667
0.07700900083333334
0.15735328829166664
0.1147504061666667
0.08308358791666667
0.12791928291666665
0.1425882925
0.10752233333333333
0.05732933833333332
0.054865715
0.09557779750000002
0.11972567833333332
0.10272110583333333
0.11295190833333335
0.18135339583333335
0.2107382504166667
0.18104868
0.18512970875
0.22815511816666664
0.2815127429166666
0.28245481708333336
0.26671097083333334
0.30219076041666665
0.3085358958333333
0.29221926708333334
0.3249360225
0.33322202124999994
0.35895401958333323
0.35609561624999997
0.35077799125
0.4185496799999999
0.45419043500000006
0.46794145750000005
0.5522847624999999
0.6168492879166667
0.6231815041666666
0.6667365770833333
0.617293655
0.6545887083333334
0.6744292304166667
0.6913797
0.7034227375
0.6987932583333333
0.7205244
0.6688399125000001
0.6605543766666665
0.6775866025
0.6691119687500001
0.6321216104166666
0.6016510340416666
0.5632405583333333
0.5375006029166668
0.5221942304166666
0.45959341416666666
0.42856200958333335
0.3835703504166667
0.36940798954166665
0.3694604166666667
0.30890202125000005
0.30312039583333333
0.2669967741666666
0.23467520249999999
0.1840905879166667
0.17337255375000002
0.141562978375
0.14965012916666667
0.11240428833333331
0.11460740625
0.13185980125
0.1585694375
0.20093922575
0.2144272458333333
0.22416874458333333
0.25904096458333337
0.23981553833333333
0.25904716454166665
0.2225168633333333
0.20490320416666666
0.19714403370833333
0.15976917583333336
0.1585058633333333
0.13110906625
0.15952873583333332
0.10723407208333334
0.10864817500000001
0.12957232083333334
0.10624412125
0.09868735083333334
0.08214952499999999
0.08531364500000001
0.0737675175
0.11267044666666666
0.055097779166666666
0.1438758375
0.12989801083333333
0.1536075379166667
0.1799461935833333
0.20253522499999999
0.2260385458333333
0.20743112500000002
0.186607
0.18963883333333334
0.22407086666666667
0.12922304625
0.161299439125
0.14621066625
0.15716642291666663
0.17088592208333334
0.18668499125000002
0.23426287375
0.2531792016666667
0.24631358912500004
0.29174845499999996
0.32708404
0.3277444075
0.29152484375000004
0.25289267708333324
0.1965931270833333
0.19210133104166668
0.1868290011666667
0.18628762870833335
0.16427856666666668
0.22029088750000003
0.2505861029166667
0.25765674999999993
0.30297891708333335
0.37992183416666664
0.4690744916666667
0.4915815895833333
0.507996450375
0.54138936375
0.49178165166666665
0.46199613750000007
0.43773948
0.3998570035416668
0.3569927170833334
0.31056114583333333
0.25691173875
0.21088512124999995
0.22025485416666668
0.19584855
0.214055675
0.16235714208333332
0.19133294166666662
0.2056581833333333
0.2110710541666666
0.23343008750000002
0.21879670833333334
0.2274580416666667
0.18577733750000003
0.18035461458333332
0.13573229083333335
0.15023424333333335
0.11925104166666667
0.10784973666666665
0.12388396333333333
0.10750857958333333
0.09379779541666666
0.13677580958333335
0.12349950416666668
0.08497786583333333
0.08592986458333333
0.07945136475000002
0.10115538750000001
0.11976471333333331
0.15374661958333333
0.12083779375000002
0.10508176708333335
0.12046957999999998
0.11267829916666666
0.12830950875
0.192237235
0.19211126583333335
0.17066876666666667
0.19082836041666665
0.17223475958333334
0.17457557291666662
0.19845093625000002
0.17494937916666667
0.23247826666666668
0.30938602
0.29470939166666665
0.3640764258333333
0.35896397583333334
0.3698373070833334
0.36119015625
0.40595150541666664
0.46171676708333337
0.4803424966666667
0.4672661333333334
0.43795354329166664
0.466209376375
0.4759563375
0.5297116791666666
0.5529586625
0.5875200158333334
0.60441215
0.5699911708333333
0.5934836250000001
0.5669801041666668
0.5416204208333333
0.46902328233333335
0.38805211
0.3731484141666668
0.27337751458333326
0.2431996879166667
0.2184007191666667
0.211979762875
0.160197375
0.1273885458333333
0.11789989083333335
0.11006523083333335
0.14306225833333333
0.11199585833333336
0.15109070291666665
0.11217439166666666
0.05685980083333333
0.060911208749999994
0.06771942625
0.040328223333333336
0.032215559166666664
0.05825606958333334
0.06900775416666667
0.08923809583333332
0.11304219999999998
0.11020077083333335
0.12520358625
0.16966375416666668
0.18077630416666665
0.19614462916666667
0.18614822916666665
0.17225316666666668
0.1999537625
0.13878689166666666
0.1387497075
0.1522011175
0.150106125
0.12473726666666667
0.10740692120833334
0.1526805191666667
0.13441153208333334
0.15401344583333335
0.16387926041666664
0.22732167583333332
0.20497212083333335
0.20406178249999998
0.23149219166666668
0.2308094041666667
0.2512424429166667
0.22125260458333332
0.2317828333333333
0.23295211291666665
0.2146057079166667
0.21715445291666668
0.24290057375000004
0.2433372991666667
0.2565913504166667
0.28807421666666666
0.31067675833333336
0.30059760541666664
0.286721225
0.32170825999999997
0.31763412916666667
0.3403557470833333
0.35550420416666667
0.3862683500000001
0.39070323333333334
0.37257957875
0.3499468683333333
0.34055449374999996
0.38543109375
0.3540102037500001
0.4130243333333334
0.36998566
0.35976895416666665
0.30793883083333334
0.31975650375000003
0.3020342916666667
0.3106153291666666
0.3470775175
0.3089913458333334
0.31870151845833333
0.29005413333333335
0.29182372500000003
0.23145652958333338
0.25504375416666664
0.2525369583333333
0.22491245833333337
0.21587370416666665
0.163650325
0.13793584083333335
0.09789460750000002
0.06791693875
0.06674855233333334
0.06663400291666667
0.08273879499999999
0.08677729166666666
0.11414221458333333
0.10087884666666667
0.09964677749999999
0.1221119466666667
0.15534490458333336
0.13973561874999998
0.16601717083333334
0.18877385208333333
0.20209449666666668
0.17284789041666668
0.19128293124999998
0.24623516166666667
0.23236722166666668
0.23671563958333333
0.23957974166666665
0.23825125666666666
0.20461311999999998
0.20128983374999995
0.17171920458333334
0.15002672208333334
0.1321936175
0.13979278125
