# Supplementary material for: Obesity dysregulates feeding-evoked response dynamics in hypothalamic satiety neurons
Source: Sci Rep. 2025 Oct 14;15:35837. doi: 10.1038/s41598-025-19800-2 (PMC12521569; doi:10.1038/s41598-025-19800-2)
Supplement: Supplementary file 8 — Supplementary Material 8. [file 41598_2025_19800_MOESM8_ESM.zip › Supp Fig 3/Supp Fig 3a/Supp Fig 3a/NCD_to_HFD_1st_MPK172_mean_running_2.csv]

17.644579542823532
17.800719257411767
17.924676114352945
17.97939749176471
18.03923162352941
17.98316141176471
17.954310799999995
17.982413777647054
17.968117023764705
17.898137936470583
17.87487345647058
17.821080448470592
17.77358864941176
17.815140774117655
17.89484259529412
18.066454211764714
18.198979157647063
18.271418668705884
18.377548292705878
18.51479260070589
18.520250997647047
18.575462456470596
18.710861465882356
18.67074628235293
18.48508391764706
18.391614117647062
18.339045379058824
18.22807588705882
18.10019088705883
18.022185294117644
18.003508329411762
17.930573694117644
17.78287102117647
17.67702575058823
17.620229162352942
17.650947416470586
17.64022784430589
17.672950658823535
17.72469483529412
17.781290555294113
17.89102039788235
17.98405529411765
18.114041592705874
18.249148463788227
18.380117600000005
18.336725557647057
18.382048477647057
18.401730141176472
18.423839642376482
18.400760902117657
18.314604969411775
18.254225411764704
18.190315844705886
18.101233583294114
17.99426591929411
17.979674823529404
17.880747294117647
17.883914588235296
17.871854823529414
17.917123529411757
17.94385129411764
17.90437494117647
17.88260790588236
17.955102087058826
18.05126916611765
18.05535536517647
18.07557018823529
17.999527503529414
17.94428254117647
17.84628507788235
17.749696011529416
17.766758833882353
17.82269976470588
17.744767788235293
17.70342218823529
17.73741317647059
17.80450395294118
17.89192589411765
17.97680787011765
18.043938983764704
18.153095376470585
18.309184705882352
18.39450682352942
18.613628235294122
18.71934541176471
18.775563999999992
18.793660098823516
18.852449717647065
18.899775058823522
18.95336171764706
18.931251788235304
18.840161529411766
18.778608917647052
18.722824814117647
18.697178657647054
18.668156869552945
18.589644630823532
18.356784224000005
18.129661654117655
17.531202305882353
16.551095764705877
15.258192470588236
13.870490588235295
12.368484941176465
10.82876423529412
9.21337717647059
7.611956
6.100432235294118
4.582353844705885
3.484674384
2.8551666150588235
2.4808279228941164
2.1697671927058826
1.8772586512470593
1.6272007943294131
1.4365030232941174
1.2749154882588234
1.1510280682117646
1.0527548420235293
0.9610249052705887
0.8264834207058821
0.7108109903294118
0.5996516910588235
0.5114122066117647
0.4684533689411764
0.44992871407058826
0.3936515775529412
0.33169110611764707
0.2593498446588235
0.19468824527058828
0.1645967322588235
0.12803984202352942
0.11809104395294115
0.11471583672941173
0.1064228671764706
0.09496019101176469
0.08910273225882352
0.08347590663529411
0.07330172522352939
0.05756282637647059
0.059486307764705884
0.054692143082352936
0.049661724470588246
0.053776271317647055
0.050741151435294125
0.042126518447058836
0.04896063385882353
0.05024157604705882
0.0732290748235294
0.08393694211764705
0.09682459625882352
0.1215600200235294
0.13135566621176473
0.16205199814117652
0.18501546802352944
0.2310817011529412
0.2749257948470589
0.2993052123058823
0.32643077195294123
0.3888478520000001
0.45562929990588236
0.5217153646823531
0.5917318004470589
0.6718907127529412
0.7657297940258823
0.9214526081411761
1.081862964235293
1.302877525811765
1.5721054160941168
1.867190239011765
2.1355109152682354
2.4294509262117647
2.7838040027294113
3.1549283925882357
3.594222937482354
4.018344225223531
4.503436662329411
5.043109604470591
5.590440801882353
6.130355466094118
6.677480307247061
7.253198989388236
7.821952165411766
8.460401639035297
9.04663216235294
9.619708719200005
10.168550506447058
10.69797158988235
11.27755652941176
11.764529488235295
12.266706622588234
12.739049922800003
13.194218008329413
13.600692833411765
14.01892740235294
14.351139737882356
14.715594421882347
14.936156627764708
15.088018825882362
15.33168741602353
15.650883951058823
15.952985137388238
16.171704588235293
16.332138938823537
16.41950667317648
16.513324473882353
16.58202231317647
16.674872172023527
16.81871951058823
16.899577558823527
16.954065074305877
16.935676576847055
17.029352729411755
17.14844604705882
17.37984302823529
17.57576745882353
17.773800824588243
18.000363556752944
18.074399028941176
18.198203934823525
18.194722799999997
18.230708988235293
18.145224310588237
18.0405501882353
17.880535552941176
17.720535225882344
17.496633183529415
17.183804371764705
17.015227080941177
16.852661821905887
16.809970053176475
16.81357991552941
16.86354583294118
16.75904922352941
16.584932635294113
16.59653811764706
16.642647590588233
16.77504826023529
16.817524273647063
16.754163084094113
16.719551661882345
16.62677132235294
16.504202705882356
16.545474077647064
16.701684814823526
16.72886376162353
16.65690702870588
16.597317678800003
16.651906329670588
16.725045639552935
16.753313414329412
16.712779341882353
16.793188705882358
16.815950484752943
16.697893284941184
16.681675222588243
16.745693041411762
16.820757204470585
16.86763213764706
16.832512176705887
16.76744098329412
16.847058000000004
16.822711642352953
16.83608416470589
16.88067966164706
16.83875358352941
16.80710590823529
16.729673079999994
16.65705297647058
16.71483785882353
16.751134713317647
16.81631023665883
16.80232145011765
16.72986135058823
16.72778084941177
16.701523250282353
16.672568960235296
16.659635691270587
16.661441152941176
16.693982352941177
16.687660035294115
16.68523804470588
16.769943690282354
16.91312577082352
17.009371512663527
17.196389121529414
17.415767804235283
17.568825122094122
17.582893577835286
17.48706560508235
17.41732652470588
17.375391178823534
17.319780280000003
17.312238423529408
17.216630636117653
16.98182601148235
16.79084891898824
16.653268711764703
16.532507952941177
16.608276794541176
16.711028395764703
16.734625780000002
16.792538941176474
16.74480279999999
16.867207595223526
17.025084696470593
17.069358552847056
17.153824035294125
17.32959406588235
17.29635607294118
17.279751326564707
17.292908798588233
17.31245189647059
17.364373072941195
17.32335233458823
17.28815185484705
17.327097406588233
17.34590005214118
17.271004624894122
17.25816504070588
17.232415999999997
17.235865023764703
17.259868659741176
17.31213946588236
17.417126843764702
17.465746969176465
17.454538748235297
17.536857192941177
17.64646230588235
17.76228931458824
17.90428587058825
17.955970449411762
18.00252531529412
18.063614894117645
18.04637129647059
18.073112816470587
18.132775530588237
18.07810935764706
18.119065534117652
18.164060871294122
18.23417562494118
18.295718479999998
18.414609808705887
18.47452629738824
18.57330172237647
18.697913927976476
18.861882555764712
19.08005911529412
19.15602414047059
19.169194840235292
19.18901167381176
19.212209810588238
19.216582629152942
19.23500387788236
19.26333583294118
19.243814536470587
19.17439079529412
19.12156658854117
19.086046729411766
19.13206796705883
19.133048592941176
19.27155920470588
19.35694057647059
19.415648767058816
19.5110504
19.673643529411766
19.74505505882353
19.725387529411762
19.860621880870585
19.856335747294118
19.911804702117646
19.84975392941176
19.825921647058827
19.83276075294118
19.737548702117643
19.670608029647063
19.676346845576475
19.677207583529412
19.649983764705887
19.72536507364706
19.69114181764706
19.78377065176472
19.72283691764705
19.66509451058824
19.70822706705883
19.701838626588234
19.623252847058833
19.635090352941173
19.55969682352941
19.48798541176471
19.450213270588236
19.35352232941176
19.33447082352942
19.46495152941176
19.576572705882345
19.70883312941177
19.922619529411765
20.006829176470593
20.07141411764706
20.155189411764713
20.277662352941178
20.39791505882353
20.53414752941177
20.434503764705877
20.34123858823529
20.26652729411765
20.22476870588234
20.239494352941175
20.25962164705882
20.271397176470593
20.20340047058823
20.09404830588235
20.01589091764706
20.01414362352941
20.024721999999997
20.056504734588234
20.05000694141177
20.104446329176465
20.07153777435294
19.980285176470588
20.00320705882353
20.05794285449412
20.01381473783529
20.017356716000013
20.01462740470588
19.916589952941173
19.85878014117647
19.78483062748235
19.70878425882353
19.687688892470593
19.66988414117647
19.627437694117646
19.69625108235294
19.71493879058823
19.768525082352937
19.83884341176471
19.744524621176467
19.66274081924705
19.665822658823533
19.589904941176467
19.56792337647059
19.55740130847059
19.52503273529412
19.519428235294118
19.492970117647058
19.49399623529412
19.667981882352944
19.780452847058818
19.85264755294117
20.018369639999996
20.057682202823536
20.06335936211765
19.998966352941185
20.017165676470587
19.962249543764695
19.941411875294122
19.888131757647063
19.86199757176471
19.95986254117647
20.05122500235294
20.147938847058818
20.228585741176467
20.366273145882353
20.36267426588235
20.38161882204706
20.462307058823527
20.371815529411762
20.339032000000007
20.263467058823526
20.14948890611765
20.041017049882356
19.993627870588238
19.910799178823527
19.925810117647057
19.94555061647059
19.864521944235292
20.021689461176475
20.04883952941176
20.109604430588234
20.14634325647059
20.188841496470573
20.209519402352935
20.3159524
20.29883357882354
20.31526291694118
20.371186467058823
20.33812200941176
20.387800705882352
20.363217828235296
20.39646429411765
20.352682992470594
20.246446768
20.14738682352942
20.135291270588233
20.07968853437647
19.98511214141176
19.888311251764712
19.815153483764707
19.827405144235296
19.808437609411754
19.82890465905883
19.88860876967059
19.890667999999998
19.896250117647053
19.7790787216
19.67514942369412
19.560614774823534
19.467275741176472
19.38713929411764
19.30984235294118
19.230568470588235
19.1926974117647
19.131297176470586
19.05275567058823
19.14787969411764
19.23993409152941
19.352568465882346
19.461995044705883
19.43665145882354
19.38374348235294
19.340439611764715
19.29492882023529
19.17628685152942
19.106629882352948
19.004493410282354
18.92249251670588
18.784270202352943
18.633531548235293
18.544690585882357
18.48611654117647
18.477708945882352
18.491473249882354
18.55042298915294
18.49554705882353
18.523198823529412
18.533386588235288
18.526407058823526
18.56461418143529
18.601180739529404
18.603322825882362
18.63556569411764
18.55450334799999
18.578712030352943
18.73792791084706
18.812282070588232
18.86840929411765
18.952769684705892
18.988388226352935
19.072686879294114
19.17879274352941
19.14632256
19.178371755294116
19.135130926352943
19.111015894588242
19.0522514517647
18.98761096235293
18.933845364705885
18.85370771764706
18.75173682352942
18.649912423529404
18.63303096470587
18.60241364705882
18.582274988235294
18.56812244705883
18.5859473882353
18.61824237647058
18.718354891764697
18.81693689176471
18.806638924
18.747669977882357
18.739326258823528
18.78304672941177
18.884388494117644
18.884027341176466
18.887619985882356
18.83645105105883
18.729317876470596
18.71189694117647
18.736678117647067
18.790361411764703
18.789775764705887
18.746419529411767
18.59483505882353
18.409229244470584
18.244213161411764
18.208961044705877
18.113295788235295
17.95995851247059
17.822396235294118
17.70671006070588
17.60788987952941
17.535952047058828
17.473864470588243
17.529105675058823
17.607184114352933
17.59649125647059
17.66119270588235
17.75062375058823
17.836824028235295
17.9324365402353
18.00655176470589
