# Supplementary material for: Obesity dysregulates feeding-evoked response dynamics in hypothalamic satiety neurons
Source: Sci Rep. 2025 Oct 14;15:35837. doi: 10.1038/s41598-025-19800-2 (PMC12521569; doi:10.1038/s41598-025-19800-2)
Supplement: Supplementary file 8 — Supplementary Material 8. [file 41598_2025_19800_MOESM8_ESM.zip › Supp Fig 3/Supp Fig 3a/Supp Fig 3a/NCD_to_HFD_1st_MPK172_mean_running_3.csv]

14.431143777777784
14.512386047827166
14.560145572098769
14.527104481481482
14.569943501234567
14.673906723703704
14.76866589417284
14.91409648790124
14.926306239777775
14.944542814814813
14.954478098765433
14.979259950617283
14.976550614567902
15.060540172839511
15.024000570864196
14.925713051111115
14.85716394906173
14.744950251604942
14.70706770493827
14.644875391358024
14.58681834320987
14.44471583333333
14.454248888888893
14.434869135802467
14.475186239777772
14.554426587901238
14.558668214814812
14.634008358024698
14.676105980246914
14.674120091358027
14.653994978024693
14.584030055555559
14.435665580246916
14.269232024691355
14.138890457037034
14.102687552592602
14.012887128148146
13.84918809160494
13.701310234839507
13.614738684938272
13.655583086419755
13.754985895555553
13.798258623456789
13.90319941037037
13.932433437999999
13.890142690123456
13.958303516790126
14.067050770864196
14.109130193333336
14.253967049382714
14.24542140392592
14.263841673012344
14.330434940987653
14.365243045358019
14.401189884864197
14.424661191111111
14.452528817283955
14.45434086765432
14.476245775308637
14.415253911358018
14.387734440246911
14.378167858197525
14.367877515555557
14.360654712765434
14.394152955308643
14.438261690864195
14.401370841975304
14.36504495308642
14.396950486419746
14.381237435061733
14.342793327160493
14.389170866098766
14.353639558246913
14.321747467061728
14.316948838271605
14.192874698666667
14.157489912543205
14.137043599259254
14.110667582987656
14.16075255382716
14.238546115555557
14.199298793580244
14.268081960493829
14.327756185185184
14.316846918790128
14.43666856955556
14.556332206814814
14.585036137234573
14.540142520740742
14.477747576543209
14.47106597064198
14.4793120237037
14.476794813259263
14.405463487654318
14.367686414246908
14.330348089135809
14.090128024074065
13.64606218348149
12.926303734123456
11.989292475333329
10.790405397037036
9.500064639506174
8.107204068888892
6.742739387654321
5.360616709876543
3.9121375523456794
2.623883508641974
1.66150568
1.0663976211111112
0.6947804849876545
0.5412989522691356
0.4944495864444444
0.5716274279753086
0.6960896083209878
0.89801924508642
1.1581722989629628
1.5042475908888886
1.7920094158024695
2.096883562962963
2.487840528395062
2.859101160493827
3.1378686172839516
3.2896329135802467
3.4966306419753064
3.5641768888888903
3.671228158024692
3.8181945358024687
3.911324627160492
4.013753724691357
4.046734875506173
4.006351703950618
3.962380672839507
3.9167118765432085
3.8470479506172826
3.8370986470617274
3.7934238671604934
3.722085439506173
3.673451777777776
3.601183232098766
3.514959187654321
3.4088483209876546
3.305975562962963
3.168107975308642
3.005104241975309
2.8543104350617283
2.6462413597530863
2.3657899955061725
2.1090889661728394
1.825415791629629
1.562055894567901
1.4342424632592596
1.2651634400740734
1.1319978165925924
0.9800422201728395
0.88862850254321
0.8215051311851854
0.7535309656049384
0.754980125654321
0.7756797330617282
0.7720069770617284
0.7315073128641975
0.728580056271605
0.7115931116296295
0.7443775757037037
0.7344749922962964
0.7586338911358026
0.835523251851852
0.848800512617284
0.860232680765432
0.8860409205679015
0.9431677291358024
0.9465783162962964
0.9838466745185183
1.020561697802469
1.0730774212345682
1.1084268083950617
1.1397092325679015
1.1929279809629627
1.2814321799999997
1.3785785101481483
1.4290249237037036
1.5102666497037038
1.5940236926913582
1.674345755358024
1.8025258624197524
1.9906876353086422
2.0890763553333325
2.2598420843950615
2.365904774222222
2.4973091698765426
2.659423424246913
2.8114262538765424
3.0068083091604922
3.165090750271605
3.2901399338271604
3.3792282770370377
3.4963342264197523
3.6642910474074077
3.819925696567901
3.934255746913581
4.105829421279012
4.34416198691358
4.573479833086421
4.802752663160493
5.079500888913581
5.376156744444445
5.75479559283951
6.0186925846913555
6.307587249382719
6.65044195728395
6.872748102716051
7.1172848454321
7.3029852140740745
7.569479980246916
7.8336274814814795
8.1311875308642
8.396584716049384
8.758696868641971
9.128747003950613
9.439737847654317
9.792573081975307
10.048003666666663
10.376301753086421
10.741567111111108
11.128380518518524
11.521931975308641
11.863012790123458
12.143439111111109
12.424557975308641
12.74464106172839
13.045976164938274
13.45494120888889
13.81327644098765
14.097361664197535
14.199589067160495
14.29923121234567
14.414755140740743
14.472642155061726
14.504842258296298
14.53682883703703
14.62843404444445
14.637093413333337
14.625152968148145
14.664173897777781
14.771857592592593
14.853240046913582
14.874473026370362
14.8839207254321
14.922160612098763
14.952450475308645
14.933222913580257
14.946993027160493
14.914787240987652
14.811432330123456
14.8679201871358
14.795690592592594
14.778164888888886
14.880179037037028
14.842857604938274
14.768569439506173
14.716810891604938
14.607532262962973
14.584631232098769
14.568068985185187
14.419426834567899
14.375018273555556
14.374607604197545
14.393783466913584
14.45615258370369
14.444444711827165
14.41260641380247
14.485811746913582
14.440615938765438
14.44267435293828
14.476192529209875
14.432382956913578
14.380040894222223
14.251185103975308
14.15775109407408
14.227507098765427
14.240864592592592
14.185575604938272
14.237533308641975
14.215307330864198
14.165666373086424
14.229451424962965
14.242025108641979
14.358817558271603
14.498495994962957
14.591912665111115
14.732964337481476
14.789445099259261
14.796348146419753
14.854258790123463
14.888533506172836
14.860489777777778
14.864917679012343
14.7362044691358
14.659484860493828
14.592422804938272
14.606276432098769
14.709984040000002
14.725918272592596
14.674474992592588
14.632239944938274
14.623668792592593
14.584246412345683
14.610498880493829
14.636894672000002
14.617354415061726
14.489108385456792
14.397231881481483
14.406692606172841
14.342988025654325
14.362245360493826
14.358685067160494
14.316492114814812
14.254375456271603
14.147691804691359
14.022079924666665
13.977131682740739
13.914069065432097
13.825807838765423
13.818978778024695
13.757597367654325
13.733245779259255
13.703610659999999
13.769110298765424
13.876782074074075
14.01734330123457
14.07823712098766
14.11206511037037
14.189856603456795
14.298206325925921
14.350307345432109
14.418942797037037
14.529243113777776
14.55260678444445
14.532349038271608
14.509498297037037
14.474174153086421
14.422177076543207
14.378771172592597
14.311974132839511
14.301519358024692
14.259502395061732
14.234479862691357
14.192834538518524
14.142876036049374
14.115069773234572
14.19644756439506
14.286576040246912
14.44929494074074
14.572881932345682
14.64671644683951
14.633077889382712
14.648239080740742
14.56177975654322
14.56428758
14.498557432098773
14.44554409407407
14.380400757037034
14.310386180987656
14.234906999012344
14.244638375555555
14.29904198545678
14.352125844197532
14.485051712839502
14.588607313086428
14.724723794098766
14.78793447397531
14.819595584691358
14.850928883703705
14.901999129629628
14.88688016962963
14.890126466666667
14.843058647654319
14.810002828148148
14.765411358024696
14.699585772839502
14.665295773111115
14.653988835827157
14.541109288641975
14.554346020296297
14.59337444293827
14.572340390617285
14.529895099679011
14.464455208172838
14.463403752592594
14.44526995234568
14.3836859308642
14.285787853086417
14.229238397456786
14.102823946419754
13.986744260740743
13.98750552
14.00638933703704
14.044960896296288
14.04252324617283
14.083121436271608
14.07089892619753
14.016527396790122
14.042264488839503
14.02265004980246
14.086719351629629
14.150125861456784
14.235776471851853
14.282176057530874
14.290658034567898
14.27129186740741
14.302580248395058
14.433246023876539
14.486890536271606
14.637456913111107
14.63488869802469
14.611516469135799
14.570762333604936
14.566091913851851
14.545681708148152
14.594965696320989
14.718538627901237
14.7413772617284
14.784777111111115
14.690984274074069
14.671599529135804
14.649311103975307
14.751368129876544
14.823068645925924
14.834006610123454
14.786388869135799
14.652996543209877
14.556542074074079
14.517066419753089
14.53914256296296
14.56439015481482
14.480822106172843
14.376499570370367
14.331034987654322
14.324576271604942
14.33329035061728
14.342243721259258
14.39147202790123
14.441750642962958
14.445492350617284
14.404099395308636
14.406048613086414
14.361059069135806
14.315922105629628
14.291923072024693
14.308487747407408
14.352017185185188
14.34472300246913
14.29718402469136
14.232791507654325
14.16523011432099
14.187734839506172
14.241999950617283
14.224724393308637
14.20295084814815
14.171533629629625
14.077150123456795
14.068106222222218
14.007661397530866
13.995962602469138
13.929856108148151
13.875476700000002
13.860675479012343
13.826201540246913
13.813667227358026
13.815132911777777
13.899071927407405
13.927225274074075
13.954859259259258
14.032521484864194
14.27360279061729
14.433578050543208
14.435060237234568
14.470655721728395
14.46871322866667
14.477565584197528
14.455243625160493
14.501798738271608
14.565263928148147
14.61626132148148
14.536367031851853
14.430660094320979
14.39337732269136
14.395507698024694
14.437556832839512
14.469025453530868
14.490309564197531
14.439601537012338
14.4479288851358
14.370464742469132
14.291143775580254
14.280738844444443
14.299703818246913
14.33409992395062
14.294460640740738
14.267241139185183
14.251815801753082
14.258234770617287
14.251975079481483
14.316112428888884
14.338535062962968
14.463206449382717
14.533217237037041
14.482640553333326
14.515307523456793
14.556975076543205
14.596622492098762
14.591290374320991
14.536993323209876
14.489815597481481
14.505326925901233
14.455435973753078
14.511056787407409
14.545482086913584
14.592932539506167
14.64909773851852
14.655212871604938
14.74206427745679
14.743891822716051
14.782262103703705
14.831243497530867
14.877457190617285
14.876745915802472
14.962238753333333
14.953379014814814
14.868260540419762
14.818511853111112
14.720073519506176
14.790123501234566
14.736713355827154
14.639555145975308
14.54637874098765
14.448908006864201
14.372186421481478
14.363616628839504
14.410675039753086
14.4236698417284
14.412758625679013
14.311649963234569
14.309615640493831
14.330786313580244
14.380964690419757
14.439014745925924
14.476197437037042
14.471081720987657
14.513650439753084
14.588981001506173
14.68810053281482
14.729487531111115
14.74822877997531
14.733635323950617
14.65077433975309
14.638054527160497
14.65350290839506
14.630461597530866
14.603344643950617
14.541386690864197
14.43723860639506
14.426524959185192
14.40155227901235
14.455968617283952
14.458162691358028
14.412598180246912
14.34203711728395
14.28644603076543
14.229785223901233
14.201348819753083
14.216022582246914
14.258012586666666
14.23855627234568
14.225076539506166
14.289437599012349
14.299349948567901
14.301263110370371
14.291263821012345
14.284296822962958
14.3269684654321
14.33129998098765
14.324955547160487
14.358549936049382
14.35322808330864
14.327711446913577
14.271275652592593
14.241524980246913
14.281786699012342
14.264421794074073
14.230540066938277
14.190466542222218
14.172317487407405
14.196883172098774
14.224519520987654
14.198292436296292
14.224905414320986
14.253806957283949
14.313490132839505
14.386447447654321
14.436391604938269
