# Supplementary material for: Obesity dysregulates feeding-evoked response dynamics in hypothalamic satiety neurons
Source: Sci Rep. 2025 Oct 14;15:35837. doi: 10.1038/s41598-025-19800-2 (PMC12521569; doi:10.1038/s41598-025-19800-2)
Supplement: Supplementary file 8 — Supplementary Material 8. [file 41598_2025_19800_MOESM8_ESM.zip › Supp Fig 3/Supp Fig 3a/Supp Fig 3a/NCD_to_HFD_1st_MPK172_mean_running_4.csv]

0.43552082186046503
0.43119950209302327
0.4044718639534885
0.38548247155813953
0.3921447523255814
0.3649603690697674
0.41167995279069763
0.39786733604651164
0.41538903723255804
0.40802334325581396
0.4270143558139535
0.4260169123255816
0.4379302423255813
0.45544281976744183
0.5082056232558138
0.5439939595348838
0.5542354930232558
0.6155611543488371
0.6153099837209303
0.6180006993023256
0.6416397002325581
0.6955406472790698
0.7218874025581393
0.7054497051162791
0.7169899636511631
0.7050671720930233
0.6816186293023258
0.6951842209302327
0.7474540138162789
0.7372884479069768
0.7488400409302325
0.6965417651162791
0.699254465116279
0.7250329841860466
0.6647578955813952
0.692708138372093
0.6895340125581396
0.666593812
0.612694346488372
0.6457642109302325
0.621749993488372
0.6389548030232557
0.6133182209302327
0.633816111627907
0.6793483327906977
0.6460856361767444
0.6767193395348837
0.6878165769767443
0.7228060502325583
0.7288275369767441
0.752496641372093
0.724313303488372
0.7432517642558139
0.717330119255814
0.7481548898372093
0.7276311790697674
0.7098310809069768
0.7255870051162792
0.7035602074186048
0.682931796511628
0.7116522923720929
0.6642147995348839
0.7055315176744187
0.7387597676744185
0.6811873590697676
0.7475239239534882
0.7517099630232559
0.7326541953488372
0.7350304497674417
0.7485387360697676
0.7008062562790699
0.6793256318604651
0.6990564783953489
0.6353506176744186
0.6365032576976744
0.5559352046511628
0.5513253148837208
0.5170983418604653
0.5602859979069769
0.5176708965116279
0.5502186790697676
0.6024460611627908
0.5525753553488372
0.6333864137209304
0.5972712126976745
0.6279674118604652
0.6166667870000001
0.6463988725581397
0.6288003430232558
0.6554962534883721
0.6344978130465116
0.6522696952325583
0.6465399486744183
0.6208167354186046
0.654214343976744
0.6562327679069769
0.7783307858139531
0.8501617608837212
0.9143816662790698
0.943795687255814
0.9438249462790699
0.9826598757906975
1.0644107546511627
1.1331609632558135
1.1287208637209298
1.159752256972093
1.0569361727906978
1.0030488351162794
0.9439110441860467
0.8675730315116276
0.8078116748837209
0.73983957927907
0.6289506243953489
0.5378046929767442
0.4993174190465116
0.41477071393023257
0.36539574667441865
0.3363487581395349
0.31154610576744196
0.27129935418604656
0.2838718392790698
0.30413789986046513
0.31891333558139534
0.34990312255813955
0.3549389183720931
0.3522624810930232
0.36191454720930244
0.355833106255814
0.3728581544186047
0.3885285713953488
0.4003371600000001
0.34828261720930226
0.3767562909302325
0.37442597697674423
0.3983656218837209
0.4057086960465118
0.37762531162790697
0.3616935320930232
0.3841574655813954
0.3987967088372093
0.3938049634883722
0.4097748948837209
0.39444882974418605
0.36283240441860465
0.3210407744418605
0.31431348279069765
0.3013170169767442
0.3034112306976744
0.2653347669767442
0.21655521837209302
0.17017053744186045
0.14267635627906977
0.10480550302325584
0.08927164697674418
0.08735473511627907
0.06338074348837208
0.0521519858139535
0.04150824674418605
0.03289744930232558
0.02921529837209302
0.029309294883720922
0.03407093744186046
0.04086452325581395
0.03913359325581395
0.05479949558139535
0.050761735348837204
0.06683311627906977
0.07180038465116281
0.08967387953488372
0.1615879458139535
0.16784044651162794
0.18622750627906978
0.19007949999999996
0.21396643720930222
0.22633915860465112
0.2390972765116279
0.2513859823255814
0.26274478488372094
0.30343287213953485
0.27401914162790697
0.28741753186046515
0.29178097232558137
0.33148001604651167
0.35270556209302323
0.3439518241860465
0.3897943367441861
0.41224879348837223
0.4583821079069768
0.46671853162790694
0.5241471476511629
0.5876597553720929
0.655015671162791
0.723445052767442
0.8087367762790696
0.9034660530232562
0.9707969360465113
1.076792700697674
1.0763507323255819
1.1862281367441856
1.2753821231627906
1.4121857444186043
1.457202562790698
1.6138564913953488
1.6863025153255806
1.82894812583721
2.009091177674419
2.1779642162325596
2.3537364240697674
2.5103583744186047
2.658566053720929
2.784078487209303
2.9026155116279058
3.0920746381162787
3.2364575531395348
3.2838500727906985
3.397536449744186
3.3641121341860476
3.4017283130232543
3.4331154726279083
3.3676623406976733
3.3410887667441855
3.3083259995348846
3.120080973046512
3.0587420139534887
3.002303411627907
2.7798379651162795
2.7955233790697678
2.7381753620930227
2.6962705173023256
2.6693390745116266
2.6534777558139533
2.723018583720931
2.70423334255814
2.710846540000001
2.6804057627906976
2.700040590930233
2.6491763604651166
2.6168266465116288
2.6016570627906974
2.5261099204651156
2.436293818139535
2.2456520546511625
2.207056459069767
2.109863223023256
1.9766394258139535
1.9165661569767445
1.8123462418604652
1.6802952616279065
1.570400548837209
1.5161360839534879
1.4519474899999998
1.465976211860465
1.4318442088372099
1.3071543013023255
1.303686651860465
1.2367423016279067
1.1792184309302323
1.1656098346511627
1.0995368974418602
1.0235657560465117
0.9648841790697671
0.8470670018604655
0.8111833193023253
0.7841265951627904
0.7502160576744186
0.7415879860465115
0.6956120790697674
0.5896344699534883
0.5283444844186048
0.5536790506976745
0.5025840776744187
0.5353455425581394
0.49705438813953484
0.46573202581395345
0.4150061958139536
0.3987339851162792
0.3824685025581395
0.3970663818604651
0.4370907141860465
0.37856101860465124
0.40371771627906977
0.4310530444186048
0.3943833773744186
0.45253422209302346
0.43895154930232544
0.5135124541627905
0.4994133186046512
0.5121784737209301
0.541675423488372
0.5377693346511626
0.5964985704651162
0.5911876153720931
0.6344522906976746
0.6139365539534886
0.6392788906976745
0.5981837122790696
0.5953576441860468
0.5835760537209301
0.5199050162790698
0.5268858128139535
0.4868626486046511
0.4644766930232557
0.45028025558139534
0.4468103125581395
0.40335854269767424
0.40813251204651163
0.39091600095348844
0.40431422093023256
0.37368757069767444
0.384380988372093
0.35106942069767455
0.32238972395348836
0.32910682302325583
0.303701839767442
0.34915381232558135
0.4325678348837209
0.48088103209302324
0.4992037334651163
0.5888848220930232
0.5945923723255815
0.667580738627907
0.7122868476046512
0.7468389213953488
0.7768560597674419
0.7956964790697673
0.7572288751860465
0.7460338644186046
0.7461512974418605
0.7218994420930233
0.7185145997674417
0.6842501444186047
0.6352230179069768
0.5882364932558138
0.559429371395349
0.5329740413953489
0.565724726976744
0.5383108186046511
0.5124068727906976
0.5001479328372093
0.5058730286046511
0.5236473127906979
0.4758725674418606
0.4842093339534885
0.5016631825581394
0.4291374034883722
0.43020064651162776
0.44591578976744156
0.3890628630232559
0.37955070488372084
0.38117760465116274
0.3100780186046511
0.3242690462790698
0.2741547597674419
0.2403029827906977
0.22223058441860466
0.23301689116279067
0.17133705162790697
0.18550226744186046
0.19117532860465122
0.12494665906976747
0.14282625790697673
0.14182769790697683
0.1533751525581395
0.16168146046511633
0.1494908186046512
0.15179730302325584
0.2034038979069768
0.18491705395348845
0.1958591741860465
0.2286372653488372
0.2147528786046512
0.21525454232558142
0.1929942972093023
0.19277191579767441
0.1761902746511628
0.15497153030232563
0.14719463697674418
0.16286988116279066
0.12390655279069761
0.12850724860465118
0.1580150525813954
0.12345524023255815
0.13416758209302326
0.14160327488372096
0.12486343023255815
0.16182928716279069
0.12893693279069768
0.16175996927906974
0.16363219465116277
0.13494590906976742
0.13622309534883723
0.16638927723255817
0.15191997186046513
0.15973130093023252
0.18128494462790695
0.1689340844186046
0.18646126395348836
0.1628141830232558
0.14042173953488377
0.15698450581395343
0.1369270059767442
0.14454645672093025
0.11145083209302326
0.14935123188372093
0.13756962093023262
0.14213900767441862
0.13977910930232557
0.14020410744186046
0.13505285488372099
0.12007180488372095
0.13741199188372097
0.134322613255814
0.16656768558139537
0.16058728674418607
0.1633543225581395
0.14622382395348837
0.1529156920930233
0.13410005325581395
0.14195823372093022
0.1511973723255814
0.17989306279069772
0.1910006451162791
0.20958960790697675
0.17919529820930233
0.22139228139534883
0.24985030697674424
0.25765323720930233
0.255172826744186
0.2604674972325582
0.22768180465116278
0.222846001627907
0.22155458186046512
0.19351445969767445
0.19961643139534882
0.1673115281395349
0.17302148000000003
0.16746965186046514
0.157123033255814
0.16980474906976745
0.16324483281395347
0.19188854441860465
0.19075592488372092
0.20706604046511629
0.21138333534883721
0.2160118746511628
0.22440748976744193
0.24430008790697677
0.24703610651162788
0.2512609906976744
0.2943375853488372
0.2886059379069767
0.2891975046511628
0.27215375116279067
0.27043745790697676
0.26380105418604644
0.26105379488372094
0.29219769953488367
0.3211596395348837
0.31371919651162794
0.2937425186046511
0.2774187449534884
0.3051203790697674
0.3326033086046511
0.3413353930232557
0.3283127692325582
0.35919545604651165
0.3248188053953489
0.31489658837209306
0.3171793046511628
0.3570595886046512
0.34801526046511627
0.34935085813953487
0.35981222837209303
0.3793802865116279
0.37858363488372093
0.40283085420930237
0.4041378886046511
0.42457553258139535
0.41012516976744184
0.41782050048837205
0.41148472790697677
0.4058837372093023
0.38265671711627913
0.3850145551860465
0.3822327195348837
0.38365075744186045
0.3950199274418605
0.4314819586046512
0.47462169069767435
0.46179405839534876
0.48488683976744185
0.5637409702325581
0.5640084909302325
0.5871059644186046
0.6149117558139535
0.6548713232558139
0.6563894906976746
0.6681038141860466
0.662570004883721
0.6892196500000001
0.6849348004651162
0.6698205258139535
0.6847718444186048
0.7163842727906977
0.7074561518604653
0.714679744883721
0.6867466609302325
0.6776466979069767
0.693303353488372
0.6791903167441862
0.6870148641860464
0.6354591588372093
0.599912143255814
0.5869431097906977
0.5644886302325581
0.5393244446511628
0.5467834481860465
0.5507291425813955
0.536101564883721
0.5478445767441861
0.5459569144186045
0.5977495179069767
0.635210711627907
0.6113801023488372
0.6197128586046512
0.6620185588372094
0.6576655023255814
0.6340058446511627
0.6342677818604651
0.6102535064883722
0.6016593027906976
0.5280231918604652
0.5474231644418605
0.5426655646511629
0.5063514800930232
0.489255446511628
0.4622493776744186
0.39087588826511627
0.34209321627906975
0.35521395348837204
0.32679927797674413
0.32766614116279064
0.3058067855813954
0.3126712069767442
0.3300861416279069
0.3065919523255814
0.2860140165116279
0.31385408186046504
0.32892843651162784
0.3777988676744186
0.37126623790697677
0.3793593724651162
0.3542275111627906
0.34242478976744184
0.31627390967441876
0.36125891348837214
0.37238721346511616
0.38615346116279065
0.4229428790465116
0.4188549196744186
0.45509127441860486
0.519678944883721
0.4992954016279072
0.5071736378604652
0.5350592720930232
0.5219613813953488
0.5587344781627908
0.5814080213953489
0.570757235139535
0.5584386848837208
0.5910414081395351
0.5765004072093025
0.5795260755813952
0.5791583627906975
0.5751901193023254
0.5703533920930232
0.5655961546511629
0.5742996581860463
0.6058562765813954
0.5862964173255814
0.5926722244186048
0.5879334
0.5985804883720932
0.5914687430930232
0.5817393451162792
0.5831962109302326
0.5775818781395349
0.5916247046511628
0.5873610295348837
0.5655777897674418
0.5746858934651162
0.552356605372093
0.559823153255814
0.5511102979069769
0.5673104023255815
0.5399302218604652
0.525152746511628
0.49473116348837226
0.42224654255813954
0.44521242325581395
0.4601344418604651
