# Supplementary material for: Obesity dysregulates feeding-evoked response dynamics in hypothalamic satiety neurons
Source: Sci Rep. 2025 Oct 14;15:35837. doi: 10.1038/s41598-025-19800-2 (PMC12521569; doi:10.1038/s41598-025-19800-2)
Supplement: Supplementary file 8 — Supplementary Material 8. [file 41598_2025_19800_MOESM8_ESM.zip › Supp Fig 3/Supp Fig 3a/Supp Fig 3a/NCD_to_HFD_1st_MPK172_mean_running_5.csv]

0.7669978777142857
0.746767652
0.6946176373999999
0.6551129288571428
0.6066276154285715
0.5899323311142857
0.5660698597142857
0.552815917142857
0.5845450902857143
0.5713041414285716
0.602166048
0.5979382920000001
0.5398753628571429
0.49270858114285715
0.4706938283142858
0.4518053914285715
0.44635907085714294
0.4183342970571428
0.3792844737142857
0.3818336525714286
0.3637282106857143
0.3291027811428572
0.30354417174285714
0.31620825542857145
0.291167016
0.2807231084857143
0.2907110834285715
0.28132589599999996
0.28071609142857146
0.24341166
0.24615755999999997
0.2451967977142857
0.24426044057142857
0.24220254739999994
0.2281831882857143
0.23262156200000003
0.22545598942857142
0.24416296199999996
0.2711643697142857
0.2888325857142857
0.2869901085714286
0.3363341045714286
0.3609790565714286
0.3374237128571429
0.34781681028571426
0.33769928145714295
0.34553696057142846
0.3695470197142858
0.3947628116571429
0.4297550400285714
0.4222953665714285
0.4631612611428571
0.5364495917142857
0.5791113742857145
0.6251219597142856
0.697346355142857
0.7221986499999998
0.7029873437142856
0.706849676857143
0.6981090597142857
0.7033806514285713
0.6574964640000001
0.5756419471428571
0.5757992645714286
0.5415225240000001
0.49943361742857145
0.4769773165714286
0.4924525099428571
0.4527895568857143
0.43935617771428576
0.4357786948571429
0.40627931228571423
0.4515411014285714
0.4718228051428573
0.5285081562857141
0.5660238174571428
0.5896408277142858
0.5946051954285714
0.6181500245714284
0.6521274748571427
0.6396977460571431
0.6455778491428573
0.6106003657142857
0.6028902711428572
0.5092080654285716
0.4384084425714286
0.4690918614285714
0.4656385542857142
0.47504576085714284
0.4449286771428572
0.4846567571428572
0.5099890854285715
0.5113910669142857
0.5409765003142856
0.5819081971999999
0.6642947814285713
0.7620701603142859
1.0228830945714282
1.1792538114285722
1.3299483874285714
1.366308617742857
1.404941119428571
1.4736631511428573
1.5221091473142854
1.5572522639714286
1.5369102111428568
1.45584266
1.2241451717142864
1.0167681477142856
0.8248799331428571
0.7274933514285714
0.6155515965428572
0.47286105771428555
0.38009315422857154
0.2980213677142857
0.21563659885714284
0.15680921671428572
0.12777096740000002
0.12365907600000003
0.1022302037142857
0.093136178
0.06409899314285714
0.06575103914285714
0.05617834828571429
0.08265801114285713
0.09280611971428575
0.11054626685714286
0.12325131771428571
0.12007586571428572
0.11942625742857145
0.12910898942857144
0.12026495457142856
0.12511689742857143
0.1286980285714286
0.11402339685714286
0.10016131342857142
0.08270551485714286
0.07356744297714286
0.07828531742857141
0.07140665742857144
0.048429478000000005
0.05011774285714286
0.04778403257142857
0.037545907999999996
0.03243063771428571
0.04228015742857142
0.04027574285714286
0.035292937142857146
0.026995954285714285
0.012114031428571427
0.013116546
0.008132496285714287
0.011908242857142858
0.01132977542857143
0.009515043142857144
0.006297014571428572
0.015769931714285715
0.030838660314285716
0.04043934285714285
0.05137148571428571
0.04791162857142857
0.05205897142857143
0.0491346
0.052409677142857145
0.05240385999999999
0.04567704314285714
0.038800604571428574
0.020004582
0.027713233885714283
0.05292391914285715
0.06373357914285716
0.06121433057142857
0.05732893628571429
0.05852701885714286
0.0757750146
0.08592246028571429
0.08579052
0.09100945714285713
0.08033208571428571
0.04624641228571428
0.02228651
0.023519529999999997
0.041744582571428566
0.06624216171428571
0.10380319342857142
0.12153399885714286
0.18372853142857146
0.24964278914285717
0.3121799768571429
0.3915439468571429
0.47465181199999995
0.5776106742857142
0.6693585462571429
0.7359451277142857
0.7930892108571429
0.8866386602857143
0.9358013791428572
0.9760512251428574
1.0481939671428573
1.0911997694285713
1.2043356234285711
1.3188015225428575
1.3921020797142858
1.4254939125714288
1.480649484857143
1.504691725171429
1.5518292651428576
1.5946143088571432
1.5870555988571424
1.6326909285714284
1.6167666391428568
1.5962959591428574
1.6111813385714289
1.6789049936571427
1.7702183588571427
1.875837488885714
1.9287762622857145
1.9999049448571424
2.135873818571429
2.177975702
2.1718151154285716
2.1788430020000003
2.1643234828571427
2.187553928571428
2.1221850319999995
1.9772830742857141
1.8448765514285712
1.7228876708571426
1.5408791554285715
1.5138907657142857
1.5121573371428574
1.5588095491428575
1.5158739891714283
1.5278467425714284
1.5634568137428573
1.6320231074285716
1.6923741617142856
1.747051102285714
1.8025849085714285
1.8160658254285713
1.762479899142857
1.6538291595142856
1.6649401182857144
1.6080308485714283
1.503647457142857
1.4104892637142858
1.3892119331428572
1.4277011182857144
1.4131730768571427
1.3794962488571427
1.39379194
1.403902037142857
1.344746925428571
1.3556950849142857
1.3551289777142859
1.3643085234285712
1.3433275471428574
1.227880630857143
1.2070321731428573
1.1437000959999999
1.096287598857143
1.0514257134285716
0.9644802888571428
0.8276926840285714
0.7508768248571427
0.6998002871428574
0.6696080457142858
0.6652402977142857
0.5972412974571428
0.569972040542857
0.544285694857143
0.49871521914285716
0.49418357139999985
0.5079376780000001
0.5061796048571429
0.510663372
0.49882424371428563
0.49050216825714293
0.4962905958857142
0.49748095171428586
0.487726442
0.5658821500285716
0.6532158105714284
0.7021011257142855
0.7764185517428569
0.8072294611428572
0.8571980057142857
0.8569066685714287
0.8348187571428572
0.8352842205714287
0.8530983219428571
0.7918792111428571
0.7290918888571429
0.6950872551428571
0.6351408508285715
0.6202119491714286
0.5899551805714284
0.5938156402857144
0.65949426
0.7410251494285715
0.73879008
0.8236577685714286
0.8362066571428572
0.8376108774285714
0.8570278342857142
0.8665574939999999
0.8906060222857145
0.8528564954285714
0.8478572314285714
0.8165939991428571
0.7890709351428571
0.7343263420000001
0.6986098065714286
0.6777624280000001
0.6683751891428572
0.6250429991428573
0.5950857948571429
0.5368881805714286
0.48753301371428576
0.4350668662857143
0.41062365457142863
0.35377699542857144
0.36723392571428576
0.3457662439714286
0.32032196885714287
0.3140789285714285
0.31467029725714285
0.3662221114285715
0.3581453574285715
0.34301933828571435
0.35212102739999995
0.37913835771428567
0.37145422057142863
0.3976413565714285
0.40137968914285715
0.41134793942857145
0.42131320171428566
0.40820413800000005
0.4057740728571429
0.38801121342857137
0.41345328028571426
0.409622614
0.36879856771428576
0.35566028285714285
0.3642639557142857
0.3438732488571428
0.34085651114285714
0.3543292234
0.3688178834285714
0.3905388194285715
0.394618756
0.3410690114285715
0.3575218
0.34400104342857146
0.31707462825714294
0.3131073814285714
0.32316356314285716
0.2715309974571428
0.2707541174285714
0.28308256857142855
0.30780938914285716
0.3096461857142857
0.2896206374285714
0.26292118800000003
0.25084329200000005
0.2333233625714286
0.21621378314285714
0.24512594
0.2439018171428571
0.21944366000000004
0.2607292145714286
0.30651398714285727
0.3364201111428571
0.41334661219999996
0.4701851308857143
0.5187724542857144
0.5476149151428571
0.5518597165714286
0.6073738342857142
0.5934807142857144
0.5761047314285714
0.5550713098857143
0.5339173468571428
0.4645137645714287
0.43922543457142865
0.4476532977142857
0.4471816857142857
0.4555179745714286
0.45574636742857144
0.47133635265714285
0.463337042
0.4775835666
0.5229556628571428
0.5931019897142856
0.6328059971428571
0.6299731342857143
0.638089323142857
0.6602332439999999
0.6713843171428571
0.6694041485714286
0.6895365594285715
0.6848314302857144
0.6693608002857142
0.6376686914285714
0.6270956160000001
0.5938378845714286
0.5826889065714286
0.5618976437142859
0.5470821305714285
0.5358495365714286
0.5245560134285715
0.5239991
0.5213785000000002
0.5431010171428572
0.5645138825714285
0.5449389371428571
0.5445968668571428
0.5544714971428572
0.5376177668571428
0.553617254
0.5761115205714286
0.5912270182857142
0.5934513322857142
0.5876712285714287
0.5467094848571429
0.60773584
0.6449951234285715
0.6695329539999999
0.7421656545714285
0.7381024
0.7613025865714284
0.7816532517142857
0.7957940345714285
0.7942680071428572
0.8067926174285712
0.7743236028571429
0.7472156142857143
0.7019543114285715
0.6379638114285714
0.632360795742857
0.5728484622857142
0.5554385071428571
0.5407183014285715
0.5592013914285715
0.5455356545714285
0.529986511742857
0.4960529334285715
0.5090450428571428
0.5057664451428572
0.5008927954285715
0.4780732059999999
0.4357896057142858
0.37257233542857143
0.3409321045714286
0.27693573799999993
0.23154817400000008
0.21297774599999994
0.20941294117142858
0.18214524771428572
0.2037928208571429
0.2698501571428571
0.31019869657142857
0.3616827585714286
0.36007899485714284
0.3790422616571427
0.40352470885714287
0.4224698574285715
0.4153719014285715
0.4768015985714286
0.4367020551428572
0.4268606871428571
0.46146348742857146
0.43277840857142846
0.4281681045428571
0.46124728971428564
0.5117891597428571
0.4944292948571428
0.5368624257142858
0.49128258057142854
0.5369197445142856
0.5124696400000001
0.48235149714285713
0.47521102314285724
0.4960175428571428
0.4711896488571428
0.45758275057142855
0.48183468000000007
0.44586675942857157
0.4460023574285714
0.4248740345714286
0.4180439497142856
0.44513638314285725
0.421749872
0.3816885574285715
0.3659953714285714
0.3106497857142857
0.2486390942857143
0.20377186628571434
0.18851020942857147
0.16154906371428568
0.13446696542857142
0.10467043142857144
0.10545628857142855
0.12578169971428568
0.08172277257142858
0.08258940457142858
0.09214408942857141
0.10845874857142858
0.084445472
0.11750519771428572
0.15129831488571427
0.17602935197142858
0.21650369594285712
0.2509390225714286
0.28778085714285717
0.3343272848571429
0.34733674057142866
0.35495471628571434
0.3932178831428571
0.3898182417142857
0.334413116
0.334126928
0.32143530908571427
0.2871843702857143
0.27157449142857143
0.2346394330171428
0.24484679971428572
0.2530216140285715
0.2721797911428571
0.24717711714285712
0.3118820974285714
0.2865614028571428
0.27740659600000006
0.31799331242857143
0.3504478634285715
0.3637301371428572
0.39544581199999995
0.4100039785714286
0.415477386857143
0.4753194908571428
0.4829631688571429
0.5791501714285715
0.6273760054285713
0.6714639437142857
0.6583260871714286
0.6879185794285716
0.667817343142857
0.7041970085714286
0.7286560028571427
0.7328138285714284
0.6837121777142857
0.6265039337142857
0.6030202182857143
0.5821684151428569
0.5887533714285715
0.6522333742857142
0.6511159142857141
0.6240640171428571
0.6226647322857143
0.6314920337142859
0.6559265957142857
0.7527191477142858
0.7545889380285713
0.7584347431428572
0.8573430762857144
0.8287140117142858
0.8882346085714286
0.9194566937142856
0.8925487488571427
0.8925883917142857
0.9114621982857142
0.8676791002857144
0.8817168528571427
0.9089028131428571
0.8349661819714286
0.8232806385714286
0.8108970377142858
0.8016111968571429
0.8149552197142858
0.8258535557428571
0.7842064745714287
0.7755252480000001
0.7647739768285715
0.7587902151428569
0.8067209554285713
0.8694441154285714
0.9040950694285714
0.9316369085714288
0.9713386314285714
0.967059174
1.052668466
1.0818338125714286
1.1601228031428572
1.1921573165428572
1.170854817142857
1.11832859
1.086224732571429
1.0693915781999999
1.023448736
0.9783204874285716
0.9174376071428573
