# Supplementary material for: Obesity dysregulates feeding-evoked response dynamics in hypothalamic satiety neurons
Source: Sci Rep. 2025 Oct 14;15:35837. doi: 10.1038/s41598-025-19800-2 (PMC12521569; doi:10.1038/s41598-025-19800-2)
Supplement: Supplementary file 8 — Supplementary Material 8. [file 41598_2025_19800_MOESM8_ESM.zip › Supp Fig 3/Supp Fig 3a/Supp Fig 3a/NCD_to_HFD_1st_MPK172_mean_running_6.csv]

5.784015142972973
5.845281178108109
5.877915319486486
5.964294892189189
5.916353484054055
5.868963704864865
5.812398568351351
5.79483706891892
5.816852952162161
5.804172354864865
5.896622152891891
5.979762725405405
6.014405155675675
6.011200318945946
6.045002084081082
6.0391799075675685
6.02751360154054
5.965891049702703
5.83897912837838
5.718667971864865
5.61604008
5.539545767837837
5.47423945972973
5.453081554513514
5.501352277297299
5.542344586432434
5.580255273162162
5.57264523245946
5.6166049124324315
5.667437211891891
5.699828961891892
5.694948880756756
5.618321435135135
5.52221344972973
5.476871083783783
5.4677403905405395
5.426343883243242
5.375462355432433
5.331420826486488
5.348668855675677
5.268714110243243
5.1762806005675674
5.170041264054054
5.169614188891892
5.12924325135135
5.0296736559459445
4.992653163486486
5.015007823513513
5.020125449189189
4.968781670513514
5.016380814405406
5.137658174594595
5.214406167216215
5.338127528108108
5.437116978297297
5.5791282105675695
5.685337047297297
5.777147408918919
5.873615659459459
5.925053665702702
5.949120399459459
5.938656039432433
5.923569914594595
5.949633022486486
5.9677453770540545
5.903684430810811
5.886822201891892
5.887515270783783
5.889199089729731
5.859995711918921
5.807982037189189
5.8180544604864854
5.847875203216216
5.752137003243243
5.700631298540541
5.683156069135136
5.566105965405404
5.437155694594594
5.345234141378378
5.342047188837838
5.363660921621621
5.362678231594594
5.386383648324325
5.452521888891892
5.535464050000001
5.615019816000001
5.734681446216215
5.839675366756758
5.917431415945946
5.962185641891892
5.997602935945945
6.061401639054052
6.062599094405405
6.091977103297298
6.063790896432434
6.026043132297297
6.028645291000001
6.053255458270272
5.921468729027028
5.616125264270271
5.317897808621621
4.938046490700001
4.493225908081082
4.005892949486485
3.4506312316216237
2.9696965391891887
2.461498769108108
1.9703083324324329
1.5787943624594591
1.326654675945946
1.0734447502702702
0.9080521618918922
0.8236576950243243
0.7734726950540539
0.7673571089729729
0.7486784688648644
0.7216344364324324
0.7027971043243242
0.6772493161351352
0.6493074571891891
0.6313115765675674
0.621558628864865
0.6226690098378379
0.6144908520810809
0.5702958651351352
0.5231022808108108
0.4849641516216215
0.43705417459459456
0.39358654199999993
0.3471955682702702
0.28666184672972966
0.23457218459459456
0.194289731027027
0.14625894540540543
0.11038970081081081
0.07760384459459461
0.041972325405405415
0.05007753135135135
0.06284057989189189
0.07470094027027026
0.0758561447837838
0.09293858945945944
0.08664795054054054
0.09744857675675676
0.09640836054054053
0.10208424518918918
0.10471187164864866
0.11349727000000001
0.12657467459459457
0.1381077165135135
0.16382152810810804
0.1529340175945946
0.17320657756756758
0.2024723
0.2131505583783784
0.23762680459459457
0.23341576356756752
0.2302837310810811
0.21004742459459463
0.21665992864864866
0.2206934129459459
0.2791759336486486
0.3532292037027027
0.40478533651351345
0.48904106854054047
0.5435920886486488
0.6512837176459456
0.788761648756757
0.9204748061081081
1.1057782794324318
1.3163118254594592
1.5271389781351352
1.7587977632432432
1.9846051681081083
2.184646493783784
2.430818253054054
2.6872818475945945
2.9845864461081084
3.3453592937837837
3.6797942790270284
3.970398191891893
4.1692395181081086
4.382513380918919
4.619866925945945
4.834817632108108
5.030211415164865
5.277804995324325
5.422776293108108
5.5983066876756755
5.756286688621623
5.898829233513513
6.131541830270271
6.3266463513243245
6.51404053754054
6.736991483243244
6.939105045945946
7.070689227540541
7.16875327181081
7.237763496756755
7.23661195162162
7.33948146272973
7.442226904594594
7.540630204864865
7.605376388108109
7.570146156756756
7.4992708170270275
7.378794605162164
7.3681707907837835
7.414203754594593
7.509786961864864
7.568226154864865
7.562253293270268
7.487332318108109
7.453604339729728
7.508742966648649
7.5964814675675685
7.801910835405406
7.954023707724323
8.01010485945946
7.974359548918922
7.887336334594594
7.807638584864865
7.818169289378377
7.82201363
7.844173070540539
7.875448301621621
7.851138982702705
7.849439075405405
7.8514599667567575
7.874022582459459
7.859972526378377
7.859632860189191
7.835298515702703
7.809220419459461
7.76620394945946
7.752980192864866
7.74403706918919
7.689278890000001
7.642215543243243
7.600472281081078
7.615169370810809
7.550389454054053
7.47003760837838
7.353883636216218
7.290061002702702
7.241814855945947
7.185805922432434
7.146127877567568
7.096277415135136
7.124849745675674
7.165624646891893
7.261181153162162
7.357451577567568
7.459557661081081
7.483505620540541
7.390992969729729
7.280865084702704
7.148686832081083
7.081139235108108
6.966330159459458
6.87173997081081
6.876191051891893
6.9680501918918925
7.030743484324327
7.10675600535135
7.247600667567566
7.344287584783784
7.428938815945944
7.423423084054056
7.452662486756754
7.472445867567567
7.411928965567568
7.336121725918918
7.247029618702702
7.17670921864865
7.100588839891893
7.013200047297298
6.9619406400000035
6.84746609891892
6.753798065405406
6.686219346540541
6.590716025270271
6.366636609486486
6.213194708864865
6.007836962324323
5.751556827837838
5.6013847254054046
5.553084089189189
5.667969175675676
5.750270113972974
5.813873606486485
5.859782406756756
6.0171377312972965
6.192689051513514
6.343146152378378
6.539941287297297
6.671256543783784
6.669539917054054
6.6068465178378375
6.610262441351352
6.597108846216217
6.570226925675675
6.5405149351351355
6.509138314054055
6.558690366216218
6.545630675594597
6.569601024432433
6.592075557756755
6.514842860189188
6.467592607837836
6.401921953108108
6.383249821513512
6.383868946756758
6.386791018837837
6.370616071081081
6.454794474594595
6.505185378108108
6.5751668063783795
6.704748544864866
6.69637628464865
6.679499721324323
6.690695214594595
6.677826969189189
6.667908077027029
6.662298262162162
6.598673187297297
6.5766144281351355
6.533695061351353
6.5146812675675685
6.437952713513513
6.3690597840540555
6.214717015945945
6.068340466486484
5.93156880245946
5.825590708108107
5.76890289262162
5.713179612972973
5.697109577297297
5.686115572189189
5.799717797513514
5.932717198108108
6.058589397297298
6.169058404891892
6.266696781648648
6.337466465675677
6.357223673513513
6.380115906945944
6.381763986216215
6.362561681621622
6.3004915037837845
6.216049996486487
6.14235706408108
6.102048185675676
6.064110493243244
6.018262289189189
5.927742612864866
5.829557996216218
5.6992063002972975
5.608425448648648
5.565504279648648
5.58285832181081
5.680985835567567
5.749996036216216
5.8086242194594595
5.873258426918918
5.923189632972973
5.961394930000001
6.019425550270272
6.052635662351352
6.111743616756756
6.08753988018919
6.047047098081081
5.949506322729732
5.780461625432432
5.62692467945946
5.5445560751351355
5.524458222162163
5.53390314418919
5.550757034864864
5.498508626124323
5.513356233783783
5.502635504324325
5.5576120713783785
5.6528832091891905
5.804696329972973
5.926900302162163
5.9975659135135135
6.040800456405405
6.079609741621622
6.1552753051351345
6.1842731186756765
6.224331777567569
6.264436259108109
6.35197283478108
6.328699738378377
6.310899251351352
6.274405316486488
6.278714554027026
6.2886248578378385
6.247653199324324
6.239007161270269
6.166220086783785
6.106942653702704
6.006351362189189
5.940854554513515
5.893770095675676
5.7849600791351365
5.662674542702703
5.596165774054054
5.496918448135136
5.385930996216217
5.306833096756757
5.201230811216217
5.137493940783784
5.13393822045946
5.1266565886486495
5.122989331108109
5.155555842702704
5.154161478108105
5.22463459864865
5.2648696256756775
5.266693370351351
5.293612349459459
5.233313541054056
5.041490471621621
4.863559217837838
4.752355686513515
4.614681789459459
4.554397403054055
4.464815031294596
4.377081676405405
4.348986526486487
4.3195094680810815
4.341276250270271
4.457877457027026
4.6239266416216225
4.770599546432433
4.93140082054054
4.998802707297298
5.047910507837838
5.150389448135135
5.249940476216216
5.238748597324325
5.2173083615135125
5.19697858054054
5.101292679729729
4.998286050459458
4.903039307027027
4.832455053243243
4.792960241405404
4.684918917837838
4.605513928000001
4.663031083783783
4.787998521918918
4.903474879189189
4.998550024054055
5.143002489783784
5.2625452775675665
5.300573266783784
5.321389367513514
5.374574023243243
5.425959067837838
5.4306430721621615
5.354691377837836
5.2640909366216215
5.221815345432432
5.145247343783786
4.978393391918919
4.961285395405403
4.981060814864866
5.012976004513514
5.017663269621622
4.982785438378377
5.005947524324324
5.015561648786486
5.033800891621624
5.053643705810812
5.201282982108109
5.284606163756757
5.380005172432433
5.426299456756757
5.522076225675675
5.653621993243243
5.773216005135135
5.892003149675675
6.039075871
6.171236116216216
6.268134075567565
6.321424177027027
6.378238692702705
6.403496898108108
6.420712846756757
6.459926586216217
6.471074413729729
6.498981135945944
6.520147317027027
6.552002617216216
6.575858387567567
6.60947280127027
6.647145205000001
6.701441314054054
6.720081956648649
6.7308778643243246
6.721420395135138
6.7366285964864865
6.7814304062162165
6.777985504243244
6.7655490804594605
6.757972092405406
6.724803104594594
6.7377937732432445
6.721834769999998
6.663566577567567
6.666520254540539
6.6438624775135136
6.546161790513513
6.478270683027025
6.403828921351351
6.323103406513513
6.293197764054056
6.265382949486488
6.254834330648649
6.255473175756757
6.256773644081082
6.260597514810811
6.3051101679729715
6.358440992108107
6.407223038648649
6.437644425945946
6.383626981108108
6.35832356818919
6.38668766027027
6.4656800845945925
6.453727588108107
6.477093510270269
6.465964845648651
6.462436634540542
6.501030517027027
6.462276609162163
6.3720884272972995
6.199188504162162
6.016792826216214
5.77635977327027
5.666141684621623
5.5264106645945965
5.51757219972973
5.420313392702703
5.340290694054054
5.349212843162165
5.52308308162162
5.73352198018919
5.880204555405404
6.094797306783787
6.218990533783782
6.278183624324324
6.268917259189188
6.311514704513513
6.322505069189188
6.334868071270269
6.271211932162163
6.209302142972974
6.203403214081081
6.164392800270272
6.146479847837839
6.095851075945944
6.034633195864868
5.962590472162161
5.9350500648108095
5.900673687837839
5.895348746675677
5.926296038297296
5.9333635000000005
5.946250906810811
5.876882288378378
5.917123922405406
5.933564508108107
5.948200054162162
5.940783966837837
5.904341579702704
5.918608219189191
5.941108040837836
5.959770055945947
5.982211163513514
6.054621508810809
6.0426260754054075
6.090109642702703
6.143798832702703
6.146935023243241
6.201232194864864
6.18117108054054
6.130824206756759
6.0499194759459485
5.9958635757027015
5.923241242432434
5.889209784324325
5.876444470162163
5.873000118945946
5.917202626459458
5.9009742785405415
5.951893870540541
5.889715532027028
