# Supplementary material for: Obesity dysregulates feeding-evoked response dynamics in hypothalamic satiety neurons
Source: Sci Rep. 2025 Oct 14;15:35837. doi: 10.1038/s41598-025-19800-2 (PMC12521569; doi:10.1038/s41598-025-19800-2)
Supplement: Supplementary file 8 — Supplementary Material 8. [file 41598_2025_19800_MOESM8_ESM.zip › Supp Fig 3/Supp Fig 3a/Supp Fig 3a/NCD_to_HFD_1st_MPK172_mean_running_7.csv]

0.6979717451612902
0.7387274616129031
0.7749378809677417
0.7773778729032258
0.7495475622258063
0.7464859354838711
0.7323968
0.7216123619354838
0.7606629419354839
0.7526207258064516
0.7467613967741936
0.7250959225806451
0.7168389512903225
0.7312784974193548
0.7090088987096773
0.7149336838709678
0.7403891635483871
0.7256417316129031
0.7044449483870966
0.6786294793548386
0.6850078648387098
0.6876497664516131
0.6959999516129031
0.7210330100000001
0.7504939838709678
0.7395800548387095
0.7339037645161292
0.7817576929032258
0.7901784493548389
0.7757106867741935
0.7951090129032259
0.8170364516129033
0.8402277129032258
0.7772481419354839
0.7885793516129032
0.7897156483870968
0.8036718451612903
0.7804751619354839
0.8003811806451613
0.8386159245161292
0.8398200251612904
0.8125718316129033
0.7982567677419355
0.841599066451613
0.8185545290322581
0.8641476774193548
0.8383271
0.8556273548387097
0.8226802096774194
0.8285272129032257
0.8184230103225807
0.8307660199999999
0.8236292322580644
0.8220411064516129
0.8262899064516129
0.7923073451612903
0.8065495096774193
0.8122397032258064
0.8226323903225806
0.8156189193548389
0.7758324967741935
0.8235202096774192
0.8180180890322578
0.8293831567096773
0.8298134429032259
0.8132797516129032
0.8102126216129032
0.84409785
0.8843614600000002
0.8837640919354838
0.8568557838709678
0.8328071516129032
0.8500327483870967
0.8698331874193549
0.8687968258064515
0.9091573267741936
0.9129897696774195
0.8622065629032258
0.8374534057419356
0.7713419067741935
0.7638391451612904
0.7980558677419355
0.7803542451612903
0.7629922645161289
0.764023083870968
0.7254970206129031
0.7053471583870966
0.6982157219354838
0.7126478702903226
0.768694358064516
0.7876068971290321
0.7919113006451612
0.775246255935484
0.7748776248709677
0.73858232
0.8007917254838705
1.03938708
1.186646213870967
1.329743412258065
1.4338471870967748
1.5196857641935484
1.5080788245161285
1.6510654370967741
1.6573517755806453
1.6967574071935483
1.7409105516129035
1.7204873482258067
1.7042530709677421
1.6105395751612914
1.4976671055806452
1.4346471841935486
1.347785667741936
1.1429661446451609
1.120295618064516
1.032691246419355
0.8971777442258065
0.6759442470645161
0.5695777160967743
0.4451568935483873
0.3708865012903225
0.35511756158064517
0.3644927651612904
0.39942529287096773
0.3730332670967742
0.34125376712903227
0.35230775451612906
0.3759090780645162
0.33098463096774194
0.35010693996774195
0.36112146806451606
0.3587633567741936
0.3593894280967742
0.3285107941935484
0.32073760741935486
0.3165355835483871
0.31375683645161295
0.2790158283870967
0.30327663161290325
0.25048075548387094
0.25005381129032256
0.2430276032258065
0.22734240225806446
0.2307292164516129
0.2086200377419355
0.228486784516129
0.20556449777419353
0.19239657129032253
0.18189548612903225
0.18223257677419355
0.16548808451612904
0.2036408758064516
0.24535078161290327
0.2992774961612904
0.3874043435806453
0.42161389612903233
0.517469059032258
0.689848886451613
0.7674332093548387
0.932122900645161
1.0757341448387097
1.0982063064516132
1.1481757029032256
1.1852207793548386
1.2864109874193546
1.3271026203870973
1.3543009716129033
1.35200925083871
1.415993289935484
1.4497951258709676
1.4766951022580643
1.6000109202903228
1.708801892258065
1.797975516451613
1.789837515870968
1.9246384206451614
2.1268590819354842
2.323161597741934
2.4448116093548395
2.507898298709677
2.8361508641935482
3.162170221612904
3.4122079909677416
3.6616279103225806
3.99930421480645
4.159730975161291
4.313662528064517
4.476003887096773
4.665339169677419
4.865032209032257
4.909777716741935
4.976932909677419
5.186421201612903
5.313794710322581
5.308843651129033
5.499652409677419
5.607793235129032
5.727856633548386
5.8016062970967734
5.927346117096773
6.0493182490322575
6.079570400322583
5.979455209677419
5.9806887661935475
5.983009263225806
5.888016338709679
5.850909038709677
5.834403330612903
5.763362251290322
5.57361901064516
5.436994909
5.3140145596774175
5.214978413225809
5.03639624935484
4.912892722258066
4.806043352580645
4.655630222580645
4.548448815483871
4.365244353548387
4.459657107096775
4.4938659269032275
4.378731660322581
4.297281645483872
4.219443030645161
4.123779705935484
4.030882058064516
3.971899516129032
3.9274206922258066
3.9154406064516127
3.7737517667741938
3.6524420964516127
3.527670532580645
3.43593114096774
3.41155688
3.3002726752580656
3.1636364580645164
2.988174624838709
2.757960560645161
2.6428982225806443
2.4336963680645165
2.245580491935484
2.1356691083870967
2.006336707935484
1.9725738809677418
2.0231974136129027
2.000478389354839
1.9780885558064523
1.9415122938387095
1.8929760134838707
1.936495668064516
1.871956632903226
1.852672202516129
1.8128575848064516
1.718537465483871
1.6143272387096772
1.61265584516129
1.6094566132258064
1.5047266329032256
1.4724729445161289
1.4381645064516129
1.587058073870968
1.670197942258065
1.717961436129032
1.7857896396774195
1.743492471935484
1.740145068064516
1.8204092167741937
1.921273210645161
1.8946187741935483
1.8699578000000001
1.743491574516129
1.7297798580645165
1.6502954054838712
1.5739447670322577
1.5817586170967741
1.5744334612903228
1.4907641741935482
1.486515212903226
1.5346206635483868
1.5028860822580645
1.4569709174193548
1.3757759709677415
1.4108416489677418
1.3865902487096775
1.3460438338709673
1.2841776628387098
1.222769595483871
1.1392550522580647
1.0820882816129034
1.0737719519354842
1.1006094025806452
1.1001899241935484
0.9940800419354838
1.0249248203225807
0.9978880122258066
1.0522672283870966
1.0755670903225807
1.0364505722580644
1.0117153951612903
1.045507968387097
0.9508813032258063
0.9829876609354838
1.0301470061290323
1.0502111258064517
1.0495591612903228
1.0070090129032259
0.9385339374193548
0.9869670664516129
1.045507959032258
0.9921199648387098
1.008154670967742
0.9660949390322581
0.8836806032258062
0.8565463276774195
0.8599261158064516
0.7917347999999998
0.91506854
0.8584306229032259
0.7912782035483868
0.846715054516129
0.8506183938709676
0.8695619832580646
0.8733524248387095
0.9123810870967742
0.911374949032258
0.9654533216129032
0.9381201077419353
0.9305489803225805
0.9904926367741933
0.9882219067419354
1.0347205864838709
1.1119358754838709
1.184973948709677
1.276629486419355
1.2048125980645161
1.2011788451612904
1.2284757722580644
1.265644637419355
1.1913274329032257
1.1176159054838712
1.060198077419355
0.9634394493225806
0.9106238809677418
0.8474097774193547
0.8207061045161291
0.7906585393548385
0.7590268151612904
0.7386676232258066
0.7117573441935484
0.679469170967742
0.695892729032258
0.6949591987419355
0.7408674693548387
0.7188151612903226
0.7354777061290323
0.780476403548387
0.7905909532258065
0.8384516290322581
0.9444570322580645
0.9514563158064517
0.9973578622580646
1.0283500873870968
1.0185635980645162
1.0301766522580647
1.0813542248387098
1.060949426451613
1.0894592861290324
1.049958370967742
0.9934796325806451
0.9715798387096773
0.9016608225806453
0.9331302925806452
0.9319624161290321
0.9586264054838709
0.9809726325806452
0.94879976
0.9869315903225807
1.010325170967742
1.0329936961290325
0.9991928970967742
1.002129472903226
0.981191664516129
0.945160758064516
0.8909845387096774
0.8438214248387097
0.8542880129032258
0.7733811487096774
0.7532839953870968
0.7658134929032259
0.8070465129032258
0.8436764551612904
0.8491992064516127
0.8661425761290323
0.8771014322580644
0.852969225064516
0.7944856387096774
0.8028617870967741
0.7734203129032258
0.7049012677419354
0.643481744516129
0.5851353258064517
0.5704009132258064
0.602742967419355
0.6408913161290323
0.6716076290322581
0.6976929516129033
0.7323626848387096
0.8028499751612903
0.864353895483871
0.915410249516129
0.9861216093548388
1.0116403319354839
1.036558613280645
1.0456882325806451
1.0837633612903228
1.1314070774193548
1.1271949774193553
1.146359306451613
1.1323077516129032
1.0525714254838707
1.0164711941935485
0.9513830364516129
0.8969897203870969
0.8799769948387097
0.9123491616129032
0.8620245081290322
0.8995911077419356
0.9173038967741937
0.9177892383870969
0.9481119280645162
0.9618589658064518
0.9539448870967743
0.9924585622580644
0.9187139951612904
0.8457674235483871
0.8664152129032261
0.8226189967741936
0.8442740716451612
0.8476814838709678
0.8154293135483868
0.7798729777419354
0.8266336225806451
0.8104286448387096
0.8307859880645161
0.841536723548387
0.8154751774193548
0.7863229161290322
0.7422697350967742
0.7143040725806451
0.7449202451612903
0.747824116451613
0.7784285322580644
0.780627874516129
0.8211802212903226
0.8576175225806453
0.8402109096774194
0.8773253838709678
0.8555438222580645
0.8833382786774193
0.8394856838709678
0.8113781870967741
0.7477219193548388
0.725848925516129
0.6689245873870968
0.6004082103548388
0.600566803548387
0.570049238
0.6144240696774194
0.5794490193548387
0.6161470219354839
0.6416508622580647
0.6237949793548386
0.6063370983870968
0.5759711451612903
0.582819359032258
0.5866064193548389
0.5783230054838709
0.5260860683870969
0.4500989619354839
0.38873252516129037
0.366763105516129
0.3565890522580645
0.3559402612903226
0.3866169583870967
0.362731074516129
0.36670053906451605
0.36518056774193547
0.3756797129032259
0.3932293814193548
0.4088991193548387
0.416084955483871
0.3964417096774194
0.36660996774193544
0.3575718661290322
0.38654161161290324
0.3164725622580645
0.33802646129032254
0.315764064516129
0.3052560451612903
0.29252677741935484
0.2699595577419355
0.2836268558064516
0.2500982567741936
0.2261998922580645
0.2659283383870968
0.30987101032258074
0.32255440387096773
0.3847266529032258
0.4833638751612903
0.5270081606129032
0.5583627677419355
0.5306864212903226
0.5693143483870966
0.593219835483871
0.5909774387096774
0.5912061593548389
0.5589346906935484
0.5301490499999999
0.4690639751612904
0.44407569258064516
0.4462673816129032
0.4686375458064517
0.44808692096774194
0.4383625293548388
0.41184783422580645
0.3863995292580644
0.4067497061290322
0.377725920967742
0.4197078086129032
0.38478156967741933
0.3441107935483871
0.39657442903225815
0.46094543319354847
0.4474800399677419
0.5052733070967742
0.5562682419354839
0.6010782983870968
0.6483607196774194
0.6834181474193549
0.7368369022580646
0.8703934319354838
0.8996108232258067
0.9260583806451613
0.9131123496451614
0.8937421132580645
0.88271992
0.8713061748387098
0.8917129906451612
0.9064358274193548
0.9217194745161292
0.8469170677419355
0.7526303193548386
0.6717467293548387
0.7315041151612903
0.7184312209677419
0.666075498387097
0.5460827741935484
0.5013341425806451
0.4368849158064516
0.37442703064516136
0.34303836741935484
0.3163881619354839
0.300369670967742
0.22485096680645164
0.20718652638645163
0.23810204645161295
0.28549294225806454
0.2833571612903225
0.2970490525806451
0.3046771316129032
0.2993201970967742
0.3542241774193548
0.3883624870967741
0.43613438806451615
0.4537569729032259
0.4435908125806451
0.4780398348387097
0.48974013225806456
0.4532920064516129
0.39495438806451616
0.4323099051612903
0.37298418161290325
0.37397648838709685
0.35603564483870964
0.32155054516129034
0.31533979580645155
0.30821951322580643
0.3417221725806452
0.33485802451612906
0.37782107967741935
0.39055435967741947
0.44141703225806445
0.416835129032258
0.36478250967741943
0.4093418103225807
0.43600126483870977
0.4503351129032258
0.46411253548387094
0.4875224135483871
0.4864769706451613
0.49264886774193556
0.5400077419354838
