# Supplementary material for: Obesity dysregulates feeding-evoked response dynamics in hypothalamic satiety neurons
Source: Sci Rep. 2025 Oct 14;15:35837. doi: 10.1038/s41598-025-19800-2 (PMC12521569; doi:10.1038/s41598-025-19800-2)
Supplement: Supplementary file 8 — Supplementary Material 8. [file 41598_2025_19800_MOESM8_ESM.zip › Supp Fig 3/Supp Fig 3a/Supp Fig 3a/NCD_to_HFD_1st_MPK172_mean_running_8.csv]

0.3287022692592593
0.32229940444444444
0.3702940444444444
0.3773474962962963
0.38006233333333334
0.36623045481481487
0.34730383740740745
0.3396531585185184
0.42560844962962957
0.382579492962963
0.3855527281333333
0.4293549000000001
0.35549110440740744
0.3632586311111111
0.3896862481481482
0.34238153803703697
0.3522443474074074
0.39629794566666665
0.33835485888888883
0.353070245925926
0.2885967959259259
0.2553137348148148
0.25414332218518526
0.19814267740740746
0.17901792962962962
0.22593612777777786
0.2746025188888889
0.25559578070370376
0.270720884074074
0.2890219262962963
0.2785917525925926
0.2917596222222223
0.3476521011111111
0.35988881296296293
0.3502204448148148
0.3330149340740742
0.2827892448148149
0.25554256814814813
0.28514064037037046
0.27215102811111114
0.3060451037037037
0.3213705455555555
0.3006017159259259
0.35151693070370366
0.41152811111111115
0.463998362962963
0.5239307007407407
0.5785126681481483
0.5982537814444446
0.6412923718518516
0.6755001374074076
0.7346552441111109
0.7890870118518516
0.8022145074074074
0.8267434851851853
0.8718834448148148
0.8598358251851851
0.8720989333333333
0.8880387974074075
0.9118814440740738
0.9041399425925924
0.8720023028518517
0.8796282870370372
0.8886756007407407
0.900411781111111
0.8541745081481485
0.8779147925925926
0.8827945433333334
0.8564328566666667
0.8387661685185187
0.7885504762592593
0.7585899929629631
0.7402420655555558
0.6808983996296297
0.6415623777407407
0.6861767622222223
0.6012983266666666
0.5960184848148148
0.6560716281481481
0.6803293007407407
0.7436202033333331
0.7952556181481479
0.7950121007407406
0.8194104721481482
0.8368291245925924
0.8192733066296298
0.8692676629629631
0.8808855897407409
0.8268522453703707
0.8071820103703706
0.7562273185185184
0.6994398214814811
0.6870988802222222
0.798026111037037
0.8587424514814813
0.927503524074074
0.935214748148148
1.0288150185185185
1.0712062222222225
1.0779028740740744
1.0744342241851852
1.1257533781481481
1.0867128111111113
0.9333603744444445
0.8027948077407407
0.7220373214814818
0.675720638888889
0.5095234159259259
0.48967531481481474
0.3911820666666666
0.35427282185185177
0.25034387703703703
0.2555897877777778
0.2478202848148148
0.24857421740740743
0.22612298074074072
0.20615198459259265
0.1766885614814815
0.10368083074074075
0.10745291222222224
0.09267820962962962
0.09461879
0.10934049814814815
0.09831587148148146
0.15702725592592592
0.18848330074074074
0.21847392851851846
0.22977281777777778
0.27318804333333324
0.2980271814814814
0.3166984
0.33282822222222214
0.30995882222222226
0.30947073370370365
0.2150635922222222
0.15743511851851846
0.1510485825925926
0.16226646888888888
0.1325145237037037
0.11108073703703704
0.09194853481481483
0.07433422259259259
0.06730179959259258
0.055986908888888895
0.05568536
0.05655720407407408
0.04023236296296296
0.0013355370370370374
0.0015768533333333332
0.0005473192592592593
0.014120092962962964
0.02654207111111111
0.03704086370370371
0.03770880740740741
0.05874011111111111
0.07406681481481481
0.08925150407407408
0.11042152144444446
0.09292361296296295
0.0936309951851852
0.14039585962962967
0.15637826629629628
0.2031006077777778
0.2541469788888889
0.25741833703703704
0.24356805185185182
0.25983261592592594
0.2589426492592593
0.24647653407407405
0.24388522222222223
0.22476509000000003
0.2309928674074074
0.22303214737037036
0.21929446740740738
0.21678580518518514
0.2560113722222222
0.22745596555555553
0.27119656629629624
0.3711594537037038
0.4615334374074074
0.5496231244444444
0.6891999781481483
0.7568731651851851
0.8878048103333332
1.0779582951851852
1.1937711592592593
1.3428955707407408
1.4278472351851852
1.497766337
1.6107230585185188
1.738728694703703
1.7648104314814816
1.8557122118518519
1.9534145455555552
1.979451692592593
1.994135724814815
2.124992584444445
2.120343064074074
2.2084016659259267
2.277456563703703
2.287643134814815
2.3276272111111114
2.4118846040740745
2.471870365555555
2.553560128518518
2.5697442040740732
2.5806858959259253
2.6707178707407415
2.6634511862962964
2.627925762962963
2.662990862962963
2.6828240181111114
2.64311217037037
2.5916572192592593
2.5908674740740745
2.5761724666666663
2.5683625888888892
2.5554932159259263
2.5062960881111116
2.465672902222222
2.407082105555556
2.2732388433333335
2.149206953333333
2.074437074074074
1.991161537037037
1.9570802214814818
1.9430938518518521
1.8939898851851853
1.8292549699999998
1.7775994444444447
1.731501918148148
1.7585497596296302
1.7867543456666666
1.8015675374074076
1.7716585448148148
1.7164453866666665
1.6587055003703701
1.6183161600000002
1.6323122714814815
1.664614587777778
1.6012971403703704
1.5746315592592595
1.553957282222222
1.4760317151851852
1.4547357729629629
1.4251330962962965
1.4134110000000002
1.3520129230740738
1.3615306888888892
1.36377646
1.421328191111111
1.350006167037037
1.3942292222222221
1.423648325925926
1.4050593444444446
1.4864702411111113
1.4586036407407406
1.4761777222222223
1.4536361111111111
1.4330340296296298
1.3129457666666668
1.3028505977777778
1.2622068744444446
1.203888970740741
1.1514108699259258
1.0733963444444443
1.012258062962963
1.0102939666666668
1.008091248148148
0.9294552185185184
0.9178491848148148
0.8665179629629629
0.7643303740740741
0.7124746007407405
0.6445306744444443
0.6141146322222222
0.583470467037037
0.4887225740740741
0.4055470274074075
0.35533746703703706
0.31126730407407405
0.290260997037037
0.3141399974074075
0.29822300148148145
0.3135124370370371
0.32818403333333324
0.3389475296296296
0.3574803485185185
0.3462536455555555
0.35618912666666674
0.38734971185185185
0.345712562962963
0.3502639759259259
0.3936707873703704
0.39520347074074075
0.3844445733333334
0.37092504703703705
0.34147360777777774
0.3520760777777778
0.3854447703703703
0.3763724259259259
0.3805133851851852
0.3711020740740741
0.3265678481481482
0.3524926007407408
0.3236578225925926
0.31289752592592596
0.299873997037037
0.26690122777777775
0.23475734444444446
0.21320771851851852
0.2376837962962963
0.22189245444444441
0.22830066185185185
0.2345929414814815
0.23046808555555554
0.2252820225925926
0.21249592037037035
0.2243354185185185
0.2673560740740741
0.2843229951851852
0.29481027777777774
0.3175283740740741
0.34747917037037035
0.3611446962962964
0.42142238592592596
0.4720205311111112
0.5432917499629629
0.5969444925925926
0.5876078633333334
0.6175733922222222
0.6299085744444446
0.660412974074074
0.6923729037037036
0.6609522485185185
0.6526137914814814
0.6424129774074074
0.6214709044444443
0.6115330444444445
0.6385670625925927
0.6546441333333333
0.6428153333333333
0.6099614444444446
0.56119081
0.5218544311111111
0.4802929727037038
0.46680221555555557
0.4332310181481482
0.43859849074074075
0.40975640370370364
0.3876147333333333
0.4085705707407407
0.42568098370370366
0.3831421814814815
0.41792165555555555
0.3881805203703703
0.37934457777777775
0.3607119777777778
0.31338914814814817
0.3375374896296296
0.33985262259259263
0.3045141411111111
0.2810402681481482
0.3300200655555556
0.3236572500000001
0.36853768222222216
0.37620968925925924
0.37934065925925925
0.40962000555555556
0.3489125555555556
0.30955585185185186
0.26042664074074073
0.2226381851851852
0.16535459629629626
0.13975684444444444
0.10218647037037037
0.06552719333333333
0.060415522222222205
0.04258454074074075
0.07214406000000001
0.08378937074074075
0.10204007037037038
0.0912426888888889
0.11001638518518518
0.08625018037037038
0.08646507407407407
0.10387374074074074
0.09505275592592594
0.10980698555555553
0.06688133037037038
0.08822866703703705
0.14725775629629628
0.18942522962962963
0.2343369888888889
0.3261504355555555
0.3632568370370371
0.3760123666666666
0.42198591481481484
0.41061829629629637
0.4539292922222223
0.3999618662962963
0.33978167296296297
0.3570768337037038
0.34146179592592596
0.28457509296296296
0.2540192503703704
0.2906016111111111
0.2829869933333334
0.2596349733333334
0.24413747481481488
0.2565874488888889
0.26707807296296293
0.24730915925925923
0.22305676296296295
0.21207972555555557
0.20568814814814815
0.18945351703703708
0.17437470000000002
0.1869530985185185
0.21715041074074073
0.24926572592592594
0.27851006281481483
0.3171940333333333
0.3433480185185185
0.37552138222222214
0.4258495833333334
0.4366502259259259
0.4747415374074074
0.487324822962963
0.5259345555555556
0.5131124903703704
0.5511914818518517
0.5544093988888888
0.5884555185185186
0.5812488703703704
0.6274773666666666
0.6847905044444446
0.6894798340740741
0.7107501592592592
0.743163372962963
0.8080555296296297
0.8737938025925926
0.8988126037037036
0.88689363
0.939170361851852
0.9380386133333334
0.9409017666666668
0.9791740767407406
1.000543872962963
1.031609461851852
0.9839663407407407
1.0128466444444444
1.035537128148148
1.0187737177777778
1.0319539925925927
1.0319900333333334
1.1065782837037037
1.1093641851851852
1.086671525925926
1.0260283951851852
1.066560414814815
0.9586027748148147
0.9088200355555557
0.9028044703703705
0.866470062962963
0.8286167618518518
0.7256936703703702
0.6465940547777778
0.6389930437037037
0.6422923185185185
0.5732502962962963
0.588927077
0.5689087822222222
0.5610237518518518
0.4998714481481481
0.48164272333333336
0.4730861647777778
0.5058709444444444
0.5052774362592592
0.5195630074074074
0.5369613951851852
0.5718238337037037
0.5728957555555555
0.5775637740740741
0.6017732774074074
0.588761425925926
0.5667956148148148
0.5691768222222222
0.5937145666666667
0.5728175962962962
0.5895834666666666
0.5596779922222223
0.5527487111111112
0.5526066625925925
0.5929405851851852
0.6366396525925928
0.7010501111111112
0.7505214074074074
0.7760572037037038
0.823465188888889
0.8551002592592591
0.8788046407407408
0.8927102988888889
0.8999945596296297
0.8687754599999999
0.8818669200000001
0.8721465851851852
0.8676254899999999
0.9018200855555556
0.8459413914814816
0.8480733185185186
0.8390351425925926
0.9386047748148146
0.9488286818518517
0.968014787037037
0.9446762407407406
0.9186723407407408
0.8677267703703703
0.8448509601851854
0.8376248485185184
0.7771824948148148
0.8150843559259259
0.751296014074074
0.7356403933333332
0.7236809955185187
0.6814327193703704
0.666722214814815
0.6432010444444445
0.5937095762962963
0.5441001388888889
0.5328103907407408
0.49564190218518517
0.4501399707037037
0.4401374707407407
0.4403671340740741
0.45358419629629626
0.43248523333333333
0.4488295307407408
0.4625319192592593
0.46706040000000004
0.48188522703703707
0.47682896255555546
0.4896074666666667
0.49342932444444443
0.5043345082592593
0.5295177444444445
0.5949907555555556
0.6108325370370371
0.6555431333333332
0.6940889311111109
0.7007691603703703
0.7164418437037038
0.7685980000000001
0.7537222374074076
0.7659976185185184
0.7796434629629628
0.7713930000000002
0.7767545074074073
0.7407225814814814
0.7071773611111112
0.7216692459259261
0.7152307818518518
0.6563483481481481
0.6267927488888889
0.5806348414814815
0.565891118888889
0.5830116424074073
0.5414729473703703
0.5412422222222222
0.5266862811111112
0.4687534877777778
0.42690467851851865
0.4455390525925926
0.5092270188888889
0.5129619707407409
0.5236827474074075
0.5109465696296296
0.5255750188888888
0.5045663092592593
0.4776818018518519
0.5098656048148148
0.5513391374074073
0.5192112659259259
0.48651179514814824
0.49551799962962956
0.48099035962962966
0.4670849366666667
0.47103890629629636
0.4642544781481482
0.454233962962963
0.436757377
0.38177876777777775
0.3793375474074074
0.3753841777777778
0.36388208518518517
0.3428776814814814
0.32603915185185184
0.27454665811111106
0.26879679662962963
0.2912238251481481
0.3151041333333333
