# Supplementary material for: Obesity dysregulates feeding-evoked response dynamics in hypothalamic satiety neurons
Source: Sci Rep. 2025 Oct 14;15:35837. doi: 10.1038/s41598-025-19800-2 (PMC12521569; doi:10.1038/s41598-025-19800-2)
Supplement: Supplementary file 8 — Supplementary Material 8. [file 41598_2025_19800_MOESM8_ESM.zip › Supp Fig 3/Supp Fig 3a/Supp Fig 3a/NCD_to_HFD_1st_MPK173_matrix_1.csv]

-0.4480744233749504	0.6926384304701056	0.19670386882531693	0.3158632592942049	0.4982879693812629	-0.27440267606787583	1.0083368184720727	0.6558330264856085	0.514318982740779	-0.07013908693411257	0.05644583340453187	0.18293624640355438	-0.489860974985699	-0.2962222754393088	-0.27158058117984546	-0.5183718660310784	-0.24454534418394286	-0.5156407013749689	-0.5628720132591898	0.5602514499839909	-0.12462866260218312	-1.0663315252799956	0.17907918856703878	0.502682331384699	0.7672379646442368	0.16900866552344085	1.023023245036078	-0.3254154151632693	-0.07721090868977384	0.18289870090960386	0.9199054383959219	0.6577779756871784	-0.4421433617365314	-0.07956613548922989	-0.0549851461328282	-0.6158761570057647	-0.5340113978575146	0.17424821864531465	0.47134971673766	0.10653175673260595	0.291433858651282	-0.7705974149436392	0.11931326464577652	0.3409387750378953	-0.9378282175456603	-0.22608458577866236	-0.2827257676873901	-0.5750627410356031	-0.16022538051370547	-0.07122153466879103
-0.5756814212523378	0.6667329767829707	0.174147822518549	0.3043363723650565	0.46124408336504746	-0.28097833237092035	0.9496836478875665	0.648697058364674	0.5042246753697804	-0.05072544108864832	-0.00910603708205484	0.13238482843954977	-0.6456172383766696	-0.2964751507101058	-0.3276660920626151	-0.54007115331171	-0.21384827153633595	-0.41707663643901943	-0.6145602384941673	0.5331541703161848	-0.15046045005761444	-1.0270963768645194	0.18898206675735774	0.4772163313168959	0.7563251486775502	0.1221680565223259	1.0451145498828205	-0.36079432310231574	-0.12671041626697138	0.11085611645421355	0.9041966617830184	0.638042019333001	-0.41447028425224797	-0.05638651120373035	-0.100218167234879	-0.6397601204673857	-0.5204747637574586	0.1502906198279047	0.4999832686986541	0.05212554605501977	0.28223915813771683	-0.7311924848991922	0.15794290138306738	0.3173769412659094	-0.909662220278153	-0.26154123251042294	-0.41401544387446604	-0.5939845482879	-0.1542013260653415	-0.08669411077674974
-0.6270077746012671	0.6744703160468754	0.10372223534912657	0.22455474298567793	0.43774152575625985	-0.24900205800232608	0.9381800397398598	0.6303966735907672	0.48050239328928307	-0.0472739966399604	0.006885032691409239	0.09734554239721811	-0.6875656353407308	-0.2711872728875338	-0.3926686479402362	-0.4883583908448144	-0.17480528800949968	-0.32335198269824555	-0.5909471933672886	0.5432803758205262	-0.18058015733131128	-1.044186752993129	0.11324650382588962	0.4556892198254479	0.7782411990988575	0.11220244272878167	1.0451324339587946	-0.36470087510387406	-0.13574512321331025	0.07394496302065258	0.8718843606188219	0.6550355684503154	-0.41842720042702625	-0.04216662357787045	-0.1401754746360524	-0.6321926102110837	-0.5126611146599663	0.13001497804577714	0.5063026350399854	0.022173098960306798	0.26835781573639045	-0.6862062002641697	0.1798457051643643	0.30307829780211565	-0.8924263606103956	-0.27109001792518833	-0.4592362865257978	-0.6069413413676387	-0.1687657589610724	-0.0689867651665379
-0.6427376774262934	0.7269063436029494	0.12738036373810718	0.12601759136257246	0.455212370259826	-0.1927443039074186	0.9565260530987102	0.5958753812955859	0.5072015064062475	-0.07123022949883444	-0.012749016411961533	0.07215931573130853	-0.6809824172408866	-0.18478579004282933	-0.42942497762249904	-0.46896352995954155	-0.12827037231618743	-0.23020732841393626	-0.5646787562589421	0.5247375413082019	-0.2140162250086845	-1.0415553146305199	0.09288132982641309	0.46467626027904907	0.7994095581776416	0.07887220973397834	1.0519082632434005	-0.3992091875063798	-0.09567207487398369	0.05553641148954793	0.8679692874352047	0.622440183289949	-0.42103554081198696	-0.04038921368030418	-0.1648618094673432	-0.6035386956871387	-0.5078365052101308	0.10338049695136503	0.4991330486088375	-0.02023325651159085	0.24975371742377864	-0.6481212464145194	0.17121856659792667	0.28633855893980653	-0.890842280313165	-0.25690082344506837	-0.5051019789598561	-0.6342117237835787	-0.18739663865318826	-0.05390562957648989
-0.6616805181582437	0.7305467443656116	0.18658433282353606	0.03621346311914462	0.4576217866833825	-0.1790621342778036	0.9845356638284193	0.5538433471223947	0.5017497887155264	-0.06312054061938045	-0.047814216333839844	0.02948224173711548	-0.6723662227919363	-0.15091386860553882	-0.4257745555723947	-0.394780066468365	-0.06349447131847145	-0.1603796949751578	-0.5497347007615466	0.4618297201137992	-0.22779255767214143	-1.053511703092199	0.09669267158403219	0.4552156497239136	0.8160083059816559	0.10365721134113329	1.0397439618678628	-0.41003573031552437	-0.06165590229185867	0.0740780804693352	0.9059235693803629	0.6055667609853603	-0.42220647211962736	-0.0524717686599806	-0.17880588833613625	-0.5919471389075572	-0.4365054863235282	0.06905172077673653	0.4745438566495543	-0.03101093371023885	0.23930540448586174	-0.5976168096550162	0.16706454412606722	0.2755362572733023	-0.8818245219660046	-0.24188550543556656	-0.5197059773592112	-0.6585773843204077	-0.18883081730637624	-0.04096816460452714
-0.6608821025811205	0.7345609700794576	0.2100523707453649	0.020689095532077973	0.4504663924439389	-0.1664855486760979	0.9915492110468036	0.5391360626528588	0.49695149599344846	-0.09356794491465474	-0.07755230590658212	-0.015473985388664069	-0.6865462344804033	-0.12178788101512561	-0.4266519567714235	-0.4074444325313087	-0.006916150483030736	-0.10637483771960447	-0.538811760458448	0.45711465782301125	-0.25633324194837975	-1.0811645729463157	0.10879415390012538	0.44945086858067307	0.8425032413688026	0.10049147298502024	1.0180492364058416	-0.42102382423626156	-0.04107721863939039	0.0748324126785354	0.9598803961654867	0.6050159356001784	-0.41947996903488294	-0.056662405888671004	-0.17915720860513698	-0.5672221555629866	-0.34961334587730675	0.04395337869407148	0.4476503701206061	-0.042760877467283055	0.24129614036123878	-0.5332524320830382	0.16334741298024055	0.2657350843655603	-0.8743635021209349	-0.21400862922971342	-0.5205352798544655	-0.6814017865380603	-0.19185796767980098	-0.03244045499433582
-0.6578552539101786	0.7347649036790036	0.22076288250902146	0.0146329184299818	0.4388623342923781	-0.14456343830119675	0.9870514495340078	0.5479935839623886	0.5122560116881515	-0.12379367230814063	-0.0786282734117916	-0.044392095625237764	-0.6849241057060327	-0.10201332913854254	-0.41098557082515846	-0.38211424613495903	0.03786904306008503	-0.07306555272288347	-0.5536064912492791	0.4693940453143571	-0.2659570159360506	-1.0731319026699262	0.10564564470529679	0.4240280702671547	0.8603769560933232	0.09111772236866846	1.0025261778190084	-0.41436764912445284	-0.024755368598959666	0.08336943034243012	1.009754880386393	0.5941936398864521	-0.41484259517673266	-0.07464964401924881	-0.18735302311960772	-0.5413171698316246	-0.27924033017418054	0.02508346735533693	0.42940651011836584	-0.05145750712965778	0.23922329892780245	-0.48806161704286743	0.15789943979392876	0.26268299614857066	-0.8633144227769854	-0.19769312524359023	-0.5215121885143047	-0.6984230948103206	-0.18722740341166214	-0.01753826364104716
-0.6388819236743185	0.7155626364604836	0.20527072519558792	-0.0057556842138306325	0.4329117844654848	-0.12826708028423633	1.0009436624673245	0.5531297503103013	0.5265588252471031	-0.14038479917629865	-0.05027715307174566	-0.06890955558925678	-0.677110546707828	-0.12554751800446895	-0.3915576651979232	-0.3387691732862601	0.07541624495356067	-0.055801166012626455	-0.542114947925257	0.4647645477881617	-0.2694465011378553	-1.056618928482755	0.10108857394536369	0.40152714910793347	0.8624225501815884	0.09567118158315283	1.000083564335325	-0.403763122203907	-0.0018441899678069106	0.11609128568262636	1.0169563891934659	0.6017549321230109	-0.4187437728944269	-0.09923543695337426	-0.1953655783997678	-0.5213415173056491	-0.2535130408665601	0.013469842739465476	0.41345076232339184	-0.07190877100891951	0.22896781784531306	-0.44285580830137256	0.148700944048831	0.25400753508565077	-0.8460882281541403	-0.1787622169931674	-0.5166064904883106	-0.7162345579166216	-0.19101989315926488	-0.016364704633778718
-0.6212876562247147	0.689346902052471	0.19936820584288434	-0.013800907342901642	0.4158973982770312	-0.1069687424477628	1.012803663008514	0.5723174115436893	0.5324210007870014	-0.1568655674623983	-0.03261690523885559	-0.09168179325837587	-0.6744443615798643	-0.1560992080947943	-0.37721688012646404	-0.3567398097850478	0.10585468771173495	-0.03331344301665175	-0.5326381393689682	0.47032386158992573	-0.24645801762398312	-1.0473886456084238	0.07329827984069245	0.38260904065517803	0.8584462619334052	0.10615944252752094	0.9879510817116244	-0.39268910334024015	-0.013220419627136213	0.1301505903294783	1.0207768820839243	0.5881578140007336	-0.4250565978572043	-0.1260136968135554	-0.20357379983175913	-0.4974002621456527	-0.2324800851104765	-0.003685395739900641	0.39812799306877383	-0.09385931038562653	0.2206396201486024	-0.4216486428204401	0.13272767590994197	0.2536324962787182	-0.8292833746523453	-0.1561008265254162	-0.5040043120554135	-0.7352469293744077	-0.18767669697249847	-0.015660704793233345
-0.617123450626792	0.697694481581697	0.1721206494467306	0.007401845255572472	0.3982160616710123	-0.075884417066201	1.0107734175467251	0.5763356822514009	0.526820089673176	-0.17041429878599795	-0.0010219606987417861	-0.10819077269233049	-0.6709822210290611	-0.16015361718879234	-0.3785642606370464	-0.33189252333257346	0.11886183495222477	-0.007534328098899562	-0.5261322391496602	0.47485925245878874	-0.2121358907396059	-1.0498988734811872	0.07556009395770129	0.3694520290466779	0.8501030312007126	0.11788445253772635	0.9734982147472951	-0.38254009768900654	0.0063471577830576265	0.14750537577678027	1.0214134900998588	0.5724492636779759	-0.42115390116367546	-0.15574383205787146	-0.21593710776903885	-0.45769833887758793	-0.23404823722412033	-0.022471779885144906	0.38632667405377114	-0.11327895479306745	0.20235325511868538	-0.4070244955082097	0.11653712146867239	0.2523392650467503	-0.811463027905415	-0.1413703236075315	-0.49414408873391213	-0.7508141940067123	-0.19193232316357775	-0.013659850655016171
-0.6309136195465329	0.7075396594182191	0.15609993493385638	0.012076593847796219	0.36408573304561603	-0.028347147851058973	1.0039616151633468	0.5829235252847849	0.526093299542464	-0.17158646765504476	0.04558154904250113	-0.15592149078738565	-0.6774340767394104	-0.14966270390901187	-0.3859951314660893	-0.2972088813162593	0.16896868971541956	0.06581149080692379	-0.5371952553864807	0.47107390227414586	-0.22422419012351796	-1.035598660410644	0.07894253354686138	0.35116210925617913	0.8488357813159897	0.1289888421173778	0.9496940625241541	-0.3931694800653648	0.03277309760591418	0.16132267756425372	1.0007950596516257	0.5507912783201846	-0.41643986772966357	-0.1867226725984123	-0.2440737039426842	-0.39710185509692597	-0.2118328516424639	-0.05787628458818948	0.37614057221176267	-0.1595875535151468	0.17956537639926662	-0.3587870179938536	0.09215668954294151	0.24265338449952903	-0.7848657784724001	-0.11440366472914554	-0.5084842990269186	-0.7797982956582935	-0.19246793469925866	-0.008386079313711107
-0.6228346075409152	0.7084928848763932	0.1539986517019369	0.027118341371440185	0.33154910203733023	0.021826797979053642	1.0177256651827995	0.5915856745794095	0.5336541336909373	-0.1598660623185692	0.10875432377162648	-0.19363753817280285	-0.6597797156445611	-0.1370592500056907	-0.3594082862802277	-0.3260400912378486	0.2032977107478593	0.12850812868118675	-0.5153029810550988	0.47516113544854877	-0.24425253927280735	-1.0387811693635738	0.07516755439428714	0.33038475435102327	0.8465822743859663	0.1521379597258874	0.9178340282785762	-0.40257976685732233	0.05866728185928216	0.1828652768545546	0.96919106387511	0.5325929451688975	-0.41656514471447315	-0.21752212229236706	-0.2768621693918158	-0.3467888418136152	-0.18379909797486793	-0.09402812705704407	0.36405762676511794	-0.19810545981876593	0.1498970398931641	-0.32921535813153147	0.057203619801614716	0.2313838530166326	-0.7570051801729866	-0.07502031691785667	-0.4779350408240548	-0.8015430392004509	-0.19085605904246847	-0.00692138006669273
-0.6163321365859324	0.7017692865732854	0.14781144027268173	0.040093088490856424	0.29659087082732283	0.06685373612409251	1.0217752490651055	0.595299923824964	0.5447602469301813	-0.15839907203695341	0.14307874365454826	-0.2239709050797102	-0.6442782400891863	-0.15652540018845246	-0.30953660469144634	-0.3613384538255918	0.23579321640351264	0.16623012029703862	-0.4887868742005028	0.4699188717046292	-0.26326695129137867	-1.0245846437955977	0.1005143317136443	0.31812375589023273	0.8316409670184475	0.16174770608627315	0.8943048437235337	-0.40265046183322195	0.09440279744942105	0.22714795370178167	0.9581102938400822	0.5030347174249119	-0.4168318576149618	-0.2523258565193248	-0.30358679907350256	-0.3061475571842242	-0.13055537354985564	-0.12056906654028943	0.35558333582734786	-0.23701939231890767	0.13132503514320495	-0.31814705033868396	0.016190839259900273	0.22574684343411772	-0.7311950190953637	-0.031004402986112116	-0.4411182027147234	-0.8192820668168928	-0.1705406285597012	-0.018204830922974858
-0.6065274512681339	0.6843344655643305	0.1180955988375119	0.10269824314893287	0.2436513146196364	0.07630423765542092	1.0033185776013984	0.6172500435708683	0.5300328504034904	-0.1300438322537351	0.19334022496978867	-0.2514400071498506	-0.62603529368705	-0.17357759888916463	-0.2784396802752795	-0.35993772763486037	0.24339593499758916	0.18955522203387287	-0.456137148688601	0.4817946860148405	-0.27822412523642315	-1.0143835499219045	0.11037803319746589	0.30129633200153105	0.8034395797375	0.18122078086647236	0.8669609857632613	-0.37998093956144424	0.12058058467318297	0.2829711898853765	0.9520449606478778	0.4887765437310326	-0.4161191958591853	-0.2936874250941789	-0.3296228922223448	-0.2727140131945403	-0.07315250304739895	-0.1357108660670061	0.3482750610127548	-0.2670774207449915	0.12238390416180159	-0.3249072323495876	-0.012940944290149373	0.23346575687487578	-0.7018263776690781	0.0330206934039459	-0.38443771677658295	-0.8187393483143076	-0.13655513142392076	-0.036169815564975324
-0.5904668197542357	0.6867115768652458	0.04181722308397143	0.15606269011752133	0.18181715460315914	0.10683895453811403	0.9688140413089797	0.6490280018137609	0.5051683941451712	-0.12505520194901015	0.2534382230204332	-0.2527753405102048	-0.6098264218740699	-0.1493896506090187	-0.2544285100255065	-0.39461839703890794	0.22367687410495035	0.20280006355430819	-0.433663178702937	0.5213636707639493	-0.28933304506480834	-0.992178332802777	0.10149220437920863	0.2865333424823163	0.7646663237420561	0.17762654925079638	0.8419134431580358	-0.357432384248428	0.13339512323761765	0.3046866971660854	0.9107856208623197	0.47837766364014067	-0.4141424401030712	-0.3259253718188676	-0.364093248151997	-0.24592652870845058	-0.04249682369258205	-0.1346739473559888	0.34425602671584704	-0.30619979353235854	0.11315596472173073	-0.3492943407677999	-0.047736827950758974	0.2546939759032487	-0.6741910283823312	0.11638479261068127	-0.3316180439239963	-0.8178112596710658	-0.10799884486628916	-0.06335429196881998
-0.5791403766655541	0.6648124762077169	-0.03392407831319539	0.1865397471612799	0.11734282929128415	0.13709774436879746	0.9421694368250151	0.6756630397608	0.47630025848488045	-0.11044674495531256	0.29772899723202517	-0.23424090292471184	-0.5794481361280336	-0.10560518412772461	-0.22441860041556044	-0.3918543369906948	0.19740294957928867	0.2061692738800635	-0.4038179543926999	0.5285051722738807	-0.2948244225087704	-0.9212460896296759	0.09677775676912963	0.2791367898498462	0.720566305964428	0.19192437769545148	0.827934355173048	-0.32397166665545557	0.14635762856921428	0.3223128943004231	0.845997495634842	0.46509339610601924	-0.40644592582550193	-0.37495687259780563	-0.4009889370853113	-0.23926244735022176	-0.04801795147218694	-0.12284690428454899	0.34548613237770925	-0.33430833774286234	0.09827081608984053	-0.38344691809251386	-0.08517687690186394	0.2848973718775681	-0.6549131873788854	0.21047255037808094	-0.28224182667868725	-0.8086063804982253	-0.07239391049909691	-0.09644880848308265
-0.5763099072117119	0.6436876055052885	-0.08884275748731213	0.2032373347920257	0.0512162647940399	0.15941516000962588	0.9163757095972818	0.6539433984883669	0.42487977756597733	-0.08788199838484716	0.33233698470317236	-0.2017573484505545	-0.5294197164724127	-0.06766040022479713	-0.19571111980183226	-0.4054181023576759	0.1651705616891862	0.2108118762709108	-0.3583590972234684	0.520108887554338	-0.30809378660686826	-0.871559772385256	0.08936618604129944	0.28572435826276366	0.664332683527651	0.21472670131197918	0.8195337575862147	-0.2994593620118972	0.16909827109743975	0.3452698664829743	0.7695877847465216	0.45735605739757024	-0.39957687237047956	-0.41891466681391326	-0.4224442813179425	-0.23038067665778664	-0.05949054001220967	-0.1106496752625348	0.3404902494669697	-0.35833046171529015	0.09528183717975665	-0.4281999871008977	-0.12252157805505823	0.32629804264386386	-0.6279682924495461	0.3029573409238341	-0.235995234459433	-0.7924328357369064	-0.04039962801361256	-0.137493126061094
-0.5673832761277128	0.6388651435252076	-0.12975407807187966	0.28544059699792595	-0.021293410800637614	0.16557753083784005	0.8673778164483898	0.6391780019250926	0.35388409910908186	-0.06608973758284317	0.339885052664432	-0.162522757604978	-0.4955661144858456	0.0011428108460975806	-0.15620266577797665	-0.4577678382671264	0.1331671324161245	0.21321007627067473	-0.325134227332599	0.5127495052778842	-0.3181381245822724	-0.827749274793644	0.07725616945674843	0.2919012231933488	0.6031552563814275	0.22331427149722144	0.8040913050846639	-0.27616615295273933	0.17351107166395124	0.3290942154606375	0.7213163538516852	0.43368345749269854	-0.3906215604534929	-0.45542958739600314	-0.43710599756630025	-0.21570988577104883	-0.045412662369275894	-0.09164580134286422	0.3294192985102099	-0.3765436349380807	0.08988913691363262	-0.4642436270886557	-0.15813857711011314	0.37874769735392894	-0.6201133006971332	0.40541378233016745	-0.19525985347236635	-0.7630406951128654	-0.0037751413349714157	-0.1702986883021354
-0.5701665710906576	0.6461750477635617	-0.16182780692527496	0.39968716500589657	-0.07050889120417904	0.155618742631757	0.8244807642289167	0.6096206151285279	0.2920816032663477	-0.04439709421776916	0.35132212914036665	-0.13228404505608915	-0.4399544495327718	0.08973460277027216	-0.10775771138837169	-0.4526367965882224	0.09924248184442609	0.2058225775757498	-0.3136245478188384	0.5053021831739787	-0.35052184954787835	-0.7561069233344496	0.09252129037585374	0.29202959155950403	0.5447034597776039	0.2278337289798849	0.7874108274238207	-0.26123066104436843	0.21647075639668154	0.31422441767129927	0.667738318385897	0.43179424361841495	-0.3699025279268074	-0.48932144725237414	-0.4370475927813172	-0.1946233146343814	-0.0299029293700805	-0.06107859208536183	0.3183225049975286	-0.38541402644222356	0.09496838148043053	-0.4596823287959436	-0.17698067873330486	0.3954681198165796	-0.6013323499346006	0.4983542479745637	-0.18105696913418132	-0.7313750040050213	0.012020988049085865	-0.20037413085825834
-0.5701589623018031	0.6287081244851062	-0.18386526155482327	0.4335398960844231	-0.09135518706267516	0.11533823386383049	0.7814969088347834	0.562000216686717	0.2540063508891718	-0.029737236563313584	0.3600245659005731	-0.11080237030100948	-0.3755952764745672	0.14695155543418228	-0.048841444039963954	-0.4904675322595781	0.048515223086669126	0.20063255996756504	-0.2639123085766625	0.5147878717261334	-0.40423504615973566	-0.6642328351565567	0.07956914013698364	0.28996967455187606	0.49451952971037694	0.2323405484551953	0.7671718657460735	-0.24350350308769914	0.23579891535723113	0.28541071182536015	0.6050588451840588	0.42847288374265835	-0.34348160484756257	-0.5131025329736053	-0.4306205756878274	-0.1900908181937711	-0.0018458844844508895	-0.019760068284835786	0.3170789612065873	-0.38741850137994754	0.10451524631659426	-0.44990497415402164	-0.1936112195991316	0.40180206242753724	-0.5741625366605141	0.5639851873327311	-0.16426010540335673	-0.689473668607633	0.03839702059088693	-0.23211212805045262
-0.5747455402232442	0.5955588801005394	-0.23171925064860996	0.45488663477916697	-0.11085324385929718	0.06909503831848604	0.7373918939672268	0.49624293529406005	0.21599316860594775	-0.020608622948334453	0.3430696636789842	-0.09054426487443637	-0.336408992396876	0.17482129771488905	0.008378963478513862	-0.5163143802733354	0.008295133766578736	0.20436280366285006	-0.18133610580677237	0.534877528427293	-0.4276542084195973	-0.575516148834897	0.05162621628141133	0.28326151767378244	0.43874662424596017	0.24209770877547557	0.7532075321237643	-0.2094583736939574	0.2453689742875384	0.2666657493505744	0.559596614281993	0.4255113183206271	-0.3142160566188119	-0.5317341871425717	-0.4106124311366347	-0.19366515269630677	0.03813515492880672	0.006310177772007176	0.3083369413894708	-0.3639218838260993	0.10477737101549386	-0.44751854558888704	-0.21161525376101004	0.403001415511958	-0.5459360419697534	0.6283545890038634	-0.13944151349354256	-0.6292452494276106	0.05470355626188722	-0.2644906642719551
-0.5821078043187757	0.5774864992183438	-0.279063620239523	0.4782043831472918	-0.12949442445249973	0.02849624527565362	0.6775668137873622	0.45021815705320317	0.16173963125595606	-0.011358324041187006	0.3114777077666166	-0.04760940752419695	-0.27995868801927454	0.18142398523314943	0.034777740079029604	-0.4880642378232503	-0.019246372134877343	0.19034115388162165	-0.1355460955545809	0.5643688714573696	-0.43642170357371235	-0.491536409280579	0.0447498766141824	0.2717365982314341	0.3786849612408304	0.25465325975888414	0.7474908872387118	-0.16022010847967758	0.2749792822453628	0.25727590496770125	0.5270574967192275	0.4161109557364905	-0.29351946054217354	-0.5515696371697786	-0.36053133389149206	-0.1792737005564056	0.0725651207107018	0.03851934084254078	0.2936139204298882	-0.32448960335079774	0.1059349832491572	-0.42398728265022845	-0.22797406993709196	0.41229135828239133	-0.5125875801704978	0.6856542294271166	-0.12615879450101958	-0.5673220017051166	0.06661303629055655	-0.29045953994017915
-0.585419149228217	0.544830236510295	-0.2993317620879675	0.5468089584832737	-0.13788042981421153	-0.02352810609183913	0.6198201305503261	0.423284679031541	0.10665527303105274	0.006402245193794412	0.3114350087675744	-0.022917368465803355	-0.23453661086166694	0.21898320475457803	0.06575825652599082	-0.44651298533247263	-0.051224874461728895	0.1759402235569523	-0.10200017203500351	0.6137004895883693	-0.41809337858673895	-0.43100198570951614	0.04148220822152232	0.2495239770779079	0.3210865760577287	0.27209583097028045	0.7353708489512095	-0.11101326325468648	0.2836754124571189	0.22665223589831882	0.491183834302723	0.40560425450637155	-0.26790116870877384	-0.5633150129109106	-0.3276659235709032	-0.15979307691051325	0.07736976625936556	0.048359122238451305	0.2622131475808226	-0.2783892408471025	0.1068617462295361	-0.3984149869006295	-0.23971672995028523	0.4153760988230659	-0.47403616229916545	0.724511446351418	-0.09860672528751377	-0.4970619577217798	0.07106176269280015	-0.3120172368265667
-0.6017126096810603	0.5130077272025494	-0.3082285701698258	0.5563104409915616	-0.15180411093480004	-0.05342020339287825	0.5734573729700512	0.36090922600923964	0.024919568215567893	0.012919350103215373	0.3080099779112816	-0.0006368109290478604	-0.20811332075928574	0.23893893520246992	0.13160928274554617	-0.42189252762266793	-0.07518243943031253	0.14622079073379085	-0.0729737028704061	0.6611827462734048	-0.3824429200801053	-0.36206497422302075	0.03603443887995986	0.22169552224020875	0.27498511027336137	0.29538608772384484	0.7208056103761776	-0.07153561771293306	0.2932824630792167	0.18799926958732455	0.4455682180397903	0.39726452378093635	-0.24715246709258154	-0.5537948275579975	-0.2938548730422346	-0.13925216748361663	0.07146710614625652	0.054127853301567594	0.22905714833357047	-0.22329852497101116	0.09744923958574568	-0.3537356824344386	-0.2581078320802134	0.4144150536805009	-0.44010216164450205	0.7425609383109201	-0.07697806337181837	-0.4345679888221202	0.06643155849964347	-0.333100934831266
-0.6148651620948016	0.4585550417799464	-0.33597232768366386	0.59709210299169	-0.15027668118429685	-0.09133959953593333	0.5264054844967424	0.2919754784757941	-0.0389850770335564	0.0224480201581229	0.30011447064252905	0.010095483593141654	-0.18861808046815923	0.23447918842750362	0.16745148020909437	-0.38669950502646044	-0.07965174856375809	0.1310039510613757	-0.050409660562602765	0.7188594602691616	-0.35243473049876417	-0.27801206190220323	0.03208608900651874	0.19703549481738566	0.22699014224631023	0.3154135291384744	0.7142613798754335	-0.027795850624171108	0.319048717731809	0.1652752529399676	0.41670545667372993	0.3779510622168821	-0.23000921790211878	-0.5270717499415726	-0.2446127099201525	-0.11303737748924965	0.051247001576152786	0.054076106878369015	0.19637975322198406	-0.16407114419289046	0.07723155735216573	-0.30002639220457805	-0.26374128862103996	0.39315442917958054	-0.40233494988878526	0.729008460240866	-0.05686031878580472	-0.3590143725745007	0.059474909847976286	-0.34682128083905
-0.6278183642405569	0.4198080425415342	-0.3640283168647557	0.633454991681852	-0.14557998328416025	-0.140413467777113	0.4590588462027756	0.24406550451603226	-0.06972244090584137	0.05338105143746839	0.31750370599450256	-0.0031757665898362293	-0.16937503507915688	0.19177867205753935	0.19542398014445894	-0.331690845671072	-0.08882301832860999	0.11847335606260911	-0.039058367642799074	0.791223437984112	-0.3010075472768185	-0.2431399143062951	0.0026246539357150543	0.16442641631030225	0.1834715848987746	0.34352001560331474	0.7044309504144878	0.0073379813984233155	0.3445436999779374	0.17607628697175298	0.39327095033723963	0.34870188267305074	-0.2304869437393826	-0.47196174804567537	-0.20442011436678387	-0.08128987812205028	0.0307019290591981	0.037012723828644366	0.1603386910316586	-0.10991117172480865	0.05345071829662683	-0.2620753568670025	-0.2674939133979962	0.36204251097280676	-0.3621713235605776	0.6931062035230828	-0.030788900289693166	-0.2971351290549192	0.04536375134204922	-0.35813177667656965
-0.633457998539449	0.3759324607477131	-0.40657616205010055	0.6720112685718563	-0.1506778543677946	-0.1883920992548335	0.3852690290805983	0.23266863948810573	-0.07412783415565967	0.07903611442112289	0.33266647411297934	-0.04211956486970283	-0.17372448339115526	0.15737915550517595	0.20950210269693673	-0.27386098953063864	-0.10363424047855166	0.10298150541196027	-0.0033734578753864403	0.8711318653735866	-0.24418819068452008	-0.197527160900863	-0.030447107763453257	0.13250523162850011	0.15800779122170733	0.3451751526781968	0.6818286080967919	0.021467550581539697	0.36091560623622754	0.19436228363434238	0.38442947434210667	0.3102133690725806	-0.23082117666090501	-0.40901073763681295	-0.18089328748583536	-0.06679930578165862	0.008041792123660385	0.029431872830055484	0.12467182905107603	-0.05707365280526937	0.015472650164094558	-0.2122436404929839	-0.2668071887957041	0.3186466748295005	-0.3354594340275226	0.6661590212911965	0.002047860204177079	-0.24796909979491505	0.02644469163936312	-0.3626440182830304
-0.6658607867548587	0.31133272858791733	-0.4017939931234866	0.6475912266445107	-0.1441654763556786	-0.22783647644278898	0.31200080219467463	0.16495628012144617	-0.049956599507853895	0.11268763946155709	0.33702204398343066	-0.08164632616088434	-0.15935329003998022	0.1256821641054716	0.20312830702001072	-0.2114939101248968	-0.13286800906160362	0.08595584945711451	0.005715948105834607	0.9459095944718792	-0.18498033961726	-0.14421661189109883	-0.053445489831347906	0.09941028575704465	0.12904942035978445	0.34202077674501175	0.6505641135811444	0.03229016589202312	0.3875110913131241	0.22917293054342283	0.38451542303569575	0.27277341605109406	-0.23969761718309632	-0.3488119106343433	-0.1595609988461025	-0.061034314726868655	-0.018657707482291293	0.015194640585790531	0.09464071166584861	0.0007946149146358661	-0.013760214330192505	-0.17926743365930847	-0.2591841047955877	0.2881689021698938	-0.28679844169206703	0.623232230974453	0.0010277446504953617	-0.20954943027037717	0.007167717404598498	-0.3718179606027906
-0.6813614114090722	0.23216399546356903	-0.33353656179211194	0.5853428375360803	-0.1495144521356507	-0.25512541984526405	0.21497419195430295	0.1208137427472706	-0.044987666808100304	0.1445911196960862	0.3228247627859718	-0.0752365487040325	-0.15367890474218404	0.09074987949696123	0.1683377804388857	-0.17500301841598465	-0.17025842837673405	0.11686265195407201	0.02049251927278481	1.000685606696464	-0.10895143987061214	-0.12009725475983464	-0.07416246329804492	0.06298069865076258	0.09312886765862774	0.3347591367997552	0.624937126914365	0.039204134534995536	0.40853932677554655	0.26734580588188644	0.3956705056334885	0.22231992031245848	-0.2548054186536409	-0.282796121417288	-0.1372629332801871	-0.06674924507434013	-0.06380496087654519	-0.006909043108178433	0.07804358855084066	0.039684116001591524	-0.05219703574795763	-0.19336352149007113	-0.2589993505249774	0.3054406684374932	-0.2566850571454612	0.5849499019112623	0.005974777179823565	-0.1719631736797847	0.0014020167557982784	-0.3778077122368558
-0.6814085858999697	0.14917045581748328	-0.29726206090974727	0.5767900634176585	-0.1841284173211529	-0.2587729818398119	0.11621848857646136	0.1232588829626218	-0.05786942809218169	0.16716846646938407	0.2901673716586496	-0.06086207430093601	-0.15211587070593352	0.0736646284416767	0.13158550395889326	-0.1463465355143673	-0.17613287870024452	0.1376553066259382	-0.015150080671977493	1.0286084707145267	-0.012847865949310843	-0.10494245022207357	-0.08819931170076019	0.01649064552740176	0.04859151652067244	0.3156858207514449	0.6043588148950134	0.02939638487853613	0.4289387034775302	0.31255422776897224	0.41130020944829015	0.17439776021095993	-0.28913145925095457	-0.21857014027365268	-0.10678465329441178	-0.08394509803821948	-0.10512247256268821	-0.03572682521216031	0.05991348501857071	0.07166819862502534	-0.07515124934853996	-0.21710423538414697	-0.2615914878841274	0.3433163049566696	-0.2429773764710909	0.5825038181129529	0.012780340589260175	-0.13794259098578443	-0.013610229392509563	-0.394816158595089
-0.6726919573883525	0.06368479707100143	-0.24922683389416395	0.5610523830953775	-0.20854946340993652	-0.2643883393894807	0.014955385106399354	0.11181429707127773	-0.03826351219136602	0.1867107977197016	0.2750300325618953	-0.05089165510274981	-0.11515717772800978	0.09202013595148065	0.09490456383885958	-0.12732460187572672	-0.19189040158593945	0.13319647934376838	-0.055561781859262735	1.0375179565166612	0.07784819222989327	-0.1021187402373878	-0.09359057829943036	-0.015766467749741463	0.02447223184863278	0.29050923092834374	0.5804419929932368	0.014539442943387012	0.43890642309458566	0.3428893792376237	0.44965249995914547	0.12367951669676555	-0.3205209499934446	-0.16685087193086248	-0.08016899563735179	-0.10235542376164383	-0.15541930335362855	-0.05231155384729833	0.045835494254788126	0.08906579614792771	-0.09251290837805878	-0.21928085034747463	-0.25503464579058754	0.3866236396007622	-0.22894924502234182	0.5661868326816821	0.03151245754296878	-0.12202240375638491	-0.03130809479384329	-0.4134643848683516
-0.6572065503118479	-0.024350165800017764	-0.195580409042362	0.5279499795629676	-0.2345707447528953	-0.27873097914468453	-0.08528648709643429	0.08790363287475664	-0.0020372202404040753	0.18382570127671777	0.28965212800460205	-0.05696174322995847	-0.08356545856004446	0.15508319288249667	0.06295884482457678	-0.08289035355541177	-0.19688502303025684	0.15195327075496548	-0.07873324154750355	1.0278183248021984	0.17522279972492988	-0.06639053677993088	-0.11054471187472144	-0.026974582095284323	0.011061918139869256	0.26278038226364064	0.5478415580023401	-0.008584098173612104	0.4349714318803685	0.37589194393068776	0.4766237289224483	0.07994890338272051	-0.33255537086451237	-0.12539511072810264	-0.06112143576628483	-0.12547045475885382	-0.21111415120028137	-0.06482523214964203	0.040059166155220066	0.08988833934110553	-0.09332130151045942	-0.21026414650782552	-0.2463468630852478	0.42308455436170994	-0.21406450993789372	0.5685751401192342	0.053993310618590654	-0.11773532762416958	-0.05555050302997899	-0.4333424460778862
-0.6333225620978407	-0.0837564773658803	-0.13036167371861523	0.45889584763752156	-0.26292774551977505	-0.2843827639060441	-0.1916459587435278	0.025708130352896225	0.01305309632541345	0.17112656351838176	0.29192346998231505	-0.06520454426531269	-0.03914169205071134	0.2162719058729662	0.027135021877987654	-0.07402068871931591	-0.21928511547082502	0.20295803194559672	-0.10079952063091521	0.9926043303140624	0.24117042063993463	-0.020875372401285442	-0.14004013687679634	-0.03120987235071567	0.004257579159493138	0.24799364852753708	0.5074695977969914	-0.04873570248560758	0.43218472443214884	0.4046405379810757	0.48519334258832075	0.045105095878797796	-0.34923172009778625	-0.0997886890170111	-0.013199712547364078	-0.14593427069648005	-0.2426892791146186	-0.051625913739917303	0.0528925794258245	0.09065490936643283	-0.09638475244575241	-0.18684676813475398	-0.2478929303840843	0.45541980670430415	-0.196737392504794	0.587359646731539	0.028538486363501925	-0.12657750548815713	-0.08898274495596208	-0.4629282321316044
-0.5956103610198203	-0.16134741402489208	-0.08107393116427883	0.4070736517445332	-0.2839833943469929	-0.291801328944723	-0.28575525265255325	0.010186291620280575	0.04115184783643875	0.1515978824877993	0.2683971374145019	-0.06000843936485063	0.01086103818630788	0.2611680208338883	-0.011482808500321694	-0.0786985321901678	-0.24475029907500376	0.2732018312865081	-0.12259644665234586	0.930727505156427	0.29439102285025187	0.02558013435230755	-0.16470667414305132	-0.04461924693715843	0.00023799050208855865	0.2146864010927274	0.4696273401381488	-0.09790013072505883	0.4153535046674596	0.4264661565427056	0.5018676536021286	0.018432255578041724	-0.3540853892765366	-0.09200257285446531	0.035766284395139736	-0.17444584594261636	-0.2520712035597126	-0.03662243638290449	0.05827299956867558	0.09304965721699429	-0.08437021287596795	-0.15497062645865656	-0.250856317897411	0.48122978891641804	-0.16759505625438081	0.5970876434372508	-0.011957335895610852	-0.15110518149934518	-0.12209361996053665	-0.4997763073576137
-0.5455369215689181	-0.2187061190757828	0.023215931785595372	0.3398081471038598	-0.2930929972656065	-0.3010095471610852	-0.3646166709431028	0.0072550782140832475	0.0757006638299362	0.1425272531395582	0.23310138329540647	-0.06064573877029379	0.06337436084183448	0.2963624341345603	-0.04259951254356799	-0.08997502730665631	-0.2851808826075349	0.2913773198716754	-0.12507214993909896	0.8519649205933024	0.3396627869463284	0.057711852404487576	-0.18169590121881068	-0.05157698805795245	0.0022664249498415747	0.18865961804769302	0.4312592906456739	-0.15435870947787564	0.3911994712487378	0.44767364712523633	0.5225943794042835	0.007830624866646726	-0.3519488787054543	-0.1116645101460563	0.08317168249139777	-0.1978622423978833	-0.2497831186643078	-0.019714292602775428	0.060184315004627856	0.09601477747849044	-0.07313349223614424	-0.1206648446335588	-0.2606140902840431	0.5038234954224724	-0.16194369474201395	0.6056760602491102	-0.037222315087579685	-0.18593357468196012	-0.16014220319287056	-0.5332295257282891
-0.4978161196318007	-0.25588510070057036	0.1378354590604427	0.2660168726111396	-0.2941999380867396	-0.30153598693136663	-0.4228166200996899	-0.006616475551434353	0.107811645215059	0.11189406002020572	0.2134384942364725	-0.03850983238290903	0.10474829210622376	0.3598491058871006	-0.06566925901267243	-0.09668267995051494	-0.3103709465831727	0.32244574019470407	-0.1202079565754286	0.7731682101269877	0.3691529108099322	0.10532702532518781	-0.18189796473880257	-0.05305767888945886	-0.007513516915727556	0.13316903538586686	0.3833384619717482	-0.20892266287658554	0.3589134309180655	0.44335789262322606	0.5217594870176347	0.010549944316088408	-0.33190542512329496	-0.1507610245819217	0.13422824502344682	-0.21761019022085595	-0.2340083094217767	0.0010698572996302197	0.07724040191280104	0.094572010771761	-0.05936219826378329	-0.11639115892593122	-0.27215227611790216	0.5261763195797331	-0.1421246539964337	0.6092830306082484	-0.049715186108277125	-0.21829799919362403	-0.19988331887795613	-0.560801172389849
-0.43694276528094245	-0.24259479088921082	0.24556112645451494	0.2015686959208106	-0.27049654624843567	-0.3055762608924807	-0.4640455327179745	-0.015847433899176862	0.13825686795637165	0.09036008004255688	0.18696293908513298	0.027864559219417984	0.15137471740357197	0.421873798959863	-0.06350755113513265	-0.107785699673249	-0.3327174922504007	0.3689343258423016	-0.1263474374414145	0.6984062314455521	0.3936589981825967	0.14453590407136835	-0.16238675097687433	-0.07505410663335774	-0.019653784721910563	0.10199849497046251	0.33853348643437253	-0.25747283032544316	0.3245743516930189	0.40524405197939534	0.5046092846988619	0.023573800359598406	-0.3135066365909819	-0.19602095793949165	0.17071279773587858	-0.22097927582338608	-0.20769145125494978	0.003819383593815194	0.111379451987306	0.094925778684191	-0.04088303811022405	-0.11470833110630207	-0.2824069593403501	0.543272635506786	-0.12582464244904185	0.609810468652719	-0.07531259526776411	-0.2548894941062592	-0.23012079552640724	-0.5916893878031609
-0.37695355219496707	-0.20385459433025027	0.3322728848684725	0.14834663520297786	-0.2456446104440432	-0.29675494565211613	-0.49313267887561524	-0.0011665461095085859	0.15827874849191054	0.06442629590550805	0.17697858046514697	0.09602953569947506	0.19796681182138678	0.4579203626192923	-0.06252721661266836	-0.10479216960337323	-0.3475730289713826	0.4077849051645642	-0.102156981900517	0.6256064921975567	0.4207509454919828	0.16133954955426472	-0.14535503648702605	-0.0982132782232657	-0.025288080647359906	0.08834113952781884	0.29316650380951753	-0.3084234849559557	0.28989309931890994	0.37139445517265013	0.4554609126718976	0.03807797032656218	-0.28894829274540307	-0.2411833813194003	0.2043042539368422	-0.2211164421614386	-0.18857601588301529	-0.001499551636882774	0.15072629393110662	0.09890687024755665	-0.015725658701716275	-0.11050141811847536	-0.2958082301225148	0.5451969295643921	-0.11895099411640667	0.5956849327420306	-0.06778897910634707	-0.2938665502010198	-0.24905875916564674	-0.61063083860984
-0.3227744102782227	-0.16348132953540784	0.3224632477686148	0.10648987701736887	-0.2151361327523303	-0.28728992164436595	-0.5010596047009652	0.03732335896017551	0.1884337302071677	0.02464115546222765	0.18352675753482284	0.11707862805684618	0.22918297988510172	0.4824646759396084	-0.053319421908287715	-0.07484517715121015	-0.3610935892397797	0.40667313092554325	-0.06544824252943084	0.5631679021720202	0.4318361814649568	0.1946081294648872	-0.13728915958222598	-0.10471100132810182	0.0001435101374665987	0.07512381652301361	0.24473329635893978	-0.3512897763424925	0.2520290201303246	0.34939563923485417	0.39988926420112	0.05769169032398576	-0.2743240756566035	-0.28315949554999403	0.22326035874820888	-0.22412909552786156	-0.14763116368541127	-0.006534876663511729	0.15050404795018196	0.11368276621587878	0.010012630553148813	-0.07812638833722806	-0.3131712294650304	0.5239220105938196	-0.10767946245363733	0.5757788850091416	-0.044191881303133194	-0.332964951218963	-0.25747857250655043	-0.6335422079781658
-0.2901631412482017	-0.12516013551392752	0.3360058477270223	0.06333404427430403	-0.17344829568047554	-0.2889019165271588	-0.4894902972428632	0.05557104886942121	0.20469482808594464	-0.0021661260693223603	0.18920218882152778	0.11723295060510908	0.24551168604800327	0.4929993402621409	-0.013976338537063874	-0.033914527875083804	-0.3744645878309164	0.41361618059877286	-0.023257555489110078	0.5074403022623223	0.42202600085248604	0.21682109110609474	-0.12803749757512484	-0.09555310421041781	0.028377851479631566	0.07350226296417461	0.19853872811839324	-0.3785544720477386	0.2134682640796841	0.32716560407641193	0.35182477131469414	0.0744759257949312	-0.2576120958209838	-0.32189479186595293	0.23534660471750918	-0.21459353199784773	-0.11674589946711944	-0.016208472431073054	0.1271041304144051	0.14835654030121645	0.02340889967539884	-0.05976944341487149	-0.33266550010535023	0.4861916227151183	-0.06994159624194587	0.548313414835167	-0.009203778052139117	-0.37924537153647436	-0.25546593339482715	-0.6299580362541695
-0.26223584263695854	-0.06678761864099551	0.33965572825112467	0.028769381941999423	-0.1391970207693877	-0.2816104231571685	-0.46994808927267845	0.013176011100512797	0.2043749770916008	-0.03630765899768289	0.1775818058146732	0.1265038093970917	0.23792625863473113	0.48433377421152174	0.0060680977574237	0.00780777498365168	-0.37372047232553385	0.42879000907553994	0.022751937912975938	0.44948270583261485	0.421008637755262	0.235355181187682	-0.11323995892483758	-0.11058377251622327	0.05112875666582921	0.06758325663925183	0.1591968906891403	-0.402531065873925	0.19135493899140615	0.30825381071213603	0.2967263695736943	0.08607384727216273	-0.2616309969744341	-0.3455648627686123	0.23823944576791672	-0.2044412205536709	-0.08462952800990409	-0.027051338338217205	0.09476372223203472	0.16963669328991443	0.03364915376322606	-0.0444692675762021	-0.3483166482321999	0.4483505453552274	-0.028115365691785327	0.5301217041414928	0.011738706580330773	-0.4313476812453551	-0.2433485100640699	-0.5970101320066152
-0.22648518732560627	-0.0066045261152379965	0.33713813612953375	-0.024791846024824253	-0.09950019134896707	-0.2702993503549648	-0.4487137162198513	-0.027788434964151166	0.19264768788660874	-0.026355132119718905	0.13057646313658414	0.12989517919237836	0.22362216061465962	0.44652209721591285	0.03773495645550383	0.04689579578760771	-0.4048902337309026	0.4337349932054879	0.07226363819541268	0.3998715178024025	0.4102004582040796	0.2291655999583848	-0.11159575117805468	-0.13093860350884956	0.0815899106182723	0.06735771681572025	0.11115802711378678	-0.4348198178664299	0.1763763864572259	0.274141451637122	0.24762969899164303	0.09668004866228588	-0.2795465206819737	-0.36292856977824506	0.24226040286200123	-0.18742959099272344	-0.03598193727687306	-0.04252053350401711	0.05690541150931102	0.17404253956972895	0.02703278415633247	-0.04527545316577445	-0.36699776198791134	0.4138102183072669	-0.016592131582784546	0.4902136633164481	0.010466201668369843	-0.48080573839741375	-0.21979546538091638	-0.5396989699243029
-0.19757483319437266	0.037362254099982894	0.31585254971021104	-0.06006683976539281	-0.0644257684984057	-0.26743588106654415	-0.42481726049976426	-0.006365460855006626	0.18850545916778041	-0.022820541888143236	0.08344669503134987	0.14640662549729513	0.21679645076368734	0.4042240582534533	0.0731977741865438	0.09478166937342676	-0.4208628669301883	0.41023132983823646	0.0973544055746384	0.3592735058186335	0.40230137108170905	0.23534512046327105	-0.09538542324161965	-0.14098975874120825	0.09287678091427004	0.07035716668673814	0.06651266695447812	-0.4618802836412998	0.15951279896222006	0.24777884316148682	0.20108530792291038	0.09942702657787715	-0.29295724147450103	-0.3718770810624498	0.24379201965092018	-0.17061720304690325	-0.003184574968577547	-0.061358221795338584	-0.01432184112145774	0.17170624286580294	0.010281487186530408	-0.06220739949889433	-0.3783542909767338	0.3767580313909612	-0.023058120659366382	0.4471153739379089	0.03790353930506422	-0.5243565646736669	-0.18627878587166127	-0.4778172060128595
-0.179841789890274	0.08269573513380367	0.3094841003591593	-0.04436915558096451	-0.034462589170928856	-0.28573589564662233	-0.4226549671689204	-0.028620225865204157	0.20364185327783263	-0.015019149638176119	0.07330663464734051	0.16661503139512637	0.21030099614168737	0.36280787963138894	0.08466455362295358	0.17936642834846012	-0.4291035307031971	0.36723056114681724	0.11891571194543968	0.3259705619091521	0.3864778744758364	0.23550609205384698	-0.06057432613087704	-0.15519016103381492	0.08882213770462064	0.07533009001365719	0.026223867702407956	-0.4881929536710993	0.14886073304704	0.21769458914502593	0.14501146784692961	0.09442670404932993	-0.31191521801743266	-0.3585176056775304	0.2488262630419354	-0.1308549844380239	0.01085670218887479	-0.08908136802396632	-0.07512627409797726	0.16455173505953918	-0.016645549498978084	-0.08607973136701072	-0.3878435463278628	0.343204331277155	-0.03724584725212073	0.4121506105670759	0.07917362373897738	-0.5509951089639521	-0.1603249412462204	-0.41032574362474056
-0.17320083897814093	0.11904606536787705	0.2867566855223752	-0.027198013678042622	-0.02320002350087653	-0.30601847029951684	-0.4368611453692998	-0.031023998149419425	0.21833631465263065	-0.01011300399458559	0.07730946183143689	0.21272061803395498	0.22159494175855707	0.3196626419737785	0.1004601530841367	0.26308193291539517	-0.4247496240985019	0.3521153843004792	0.1295356686209719	0.29139183423424997	0.38408267702292825	0.22371939447723319	-0.057730649023748845	-0.1752572611724883	0.0957639127866549	0.07358454257848013	-0.013231980711178528	-0.5057802926754342	0.14025399942377761	0.1932676820046875	0.07712913675873992	0.08423643442346436	-0.3281019834827038	-0.3340216231477487	0.24657399060102075	-0.08539385490801496	0.026527255503064617	-0.12244487438123701	-0.11044684582921208	0.1665558368428109	-0.02952374016337107	-0.1049892473928838	-0.40371724613561577	0.3215917342603466	-0.03253032530552659	0.38910738487451046	0.09182295605110194	-0.5703476240205124	-0.1305235154009353	-0.3338482303654585
-0.17792741861450334	0.14183801770344598	0.24947012337374036	-0.01484720630912829	0.023477516477728604	-0.3465385999283991	-0.44149569040283004	-0.06036981752674651	0.22334625795017393	0.021333952224358858	0.06415409060423714	0.24132648299920398	0.24058788081605303	0.2699022912170456	0.1050462163463373	0.32955364227499995	-0.44354084865998755	0.3083677848482639	0.13022350110609177	0.25174672247033214	0.3932270284927063	0.21520578590899628	-0.06513361191184157	-0.20357810845280028	0.1106184184057581	0.06478532554002712	-0.04438648815958664	-0.5224030380086068	0.13318396233031332	0.16571540867789303	0.045061679180639684	0.06499329099368872	-0.3407201994347563	-0.3013677643588195	0.23677118332203034	-0.035372194941297355	0.040379984705006186	-0.14915398973987765	-0.1634768042823151	0.17968445997290827	-0.04101655481078733	-0.07422072978504848	-0.4186883936089276	0.2982516901537925	-0.041874013643846374	0.3639244730976972	0.07701292950363842	-0.5728892001038725	-0.09259465710010657	-0.26255196614324816
-0.18523489943028304	0.12260514222353125	0.22155733009521658	-0.008214246807636239	0.09060463661114865	-0.38725950279380944	-0.42347064709482185	-0.10175281840893846	0.21666580574652827	0.0416212121328693	0.07053704702475273	0.23222636509305308	0.24312027269038589	0.22144856069444102	0.09595191130552747	0.3695460725384402	-0.4509487677855334	0.24901885170193233	0.12153941028992118	0.20601801219538113	0.38579119162397646	0.20164840083604757	-0.0777981720179433	-0.21389675424833893	0.12910397748434937	0.06565858533482159	-0.07172095697997286	-0.5134074950752597	0.12014284965366184	0.14740163098253506	0.022745299233364033	0.04571803561592582	-0.33963678294622385	-0.26730108228666605	0.2345740904702085	0.003935472445130775	0.05050168259907485	-0.1731016373220568	-0.20862374947713153	0.1705920269932793	-0.049903129073158144	-0.037681897398832084	-0.43655116973262986	0.28186433784947307	-0.04454906775965749	0.3366924612502219	0.07388641862038287	-0.5531153114679092	-0.07046570897064575	-0.20083389553929482
-0.1649209549467671	0.08932643434564881	0.1925797191652658	-0.01491120012969253	0.13680448333607031	-0.42133250003597816	-0.38462648596899063	-0.1087729563226922	0.19187339513297466	0.04279641438407939	0.0791043156160165	0.21199537394650475	0.24135934658807914	0.19252481039327404	0.08826920150875113	0.4176478829374445	-0.4504705397063917	0.1953294098811305	0.12410644061716267	0.16667347088648526	0.33831087077203736	0.2046129609624872	-0.0893908353628863	-0.2148478847877163	0.15000839804158855	0.057417959383606595	-0.08982053606934381	-0.5047952760112343	0.10638964691004268	0.11734023844095669	0.02261597950670226	0.03454260892881781	-0.32522606542085714	-0.23446369786832172	0.2195891278461064	0.02976980106387782	0.07762264234087429	-0.19241101416330364	-0.24475474376206377	0.15022377019747885	-0.0656541727778176	0.0004404321476586592	-0.4657801749679479	0.26445163031487484	-0.05101130597625627	0.3242012643407766	0.06379003986098637	-0.5190027199860013	-0.06713357508749217	-0.13217522869776968
-0.13594668698915638	0.07143028537799952	0.1913851638727904	-0.010649211680108728	0.12814508587893778	-0.46173911230749853	-0.3752357854402504	-0.17293373105872786	0.17372216788811753	0.061811287143607674	0.09009618023569584	0.19711918351965332	0.24583280378052175	0.16324484979142456	0.08828649517177148	0.49080293210163184	-0.43560392434264983	0.12804660551818858	0.1211290556823212	0.11442408803271817	0.3109761267059198	0.19378538577972143	-0.09761242588139947	-0.21749310131352045	0.14356155985196323	0.04803740284468021	-0.10364000867626451	-0.48811597469734214	0.08291841846895412	0.07481471191633708	0.016499606013381886	0.018300760666940835	-0.29743613660391793	-0.2187939820197137	0.20283382007194053	0.0465301258740869	0.10536026480775615	-0.202671732809464	-0.26234835583340377	0.12113579758401216	-0.08299689824160528	0.03970234352219072	-0.48897008216381393	0.24233191920671446	-0.03731760712600711	0.30462527387239524	0.04807261826606855	-0.4817538289510699	-0.07365165241111951	-0.05053924112245811
-0.09935449963050597	0.07786795856040143	0.21361821190308944	-0.002218025820759238	0.1045561026892609	-0.4994456331503409	-0.38559936966242925	-0.23861462952139476	0.18150784778508974	0.0936668166062469	0.09379426711134138	0.18939607085451338	0.2565850263933461	0.13015705987628354	0.05799015926805161	0.5194966195925661	-0.42775562916739246	0.044332481722081506	0.11062027528017623	0.07076261997025429	0.27748953843550467	0.19905273393801096	-0.0980235054073251	-0.22262755989872515	0.15115490446857952	0.0496744224964338	-0.10764783010201225	-0.4689293582382138	0.05649710260757129	0.029654906836596273	0.015725009941004887	-0.0016211871524036733	-0.2694552926166357	-0.20309873792139235	0.18054803579651418	0.05091744626347372	0.14863091149186708	-0.20754286245478984	-0.27970111528355573	0.06751510618128569	-0.08444272142028657	0.07032498661979279	-0.5088979923844577	0.23908024290096946	-0.03946497446630724	0.2843734829852004	0.03217037928449066	-0.43019690466616306	-0.08667394417156818	0.0054324826785672325
-0.07520876907990676	0.07304018198699888	0.25995608297582695	0.0011032534665291846	0.09246147412010185	-0.5427621866348311	-0.36367774919566986	-0.22075033168821157	0.18175644484505	0.11667117025330913	0.10321905126935713	0.175669811061943	0.26538443547833446	0.1034979219775883	0.043581295410310236	0.5370408207374394	-0.4375149902187564	-0.04682231824720607	0.08318760695617425	0.033741396401246265	0.2576269762740938	0.19884481230018375	-0.10197516598835751	-0.22129475494624948	0.16441373243371377	0.041362060387397245	-0.12023196016103684	-0.4473689615883263	0.02945463458820589	-0.016700784888100857	0.017774952397484917	-0.018603250974452774	-0.240170322425271	-0.18802340702478684	0.14557975943631155	0.06677567712780466	0.18485430106235617	-0.20467790183193119	-0.2925345285541601	0.03521334084707037	-0.06846784089409486	0.09254885266029557	-0.5321737677127774	0.236328832964464	-0.04132510489737848	0.26960391058254013	0.01984050553461808	-0.3812962340843272	-0.1047813948648931	0.03724734455427846
-0.08209320123538108	0.060253483038800494	0.31268788437476003	0.03885000852639476	0.0755527673489679	-0.5892168052327459	-0.33105233182491023	-0.20183336775023233	0.1901997193853439	0.11879453776765687	0.1289919767135278	0.1565366547080726	0.27124157070520616	0.06240234810008708	0.026363292165705942	0.5930877040402972	-0.44370610508115804	-0.15132714166083172	0.053234703128604455	0.001370352155806684	0.21290247308858845	0.20182949387544538	-0.09358130831817457	-0.2148521562043184	0.1767452840287532	0.024192381757153224	-0.12295749333945709	-0.41834788848184334	-0.0013871884421448309	-0.05840706033180777	0.03037317967501848	-0.04946103987772924	-0.20417211120765694	-0.1553329621536263	0.09781508090440413	0.08174482983016038	0.20718059720607768	-0.19820263306744998	-0.30321784117209777	0.051688401444645295	-0.04541026404948425	0.10373533784536744	-0.5429599735728262	0.24802695812538617	-0.029429647288480083	0.24998347675972993	0.02699690020741565	-0.33085141601847734	-0.12414028615805592	0.07073614842658196
-0.10397455622290644	0.04826801217977667	0.3621931124352522	0.06217735596760421	0.08946723634460192	-0.63062062755188	-0.2978643919161609	-0.19003021054150715	0.22165278944299205	0.1467499544480362	0.14813921416619427	0.13672779803515794	0.26812568441446777	0.01767912666356069	-0.009508088354188985	0.6059311100185543	-0.45021942380383084	-0.2636493802204269	0.039907434500576	-0.034133712509446565	0.1790224944902425	0.19559184474062888	-0.10217314630232022	-0.21513035040545833	0.1985778712304299	-0.00875356007163702	-0.12097772612914796	-0.3877919488986087	-0.024562483348909085	-0.09909614483612657	0.04419558080677994	-0.08238948805307489	-0.16410705227184846	-0.11382984803170923	0.041056529146913476	0.09275818544021405	0.22299866156781428	-0.20224681506512204	-0.28928043391252795	0.03604637900922007	-0.01115102872381112	0.11893168122306272	-0.5397847265594024	0.2670335541205263	-0.02294174529304986	0.22325602770076927	0.029615314107649567	-0.2763248747673362	-0.14954087557369936	0.10222789394750868
-0.11223009212994621	0.0033788311476473432	0.39689102284147293	0.04477583631065089	0.12874342825299204	-0.6416126899553569	-0.22845566582872	-0.15905419919220534	0.2678551072338755	0.1610006671829277	0.15064948016084095	0.1293357719364894	0.2581853936293934	-0.03129615330233241	-0.023117120297240647	0.5535083104286532	-0.45061733172296226	-0.3651942513517351	0.02559418351087824	-0.04428091856959706	0.13318395637001698	0.18259227094335634	-0.12373622627244607	-0.1888076452093548	0.24928024699692825	-0.027233561444674242	-0.13575489100447027	-0.3439343568500142	-0.04430371620111957	-0.13232486449907163	0.0582058657827272	-0.10750864917694651	-0.1174238856038132	-0.08485099903569918	-0.01002034253945456	0.08060444691744659	0.24478482327427836	-0.19922562004914462	-0.2567932400125236	0.004215429644163738	0.0329804482713305	0.14386248724094503	-0.5222090961161128	0.2821925657186454	-0.00965837078357885	0.19502011890619753	0.022687175946124453	-0.2216977905798438	-0.17027471318551607	0.14839367691985633
-0.12269522032030795	-0.03374317803673206	0.4331770081070009	0.03147472070635639	0.13943692233311944	-0.6503725267122036	-0.15474548872839883	-0.1696597547945476	0.3122261989111027	0.1777769039059008	0.14197750383307245	0.11255810725425468	0.22445589189823495	-0.08449450599675656	-0.010015008851472027	0.5299231353447068	-0.44714417721769006	-0.45173748215952025	0.022116453922910666	-0.03845851447144316	0.0754659538676816	0.17364046193410723	-0.10108348207708802	-0.16689059755189747	0.28608557937885115	-0.04580585562245844	-0.15155547212739826	-0.3100384724053935	-0.04604232571527424	-0.16756047439378272	0.07101875322821859	-0.14284700411925028	-0.05846962707019543	-0.058061204066137614	-0.04260529493464702	0.05695877242266132	0.2703929629495088	-0.18547599833117373	-0.2287085839393018	-0.01560329891518802	0.0731598589795327	0.1500481013782606	-0.4911339811473773	0.271441843346946	0.022253748538586055	0.1628405159848158	0.02523439794768841	-0.17120670142790118	-0.18877284523427887	0.18614420046715785
-0.11999410027699073	-0.08580365871338624	0.468916767398322	0.023606680467972936	0.10959974110179307	-0.633882375756162	-0.09115552662145585	-0.1841032202080183	0.3336087129092139	0.17535241487756792	0.12761010655981167	0.12130884274523879	0.19491175514989773	-0.14813730989238486	0.023254756237803778	0.49457204800254856	-0.4167970050372542	-0.5184722196203421	0.03640450769986098	-0.020328472134247415	0.004720788203717618	0.16051457015256326	-0.05842082119962509	-0.13606851210680432	0.32002450658793075	-0.03426005491325737	-0.17039947587918217	-0.2806309334306597	-0.02743088078316605	-0.19716174358013283	0.06070891652893329	-0.17209665245064348	-0.02656733141975818	-0.035478980505145495	-0.04873150662926229	0.012804227353663261	0.3034975475147249	-0.18374249315402205	-0.2023688172418978	-0.047772711029590256	0.10803632854803988	0.12895817393466827	-0.4522175183928111	0.24426280755259838	0.06680527893523622	0.12853024636582044	0.036673970750069784	-0.11141699081630771	-0.19977871709569356	0.23943135402534876
-0.11934430970882363	-0.16345922082718964	0.4963438071577334	0.01342206392516102	0.07177594470032608	-0.6219217851960042	-0.05045339492986254	-0.18144178480987122	0.3464265039944264	0.18301590490764708	0.08413379263765722	0.14088911513432098	0.17084358949064601	-0.21408743428908963	0.0398674812766969	0.4582444575307747	-0.3855293822875051	-0.5870565075726124	0.05161755629905527	-0.00861147452734479	-0.05301002443424907	0.15293772681281664	-0.004688147348973254	-0.0999992598981287	0.3375683362488945	-0.02557593211939114	-0.19408022797810337	-0.2619957377835477	0.00657373189527446	-0.22483715054695855	0.03499754070599842	-0.19957240864797007	-0.006078285229157	-0.021727772144314983	-0.014200707335363227	-0.00965701080596816	0.3257983342291714	-0.1751535820265843	-0.22684585250848183	-0.06989158695529776	0.13346873552987143	0.1107563850035799	-0.417984241854208	0.20347208090482236	0.11128011411591696	0.09300693460241691	0.049410885186123105	-0.042670691413154535	-0.207059253193643	0.29972173430397725
-0.12710070906701393	-0.22642248341137763	0.5006737784972906	0.00092567061446302	0.04204351424469075	-0.6130878838094075	-0.04101004596954139	-0.1718516641743029	0.3670054319547681	0.2053671480412303	0.03045471879493805	0.16324467726363276	0.13847518312410953	-0.27684404513866717	0.053994242256419266	0.43481886478956755	-0.3549966428408386	-0.6371163909970323	0.05068783057156079	0.008717921619617885	-0.04132807446896462	0.14565152662272102	0.05408419595414762	-0.0726279244358612	0.3627639347802158	-0.05387356181712101	-0.21474170095073336	-0.231131882305284	0.04164956231514903	-0.23091859225143735	-0.004505721817898595	-0.23955464349616315	0.011780215312097409	-0.007131750669916631	0.040601182579419734	-0.01632409580663619	0.33965993627607804	-0.15522424323047782	-0.25746824757319253	-0.08627977253193823	0.15221240460912602	0.09636476303065877	-0.37175790985994484	0.15787823214522112	0.1449608626269348	0.046937476264567526	0.07801142604854354	0.037785366407891825	-0.20550408934651307	0.3350510203204934
-0.13964760188794356	-0.27940961657959756	0.4954878617250901	-0.045992998777783976	0.04206431581716836	-0.5873834636051615	-0.017519947157994424	-0.1675409780073361	0.36647751947202445	0.2345605346498923	-0.036241389677128706	0.20095784907361644	0.1212862469379166	-0.3229352131630868	0.08003849876501838	0.3774364963125688	-0.35181522592824754	-0.671214102863241	0.06632964317052556	0.029816917534366338	-0.037991481002226976	0.14536759062267748	0.11220631628632789	-0.04860120604919182	0.38219208572970387	-0.0748170643339652	-0.2360335876014429	-0.20758731333181676	0.07710764021685915	-0.24382809091604862	-0.03767557056284886	-0.27824707968604107	0.036118147695299606	0.02548483422901656	0.10626272218095859	-0.05372945631496413	0.35656714235729475	-0.14660348815030255	-0.2648158030727862	-0.07916389204202959	0.1780678014742539	0.06257563898380333	-0.32808332744083823	0.12141796449200963	0.15455832625516083	0.0076560867369680485	0.11627797656540655	0.13265518624390493	-0.2025349110451855	0.36333295359455303
-0.11678623489596954	-0.3754266734522951	0.4820529278588392	-0.11668217281864864	0.047301854601724355	-0.5433923410908902	0.028153827834687884	-0.15702953444832793	0.3598015008465182	0.25831600038801883	-0.0947463615049084	0.20792360705896584	0.10088130360698458	-0.35643982483624187	0.1008049454906041	0.36821373207517044	-0.3383888341233106	-0.6945384225783363	0.1086271243289767	0.039771180988018115	-0.013412405647477605	0.15005253462339713	0.15233098872426373	-0.02750961843384451	0.39156166676542303	-0.11229229124274517	-0.2756088122221551	-0.19146571682779873	0.11200621878023753	-0.252893099785561	-0.08521128064056249	-0.3064584807648117	0.06621520683532767	0.04435014463175741	0.1747626896269939	-0.08054197115471301	0.36837357168913354	-0.14346884905269755	-0.2578827621701729	-0.02836518118509849	0.19484476394426925	0.043929800881298615	-0.2748399960620255	0.06764442351832482	0.1692149103457974	-0.04222765713685478	0.13149041833670777	0.21944234209165775	-0.1922398271981803	0.38267723227966405
-0.1120855251417123	-0.45529990906736356	0.43297854361045945	-0.18650103089983847	0.04179835285477521	-0.4840671777643699	0.047985231414964774	-0.14471164198218403	0.3363567396452715	0.2786020936110817	-0.15049783262598151	0.20513621593878714	0.0738991903286231	-0.3745615055061842	0.11309317392047898	0.35862737042156967	-0.3056283642616463	-0.698069902414945	0.14889227029926203	0.038779823500340975	-0.037042041414861455	0.17863617053329978	0.18416101436283722	-0.004035167611581297	0.38679438676549516	-0.14273044587538847	-0.3115879962664182	-0.18414800132246673	0.14603086862506456	-0.2606674481743704	-0.13852525527389284	-0.3352325253631986	0.11072736261477938	0.056123694037080875	0.25221771682236793	-0.1322636927419644	0.38104288519383955	-0.15144177871936776	-0.25446844368182775	-0.005570254341446726	0.19900580069742607	0.03447453289687662	-0.22050049238638564	0.013942194618539554	0.20524330237884233	-0.10140659787370246	0.14109126930423213	0.32340667189230404	-0.17218527103985076	0.39216432701375264
-0.09535532020862555	-0.5215333472142396	0.37437355688439433	-0.263408804454041	0.07229464676832262	-0.4324534494176967	0.052111385396496755	-0.1377575450156364	0.2995562993252549	0.2674723811166469	-0.1902203306795368	0.19766996404924198	0.032111461010541326	-0.368240528962254	0.11202961364472944	0.2720697340565682	-0.2624382754616356	-0.6953806599912967	0.1745089909274266	0.02543725162031759	-0.020837964616689204	0.21679873394073695	0.21122494535290678	0.006450507638687666	0.35717941075473925	-0.16676377327247602	-0.3413529110116554	-0.18418570530961303	0.16799622694618047	-0.2614415550770342	-0.20264800538423136	-0.34726440348644105	0.1518344613290054	0.051403692617039254	0.31965915581763776	-0.18827661816055116	0.3942711879313541	-0.16315338746213387	-0.2544860166198543	0.007766810533510698	0.209958097105378	0.05616441346133205	-0.17659224833891732	-0.05392568341515145	0.22712443762421305	-0.1583934355112261	0.14512748796611333	0.43299527220942247	-0.1601623673918608	0.38041399437610796
-0.061237510985430677	-0.5853448188925656	0.31467952763616697	-0.32399815376434143	0.07218395268620935	-0.36002598684301046	0.06547785818952101	-0.15212654815306265	0.24600785924150742	0.23464920274389792	-0.21258512808773591	0.19616939293554186	-0.025209881743299613	-0.37139404544660093	0.11360117527170084	0.22998190940632082	-0.20101735677975135	-0.6793900749765666	0.19695528511737498	0.01104163311992699	-0.003946311236264289	0.2626700479635315	0.25001407834849304	0.0032920560645832405	0.32215365332070445	-0.18579892784124055	-0.3786787659767522	-0.1953429435060209	0.18282989535418123	-0.2516299309518685	-0.27084326905434114	-0.3555786251366978	0.1893137599332803	0.04150694177212509	0.3888935316618671	-0.2417014050107754	0.41408979626678183	-0.1657506598572922	-0.25365802112813024	0.06781610772194	0.22398268011263064	0.08429206073090054	-0.13488112509329248	-0.12583057211076792	0.25676620088137025	-0.21509923428986197	0.15266196390868342	0.5316633628243975	-0.1446699612550954	0.36779395207866916
-0.016190437451754757	-0.6168029596821778	0.25590747902377237	-0.3862721404009977	0.030335794923616044	-0.2998772780827511	0.058329832540686244	-0.14907270837956965	0.194859410009873	0.20443753307670698	-0.23162221844096237	0.16612467389433358	-0.0670372939031236	-0.3688350055787003	0.10308554730140855	0.21041414157420063	-0.12760657697081515	-0.6559393284136577	0.22123531932073348	-0.022213140764666645	0.024303612752158366	0.3026155953082505	0.29214327387607014	-0.015242352133474853	0.25779282491137384	-0.20546874016108063	-0.40522722965808605	-0.20568326198092324	0.18873623547673524	-0.22764998011476897	-0.34123419127375454	-0.3697494519881141	0.21963249692812825	0.022028556564094318	0.44433968159846887	-0.27174083304427005	0.42669699985673126	-0.18196420741833294	-0.2768129512337717	0.08932787884531096	0.22164641835004728	0.08173245718201252	-0.09437914419957531	-0.2043927569424829	0.27383912845582875	-0.2775251542149747	0.16378117316704988	0.6236874855299595	-0.12721910729139335	0.34475732174461193
0.042774632654416375	-0.6251851362691112	0.19659351108085715	-0.4251179893290554	0.007966675377094001	-0.23534217633999716	0.04484946116891791	-0.14961049148433575	0.12940902941085558	0.16095073304577703	-0.2322305159964257	0.13010400587666998	-0.11435555821768643	-0.3655386057462022	0.0850785206815022	0.1678108816022326	-0.047867122485206956	-0.6264829025350356	0.2391700782797082	-0.08258041972002805	0.03359498287156439	0.34270646422779494	0.32393478494966427	-0.023666506712656014	0.20894541920116336	-0.2222916513126449	-0.42214243581608635	-0.20973172760076872	0.17268492388062978	-0.19969965667783832	-0.4158434753745218	-0.3804493874512306	0.2383407823052645	-0.0041353862482480745	0.47301224785033813	-0.29713162379617575	0.4314594993918103	-0.20040683167100387	-0.30134994123009357	0.09054544100951688	0.22069328862627996	0.08695365857687536	-0.05191222706822383	-0.26044248535419584	0.2821528109014328	-0.3329015738331978	0.17894766197550915	0.7104108086142754	-0.10336233936094782	0.332695260112704
0.10087534434672603	-0.6405676951793448	0.16882822034858755	-0.44909807374002114	0.03153322258502704	-0.1845545348604368	0.02846363790108914	-0.12012860116209412	0.0649571539456659	0.1333589722193659	-0.20436941912138867	0.08652500525145568	-0.13744209568647497	-0.36827022192254855	0.05017126187498996	0.131828880774456	0.006403455515302336	-0.5989142901681843	0.2525255266477071	-0.14722918699102938	0.05391751827517547	0.3748896037602979	0.34217678377798955	-0.023209374788996828	0.15515288310736808	-0.24764558861375577	-0.42661703162475256	-0.19243345249788976	0.14860949780696278	-0.18276335519058506	-0.4851922101812255	-0.39090356337898136	0.2721834042170407	-0.03095104014433254	0.486515408592341	-0.29600926273809663	0.41952219559673454	-0.19796778391601033	-0.3009540332733765	0.10357917212849284	0.21915672458072444	0.11586088225717628	-0.01127522707894515	-0.2963582669417187	0.30217944200570696	-0.3778887057749588	0.18958320875844842	0.782976672830218	-0.09198847086795939	0.3095305219727852
0.16311067190252443	-0.6266625932125347	0.13945780762575288	-0.4648293546802457	0.024664543352900657	-0.1181537789800601	-0.00308656502189143	-0.07193525687405164	-0.0034523233772607185	0.10344947408306297	-0.16062535255874347	0.05099667169269536	-0.1349432514776939	-0.35862323614514885	0.021645364722975163	0.10455983179313952	0.06005824562239951	-0.5572486241806555	0.2604316920874653	-0.21474597391822461	0.10139426420554301	0.3999341003940663	0.3424979224143503	-0.02291562078589876	0.10709861028960843	-0.26475448107996175	-0.41224762368163487	-0.16829975872525987	0.11581636303466185	-0.15934336579522548	-0.548518391766243	-0.39790974584689104	0.3152566067883235	-0.048053419884750426	0.47639761782561185	-0.30100432011432915	0.40170774111782476	-0.18734882080155235	-0.26234732213116696	0.1251864183168171	0.2190143722161535	0.14835105226713474	0.047850107748396806	-0.326121816976092	0.2976152376473766	-0.42801558094065656	0.19026797829226538	0.8404780315443015	-0.07541601982277409	0.2906758997900787
0.22205595915767407	-0.6233696711904296	0.11096397633655822	-0.4675778892734835	0.017103171757267853	-0.07352959751444572	-0.032594157104974035	-0.05506305067507285	-0.07297922073339742	0.05592534739439935	-0.127173093727277	0.029189266130389146	-0.12179230551008915	-0.3556008644714164	-0.007573359803791066	0.0531192145868167	0.11034143544952499	-0.5002552056808311	0.267736826868874	-0.2838343899408052	0.14401328754049766	0.414212504049803	0.3318440653853937	-0.024999630390107247	0.04548055298588233	-0.27414866545618766	-0.39860654473255364	-0.13361209055056483	0.07744364808395669	-0.1630344811385816	-0.6036125092954393	-0.38843890105282924	0.3683951438418812	-0.05604224093167742	0.4521392909706445	-0.29874357857182904	0.3799670527418074	-0.18947838514087761	-0.21375194627418895	0.200473390108335	0.22373303754225016	0.19356195100974138	0.09631428011678778	-0.35685011849764925	0.29474148665930505	-0.47028774678981433	0.18059573431901274	0.8889457541079079	-0.058871294551200395	0.28231188348737735
0.2566348609854466	-0.6359865157360672	0.09658696416393868	-0.47465720567341163	0.0028511229568534994	-0.026418078899729035	-0.06360185872450967	-0.020700039964023358	-0.11701731902393886	0.00864471962547155	-0.07065852078160142	0.0057328378726298704	-0.1329121165516827	-0.36898618605818195	-0.041363015637615186	-0.0038552645512055866	0.1811708914953721	-0.44106476227361435	0.27196584477977825	-0.34969068917084656	0.16708791673390544	0.4250210756420145	0.31333279567297206	-0.024835123129081423	-0.0029615692403391902	-0.28143867463473315	-0.3936209114529337	-0.0859181178098234	0.04035947706395475	-0.16422675046156293	-0.6561680197650356	-0.37894776947702813	0.4065077570223126	-0.07057050011422036	0.4132804703878012	-0.24971111818172353	0.341521015507532	-0.17792798640884547	-0.2075486991507982	0.23286552878647568	0.21483327990818518	0.2561355655994034	0.13605998211863873	-0.3960105543704361	0.2955610495656031	-0.5139964787130072	0.15556625149241823	0.9246698741761742	-0.0474961657957751	0.26241816465712625
0.2460875578754571	-0.6100789362116041	0.06220379763378826	-0.44185397325214	0.006907726755320124	0.001691384420563942	-0.11384344130223942	-0.011142422702918906	-0.15895105111902041	-0.0507434430451024	-0.03214645776044856	0.032317293123791294	-0.14701518964977098	-0.38813447038531296	-0.06788609044108937	-0.06332473539132029	0.24759935670479388	-0.3915415412676197	0.26559249264119034	-0.40783466553336256	0.17875258791159412	0.4124440522700038	0.298856174945206	-0.029225308703361135	-0.05757892642897191	-0.2888661110960339	-0.39313670009594065	-0.017570215110172493	-0.0030888062645087282	-0.15911475104640133	-0.6966741845372342	-0.36914447226378644	0.4424135334269986	-0.0772311908224381	0.3797388163206045	-0.20897571942257404	0.2961430681441826	-0.1493798827796099	-0.20574178764076873	0.2364997033199347	0.20102692377706277	0.32073255438737036	0.175983574451937	-0.4309499645795368	0.2963594892077859	-0.5447212153555889	0.13469707038273143	0.9534226870703268	-0.047355016402842745	0.26745564826761975
0.28485738060424126	-0.5827215356289904	0.050731975514522444	-0.42746976223479444	0.054465024667070226	0.015468373719148146	-0.18215352068221163	-0.008825523074088862	-0.203900091375136	-0.10333412295952564	-0.02385546801107668	0.0733247361319247	-0.1691161828581878	-0.4113857031766745	-0.08486306325734802	-0.10211280397223713	0.291785600132978	-0.3560653857493728	0.2654213572860409	-0.45218692062848176	0.20606230752671104	0.38393754858058526	0.2906069951967649	-0.02990210989563351	-0.09881595685260058	-0.29076684972639966	-0.38900681985167124	0.05851014695342076	-0.04489866591075033	-0.1540577349252607	-0.7264248620224498	-0.35923917390889815	0.48071243648649364	-0.08326818538623637	0.3423709942180423	-0.16102857516713195	0.25263618196287285	-0.11513668722796366	-0.20456233338851265	0.25012727476657426	0.18146294043142872	0.3471068630265209	0.22683374554725547	-0.4696388933138982	0.2802031533649766	-0.5753204648797836	0.10653494290760061	0.970096546284152	-0.05683849124048679	0.28437299574168484
0.33473451330269965	-0.588767416991719	0.06159907308284279	-0.4216847208557798	0.06746348156038406	0.034548487324337726	-0.22411951134262878	-0.02628279001341751	-0.23143324498923246	-0.13975162585875958	-0.03615254856230617	0.11288759787636052	-0.1821157074559872	-0.3983227735755549	-0.08951181604799734	-0.11243413462158644	0.34767550641691297	-0.31919240906822	0.27667803210083397	-0.4946887642498459	0.2137871172224707	0.3543456045130474	0.272197253850478	-0.02400150673917073	-0.1246755748487655	-0.29166953044880134	-0.39105633495827846	0.14763294657074216	-0.08056790471976463	-0.15575498239596114	-0.7468286851942285	-0.3559524574339628	0.527908634119445	-0.0886852006129568	0.308846072850316	-0.11963838235625737	0.1966829125066081	-0.0740480369612621	-0.18976281846340246	0.24024494960834702	0.16096784639772937	0.34151768887316875	0.2650245851048418	-0.5069627853422211	0.2846350905554833	-0.6012884554410058	0.07722962235905349	0.9771654881168423	-0.0660636122785672	0.29857445773148267
0.3746730459995217	-0.5755702188553549	0.079378333767605	-0.4363201076188403	0.062185825457478285	0.0650456878096084	-0.27478940003417723	-0.049360629110607214	-0.24565774708125213	-0.1561162559558745	-0.06948471985856834	0.15032876421346641	-0.1821679217214374	-0.3638534385663417	-0.06887291008718638	-0.11256533633984259	0.3880073053848338	-0.27146457963813575	0.2834128871080219	-0.5417705665862909	0.20547691411937716	0.3232121338940916	0.2506357188772281	-0.01905968854079058	-0.14055642767966486	-0.29871102160862784	-0.38975526843117825	0.24869534211775934	-0.1024269119269827	-0.17371426253776284	-0.7493127346677134	-0.3527944735394201	0.5521501076389643	-0.09980362238173969	0.2712984061610807	-0.08821327394418867	0.13605365375367517	-0.03126170596423851	-0.17293207864286436	0.2383577501183464	0.12960895284479163	0.3241835314292975	0.295063616730594	-0.5372885978724478	0.2960829126374563	-0.6223742128024816	0.04649865387358173	0.9794689081201982	-0.0819794665941297	0.3280364062395348
0.38947974911021244	-0.541877823033314	0.10231121139692086	-0.4140966535823652	0.06790031458241515	0.11430592783153135	-0.3234534576352138	-0.09400194554019223	-0.250400408953819	-0.17533074859546044	-0.11391669993196096	0.17786454368897045	-0.19904487767156565	-0.3621325234700333	-0.05324484298651253	-0.10703549525736707	0.4113961666917354	-0.2348541015873918	0.28352396053564294	-0.5756921081178327	0.19956384488504292	0.3107871392465137	0.22627442885089533	-0.002291192382714696	-0.15497014734325543	-0.3010289735614574	-0.3830675182207437	0.3316001258548524	-0.12016288682004846	-0.19760739764746077	-0.7361816254899272	-0.3578875222477027	0.5773205451106892	-0.10269388055140052	0.23242208649558518	-0.07941560524004851	0.07701707067199831	0.030493669629149088	-0.15999529514857408	0.2789936869239661	0.09277559407149852	0.3040173323363201	0.30545167664144873	-0.5526549023199644	0.3168536946210006	-0.6392077868711126	0.02095463863809721	0.9811621365098366	-0.0947887740027429	0.35801647965129396
0.39035475982847	-0.5302303603095483	0.11589149448758289	-0.4287032431261718	0.08112417137179055	0.1852663782463666	-0.3733938318621243	-0.1232217404701661	-0.2707780841350464	-0.17305372860768445	-0.12854128796273281	0.20425994183694535	-0.18023259997252716	-0.322175368003532	-0.04087879307304628	-0.10584497186721167	0.42309705988679625	-0.20846438699216355	0.29388155766130375	-0.5882925728569417	0.22628325557566517	0.2791629288479549	0.19652551400424287	0.012563213482650049	-0.17994570900655765	-0.31088658394577595	-0.39441228181477805	0.40207673282881073	-0.14098612665713187	-0.22565466531332304	-0.6887062381722372	-0.36810010616151256	0.5877830770733566	-0.09381097554625159	0.20301072685641658	-0.06042858016831591	0.018821189650775526	0.08398752973418215	-0.14018025697022404	0.3104109595953775	0.05597252900337509	0.3038403155673764	0.3071662835738173	-0.5654179504442605	0.3397299922439814	-0.6674554600830331	-9.714768060743225e-05	0.9841812515370438	-0.10412605839770708	0.36347244876093565
0.4210105701229062	-0.42664255895826936	0.11213933117593196	-0.45308328891566446	0.05660223765649023	0.25372291168485167	-0.4184401265336269	-0.15854138458873213	-0.31297078469609296	-0.18307765663503198	-0.1867993127132494	0.21982916032114072	-0.16659775829986304	-0.2749956386310492	-0.03133161023189183	-0.13586184730469955	0.4476907235938521	-0.17404487318033432	0.2966171521995368	-0.618630107032663	0.257472807781323	0.25669174194686517	0.16896939115225962	0.004616019536042849	-0.22200984602618784	-0.3223677275488267	-0.42437302719192926	0.44407269051205134	-0.1611234788755993	-0.23920081264554555	-0.6442298916771421	-0.37345679865064557	0.5896767480168259	-0.0809358623251922	0.17549386644277093	-0.05318179217690059	-0.03055619258064442	0.11850736962523607	-0.13107747507244383	0.3323173123994028	0.03156940675414041	0.3039006055296542	0.30030609218565335	-0.5727312695779261	0.34362101594219474	-0.6994272249645863	-0.0007829227497162889	0.9713468790387815	-0.1053245679751954	0.35848336143265647
0.4235716884513021	-0.3192739559179567	0.09517294948695065	-0.4715503056850136	0.03454647894107821	0.31456361644659825	-0.46724893024515063	-0.23155726046961872	-0.3524153101545563	-0.19183666430026097	-0.24187016994863425	0.21129527916253332	-0.16464155084477278	-0.26821317477598045	-0.026964960319261544	-0.13670922015744924	0.4687041392489554	-0.1558592183125593	0.29321316302601763	-0.6517496911517682	0.26006611547131864	0.21802949589368198	0.14700726056045674	-0.0032423078642191917	-0.26968023532947155	-0.33694041939675984	-0.46877158710279837	0.47681074835138426	-0.18052562121972987	-0.26232273471015977	-0.6100746742173825	-0.3840263994518768	0.578827197055087	-0.07131449780473673	0.15074760896202846	-0.057679246122387964	-0.06032680565018117	0.14927360358734837	-0.12186925554650392	0.3437116419068829	0.009919926205383844	0.2768376653946737	0.27662654924606617	-0.5708871127012716	0.35933613220278665	-0.7212449905166531	0.007627374432140932	0.9400046854953776	-0.0944220376336061	0.34070484481918806
0.42779000099218967	-0.22479664302241273	0.06015634744794692	-0.5075388305248745	0.02414569270224364	0.39501934602839517	-0.4899070355322784	-0.294308127466978	-0.3833913588728184	-0.18728459602311517	-0.27182123324430624	0.1763449003212079	-0.12319125621716256	-0.24348334428386198	-0.017571258737412453	-0.13217406207539983	0.49104145271388333	-0.17880947096247396	0.2806595002522165	-0.667343955751022	0.22701149689079375	0.17690125450153724	0.1287597438861459	-0.00417450312847157	-0.3060786010524762	-0.31835141300086056	-0.5286514973804616	0.48926249010648554	-0.19772675790232433	-0.2706295528936986	-0.5823685178095128	-0.40003891683849335	0.5629535003714563	-0.055914455508021876	0.12980567759596878	-0.08050092137471201	-0.08352929523421765	0.18518860665771716	-0.13629560396410795	0.3080338491232274	-0.01650025191307116	0.25547156005997007	0.2850981735332526	-0.5666012760924904	0.3714502254659605	-0.7345936827350765	0.008714659743324868	0.8865411791097424	-0.07537695168723038	0.31742765649412397
0.46061583786790494	-0.13835860915268833	0.008555578347116849	-0.5383918512644483	0.043182103172522045	0.4586568377076601	-0.5017343944578474	-0.3610467152832219	-0.42985281772253014	-0.18192075967849233	-0.3058091754958904	0.15650043443917533	-0.04576324412377357	-0.21035357354570827	-0.019569757670197963	-0.11652723083985447	0.5175609538207259	-0.2098271902094206	0.25548779325490034	-0.6837091770047333	0.1999210391320625	0.13959049909423085	0.11064355194629176	0.004940654726736998	-0.3354809545112234	-0.29917832032638625	-0.5818141487223334	0.48112942587911256	-0.21867330337870924	-0.2671496891536863	-0.5660857361521933	-0.40338379813016595	0.5596005192571761	-0.04098474277406835	0.11006441321480101	-0.10363097058411759	-0.10244620070005539	0.21978208568947669	-0.11355725585992067	0.28356176793247234	-0.031554680647460996	0.22953327704086499	0.31225686392422825	-0.5497474252235552	0.39403198187342975	-0.731753229524086	0.0163644705838815	0.826621589426523	-0.051500019557794464	0.303355725730253
0.5318249709985999	-0.07716085446995838	-0.0073484978992544945	-0.5815092877151746	0.053566248153374386	0.5155861554865339	-0.5024818538808551	-0.39695865953008663	-0.4649632413926309	-0.17665857663690526	-0.30578321613628157	0.13639884418713316	0.06881273765979591	-0.1770321424780909	-0.028171193314928768	-0.09841379009123281	0.5428959633724743	-0.20741269809009316	0.2173108277238903	-0.713542684715682	0.16544047370970366	0.12703247931277417	0.10388750132154848	0.00583235686121585	-0.3671388319278016	-0.2737412284719993	-0.62541999696566	0.46662124582506764	-0.23489878419032856	-0.2644540608178681	-0.5458903055051783	-0.4060917003757357	0.5543325634013125	-0.02129676402235533	0.08308057230412916	-0.09967717592010826	-0.1154848463764385	0.23583143786921426	-0.10319749204211984	0.24711594748891005	-0.04836404055217168	0.19421967823355438	0.32536977651063104	-0.528870687870837	0.4024992521646558	-0.706425746129631	0.02527381493113281	0.7500453421724351	-0.025106343341876787	0.272585654182347
0.5573996320960581	-0.049812594987857846	-0.035897956669396436	-0.6057117506526012	0.02272598538064267	0.5794366434866483	-0.4848898624607799	-0.42635131331516385	-0.4985510001533712	-0.1606996030698666	-0.2714280638527752	0.08535968070335409	0.18023967709406627	-0.12328037947986073	-0.02238430132675476	-0.08051856724457798	0.5668313710555377	-0.196963062938948	0.18407981794077172	-0.7490696924881571	0.14763736428361046	0.1478313502451031	0.07733463322666333	-0.0011243051120230039	-0.41042152638982243	-0.23965157349105906	-0.6771608642676077	0.45161820093972616	-0.2367976910355754	-0.2613909125693831	-0.5288166636380796	-0.4005541473013004	0.5415064933923276	0.0050485748607475515	0.06298179016863041	-0.08421142100115378	-0.12065882409677933	0.25173948250867884	-0.09040852796770035	0.20661455035497264	-0.05928898847628974	0.18503611172387155	0.33818209551911227	-0.5081721555742607	0.3771941739958039	-0.6708958985788115	0.03810323861404534	0.667562530772889	0.002170776842305042	0.23869259901154655
0.578690545068481	-0.02477235709349094	-0.10356430115483224	-0.6075419739207409	-0.015293494384774967	0.6467180665413556	-0.48798054785274064	-0.4536135186467448	-0.5207032149849009	-0.14967769231077566	-0.23835976965091238	0.02495318646626875	0.31465760189135156	-0.10278063141506621	-0.010742423552264322	-0.08704301310084075	0.5777392180730259	-0.20568469072069812	0.14979433051561772	-0.7805048732146459	0.1223209613547384	0.15782388530175623	0.06359365172569484	-0.009567128943908472	-0.4477708303056871	-0.2190266106238838	-0.717846690006298	0.4249159230427472	-0.23313859618929594	-0.24811534092089538	-0.5151918122728137	-0.3696589257112098	0.5159549546432294	0.03761963217651339	0.05268415481522811	-0.0528634060783554	-0.12221933570503651	0.27501343146575374	-0.09236946111102182	0.17218813685776593	-0.08279311697488437	0.18481818390909643	0.36124876706403725	-0.48625143109669233	0.34002117742687665	-0.6489670246406728	0.03919776377933133	0.5962071821752435	0.035043462246306174	0.1984226219489656
0.6080132955556239	-0.0029421335654109537	-0.15316965868103005	-0.5462998876406844	-0.027844717469818887	0.6796465716208686	-0.48289515427834856	-0.4961626519591342	-0.5479233421481466	-0.13506962382333215	-0.21362184482623242	-0.018303232106818685	0.4516383333725941	-0.07769225405600108	-0.03479034283595547	-0.09881416654383827	0.5870609727353683	-0.21395313690466683	0.12407836372295862	-0.7959013243909878	0.10555487709451261	0.17139244895738387	0.05096804761225139	-0.01354890736146753	-0.4928083904294245	-0.18160025656871387	-0.7487543972062667	0.4013870640639244	-0.2405615956752613	-0.22993178681663973	-0.4958519016989089	-0.3363868128901736	0.51274163176103	0.0811275736606271	0.0484985530675769	-0.004218415562894468	-0.12798557582680548	0.29678275365597806	-0.07984305740476462	0.1175914133406468	-0.10869423489503698	0.19453586055452302	0.3859121008664588	-0.4679900708158139	0.3132502039525412	-0.6275139560264184	0.03943798616057782	0.5357994125318359	0.0646445063641247	0.15290734194638217
0.6428722008132388	0.016653834930240148	-0.20384091051957634	-0.5151172987252042	-0.025871539737651418	0.6925558429532648	-0.4815782019616206	-0.497816482748901	-0.5720953685063346	-0.09974542185689782	-0.17158041036928023	-0.035468787951900206	0.5607764604808567	-0.004925329111907217	-0.041645118515634134	-0.10077782414218137	0.5933102504722602	-0.1878714085376691	0.10563904343443878	-0.8178351974019387	0.08395192394804105	0.17827622017103967	0.036217079582082465	-0.02543836284795089	-0.5289140089095754	-0.1571328622267692	-0.7746617167639367	0.38828807052947656	-0.24015931102703933	-0.22490081541371967	-0.4864688167054053	-0.30235390239106186	0.49777453004158534	0.1355025048171639	0.051814437634363365	0.06320634869600075	-0.14537524285300568	0.305113927790946	-0.07215851497595485	0.08054490168689729	-0.12200537309581456	0.22382114309602513	0.4132115532666041	-0.45445049340809457	0.3025598581734624	-0.604995554063357	0.03004377269554891	0.4757771463751543	0.09183340817772377	0.10985030839627771
0.6729862653412408	0.031709014891858824	-0.2596424516493756	-0.42123516426631513	-0.03370184594888835	0.681748700082889	-0.4478921040763071	-0.46389197210789146	-0.5773311076048352	-0.06699516132461397	-0.17486050124111724	-0.06820867601282289	0.660131070136059	-0.0030303893455478717	-0.0456302269878787	-0.09580016143357592	0.5941069895307529	-0.16739638502881507	0.0791738452341692	-0.83550822826868	0.044792679918975495	0.20981882691604264	0.022841158771519897	-0.028355574750566333	-0.5687513931342348	-0.12668620566190658	-0.7766388013628498	0.36784622549826584	-0.24234952744513655	-0.22068735877716428	-0.4949716284020453	-0.2513399711222263	0.49716500470665614	0.18131005219876425	0.06140150804766429	0.1127644465129497	-0.16783241345996422	0.31993231217267176	-0.09300312058221642	0.05558713665427288	-0.1308028894749316	0.2611371166091405	0.4440889180047597	-0.4419773415358918	0.28870536587815004	-0.5770537557025051	0.011763844962629466	0.42022077342979536	0.11056720930218615	0.08310424537249286
0.6693614383309978	-0.007831772005077753	-0.32162582090382213	-0.36178650480757363	-0.05932492576156008	0.6893245919494682	-0.41072972665224344	-0.44714061936487387	-0.5455262806244469	-0.027121819461506817	-0.16375847592359055	-0.10590824874731915	0.7454226811419058	0.002095232392883899	-0.03924238020974863	-0.08038165967530253	0.5934108814773305	-0.1635842897248425	0.060267708012342026	-0.8512108557359103	-0.017792131437767165	0.225940578855527	0.005615105746059582	-0.028095311966360594	-0.5979038438028719	-0.10159678273847206	-0.7587793159934283	0.360938540853151	-0.24645252259290223	-0.21925924006140876	-0.4948376938916816	-0.2092841482516714	0.49891901741804456	0.218702893256615	0.05971865831086095	0.1702671785813329	-0.17739290390998314	0.325053217822283	-0.11018635286552333	0.028253427257161828	-0.14599209714759986	0.28956202059121827	0.4783564756591435	-0.43699381059544884	0.277256359314077	-0.532027409036248	-0.01253722809847757	0.37102508800394973	0.1229530685320023	0.07225066737587976
0.684475536511407	-0.0719079104308226	-0.37917334716142453	-0.3328516988394154	-0.05019823583698281	0.6976496015581259	-0.35964888358348185	-0.4484670525282227	-0.4972641599570616	0.011548669705285838	-0.15551833061925643	-0.11526384954916975	0.7954401619089146	0.03769832815451716	-0.005526222443760759	-0.07218413219883361	0.5844408737226192	-0.14708324001994505	0.047096456411814605	-0.860157484958598	-0.0767360341289978	0.24736768613440918	-0.008878178876582845	-0.03290165950188526	-0.6226942284028871	-0.08450815527286784	-0.7363607325563639	0.3637899048810982	-0.2588062063304465	-0.2204601909571303	-0.48142863986170414	-0.16564623767798356	0.5040887390937157	0.253362460330762	0.040188634680716	0.23259476162106596	-0.1875279110714996	0.3163966382952779	-0.13231481664996372	0.013787861690802272	-0.16175660472122375	0.311257454178515	0.519178891291041	-0.4339025188402313	0.2956730818308865	-0.4618474309208014	-0.028133382137186375	0.3338069999110569	0.11890762610956537	0.07785040191209955
0.6890971148615783	-0.11422780446752526	-0.4247501984061032	-0.2801079919303009	-0.009345581900106648	0.6965640464456146	-0.351902890396241	-0.4353473609110992	-0.44026633274401555	0.05214558988289757	-0.16457273495659955	-0.10803299945354713	0.7942026838177461	0.07183279143840127	0.04327433289169953	-0.06627440691399981	0.5617213470824699	-0.07829725953758596	0.03858607209495131	-0.8539389185004472	-0.12822845966962343	0.28507192765201217	-0.032832362226099546	-0.036677722279683925	-0.6471848409390629	-0.06618959339655674	-0.7020300132149936	0.37717324931860857	-0.27046475452642704	-0.22326723280978053	-0.4616905884933427	-0.11931476753137807	0.49190651720551026	0.2825713810239289	0.01597429822038669	0.3000735914438651	-0.19463173257177468	0.29824359498781433	-0.13619946965607982	-0.014849118783785762	-0.17676825762192472	0.29650001266004306	0.535415794560199	-0.42533976088405023	0.33112848064809863	-0.3856597570125745	-0.02563090645611421	0.302122240315284	0.1134809360562902	0.09343827504533354
0.6892934216140223	-0.1273671798285493	-0.4502616789425651	-0.21529665030826925	0.025106576768051288	0.6777271843204862	-0.33372954164715973	-0.4190161881543329	-0.39704439443553124	0.08164639810696109	-0.18602998689760838	-0.15066232691398024	0.7634458707543288	0.10321751855192943	0.0919116792824056	-0.05728892128132912	0.5163561514205716	0.005909668291081194	0.02888370534648827	-0.8550375232015733	-0.16630673678850524	0.3235933235634416	-0.058520583855044384	-0.058637471554934616	-0.6817701907841808	-0.04675825762413875	-0.6637102507276482	0.394628624367931	-0.27740532069862456	-0.21933013957212005	-0.4322362356578706	-0.09210420445779406	0.4656211809658178	0.318128702568886	-0.006372946409768826	0.361327872918691	-0.1983427999784758	0.2679430788344891	-0.13423233429933723	-0.02018668508677799	-0.1962395366197939	0.2723601157525694	0.5445867095178417	-0.41737172098200803	0.3415825222482448	-0.3284062592484784	-0.001090817656111054	0.27767643879072673	0.11302976210388131	0.10588608351489177
0.6750604211829544	-0.14587599511432012	-0.4784199509112055	-0.1363154769677826	0.01893742470181686	0.663981660387482	-0.3032394260169687	-0.40097031465198574	-0.3841404969291681	0.11018311581152931	-0.2196859090757805	-0.19266456326175885	0.697311282135155	0.1316034098678041	0.13366614779102512	-0.05591831234645787	0.4768118593088436	0.0909448874783626	0.0393693454512121	-0.8688535394869721	-0.1975400817834141	0.3412118877236284	-0.09946355285264165	-0.06963210290796544	-0.699969624035342	-0.03826488920139725	-0.6257982451725075	0.4121955403792283	-0.2802798834148467	-0.20637578611501808	-0.41825436664231147	-0.07161942079873591	0.42839658110343964	0.3558279646311448	-0.037523229488545674	0.4249520282779713	-0.20839795153530533	0.25286297696620136	-0.10782227584982688	-0.022728362502947068	-0.21416555615673477	0.2663117406083337	0.5634231354669127	-0.4111270311563353	0.3541252006179039	-0.30962371337239847	0.03525425547136757	0.28042390120528854	0.1165106069545887	0.1360042286729685
0.7048473077902166	-0.14212261672682588	-0.5068994267214457	-0.02420150303011815	0.008529209329954445	0.6413532217099585	-0.26373827178718423	-0.38677121551743887	-0.3646074975545383	0.11646256689530607	-0.2729552221101753	-0.1787282786284663	0.6391472011369482	0.13081269108566335	0.14585169509671683	-0.03498561796249415	0.42004489380640553	0.13607418900652873	0.05586045838841247	-0.8824245593506943	-0.22145392381573256	0.3104719032149692	-0.11845266802741435	-0.08269676513989718	-0.7171444071601727	-0.046516273366843594	-0.5881880333994262	0.4473105204082494	-0.29742861520073793	-0.18959141215071756	-0.4143377507898351	-0.05858836886615153	0.39592225480275384	0.3941156435903436	-0.0735067081036336	0.4894592545143487	-0.2191573851612488	0.24585034149927365	-0.0927467624274754	-0.010457265795933942	-0.22342406979924542	0.2640244618326669	0.5692781516306299	-0.39993316920655275	0.40929304666238836	-0.3017114891265977	0.0720320104349716	0.2881331708633881	0.12127691949093031	0.1653964295978292
0.752711154957797	-0.11676137739583034	-0.496608342746162	0.05160077727383575	0.013890071722770856	0.6133623586137749	-0.2308530232836647	-0.3489557554678803	-0.3663981880966343	0.12095442253650938	-0.30927269528431384	-0.12616671362082135	0.5442554752854348	0.1300108310604083	0.17280603062176025	0.00898197716792962	0.3602165300212768	0.19325079609872642	0.07423066632196809	-0.8833402492107206	-0.2303997181832267	0.2935207004407117	-0.13576115767189934	-0.10388896444242257	-0.7350543621445823	-0.04039903591959267	-0.5606604165585221	0.49407603246551074	-0.3146251279218584	-0.18826891923663383	-0.4233275874529788	-0.06477484112308722	0.36473846525004244	0.4431312057470513	-0.10948846235656244	0.5467086794037005	-0.21721866853634939	0.21826054182273444	-0.06913700333761615	0.006410044266968324	-0.22419403480564376	0.26986318203289095	0.5765982170221265	-0.3937497843243082	0.4510144544949803	-0.2910307053313824	0.10739618388515444	0.29060847395024075	0.12814534977201472	0.19531102568659237
0.7992754209890433	-0.10746296492024147	-0.5213679550723984	0.07609441209483017	-0.0010231699171123793	0.5919792222893999	-0.21323285382978563	-0.2978159802846869	-0.3538679303879707	0.1104164529010182	-0.3220021385567047	-0.11614727424858937	0.4442180335738081	0.12227323771751882	0.2159094048459645	0.04611775833371222	0.2836649549898697	0.23095701694284082	0.08913702884600869	-0.8921723099011901	-0.2319078882212052	0.27520012128829097	-0.15320262740463683	-0.11296083091315054	-0.7532935795304341	-0.04424982792230327	-0.5484961151829844	0.5329064262279176	-0.3300444981165426	-0.1847673515647711	-0.4454148149602699	-0.07720591529462895	0.33311487062071027	0.4938262092851546	-0.14217086037332652	0.6014370470724966	-0.19665917764632618	0.18746146878436157	-0.0631529010884394	0.030416702736508205	-0.22561405223547673	0.2749134863166352	0.5738681835991775	-0.39200489738055794	0.489112038049731	-0.26476337570650765	0.13792312925988987	0.29384918347562894	0.15618366846808196	0.22777639053206772
0.8401513564727292	-0.12626174441764246	-0.54248307017914	0.11400595124264887	-0.01605676351204498	0.5674035615650193	-0.18951584769339688	-0.27813563027464006	-0.3697412485216248	0.08139241068505272	-0.35714319719391957	-0.1333269683395521	0.378064386747745	0.10093017491871478	0.2213914960234054	0.08170416392103452	0.2157371801269227	0.24215296150695598	0.10133525665142262	-0.8907592665029993	-0.21984997567065098	0.28525749212448165	-0.16672797148448887	-0.12585194112175685	-0.77682116561744	-0.0467513403036105	-0.5372090277339658	0.5835648749580453	-0.3596224383440504	-0.17712612062464422	-0.47186294695151354	-0.07941495948298936	0.30012901645642	0.5419837312559042	-0.17892814331407117	0.6546876226612526	-0.15765747849610415	0.1705055590751261	-0.04190618531203971	0.03841109958744515	-0.23151992225723128	0.2563398715091675	0.5648631627870324	-0.39752274297499735	0.5157415646199686	-0.23090015394676605	0.19505955506545847	0.28937955657436226	0.19650576513657675	0.25945745092165656
0.8727945824159387	-0.13044751811778754	-0.5333816965221847	0.097617133796126	-0.019194829302961902	0.5359466674295573	-0.19202814186517292	-0.2857535347933068	-0.36558746083121857	0.04267945416797327	-0.38264350584729445	-0.1383655516140815	0.30015025984301497	0.10944703632165517	0.23025882173707352	0.11375666859344091	0.13815067521768196	0.290417779197857	0.11247129338232728	-0.9004011729396811	-0.19920957015730695	0.29365819700766194	-0.1798508438781527	-0.14948182809146882	-0.7956098491991924	-0.052218730528990134	-0.5326713905574916	0.6441394723076782	-0.3912071778511943	-0.17519736454753979	-0.49780160153291264	-0.0852268704780014	0.25690574046286696	0.6145183508297913	-0.22032155912896817	0.7107225747910595	-0.12523388478196823	0.14989854115982307	-0.01519221840489281	0.02056702859286034	-0.25009795769849735	0.2457766621408924	0.5513549701968062	-0.40482203810199646	0.5359636352707284	-0.19248933130297685	0.25678353453348374	0.28053537851933313	0.2449074042880132	0.26279110071418993
0.9023014655933583	-0.16216479847776413	-0.5048914541027287	0.12313786943717761	-0.005669349712660365	0.5002383183216845	-0.2043256290389432	-0.2925485129675925	-0.3653984003919877	6.97915901404389e-05	-0.38832183359476236	-0.1395020628963397	0.20945421129174924	0.11173207433650303	0.22936711723758826	0.16757046298023176	0.0663915364002216	0.34470703169251277	0.11288493905444927	-0.8774513416024572	-0.1798469011956448	0.29055166888120054	-0.1929917044497297	-0.17115478762982045	-0.8052334366333206	-0.04240981624293397	-0.5320208572939416	0.6849571803925936	-0.42652345426770727	-0.17630426507190958	-0.5292691372297609	-0.09197553621849411	0.22097664823468954	0.6987376338825392	-0.24651417710156523	0.7621939928417186	-0.10928383685137408	0.14142307411401295	0.0009614464505025525	-0.011098435518392203	-0.26771136302792237	0.21211865742929176	0.5291330911642357	-0.4079503933034042	0.5431564028224483	-0.16919578495237889	0.2906854585621151	0.26720850564823306	0.31034010398542156	0.2550832810615134
0.9293370141508642	-0.16300003996419726	-0.4412536158988119	0.1806139193770237	-0.043901897013313526	0.4615831167066039	-0.2044235106300513	-0.2226384822593408	-0.38287049847113164	-0.056333674700801584	-0.37420611564451856	-0.17118702214636466	0.14706860693189702	0.13308658785739672	0.19671127718553366	0.2149881329241828	0.0031491042045409382	0.4255198548367313	0.10625683795269711	-0.8344845981768628	-0.17687360913361125	0.3148594969164306	-0.22152912103178823	-0.18792061227028592	-0.8130760580658999	-0.05293453666014669	-0.5327143123398289	0.7182702240359092	-0.460335401884739	-0.17363757531189167	-0.5612405967285601	-0.09697105367453228	0.18564406235370493	0.7935995516512406	-0.2570897029967048	0.806463677537549	-0.10336786747081717	0.13278042631633064	0.031819525625217115	-0.05694208233522561	-0.2815052370305256	0.18699644211387678	0.4988830377762639	-0.4182009404619073	0.5260426106155427	-0.18157979494820187	0.31807453050479595	0.2547174459403282	0.401860110100338	0.24272941831625375
0.9518848990420364	-0.15863782176577293	-0.37698593105578004	0.19759467966376676	-0.11059158979406039	0.4187514929139571	-0.15711837578556637	-0.15312853854221734	-0.42588331598272494	-0.10635333689480564	-0.34397394607234955	-0.20020283633434813	0.08349773874632621	0.12697963923587688	0.15345442170202409	0.2666813595918657	-0.05486882470955147	0.45296360439924727	0.09661443028599619	-0.8009348977366211	-0.17453724893156755	0.33009590510774756	-0.24801665783020427	-0.20833450776921647	-0.8230156928916953	-0.0561937408873302	-0.5351528060988683	0.7404370264790682	-0.48939545842717924	-0.1734046197766976	-0.5952885766644724	-0.10380304640414506	0.1514532416971982	0.8962195441890202	-0.270718742176326	0.8331260102553427	-0.09967454575404652	0.12743362762698723	0.057098713827603745	-0.10280114655300576	-0.28269580769342456	0.19751012758456638	0.46599730670524064	-0.4283669428945064	0.5055599539028022	-0.2100170059951861	0.3342465546052038	0.23959986870283562	0.4929329751026438	0.23668272987958336
0.9538829669952056	-0.1819367863042288	-0.3499760974034748	0.19849539268820945	-0.1583106942231547	0.39480150888207177	-0.14767725140686133	-0.13361764930721623	-0.4554105046168611	-0.15555214720843918	-0.3034045936033956	-0.19870897489665942	0.023096668080571044	0.12258906101191192	0.1232359072818956	0.2934819467834068	-0.0880225863891971	0.4515168641819985	0.09877059177680617	-0.7315618979321286	-0.1916319280662409	0.3534770286388983	-0.274524158195396	-0.2246178656149312	-0.8324573305070289	-0.07219100129697478	-0.5271358219416747	0.7686081888752926	-0.5119033615612227	-0.18414806604263992	-0.6332896675904466	-0.10140355726878017	0.11675053811378508	1.0059195917651518	-0.2728705453585555	0.8550425879193497	-0.07710646458502284	0.12390989523187006	0.07722593008148511	-0.1591332860713685	-0.294548921084272	0.2218328209378187	0.43200256500441603	-0.42709085845932443	0.5107035674216731	-0.22776428314457267	0.3228608784944708	0.2125084811607619	0.5765888175850841	0.22430751583334674
0.9220219245462301	-0.2197384256825829	-0.2991056632944392	0.1975130875425471	-0.1805535185082051	0.36979985551599215	-0.1419882546873023	-0.11245026991544671	-0.46090639974689995	-0.1996147181745371	-0.27980448831593147	-0.21074898527347763	-0.023393477983952304	0.10638406100635053	0.11339257046151822	0.33256760514287714	-0.11794230760314155	0.4138455736422285	0.08693211846196473	-0.6459988083840276	-0.20353731062974423	0.37245937988590877	-0.29648003154985125	-0.2371970118328574	-0.8396211177532802	-0.07592298719279918	-0.5159560389484994	0.7743501919177975	-0.5347888882156279	-0.21945312851927223	-0.6592921886626205	-0.09486057207105224	0.08947646893273378	1.1107598806743662	-0.2626111525259273	0.8596531790633767	-0.03150225967506044	0.10586432526489573	0.06392218229310988	-0.21936449605531183	-0.30402552135427796	0.23828438773090008	0.39029258813693946	-0.41942623795866113	0.5158106594091301	-0.23480724766404643	0.2959416931937175	0.18433845726305867	0.6574759895199072	0.2063909274735607
0.8846901629109303	-0.24989619177824968	-0.2852831314964251	0.150356041168698	-0.18382679452022693	0.3424951794307272	-0.17362477137698734	-0.12246884412349349	-0.45977723073162047	-0.23669345171796427	-0.22802052931509714	-0.24913595233378089	-0.05899185881123564	0.10805385481810796	0.1132952936070289	0.3464696209306221	-0.12263872891316793	0.4270643477713622	0.06297172890031563	-0.586521387292512	-0.2082319274284572	0.39106165932183734	-0.3300356421278031	-0.25398671575003773	-0.8485824245396403	-0.08121821240696067	-0.49623213865880034	0.7612087813978098	-0.5420161399992018	-0.25561043205322975	-0.6731180277421254	-0.08914183260395926	0.06871792969599021	1.2202941930334474	-0.23683183606216257	0.8805855632215034	-0.0019124308216899408	0.08568720071155006	0.05591719217087389	-0.29485058073038123	-0.3169152124067447	0.23977928414520022	0.3520466573933209	-0.41771250434400586	0.5171797233029458	-0.24469066539451054	0.2621186031319749	0.15938474056003774	0.7360389854686062	0.18674630715470744
0.8431674803746191	-0.26677959184252187	-0.27732301841632756	0.16917022441460886	-0.16374109330111056	0.3355534357012228	-0.19685533566665678	-0.15194866604917828	-0.4063192039735017	-0.2507012103752238	-0.22538595619944918	-0.2777022062474339	-0.03243294215434768	0.11989235406399032	0.0792862244236345	0.38568776392522175	-0.1218549149378952	0.4554569503772628	0.0686953014873206	-0.5179979780986359	-0.1584918092781306	0.4264966485556271	-0.35630820364662086	-0.25814080642605647	-0.8512894149629892	-0.0909294693634704	-0.47197730772111723	0.7468105713062754	-0.5293757706502811	-0.25698356747496437	-0.6404909648315045	-0.06257271155126412	0.05731601859092798	1.3307693470516502	-0.1926603833974986	0.8877092018729152	0.029924446019121233	0.07943085912213968	0.04207798662380577	-0.34849293258295805	-0.3098844080832925	0.22814774117844094	0.33455887919851096	-0.39432867528520926	0.572301571959217	-0.22569505284866928	0.22591098667890566	0.14555115262509877	0.8238656664859546	0.1901468576903021
0.8385428585089059	-0.24671997822548852	-0.2227273375186801	0.21665523911885015	-0.0994111903352947	0.33247104008074724	-0.17791228167840692	-0.1626660628081986	-0.354601831661334	-0.24438244199186837	-0.2059589995078342	-0.26661161502623376	-0.0012269558723954465	0.1309587032662558	0.05445684774221269	0.44332562060388075	-0.08572469123671914	0.5040739385246509	0.09352082963521798	-0.4207850533461802	-0.10197781057006479	0.4665495102940634	-0.37569636944307067	-0.25665167063751954	-0.8275971281225791	-0.089501109399553	-0.4321204089038164	0.7615779662719515	-0.4998147849481773	-0.242279877110721	-0.5896522596820368	-0.019497580445585576	0.051070573464932524	1.4566553631117831	-0.13921168349384794	0.913699719898496	0.06137424499832485	0.08661266558798579	0.05299801705398407	-0.39685197129158933	-0.28255022961024767	0.24176851291938056	0.3355217266144055	-0.3425169135372357	0.6492149300486323	-0.20697786484674943	0.2056156645603338	0.13606651339859124	0.9115786718314951	0.20524649774119666
0.8532958435702843	-0.16449918044837322	-0.18184113902228244	0.25252217569963864	-0.02791603714688512	0.33942972669941024	-0.15804246698889216	-0.167549842564008	-0.3084530334922765	-0.2272717748853854	-0.16251176170025045	-0.2393854511539645	0.0067117010466470565	0.14666739183897198	0.06286805309371994	0.4931692879192138	-0.04323532659128092	0.5526400952590005	0.11725187313798294	-0.3353795939699845	-0.0664405579131954	0.49062482380957284	-0.40100926718807656	-0.2507890917470921	-0.7961067335667259	-0.07522244123457725	-0.3970519714285235	0.7818925603465432	-0.45403140107543705	-0.21842002136319372	-0.5439274052741274	0.007074118938699874	0.060957429460785285	1.5837397519304766	-0.0796921813996294	0.9453621160632538	0.09120474977137669	0.08836109761798325	0.07713496428464148	-0.4398001975596116	-0.25221711457403073	0.2850482063101497	0.342233109300628	-0.2820252112368046	0.7216213337478796	-0.19481737878055344	0.1758437756363225	0.1424488563197802	0.9950089399403554	0.2269379961137064
0.8877409828899963	-0.08511148607917221	-0.13773392993553885	0.299756014658165	0.032695881903868476	0.35389290300891296	-0.13004521751769665	-0.18410883442724382	-0.2764654005846754	-0.20704273258070255	-0.10211892298169731	-0.2168752789188464	0.003995776029256837	0.17098191702005555	0.06385487273981683	0.5318922562914895	0.006206809606311589	0.5749589956915859	0.13681725172189418	-0.2511216495893951	-0.035838484485788205	0.5218566659561029	-0.4283711618613674	-0.2515922975079336	-0.7690382203868964	-0.047183234041468874	-0.37265898600394215	0.8089530261214131	-0.400342584402963	-0.19397994717086592	-0.511194387458625	0.02441082055129378	0.070766408239088	1.7021365996032258	-0.02617675506694602	0.9817882891364332	0.12774756176061364	0.08964281671567068	0.09686523887956901	-0.4596808755885894	-0.21588640690873978	0.30028275448499375	0.3456920849057533	-0.21820164636565337	0.7911050278655924	-0.1855404821222934	0.14671643483445024	0.16107703552718997	1.0723944852968867	0.27103554973142086
0.9463248526745612	0.018534350631179107	-0.10658792390955804	0.33884344025885316	0.08790191801565753	0.35990278783470075	-0.10126536023395907	-0.18581570481443124	-0.24503687354887044	-0.18236747536952028	-0.05748797101213091	-0.19336259721666982	-0.00531585499979757	0.20645315926422053	0.0724530658227313	0.5582579190177548	0.05743260728827036	0.5964606834068606	0.159417403178251	-0.19520311918895203	0.006915939003687183	0.5724799954756905	-0.44396624997041034	-0.2558114883876291	-0.7526403407314595	-0.030663175502474393	-0.3516755996637821	0.8584646452425041	-0.33260309013205436	-0.166732831125888	-0.4787044722172203	0.04199363563386255	0.07471092481433445	1.8143312730321663	0.025035463721251938	1.0099344212191452	0.1745396187902942	0.08944677738163001	0.12157485714944631	-0.46076962658501025	-0.17293890889064983	0.34970341117635373	0.359639648967045	-0.15561950659892237	0.8615580231684005	-0.17654593148040415	0.13280284299975884	0.18987325256694249	1.1256340198910801	0.3179215832567241
1.0142364888915303	0.11764365048215523	-0.07051081086281362	0.3667623443255529	0.16191718170973665	0.3661244587749696	-0.07037259533125496	-0.24157568693505432	-0.21709551406179456	-0.14956687236017918	-0.032889186451176965	-0.16185667488760208	-0.024943588989503784	0.21874674734342497	0.0947564868492479	0.5901135272408107	0.11248053672244245	0.5903231161248562	0.19541990067204681	-0.146521337006779	0.0715989314127721	0.6213538768060329	-0.44275287563818144	-0.2609824748627535	-0.7206391512714677	0.008548133592618948	-0.3228656945755504	0.9109218883594086	-0.25080521166025477	-0.1337573240011975	-0.4385292099153397	0.05152971221715669	0.0802831699199266	1.9346314964218785	0.07986721703402062	1.0416158404526843	0.23094540333978486	0.08600564023892582	0.12691806401177047	-0.46379211497064954	-0.1342739029436661	0.42085508613199407	0.3678240173451506	-0.08038152923371719	0.9275070252862905	-0.1597620293961349	0.11151465533391702	0.21181441486937205	1.1579121134773538	0.3688444360867348
1.1049830135152596	0.21895601933194878	-0.01952014961753673	0.4303929999581727	0.21853088994762163	0.383800732992742	-0.06578165209740014	-0.30130787690038613	-0.17693839589821636	-0.12934237312862853	-0.008045018629803728	-0.13885364100475114	-0.03935524839640266	0.24279094263949896	0.11924107112420212	0.6187485447527967	0.16719703009404333	0.5983544793849351	0.22702728434233838	-0.11448288906397067	0.1204064418981323	0.675604656404918	-0.4345262087013615	-0.26819057821634606	-0.6857316333985762	0.049869312942692326	-0.2811188960297092	0.9718829515772922	-0.164528255840819	-0.09597367250725067	-0.3948496739241955	0.05936502752603388	0.08429751561121339	2.047517945736832	0.1414832880527088	1.0914763049418366	0.2859492783847716	0.08432288636144958	0.12663793070558166	-0.46010768119689144	-0.09374330965331064	0.4710353736826563	0.37810151790189633	-0.01339371070923609	0.9960668233660712	-0.12864775982355997	0.09580819407368141	0.24446313320106344	1.1870833198858202	0.42394645022796584
1.2213617673329198	0.330630782240329	0.05979064162158909	0.5172806098293814	0.2604965765947137	0.38345824459046696	-0.028617346702602388	-0.3074471733661686	-0.13847248036670617	-0.11033913222301132	0.006793155505508232	-0.1192040073399007	-0.05476668045100854	0.26438576658478896	0.12950486012676102	0.6544513390620904	0.2147991883732394	0.622551535360814	0.2527021128284713	-0.11248639247386646	0.1717348679116652	0.7055688472756626	-0.4155884205299466	-0.2764608639216789	-0.6580659408822905	0.10069868917085105	-0.24824617598211005	1.0440436699771234	-0.07053390832158485	-0.04700381453761363	-0.34407749306356605	0.07183430788386698	0.09530128240041111	2.1439618213634124	0.1908731843061447	1.1333620987551636	0.325440093113701	0.08770033559867857	0.11894718606335078	-0.4384169854288943	-0.037670502875878045	0.5201883520076622	0.39069900123624157	0.037298245125274035	1.0521490895916883	-0.09451526362227956	0.10997316973136004	0.28574374264524927	1.2211657438056223	0.4729619201707028
1.3699277873781732	0.48291007978653744	0.11252244302052213	0.5825799043332159	0.3019879873893147	0.37916564260152824	-0.003371904690515723	-0.33191482720691157	-0.09860859589442758	-0.08713386367504482	0.03506607878694423	-0.10423222799301493	-0.08700167936931984	0.28994353070583956	0.1272869478444052	0.6854951112297788	0.24911343788199902	0.6504592844885015	0.27956645544781245	-0.12028691767579132	0.22351939433569573	0.7390464666823802	-0.39251396943729466	-0.2885829911499923	-0.6465673522191634	0.1538764192716258	-0.205789826722005	1.12810470932004	0.024349781121113263	0.008038803563762192	-0.300707729386993	0.0881281915651101	0.10330511935185167	2.2329046242374573	0.2387042316216	1.1688471305307568	0.35013432975751424	0.092743621613492	0.1329858961421327	-0.40824008690285707	0.012219863571490616	0.5788282732126854	0.4047884295933838	0.08707345164399025	1.0994977744672823	-0.0461556653738663	0.12530758293357475	0.3184312646831451	1.2636712703512885	0.533293294947207
1.5071666445433192	0.6349404481590709	0.2103959452083349	0.6645511889395704	0.33430798487851154	0.37986635208886843	0.04462596486922099	-0.33515157233306947	-0.07548355901386357	-0.06526170825359992	0.03623567780210985	-0.08179561058117218	-0.11846234073100526	0.2947229692623916	0.1245912981211131	0.7027716208173705	0.27085158141765486	0.6658950902478515	0.30370980762773725	-0.10356548761951063	0.2480610819690098	0.7671628378363055	-0.36527375430367787	-0.28097757327268813	-0.6437654919361677	0.20502604967632493	-0.16146503862452813	1.212335416605115	0.10803885983570356	0.06229429240336389	-0.27042139319757796	0.11111050178514734	0.11212193291021041	2.311874214529222	0.28305830062544485	1.1838473208716498	0.38834523660021136	0.09073446722045567	0.15541516727749907	-0.372854710192183	0.05598248665646331	0.6423113369513701	0.4180165311379561	0.13556106402491036	1.1304384210538354	0.014891203406472025	0.13312954141611294	0.3525691919182448	1.308030743762624	0.6066128084499927
1.6557376666063655	0.7584418181029037	0.2812763019881267	0.7037522035717603	0.32796692267401517	0.3633724494930845	0.08169490986540887	-0.33760276999547983	-0.11758070013179797	-0.07253694053368069	0.07958486973294393	-0.08284743736507116	-0.18223292848192293	0.26951875392283514	0.11764464985663906	0.6877236317101516	0.28908887384113846	0.6671697856825087	0.2874085479751558	-0.1146161113398865	0.20752519522478394	0.7592293977091026	-0.3512482726636929	-0.2727702796688312	-0.6578052574263114	0.2527242402729029	-0.10933653397584638	1.2930895020753985	0.17914305673905867	0.08989923393811527	-0.27582202563931607	0.11303604669547485	0.11828950081865575	2.3677585953782088	0.30611468319021723	1.2122687868446131	0.4153253399281881	0.0828829426235975	0.17974851793315966	-0.3426817327031646	0.08216199811718077	0.7134306003859364	0.41168124866730677	0.16379235109089374	1.1241369762823	0.06341027486783557	0.1493843210710481	0.3804711902163912	1.3317482526937927	0.6715674515980378
1.7562098516668516	0.8346388432255086	0.3194799997984474	0.7237918684814777	0.2918443977359004	0.33473896681524706	0.07997753285778393	-0.37028520850413543	-0.17014076897460792	-0.10020382423605274	0.10411020929586379	-0.09796039548417615	-0.26282238381265566	0.2333730331996887	0.0962945420041175	0.650954921223325	0.281220267820821	0.6543576628576829	0.2536116807857679	-0.15866740221956233	0.15132325737889732	0.7392096739894918	-0.3548485568123637	-0.26945411569883004	-0.6891651711488088	0.2820364633413644	-0.059398381532066134	1.3415312705612101	0.23336362898102153	0.10275563031613244	-0.29635897672602646	0.09872138410039179	0.12736693084060946	2.397172958959742	0.2981817231444005	1.211921365535823	0.4206579197522822	0.05510307435415589	0.1919203617721744	-0.3324082075765074	0.09282285786150873	0.7569179088347753	0.3902648105125771	0.16914045010864096	1.090215383077633	0.10457004969879129	0.15667304418826608	0.3941492966343733	1.3423495299024661	0.7262336145153263
1.8327189323268223	0.8904403724331506	0.36550492142998364	0.7460585183468337	0.2528398149310045	0.29136153995042335	0.07873191545821218	-0.4201982767865398	-0.22828600621013556	-0.1278651428488406	0.12498833362499076	-0.11149066084782677	-0.31990262719578055	0.18913080089193554	0.06252434154119112	0.6122059816070347	0.25681586426091596	0.6295649669905583	0.21336432713305525	-0.19783317629713076	0.11191481152528474	0.7052156040630099	-0.35420583811196343	-0.25686126367954193	-0.7094048628038374	0.29833949282681405	-0.015367339382460423	1.3682602554490848	0.2781698156622957	0.10409693330448651	-0.31739619284491594	0.09286786820926496	0.13732278747146495	2.408791619347375	0.2794094225661464	1.1947685647802377	0.41834432542760236	0.029488594870869345	0.2024103720718194	-0.3285068048955996	0.09790266342284684	0.7853199207635069	0.3651918669794786	0.17390717090773342	1.0555584239026037	0.13462290739500904	0.15368559883588717	0.40836625451892716	1.3458800290931872	0.7816880674646833
1.9010207015835126	0.9341922730111898	0.40435210358442575	0.7682051797986317	0.23407055608440355	0.2524497745852286	0.0736404413607362	-0.4549117329713546	-0.2828916330012276	-0.1557360681691161	0.1300614914506832	-0.128032887791446	-0.3613537050373723	0.16407522830426252	0.02708854515862048	0.5730549570683521	0.23169042570137827	0.5919679685159985	0.18116321485382275	-0.23645293592365496	0.06125042719365879	0.6533782804644956	-0.3442983249310162	-0.2316493024751612	-0.7210258641890892	0.3049988389251396	0.030996233376039295	1.3842436040002328	0.3210231492811283	0.12881351558858822	-0.33158492053163013	0.07863067275877876	0.15768022353149486	2.4117134796383906	0.2685909021101496	1.1766596045148703	0.40761483765341644	0.007162003507737403	0.2150783929845263	-0.3344319670197174	0.09885663463842441	0.8037423573572928	0.33883817655167153	0.1762848811351652	1.0118125387475776	0.16334115730088097	0.148358272859144	0.40162401055634317	1.3586195230038463	0.8375053501886421
1.9559254632581464	0.9700583885218886	0.4385809487158186	0.7930235832589898	0.20776533327712485	0.20661441858605625	0.06814750443427572	-0.4960044196225398	-0.35351589478317624	-0.19099204237058387	0.13906350112455185	-0.14334926890934047	-0.39964229535631174	0.13578931417139	-0.01768258669310577	0.5329587982821312	0.19206765987009994	0.546548145911774	0.1454667863605827	-0.2741435522090874	0.00781577655424769	0.6041723952285903	-0.34903385071276005	-0.2039468067439592	-0.7217835711179679	0.31811885811109375	0.07976342594542932	1.3999017556622433	0.3479176505333316	0.16079729772059517	-0.34515382590880744	0.0644258236500607	0.176645811448075	2.417004308594508	0.258952484023665	1.1575814689558181	0.3896628540775457	-0.00909134899422528	0.21752930098811896	-0.35147744375726453	0.09306787222693261	0.8133184885837623	0.3191683116430608	0.17833366830338004	0.9746355939049842	0.19034703090376276	0.14483588273144846	0.388843189839564	1.3734870280112765	0.8943541854338004
2.013712845025432	0.9820658405388907	0.4560273417323306	0.8175012196248433	0.18666674406100675	0.1522047504663227	0.04842213924436594	-0.5446531066382991	-0.40566484425880117	-0.22387337884620254	0.1335047441728094	-0.16315519369346956	-0.439597303957093	0.10060588737434455	-0.07230462134278069	0.47672855173840034	0.13813221081308177	0.4913908492867689	0.10655560490384439	-0.327403324304234	-0.06618450415563665	0.5403415702739032	-0.3563051577956368	-0.18749704685488341	-0.7330084004207069	0.32007889816057766	0.11653934557432888	1.4085029777300173	0.3710235860179886	0.18763609046102794	-0.37018109376626346	0.056354825394460004	0.19230209103650872	2.40814481550749	0.2370488694949191	1.1315719278614567	0.37172085245226094	-0.01530888076623669	0.2102985538412902	-0.35532382350230407	0.0886734617450605	0.8167205650265863	0.30566474865689497	0.1685645142062875	0.9433899431777032	0.22902320651664132	0.15144627174071795	0.3852503133448079	1.3910945830063821	0.9335679848080553
2.0486411424373987	0.9772148073051128	0.4471969277406357	0.8293880717946662	0.16743673038402546	0.0872045664161684	0.027409186215060565	-0.6001032725032368	-0.4529984053461649	-0.2613620389884435	0.1114794038069958	-0.1762280268950407	-0.48400893064970907	0.057934910772582095	-0.14057027526154794	0.4019113273119602	0.08267344837655831	0.44038348135700744	0.06723026354615257	-0.38786681205589735	-0.13972555639864823	0.46637288868773713	-0.3730795640914855	-0.17436911646047332	-0.7440870299837264	0.30228714676000684	0.1427055371317209	1.412435189389495	0.3859296964890791	0.20947357383873602	-0.39661985073846795	0.04440871195565922	0.2138669790318683	2.3939918480498767	0.2207218421888748	1.0997853811425489	0.34998570960434683	-0.017243400895044295	0.20076058330179233	-0.3528958707360229	0.06975335988291913	0.8083343672661277	0.2970106959239952	0.16186985711471447	0.9128016800158741	0.2672627915301313	0.1643141068717829	0.3730407471894724	1.4020798369743293	0.9610129470838187
2.076001799325076	0.9775514761628535	0.4083775593266673	0.8232350659474065	0.1485499426529258	0.02600685077572522	0.0007997790614257816	-0.6621395528130074	-0.4839718572543742	-0.297269222006111	0.09769768993779492	-0.19568691405613753	-0.5341047458684597	0.00968631374663512	-0.21718984927306767	0.3318973905940272	0.028220995990738296	0.3951422203832	0.036469917607237695	-0.4419530872756174	-0.20702330602715788	0.4018176915754582	-0.39480351575775174	-0.16489863045038544	-0.7445417654253464	0.27061479791277954	0.17799663135288876	1.4055007977534846	0.38000177787964745	0.22498855717554692	-0.436875349451533	0.023686192177553446	0.22379312869979806	2.3764950766919974	0.19729504108621027	1.0765271765224083	0.3208517231610643	-0.025306886802312006	0.18746613883354885	-0.3537774044006306	0.04230782399364833	0.800131759240425	0.2838589828464196	0.15716838901692662	0.8797477199493935	0.29595620544382245	0.15314059870765112	0.3647472884011944	1.4086760631716686	0.9920326865111486
2.08240075575121	0.949904068851863	0.3677617821650692	0.8090124393269861	0.13727920493654305	-0.03200306026954915	-0.022642268787213655	-0.7206780548737272	-0.5245688655404208	-0.3391119289045033	0.07375731306334583	-0.21579267389255818	-0.5735504826311726	-0.03469731950497726	-0.2880249091750787	0.2398617163911624	-0.024372090851855148	0.35379151756118354	0.0064534550960847386	-0.4808457228741899	-0.29295196796265566	0.34300381452705336	-0.42668023340905525	-0.16094694268209717	-0.7403064243451972	0.21929703782144766	0.2053418306188592	1.393195158948576	0.3680734985976941	0.2459832045330649	-0.47666382940938634	-0.00723011313313181	0.24346825144800932	2.363584131331833	0.1693090264347446	1.0418280978517145	0.28441649441703065	-0.029387888370336835	0.1701764352198454	-0.35033950036329314	0.028195445340857363	0.7874108038537834	0.2716236006867982	0.14266639411741838	0.8547413286834031	0.31828899104426955	0.14897265492252448	0.34826678098804476	1.4052283380178028	1.0103391496267735
2.0885423844600455	0.9129480386685941	0.3184887539766609	0.7852819308162212	0.1142381945989922	-0.08946958865538378	-0.043449818780632844	-0.7665039420113872	-0.5460424262324666	-0.3806472141874941	0.04715350997255827	-0.24688920653794472	-0.6145755442809567	-0.08521945275965123	-0.36178130110279694	0.15612401110419338	-0.0722059774087821	0.30580014680503825	-0.020941365985912987	-0.5222064487942613	-0.36577167551007034	0.2984504554020989	-0.4642757150611033	-0.1811837826926162	-0.7257212267147684	0.18433518357779866	0.23150668087055318	1.3869661460720963	0.3504053418062444	0.2673526064471997	-0.5127967924230112	-0.04113364998485997	0.25226944222108444	2.347810847506409	0.136447026519315	1.0061298074629448	0.24568874435510968	-0.028603731034174046	0.14861754136791425	-0.3380264092040465	0.013574384888757382	0.78318144033459	0.25890310215884815	0.14097293520954393	0.8329014528978458	0.33136318019122135	0.15604659570138224	0.3340600907508372	1.3956696129100516	1.0101576635684695
2.0724728810983426	0.8847709152120464	0.26990066157785414	0.7570558564108127	0.09779232281548643	-0.1463020899247805	-0.0489208065018145	-0.8074966069147903	-0.5634776939446382	-0.40693173897060797	0.009356723177399074	-0.2870352218005679	-0.6646962134900615	-0.12871477303423134	-0.4266772847820553	0.07998164306523492	-0.11613741205348535	0.2598759201791242	-0.05328889978264915	-0.5638628100387392	-0.43493094638288865	0.2630758305147751	-0.5031144424564078	-0.2054502977046253	-0.7112535731186526	0.14484485732875893	0.24619934348689893	1.383294720323715	0.32597387069909345	0.2928186978445349	-0.5358832726648454	-0.0794955909436287	0.2554583840898866	2.33215263921078	0.10229737512785389	0.9605855771587872	0.22131171191880283	-0.03116418385897977	0.1196986875895472	-0.3437931031272258	-0.00322165139562407	0.7686857841786404	0.24812042361617861	0.14064552473961764	0.814643648396108	0.3452268924580251	0.16316377449779365	0.3046860851922391	1.3894991159665202	0.9935978792147647
2.056067845365738	0.8615805809610853	0.20823293341691268	0.7272987298484027	0.08492759031667199	-0.2065067102192629	-0.05183945758213041	-0.8411600859103328	-0.583761899798162	-0.43023384241071233	-0.03546642868148654	-0.3300195270666987	-0.7127569646593257	-0.1722710297190671	-0.48456976727966017	-0.008735813581590184	-0.16412732282928275	0.20974832670579793	-0.09031657415965705	-0.6104890971943309	-0.49089373687114823	0.2183715605236558	-0.5342474427543911	-0.23897823898436382	-0.7076166633232539	0.10724658218475047	0.2535014117070365	1.3839341171057393	0.3039006199435887	0.31717195630946116	-0.5576888000231792	-0.1143329526185759	0.2466357711642635	2.3055106700022523	0.0762326831132758	0.9132061213243363	0.19903310731676926	-0.026168663773272788	0.07550068104816739	-0.33834009216554184	-0.026365481150787573	0.7471865196227403	0.23205360318190618	0.13935091559334398	0.7925639149853186	0.35074309703712286	0.1643794666657593	0.28115837135571603	1.3773150751633487	0.9667173029948252
2.055005679746271	0.8030437368626476	0.13614743417891678	0.6969672587464281	0.06424636979405222	-0.2633600270381972	-0.07248654108830875	-0.872317599057493	-0.5897626053019965	-0.45933830425457023	-0.09573552189326151	-0.3761726685342583	-0.7561784783433431	-0.2195873785852393	-0.5414907782570988	-0.10657981570033845	-0.21038988855474422	0.1611183048627589	-0.12529856499648906	-0.6669422269312011	-0.5461922771404091	0.17177922791807326	-0.569539431178469	-0.28158955973345656	-0.7248078608812788	0.07516340265066096	0.25575614658544416	1.3862701933093522	0.28098889084083195	0.35228848396475304	-0.5668515919035761	-0.13665028768211904	0.22393598250159608	2.2839624463712265	0.062082184043673695	0.8633957175425022	0.17463832919053202	-0.03368980736047868	0.019939185816996635	-0.3265504521601178	-0.05046370286743372	0.724430458672739	0.2233665920772432	0.13429831441663864	0.7620250052443192	0.3593298145442541	0.163252261603485	0.2516467526534648	1.3652116281430167	0.9331829496804376
2.054646392736565	0.7446350382383818	0.03805519038053943	0.6507701196810437	0.021451294735743375	-0.3318602489265838	-0.09679380288016795	-0.9113808193299366	-0.5884366962567804	-0.48598215648864224	-0.16008087368875942	-0.415856735783215	-0.8013842840134562	-0.29872641373697356	-0.6092531865819748	-0.19769429300707606	-0.2660526826620984	0.12191816182313948	-0.1632318066304838	-0.7116704707273928	-0.5874042709268457	0.12062379786297087	-0.6121868628010118	-0.3373900211301467	-0.7452371531502346	0.045266411027982664	0.25014948876763105	1.38592928642557	0.2778137706288118	0.3823519022066376	-0.5764138468660235	-0.1425042723608077	0.19278201826624425	2.2466316799641035	0.04120220198481329	0.8019762357335255	0.15524783562467587	-0.045693982419021256	-0.025497196004140205	-0.3075813554749681	-0.06665975549109153	0.7035318271996825	0.219113970061764	0.12332189469022128	0.7363158212657138	0.3638159790265916	0.15768571878078724	0.23260706747579016	1.3385198822170987	0.8969704315135084
2.0339621893698157	0.6580851343050734	-0.05277192496261005	0.6095021046446264	-0.01136764332759643	-0.3874439382443634	-0.12299047599129669	-0.9591424597080541	-0.5751742267847086	-0.5203839536066187	-0.23561785070773605	-0.45886427330253543	-0.8315856156138818	-0.37012986715915847	-0.6743240524285259	-0.2782577177530254	-0.316398651464864	0.07967491152295006	-0.20294617238384166	-0.7600999968582526	-0.6215832023416088	0.06411606242121945	-0.6513663282216178	-0.39601948039093116	-0.7658502036077437	0.009580010101238436	0.23944989321435456	1.3845185289065085	0.2827336656369518	0.4079806283999715	-0.5805252356810487	-0.14229777143980976	0.1548536829394992	2.206561586864951	0.01145797658366298	0.7484062728320778	0.13912254900601875	-0.056933902611861986	-0.07717507193143172	-0.287367476757476	-0.08427147783689601	0.6698899149216222	0.20622162504023872	0.10554697711486823	0.7071183375028655	0.37280791535351443	0.13685736240395358	0.22316336549259813	1.3116209037771076	0.8534263036171164
1.9923649407027313	0.5854060723441863	-0.15387128271491593	0.5619530961198207	-0.05136802712353041	-0.4348737411339859	-0.15879140946631062	-1.006390103541809	-0.5718808382690871	-0.5489153057248143	-0.30819146279955445	-0.49439847782780577	-0.8533169318229114	-0.4371472298025216	-0.7392889945890777	-0.35893144205939764	-0.35730746307653677	0.045253703330686346	-0.2452733039767216	-0.8033599657944747	-0.6528156982926443	0.009418139515179103	-0.69697938134757	-0.4430263071627151	-0.7946002224523958	-0.017735672938460668	0.22597379486613237	1.381555623916587	0.2875086765189122	0.44033424553070893	-0.5822180282584762	-0.14716964617640813	0.11482479311871094	2.169125003878705	-0.014727037590464773	0.6946801205237967	0.10519057164779633	-0.07257326390010327	-0.11336602094610174	-0.27262357309866675	-0.09540203025999046	0.6271393452787394	0.19333145152347517	0.09283025629488054	0.6742637652565368	0.37058836194704325	0.10726506208308435	0.20369657285453507	1.2807940780026663	0.832122829554361
1.9439056297194046	0.5106408199208119	-0.24705807991116008	0.5079087148077364	-0.08498812289258148	-0.4854417301576701	-0.18925927928034061	-1.0538559632123055	-0.5760766657807797	-0.5649735408897214	-0.3808911321273988	-0.5336267184442999	-0.8711824343536747	-0.5141401675254128	-0.8006687442347298	-0.41638717147807347	-0.3877118749112328	0.013704991322922428	-0.27213602163295486	-0.8487581010702911	-0.679965782764087	-0.0358126417201156	-0.7255511851458107	-0.4917196784362673	-0.8344137083751677	-0.05589283081603054	0.20754827849213747	1.3754224420074377	0.3037079548821797	0.47207754809781344	-0.5856255633873865	-0.15425079949514792	0.07683183627102001	2.128392234452799	-0.04547496949877263	0.645511495009785	0.06263086166652318	-0.09506803113863056	-0.15049143678289228	-0.2689598377359368	-0.10366015038872359	0.5938533930975114	0.17643328647435713	0.07912394346504326	0.6332194863577281	0.36086441742952935	0.06215906161744604	0.19464784192899845	1.2539945090636972	0.8049329441542689
1.8975424335424251	0.40666760426184584	-0.3211036403568635	0.4607740662710847	-0.12379152477508618	-0.52873565278307	-0.21629981035117446	-1.0993672915564605	-0.5869487549730655	-0.5864336813454017	-0.46598574974408613	-0.5655288315658091	-0.8871307465392053	-0.591341039529689	-0.8420019499207136	-0.4775214459954979	-0.41896287969684193	-0.03333948144418566	-0.2925637619674237	-0.8959362434565115	-0.7071258323294103	-0.082258423106778	-0.7584334927066333	-0.532711060674555	-0.8740982436236108	-0.08426545780774505	0.17447033867273792	1.3613321478109324	0.3323718920583632	0.4912976819872436	-0.5833770133343357	-0.161334296751697	0.040862858598595814	2.084947915186882	-0.06079522476493211	0.6009714824944351	0.024155987686110846	-0.11184382349019402	-0.181201696537736	-0.27483044642828436	-0.10672794903170275	0.5464677492870237	0.15857932864410326	0.06607674893138729	0.599998711728843	0.35165810727536206	0.013434441296672626	0.1861102264875919	1.2232685294894565	0.7700657002908937
1.8486590391035087	0.31374895529568037	-0.39998161390552045	0.4330887396494448	-0.14872562679076545	-0.5707098453636607	-0.2532278651783429	-1.1576046971304081	-0.5996150126911558	-0.5968820495385291	-0.5376308897796614	-0.5757204699802487	-0.9037669164042101	-0.6615514360277674	-0.8797003302789296	-0.5179139272887271	-0.4503412888741913	-0.07458734840751646	-0.3129257694588095	-0.9361591330121353	-0.7228406960060287	-0.1293095247455019	-0.7774711538903871	-0.5647721580917071	-0.9147773822393171	-0.09621282015338047	0.14653094098253522	1.351166210276582	0.36719494591766927	0.5039381965897891	-0.5767177085550509	-0.16465143753939673	-0.010320060800754491	2.042545889225321	-0.07193779757631955	0.5645863592012568	-0.01086291318035042	-0.1298515787632924	-0.20463882735403988	-0.2927304760143739	-0.10625615262341057	0.5084440486791236	0.14746166517906364	0.05267377536574802	0.5574570500420614	0.33889502160941143	-0.0428755350524435	0.18116975461516333	1.2012425448010902	0.7298630509973935
1.7919797891709184	0.20923152528057548	-0.45897545466775724	0.41950925092569546	-0.1787497250090699	-0.6221340384501435	-0.29650635899225575	-1.2233435402451873	-0.6272995254960906	-0.6061741157846952	-0.609418091016859	-0.5789867642257434	-0.9185600793416206	-0.7059858083573964	-0.9079636880092172	-0.5558683971634185	-0.48316361449126577	-0.1025117806656372	-0.32960113058636453	-0.9684562815518204	-0.7327823592547982	-0.1611394210653521	-0.7948516271464616	-0.5842619393848216	-0.9617584112532237	-0.09604481419549118	0.12321904795057533	1.3335191732925988	0.4047430544055439	0.512079630812628	-0.5724382569868689	-0.16922070990481644	-0.050725791139293167	1.9966466253237658	-0.07882451684838648	0.5254819382865414	-0.043270979415797196	-0.14848128623829665	-0.2238667226618539	-0.31882009429793307	-0.10344655171754955	0.4689299847367939	0.1424247661900195	0.033312682533519745	0.5158471809405445	0.325303198099113	-0.0988370934228995	0.1706279477502048	1.187691081446013	0.7024452760448738
1.7296978045218647	0.12144762379807181	-0.510680300991005	0.4114044335512242	-0.19504329956550712	-0.6727226735944737	-0.3494024606597505	-1.2791686768573494	-0.6405859932932627	-0.6254565095173221	-0.6663907807073539	-0.5799069483644546	-0.936276444876692	-0.7448771027586798	-0.9235760827277788	-0.5982630110449186	-0.5211827467830286	-0.1183711815336412	-0.3372384839328725	-0.9967838787817198	-0.7416156180703225	-0.18535111328954396	-0.8101939537665972	-0.6069311905329117	-0.996922300315747	-0.08863788135451142	0.10838420693023716	1.308281066896472	0.44500234563756597	0.5191028784665347	-0.5797550031577309	-0.17527682406048886	-0.09018681638590856	1.9492103756104595	-0.0790053832793021	0.4909290368812176	-0.08509757058181942	-0.15877484396071748	-0.24265529451900295	-0.3472525832173715	-0.10318611000227063	0.4333882586849994	0.12890279501628016	0.015311858245063393	0.4821022729824479	0.31135321343841815	-0.1521545364110593	0.175086906965917	1.1787133499242954	0.6776236769491442
1.6700349323898553	0.04421680398253632	-0.5207883526096228	0.41049732114472476	-0.2134452620752166	-0.7167323485723737	-0.3899165410520634	-1.3257892715006512	-0.6530947323137425	-0.641971292031523	-0.7225067027435003	-0.5791754738635652	-0.9476381385029834	-0.7729315266179552	-0.9501650788129787	-0.6189250130977443	-0.550867970058552	-0.13001418185858202	-0.341465797689429	-1.013805551159338	-0.7464109284932994	-0.1932890248498184	-0.823523094278894	-0.6261002391340492	-1.0205415568389804	-0.06623773801813464	0.10231345734090158	1.28834194169388	0.4935446931896831	0.5224156219312991	-0.5792705169834071	-0.17494222693821349	-0.12825694032454585	1.9217575868644068	-0.06347220121911973	0.4662180705346962	-0.12729903944762197	-0.17750505891154955	-0.2529964516965403	-0.3811271945681855	-0.09859338795044452	0.4093069518348521	0.12252529496574667	0.0033739826730285567	0.4455225045318937	0.3114787005568053	-0.2007572858544485	0.18534255316587617	1.168572144120835	0.6571245775651936
1.6088561703849273	-0.012014144365496585	-0.5146190855290604	0.404445105564854	-0.2365097484731351	-0.7515897168681342	-0.4170786825845771	-1.3671351151161268	-0.6538126552881756	-0.6496488989555164	-0.7648520072108338	-0.5834923116674218	-0.9657688895022336	-0.7814839781030665	-0.9660661696185858	-0.6191371637416213	-0.5802504694206576	-0.13548312055369577	-0.3420592270171898	-1.027677507675274	-0.7499411635451603	-0.1922035844716989	-0.8348189416525807	-0.644030903174497	-1.0353489057389924	-0.03472989714046777	0.10722263619573313	1.2756938250057246	0.5475217367940249	0.5160869000966049	-0.5850438890749273	-0.19109153653537986	-0.15025524225709191	1.9053864393669415	-0.045842450234467716	0.43945761883055834	-0.16787455947354887	-0.1831523849048538	-0.2635825963042132	-0.41427741692313197	-0.08355200233911403	0.3835023946719274	0.11592009555550939	-0.011870873876755646	0.41372903083340323	0.3255162647688745	-0.24313888900008163	0.18992965795431194	1.1662696446486256	0.6296588333564792
1.547522377785333	-0.07991678998284195	-0.49966964863314256	0.4125947186137203	-0.2406136015576581	-0.7787208977684165	-0.4364651698416351	-1.3958522158114943	-0.6759594991564735	-0.6546306458161013	-0.7988076382867415	-0.5873657117763083	-0.9818779041432537	-0.7833029407809656	-0.9643383165120681	-0.6046904245786648	-0.5996768695003853	-0.1472083634981936	-0.3487948842213551	-1.055031834146187	-0.7476718331225823	-0.17316645816956192	-0.8412051862393705	-0.651667126950033	-1.048650160840772	0.0047781665077032635	0.12467704724434618	1.2741008315487887	0.5870334875877801	0.49427517205135896	-0.5893821824410279	-0.20409734425775833	-0.16597247437901846	1.9037991906801068	-0.023253178219030397	0.4365961488002371	-0.19998871271952295	-0.18418930361587102	-0.2846225716332411	-0.45630584661883633	-0.06865647530823052	0.355878599229967	0.10699162855336308	-0.013292707809793872	0.38613553324752004	0.3467693382881995	-0.2761565452929734	0.19764186122593902	1.165329992975676	0.6038166420740517
1.5146182921250388	-0.12954977701389142	-0.490081983126614	0.4162455660769151	-0.25407221895071014	-0.7979144077103311	-0.4295734159949743	-1.4161637222565853	-0.6841654505926476	-0.6586813776896261	-0.820042503233981	-0.5829997495587966	-1.0052913551280258	-0.7842561360251902	-0.957193980062193	-0.5937559050354704	-0.6144086947105467	-0.15721811142112127	-0.35053620702915383	-1.0642637966081223	-0.762978038577058	-0.14464542232266087	-0.8335011696743047	-0.6524417290265492	-1.053250653506805	0.052938987713309814	0.1478695640691805	1.2588275747555646	0.6233315851572331	0.47641876854652826	-0.5900509955059107	-0.22057886016063458	-0.16836690293260131	1.912183831868313	-0.00152813097165464	0.4365110455977959	-0.231229999842044	-0.18503416348693985	-0.29404786862892146	-0.48093185402118027	-0.050087275530972294	0.3434330284454594	0.09742823340006684	-0.006843638121251118	0.3672499532328285	0.3696930897868007	-0.28809154533369774	0.19719341839444168	1.1653011329658711	0.593316072253591
1.4919462317997627	-0.18817441819400324	-0.4857107397850635	0.44779131992409765	-0.2566516139379412	-0.8154375908224928	-0.4090123496446182	-1.4227989906681642	-0.6838002504276204	-0.6737353533550825	-0.8214976688032504	-0.5831359799449574	-1.0344502811330043	-0.782492724823375	-0.9391696597792665	-0.585417414720781	-0.629392559043499	-0.16664290708323704	-0.3487700366842132	-1.0698995530163815	-0.7662657598868121	-0.09910164077235756	-0.8114371465385319	-0.6427563797189368	-1.0427949377729606	0.1015564298461266	0.175440102692422	1.2384108657157848	0.6652786223271978	0.4602075230759569	-0.5831352991622114	-0.22948723019860232	-0.16035714825946237	1.9319292055325419	0.014872085928256054	0.4529269527416542	-0.24072505306044442	-0.171709459513311	-0.30819718484704733	-0.488419577092304	-0.03772870605942178	0.3433728518101783	0.09407040031393424	0.003387231352469276	0.3518339187024646	0.3884494925132167	-0.29104369639732935	0.2093275106744791	1.180476205021026	0.5761943216581733
1.4871259118847142	-0.23414543784269132	-0.4743322282790001	0.5106860466202279	-0.2600690151307012	-0.8237940657967305	-0.3845538163028647	-1.416491563110837	-0.6688416269667512	-0.6929014285485996	-0.8051517032622696	-0.5727859452503907	-1.0577927990381624	-0.7564042661553126	-0.9099615276211	-0.5797256444964082	-0.6434079653551779	-0.17539790112585343	-0.3515759777266062	-1.0711020448420272	-0.7567753113223927	-0.06302276517626405	-0.7842171951425125	-0.6175842591365053	-1.0157667651492859	0.1606795116563832	0.21117248648824552	1.2175055758425661	0.7160281408228164	0.44338191164114055	-0.5645628443076778	-0.23196113935941193	-0.1445619205655516	1.9574878775123046	0.044613245796678955	0.47670779114619927	-0.2315638406338602	-0.15116712462700616	-0.3172958319358802	-0.4948449323528947	-0.022197431965878207	0.34654555441155405	0.0932022393239416	0.013901610144961182	0.3414183727705654	0.4102770617464075	-0.2825163549074893	0.22178376705826247	1.192786952609603	0.5667325638012438
1.49475554882059	-0.2579637444405405	-0.46016875385582406	0.5894192439060278	-0.263220453361068	-0.824852875348499	-0.3559234509037287	-1.3966788800439387	-0.6498666986984482	-0.7157503796940622	-0.7790794768725837	-0.5610404177610887	-1.0692546135184544	-0.7325378665306047	-0.877521371972527	-0.5691857001183008	-0.6522810349857389	-0.1739949541259915	-0.36543587429380747	-1.067114564307719	-0.7561673744596289	-0.03551797428070026	-0.7479957145264721	-0.5810507601592428	-0.9799272413238537	0.22025546718048092	0.2637060654577358	1.2001004727761055	0.7639015552817214	0.4382186909468121	-0.5320574450785511	-0.2106500567973947	-0.1171928127740249	2.0020326892010933	0.08808901412802228	0.49894776097948323	-0.21115518810824557	-0.12935003650767543	-0.332853050600608	-0.48983135448787457	5.834343217885757e-05	0.35997956326182823	0.09560103559923598	0.02330666196211382	0.3292162330046313	0.4404262569491369	-0.2638475866771733	0.23682200338444362	1.2148357480480771	0.5718824975968827
1.5295440423461462	-0.26907337032015355	-0.44681636399355956	0.6758045022858065	-0.2776418863945149	-0.8275651898614985	-0.32486977459746047	-1.3568190020633852	-0.6379773463782528	-0.7441078361796308	-0.7656307879990971	-0.5535006589745255	-1.0893974412368266	-0.7064894853898565	-0.841202701667151	-0.5617108318937307	-0.661813283860522	-0.15513245944306578	-0.3688854796785184	-1.062990396405786	-0.7507853151382221	0.0021621214983163994	-0.7103645566894196	-0.5314165855374517	-0.9332230319883882	0.2733986062597313	0.31925892355351726	1.1815406851032864	0.8183224991875496	0.4331812083643368	-0.4986245933312182	-0.17473940599957602	-0.0753873518867342	2.0709986446440793	0.14993562598086269	0.5345158935292249	-0.18279979381066058	-0.10497050531649295	-0.34979336285825313	-0.47729673202524453	0.0020965768452911693	0.38179750333262574	0.09305453290868117	0.036672071224181854	0.32637939837534036	0.46910437712027475	-0.240097044188408	0.2691946953524122	1.2302122100406483	0.6044264352299533
1.5668831692890568	-0.2548515185913723	-0.44536107731457875	0.7673780596678377	-0.273139831779705	-0.8285586047019405	-0.2919385514072085	-1.3159787188891734	-0.6328140487797087	-0.7699115348892895	-0.7448597647261666	-0.5470049737015986	-1.0952660636020977	-0.6957420542717381	-0.8027315431683327	-0.5522660604559919	-0.6755757278291801	-0.13988459957500146	-0.3692197284190447	-1.0580215336478103	-0.74224744911305	0.024671315580514414	-0.6742702734590386	-0.4741747845503365	-0.87582565405923	0.29946825247655756	0.3685130100912964	1.1693732942512478	0.8774105615409491	0.4269883531430258	-0.45283920856413323	-0.12247545269704893	-0.033640665811351424	2.1455913966818962	0.21597205468885444	0.5778274162869808	-0.15516864548336126	-0.08439533135392754	-0.3664256318493143	-0.46026521942696846	0.005816671889865826	0.40290499646071626	0.08102064875435525	0.054405067036749535	0.32874145309624964	0.5028406738883977	-0.21525660199669977	0.3108583680502532	1.2405502688367518	0.6449849395397361
1.6093580156626093	-0.24213901136594443	-0.4370869381323585	0.8504004427769611	-0.2752185032008664	-0.8257295536826392	-0.2601136868073608	-1.2826369051067346	-0.6484805721615741	-0.7989544190752315	-0.735330272831646	-0.5427247994845187	-1.0918521643913022	-0.6794114676979605	-0.7742716861919767	-0.5412403286521924	-0.6838330095663289	-0.12353643512008902	-0.3581552970244796	-1.04755866298315	-0.7271741349034511	0.02934060956548377	-0.6375014666639963	-0.4155002395085553	-0.8087692168276005	0.3160079573724372	0.413838412239512	1.1737893737457707	0.9262858343191811	0.42095133215240077	-0.3960966215376493	-0.053847918722519525	0.02002407505562282	2.2278188149033897	0.2900207641019842	0.6351108824573092	-0.1224932847933374	-0.06758570480258044	-0.3815156171029819	-0.443060889672954	0.011295064072002562	0.42367228194452444	0.08030835110106276	0.08516181725754472	0.3187641655413182	0.5320819175032974	-0.18574400040307038	0.3441623489671298	1.254741504417919	0.6896009027451708
1.6660234967308885	-0.22746648212348589	-0.45615460305325906	0.9228798439481128	-0.2819091804056483	-0.8205378651784418	-0.22909263769812846	-1.2642572810456876	-0.6596516531547685	-0.8250195719936624	-0.7288340416780025	-0.5401185696166486	-1.0788451992606762	-0.6609400603118701	-0.7370346575289853	-0.529105656019631	-0.6954601374650125	-0.10681550696956114	-0.34119618134228646	-1.0315516455848097	-0.73109905023411	0.029070087864654825	-0.598201932914744	-0.3633507225144016	-0.7276119468501314	0.33000972060987027	0.4541594028283352	1.164668150855269	0.9707976287866222	0.41863060306607824	-0.35064873084453674	0.022945578147953755	0.08084073765834439	2.3038083457856215	0.36386076182859134	0.700668382333227	-0.08619114872378193	-0.04248868955127951	-0.3979411456466713	-0.4201693945384143	0.02139422803297436	0.45146504793865844	0.08177714810355784	0.12462158553548193	0.3135219438876295	0.5487241237163879	-0.15724330919514037	0.3684420012891757	1.2841792512907393	0.7355777978748759
1.708253948806437	-0.1923506256261695	-0.4840598597053319	0.9914780199020381	-0.269529273128224	-0.8236275341391919	-0.20604152299215733	-1.235890271241818	-0.6802407150080001	-0.8426432890256587	-0.7285226381499557	-0.5366346901633544	-1.0545792720710323	-0.6533931060178255	-0.7010460043567337	-0.5188024254499204	-0.711697734870309	-0.09069282544940914	-0.31986335712593233	-0.9935448396809722	-0.7374648549840128	0.011596845279293435	-0.5657110812123839	-0.3179679877166872	-0.6561390672622911	0.33325017639733434	0.4916985253994205	1.149836344911551	1.0088482077546514	0.4237645957988481	-0.2966353983029096	0.11211253519861657	0.1371824191127803	2.377700062986753	0.42490790829223635	0.7722011282346724	-0.036367906032859935	-0.017346893741441355	-0.41691681760869176	-0.3891825934262722	0.04121402488893087	0.4951945361795797	0.08543141583996436	0.16766396662505248	0.30411192455171465	0.5542601970892304	-0.1323876834205237	0.40304970672688184	1.3085060114123015	0.7900687377821468
1.7510573274651455	-0.16090927895145377	-0.5003120563163425	1.0565837330986656	-0.25044085872675137	-0.8284349337131474	-0.1808399793906282	-1.2248063250644121	-0.6894314939894415	-0.8617112459730455	-0.7321152013846562	-0.5263107752789751	-1.0269416609042095	-0.6401042335537427	-0.6775906092022762	-0.5304200200013506	-0.7303586930573411	-0.07729535935290205	-0.28531119062872146	-0.9466584737670283	-0.7550066823297487	-0.006857876865273812	-0.5320711910548483	-0.27481317814306727	-0.5896568569817194	0.33080582669543934	0.526367253776697	1.1370154182823078	1.0431857456592069	0.43865928076337485	-0.24255264566261442	0.19692769043380506	0.18452111548422762	2.4402720516362715	0.49373984738654125	0.8335915748334045	0.020825343507293516	0.001116628105213549	-0.41816449620858054	-0.34014031766122	0.07098516364452159	0.5459200399116684	0.09244576202047265	0.21126368177384794	0.28501126232904717	0.5723576617283659	-0.11532958162085097	0.4332163213221795	1.3349774634642497	0.8412206189006367
1.766449450790295	-0.14111560758423658	-0.5126254683892975	1.12043036787569	-0.2288666564141973	-0.8504465423067288	-0.17335945294290794	-1.2178046549770585	-0.7063199590091538	-0.8697441086157858	-0.7443963310040781	-0.5124699118238165	-0.9821700429584472	-0.6255249885017397	-0.6503308243541365	-0.5531323422518234	-0.7550839156471725	-0.06748528764734604	-0.24840323900828168	-0.9065404557369778	-0.7596350290198298	-0.030394382695661165	-0.500950098268502	-0.2312936254795604	-0.5413699067913277	0.3221423400884048	0.5603317966625019	1.1299097877046744	1.0659602972382405	0.4624398448132087	-0.19538521912549217	0.2798647654993043	0.22905966430245384	2.502603307568287	0.5692807048547249	0.8967121194770613	0.07937392011588354	0.018512382411636774	-0.42208946360193417	-0.2900369859567565	0.11079480882642705	0.5971729674866919	0.10202756536134246	0.2570233844465767	0.2687495075793455	0.5961960313179611	-0.10228215788664397	0.480377345747608	1.357712610428482	0.8865427408003821
1.789088032444612	-0.11327989360267265	-0.5101599148789158	1.1674770249090654	-0.21064299309715348	-0.8668799829923444	-0.17177555083224869	-1.2156041765258536	-0.7316203626722391	-0.8556989658567338	-0.7670765706673034	-0.4852656502510987	-0.9128592605719403	-0.600747699408744	-0.6242930529691699	-0.5667774148224302	-0.7797982442382896	-0.06386530901726763	-0.20524182255904821	-0.8593821326253023	-0.7590926101766766	-0.06583831479559414	-0.4806068264390243	-0.1969346991731938	-0.5021715447972325	0.3085000088503067	0.5886306642797797	1.134548949123147	1.081433613650119	0.5121717857072646	-0.15129688470188618	0.3507264589558205	0.26321367672999674	2.5595947943763413	0.6481816416531815	0.9484939139130949	0.12988369918598905	0.02565736930713003	-0.4333371776411969	-0.23534230939589892	0.165216384274291	0.6459696457338752	0.11612688453687381	0.30816657671959036	0.2591756348862761	0.6402095923662359	-0.09507427980689873	0.5247659987127048	1.3772781356110608	0.9368180798427653
1.8043106319540847	-0.08842247771857105	-0.5180464561293731	1.2073051789827856	-0.19571192153800362	-0.8817387527697766	-0.17739336094009267	-1.2253704063539717	-0.7651847042232993	-0.8425447041053499	-0.7952633493980922	-0.46142820824840447	-0.8275196124418793	-0.5762547595983436	-0.6043368143560859	-0.5794972227117026	-0.8034941685936902	-0.05903032927861314	-0.15849521298062377	-0.8085336180974952	-0.7754954004799516	-0.09267920966585903	-0.47901234331312503	-0.1721561537427134	-0.46563913714350125	0.2952490139517846	0.6171132907776894	1.139367204480565	1.0840923914975629	0.5786851488308894	-0.11298783299534423	0.4166698677071145	0.28454185585742253	2.604099924847959	0.7126998652779366	1.0008183664164598	0.17955055798439917	0.03177737897388255	-0.44591940126824453	-0.16670897301645776	0.23462262878547327	0.6883652752228964	0.12164746692156143	0.36424609512660755	0.24762742794633547	0.6881157376837276	-0.09375722968150459	0.5635025118328183	1.401034914319763	0.9895381428470087
1.8121764000432683	-0.08070356237818162	-0.5118251504376016	1.2348097230613315	-0.18074073266050403	-0.8966491729448087	-0.18474337859966883	-1.2348824745680433	-0.7926724880822426	-0.8150063774724317	-0.820990992145826	-0.4299513448072485	-0.7459229439306131	-0.536238184168566	-0.5926968821186852	-0.5891428801573604	-0.8246965674298753	-0.06205232195222874	-0.1099500674945991	-0.7522569849068557	-0.7857378701419729	-0.10362192425021713	-0.4734255463241098	-0.14985790348550748	-0.43882518678354476	0.27802676828116574	0.6339855751533523	1.1521410011258753	1.0854518361708647	0.6601180117477898	-0.08580456199351887	0.46126176096918126	0.2942107029859084	2.6410021341096366	0.7558163276275247	1.0625982853181293	0.22026471621290758	0.026341019167464758	-0.4579837400746259	-0.10530502313162624	0.28708397711103717	0.7304617214404635	0.12708802329320493	0.4207841264281587	0.23656890564786712	0.738477744337503	-0.09695925626518544	0.595830866232701	1.437771186276557	1.0610420840567214
1.8063798877357757	-0.07548038006164712	-0.49764911497034064	1.2582618584526413	-0.18531707860559127	-0.8992505115338203	-0.17825056638949438	-1.2574770032612164	-0.7987165349792316	-0.7858745918553947	-0.8272521068365908	-0.40344818446990427	-0.6489502185295836	-0.49324750185866406	-0.5912741540790823	-0.5915666543276733	-0.8337384940405039	-0.08034433177651501	-0.0651025872678084	-0.7115307907805651	-0.8025167645378299	-0.10492422913230692	-0.47119070834303056	-0.14505792166573558	-0.42127050690402906	0.2595646722248398	0.6394688328469457	1.1643696609570267	1.0824108108415855	0.7457254089167943	-0.06913352231921781	0.4950193876922815	0.29924135820166836	2.6477135506404714	0.7824174878693949	1.1151770462146722	0.2723671709542691	0.026313155708819376	-0.4727377721013141	-0.04423436139338353	0.35291979992096506	0.7675944451998131	0.13505568210981675	0.47430611679083573	0.2347359195982522	0.8027382859334347	-0.10198411722611049	0.6207559001961872	1.481936705298854	1.1245545891657804
1.8066394387411777	-0.08203433654592703	-0.4745672992468751	1.266974617122474	-0.19831360392431782	-0.880580597377221	-0.16975563072483482	-1.2710233164424394	-0.8065113195455972	-0.7534188027300457	-0.837301193875507	-0.38090391270277085	-0.56676026542714	-0.44864163175481864	-0.5995285275240742	-0.6003638656510998	-0.8239255862157997	-0.07928338895053248	-0.01966795027654426	-0.6655945687635226	-0.8363488391871179	-0.08718605413745614	-0.4608774789824556	-0.14291617390285755	-0.39897052567242164	0.2502242126365154	0.6464597181451375	1.16484567379475	1.0789952446329267	0.8460761422988885	-0.054039292088352266	0.5177136279555576	0.3047602254575415	2.646602476559687	0.7918044045417038	1.1591113241714692	0.3481423760628236	0.025973818587459573	-0.4867051567257528	0.014182020657428449	0.4263926938539188	0.8000376978331118	0.1430384422539589	0.5159041854681112	0.22783927257151043	0.8732527133625325	-0.10659158048734774	0.6406055293995874	1.5303680866438012	1.1817198079888147
1.8062699559544075	-0.07548399398510588	-0.46001443245706675	1.2647460323213215	-0.21166078432195373	-0.8725921461596331	-0.15906874064111684	-1.2796545875313232	-0.7926389385630933	-0.7171842361089709	-0.8452300172422385	-0.3400522779568744	-0.4863394621738114	-0.41880593975684777	-0.616471885782837	-0.5957305018469546	-0.8015965817329418	-0.07706635732031596	0.02000204781322497	-0.6252014434523692	-0.8878086435684034	-0.049294012430847925	-0.4484944173071542	-0.1358734059932984	-0.3819555746131832	0.24274710792254037	0.6457944305189091	1.1565947846075446	1.0929796454502365	0.9468556006814675	-0.05309472916868393	0.5230496023783944	0.2967862138234605	2.6320831191968628	0.7916472959894254	1.1945523025246223	0.42593726250658503	0.023149658029045953	-0.5009061580557217	0.058113086193329555	0.5097932276671842	0.8511130420042077	0.14955438951163175	0.5425033185696483	0.22724801858997062	0.944688756488779	-0.10880767971727298	0.6696907740448322	1.5783657612737148	1.2465792243345026
1.8043027796839872	-0.07705711360831927	-0.4297889715190234	1.2557932968243728	-0.21254633697886013	-0.8612928002571396	-0.1521399104341878	-1.2929005990810223	-0.7761034972027321	-0.6836464628996625	-0.843767372548933	-0.28847877264973476	-0.39715775785626395	-0.39453030060902283	-0.6341459013042083	-0.5941703497667611	-0.7737355493098815	-0.0762934591682181	0.05655970675359323	-0.5961999383865464	-0.9321976761136387	-0.012537714724414168	-0.4389889343847164	-0.12886485709981976	-0.3817394744270232	0.22947764209019456	0.6419287874971537	1.165059329721913	1.1113552683471801	1.0455694235234056	-0.05282980223785243	0.5207431675740583	0.28113762727323455	2.6074516649916597	0.7856043646005707	1.220066242616531	0.5114104871621192	0.018284499124858376	-0.5186548254625906	0.0907282283857785	0.5990676548134135	0.8954839610468073	0.15500288234737888	0.5524945217762961	0.22487007206755422	1.0213387719988136	-0.1112534432078793	0.7140740798325448	1.621622850364674	1.3130479594058257
1.8049898533175408	-0.09834312278026046	-0.3888040791048155	1.2552589484226608	-0.22491138599022903	-0.8386474913028398	-0.1398839487839179	-1.3160706147933394	-0.7563354706840902	-0.6600970338115546	-0.8362118254636373	-0.23477830004697045	-0.3085904849074013	-0.38308861530539523	-0.6604154077736473	-0.6057422599612501	-0.74834597744254	-0.06873391569070135	0.08530869804067075	-0.57750642488629	-0.9761156606075556	0.04017489189785655	-0.42266704443100656	-0.11800863269485251	-0.3725700521025146	0.21811289188353533	0.6417866090931614	1.1754593461764635	1.1398283900465445	1.1401969747694314	-0.06203714198728037	0.5160845911781048	0.2647266014593945	2.57067511291769	0.7864052350255994	1.2477688368324018	0.5955062026368039	0.01579967568780454	-0.5347909173799593	0.10750647697587698	0.6741477981039857	0.9356243833002458	0.17389585560318763	0.5512172352833999	0.2309655156605468	1.092893330780442	-0.11984172013641152	0.7552565465696293	1.662931440140373	1.380974845991868
1.7845809663666994	-0.08619502536559384	-0.33477902849559704	1.2584954358977014	-0.23646517367496878	-0.8139602253471596	-0.1357877525014827	-1.3337555530965264	-0.7293801389752212	-0.6468220201163603	-0.8225032710259162	-0.18876764933292142	-0.23095291085962805	-0.3634340388484625	-0.6820504287244286	-0.6153994949494204	-0.7250467608199715	-0.04901784427959864	0.11819661434735981	-0.5564143854056536	-1.0168457996526727	0.09367223502418484	-0.41248320855879356	-0.10474824321215948	-0.3610312619885988	0.20533454078448302	0.6347487780955381	1.186234831503014	1.172666068981043	1.228281948105597	-0.06586212330951488	0.5093176427226997	0.2577898480845989	2.5328985941710136	0.7807633775019109	1.2811142739772052	0.6966133801210463	0.01209781618206151	-0.5616216926398713	0.11744040239821638	0.7328753712941893	0.96061638589638	0.19193896582790915	0.5410928040134196	0.25371043447727903	1.150392299648308	-0.11994760300265365	0.8007398240840804	1.7095155111616438	1.457778322446065
1.7683313325376573	-0.05744435099777173	-0.28643695311736794	1.2634997526658314	-0.24150509752098692	-0.7754343826908039	-0.1284273534610314	-1.3313402568886374	-0.7079530200141859	-0.6366818902184472	-0.8053140682458887	-0.1635730435597071	-0.1715817404727446	-0.3633159726193483	-0.7108946373614111	-0.609202380639706	-0.704246147427884	-0.008743724718345804	0.14768928337066659	-0.5438080142602231	-1.049445166866573	0.14865297607200087	-0.4115960492812321	-0.0905437916065755	-0.3357976459607358	0.18936080651160334	0.6249585878055337	1.2051009640713979	1.222319708607367	1.2891025869441834	-0.04991570517027542	0.4938968758754151	0.2525621327362842	2.4938324358662842	0.7785446981904671	1.3161077096069314	0.8001816629775155	0.009382124087660162	-0.5864832651385667	0.11194716072214013	0.7711309213511586	0.9803284837133284	0.20901184331597306	0.5321813491486218	0.2834673886186527	1.2001355894505612	-0.12147058675583891	0.8297334066411981	1.7670975194320264	1.5344657901649534
1.7477778633810044	-0.04693697483337002	-0.24941955619912398	1.2706062664394993	-0.24687784652664777	-0.7492788701647768	-0.11498494828217776	-1.3308683669884664	-0.6907125130559961	-0.6424740167908267	-0.7900974504343523	-0.15213508282614355	-0.13834240015849955	-0.36439537338973993	-0.7416922733219324	-0.6106173440786622	-0.6900925350477738	0.04128754974412048	0.16866406033616896	-0.5385480312973396	-1.0733412524272965	0.2014706613714531	-0.403870292402983	-0.07642218967230528	-0.31441868135775086	0.16935466411635908	0.6203525440384595	1.2194269081875684	1.2800810022818798	1.3176256192654943	-0.02307970655917798	0.48596733426660477	0.23581557210214804	2.462521310103983	0.7936271192091937	1.359756641532013	0.9147101275772658	0.01295163216483763	-0.594955488671863	0.09814190362026694	0.7891679617076013	0.9920929592472906	0.2212207705952492	0.5134897523775083	0.2990169735057818	1.225622101624422	-0.12307733159884345	0.8572597557271496	1.809763375304652	1.6005534756848416
1.7283861041066433	-0.04764721708487758	-0.19806462467538458	1.2741643228628756	-0.2557601179746125	-0.7241516203715717	-0.09344254482824192	-1.3280583025234527	-0.6804212534766789	-0.6503863608268456	-0.7916168004862584	-0.15660672244083532	-0.12189542868435341	-0.3621192130887804	-0.7695799262231038	-0.6120668836918787	-0.6785326175818345	0.09396336105415248	0.1888082548929053	-0.5393699405503296	-1.0807894595673493	0.25175416197760264	-0.38938618947606074	-0.04825512091860447	-0.2865019871189629	0.15943170728003442	0.6124549360883915	1.221258693563098	1.3423495794690188	1.3308951861595033	0.011738109213774106	0.4829518582749599	0.21965297224520436	2.4379044056784096	0.8128914377901928	1.3971179486179008	1.0275460969999013	0.02098924486050604	-0.594582322164357	0.08694683275979628	0.792599565309888	0.9987509203071141	0.230517236005863	0.49473665032001407	0.3078549866942805	1.24212990590509	-0.12306868399533269	0.87915463360888	1.8515449062855702	1.6669545983030711
1.6990471164640852	-0.032900283535915634	-0.15940711428662477	1.2669794166590163	-0.26264246681151004	-0.7066000458180057	-0.06935892764152092	-1.3357865707726855	-0.693677498521727	-0.6619858975509659	-0.7926339613551618	-0.1727036904917101	-0.1089002117634538	-0.3673336552931511	-0.7985735088744244	-0.6085743771850433	-0.6807553626075902	0.14617856155988193	0.2016767285573991	-0.551929716712558	-1.0782786729836291	0.30282016337127393	-0.3835227056179447	-0.0379472665986175	-0.2682981164066246	0.156428545546717	0.6041750560143819	1.2241681845712291	1.4184740113444958	1.3218981829431222	0.0448251034181043	0.4811528860063339	0.20586621929571067	2.410818006837568	0.8450833633436285	1.4332177258793641	1.1440421149706883	0.04268492791002477	-0.5844220628782699	0.07770455494540099	0.8150471166915059	0.9945226900578886	0.2428356203525671	0.4820378121119557	0.33344513022184463	1.245837396674686	-0.10323590811105714	0.9078877112847568	1.8723660800842636	1.7240664815762656
1.6706426859213592	-0.0349729749313659	-0.13033368053465486	1.2492083326883041	-0.2443385688577667	-0.6981039130288471	-0.029753514686662107	-1.3245282883140639	-0.7292041845096546	-0.6689822768421967	-0.794794884265288	-0.18935453031576438	-0.10430378997587608	-0.3743328766751935	-0.8245095719037527	-0.6123035975002755	-0.6963708942219108	0.1836509579040192	0.20411489313944692	-0.5572882710342719	-1.0584316654549308	0.331740274619811	-0.38712034120054234	-0.026402717964169698	-0.2500341521761525	0.1532953802552433	0.5945994746360642	1.2407752199097575	1.5031444488158787	1.3100236724420165	0.0923972742539261	0.4776498709503577	0.18823744471078593	2.3989586137324315	0.8721073116408171	1.4642783923421547	1.2263599341354678	0.0639895274149852	-0.5458866771904036	0.07457617961100749	0.8378815299080327	0.9818051344811497	0.2513061423530725	0.4801495797857779	0.364424272476645	1.2410807420943504	-0.08013936577617528	0.9288119897963106	1.8965728228934353	1.7412709186432664
1.6454942691755257	-0.021301715070709343	-0.09770906017639265	1.218798469156138	-0.21893539138271595	-0.7078649535143234	0.012420993423903532	-1.3101406548333656	-0.7513440644934322	-0.6700746444266383	-0.7842820915361364	-0.2052601767477989	-0.08963797763189849	-0.37855184880730053	-0.842313614153958	-0.6078241837208909	-0.7180902963868976	0.20360033246727277	0.20234933986910422	-0.5571801181718536	-1.041741920665763	0.3492593493941558	-0.39761452545093445	-0.009644124867146619	-0.24170858473371798	0.1510416611957298	0.5765146499093718	1.252757232824993	1.586585066667276	1.2818196879189063	0.13197515346673433	0.46911442141784726	0.16739771433234107	2.380858687873555	0.908949905802754	1.4880031627545032	1.2715726247613401	0.08773416979846227	-0.486953245262599	0.10590220435774592	0.8536200914841728	0.9706786899389627	0.2632566936343113	0.4849828535119361	0.36978800225241637	1.242194793202556	-0.063853012313073	0.9447526189781538	1.9177864424149782	1.7508804702055585
1.6242098997615178	-0.013230973652425464	-0.06875944243040248	1.1904540061826856	-0.18860818453687983	-0.7081679891889865	0.059031613887843705	-1.3015240161726949	-0.7742764149012157	-0.669604236854229	-0.7708478169744285	-0.23423939923839132	-0.07278256006626836	-0.37411286807158345	-0.8551583742769056	-0.6053120134489625	-0.7578201557648561	0.2033605124672963	0.19822183072955368	-0.5612609199260398	-1.012799072608237	0.3621750838213368	-0.4119634411512102	0.0042615823053080756	-0.23860382251614665	0.15464861919643266	0.567519853898306	1.2742108015112987	1.6683807872903877	1.2541086430959825	0.16465988133931572	0.46399291730455994	0.15854752482360374	2.372370875520704	0.9458039957124187	1.5038523826915167	1.31718902983313	0.10145891342835689	-0.45760850616264587	0.1583257404803784	0.8500315496592709	0.9348696255018044	0.269181705002275	0.4969203885009518	0.37692845517805684	1.2393787664513067	-0.06000985642724584	0.9571677380995176	1.9374636759997013	1.7505963555605586
1.5854650947304871	0.007244241162362131	-0.040814708211205544	1.1605800908977457	-0.16662389408119466	-0.7096212049962369	0.10454002831372959	-1.2677964907551975	-0.8035768877669301	-0.6661063972142479	-0.7618592697238247	-0.26420211645348834	-0.06609547909006633	-0.36275437071654276	-0.8573667750446001	-0.6055920648151425	-0.8012957965820068	0.19264942138139424	0.1975075668824907	-0.5566973678951852	-0.982836359008387	0.37078594605888	-0.4298237264299451	0.030556317502568986	-0.22843298066143808	0.15754899769512345	0.5546379539743163	1.30172528613139	1.7627326440975726	1.2322192149747122	0.19446396602044003	0.4555981040406065	0.147112001059295	2.3633195898840267	0.9951539634020804	1.5155495675635402	1.3384217478348888	0.10998015615622729	-0.4419169062071263	0.22633882419357657	0.8390893511530422	0.8941353697853283	0.2838735330306094	0.5126159565907045	0.3903279089333194	1.221822907352308	-0.04878848478321733	0.952119655949058	1.9380053367950794	1.7501109693183494
1.5579998017784837	0.022627225240061177	-0.010551564140907552	1.1318420659278225	-0.14615960424298474	-0.7149676546908335	0.14368065201626562	-1.2418384094526742	-0.8491798649644025	-0.66110318334143	-0.7512563195540204	-0.29997744996041964	-0.055645185467207446	-0.3430917694697781	-0.8531701434565383	-0.6049271383870615	-0.8253381131677046	0.18611041627334227	0.19375050819320944	-0.5514331848211398	-0.95821140549347	0.3717394791613888	-0.4535676467403353	0.06108182559340238	-0.21320723759668683	0.16090337230411264	0.5453708729065478	1.3202709348090294	1.8702909202040974	1.2110610646639213	0.22709774615203687	0.44427102457723794	0.12971733154475656	2.359032695722333	1.045206449008434	1.5327374108142486	1.3559433984299463	0.1055827053078729	-0.4142839780114117	0.3177306173994918	0.8333642616218608	0.8403957079203351	0.28522151941286167	0.5430474500283113	0.40394056946656615	1.2079005560008078	-0.012882327810674285	0.9484723742579739	1.9328784631755416	1.7406355466287948
1.5432839476067148	0.030826792400462245	0.013280325357914352	1.1067612878031508	-0.13753586662438522	-0.7218359388937723	0.18885167156371066	-1.2186264200645154	-0.9088977873712276	-0.6518504343948428	-0.7386142882038406	-0.3375246830955455	-0.04285830346545406	-0.3234124266483604	-0.8438972813450437	-0.5908893680906939	-0.8466826879193101	0.1822120379041608	0.1758964831607926	-0.5456933391580113	-0.9277015352515946	0.36997214523985744	-0.47367745850616316	0.09443727266538399	-0.18995943413241903	0.1703995533536684	0.5623880182975993	1.3224090650801235	1.9708422454648662	1.1957765770833617	0.24986952194657547	0.43361079542061065	0.10415064342811056	2.372303417451514	1.0696183079608312	1.537250884186078	1.3459913936958372	0.10849642698336093	-0.38094708087270923	0.40914077680110805	0.8293444552441944	0.7881995597512536	0.27921835591921185	0.5740658481449143	0.41608447219592126	1.2046779552996043	0.02304836422299234	0.9407785727439284	1.9243064101322607	1.7189991346128057
1.5311806471759974	0.05244485736314135	0.03821040899673176	1.062527159183577	-0.13267572779763842	-0.7289523154022458	0.2202319164512216	-1.2070188740730183	-0.974305320604369	-0.6355735040428123	-0.7001223644239557	-0.3576219719660018	-0.026040088563957276	-0.29649154690622254	-0.8340545930370296	-0.5712845208318785	-0.8717892927861556	0.18054111812171653	0.16281727852111777	-0.5265420135411103	-0.8979581430901561	0.3723297083268339	-0.49259652683328736	0.15039506373703534	-0.16747778129274934	0.1813118098704837	0.5948382270503155	1.3115031867980251	2.038950947646254	1.170073585822951	0.2770873575460996	0.4368325379394726	0.085443541595314	2.3794579409074226	1.0847760899924395	1.5421748553579184	1.3420163591514211	0.12985078266447383	-0.349662082674172	0.4786284036548671	0.8442307258651649	0.736878295997182	0.2640518832460186	0.5972344087013791	0.41483484358051337	1.2331192838926606	0.04526234823213115	0.9440895556479069	1.9223182201118134	1.7106038315370724
1.5142209611710618	0.11738961292137953	0.0609764041832052	1.0046111517273513	-0.13336217968940137	-0.7361603045328121	0.25015891632165865	-1.192321586853507	-1.0341041874806542	-0.5903292568879562	-0.6340274007450926	-0.3635842379960196	-0.007178337848404752	-0.2996404335850974	-0.7980822607592535	-0.5552292855260748	-0.8967782793956989	0.16358819018860277	0.14776940022262658	-0.5024367880622471	-0.8846223940390707	0.38067116672181606	-0.512307325498791	0.19772665118178728	-0.1801947938571156	0.20352810113205927	0.6367365931400354	1.3119462086469955	2.0721590058948056	1.1561033436623718	0.29619428104599804	0.44888389418591024	0.08095412120608439	2.3750903616041485	1.0829342157454032	1.535376611304076	1.3383252556458918	0.15507616885024816	-0.3510906591655111	0.5261617215269374	0.8761402355592903	0.6968228689913157	0.24548143907308423	0.6166126809417739	0.41401656386315705	1.2890310367865525	0.061421300373743604	0.9527742518038961	1.9141410072900122	1.727498546632102
1.4904590179302795	0.22246454377592711	0.07403630116177792	0.955899055513789	-0.13440820161970696	-0.7476946604099973	0.26460653578010473	-1.1555825159398245	-1.0795613047076018	-0.5029973677251862	-0.582358035522898	-0.35817024834865047	0.0017715788567435875	-0.30713730303967945	-0.7523155543445263	-0.5390321470978547	-0.9240328484496698	0.1477822274727674	0.11537277814162791	-0.45752184932491013	-0.8746524267956245	0.39326272225130937	-0.5234410144146535	0.21217668791000407	-0.21576005754284186	0.23112093655678773	0.6774559515211769	1.3357248565406634	2.1075712248879386	1.1460979757722216	0.27866418550156136	0.46329676777520234	0.07653216284421585	2.357859454401314	1.0808483761854792	1.5241830371476761	1.3313456539751298	0.18070159469228828	-0.3542661924371419	0.5618855755633033	0.9305416993528889	0.6644215473468195	0.25348426083482145	0.6379692396654413	0.4168983101054029	1.3265522341904266	0.0825987786039418	0.9731986025665449	1.9224080768235638	1.7745699094498852
1.4606018261140024	0.3279575991971382	0.10526844006148392	0.9241837180421107	-0.1325761774150665	-0.7608482724081862	0.2734295230804176	-1.1519577987166572	-1.1252055458501862	-0.42893010875712834	-0.5707565543022437	-0.35009611179403366	0.012985767183138305	-0.30413097166124203	-0.7109412221661723	-0.5378867526555062	-0.9374638563557568	0.1420148171472483	0.08460276470067937	-0.40141938949401473	-0.8559841267672009	0.4185687977197638	-0.5097502453121536	0.22951658140513548	-0.2386046223720016	0.2530820814741095	0.7145511019062104	1.3607320260155185	2.139911088130166	1.14455323459599	0.2539528782646149	0.4793808690225144	0.08344406178787842	2.334680332744565	1.0797115744657415	1.5197887082592647	1.3293614640197837	0.20493285247853646	-0.3531177492519916	0.5837946978730295	0.9771951273034138	0.635290842828902	0.2710534980153608	0.6548498363185195	0.3981301912322861	1.3623705975409377	0.09500829074893655	0.9898268574246245	1.951136515230076	1.8255469945843774
1.4165667214979636	0.45024911260048006	0.16957883245440442	0.9192593935496862	-0.14810157961643544	-0.7797078985151057	0.2686371810575857	-1.1368474527047545	-1.1673349887517077	-0.3493801281973531	-0.5618179132065714	-0.3434105187268546	0.025006143768083446	-0.312363220724458	-0.6679935989945447	-0.5152855122318423	-0.9256273421089084	0.14160686247337548	0.06601246682720795	-0.33519479301646615	-0.8459407488071937	0.4435987621960497	-0.4833119276999291	0.24514088125210115	-0.22525717037815637	0.2787975099743548	0.750771720976121	1.3588845306453443	2.1506825909702147	1.1453625018682516	0.23744028302351392	0.4830913225746121	0.09393559058686765	2.2772960018865187	1.1021602151673098	1.5064645503993925	1.3563448946646224	0.21823367348761216	-0.3645411926715203	0.5971934206906971	1.0151071383288397	0.6204291404734084	0.2740923921663392	0.667166720687866	0.3753812254350459	1.392482460325947	0.09889669572290144	1.0067430064466063	1.9736226217341533	1.9064135666776838
1.3723476363674247	0.5157025810314685	0.2287856726356241	0.9373520464687342	-0.1690873945931926	-0.7944161779204133	0.2735452013244545	-1.138278679702227	-1.2072721856053632	-0.2979323333472457	-0.5396727708721075	-0.33451181091668963	0.041100146807786536	-0.35226872414996535	-0.6503354720260732	-0.4942270575746031	-0.9071779859985931	0.13108345660484613	0.04577365416546114	-0.2861080938675933	-0.8398792011635896	0.4685784230502808	-0.45763185879878476	0.2490340942807722	-0.18384756166424404	0.2843153700379102	0.7914830315230742	1.3931370319683913	2.1554179899155494	1.1466480980981895	0.23511530474754866	0.4983784849667673	0.10099377561091331	2.2280714519860445	1.1215829196058906	1.5013143048304727	1.4029206760982755	0.23759479675205752	-0.3878646162417697	0.5719450033229325	1.0341007304757448	0.6180787385605446	0.28686172199425963	0.6792201540748334	0.4009502456984949	1.421818825790899	0.10014416280609276	1.0237295621932478	1.9945972954976607	1.9889759160313816
1.3309973689865549	0.5473511968457291	0.2659211433682661	0.9974518430517177	-0.19392447213152955	-0.8232620276117887	0.2633575073553881	-1.1513128224377613	-1.212922622601976	-0.2365947792962469	-0.5606061591286572	-0.319045288816475	0.04951591157737979	-0.3804392335729122	-0.6230436939013458	-0.4593305405357384	-0.8645390596758944	0.11111922362855067	0.04554369103197901	-0.23385687346519274	-0.8223063017911947	0.49546291439299334	-0.42544738880548155	0.2533696323247874	-0.13915418994772613	0.2725028985357921	0.8157754190203024	1.4137139829535437	2.154802386511336	1.1465925215633646	0.22127835845225677	0.49103609977918267	0.11116314364064502	2.1948503369705854	1.1572388971412695	1.5195784532885273	1.4425257287061322	0.2489999074497245	-0.3874780116051845	0.5340131244256315	1.0530696388628822	0.6025450071142464	0.3015720684388356	0.6840867849025629	0.4286779845890349	1.437374522703955	0.10074828840949535	1.042773114406936	1.9896403052546165	2.0418340507819424
1.301180047223875	0.555742301949443	0.25179176320760605	1.0316645393709185	-0.21380631794036464	-0.843527913518862	0.27329486173992323	-1.1806252076621742	-1.2175523865740643	-0.18739367061228188	-0.5997040279395358	-0.31632008201504513	0.06839737317813972	-0.39592827872720937	-0.6047282996527085	-0.4130916255664321	-0.8245864272564359	0.11088996092205153	0.05171371709056076	-0.1970600933363974	-0.8066839987922652	0.5173170435302087	-0.39353944014589964	0.25624493314793473	-0.08729078515402124	0.24941142791634724	0.8515829159352162	1.4128797822379293	2.1333209257584547	1.1374052038032312	0.20934643189317798	0.4872799394398039	0.13259878859411284	2.1741102874626064	1.18950746101289	1.5177212010470136	1.5018595520941438	0.2683082891674481	-0.38785427921940113	0.49522984117047975	1.1022183705281319	0.5952104838837481	0.3057958105432713	0.6886614158771991	0.45717070150243516	1.464163619401275	0.09417711527661185	1.0664464421512778	1.9986022834958728	2.0988778945760234
1.2669971067680863	0.5436926308030936	0.21877595604784233	1.0624887628912385	-0.22264104293695186	-0.8637412837307824	0.27055135938551444	-1.2099595031158275	-1.1953439603054097	-0.13933603033535658	-0.6356648801615463	-0.3154705891057403	0.08122380748597172	-0.38887080566502286	-0.5754007331343081	-0.3500459144255269	-0.7975741111908177	0.1093793555961132	0.07816030020712719	-0.16068371808421147	-0.799229911948913	0.5340368496430133	-0.35614227208571164	0.26059803871028986	-0.036653197711761135	0.2414637120893998	0.8858157199606296	1.4099750042281916	2.0752094440683253	1.1160735667305164	0.20035064493586274	0.5037285230164599	0.15621203677813622	2.1457858346460332	1.2153409607676111	1.5186853702699663	1.5670860536446787	0.29643744579347997	-0.3872754059667602	0.45724534166486086	1.110790367102096	0.6013358080587856	0.2977561724063872	0.6926161857571728	0.47587564799689	1.4969638345525298	0.06958343144554785	1.0871985575525889	2.022153437785371	2.155199495029058
1.2357147887993776	0.5345559945482162	0.18417566289851	1.13810706096107	-0.2318234513592373	-0.8969327848072581	0.26459378151217233	-1.2486153231378885	-1.1995238744384233	-0.08721931521727179	-0.6922090976352194	-0.30570705198395887	0.11783723363360632	-0.3691358655646329	-0.5643894255476959	-0.3314067961413931	-0.7426150878647949	0.09319671907596706	0.12010286062602263	-0.12091181546459442	-0.7996142309133564	0.5488272323854428	-0.33077428416638577	0.2681721487602669	-0.004110429330123721	0.23313888872835786	0.8944832373813731	1.4380393386608346	2.0004268395729348	1.0925812743035193	0.2010117887327021	0.5329234404000063	0.16336833762794042	2.1156492729119902	1.2495816840271814	1.5290709646102472	1.6199715369542205	0.3255627210660842	-0.3705842159481981	0.4438205271882213	1.1415226297536516	0.6037950038885419	0.29648248014643747	0.7107790774769566	0.4818306317542012	1.5368526078762723	0.05432041124906153	1.1126867253018904	2.022268373719616	2.1928841142273434
1.206820260948961	0.5031293161510682	0.15725196211992984	1.2376478490033591	-0.2621625448179178	-0.937150193415133	0.29200641093465823	-1.2874660156641218	-1.2040774758717592	-0.06409581965231656	-0.7569191587155302	-0.28707411395830523	0.16604013814055857	-0.3474555480523894	-0.5434263714906479	-0.3366507970864324	-0.6699155569210532	0.08148333679451145	0.13492643230817913	-0.08235098864781029	-0.7767288491306402	0.5740271113184481	-0.32941034326717916	0.26444218816988313	0.01571566034002604	0.23261039023904803	0.8860719093489555	1.503361496391986	1.9333072027507956	1.0839382636625465	0.17224647996229567	0.5588286410682217	0.15965650586987284	2.0743622891529307	1.2906355537733616	1.5393314071822315	1.6616339804883862	0.34794901984059906	-0.34848572952862655	0.48907425034150603	1.1779620301111027	0.5913539661839047	0.31377515359870223	0.7232755693031114	0.49337933222835006	1.5665385464669561	0.05782701447267356	1.1243842425506099	2.028863705130625	2.1997570695434208
1.1812349475471065	0.44156953137126626	0.14805727784977224	1.3146404143698094	-0.28999207713982816	-0.975707489335005	0.31261923588394863	-1.3398033924536978	-1.1948676673395746	-0.045615357662159024	-0.8230988404721108	-0.28373495982026475	0.19076359283120978	-0.28860508798658724	-0.5172182575249311	-0.32866651699131383	-0.5836367489022862	0.10272044048807309	0.14780087102711928	-0.041229800317439974	-0.7284416641603156	0.6160105142855272	-0.30592070295691154	0.2796876570320761	0.0657622934109608	0.22412100764939485	0.8647102748019477	1.5645974845161457	1.898666332973558	1.0606374867301975	0.13846824669549407	0.5726801415521902	0.16959094034818026	2.0197900338850614	1.3465547026367453	1.5571860590544215	1.6701252931200965	0.37225690213812196	-0.31677587971074006	0.5402168171957269	1.2095730907098519	0.5903578218823582	0.33874040372306247	0.7382879679252495	0.5111919688742039	1.5725139554699017	0.07862852305721227	1.1384493192620817	2.068198134127324	2.1800528079238384
1.1671609708030959	0.3839598712237266	0.15591151927258268	1.3758889000319223	-0.3131977170652738	-1.0063070369728568	0.34641092724330613	-1.369137219563274	-1.1947527109921028	-0.07193519801376697	-0.8845277826409896	-0.2688184154848302	0.2063717421308991	-0.20642221879417674	-0.48840377237126475	-0.30371378381140135	-0.48386849313687313	0.13092926798529614	0.18254793025149843	-0.023290075517266938	-0.6771522375620267	0.644003921029985	-0.2813543697737547	0.3405504498029582	0.1592309447053919	0.2101249005830849	0.8634923692281262	1.6142976235729687	1.854885822637162	1.036654019856138	0.1359346114372462	0.6006843385286198	0.20756981301822913	1.9721236331121634	1.4068626725214999	1.5699335175659854	1.6714251649075007	0.38145781423223496	-0.30335739097407344	0.5870826841938719	1.2220779395077543	0.5894557389881251	0.34781960842884196	0.7585396352665432	0.5389514913677583	1.5981809076627436	0.1003842846338101	1.1492070134134496	2.075790081073431	2.1329445785263683
1.1558517235772254	0.33814927363737185	0.15288430764811814	1.4764529492650351	-0.34527522765244517	-1.0396773883974955	0.40955686285967674	-1.351811221933996	-1.1763870885757894	-0.08635391345309049	-0.9076310687565089	-0.2603983232424382	0.21027475847329863	-0.12173348905360289	-0.4691851084859973	-0.23802861201224154	-0.40158713639199695	0.13715025091946637	0.24756969770624945	-0.019390534810410455	-0.6756320319547575	0.6749384128772566	-0.3063712350816342	0.37984585127248394	0.23336381101339257	0.18179349293842964	0.8837366961286655	1.6363591690520107	1.8249575556751936	1.0261664542651392	0.17849984245032133	0.6371993736905627	0.26072799690782544	1.961043314570815	1.4468832022774911	1.5706583966079561	1.6544902311857677	0.3802507293987763	-0.29691329122949445	0.635503847288279	1.25510438933138	0.5917064131438373	0.32315164502236016	0.782113990473053	0.5628158444757496	1.6323724873822645	0.10694138027260629	1.1727728642258297	2.0757178680357966	2.0788587439696333
1.1527549465134785	0.2832365995335918	0.12390992670093218	1.583022658573558	-0.3599210205033298	-1.040628102316433	0.4462789659208273	-1.3571997938694906	-1.155240662613602	-0.07015425267824404	-0.9074450425441212	-0.24870131749410684	0.23486911339262417	-0.019730332886883174	-0.44474116431914085	-0.17746586131641237	-0.3408935306073092	0.15380731396130487	0.30444165810084023	-0.03654181999341471	-0.6439297957778782	0.733317443059453	-0.3529688485024853	0.4207846940827079	0.26381620132777445	0.16069889111269361	0.9053759809551677	1.6899129697950896	1.825574099284907	1.0226080222918283	0.2052160021368036	0.6869131226565882	0.2882913243254917	1.9899590175232345	1.514642971300394	1.5846593752307734	1.611543443342887	0.38370977876489526	-0.2989951675345285	0.7074118763611978	1.2625351827619813	0.5902512945054008	0.32025814248461193	0.7860623493785504	0.5620745560948877	1.6681446427157447	0.11416212920408852	1.20392130593035	2.0856145829264987	2.0354848571130306
1.148107498281202	0.2940700791442109	0.08409554415195161	1.7008847174588617	-0.38531825467195835	-0.997247613629497	0.49544785524327617	-1.3282384007665047	-1.1340708020241066	-0.023133562427006833	-0.9341211742037002	-0.23185817356293917	0.26617548159990434	0.1442064057422418	-0.3817763423722827	-0.10039869795595124	-0.2767352639434655	0.18827883221878114	0.39490129739613267	-0.0516447634641604	-0.5525389069047326	0.7954044091162347	-0.3874563239461738	0.48364717236976695	0.283664172272004	0.14815094060923165	0.924101949805524	1.709171852229582	1.8039482938680185	0.9959802496461331	0.21454751791415377	0.7267424858808595	0.30660643627299017	2.0181366498362747	1.5894113145212772	1.6079235871357924	1.57641252280874	0.39998004836674983	-0.3070249665104491	0.7997785355738424	1.2836936528394445	0.5823648688006668	0.3087587571419257	0.7980999556722796	0.5238993889625925	1.7058788806462304	0.12441114822080283	1.241287941544589	2.125816828637245	2.0068997353650984
1.1392262155787751	0.3210486555148563	0.12376296248513867	1.7300591802850331	-0.3883344826812204	-0.9326563825153735	0.5495491462471063	-1.2325484663448365	-1.1155481042679967	0.022208384133903525	-0.920499241620724	-0.2304205200397235	0.304447232818236	0.34135766592693295	-0.31655912890242205	-0.016720997194385013	-0.22781105429490478	0.2525432933428897	0.4700647887130477	-0.06493102760391986	-0.4635822566071573	0.8609321429215763	-0.4081324653525775	0.5342522911819773	0.32116127563929775	0.14239412145615532	0.9392345606908273	1.7398534717699714	1.7819416281577365	0.9802180151176826	0.22362065869569925	0.7931286644843276	0.30720199578471113	2.0358410862306817	1.655307495106991	1.6063977367767268	1.5490608690978447	0.44692997618421126	-0.3156367398457213	0.879913308449661	1.3261135354924938	0.5858678062706097	0.3100257254531211	0.8192772074535674	0.4777080418054549	1.7791514626511762	0.12822986959903565	1.2856059077582802	2.1652629168858533	2.006615763062105
1.164036649923696	0.36131286485473824	0.20479102789415937	1.7558710878096526	-0.35417562618499765	-0.8708275321517134	0.5846663916387739	-1.126078492296999	-1.1081318839379066	0.107230586116369	-0.8662527470350005	-0.22443512959059478	0.32302637382203947	0.5255753138477693	-0.25803726515627146	0.06851872839310313	-0.15895451988057457	0.29861988387096267	0.5621656407472071	-0.058635323479211854	-0.39556192595600737	0.9556840454243207	-0.41074538614058864	0.5581417319610477	0.33798815624363543	0.14050506812181915	0.9398877765657735	1.7910696253099734	1.7941401317482195	0.9807770071171333	0.23767855924789488	0.8589921449563251	0.3048604716631115	2.0370712039629786	1.7218372191230311	1.6257181661592	1.5009523036964505	0.4736589940133129	-0.3038597702611869	0.9400975826001463	1.3497161185328905	0.5612801543989255	0.3118150674224646	0.8433223685981692	0.4309972992475054	1.8666684011820334	0.13054521516227632	1.3283102531857838	2.1990411008507644	1.9994617961567704
1.1877460925213832	0.4137953242411328	0.3066153373336518	1.8202072753139942	-0.32911121717601177	-0.8128533028310064	0.6636206491354351	-1.0091665137174175	-1.0840618298769256	0.18130262849476145	-0.7933868099806312	-0.2120456050014024	0.3467786431753176	0.6919483638149165	-0.21349624710810927	0.11699025353144817	-0.07577791647866439	0.35320109114819837	0.63991189779361	-0.05812619125430786	-0.33538624232989644	1.0406513345082393	-0.3905037199270895	0.589144637362768	0.36280886581344984	0.12309655943345794	0.9309828480364765	1.8442039691960486	1.8508776186996099	0.9708362156588818	0.2438424028658283	0.9255013802947805	0.3088322097581703	2.0409308636864667	1.7718092344952912	1.6142812969652325	1.4548212736166783	0.5000556405857163	-0.2929273354041662	1.0040046554665207	1.4196191237094031	0.5340120923998041	0.33153122837167925	0.8434280495055495	0.3937766272740567	1.9482916280526452	0.14453452380445148	1.3611360550976799	2.2235729913686555	1.9885881479372387
1.2063212765758882	0.4548915863114546	0.3979515338492142	1.853722119019941	-0.28473225095618904	-0.7103421491340579	0.7445485554418954	-0.8540482958816547	-1.019785555457788	0.21796787588207459	-0.6998436378687432	-0.22128470905350453	0.35304174431606433	0.8509620656429051	-0.14141431410233327	0.20149374050484306	-0.016741675650878533	0.4232493850543463	0.688356367558988	-0.06697530045849036	-0.25479006747001376	1.1156674492914163	-0.34790539713381846	0.601407769022214	0.42207693270525964	0.09666395494811213	0.950269482668614	1.884396419494119	1.9290282704929127	0.9598897215864491	0.2443904910734082	0.9845123585813337	0.33793828722259406	2.0228864915316294	1.8433089534456015	1.5968281319657363	1.4184315182030915	0.5367707229686166	-0.30889079904797956	1.0607766070665376	1.4775275046223075	0.5436890846533927	0.3555163251792526	0.8367446086141653	0.35855565720578564	2.0059934808334785	0.13904741826981773	1.4015803179943929	2.272035501195794	2.003289230369897
1.2056562684300125	0.5112736816935557	0.48268654281117984	1.88793689513831	-0.20549029501177438	-0.5856108259290187	0.8222342081956187	-0.6761005942781283	-0.9600605551601472	0.2876692229029808	-0.6315638724764676	-0.2300759901581007	0.35165415021172625	1.005514628040538	-0.0654855138430814	0.3173467664550126	0.038879573546125513	0.4602963615724386	0.7711697326660023	-0.11978251057594462	-0.19687645717569074	1.1549545781163493	-0.28470322664867753	0.6039353584645051	0.5019058855423095	0.0635192605687184	0.9517033384598201	1.9058751241718561	2.0243426048808724	0.9684680487227926	0.24666403236197945	1.0330787499897143	0.38063962016235325	2.029879644704377	1.9014199582090643	1.5606642769989056	1.3580806449609422	0.5656561734721659	-0.3354114636368339	1.0770408937039258	1.5020488564708852	0.5898143056058828	0.3637645159561908	0.8501715932826475	0.3123162398167599	2.03136553829811	0.1222088248243772	1.4695912138246323	2.3049999337052007	2.032454680478383
1.1815379295192894	0.5875944305486891	0.541375509089127	1.9382816336990198	-0.1357366791877275	-0.4630160736592465	0.9170541817782658	-0.5064476060951735	-0.9249840325286053	0.3659144991268796	-0.5874105876819508	-0.21820158452994326	0.3769519618223291	1.1553194734765972	-0.04148190957087976	0.44257134370919343	0.09249928128448258	0.4913361077650352	0.8444276976246188	-0.19174498391451422	-0.13936162938266905	1.1738899793161086	-0.22766668733570014	0.619769339191085	0.5897819447000334	0.03649101707527873	0.9688210817782249	1.9393358417648288	2.1266372715097037	0.9811558923660595	0.25160846236102236	1.0896649246125627	0.4027930847578299	2.049549624055981	1.9480607613509016	1.5085650976784732	1.3162019258307494	0.570553176329091	-0.3567150330362609	1.089738348525425	1.5470013489755816	0.6238124046347692	0.36759408034348423	0.867278877986343	0.2714401573761389	2.0640226458481044	0.09200254465424408	1.510004807125376	2.3209644341508278	2.0642591513876187
1.13387891094767	0.6062110257870235	0.5819598836405129	1.9982153663176387	-0.04771289367388315	-0.3559307574107044	1.0063994600037043	-0.38611754310844787	-0.8759009181705963	0.4404910162927468	-0.5337414814718106	-0.22122364656862192	0.42912315050349364	1.297980460984067	-0.04409325268694782	0.5512445723155837	0.1419580354462151	0.5256538284138309	0.8850883884121545	-0.24809853164080561	-0.06377870110206635	1.2070657769904962	-0.17088507250725654	0.6136194529493789	0.658754975665111	0.01662071116466131	0.9630239585512899	1.96741745719158	2.2311147562182745	1.0048348096683941	0.25865625523533015	1.1201501797601205	0.4058052051022856	2.1029380563449194	1.9950988064419946	1.4445564760869876	1.263589282503888	0.5906178519243321	-0.34850743727560063	1.1203224372712286	1.5937027419592922	0.6349456487967619	0.37038176335985196	0.8644019531901718	0.22670710509767716	2.090132462996254	0.04681057092114413	1.5287339293073452	2.3498553203854553	2.0904002608837233
1.0990302014671198	0.6120326313115776	0.6174961540176583	2.006584958124695	0.05630507233538049	-0.2572269311020363	1.073882736549695	-0.27821365314761437	-0.8374991327634522	0.5107268802513993	-0.47390126842907776	-0.2125510069137851	0.5074654343849149	1.4330615346866122	-0.029788150807328294	0.6426661830507838	0.20472039312229406	0.6109815237315182	0.9086184712875387	-0.29388066207959673	0.02848805845160445	1.2267367289305258	-0.10307896693500507	0.6507258161514785	0.7240234916268891	0.002231756500553447	0.9263647325181198	2.0218463046363486	2.3192250665224634	1.0060760662124906	0.23269287387592916	1.140722921912213	0.39842698968879364	2.125785178484672	2.059545245508717	1.397466371140837	1.228445052702293	0.6158183600220303	-0.3278633699032897	1.1456065666861894	1.6092394857496022	0.6572778667788697	0.39125047526276935	0.8645902755654087	0.18805034728492595	2.117413101102104	0.005418716163376018	1.545634343493134	2.3786753798711286	2.1132474340071115
1.063220197602703	0.6564267048298604	0.6562688671250255	1.9694181470636933	0.15817572173430644	-0.1936425795844106	1.1610604862622196	-0.17185435308982666	-0.7574573714813783	0.5305094320353455	-0.4321977951897037	-0.21698458469314547	0.5834841834538042	1.5754829854671244	-0.013093280869088602	0.7290840894293893	0.2686561637107071	0.6827554789418441	0.9427509242124149	-0.3113814752633536	0.07226967607262555	1.2177938627874199	-0.027369970592675374	0.6957114622935741	0.7761827178920375	-0.014359649334497893	0.901344016026855	2.0690821739332614	2.388163091607385	0.9799946828164849	0.22288916919887614	1.1517593530872303	0.41471729397998763	2.127808920560387	2.060329510964806	1.3690739403781185	1.2084634058406294	0.6336032076259657	-0.31501755220584304	1.148071426760022	1.6490308284846347	0.68772203118927	0.40332260876492754	0.8998430221520313	0.1647219723271452	2.145600122206804	-0.030397143739950117	1.5736224833521328	2.40450319825288	2.126646514106196
1.0183892136724926	0.6775679232213464	0.7148892859909666	1.8972220785330909	0.2794959899825137	-0.14599990139457547	1.2154897695795268	-0.08628209861979777	-0.6867483396854038	0.5457580108334358	-0.38771812550177576	-0.1815828363612793	0.6442694205776088	1.6805480028248376	-0.016902210149313722	0.8043597063126846	0.3157357793397214	0.7296950304589626	0.9582847487567479	-0.3075549114879347	0.08382858915382393	1.2110587667233932	0.06241316375554016	0.6957992998852737	0.8154539710979435	-0.018554053732933676	0.8779663990156911	2.1271067249522253	2.4969383943738186	0.9783665551340841	0.22605908924720225	1.1668402489521685	0.43374182240468323	2.121078986128206	2.0467824109203767	1.3270930312208864	1.1760154118028392	0.6499192529098803	-0.315340067303743	1.142568856222637	1.6736051943172594	0.7170091269627201	0.4070593606136767	0.9270656225213736	0.15277972767530024	2.168306362700201	-0.05553532493160429	1.6016918309674157	2.39870094999341	2.113635743000879
0.9987265815149146	0.7052501092310339	0.7303788477825359	1.9083955595881725	0.3738997663579197	-0.10865547429717728	1.2686423803379014	-0.051654776377312375	-0.6547746092121114	0.5664036765114011	-0.3395202840905635	-0.11694515812724901	0.7041852901816682	1.739499105453439	-0.024934035768312705	0.8284730676604433	0.3531880544102621	0.7687765668681588	0.9709944285580502	-0.3022904659069416	0.08548437366169247	1.2065526800455355	0.16059594951222356	0.7031368758490312	0.8266443022699018	-0.00766258010988857	0.8511536981118428	2.173130725262274	2.5749010050671863	0.9701563194472795	0.24225129420435473	1.1737865086499841	0.45727967881426973	2.1376908663431746	2.0433043085800997	1.284172983194361	1.1421610718380624	0.6178782657147421	-0.30023767762323317	1.189624215716109	1.6740988695126184	0.7445011231074453	0.395913147923598	0.9434977514755498	0.14511543754097342	2.167902451037893	-0.0674351312371104	1.600462380207259	2.4249610383910163	2.109645754216314
0.9535831807143416	0.7498386543481432	0.7354673267413347	1.9533403395851132	0.44224441738672393	-0.06853434970797725	1.3492229553013686	-0.027480243877189038	-0.5995480122999709	0.540815931278064	-0.30572602939406146	-0.04791864726575947	0.7756927267156636	1.7876911715023447	-0.051448463740276784	0.8338838477989728	0.36568568666381573	0.8126923009942704	0.96478974347622	-0.29568999121604966	0.10530195139332858	1.1866413885779097	0.25406980550481345	0.743133597747141	0.8240702965764974	-0.005031267439074731	0.8382878938562296	2.205440057347763	2.636870843516707	0.9372410045602539	0.25253736939558163	1.171115591516304	0.4803184345758182	2.165155559454378	2.0328470100638123	1.23703882482577	1.1422143089078538	0.5829633617850376	-0.2802634493004069	1.2142509519357427	1.6573111078977045	0.7876970678476066	0.3796454908560388	0.9700692372496584	0.13046369008557823	2.1591575674752947	-0.07444099727670322	1.5973287475756244	2.456092041107227	2.0949571978802295
0.8978160845636809	0.7842698636753891	0.748516277667205	1.9218009851199866	0.5328833661916746	0.010620287007084894	1.4067963139694224	-0.00854821019286749	-0.5585218969868587	0.5491133981802842	-0.2661358574423148	0.03379491438977235	0.8325253439448911	1.8169477664415516	-0.0733022495282652	0.865840524839097	0.36369891672884885	0.8253076150147678	0.9700657312882189	-0.28285852036303744	0.14272482622410115	1.1785000268128798	0.3198916384821908	0.781003646067931	0.8160138701962982	-0.01807076749398529	0.8179805255878824	2.255884535950835	2.662606641676392	0.9352808211898301	0.25847126720097446	1.1510667194645867	0.49644659329247764	2.1783284008478705	2.0465141768067303	1.2209833547746045	1.115843104565615	0.5453049023022865	-0.2770703430907494	1.1924957558376055	1.651308466317769	0.8020809835847478	0.348745859926926	1.001717914294448	0.10417904522009869	2.1562622136500096	-0.08080724231708761	1.621597198827838	2.472592657193509	2.0933608322771864
0.850733660011449	0.8212705725817948	0.7639581074912514	1.8827154793339158	0.619933831271023	0.03378484710583757	1.4845463312845713	0.00010404034680659563	-0.5055506140883017	0.5825366028786536	-0.2374188768094065	0.13948381387159775	0.8892809451325798	1.8252000233205272	-0.09482421315705118	0.9137674830555078	0.3564488682626336	0.8314139014272103	1.0027511442810322	-0.29236520947100164	0.16646543351526716	1.1639689871886003	0.4096504391296098	0.8034151566255199	0.7831503665721573	-0.027128135717601115	0.7727047517504941	2.3065993835617356	2.669540580170477	0.9273891995119751	0.2521750625949136	1.1281512114721142	0.5138139229327698	2.2161009514728294	2.057532212351068	1.1999027909228155	1.0962895724735229	0.4920657938191539	-0.24730281977592106	1.1555097360189026	1.6749431662955907	0.795246232409974	0.3157031632325216	1.0182361907181474	0.07546927196188943	2.147514715772445	-0.08469041850753434	1.650488091576887	2.4848424080801403	2.100086207400911
0.8369906655826054	0.8770353248036511	0.7663953089306987	1.8268611927917209	0.7220307720619739	0.026054048824095222	1.5091325556110884	0.005313444817699542	-0.4107625660698216	0.6105577039497241	-0.21922840969865415	0.2334862549761505	0.9323146373599661	1.831884769189114	-0.11251238786502034	0.9723625208840492	0.32855007613216625	0.8550387781640149	1.0269013871273	-0.27222095132473756	0.17199673091677783	1.1600028260541326	0.5144472461553677	0.7906193527135531	0.7482289381626606	-0.03628514976842377	0.7393330659832236	2.3503484195473376	2.6678113264717043	0.9174158810945239	0.24833976742944847	1.114829440933044	0.5271879739710211	2.22840477421028	2.0829161006391064	1.1843999910804452	1.112683262652378	0.44188967553996694	-0.20429357080692917	1.1459170428516101	1.7066744199745734	0.7714974269683295	0.2911972359681537	1.0142263265262694	0.05942743605540503	2.14193838194912	-0.08206436253908153	1.6382522562458735	2.483442256512749	2.1113579862126586
0.8502797196683947	0.9225872356229923	0.7719541092687343	1.7927692848088352	0.8446224621365485	0.027824580741156756	1.5230450890381435	0.020037473449837924	-0.29828913319527617	0.6223715607905398	-0.17554196638710484	0.3107374223514562	0.9797003886126232	1.8336549889283884	-0.12278050028333432	1.002368694917377	0.2925186369956006	0.8692077087060983	1.0656999524699224	-0.2572349546991555	0.1516747913334286	1.1458775689810967	0.5883565859938087	0.7765816507372287	0.715763136780059	-0.05399796223075852	0.6910487434651286	2.3762504303171346	2.640993259302663	0.9087142149989542	0.24074573755019202	1.091063083515801	0.5421740123999006	2.223537211570652	2.146749433160352	1.177132177591956	1.14853732005119	0.42208771255481076	-0.17417355502933185	1.1658953823974103	1.7614022423419222	0.7519315209772053	0.2700536137669832	1.0273077196018967	0.03552014547129181	2.1146725147228302	-0.08171664843512573	1.6541897784642992	2.4684501745634315	2.1314087082760933
0.8958189296651742	0.9845446582751215	0.7693593564477648	1.7490371877115887	0.9495785790645549	0.01989651882135482	1.561070900740134	0.07768073063542054	-0.17855346765994728	0.6466024508484997	-0.1100532605026042	0.40849378340563475	1.0128290346841142	1.8149113947834359	-0.1277880965816552	1.0338902753936203	0.24257980831426645	0.852099679794739	1.1280193445689606	-0.2516176997805646	0.11994125522864019	1.1383767400035665	0.6827481701307202	0.7595210807837017	0.6916325289312227	-0.08652590417578805	0.6397934288258715	2.408085163464418	2.6065885660643024	0.8876510526693708	0.21087371373250444	1.068929278782725	0.5422793478461312	2.195637347777808	2.195791570271972	1.197396751914455	1.1909506280905369	0.3996357356277746	-0.1497812833461702	1.1759020437852639	1.805841424842353	0.7393057602678446	0.2416017206418032	1.063102994903563	0.009731699898833907	2.077987662819856	-0.07208181037473357	1.6917831023965715	2.460049265159081	2.1430275168997204
0.9394600511943313	1.0253873249588321	0.8012425163180431	1.7104439543902086	1.0170861451003257	0.024173388127503515	1.5531082333034854	0.1435355221514693	-0.026545422661013274	0.687260272006468	-0.08396323379771232	0.48820777773880897	1.0209770708076116	1.8042111592090655	-0.13307887661193382	1.0427721279400095	0.19511705628980092	0.8082777882773137	1.1678360829981091	-0.24220288810426666	0.06780206679370318	1.134730286333715	0.779904195106407	0.7356719198145393	0.6933101396457957	-0.1070371073012512	0.6042354147707936	2.427845194728065	2.571387175053248	0.8757680052884039	0.16660944233312164	1.0435784194064053	0.5224632649670655	2.176185615120643	2.2586298819621207	1.2031387150438784	1.2251698638045083	0.37921480581128186	-0.1466109185857237	1.1829744867647054	1.8569129652940728	0.7099699338857862	0.21668001084134433	1.0884183303662516	-0.018338551732264136	2.026644216184546	-0.06715177139183925	1.692569844206216	2.4489211478412876	2.162029178375154
0.9980798344622892	1.0230956723185292	0.8384691443420443	1.6980451516558712	1.075177210732107	0.030495506196354903	1.5390381994980111	0.19593834891780687	0.07143776261467742	0.7269205771068719	-0.07300382857634949	0.5753246894126061	1.01149234948859	1.783092313927937	-0.14455970714954755	1.034038906006956	0.14118991621485277	0.771692204585263	1.2046682372887743	-0.22441896117750448	0.04259752911900607	1.1345804933258181	0.855061671706786	0.7280099721728626	0.7316364501001184	-0.13259239545657514	0.5656004454444086	2.449940987995431	2.53046411415166	0.8868372579569253	0.10029072954733295	1.0311520331104822	0.5005676946832027	2.1570672046877144	2.3251711017258887	1.1959179586202686	1.2868716276926115	0.3625753453823761	-0.15137938700435422	1.1700452680450752	1.929352787781283	0.6672694547754725	0.1933177060085625	1.1052872069566153	-0.0460717194990954	1.9682072180351615	-0.07230182149661193	1.681846153302553	2.4222250086405146	2.1857010810842787
1.0574626270765677	1.025132755938724	0.8547548968851102	1.7074938392621934	1.1086767019555857	0.021109145602554967	1.5292997227099545	0.23636959189865206	0.1677834216387814	0.7157460638912553	-0.06502108752452172	0.6256423470569984	1.0006370037015015	1.748249623482804	-0.14498124018566783	1.0240650095857418	0.09785672827919159	0.7344783967628394	1.2394990129669343	-0.21665754951077462	0.0178502834953306	1.1400088130746835	0.9162998300239427	0.735349430370728	0.7686802090794523	-0.1698513621975723	0.5256778226479037	2.4692502995127317	2.4947527972932337	0.896512943122268	0.015926797639238148	1.0150726197387887	0.47487649770202356	2.1180433730146335	2.3991564567959855	1.2001230580350166	1.3644713115471383	0.33112247618935997	-0.16679292105815868	1.1608009495422686	2.0185789693970575	0.624605240304123	0.17262238380057388	1.0921967984481311	-0.07589930825636063	1.8918179804430248	-0.08903855421697797	1.669594316443208	2.3935174905904555	2.204247390480878
1.104251200203242	1.0265166547813132	0.8479534504001027	1.6794327089292895	1.1388905402314184	0.03273801859711714	1.5298036645987207	0.27782912345344546	0.2951702238087587	0.6982516156068357	-0.03968567723805309	0.6440487855910089	0.9453747305056875	1.7036738192614187	-0.12797940772881755	1.0225145576087342	0.06060940809971155	0.7151702800256097	1.273777506879979	-0.20421367016591946	-0.01197260598455401	1.1517463248875102	0.9510401883491502	0.7270964612191874	0.8015164480518472	-0.20946665447736196	0.5014632308811621	2.4654052783235305	2.4976571074949376	0.8956066404645611	-0.055263447430554044	0.9911949252756045	0.4406616510954217	2.053536263674415	2.450940968393311	1.2085022192259747	1.4130079917181042	0.330253733353738	-0.18835181491008976	1.1231225532983324	2.1453314782918826	0.5872367963915064	0.15831867091263607	1.0787097108939354	-0.09886207307263506	1.8058028220730395	-0.11127274948548486	1.6775444091027005	2.3653846522116213	2.2099285446448236
1.1472268570591921	1.0202537679440742	0.8461681671486625	1.664501030777016	1.139738308317746	0.03755948076907415	1.5212887076995163	0.3398485167827561	0.421228250941937	0.7056624015689986	-0.011969984053162241	0.6556284882303139	0.8983087916289125	1.6540333916076524	-0.10596025128819746	1.0244921270324858	0.03724732017948008	0.7148991791560712	1.2851285941082502	-0.19445379310697838	-0.05306930855030967	1.1517720356276715	0.952952673767752	0.6921530359715518	0.8508642157637425	-0.2412054633352852	0.4833743822373755	2.4593174982989034	2.498046753315131	0.9015555579611613	-0.12315815513062067	0.979159976593832	0.4020846151161045	1.980106171299705	2.5175971456343555	1.2274872418694147	1.4687272398884113	0.3485460939544285	-0.19725302487168253	1.0967641471983243	2.2428337318616753	0.5488209843748064	0.14446590350591454	1.0657405098716408	-0.1214559704216284	1.7146737106962615	-0.12491263461370794	1.7006012779680613	2.3583385249269346	2.2296698151860985
1.1987340966818203	1.0278108900570535	0.8420461708104542	1.6868620715277047	1.1097111299808882	0.012112471459400068	1.526511728723224	0.3972450438076357	0.546982894656718	0.6885914601020012	-0.016754175722916348	0.6625791134999448	0.870103950789372	1.6137593451442929	-0.09706590422606	1.0396368042650115	0.0188484642157458	0.7004461140487982	1.269229667093496	-0.2089730523796967	-0.09356929712375496	1.1588357820224573	0.9561199173634745	0.661433720508747	0.8993850020744658	-0.2495693407903783	0.4801230572253231	2.433245505387055	2.5037613531685707	0.8963013109766523	-0.19271259821827286	0.9668226599346618	0.35830637518168107	1.919551311189706	2.5928674698393475	1.2288098457567673	1.548414260521005	0.3789053223956136	-0.1892997198612895	1.0670444357581286	2.354428168280813	0.5448318740887504	0.13237462328410649	1.0675706427416287	-0.13936563589283354	1.6115231294516252	-0.1460427521316554	1.7155320373622807	2.356353611588823	2.2438470790347895
1.264960081815982	1.0206524729867403	0.8245132860332433	1.7273343234054046	1.09710255398887	0.013562298688818874	1.4954755524590024	0.4600829312029914	0.6589312177032722	0.6803978282046036	-0.007671935445751757	0.6661616012274785	0.8167109482966737	1.5658489049629989	-0.08737821037286556	1.0627402597084732	0.02182215657658618	0.7093012068740134	1.2602347763715191	-0.19086663566778655	-0.1258564992069302	1.187672053900903	0.9302897767357805	0.6589421444790527	0.9577075697932281	-0.26447629467614886	0.47607365532293616	2.390831818946222	2.5245958446452397	0.8821640208872648	-0.24954346116451065	0.97452952745159	0.3032767709822014	1.8674617774094942	2.672350346933886	1.2335345753134805	1.6359049483005048	0.4213632626300311	-0.21446830192433222	1.0492598362543846	2.396355497727584	0.5615430730314157	0.10863723895321815	1.0741308727172991	-0.15617091986613257	1.5117169629140517	-0.16513645957634873	1.7080673243955182	2.3532659686184276	2.2457094818480052
1.3226858323935462	1.0025643396499393	0.8006261279404481	1.745431775860995	1.0717121546226271	0.021870365408318094	1.4793153017670455	0.46497025678146964	0.7374103010332773	0.6653440858762364	0.04068359309695516	0.6719498949437714	0.7779627419061093	1.5138672688603498	-0.08267541488527788	1.0659944878741396	0.031044203454088377	0.7543339287174066	1.25624847446912	-0.14596560979867323	-0.1267268436545261	1.1930824879174822	0.8912874341713115	0.7033281108343883	0.9940436997754617	-0.2824401174076037	0.4764679991981603	2.3506976527282815	2.5409212492643087	0.8516045665175834	-0.3046311523760017	0.9954198731768406	0.2421387760912598	1.8313637741491466	2.735312557238433	1.2464212025913894	1.7197599878555079	0.44556864720468	-0.2589247340249268	1.0060905305496988	2.429689793305134	0.5643479162012989	0.07768753114018538	1.082250772577245	-0.18756032723760602	1.4211457463511026	-0.18617346452626177	1.7287332982359769	2.364709151545445	2.2311615594143546
1.3724310286932688	0.9828299366274456	0.8130847097943272	1.7571938400807174	1.0590729706025348	0.030966276473686917	1.4594376268891538	0.470386500908042	0.7995468986572319	0.6355644398302338	0.07281227814696474	0.7087668457436563	0.7184828614185588	1.458617534777503	-0.09313267674287648	1.0926244001855883	0.03289618323547483	0.7411229748056636	1.260104162248298	-0.10759575678628075	-0.103073524031731	1.200135055729589	0.8551941000104399	0.734638447807057	1.026011503947601	-0.2893064970445676	0.4746532125887103	2.3111358016152344	2.560918356731275	0.8223205898601188	-0.3634207199347558	1.0231404536783468	0.18394709647948843	1.817647300080413	2.7446279448137703	1.259291810442957	1.7893663475019967	0.45034324986827007	-0.2808423225530479	0.9562846146048241	2.416217509422689	0.5439465635900383	0.03601282744650225	1.0669886464649658	-0.20608856874412224	1.352474031897645	-0.2078970489735173	1.7410024700843478	2.396359382385657	2.213893765920255
1.4045214000383166	0.9767972354561547	0.8556978724089138	1.7589856670565183	1.0666263187344975	0.06780374812333598	1.388439659695175	0.4214334641132119	0.8414964649599543	0.6023314048597979	0.10006892581581509	0.7452375293350939	0.6530727457325058	1.4137601046885058	-0.11004912173856403	1.1154587559922735	0.04679895667909331	0.7544733892608712	1.277912935143536	-0.07146010040506004	-0.10754858106392735	1.1968686738708196	0.7797088633585174	0.771559097243849	1.0333159267189298	-0.3018494895605296	0.4890440814229966	2.2731867385523747	2.5859949783564575	0.787085460345766	-0.414450482418634	1.035216421271782	0.1303407043484597	1.7953186791783593	2.7533417215913576	1.2698355966183636	1.8479038330543802	0.44216034913823643	-0.32977571904147884	0.8884550470851774	2.4275804538340533	0.5153057716791271	-0.009207712042772705	1.053527603494579	-0.22613242419226592	1.2933030909645942	-0.22892168583933925	1.7486858706049777	2.4069216418692845	2.1746583305610097
1.4313604896676015	0.979305770272403	0.8281601160180682	1.763154864466284	1.0757410477549003	0.12635353222958187	1.3529176887548195	0.3509129609354842	0.8229466907087788	0.5682956903015205	0.17804695293608658	0.8209836609063921	0.6073395759813464	1.3544051319970105	-0.1160921761102264	1.1636901722861066	0.041565221195205046	0.7871944821924326	1.2994169564224995	-0.01374571666232	-0.11061139512031395	1.1708773512841497	0.7494114746208984	0.8018630663801888	1.019033978786492	-0.30867305021453845	0.5045535992094495	2.241454120370279	2.602041454830182	0.7428547282421007	-0.4499181694866894	1.053805020068315	0.07603519257598901	1.7763391530055288	2.7164493125226006	1.2704533457466731	1.909435903782524	0.44158317749486786	-0.38059768951665107	0.8405600900739479	2.4562837394824095	0.4862392102413774	-0.061017611082678336	1.0308718207247298	-0.24229810757298043	1.2348475311789486	-0.243348905101158	1.7683810850599762	2.4058302545989316	2.1268178938820377
1.4697440902741354	0.9770555714600089	0.7854532839033055	1.7503688991175324	1.0753972571949089	0.18260997526759007	1.3251520923825797	0.29903462043890466	0.819485332918504	0.564603130860361	0.2668446344455053	0.916618110885083	0.568288526851171	1.285991709695629	-0.1075480257242504	1.2322401756893213	0.038480742406764246	0.8320290918619323	1.3078965898552342	0.013962679179539372	-0.12535615914198495	1.1578487131719117	0.7516241308611157	0.8162019258137688	0.9813020655613045	-0.3162643388830601	0.5369635687912244	2.2040200309318614	2.6105326664826234	0.7020923842862141	-0.47551973329183195	1.069310168676734	0.029965847508835797	1.7321514722712776	2.6905711070822713	1.2613723334391107	1.9291668927739198	0.4536500453353625	-0.4014691713810709	0.8208091415225403	2.481825820896847	0.4432633465289298	-0.11330127293809791	1.0065431743025113	-0.2563746685465212	1.1802798498955807	-0.2554205573880582	1.7850413429747196	2.400121265759792	2.0742127008770503
1.5389206724205728	0.99753868588631	0.7518384943841782	1.7240146439636301	1.0896519359084151	0.23780748773319305	1.3090361850175039	0.2716475726008601	0.8471112749893756	0.6042797695570291	0.3627740278803001	1.0153698044493005	0.5373672388515858	1.2456588622269438	-0.09981343493841308	1.2944240952434505	0.03488110672998165	0.8839383915307353	1.3127046294304963	-0.008691670399842233	-0.14595858111363175	1.1425038727286099	0.7117830757068386	0.8599299886072748	0.9221198266803479	-0.31352436586231214	0.5774213725612478	2.1691078669336985	2.593146811787073	0.6546457806002769	-0.490532061029145	1.063568693012891	-0.01243498352308155	1.7362148289095756	2.668678094187541	1.2528570071242464	1.940367750436883	0.463752539341358	-0.3788528001408331	0.7805536473421542	2.5317571399456487	0.41606781380773655	-0.1643889537445816	1.0140460178691277	-0.26689274324898865	1.1316023509472537	-0.2539935017017248	1.8072407966136375	2.4098076428497763	2.0338688483130887
1.6070087031895537	1.0217477851602879	0.740488693836023	1.722856355811416	1.1287533946079926	0.2687318910665312	1.3031868701161449	0.2295084250345492	0.847059022104161	0.6267547980165861	0.41958123855189544	1.1375973364054535	0.5490149361168805	1.204874175454178	-0.15077137473565808	1.38024654044905	0.03690757513483874	0.9237328710920354	1.3029023994429407	-0.050273952183702564	-0.155238481692996	1.1014695314309677	0.669279108079921	0.8961228408556992	0.853493168076737	-0.3087133592715577	0.6081332491293022	2.161090271166961	2.5740463058630842	0.6089363350218553	-0.5148518389096032	1.074103521496721	-0.04282331292510195	1.7535912339087034	2.6560825865939046	1.2661040714948484	1.9610248426215235	0.4757726363762694	-0.3632800759425524	0.7368158641514869	2.5200014993561575	0.4173427425213198	-0.22610135541234072	1.0253523723866715	-0.2824717870943041	1.0928890651334269	-0.24116246916234513	1.834222040302361	2.4243661945208013	2.019340284392324
1.685991279365473	1.0013564133697428	0.715978149069642	1.7108959107479442	1.1941614133587939	0.3032990155689435	1.2763864455544083	0.16693795176546458	0.8155536991612979	0.6329918984186207	0.4838745084472878	1.2579078180726249	0.5959895000291177	1.1819000037155414	-0.17978473701405803	1.4743187669611686	0.0171737427185198	0.9378170826123882	1.3237317524948726	-0.07675119044123627	-0.140331505605018	1.0889886438699954	0.6613345134298839	0.9655186792133696	0.8167636481193117	-0.28114027625692295	0.6135454176208993	2.1692035408010826	2.53137336839455	0.5610830575301934	-0.5448419826780342	1.0849149346420472	-0.07272437712248093	1.7807649314273206	2.6168693137894574	1.282067429844548	1.9715358365884412	0.4982146620680751	-0.40554402559876906	0.7232030148140995	2.5324569806345245	0.438182670610053	-0.28920958270430963	1.0258802760661916	-0.29129217913742966	1.0472542105155915	-0.23538938939068116	1.8550933670897436	2.415860683334189	1.9884184762654755
1.7605307489425897	0.9769732037668721	0.6666037353111196	1.6933424057671502	1.2861994566128467	0.29834564090282395	1.2504604298732378	0.13977547269644316	0.7799409827564163	0.6463971142097498	0.5564267710395852	1.3598865063514132	0.6479074495228486	1.163516952576927	-0.18239716098406486	1.5381188488687272	-0.0014577647431751994	0.9759641030434155	1.3527064902390133	-0.084977239405249	-0.11613166984697917	1.08876395435815	0.6507921168898361	1.0197734499606956	0.7912642434685354	-0.2739866594585726	0.6286713219777125	2.1908349466267625	2.46871295671212	0.5127848639048864	-0.5608428526203812	1.0930390230890281	-0.09441223537473194	1.795513117142497	2.571356371230238	1.3012757232426282	1.9551000003960013	0.5079340335176966	-0.4390070344103683	0.7474799187346677	2.539423130337221	0.46556020648804763	-0.3530679491513315	1.0365745828642159	-0.3065120140786274	0.9929947961814859	-0.22670186612883364	1.8596751380354022	2.42541851365561	1.9556950453621915
1.800286457660818	0.9719519334798143	0.6328353421671824	1.6582744320361074	1.3142509268548275	0.2885671734456419	1.2525721510486754	0.08913373785560315	0.7267111269304013	0.6739262240276332	0.61269208517875	1.4498249206589686	0.7138188221572229	1.1268684523103496	-0.1804570281639729	1.5603039235750513	-0.03820746921868346	0.9930017499982601	1.3634651858533053	-0.07495997428416898	-0.08280744259793667	1.0838688530030671	0.6411844434597455	1.0688683896070432	0.7589792790618002	-0.257207799274736	0.6298972753857223	2.2120324424003655	2.392762694052157	0.4660131801530567	-0.5832927836146184	1.0541976296513702	-0.12143512094057556	1.779976597912859	2.519312566656388	1.3162438747308376	1.9469613833516584	0.4944272219393498	-0.43828447654680386	0.7368071183440102	2.597135443658332	0.483619996692192	-0.415443294688526	1.059731223015014	-0.3188240343006967	0.940910178181627	-0.21914989387218364	1.8799130709929863	2.450011274849203	1.9068022742290691
1.8502465007444346	0.9448245697545359	0.624744235341628	1.6423383708700772	1.3154740593165144	0.29335959066475586	1.3002467147468735	0.0843867677577644	0.6927657525900939	0.7074964310923806	0.6216590109616857	1.562519920053162	0.7569974089712336	1.059488225568333	-0.1816654228675176	1.5719158858085023	-0.059139641493546516	0.9837269721730862	1.3731460578366084	-0.09841129495651701	-0.07134222225292482	1.0954677503906756	0.6002409226775496	1.107057664832524	0.741970865954766	-0.23872374136647143	0.6323102843364989	2.222905329693711	2.3460725667476057	0.42102555959932886	-0.6116226630804263	1.0127978280948777	-0.1524911670020735	1.7613198123063512	2.490174678082608	1.3299785303907208	1.932429881509878	0.48027158982397483	-0.42970784908758486	0.7390212652701791	2.6631560861195225	0.5033184952695289	-0.47130362329800635	1.0990495291342761	-0.32245269521377934	0.8850387118813667	-0.22745360431309442	1.8776035170704364	2.473631113441512	1.8826679023407842
1.8878322133165395	0.9130655592077973	0.6027733542457298	1.6323937311543815	1.2658008997436663	0.2906535692248724	1.3466861907318155	0.11186393858864052	0.6630560287936957	0.7188226134161648	0.6149834168152502	1.653808656658019	0.8166404590383161	0.9796869054092481	-0.1535815949764597	1.5721990662402263	-0.05992160902835923	1.0289160983642898	1.36642405855021	-0.13440178499570535	-0.07291667729504166	1.1175868119373806	0.5627250878215957	1.1434437597826874	0.7329832682542223	-0.22797440025353466	0.6446985837636093	2.2404533937114346	2.3026806032698937	0.38977175304189016	-0.6332462965573737	0.982460241029305	-0.19125564089846397	1.76036746309425	2.4856083116241097	1.3266324727135572	1.9064557369798323	0.4644909209954605	-0.4465282518857544	0.7246693952010158	2.7202414880419816	0.558246050714591	-0.5197872620491847	1.1462072549801525	-0.33162714080138983	0.8173153401819693	-0.23919071500836325	1.8684319744149538	2.4825789767434747	1.8707349449087833
1.9239792560920512	0.8840694569203809	0.576754945858698	1.6395818370492692	1.1943680324065613	0.2872335260275956	1.410976302826064	0.13547025300609083	0.678503881768042	0.7225408399371681	0.5997624475133656	1.701751688072579	0.8948887572419271	0.9135356196785349	-0.11236106831359252	1.5462419030207184	-0.0636855779060824	1.0590239353178477	1.3351548317595647	-0.1630893317521776	-0.042082382920552164	1.151466860320538	0.5490938010988204	1.161249694442922	0.7330987257080446	-0.23447342925159137	0.6465737291294713	2.2444672973430633	2.2513672543253627	0.36635595974002194	-0.6405931908853716	0.9459405179917436	-0.22575096280116136	1.7933491680994451	2.498165500058654	1.300935310432863	1.9098129996935456	0.4535336158831657	-0.4563215468777565	0.7505555276972853	2.744878965760377	0.6580085992539974	-0.5586377970373573	1.178808061906126	-0.3375221897644454	0.7551946153860338	-0.2565797384726163	1.8656517088673117	2.507748938133166	1.8787445296152672
1.9703383435230493	0.863041566916886	0.6039722161818915	1.6824343390828589	1.1537254594934434	0.26365023452535474	1.478493393012619	0.17768622673022544	0.7263627743623042	0.7214184885367272	0.5813708735564874	1.721288826830159	0.9591671287243477	0.8305944805745542	-0.07837577791685099	1.4880131223140918	-0.049658169731413446	1.0543044341226602	1.3381219321177746	-0.20949255362903144	0.014674710454376034	1.190062034877648	0.5107933285437173	1.1777455941640946	0.7290535416632867	-0.2562427062390985	0.6257714190585468	2.2509460991343877	2.2154363455365456	0.361668923310491	-0.6516506886587508	0.9217112328571669	-0.2558826441637577	1.801945442445896	2.5306179958939174	1.2849258962324301	1.9087981680506492	0.437338975669063	-0.44063304802894754	0.7908839036066433	2.7465324971675598	0.7388134677939061	-0.6008905398665814	1.2228764994263088	-0.35200764580369703	0.6983127424944111	-0.27159238038140743	1.867077178349532	2.5312679557305238	1.8671204543373996
2.019082436255619	0.8509793533302975	0.6109658466413982	1.736690859910114	1.1462709039724834	0.25035006653594505	1.5373951235163636	0.2280930508192583	0.7886719648495433	0.7225151728573243	0.5377837625310219	1.724895277686305	1.0211624314499599	0.7735418767205287	-0.05539466147072582	1.4159210167151708	-0.03355259281900723	1.0371390569504368	1.339742781394911	-0.22674582276118502	0.07858879681545657	1.222524638977123	0.46100690778503195	1.2110134546089242	0.738401004945804	-0.2769303288769964	0.5986596069840356	2.2523191526663027	2.1972731335578244	0.35139876745176607	-0.6699709832691699	0.8919104075499202	-0.278914569690922	1.8632238234156442	2.5644857460049897	1.2707507063481447	1.9173205356397378	0.4106218993222378	-0.44560825689494993	0.7498271476979393	2.7271571482360617	0.8112974149234919	-0.6403562610514465	1.265938213610784	-0.36965664822158495	0.6389111928381747	-0.2776437822665297	1.8618353443601887	2.5734161726700813	1.8350628708721821
2.0374950204923055	0.7869405105946469	0.6153509071314419	1.7798260546460472	1.1609325951680476	0.23366374112757549	1.5690439495576576	0.23781599206229495	0.8442595341932707	0.7175415927948714	0.4868978423508077	1.7303109447526772	1.0846797800134442	0.7188677735319213	-0.04712396713125865	1.339496719870706	-0.028454570708929428	1.0392896167328338	1.3397170699533318	-0.19984017316513958	0.1502841468421134	1.250911531831877	0.45177334431276356	1.2274616710660315	0.7949750182133075	-0.29589918251487785	0.583517606958846	2.2596420524698675	2.1788775567258005	0.359210446603358	-0.6957977723201438	0.8785628536949484	-0.29370625830378455	1.9146877166717953	2.5821968613374477	1.2480511792216775	1.9348244405448654	0.38066370566084157	-0.47501398442687764	0.7251231568455955	2.6858286804609337	0.8666331742108945	-0.6752377923871732	1.3010803708876928	-0.3877113811638401	0.5795667659639541	-0.28627429167732377	1.8423094794133674	2.6047072287157773	1.8235731664484631
2.0281399461167027	0.7123584840906301	0.619290229999958	1.8219599060746998	1.1596039690173665	0.20651518166384225	1.6050886971777953	0.2577671542786704	0.9027985998412398	0.7294721181804316	0.45486924157880787	1.7275096550179032	1.1383469073997559	0.6857891132465547	0.0006584237938804096	1.242910289194055	-0.016166509447586536	1.0336499366246934	1.337199405593922	-0.14614857714116233	0.21968886587182856	1.2871021932547595	0.4536770011777884	1.282677636031098	0.8754993587752452	-0.31158992263849006	0.5877641807988451	2.269429693333182	2.1769265994875635	0.37188597688262204	-0.7150219827296017	0.8581084804022249	-0.31761966516779117	1.94626602929638	2.5919503646317397	1.2185403922574654	1.9802367701824548	0.3494178221606196	-0.4942739245040343	0.7160756190110134	2.676151524642813	0.9046521150849307	-0.7073299872765108	1.3221113723137432	-0.4116178377738481	0.5231637048584268	-0.2950652845207128	1.8102584181648673	2.6238796011682797	1.8178437583443103
2.006973239013539	0.7140176150921614	0.6337095908354923	1.8656884835118153	1.1592250832329518	0.17224213730896648	1.6536634749033063	0.28258200325573224	0.9835989780113836	0.7319163241928262	0.40723252484800254	1.7444180385667178	1.138660192992457	0.6633735510585103	0.05270694521534423	1.1354988562682466	0.02236685651228795	1.038399415319878	1.3351342626063016	-0.10847410503300843	0.28984119037518463	1.293642781980174	0.4485310580116371	1.3284987431525301	0.9128993665970354	-0.35159898164388514	0.5831098500266414	2.2495040787259843	2.174996311357114	0.40535286102440543	-0.7331411573970221	0.8287670669055981	-0.35075102427320043	1.9617245087989155	2.606243410973165	1.1891477485625248	2.007362166346737	0.29918697208766487	-0.47208447228761924	0.7230504004736324	2.685358847533532	0.9228546973049964	-0.7405675682561242	1.3373194058288802	-0.44853562977780187	0.4760485205340187	-0.3184355536727689	1.7736175852065426	2.640565475832786	1.8506820592468494
1.9896596378038294	0.7069766292758839	0.636787943853731	1.9426976872716122	1.1306226239108355	0.18417114148290753	1.6550373765094062	0.290097669887449	1.0813055396795899	0.7532853348482065	0.3612601171913292	1.7766232852651722	1.1137474615895488	0.640694931741378	0.09418903853139368	1.0374500568096496	0.06298208409081969	1.0536540527096807	1.3302326333836922	-0.0616372216786905	0.3574375949099804	1.2719350922760517	0.4539230971087451	1.379176014272208	0.9646312611776761	-0.3639550916146113	0.5590428018866842	2.2194803937612995	2.1922784444315253	0.45486112119681116	-0.7468770809201571	0.8018035783164906	-0.3887138007402298	1.981442105611125	2.6067658288421227	1.136185522647923	2.0490833924787974	0.24171759350805017	-0.45798167267015205	0.7107916936605445	2.6572403986933146	0.9168948305452325	-0.7718612666737112	1.329810551973692	-0.4718944755376028	0.45123945579740027	-0.3395183104784656	1.7458696016185893	2.6330517911840103	1.8533545304191303
1.9680387164412128	0.6978510898918623	0.6579411009797014	2.0133500648656524	1.1495571066759733	0.1889805015911799	1.6716220773737134	0.2884414752159031	1.1895418494289156	0.759656604076697	0.34821271731839537	1.8183490829612796	1.0994172564367521	0.6539267053345001	0.13030144947963437	0.945801291561289	0.10220878844342658	1.0693205548820515	1.3388675639235639	-0.044848589843819765	0.3965963920738496	1.2464870488075757	0.45405773255079324	1.430760522231868	1.0124848981528192	-0.38032131643948663	0.5408546966212424	2.184725172609634	2.247565456321399	0.5403687092178796	-0.7586092098238312	0.7857534641674131	-0.42720281652700587	2.002201995727689	2.6081133859368686	1.0799913774688434	2.064728436363712	0.1916579046810599	-0.48263857212594957	0.7074624562811043	2.6111995767806673	0.8913871901138266	-0.7983481133325888	1.3059406909124225	-0.4926605492048	0.4286247163278272	-0.34925862919098305	1.7040616084698026	2.6282766568106104	1.8584452499400594
1.9330830528027245	0.7054365026480113	0.6775512235615835	2.073997808537218	1.1737546844432827	0.15556307313880785	1.6691691053783668	0.27588926296839666	1.272665105859962	0.7397237832071201	0.3515137306997631	1.8408744238568093	1.1007278344995515	0.7187243300268245	0.16614256608924377	0.8538970381112685	0.14253043198881726	1.0703684640123832	1.3306676709752077	-0.02153246024949466	0.4219723770289135	1.244692886287615	0.4914543819334586	1.4818468655643178	1.0556019974139323	-0.3857372063430142	0.5413308601440472	2.144474595331379	2.3254890561931325	0.6360394961215141	-0.7549573159476093	0.7491306078662432	-0.4584203761503611	2.020721219781338	2.5933988288454275	1.0215525101736056	2.078083177141981	0.14334167226645184	-0.5091282256476981	0.689669110969884	2.5842816562564366	0.8737433099878024	-0.8294910189322087	1.2649665502917427	-0.5120622278117918	0.41567771360399064	-0.3287664232622477	1.676796337653191	2.628526188773116	1.8640499664465071
1.9150228620130416	0.7094896240988476	0.6791994119890111	2.1419867633193705	1.2363876694177003	0.12679646776043937	1.6819204072018201	0.2433120171989151	1.366493870076941	0.7374639134954215	0.3552354788041773	1.8606775533419857	1.0913357935017036	0.8045202579393598	0.19125620735656215	0.7730487119475462	0.1687166505926286	1.0632950773826446	1.3431346347680049	0.02432973480831977	0.4456294205283454	1.2440881249646876	0.5337586035356983	1.5341478773076984	1.0861481447450325	-0.3926637093114627	0.5467832678065856	2.0972472094315746	2.420582303569824	0.7012707139403651	-0.7458474155709593	0.6995516353242517	-0.47828028567632475	2.001487733818613	2.5628048122261404	0.9980640262998003	2.111995190599032	0.09728735561973466	-0.5035338291418172	0.6723713614156732	2.5593033743548816	0.8351679335596602	-0.8668409008328041	1.2103049791644875	-0.5179862965862952	0.4113454015574257	-0.29977281865420463	1.6579051999968626	2.624325734070941	1.8528606036565303
1.8833573958727805	0.7174807103924261	0.6687174001436367	2.191841949152763	1.3086652291800593	0.11104200125578645	1.6655827832023402	0.231244400716143	1.4120077165196032	0.7397296166343573	0.3767284415226973	1.9004503560561936	1.0569840282620429	0.8853377523141628	0.2044782935895341	0.7125619975444342	0.18171651465130395	1.0565488365137436	1.3791985311842911	0.0901029505894402	0.4677164776376249	1.2263018820643175	0.5565726895476747	1.5890677041064636	1.1398080396991372	-0.3828141059443901	0.5380460024895438	2.045361810119724	2.459477079184128	0.7730581918277147	-0.7400815805187232	0.6718228510404128	-0.49763670464626913	1.9476059317295171	2.5267324331619587	0.9755947784269979	2.145950459175288	0.05229085527801876	-0.47887072747259846	0.6277458787661271	2.5475505387380912	0.7683741349375424	-0.9036363325328327	1.1457925450687267	-0.5168769994876745	0.3985823158914751	-0.263750321248383	1.631341329505459	2.6304165824284604	1.8425903432026076
1.8520965803413738	0.7727608354784662	0.6204043946102897	2.1521891381473894	1.4027119762804183	0.11391624138088632	1.6362570135900132	0.21354335846833522	1.454069705696575	0.7380822567825668	0.386437432394083	1.9450936646608448	1.0210841100517847	1.0134241369542607	0.19493327245625727	0.6672917724280805	0.190904402380296	1.0521330204272217	1.377866678510502	0.1498914017253053	0.4837708545949904	1.2061155974627913	0.5762680890086015	1.6355639058612437	1.218000557009965	-0.36060780135995363	0.548477336903212	1.9827873304518668	2.492581976852198	0.8172782311276215	-0.7396460189853655	0.6444913642152479	-0.503609398428555	1.8962809227334643	2.512017876070518	0.9453621160632542	2.179025097888746	-0.0036977794992986922	-0.45574370732735225	0.5757287311642423	2.544559035352577	0.728404836449216	-0.9198961633649565	1.0844104696038972	-0.5088764151438141	0.40281201607560896	-0.2425898365646188	1.6109993866137189	2.647169251002122	1.8635758252228125
1.806348067780787	0.8145931734006812	0.6064020604383745	2.0929490985436874	1.499044192148899	0.13568422333043248	1.6199804914322553	0.1688704251199536	1.4725149741773216	0.7034445325334083	0.42870685774846884	1.9859783565426619	0.9703331493908646	1.1295253293141378	0.1824050944519755	0.636001273442255	0.1950348896893304	1.0413724012978463	1.3728447197413032	0.15127875094346324	0.5001067566261119	1.1806865575848693	0.6082484207718223	1.6553838310168747	1.316526105676442	-0.33610235159167173	0.5474955011322455	1.904936451991857	2.53047039195002	0.8778975298250756	-0.7301957617821028	0.624283104392499	-0.5176800493423493	1.8115443288795323	2.4954052432987055	0.9100472906925436	2.2212664945568923	-0.06437543631722387	-0.4288229999728337	0.6003302503056516	2.5338019650446078	0.7092423745665679	-0.9170357294276397	1.0131524883015146	-0.49171263779229235	0.4096876644372333	-0.22517970691458783	1.5949058494940584	2.6453040625955158	1.90827707975855
1.7725627930656853	0.8536813015035498	0.6227118584086886	2.064882848705138	1.5648377829038398	0.14418592306888595	1.6334439559837413	0.15212084528827047	1.4762771819127711	0.6859979183523339	0.4696958570678822	2.013527567351753	0.9023919471871151	1.1775657506650987	0.17603778389868216	0.6203880186445286	0.19881916941211358	1.0091022742358056	1.363510437990484	0.13348117365542495	0.5044160266704298	1.1536019696122046	0.6384917346187826	1.6685895855175303	1.3674456249193454	-0.31179995836670726	0.5217451143412464	1.8173511895503764	2.614650365827876	0.9275132823372922	-0.6987091851439058	0.5961007681425636	-0.5357349117249981	1.7104352648208956	2.48202547024898	0.8863886004138555	2.246337827111727	-0.12992919839809028	-0.40915371380988075	0.6172504725037874	2.5100690910222547	0.692180995203905	-0.9223564672370534	0.9445580665510189	-0.4636365624575364	0.4197671557901773	-0.21583577021415631	1.5755933382583274	2.646922239564491	1.9206292343997315
1.7431988485956846	0.8766622407776374	0.6502171355284004	2.0335687524883985	1.640745692528066	0.18902648943318157	1.6516334700258994	0.1368944917780539	1.4738181294661579	0.6768837716369032	0.5300440930103659	2.0283236011133967	0.8301613430766352	1.221005767046775	0.16572967988463383	0.6054542404296624	0.19524353746131112	0.9860600036945957	1.3670339339444624	0.12394035864427047	0.5410008803028157	1.1153499775433364	0.6672253658040884	1.6792129148222201	1.409858851028241	-0.2999180220129843	0.5065870186476802	1.7219880658604318	2.6593852972628387	0.9674199979755562	-0.6560614433849848	0.5665788714346218	-0.5453720019917621	1.6130813666138628	2.470071169917487	0.8648915314771772	2.250652247976063	-0.18640842907227098	-0.38794524501624483	0.6054815309093914	2.4739045779894924	0.6615679735683282	-0.9352675511321564	0.8969605879246693	-0.4447141253081693	0.4329511461657177	-0.21244671406617308	1.558313021120729	2.6452234057995545	1.916566081823819
1.7367528652891573	0.8246927459386502	0.6583453871557489	1.9886930858176672	1.7206914845355286	0.2607941474957817	1.6685343580905747	0.12158687983167751	1.4813726299315746	0.6848650667828661	0.5859581602879829	2.0294414810631585	0.7522889875842652	1.2434027604962954	0.14507672282261877	0.5977615892432362	0.18163896415198363	0.9512039914154181	1.3470900829405095	0.12876786141095448	0.5821065201725	1.086792052373595	0.6852643079001444	1.690131127470472	1.4722893393118504	-0.2827643574172324	0.5262867754348145	1.6350473844992088	2.699055218365408	0.9923565713128936	-0.6093018235646293	0.5355381030262638	-0.5486736882943611	1.5413231761892858	2.442131393717993	0.8363879659442116	2.2620372171720544	-0.23284686339888522	-0.3982595259356239	0.5756204289149898	2.42087095913349	0.6439002947729836	-0.9417071099228329	0.8461050320352459	-0.4137763708320767	0.44573122487894984	-0.20884999476969668	1.5425157789673452	2.6284052035791747	1.9001112035289147
1.7423986018367106	0.8017033033152481	0.7077314647409214	1.9224060466934225	1.7981415335936528	0.29801525456423356	1.713322452989169	0.10073153283476119	1.4594675870813176	0.6756995859077477	0.6410034253207572	2.0187539257020886	0.6833165536378754	1.3173960887240947	0.12764362964419923	0.5843793581783179	0.1670446987560928	0.9175966071795958	1.332932334749481	0.1289306157184773	0.6284300559859265	1.0677191546068854	0.6994341363911122	1.7030545468549512	1.508762766290376	-0.27716907851143036	0.5449416550831746	1.5497656785724272	2.7610552512833526	1.0387435166994554	-0.5803937077341056	0.49316439531001366	-0.5570877417139307	1.4901251470881798	2.434364100169985	0.8401495274921181	2.27513131812947	-0.26790705536295467	-0.42293503203168487	0.5663236355673236	2.3807696669150076	0.6443014723415245	-0.9375217273948975	0.8019239016043496	-0.39053373954644016	0.45429206066791367	-0.22054454115605743	1.519645727945257	2.5958324606351546	1.9041168499341956
1.792942705748569	0.7888940704913658	0.749366480908267	1.8682240786671247	1.8612798036218194	0.34443150962026825	1.7424147898372477	0.08893133047826017	1.4726748996744934	0.6746670692867599	0.6690376299212104	1.9906859131585413	0.6113535476378275	1.4085113412657635	0.08981374178725315	0.5802660450675706	0.14316283784636946	0.8753426692489727	1.3021557391794882	0.15537162801723986	0.6893184181019246	1.0541081123370781	0.7098970759489677	1.7042127482426466	1.5580770096090533	-0.27851621939312776	0.5712567315730492	1.468917333134278	2.8091888406411845	1.056083771766308	-0.546392007863972	0.4647851682840983	-0.5520651345996804	1.4574966049158056	2.41537951145036	0.8600236282975333	2.295190602384579	-0.3022577242550902	-0.4261115990055525	0.5515184411439545	2.3313698901930273	0.6579007119530789	-0.909321927233673	0.7553776224491358	-0.3701674187172794	0.454735187054718	-0.23979387529788565	1.4891550824012414	2.5456481802667286	1.9008674666095182
1.8544871552763869	0.799236928104902	0.7486262765246916	1.8480959423004772	1.916005471992035	0.41867282950000695	1.7647184451202111	0.07437572842288905	1.5089985720024461	0.704797887652443	0.7051581274453723	1.9592942146764734	0.5361480357533244	1.4400549858331584	0.038252685492174546	0.5781783325366737	0.10647591234650147	0.844330293817243	1.2784425908400623	0.20097302242259643	0.7456144955491941	1.043425858729138	0.7108858739495836	1.6904209915230808	1.6161548909889323	-0.2830973910054041	0.5966811810794244	1.3953851322019961	2.8239731867934648	1.0494084381399629	-0.5062997045634312	0.4453539238451277	-0.5378798467646903	1.4266140362989501	2.3980681926777647	0.8798406598966055	2.3160684065877293	-0.324903750269121	-0.4285821473516454	0.5397524148187174	2.2656437698654317	0.6803621227114964	-0.8717350536966526	0.7071276268268856	-0.3473063910427033	0.4455812939156269	-0.27012444968545635	1.4517323080917717	2.5036499345571617	1.8881845091452003
1.9126043019526218	0.8272786399752882	0.7698257300702893	1.8162554969095956	1.9789982795955183	0.4969308243166748	1.766572263133623	0.060747949965850576	1.5349635056917996	0.7407632999407924	0.7476161627095402	1.9135845468485768	0.4727442532171942	1.4396170730829705	0.012118718106657421	0.5760865522205696	0.0725688029591732	0.8187633964284554	1.2467033588973542	0.2651546585803126	0.7907121311737255	1.0092842315112949	0.697317490671044	1.6611108419956842	1.6712030574962244	-0.29412336307509485	0.6174110606426546	1.3219707562295466	2.817101671779276	1.0479170524628634	-0.4558066057223236	0.4355961107450751	-0.5208156109943437	1.4215692308892927	2.389312264825176	0.8760270352130878	2.320082259828868	-0.3502067560896931	-0.45232525403005963	0.5379784735355393	2.201707222121013	0.7025164173086865	-0.8154497605030281	0.667507103363959	-0.33064602845432856	0.4398520226667676	-0.3072209734141022	1.404592205664637	2.4761610902835813	1.9046248685554403
1.9885581236371526	0.8259875551904692	0.7851342333835488	1.802017191803137	2.0427438069573722	0.5524429904380783	1.8123144069346402	0.0518686190327628	1.5547800165542376	0.7864262016682944	0.7844556080296773	1.864546400456436	0.4268139746139602	1.4522345309099285	-0.00012735701960531616	0.5715763171455773	0.04501437197449706	0.7920677809963007	1.1911697304598303	0.3194515956254955	0.8033971445499478	0.9767947988133907	0.6819856038155132	1.6299636319790292	1.6980851694855459	-0.3020478355738335	0.6359398575553987	1.2583892659049876	2.836928447918752	1.0450217465070928	-0.3934049451439173	0.44506444752568086	-0.5080299945308886	1.4330860428195202	2.377475476581566	0.8814976693088452	2.299703553155011	-0.3688294977000359	-0.49006055418659694	0.5431574491962886	2.1379123254979904	0.7333504265879511	-0.7576157545225328	0.6370039873208763	-0.30954372967238697	0.4371069919520506	-0.34413910110446233	1.345231202666265	2.4560321786414745	1.9260894737695686
2.0234184441294945	0.7775246928002377	0.838021253398674	1.8351207152274065	2.076293771710641	0.5986038919503672	1.868850813958712	0.03172834627405197	1.5687188695404175	0.8290825549977339	0.8506784919263717	1.80451756512628	0.37290796696321427	1.4601881405776456	0.007854749318210213	0.5687947343303182	0.011391614418009791	0.7640987734990541	1.1406477762148737	0.386489307373289	0.8093806695302538	0.9487309669980559	0.6569765186704735	1.5935888304335128	1.7189454101785273	-0.3125053005812862	0.6664988252738765	1.2042966123456078	2.8402674104989947	1.0586248883643545	-0.3171956930547986	0.4379107493317438	-0.5054311323635148	1.4573127486095807	2.347285088438051	0.8854965186094411	2.268226026535291	-0.37371853956877665	-0.5403522354142607	0.5503669098261973	2.0607559414142087	0.7586948761440183	-0.6983627748975256	0.6015087255903984	-0.28562917229059087	0.42776369169364414	-0.368059558946861	1.281719003180428	2.4091592378259934	1.9030790343647102
2.0777432182649127	0.7283431226490884	0.9187385226883364	1.8723267225035038	2.0814347317658366	0.6336672010638493	1.922666409360859	0.030228758770377378	1.5833275095098023	0.872989595126833	0.8867482673911621	1.7461841211454416	0.3340775231045659	1.4653487024923995	-0.0022058391438598383	0.5456089844630517	-0.005446999357018978	0.7369078776321654	1.1046610141233244	0.49786575510839925	0.780834920781789	0.9200165416708103	0.6250149475836035	1.554211238074611	1.7112960060993927	-0.3206047608741443	0.700093167787022	1.1511685524573905	2.8387194623296104	1.0614796065206362	-0.25762994267855505	0.4284330367999008	-0.49120727281849474	1.4929663222376148	2.32332411825764	0.8842229742152604	2.2265425099943332	-0.3584921545426008	-0.5892825307959809	0.553372552329002	2.0019328589035394	0.7686370535700324	-0.662461297695826	0.5693520789898504	-0.2786226941611348	0.4326393891059747	-0.38156148463302864	1.2151585125473925	2.3782424797240553	1.870248846956542
2.1410717613857355	0.7040049042674418	0.9193969008418728	1.8804539377151728	2.0899812064009478	0.6739525506572497	1.9593958832024305	0.011407827529677814	1.5909485136473105	0.9017367245518478	0.9370990902426148	1.6914715058979168	0.2908153934658351	1.5266456557545145	-0.005527303297699708	0.5028438892211525	-0.030708151290367126	0.7290185816546811	1.0748727663676259	0.6200702206723058	0.7529371265681595	0.8931510539186519	0.5835328850332152	1.5083951502441333	1.7197118807454672	-0.3328383873429776	0.7375410815706405	1.1101906024271027	2.811972311316372	1.0579828571216445	-0.2141878234248559	0.4337971384764489	-0.48416357437716667	1.5370045370538552	2.311798992507981	0.868852334640211	2.18799776235982	-0.32814586270721524	-0.6362332863941162	0.552802617208441	1.9468950870527404	0.7702315644144871	-0.6203009264904736	0.5363993696680223	-0.26646744014498897	0.43714581452930173	-0.39466411225476367	1.1463000557652407	2.3553535933451455	1.888249986468196
2.2147053589970014	0.7190940976263192	0.9211046465626117	1.8884659640498256	2.095171198734126	0.693891910784048	1.991584096132907	-0.012906173995417885	1.6029571767220792	0.9163261260721324	0.9708788939116385	1.642143405649568	0.2792669033048959	1.5956501828989054	-0.0053770646002106745	0.46217589370678225	-0.05306300593966508	0.7164723462211335	1.037526383245382	0.7215278433916927	0.695111280598417	0.8787295644046254	0.5383924905943878	1.4347558778314582	1.7241743808883776	-0.352700827640627	0.7360696692198889	1.0830782936699066	2.7784290158609695	1.060798551608459	-0.1658946144533515	0.4348530824595317	-0.4825627383413068	1.571334080735621	2.291440023282246	0.8327695780192359	2.1404825684654742	-0.30224677789633664	-0.6872113459070543	0.5650088491766689	1.9086282469806501	0.778418306660643	-0.5683701066016572	0.4966417114541917	-0.23140562498820944	0.44077422227116425	-0.43453439100875535	1.0797863429333614	2.331001542277	1.8884276292923243
2.280465321031408	0.7582318257657403	1.002816248102036	1.9056163079610642	2.0764973299556013	0.6846035769060935	2.002309545631304	-0.02950801121590154	1.5897894496480052	0.9204783595795849	1.0049442641347663	1.5723244341248708	0.27829180189761415	1.6717293994208842	-0.00279382368655062	0.42531205962742086	-0.05980159039845857	0.7317321970891968	1.0253443022252797	0.7965050777701744	0.6309578234471112	0.8505461217546266	0.4974721447653314	1.354814885625711	1.7303395307117502	-0.368250790967647	0.7289138033208379	1.0724080653074732	2.767286964161614	1.0630106452812265	-0.1538357615081553	0.4338838641753925	-0.48719856316535337	1.5943650591815988	2.291515384295127	0.8020593365076744	2.08082155891937	-0.27358722043251954	-0.6940482525016396	0.5658280398103139	1.8787258355026573	0.78169459013706	-0.5092772892314061	0.4603328569941002	-0.20491149459267607	0.4362932864187596	-0.4706002269856599	1.0113394161237672	2.3376153995458315	1.8729438081658514
2.337302486811398	0.7862074198435305	1.0604946389057845	1.919541363315861	2.0683594576370163	0.7039826114842935	2.0172631832546912	-0.044987004591269204	1.5785059932831844	0.9053989501713741	1.029705604057042	1.503325001598713	0.2703552335491896	1.6946401279695646	-0.0014535648024759159	0.39125593606061015	-0.08950804773927225	0.7405221214361577	1.0086802027091362	0.8579448288600269	0.548539496166726	0.8150149967097985	0.45684976261949634	1.265421313730355	1.7364323457447761	-0.38629636304736453	0.7384585346681007	1.0704348899801448	2.7342640185040645	1.0208671079571736	-0.14386915099956105	0.42976837816985025	-0.47081327944090096	1.5997035055983209	2.2853702684820263	0.758257218818198	2.0072834198476706	-0.24731496430049754	-0.7080466481931841	0.5536276383804036	1.8366989295250042	0.7733809216545298	-0.45393908075413714	0.42682680043779947	-0.16900365618655505	0.4495113936046116	-0.5107705876368278	0.9466944894493314	2.381569572557461	1.8838083464969664
2.3850307605791707	0.7946297747559757	1.0494592233467261	1.9188198329889983	2.058285553251402	0.7261499615354325	2.011485203270488	-0.044921997842341535	1.5201442707607922	0.8779620085038387	1.0536700773092946	1.4322024358775085	0.26287684538009026	1.6825611635597983	0.0010767142681844509	0.36104652922020547	-0.10929727336939128	0.755918826108555	1.0216325985189436	0.8896044792774234	0.4505017407201752	0.7781256738694858	0.4128217659313617	1.1760628768716788	1.7470154819939228	-0.40344587389244796	0.756146332908173	1.0600018825368407	2.6938709406534005	0.9861055466603663	-0.14165564156774285	0.4152967889384356	-0.450557675535856	1.6125231841589927	2.2882799699624345	0.7102790369242185	1.9355697595219432	-0.2160651003061834	-0.7208717918458936	0.5501730444271316	1.8016956751904165	0.7516346042456864	-0.4159476680051726	0.40305811256748153	-0.13821051710417762	0.47149399171530976	-0.556732831569619	0.898307414588517	2.420421573093316	1.9182364652702486
2.421988930681718	0.7605353618367106	1.1116184472183614	1.9003636951691445	2.074475119945451	0.7529354590886268	2.000501702304624	-0.01679328209607577	1.429491848596554	0.8364455068565515	1.080181532256007	1.3591891793087965	0.24818375108241497	1.7140444597269906	0.011287541427743589	0.34311291586839243	-0.11142529599954867	0.7618100565427577	1.034355648269867	0.8983052720562021	0.3841765187141803	0.7234970581760545	0.36312142357005145	1.0972901246355353	1.7541348946284039	-0.41732108030100273	0.7615196035345269	1.0387933897669863	2.6458076355099704	0.9726783206690813	-0.1438144625069741	0.39028955084495737	-0.4531284877023797	1.6407272706168137	2.290227860549626	0.6646306803488387	1.8503793567996751	-0.1831583556459923	-0.7337351824813669	0.5455319359261956	1.7621062904898497	0.7130297627983859	-0.3871260679271696	0.3839056268344186	-0.11499124281848291	0.5072674934209976	-0.6023487289264515	0.8644599150926385	2.419321363985906	1.9530413633347714
2.442224656815811	0.7246231624244007	1.1684699570510444	1.8709073395633868	2.076636997656523	0.7834762270031622	1.9964262687839394	0.008257955058905173	1.3336473897469037	0.7919866245108114	1.106578760581078	1.2954676258594904	0.24307589056475298	1.7734288329211487	0.023977847522840823	0.3422475727922242	-0.11368533912259655	0.7648794918685425	1.0294159661137208	0.8940054082542291	0.3188880239639217	0.6843150080283033	0.3236897925879044	1.034023216979837	1.7494567811681148	-0.4208155335229612	0.74556074833923	1.0238217648709333	2.601949515062878	0.9733211911304898	-0.1319151038913275	0.35705989611339845	-0.4733538520495462	1.6737393978885062	2.289401444018536	0.6377681048017712	1.7549984916348582	-0.14825439807504134	-0.7494691642285976	0.5370645366542306	1.7169350101144825	0.6624598570328528	-0.3743454947751025	0.3577079509580073	-0.08235859316425694	0.5560324412049509	-0.6367509932388622	0.8344097382851683	2.3979799538532616	1.9580898072797666
2.4774895670466974	0.698015119500142	1.2200771861174036	1.84468635154081	2.07978843588689	0.8158565085977616	1.9800800430688767	0.018681196279027357	1.2433734051452805	0.7352483778307255	1.1187466154673718	1.2322528925803335	0.24653378029418999	1.7994374460135585	0.035354916082332634	0.35884851712888577	-0.12175705359351463	0.7692405664333306	1.042196609493781	0.8747282105559453	0.28909850041870444	0.6597310690009046	0.28580757275850804	0.9920631994249689	1.7399711862571092	-0.4313289415979279	0.760682628778949	1.0236866589169922	2.5902696966441177	0.9658616944463901	-0.11504165636591168	0.3080717130962372	-0.48034436200824954	1.7200275377183356	2.298956964990851	0.6257244998351043	1.6686180185816304	-0.11527898989175989	-0.7499115887859732	0.5304483332981538	1.6599463797502048	0.5927822263241082	-0.3664714200977116	0.33145846639411064	-0.05957138833655793	0.5998703202874837	-0.6692235488499888	0.8190346164491762	2.357392067836826	1.9770605805397872
2.5647493946130466	0.648967566811034	1.260537543686104	1.8133474577186017	2.0890793096513804	0.842219644128362	1.9649736508411848	0.03520768476779932	1.1404969746823592	0.6816986824785035	1.090924274053249	1.1968677387150313	0.2600651071855991	1.7784656032457442	0.0407635091919372	0.37810854136476224	-0.11391060485871725	0.7716100923026625	1.0431931849693807	0.8293840729592536	0.2416575037040519	0.6362873454067521	0.24591785020263823	0.967693287019302	1.7229349520768646	-0.4406209702210111	0.7439847141440314	1.0392536926100653	2.586961560473701	0.9537933678338606	-0.10757311157929539	0.27090529761709414	-0.47444075999388036	1.7762121731105818	2.3061213704358066	0.5964530030518743	1.5868647341777626	-0.09874600767982035	-0.7342758087512442	0.5330793637140425	1.6024799222863275	0.5283920933033326	-0.377960333716928	0.312797261648873	-0.048149389938499855	0.6160814259626155	-0.6981065646866235	0.811484908697758	2.350599253301955	2.015520536647549
2.645814191946865	0.6144144194546158	1.2800084181221303	1.777955675255503	2.1110769725465155	0.8583686379091342	1.940653041559629	0.05885832196860935	1.045444226214748	0.6481109751320445	1.0868121156741526	1.1719101402653567	0.26165242085528395	1.748802043453889	0.0723925380021603	0.424364735034002	-0.1132080342636848	0.7769747614325693	1.042625476339318	0.7780219635884333	0.26062544174219376	0.6136652476394974	0.21428514273650898	0.9546180340834569	1.6889167348091363	-0.45172297360347	0.7009180707913175	1.0512152825322632	2.582397556366996	0.9386989792046633	-0.09883133606872582	0.24324308116703902	-0.49052716326623635	1.8286112203847267	2.3125398295837654	0.5754735618288682	1.5127997699362534	-0.1042510310093286	-0.7585709124241411	0.5396445498598389	1.5286499553285489	0.4727395850599776	-0.3942073780235515	0.2929271474603863	-0.021492728857490144	0.6075769286611774	-0.7204356925420432	0.7989886084893245	2.3758788575236562	2.054296207325757
2.7103621347870748	0.586334659347721	1.3518005380256093	1.7614388701678518	2.1325724260489753	0.8696247673422096	1.9213347748054646	0.09802193334536301	0.9496203518350308	0.6234635783693472	1.0763345428200073	1.1308217617903353	0.2804038689350731	1.7106417383924946	0.1119258516666076	0.4889026505968149	-0.10396936942204256	0.7774426711064362	1.0350621986844564	0.7339260465276626	0.25745269884748334	0.5881031826276966	0.18833074021721977	0.9479022227866581	1.644326509721545	-0.4578218284945709	0.6694483565038697	1.0467850640425604	2.569830862137558	0.9335827113495709	-0.08021558951837518	0.20376894171776466	-0.49721414144358833	1.8760964102658775	2.3099073033541253	0.564752560749554	1.4459273556446712	-0.1244351214273356	-0.784485827502196	0.569964806746764	1.4494288308396315	0.4095479983569671	-0.39717418262558934	0.2721581645646055	-0.010183392474365215	0.6107164595043235	-0.7282722111756088	0.8090478492636182	2.395543992588985	2.0493730243464934
2.763841268129213	0.5297790956396007	1.4389950173637502	1.7330848081213144	2.152758866311948	0.8757411503284223	1.8813160345863351	0.13944157439513244	0.8643373094817817	0.5981943382631622	1.0541528207698037	1.0931900646176334	0.27123765463529736	1.6632388437308525	0.157344415027657	0.5553388137718409	-0.08484393913729583	0.7748437521936486	1.0401911170506235	0.6903840191263646	0.2389554588162562	0.5640815263090458	0.15921748122810606	0.9553772018402888	1.600680810069439	-0.4537715680820992	0.6447897925510763	1.0421380476267657	2.5859607810787177	0.9207308438586665	-0.07876592596079732	0.16273151294658786	-0.4896638623539955	1.921428232761889	2.3138810001519956	0.5480933585681282	1.4013235640045367	-0.15193237461623124	-0.7860808300536694	0.5943306263766779	1.372850411380871	0.34367067515767136	-0.4011084642475821	0.25167280718650853	-0.014868414006886588	0.6216663870253295	-0.7027128112501575	0.830685809273375	2.4372271726893278	2.057250942696953
2.772880204936703	0.47514401337419815	1.4724394791250863	1.7024045706972644	2.1850310201844456	0.882903151616987	1.8537371547644068	0.1654162028701101	0.7902031327284069	0.5864481491782982	1.024467497550336	1.0540894276609996	0.2686478270689693	1.6043790373999933	0.18489322021902385	0.6173601783709638	-0.09927017845132621	0.7763139530630689	1.0340316841059722	0.6536921105231425	0.21598509816868403	0.5518342711260621	0.11887695065521434	0.9523003764853281	1.5492424278111656	-0.44921313604529106	0.6198455304846	1.0301513217131368	2.6093076249561604	0.8939825420447619	-0.049934053232925275	0.11457906095532708	-0.47228461442220293	1.9713696899859172	2.3011960811871437	0.5093673966007404	1.3675280066376545	-0.1892932921655906	-0.7985069646429512	0.6009103888682688	1.2969479903430288	0.2817204723772022	-0.4132993140252892	0.22456985162832713	-0.024786497198190652	0.6164197183192672	-0.6683122221595431	0.8294403729864153	2.4561487529168877	2.0876604619423618
2.779941769696708	0.3905492930521605	1.4964202564738813	1.670921210825132	2.224341534687424	0.8812814750832464	1.8337589287974676	0.1733869167443211	0.7218864438622552	0.5716569110756059	0.9918353994606633	1.0261040879111651	0.25121478919179685	1.5473374200495944	0.15365221797281908	0.6705639927206247	-0.090305710017995	0.772846990019932	1.0307478187875099	0.6136059870872275	0.21333518755380626	0.5444083386524805	0.07686076061342192	0.9369777360247132	1.4810947089828674	-0.43142659892747426	0.5994912165168212	1.00331865086061	2.6393353225030216	0.8744649195961024	-0.01320063942301091	0.06988192488562348	-0.46318870927310707	2.0252501693677742	2.2656525065184354	0.46726033446106585	1.3563437855590015	-0.23927237598721388	-0.8214758283459581	0.6130247898579919	1.216329989449061	0.2231014033395835	-0.4271142729988508	0.19305347105214174	-0.05780596909419561	0.6142827772657342	-0.6284455934986611	0.8233777942730877	2.464041776559169	2.1137218599148193
2.7995608795820393	0.3312962543576949	1.595030015288557	1.623796161361565	2.2703471838750007	0.8591008127620544	1.814605281082894	0.16098687938635017	0.6669433267695075	0.5633956114222565	0.9533029524269103	1.017906301612909	0.22975237644983554	1.522165947585635	0.1285223638964192	0.7209571239454685	-0.06200070098632622	0.7659260976293091	1.0025238551374744	0.5793330800062998	0.23007326826172206	0.5279053970436461	0.048716104308616816	0.9345195382798648	1.3974965571473046	-0.42618147236525844	0.5651980537349962	1.0027907950405603	2.671039976744386	0.8490096454384016	0.028236270363502285	0.03251979059940509	-0.4587264192707757	2.053676470641752	2.2234196839775153	0.42237890792180427	1.3524508248305134	-0.2913770436540701	-0.8474455296425664	0.6308021011888385	1.125212695238337	0.16118542531213675	-0.4488342809055406	0.14944692420867012	-0.07982697193419781	0.6033013472493833	-0.578281599684228	0.821255351555164	2.4671193374300695	2.1473242527083203
2.8034810797756107	0.3010651468741893	1.6357405386112531	1.5969939494637126	2.3097156456155945	0.8259702032190079	1.7823454366243794	0.11591799583995399	0.6321334046920135	0.5588233711537244	0.9021539030647006	1.009849897773465	0.214841940272224	1.484991333060882	0.10577579275500695	0.7446408645940481	-0.0393845750119374	0.7584564866517834	0.9772474511500487	0.5598327514025413	0.24536201618252357	0.5195035743021981	0.03830392893382867	0.9111046714605198	1.3129455335542937	-0.4230567913304693	0.5327465036765819	1.0273973596519848	2.707072196529095	0.8170650189357674	0.06305544809267585	0.0034428904845560577	-0.43167781528643107	2.051910656477648	2.17970646459033	0.38924272453359177	1.3479811291792865	-0.350631673834035	-0.84683874642953	0.6657168222701573	1.0453246884897796	0.09897581703607725	-0.46416146697683053	0.10884612267974998	-0.08795914236867439	0.563100503148102	-0.5302638706736944	0.8191506171952607	2.4808650198292965	2.196262715625534
2.819067379392324	0.23931680032333444	1.67813276143256	1.5875276635567352	2.3522830920379336	0.759424585636326	1.7477563069083726	0.05873909368137131	0.6032391425891156	0.5453318206394847	0.8378823906210495	1.0254846410365377	0.18541593829946784	1.4460078139249302	0.06007512651593864	0.7415291653639067	-0.03690480547414874	0.7407658515448293	0.9652216956947461	0.5385381878118176	0.26751908217257836	0.5125896209153091	0.03082172977738303	0.8670144668246641	1.2387509044637666	-0.42382258387392574	0.540873474901015	1.014515164043629	2.7329802526668843	0.7817480771737689	0.07144081420524533	-0.04127843502333935	-0.38381634738015225	2.029839963487206	2.1390792148153777	0.34606736689974205	1.358629652243165	-0.41471961896544995	-0.8205485974394954	0.692343433132782	0.9615729861192245	0.04585208739849087	-0.48462442715245446	0.06525282852257834	-0.12636174980552098	0.507450756900142	-0.48702012156874475	0.8227193847206637	2.487080760194312	2.238169198736994
2.7937390908779722	0.19389403412170966	1.7450477760382312	1.5459268806533835	2.3816920580415415	0.6860546143418809	1.710951345597295	0.005881515157761674	0.5694251921722266	0.5281278770314787	0.7918762589141772	1.0263281431636897	0.14146875749803095	1.3904687170000867	0.01460252045795074	0.7337809732640761	-0.023523651460482124	0.7222593070901294	0.9521911371025388	0.5092056614850494	0.266807076959587	0.5003926693543803	0.025187346884588215	0.8163568964219816	1.1843787900354814	-0.41357042020270496	0.5338866135199172	0.9919728927284703	2.7610916264469467	0.7496827027272925	0.06478587297501946	-0.094412139265131	-0.33872094095011224	1.9780401025923418	2.0838319285414117	0.30466816316155015	1.3651345567082882	-0.47894091064895344	-0.8256912660678688	0.7010207317841866	0.9006676321240384	0.009213208692935137	-0.5031721642197593	0.014193874450751643	-0.15313222974564805	0.4533752204091982	-0.4530115001902848	0.8270390506322481	2.509748974620521	2.2579916042219823
2.738184432112127	0.17064630226287464	1.7697713474990053	1.5051692163359665	2.404027003576136	0.6349669627035786	1.6627179669971341	-0.05023762925068727	0.5510369268389871	0.5084514936232496	0.7481560194808703	1.0209136742537481	0.08719437820453405	1.3358286564987727	-0.022604795530263875	0.7207833043545043	-0.02810559346198812	0.6970091285056585	0.9541184667632961	0.4878677842479691	0.3053405607585737	0.4945093812904845	0.012420044486235035	0.7476055350228381	1.1493089362004085	-0.4085085889359455	0.5620030635622614	0.9584870391440667	2.790224433316575	0.7147387213302113	0.06308818793349538	-0.15803732320490813	-0.30512425955211914	1.9084934786714214	2.0176994464746287	0.28299688296340364	1.3712923111141473	-0.5434716857481252	-0.8497186408614192	0.6807989672636198	0.848328384260145	-0.022989824705324926	-0.5179682685681207	-0.049487577147129105	-0.16051846270702042	0.4384072215005882	-0.4224076313657153	0.8248810445176071	2.5266629567861054	2.284064247212954
2.6930046613008294	0.14433353814356764	1.7792588835398284	1.4770295335883197	2.4175093941948766	0.5781501941169719	1.6195957871181121	-0.12059192199081561	0.5239414307240818	0.47178373669553897	0.6984754621271211	1.0176091588181166	0.03420655841172922	1.2936946413932737	-0.07416369011746493	0.6841280224936443	-0.046049301852330735	0.6756925192686265	0.9540176779123065	0.46636059002967556	0.3287011836777018	0.4907679096678625	-0.02002257241365744	0.6739289943748277	1.1358045872641946	-0.4105970417454573	0.621020514276084	0.9433221813138888	2.812496668547503	0.6702951734931802	0.07749054440384437	-0.24104073171041002	-0.2581220448364394	1.84291365376035	1.9330818020617233	0.26837314914154503	1.4042061295126111	-0.604747411803403	-0.828138039262514	0.6592667892561367	0.8192326829309321	-0.05691335457034128	-0.5287988965814159	-0.11648356265206403	-0.15944759218185758	0.43895897267424633	-0.412668302099925	0.8266848701372316	2.5277051938214186	2.293282742580753
2.6744955215335806	0.1040784699041992	1.783132752602053	1.440215488463179	2.439336187030374	0.5417641294427596	1.5701479352610048	-0.18292216577408998	0.5026908156756181	0.4174419785930474	0.6541528132487283	1.010296810122084	-0.02825292913373494	1.2634600928918105	-0.1438095945160413	0.6400204016801305	-0.06518858044052749	0.6469831978584091	0.9528976875171281	0.4493462022198537	0.34289213276592057	0.47778622160287626	-0.05516407814201656	0.6001056394664054	1.126800296919725	-0.4131996758611239	0.6743910680011521	0.9289601042100362	2.800718822145498	0.63093571526188	0.09497065747724	-0.3249019042572197	-0.20372551850424842	1.771557566336438	1.8427188383955797	0.24122923241934818	1.4247179288609462	-0.6607569441747045	-0.8026603802306506	0.6104258274028509	0.8087246941988033	-0.07746671268235997	-0.5508290879601524	-0.17390733218381033	-0.14949231625261622	0.4350045598560742	-0.4222997736281597	0.8156465091789249	2.5323114530282735	2.303820036638894
2.6419738840362648	0.07032910164174985	1.744968083750139	1.4044525418408074	2.4551126939280805	0.4960546349059075	1.519826267745096	-0.26879534239461	0.4742921642718766	0.38227656251601017	0.6222863054922007	1.0237533049943015	-0.09270334662081374	1.214353516470605	-0.21846741862869376	0.5763008932103276	-0.10339512643898074	0.6182673596003664	0.9706447529525766	0.45220227780993094	0.3591684527708504	0.4568867434264375	-0.09117475497002415	0.5264771585292821	1.1317997437755916	-0.41913503205569913	0.740576456365308	0.9314689903547368	2.785097230702359	0.5950874757174718	0.1089580801006925	-0.39622265793368444	-0.18133579478768735	1.7019077712508732	1.745080343723113	0.2318007988029958	1.4114330617367785	-0.7050518824326706	-0.7958224399338282	0.5573956237682555	0.7991492186410903	-0.08957118053931083	-0.5751837814918809	-0.23299378794594547	-0.15398476073706013	0.4255509355060857	-0.4382713241574116	0.7985292476150271	2.533399059511315	2.2986691064492097
2.6368863434566494	0.051182960324844665	1.692616235990426	1.3724636307862168	2.4558095466060825	0.41743236797233224	1.4613171017438717	-0.35061785984387434	0.4507340301439219	0.3650306182318962	0.6193585683922688	1.077355229230648	-0.15983796895902155	1.1682442439261247	-0.27263117120833025	0.5233675865769377	-0.10362408505602153	0.5711701003658722	0.9804510967707847	0.45124543998586547	0.3758678051617415	0.436393047801242	-0.12322648766029816	0.4607205570779972	1.118950581113477	-0.4217127436673548	0.8136011624837771	0.9361835597475021	2.7507444337249405	0.5622430603411575	0.12385708779122714	-0.462685952091078	-0.162934011888195	1.6316878893452873	1.6502442568855957	0.24140244246666986	1.425522030435919	-0.735821101765352	-0.7995613409245471	0.5365806019738566	0.783342355979683	-0.10907052391888614	-0.6050069192482832	-0.2783951471969003	-0.15720679881592686	0.4544919250470948	-0.471553054128675	0.8011242154645875	2.5541102123992685	2.2667938915627373
2.619566609563122	0.05238660942033595	1.643708375297915	1.3398411809080395	2.4345042789091327	0.3426936532751551	1.3986442604845237	-0.424776524822389	0.4210686421289177	0.32330107982190603	0.6327842759573535	1.116231810934757	-0.20350058201375507	1.1288970869940809	-0.27569863468655925	0.49817626214930205	-0.11625650746315552	0.531328699500229	0.9857990766192044	0.4514620082176498	0.39034474797568053	0.41296385636457195	-0.15888093235147674	0.41261303744462624	1.113700744598719	-0.4286699225263783	0.8768638457319009	0.9567589397331899	2.6922132658782423	0.5409299439569548	0.14205692200186218	-0.529006734829667	-0.1554521061551047	1.5458402214105704	1.5579551168224133	0.2544172251553143	1.4437390902551255	-0.7517858684456304	-0.7841436720617952	0.5142321486018874	0.7842283066072636	-0.13850549555733266	-0.6423965936980643	-0.3148457142443576	-0.143304571891988	0.44285587056315806	-0.5079686856675897	0.8065161091197044	2.5558518950870583	2.242405012166807
2.571933917400939	0.037897965106807055	1.5579315174508488	1.3134885255996516	2.412849841959879	0.3005324838106367	1.3430874108987387	-0.49049391571002215	0.388698771448868	0.281444139361055	0.6727989493909791	1.160998529651761	-0.24739254622947843	1.0685626133454522	-0.2880744122854745	0.44932059727945867	-0.14507482694270607	0.49073134428683407	0.998503614132191	0.44759003074029324	0.3971073079484434	0.39297543267646196	-0.1996185271214907	0.3562911972000625	1.1045086620100806	-0.4143529161265092	0.9369060539990273	0.977304470729053	2.6248529518613912	0.5427465630528323	0.1631583973309417	-0.6033809362902869	-0.15039453359042768	1.4647622357797931	1.4568972758536105	0.26849930212398754	1.4535446930473084	-0.7701876926338564	-0.7729538453477967	0.4913822689345908	0.793094685066188	-0.16344490309426926	-0.6651439327914901	-0.3418622618871777	-0.11971985526641775	0.42780120711341213	-0.5545640347308975	0.8094199598044953	2.5760135735525242	2.2154344757987507
2.527093802924103	0.012584769699439311	1.4847027837576388	1.2847505006297284	2.404826378289921	0.2958211504182097	1.2972616228289566	-0.5344142481969538	0.36086856809943046	0.2376793181879991	0.7005464995647415	1.2238837699124994	-0.29584177153369173	1.0134877348837048	-0.2945627784799101	0.39398765721642715	-0.18417135724288242	0.4656962216806028	1.0132650669714927	0.4328358277494573	0.3835226059767258	0.3729903625631557	-0.24876366381973186	0.324511180076349	1.0919460564020311	-0.4121975614179325	0.9855632595011778	0.9811801264078109	2.5618981017255136	0.524483717250883	0.1755606615870921	-0.6827350680205133	-0.15353602716665263	1.394343947788353	1.3724661180149544	0.2819576226794732	1.4517035777170262	-0.793356158497488	-0.7948559283423651	0.4532455923788784	0.7887789540685762	-0.1923534866985313	-0.6867236196036826	-0.36004178207200904	-0.11193217170933245	0.4430034486430112	-0.6063446779109608	0.8040218575563858	2.625945171302353	2.171853908348692
2.5058197814629373	-0.0031149641402310954	1.377795916994416	1.2408075438937225	2.393236930766648	0.2973871574590009	1.2588726111017783	-0.5554344759479688	0.3441523950930575	0.19243210648542103	0.7357092612600682	1.2492139950120948	-0.34214485999223987	0.9419563119051931	-0.29612893583718763	0.36526220971022194	-0.21047390159567425	0.4457103527695267	1.027950413943721	0.4145574689868578	0.3708941955253857	0.3457861637558271	-0.29671231079446003	0.2937494516049809	1.08567518650046	-0.40809551168861524	1.0076961448245592	1.023909740840942	2.506034759277543	0.4969628422788322	0.18526334349198803	-0.7513387993065894	-0.16841952449748762	1.322408514593746	1.2844201861685918	0.29973017499166077	1.4280696460465563	-0.8086105064946615	-0.8294063919071399	0.419531233373728	0.7959965695739089	-0.2163698571795333	-0.696125904535677	-0.36618329527720617	-0.10558992152945487	0.4541469661872789	-0.660385663873795	0.7949831795910234	2.6982124002212933	2.1258109665279648
2.517180007574132	-0.015242228349076894	1.253443016101655	1.2372462877793178	2.360435822622575	0.3100519671049675	1.2277674728074577	-0.5803884984647805	0.3464562723047912	0.16176064608339258	0.7384313904410453	1.2813269836653922	-0.3922248151278599	0.8964907556295394	-0.30228547987242094	0.3284637731007282	-0.2543305554017473	0.4182275021200582	1.032374838810625	0.3933364073414672	0.3718817676095139	0.30985149187629124	-0.3465022629745761	0.26202251348310873	1.0754022552176068	-0.40267530895460635	1.0284783353100129	1.064187025110092	2.4696536770128397	0.4767265303001668	0.18962993381259338	-0.8178679253012943	-0.190448539405648	1.2645361047644983	1.1996428785928017	0.31069947717927426	1.42081054975939	-0.827144682111453	-0.8374785726747718	0.4017160235438161	0.7896856334444168	-0.24519919121495906	-0.704004278131124	-0.3601812207668652	-0.10629640419993154	0.4571142136741395	-0.7162991677126488	0.7843127204382776	2.7508863290338077	2.0785803230048936
2.5477076858642604	-0.0028817597852764084	1.1657854053259118	1.2526975957545736	2.3283256238500813	0.3085718847163372	1.2084982951542882	-0.6099618414633546	0.36004043903981764	0.16712798248435773	0.7393120233002725	1.2813952785819374	-0.44333256891816725	0.879659741552544	-0.31462667014529544	0.2719704660167207	-0.2901856594743824	0.4030249995128591	1.0262709425797842	0.3672996557420354	0.3697204296094084	0.2766633977609568	-0.386719889045985	0.2507850739301656	1.0575230425190942	-0.40370835558362694	1.0259848480173541	1.096090882233811	2.439927307622023	0.46527133976241053	0.1884790146910553	-0.8802601041958754	-0.20731198687876978	1.2108990035146223	1.1290717605978278	0.32181395541811114	1.420006448184417	-0.8345310859736381	-0.8188853705403891	0.39982838676344157	0.7779888692319178	-0.2868084106753432	-0.7051285003171237	-0.34163667572279827	-0.1178201614551931	0.44650663069798346	-0.7795395949544617	0.7762384784544165	2.7953080594095256	2.03007087889531
2.5439871402902288	0.014489094778459138	1.0651423723608624	1.259765713235903	2.3051690162026186	0.3169053657695742	1.186930531469929	-0.6352249415227956	0.3873528637994016	0.1835952809008477	0.716720581236966	1.2608409050147662	-0.49481207522491344	0.8431427698505107	-0.3334821671071361	0.23129777690403458	-0.30963421683963016	0.3992452277741007	1.0197309802997647	0.3336029514111278	0.3432630308789644	0.2506262429853034	-0.41956524469581147	0.2439701316370202	1.0441271957684	-0.39979923431620995	1.0077591861923674	1.1260592680173473	2.401905705479229	0.4607369543202274	0.1775188372845709	-0.9336959092061543	-0.22866202607014935	1.1633754551235396	1.0733761401624824	0.33244184358181295	1.3785647166687611	-0.8381234818918456	-0.8230212131900622	0.396650743380263	0.76161369105158	-0.30989515980189875	-0.7114181481191777	-0.3210293996410306	-0.15375855259001306	0.4465262380602314	-0.8352044258934754	0.762646766954819	2.825055293970024	1.9827766084953278
2.533303031156637	0.08014324225327346	0.968655735050465	1.2554973254042627	2.281486425936792	0.31739912996790715	1.1552570718948727	-0.6774618946977207	0.42899160460613556	0.18086197023457645	0.6779929970579087	1.281467167967774	-0.5413301820285854	0.8065902080663067	-0.3436032833897773	0.1976351646200259	-0.31448019982691716	0.40000900233924286	1.0107000935595774	0.30692830792898584	0.3582404627129141	0.2380235088731312	-0.45490865944447495	0.2405252667728382	1.0599337385127552	-0.38845976012425687	0.990813130003312	1.1501285508119354	2.375188263418461	0.445131248548282	0.14945328310873945	-0.9805832207648537	-0.25632536298451747	1.1375324010873857	1.0344515383565305	0.338593303297101	1.3280749014998274	-0.8446497009807068	-0.8134563663924059	0.4105099329615757	0.7306532452732921	-0.3223538311872322	-0.726735193153002	-0.2986869532487032	-0.18858184266392258	0.4429000524860903	-0.8780693576768188	0.738097062172961	2.831976655273458	1.9480166905048637
2.5250019946922477	0.17018563331375272	0.8614675906214837	1.2686608542943438	2.253154684222207	0.33458769101918884	1.1382155902720605	-0.6910780014884744	0.4703885570621947	0.15283876912970049	0.631834971141068	1.2844937111115031	-0.5881862195582507	0.7747110882895807	-0.3514654149403894	0.23709158595579413	-0.30984009495092096	0.3950575013614694	0.977315329355817	0.26392966990925576	0.3808220506395852	0.22175084606748183	-0.49504643124878056	0.2420271641086264	1.061832526759349	-0.3686982471300843	0.9709108360557733	1.1389540316214188	2.3609762573455253	0.4279923770304251	0.11403900032756016	-1.0271733210093354	-0.2553916648549531	1.1230077528956053	1.0055295143789706	0.3337424207579456	1.298653656700796	-0.8544705750296796	-0.7973605888622746	0.4371467472662567	0.6975133244865107	-0.34420882918597123	-0.7446087716861785	-0.25908414010276687	-0.18958519770939034	0.44621539601072674	-0.9266960086940979	0.6980443300053121	2.8072150189133214	1.9176060325234026
2.5029476158461725	0.2315090249826069	0.755973590096932	1.2810500579555968	2.2318821047105795	0.3922721775719837	1.1437660697096572	-0.6910958783444295	0.5145549124346265	0.12276943508709763	0.5850976530716164	1.2759508557612305	-0.6408723714324174	0.7424208256940392	-0.36167516124600985	0.25806289613763533	-0.32611646760587776	0.39720415103517115	0.9401458409516363	0.20176014950502705	0.4074656432018785	0.21048395258543606	-0.532171823322795	0.2341712208715677	1.0864152270478504	-0.36601359853313353	0.9379160571896523	1.118417926622342	2.344184279600544	0.42323241538987677	0.07889818671952506	-1.0679231486113132	-0.25263897742975255	1.1096126966859559	0.9909758977557175	0.3249717848357574	1.2253739392387082	-0.872312542723838	-0.8032702645503976	0.4564385409251409	0.6653490110722352	-0.36948883534532917	-0.7637455707558347	-0.23322577506765335	-0.1785189071824834	0.44851782320163264	-0.9638906585897435	0.6473007367362943	2.7642589737517134	1.9053882487363694
2.5033361206050793	0.28481545891759275	0.6634405055235643	1.2810164611998005	2.235305449209761	0.4471659282391025	1.14138072499544	-0.671589864615598	0.5345915187832713	0.1285386946247071	0.5245198760132627	1.3181978515046548	-0.7043128344900262	0.7074913263963075	-0.37016851149686353	0.28032932654810094	-0.33416325513058587	0.35972966929972966	0.9087244024268436	0.15042691589844462	0.41796697531817334	0.21210372921560622	-0.5663201167737498	0.22214023141875622	1.112298562508927	-0.3797943292083988	0.9004855803801085	1.1116202119397376	2.3396509631848197	0.41133055793463963	0.0544971939350629	-1.1047237925953173	-0.25175696468150155	1.1128348115202311	0.9933912820838351	0.31058734119488085	1.138200455666715	-0.9006518694379378	-0.7976004077812261	0.4668664587064525	0.6335243938769028	-0.3854014348075854	-0.7737851978468105	-0.20610504908959584	-0.16939138682739768	0.4682922401759635	-1.0058974987320675	0.5990853716090867	2.755910995369713	1.888646978324361
2.519108226845618	0.310295107387795	0.5874740025503036	1.2942215860732484	2.2246803031534887	0.47609591147721353	1.1321762961006874	-0.6365349752563014	0.5591852100909331	0.14829522932317535	0.4579898040947965	1.3507889045737669	-0.7658575281048037	0.6719355963918587	-0.35908975862447223	0.3118164873033614	-0.33900739167741284	0.3127340728913125	0.8679738244395481	0.09307531675731176	0.4204411189557856	0.235205388179785	-0.603880204754508	0.2044713986909374	1.158866865901761	-0.39080989922588355	0.876963102353556	1.1044548833824557	2.3246452525835837	0.38529061457918024	0.03041495179793304	-1.1260210459242597	-0.2613870779543831	1.1380575158612802	1.0232240247424886	0.2981592699960084	1.049074946202374	-0.9313544154945749	-0.7806797358660813	0.4732815084905666	0.6186340560455159	-0.40693278223626905	-0.787244118222394	-0.1880373202721923	-0.1672208233793077	0.4929956865879396	-1.047896495699114	0.5369494902442777	2.747053870963206	1.8659586588802413
2.5156981198568467	0.3263220075923472	0.5399981008834727	1.307881067072703	2.2132379524641648	0.4704381967046486	1.129739044482094	-0.6290317190039254	0.5650517840218428	0.16476812782981315	0.4036406415336688	1.3615747087621475	-0.8146016334731467	0.640032337255052	-0.3534541861877261	0.35627060518988013	-0.33277380868443107	0.2794095198511146	0.8192167035445701	0.03324302696119449	0.4347035664754344	0.27242224349258876	-0.6383953246065843	0.17930718349175906	1.2339990651594706	-0.40141327577277613	0.8538282616737376	1.1060258828468892	2.304754203379621	0.37414579026688466	0.015787277521621283	-1.1431374173827809	-0.2728781277013873	1.156699751688159	1.0479641511577764	0.2704716939923333	0.9727917707195612	-0.9561386634225816	-0.7543999238984151	0.4780908280219699	0.6220482688170569	-0.42231136902399874	-0.8115495395394795	-0.18187927877342383	-0.1507860355361772	0.5029208026421178	-1.0896828219519137	0.46555532460582094	2.7228379282382447	1.8392219904288865
2.4925503580523927	0.38259440976828896	0.5348312051208866	1.326093708405309	2.185631294133087	0.505719342964454	1.132783013660117	-0.622602994762803	0.5875648604455058	0.17854318290778187	0.3564899318811335	1.380849451261423	-0.8717164688071325	0.6167082995347284	-0.35903463507359507	0.3649378038399572	-0.32385273160190986	0.28764681550247756	0.7763084213799697	-0.015055888837878475	0.4386642816665306	0.31376176009736445	-0.6616300691251171	0.15965427524263115	1.306280995466799	-0.41770119267600647	0.834477244368094	1.0970570469044376	2.2789839721201615	0.36950447678711856	0.016564914855463762	-1.1541515811486098	-0.27600965465072774	1.1745205863196004	1.0775784746096038	0.23539716001675143	0.9193417526491074	-0.9812984709681869	-0.7306754238602645	0.47104593433607994	0.6394606838275985	-0.44388384281980775	-0.8428059806672474	-0.18400892435721916	-0.1114422978468449	0.5075171605002887	-1.1296692400321253	0.39200979482044146	2.683028758381567	1.8092819151209572
2.4695693808996273	0.4009042466800966	0.5321557027307996	1.3285846678707753	2.19981053742983	0.5099344917458111	1.15968384100546	-0.5664319926978232	0.6345148695211871	0.2039230247943844	0.32021482046553523	1.3964985724016634	-0.9195010587264306	0.5804348877863329	-0.36330400813173613	0.39960565972060236	-0.3113587922292763	0.29517116800173676	0.7395811697709467	-0.06316698091593118	0.42736455039926635	0.35620348495427784	-0.6726397830773757	0.13366939342420397	1.3726064339998312	-0.4130854919065773	0.8081111982616938	1.0823336399237655	2.2352630908496116	0.3536497545704095	0.01741554246447735	-1.1642938000493852	-0.2798825052491186	1.2002260788028951	1.1198061879293113	0.19749119243523927	0.8558254919656181	-1.0016366065075621	-0.7180735598907166	0.46342119361448886	0.6581136400897059	-0.45814604536242565	-0.8784603251950562	-0.19924180039845105	-0.09470868658929107	0.5295649857693986	-1.1623306351710798	0.30912505169841553	2.642980138661879	1.7862770270543524
2.4399081914842395	0.38841899146510317	0.5164558331725516	1.306300419704764	2.2289238239389335	0.49451404219885386	1.1642457163728648	-0.4763205237898241	0.6618795471659855	0.1985888222601267	0.3084712358881958	1.452011556144838	-0.9611694392872598	0.5420901332556015	-0.37296684234433897	0.46667239218403705	-0.30335539605537837	0.31546463213017384	0.7260939759762972	-0.08051133995890798	0.41126399737160224	0.39970605730741726	-0.6710733107448376	0.087479468803453	1.430319859320657	-0.4015769512246493	0.7833345994074726	1.0628343945712149	2.1758334718753467	0.3380219107879765	0.01221419198598267	-1.1677932991986473	-0.2911565580591663	1.2304671344088214	1.1774318166776054	0.15843282737125697	0.7935725025840508	-1.0125310198132003	-0.7395311509234354	0.45206913550981254	0.6877723274897172	-0.46673543842808024	-0.922768722455765	-0.2160586879926724	-0.07065666216325274	0.5404405360296105	-1.1952965063964363	0.23428829471917978	2.6075365178866097	1.7657157242135557
2.4201694714381174	0.3867631767698045	0.5258396508779306	1.308148241273559	2.256387842915879	0.47552711448403606	1.1747254237554035	-0.42216310577288174	0.7064370074671446	0.2010521619138595	0.316153792098031	1.4999354170565082	-0.996791682033854	0.5095993282840023	-0.3761737359806692	0.5184149329246919	-0.30877562202572734	0.3403681144103311	0.7092745793530169	-0.07619703827481603	0.3745772584744286	0.43683460181705785	-0.6637656278140854	0.02943603685803308	1.4823035346138496	-0.41127481012581135	0.7522324028812882	1.0384289178912378	2.117561076325928	0.32123030217972587	0.01710586271003784	-1.1733800749670777	-0.293600506107921	1.2599873145694769	1.2455377354376416	0.11591827107401062	0.7438124789135059	-1.012443448943172	-0.7471226601509278	0.4366542125418641	0.7217895217210291	-0.4914334707946115	-0.9533571778548182	-0.23936418295708872	-0.05221929017516812	0.5361190733901562	-1.2317764218065652	0.17532426296950462	2.566717877817978	1.7485848494955207
2.366234723819377	0.3467819163783683	0.5664925728413226	1.3336033832485323	2.2904563611544844	0.4389631494736597	1.1912785503913068	-0.4002590817216717	0.7180260640394325	0.2148511340435008	0.3258992267010834	1.5465652690231158	-1.0358011947158636	0.47871781398447055	-0.37202974197942534	0.557116905267168	-0.30573730424878665	0.3468197937575221	0.6910461957312106	-0.07295245240226486	0.31827045626244443	0.47444606109842613	-0.6569562416900455	-0.02617690382860587	1.5102484115997992	-0.4232659812843482	0.7200719161593491	1.022057532472375	2.072365436489522	0.30659056606800156	0.03220255239582748	-1.1717170510913901	-0.3073833770319806	1.261123520087803	1.3072213631338094	0.08932301970402362	0.7038702581969712	-1.004025500036994	-0.7735337523026751	0.4228562436128878	0.7720424294875036	-0.5171146261907611	-0.9714545205842471	-0.27004269925497965	-0.037682407871411944	0.5162006076611767	-1.2701396042649844	0.1322062780346252	2.5554372687453197	1.7184160448173256
2.3554515482549006	0.2649860734832536	0.5935682622533303	1.3591689145639791	2.324582826630706	0.3884757601941151	1.2122470117882902	-0.38760315416110336	0.7305430051794704	0.23298690931838015	0.33338120640267893	1.6045033213818516	-1.0699588534237134	0.46023387269987664	-0.3703046990931486	0.5335190574677686	-0.3106155999441237	0.3776353603849234	0.6759864901695931	-0.06255980234609194	0.2563523677787873	0.5234943283185591	-0.6251021141002069	-0.09319648436625608	1.5500367194513158	-0.4427412389930902	0.6922304337851032	1.002633695094117	2.0120553674697073	0.30322356277361123	0.05630559041440064	-1.1733038969882759	-0.32490271874017096	1.2578630467435958	1.3678512139549392	0.06889925233225215	0.6758220861563068	-0.9954057400803418	-0.8192678403680274	0.41735950361382085	0.8184350047942488	-0.5329848141577488	-0.9863177541914844	-0.3059306532064169	-0.031121561519995445	0.48755712716334365	-1.3081761888605787	0.09993626254011874	2.5705087472281614	1.6904863653067839
2.344071539292684	0.19233196885260506	0.5882962126074045	1.3862478997357721	2.3536975989664155	0.3205856033360708	1.2091303729441416	-0.36729149997340105	0.7579789367586525	0.23832391189771177	0.3431012119840088	1.6263756670226972	-1.1020827664922792	0.44502174314318577	-0.36866612452197345	0.5300828741407234	-0.31962530616872514	0.39403305288330925	0.6647094518930693	-0.02803095099123736	0.16987724929007192	0.5637394616790723	-0.6032819300963831	-0.15785335916946264	1.590901702836066	-0.4353365155939555	0.6573685573873086	0.9836481665664364	1.9549881920652339	0.2933646240770117	0.07410089982607673	-1.1774221957191895	-0.33858923731953816	1.2775145081938537	1.4278679582305924	0.05606268576166129	0.6653898386884556	-0.9923801665208629	-0.8410593172232519	0.41569196965494193	0.8708119514912426	-0.5280236075588595	-0.9887604214766845	-0.3146291435128351	-0.021364488928806116	0.4435934995309271	-1.3407882122166985	0.09462028813617172	2.6001665031556405	1.645849477826392
2.321586198645895	0.15405222865903376	0.5519370143992102	1.4076490331779954	2.364506987521776	0.2525320686182839	1.2209331131664922	-0.33397155209741974	0.8105231713938217	0.25368250913349594	0.3421554427536313	1.6001516172258647	-1.1260919300315724	0.42893177647277964	-0.3747924046469211	0.5354510989878559	-0.32621340573002816	0.4400576389657351	0.6553504871583347	-0.02866884287394768	0.08783235235884376	0.6077797238590661	-0.577526070711347	-0.23178764040797423	1.6217024129870392	-0.4295613881219752	0.6117695288766924	0.9369564914840035	1.9089842144037825	0.2816408835558267	0.07470640176097407	-1.1818205950183123	-0.341932004446167	1.3171282672955413	1.4870327398690935	0.05431356464795552	0.663935801219781	-0.9847692627918778	-0.8726285835369254	0.41786676044746607	0.9127707948063082	-0.510983922383187	-0.9943446058028684	-0.31616497258577725	-0.04020792112210918	0.40118081425232555	-1.362373032793665	0.10985854356649967	2.6328236836829317	1.577471224737697
2.2859814799047706	0.1557826602445685	0.526722153946639	1.4385084532996257	2.3825820681782646	0.18989541760573797	1.2164886957084178	-0.33553437343868764	0.813870522889083	0.24895019962157444	0.32814541162522054	1.5797158611453244	-1.1488817599369405	0.429611237563265	-0.3938381319019852	0.6099974871461429	-0.3358989091629919	0.5055350158071156	0.6364227523255812	-0.02036076048880448	0.010505458171608644	0.6373392500368351	-0.5659820858036888	-0.29465044494894527	1.6320727180261279	-0.4469128419516862	0.561792478567669	0.8641233853133947	1.877842465819035	0.27022476009540125	0.07231757021710994	-1.193596538572159	-0.34555389511923024	1.3492197903288696	1.5328624541434765	0.052777702147426185	0.6539826873800514	-0.9777998156858505	-0.9087947236979108	0.4233328901203649	0.9332156798286612	-0.485963168727974	-1.0057246134979971	-0.30765861117069104	-0.07144477706979799	0.3809020959209766	-1.3864385089358684	0.12630811469154124	2.6567913547078246	1.5047997943905649
2.292763802113819	0.14535117647280044	0.47500438769233255	1.4493138099019116	2.380909027420418	0.12467013517104948	1.2134306375134933	-0.3375009753363637	0.8613810629152479	0.2570793138137284	0.3392845469963734	1.5671807485682483	-1.1796516265667205	0.4347198070101522	-0.407844918094504	0.6939390510532979	-0.3380278550133794	0.5297750829786426	0.6142543473962181	-0.017399550866206398	-0.08464688870154154	0.6487056329047229	-0.559839898447228	-0.34166827651614656	1.6064355990629615	-0.4537178344564302	0.5061068312077813	0.7808022867182267	1.8499509614070526	0.2691223450502805	0.06428459374825586	-1.199495058069224	-0.3578618981821339	1.3630381128550084	1.5778389284754044	0.060126613981771146	0.6538573584449179	-0.971331612298383	-0.9376474205331189	0.43377829951662966	0.9549084972056467	-0.46414368741002054	-1.0107819047906408	-0.31276314925437126	-0.10360342659969138	0.358260951870243	-1.4138132017238745	0.1465327130421822	2.6682988110191244	1.4245416774382988
2.3264710410904295	0.09953364227924213	0.4236306146024658	1.449716970971467	2.382417141425049	0.036407364306296985	1.1991111539561339	-0.32625362583097084	0.894393802425513	0.27620583837057705	0.33797162076786247	1.5640523621279168	-1.1993174769702053	0.42164726034987227	-0.4071261502252221	0.8203443811904731	-0.34215649588195385	0.513656311567186	0.578538069670079	0.0018153014320182125	-0.1812436975311646	0.6622037714894736	-0.5534078115959901	-0.3820677965133355	1.5790040208777392	-0.4542547288247508	0.44858627765297293	0.6969297673110424	1.834358038525051	0.26340712102255714	0.0374123512342157	-1.2018014928735603	-0.3742637515273416	1.3899671095344053	1.6230925780581	0.0659767082390024	0.6396807704017459	-0.9641142799227641	-0.9595288294829502	0.4465903244160727	0.9671141956649978	-0.4345746454013236	-1.0164035668639804	-0.321391118841552	-0.13893319134883944	0.352655991298036	-1.4439943435117086	0.16232822169666347	2.6849279738739695	1.3531489053356727
2.34152442113578	0.0636754433867553	0.3947795113307989	1.4525087013935853	2.3604075919170695	-0.010031884670738421	1.1718564698283909	-0.35748419769936934	0.8849803659830684	0.2809117807913863	0.3466486285063462	1.5889009283424058	-1.2167358948530516	0.40095116334913666	-0.4069380816398761	0.9119843850553107	-0.3455576392092857	0.5253358062399494	0.5346764072517314	0.03155340099285535	-0.2748767027364252	0.6776290977280637	-0.5586524690268235	-0.4061712975033777	1.5270815519456091	-0.46634249678074857	0.39233996451130404	0.6318385465011626	1.8098450315639123	0.26208520687998943	0.014103435773372867	-1.195920552910065	-0.37663715086509725	1.4057840426987174	1.6588430761859065	0.07208111088941124	0.6287183704472231	-0.9625978111859892	-0.9816366192226532	0.4499262669145784	0.9748015038490969	-0.4110463742953795	-1.0263219424200407	-0.32608625610204456	-0.1527909409699265	0.33469564747888797	-1.4728974499434766	0.18688190019139062	2.704633437337279	1.2828868981327854
2.3470382060670203	0.041725110049605676	0.42201436711571116	1.4831265448425854	2.3492995522139943	-0.050348699629718816	1.1687638564656961	-0.43269434684179053	0.9102850132138014	0.28098574864875425	0.3382188398132725	1.5898570571740351	-1.239445575860954	0.37388861960601055	-0.400273536253421	0.9871324925176918	-0.3359866150848424	0.5410427128688379	0.4720971239012135	0.048560438608143866	-0.3601823750060622	0.6901804103599131	-0.5678066969095114	-0.399724608039319	1.4785602092134214	-0.4766922294038419	0.34239376423333573	0.5688980239580924	1.7882206133354657	0.2536807210031239	-0.010543700846652574	-1.2013162977470384	-0.38063668213188445	1.4285438661606942	1.667735675705925	0.07413960717434494	0.6122182061287855	-0.9691748810868784	-0.9894875877115972	0.4466251618825212	0.9689738925656975	-0.3945844947455927	-1.0420328344850032	-0.32380064352982174	-0.1667485819147729	0.3291166993405966	-1.4967909795507568	0.19764706172264654	2.725268974479018	1.2183958628999532
2.347251404330721	0.03777296587188106	0.43968021951673525	1.4780310368801515	2.331717765990547	-0.09087609049681186	1.1595831564415153	-0.45498826364395584	0.9151239470688243	0.27562482901775	0.32398987432671544	1.616332719821297	-1.2649997595149172	0.33964802050751375	-0.380081022969322	1.0749346974929233	-0.31230601618525977	0.5275762985223373	0.41918698811663846	0.037561397502974866	-0.42758580825352954	0.69269112002959	-0.5738644277069962	-0.3914424893555614	1.4331854298613038	-0.46300102531213383	0.3006831809413415	0.5082024596496979	1.7708812202048043	0.2427196566471616	-0.05029682944568914	-1.2071480150165388	-0.4133437997687396	1.4463210514532474	1.6642588506709508	0.0694769528947067	0.601691684683179	-0.9878690725661761	-0.9827767927899087	0.4351344827293401	0.9518663640628805	-0.3778445107457497	-1.0665058033776078	-0.30238498363520244	-0.15047044182935584	0.3340067754852424	-1.5182822853455722	0.19652842154618766	2.742547172488865	1.168521373182111
2.343319897476912	0.04230482588913316	0.4160703016112427	1.4688207262554314	2.3222679087792626	-0.1169197315461383	1.1832746540420391	-0.4413075933321079	0.9433452553469891	0.2843839533515236	0.3229840001359029	1.6222036863313023	-1.2896552051248196	0.29186883035968564	-0.37391367039470114	1.189981363252427	-0.2947445209701385	0.522056528414185	0.37829540858372396	0.008985941213135146	-0.48973680287757004	0.6836554716502492	-0.5630543825295719	-0.39961494908019574	1.383686176405779	-0.46429416743514074	0.2591389195559045	0.44641976371191533	1.74226151892672	0.2317562772051353	-0.09352461910332899	-1.2141200580302565	-0.43657308249808774	1.4686999352303836	1.65425244092665	0.056987807632905764	0.5979905992270638	-1.006224523998228	-0.9607527329313911	0.408451752935407	0.9114253896503192	-0.3725298145785575	-1.099954692713978	-0.272019703543357	-0.14292550800796355	0.3495057417635274	-1.5386815798133315	0.1934862643181827	2.7421237243100682	1.1280410003997035
2.3188759024032195	0.05489084579350519	0.4272106916101538	1.4651762781742932	2.2973624832170705	-0.13626367013965285	1.173566876480285	-0.41139547652605346	0.9882289003255483	0.29482368807234	0.32774561844947536	1.6243376029342245	-1.2985321523940014	0.24107543878307572	-0.36763607071832566	1.3317424260930648	-0.2791060934941139	0.5146586027627393	0.33364461060043543	-0.020515902094846356	-0.5367294150541164	0.6664907579468251	-0.5516867038368447	-0.39012081593559955	1.3174010784289014	-0.4616939195166667	0.22230800639338516	0.39781304028233794	1.716387525971788	0.21340531343987354	-0.14379534883980777	-1.2141188860613517	-0.4658145124602847	1.498946281665266	1.6384470651063818	0.04167924333493116	0.5806242234188972	-1.0290108624290089	-0.938598426591029	0.3598727280160464	0.8639092222213135	-0.3822831892279644	-1.1299468110185849	-0.2517773521493488	-0.13737117532094786	0.36720726840100204	-1.5553805044067204	0.19817164515978927	2.7309603196440415	1.092379246158575
2.3144363293259613	0.09572244111640811	0.4767196879838715	1.4807971697740443	2.2558113421929264	-0.1446975983214723	1.183091200211432	-0.39785885526012504	1.0223468675291398	0.30398660223947405	0.3215231232355514	1.6660418338145806	-1.307075711578284	0.18218488571601063	-0.3623334012947206	1.4520321540779448	-0.26630472178488923	0.5273664560223581	0.29416417782713944	-0.045639129516569385	-0.5572229508728979	0.6450099934710842	-0.516386256554871	-0.39626643577999443	1.2356947595716297	-0.4712950048650203	0.18969147573411194	0.3441602665729996	1.693866829877667	0.18888319838515133	-0.19268428804089227	-1.2155943949122965	-0.5051423771332442	1.4903738160491173	1.6236316008959981	0.019376197010426026	0.560708013788852	-1.0487401813969823	-0.9193581268563726	0.3115804198184618	0.8100992064162609	-0.40973663152839085	-1.1595035260841782	-0.23730435689219767	-0.13341757148512257	0.39320061781739823	-1.5721940600233912	0.19047571010863282	2.707462726508111	1.0702476263019274
2.3330588400471415	0.10527085206184832	0.5600166368416016	1.5026174627409643	2.222564486067189	-0.14439867734846193	1.1693555951755772	-0.42737960188911217	1.0438829733413668	0.3077786799493005	0.3261410063835582	1.7238540797481021	-1.312214247976898	0.12037862290408394	-0.35069368522810773	1.5475013519021423	-0.25772892906838923	0.540809409716687	0.2537956718617068	-0.05440069265372162	-0.5873659447884979	0.6140106658442749	-0.47231234035244435	-0.39762064047945356	1.1750267362758844	-0.4717898314606132	0.17034984756835464	0.3010756062609064	1.6730107599141195	0.15427830475001258	-0.23827306186567326	-1.2220578034213994	-0.5576126022045214	1.4662172137427258	1.6101049377364187	-0.014889355934890158	0.5301188807712742	-1.0629469628614419	-0.8947601484280762	0.2773685701313485	0.7507174574927522	-0.4550758810277212	-1.189045911422918	-0.2443117523375796	-0.10135295009259382	0.41071652809225867	-1.5867602442625572	0.1567492888437979	2.668472727235416	1.0487968282624311
2.322107266767739	0.09013106377454866	0.6319239486970787	1.4985826523543835	2.2068592988465485	-0.14814305585248683	1.1746515824762926	-0.4212924585650831	1.1291691825361438	0.31413886566604043	0.33180923051437383	1.7919153557890897	-1.3135182992565155	0.04294266602791107	-0.34651402304688467	1.5749510793860952	-0.24972737933495134	0.5551946996065753	0.22618631451117435	-0.06642206706638673	-0.6063135057736819	0.5796834741539623	-0.40903190584341315	-0.3689198328739041	1.1031871610325976	-0.45071537974450315	0.15581411771867976	0.27988596548462524	1.6424095370124565	0.11430096451750762	-0.2767271024068621	-1.2259381924646702	-0.6058252277163799	1.4388821459409469	1.5902096303356998	-0.05905992043023012	0.4967348015896539	-1.0745398533679082	-0.8728901102028506	0.26296888964797976	0.693309062963784	-0.5034682878793519	-1.2192882488041223	-0.26339091255007163	-0.06451171708916802	0.40202785230143806	-1.5935868233595958	0.13912720573024706	2.6198354190082798	1.042462181946585
2.3121027746546234	0.11040878830150307	0.7250237158021631	1.4897147086696827	2.1820118205219723	-0.1480789149149583	1.1830842298557016	-0.43497682244221103	1.1767842283327377	0.31442237022976927	0.3214997339749295	1.85195257821426	-1.3157281375060301	-0.030899619438550584	-0.35407783891039635	1.595189875324107	-0.26789727668164476	0.5789942278651019	0.1973071204839412	-0.049032031814524465	-0.595923741001431	0.5419065718489465	-0.34455967991326175	-0.33330507746113663	1.0427625721274414	-0.438598535533826	0.15316101504795396	0.24715419164315003	1.6046823270834956	0.059510980182870356	-0.30764607387259674	-1.2419625232978455	-0.6502088505805436	1.4355714097216568	1.5653673194961661	-0.10798925576325966	0.46205195972625024	-1.0870634829054828	-0.8606779519765985	0.2725353453928424	0.6220671040684946	-0.5438382652974335	-1.2495779845126118	-0.27462694669133025	-0.04114360275693509	0.39019284844855834	-1.5939759655175798	0.13721222282714451	2.5669157390205704	1.0611206568443166
2.2854482742429463	0.11378546831435757	0.835388978944588	1.490047476536617	2.162589095134252	-0.13869013390842141	1.1972140307539285	-0.44462707432053755	1.1957567759279222	0.3097150277864231	0.3245437374576038	1.9161402145150752	-1.3090327022473558	-0.08920391255596623	-0.3507455662171688	1.5841912099372621	-0.2682111715598458	0.61012912003595	0.16803042756989753	-0.02002934546743752	-0.5927387391048317	0.5067119221427526	-0.2910333293597026	-0.3021849841638618	0.9912546371861428	-0.43166513026905395	0.15513541703547096	0.21291425831581842	1.56476628792488	0.010436798647472373	-0.33471232242238147	-1.2470676198464676	-0.6913870803095836	1.4222543932391098	1.534655790788996	-0.15203667091859635	0.43672775108990675	-1.0937081216935867	-0.8499636282915549	0.2941316593218209	0.5515409742064763	-0.5901625904505365	-1.2917173020423562	-0.28256413377870593	-0.013362838551055758	0.3548650874446413	-1.6023450357524673	0.1455218164898236	2.5139935385079872	1.0773744058840182
2.2832733780368004	0.12743802080652186	0.932594951361031	1.4917929079925087	2.1537424835248205	-0.13074512909946107	1.2149338614642085	-0.47583579505673973	1.2188810527665197	0.307982499896969	0.32202028100783886	1.948883433450875	-1.3143559466099997	-0.11243605049454564	-0.3612201217377877	1.5748697236819535	-0.26764154467793383	0.5985525915588287	0.13297565381270157	0.038494084687859295	-0.5968296559186634	0.4672705288768514	-0.22677060790831854	-0.26821077145126637	0.9550775046373052	-0.4234876324902325	0.1640027890052228	0.18334961939464142	1.5288502837052131	-0.04387208186448123	-0.36897250307132723	-1.251930118831829	-0.7362595898341342	1.4118023606363006	1.5095810103843021	-0.1953962519553778	0.4097587388181366	-1.0931945384433412	-0.8426574208814355	0.31781137035519264	0.47987195821747425	-0.6409913350766763	-1.327501936855865	-0.2794524070423457	0.014106979362228175	0.3246266133858094	-1.6087201295034206	0.14952113180420631	2.4526478698934335	1.090829711075675
2.2593156454412164	0.13191716005802304	0.9758688966718788	1.457697000395838	2.1228863224074095	-0.10912842294597273	1.2182155642642711	-0.5227970250644233	1.247844985383037	0.30201175378258605	0.3284188755967937	1.9837773431796255	-1.304574648263221	-0.12127167524214559	-0.3709942839060837	1.5656014315408913	-0.2617375513070632	0.578278677973868	0.105827456878329	0.11216928460615865	-0.6103455108591165	0.42231809435026085	-0.16365331403369693	-0.2517385000422607	0.9134488327929361	-0.4151473430362761	0.17712478264916193	0.160318767246044	1.5017640421838956	-0.08750349606331781	-0.3858835432330313	-1.2593580577494525	-0.7731429584773097	1.4109108559571948	1.4978336335119082	-0.23881590584094142	0.3865551401284794	-1.0959422735151843	-0.8503006152207708	0.3260732431514568	0.4321039743642448	-0.6832736375689347	-1.349472714982493	-0.29324521794187286	0.041966097059016806	0.2790015885922474	-1.6112782112861375	0.1577740533873772	2.3841038342918157	1.1028160467601182
2.2340924495185215	0.0958174660449997	1.0045526150589397	1.4568682804195299	2.111106689078626	-0.08151756464948658	1.2188196123257615	-0.6088805871632913	1.2942091287760091	0.2824115549340754	0.3429434704588849	2.023786182710664	-1.2974497506712195	-0.10863766029000392	-0.3920352675321171	1.5287989271461906	-0.2802001094666676	0.5752053325393879	0.07315160854178303	0.19515954356066148	-0.6301861915214082	0.3942341410861042	-0.11133100492766665	-0.24442106398345712	0.8741821700641099	-0.4106187826532115	0.1878793717360581	0.1443197087002516	1.4774948721244758	-0.1236882912442859	-0.40290812161896666	-1.2714727003167408	-0.7875735595475828	1.4204184755913372	1.4829670770894012	-0.2836612886709337	0.3634779794795766	-1.0855994571783725	-0.8733955905966744	0.3277847976746349	0.3883940847660492	-0.7177975738628011	-1.3597471291365317	-0.31900771887427265	0.05935557747467694	0.22130888591379655	-1.6134109516403605	0.1680403672728908	2.314798348125825	1.118028421680171
2.2216397382860316	0.05019295788088425	1.0273492950816776	1.4586713063139298	2.0885979018311827	-0.04545704548839086	1.1932456737616985	-0.6605342111482363	1.3211526164975629	0.2650767092188663	0.3578849924899679	2.070463960934496	-1.2961458299272652	-0.0802369604051563	-0.4189767408952891	1.4653790267022169	-0.30406535241225086	0.5810626753648982	0.03477090554770155	0.2828174385507493	-0.6548015225390954	0.3627686665615856	-0.0666270721062986	-0.19875664657738973	0.8440338640799151	-0.4020502136678356	0.19337872509802795	0.12394541664601147	1.4678304843801029	-0.16688475864884053	-0.42953414096018794	-1.2870001163343479	-0.8038616151045315	1.4485736218813143	1.4786038021740922	-0.3251325798276642	0.33880370673693505	-1.0674798500212834	-0.9058559082385205	0.32693485095136365	0.348828682582075	-0.7500828486626122	-1.3642554816620138	-0.3619905981069864	0.08893041749318915	0.1586529062716409	-1.610193238706125	0.1692390150910084	2.2498329537400177	1.1242622898554058
2.2095440740358088	0.05031115443635822	1.030672947346546	1.4398379249218496	2.0971146599341823	0.0037789904061628077	1.1855582612236812	-0.7341676659181979	1.3567938344761978	0.25372345979270133	0.37080524725428876	2.0780914247717805	-1.3162447976626592	-0.07066554939354869	-0.4405903609380827	1.3976942099218934	-0.2991455118065638	0.5997842757978379	0.014310563105310542	0.351896141816268	-0.6956231348899236	0.3419228455820053	-0.04233298944407009	-0.13579969896045793	0.8171489699832726	-0.40398170772868286	0.1841545658125972	0.09185775258495404	1.4681045311634509	-0.21175546735633421	-0.45056631519648277	-1.3111321280498394	-0.8239727555874765	1.468662899427691	1.4726221814397848	-0.36958448549813366	0.31700534486864373	-1.0233441315270049	-0.9247788613864614	0.31079490054360187	0.3135078352134271	-0.7709481619986203	-1.3634508123848497	-0.40289862555338074	0.11197688571119069	0.09014216826223886	-1.6092047975141397	0.16761992711597382	2.179734006343758	1.1430288023360808
2.1926746252231704	0.05120294319573391	1.0274980537323404	1.4137972394887126	2.0992200762342437	0.044270075082201966	1.1798226965956253	-0.7877194574233115	1.3932615980936818	0.23601504139722063	0.36482099613693153	2.072474467425066	-1.3357587045536845	-0.06496604531708852	-0.4677955626623146	1.3542940708278577	-0.2804779987558986	0.6148460144920073	-0.007126402734014964	0.4089743399714571	-0.740028621011692	0.3239130310280575	-0.03438353908956565	-0.04993882952098354	0.8175927161009747	-0.41103725093864335	0.18015076830394355	0.07123367161586894	1.4707318660728728	-0.24279643068876014	-0.46371686200189605	-1.3370232650911988	-0.8360679869667162	1.496960898099483	1.4584223783854842	-0.4235519304156895	0.30628805725628505	-0.9444029726905576	-0.9447396515802083	0.293146152582662	0.2897129517998234	-0.7906771455380863	-1.3668546736559226	-0.45479478277175894	0.1148567565234451	0.019935524134135157	-1.6093516056667643	0.15970663797164447	2.1097094144312742	1.1529194366586337
2.1667189007623056	0.00905566715011889	0.973025112179751	1.4003057422682392	2.080464486992414	0.056611759627788916	1.19406832404333	-0.7952089736128459	1.4283771203786428	0.2097565687001482	0.3566540646577068	2.0594924424993706	-1.3610144836806	-0.04671059236003073	-0.5174666377600603	1.3130858421473313	-0.28822012360470567	0.6170956303613508	-0.036879991466464854	0.4729975531862863	-0.7805727002845192	0.3027586811665402	-0.043360633080424385	0.04656130547196029	0.8196222633916562	-0.4176063634320215	0.17588139226707764	0.043423839096464335	1.4645534828836095	-0.26190601921863244	-0.4800572953982999	-1.3529479785674794	-0.835009424909317	1.5123373697531985	1.444048861809965	-0.46807992836128315	0.29202495897470243	-0.8562883671692336	-0.9778356960977227	0.2595597738935866	0.2764440845376484	-0.8024212222126312	-1.3523177169062752	-0.4988551064023703	0.10838829977582176	-0.03897283500369027	-1.6136804350986025	0.15862360119572375	2.045283538394702	1.1751993768860678
2.1923018706571926	-0.02275706330591484	0.927278866283413	1.4162402035887556	2.063742994373579	0.05828184441626805	1.219940208238509	-0.8171694353415342	1.4459895095374844	0.19184911376733355	0.33927421220679677	2.020605077387386	-1.4022261591151028	-0.03526324359115337	-0.5741538600305429	1.2801524272976756	-0.3065146556824495	0.5935424389506261	-0.06607224800636333	0.539582965463335	-0.8378448504848617	0.2776035165642507	-0.05700505227664523	0.10710662808998546	0.8403837392747416	-0.4272914075704829	0.1548537428388822	0.008202031103861685	1.4673671634404262	-0.2905523154035655	-0.4981231818756954	-1.3788613830180274	-0.8330990659906584	1.5177207882160473	1.4428890685947713	-0.5047684195408111	0.2762978412738593	-0.7585591767052648	-1.0185797933550857	0.2077864885568419	0.27469209858866345	-0.8077530307563346	-1.3191135352130976	-0.5260780072861413	0.0960220105322081	-0.07337983427644237	-1.6210831859179273	0.15719186444824032	1.9872747926605623	1.1887728259431305
2.1807122243444597	-0.03266580367856384	0.8574816303907149	1.4590888659931118	2.110023521483182	0.06568588697852541	1.2554878360201702	-0.8288740630028503	1.4286558024331208	0.16669980892514588	0.3106584037244852	1.9908057288016028	-1.437382415649687	-0.04332563666611737	-0.6186449426267338	1.2524070031198231	-0.3021718277205144	0.5903635205813738	-0.07057627549639597	0.6028130139359379	-0.9025200972305418	0.26452457482995806	-0.062456684110397606	0.14948374872315257	0.8630481765654021	-0.42596521219747563	0.1266286470349965	-0.014432929179698503	1.4639741005109403	-0.3164074859525387	-0.5212317443203439	-1.3947263260801712	-0.8289634070045556	1.5167406621519266	1.4398631323317832	-0.5436435624160081	0.25696723941151833	-0.6578170507505602	-1.0614814339212206	0.13331375144139898	0.2766867146762767	-0.8007865936113223	-1.274436753743583	-0.5357115983227915	0.08170030914326931	-0.10213729890681027	-1.6319510113533067	0.14571343479159649	1.9370244745404424	1.1882142759095737
2.1430919374358006	-0.02605019791175255	0.7503481444478515	1.498811430262901	2.1277078297424117	0.06407631250846946	1.2857860444096127	-0.8936798819793829	1.4009206043295281	0.14755835079456991	0.2725292854523856	1.9716172535653311	-1.4885072304512301	-0.056179917089418795	-0.6660114209562342	1.220789360331382	-0.3291381674186786	0.5652436789534118	-0.06637070642021162	0.6390061593386869	-0.9542469780442321	0.22590704310749027	-0.049947175476490704	0.20774568295203885	0.8872928508144	-0.43750583397499226	0.09435280802302579	-0.0328638948964341	1.4550151751554226	-0.3457902688915949	-0.5498087593374104	-1.429239638352985	-0.8280233177355573	1.522444175766621	1.4457310728941164	-0.5720359931787264	0.23834091961829137	-0.5536667262417644	-1.1129347897226662	0.04310512022361491	0.2767038250097521	-0.7816789819951075	-1.2097744124600058	-0.5386105608437245	0.05711381678169786	-0.11790553962663433	-1.6293627635118313	0.12879075181221272	1.8998744584256155	1.1961013041484503
2.0805047794833738	-0.05791479879860584	0.6497668400423049	1.5427447879258225	2.1670629190435564	0.050695060692372694	1.3086795104317235	-0.9262468153146027	1.360112684397706	0.12397497115994142	0.23538115628566966	1.9663561486785082	-1.5361865564113808	-0.06304951784480047	-0.6885718690493904	1.181572781869554	-0.35272736751549083	0.5937483713419102	-0.051105000788663646	0.6438782882864658	-0.9939235281202008	0.20005657066257426	-0.02817485878659179	0.2849688420401012	0.9212874201699	-0.44805459311947793	0.0685501103098029	-0.06586745164525648	1.4447885136958334	-0.37335426234158864	-0.5718998214787232	-1.4709078207886404	-0.8319922153242008	1.524030101746217	1.447096512263105	-0.5903441950592212	0.21333946071755752	-0.46083682741882387	-1.161413150486432	-0.03790539950753106	0.288145729402647	-0.7462654287766519	-1.139194996272569	-0.5467838521004796	0.024475521096128966	-0.12452106364910218	-1.6297448669227717	0.10894872333477013	1.871503808524939	1.2028910178591183
2.095393003157851	-0.07860557351852038	0.5766751293957124	1.6045292218351617	2.2055294840345834	0.032750120660801435	1.3375748976540567	-0.9205369031997492	1.2977496576044882	0.0965092123618542	0.18368694677326797	1.9378532053506485	-1.5799790524514217	-0.09038562552822924	-0.7054481062785557	1.1409622047079147	-0.38795837471264377	0.6022671948193326	-0.05583775726298255	0.6269990915546669	-1.0274992213107854	0.17567943541473505	-0.003912558917240311	0.3753353031011212	0.947670143895099	-0.4661954363315493	0.04696984293401452	-0.09766448080539378	1.4251749021803004	-0.4055585564211954	-0.60581715940038	-1.5044155837412707	-0.8296635918359033	1.5175845493704274	1.439308781830248	-0.5876128828679279	0.18362208471781202	-0.3708190481596682	-1.2057559787111958	-0.0873944256948356	0.28374848589834706	-0.7017048003414711	-1.0886485382264792	-0.5526078217261551	-0.021616419387841937	-0.12883076187120784	-1.6335759563850953	0.08984689888874044	1.8457511017844268	1.2073595604695797
2.103059253585694	-0.0600004578017609	0.5182960261309912	1.6372908582730665	2.213411794177014	0.00095436874216977	1.381116781931315	-0.887145905902042	1.2512319223974004	0.06783430076603614	0.12539835552273643	1.8945925692669257	-1.623641665506155	-0.15317813593895283	-0.7162858287226014	1.122669687538215	-0.4029016173554759	0.5822930562343424	-0.04280925558610141	0.6050482605949	-1.03198642115992	0.139986220921063	0.034718101541640026	0.4792124154918135	0.9569067402008736	-0.4869377647495279	0.02064403599855552	-0.13424834533366034	1.396308897887711	-0.44698268075084735	-0.6338586479420065	-1.5308282469451961	-0.818645267451328	1.5074129307022923	1.4423717599470254	-0.5740904846070747	0.1451849203285018	-0.2910844773382938	-1.2482477563404162	-0.11733336537577918	0.28730917434432934	-0.6602775500397893	-1.0559811701469715	-0.5645502651175042	-0.0734220883150137	-0.1430068847764961	-1.6335116021264109	0.0766477715521555	1.82151310446682	1.2116779322631697
2.118004482306268	-0.07076782387145837	0.4814647121086912	1.6608805803785895	2.250361330203777	-0.010727753332604754	1.4329056351757588	-0.880765851031901	1.2225862573544628	0.05456500382953429	0.07146883981206818	1.8559436372846327	-1.6597529209558224	-0.22542894279577624	-0.7160265318626906	1.1125972255523675	-0.43055390968453233	0.549530255476698	-0.010130630413864888	0.5900197378438039	-1.0068789128148758	0.11232705379870392	0.0579319003168118	0.5329590708676123	0.9484546981596257	-0.5005491638017968	-0.004685180803258712	-0.16550495067803234	1.3619200340107962	-0.4754611331961375	-0.6580903614687259	-1.5573733426353464	-0.8104970380904477	1.49347688723188	1.4389013214385666	-0.5560956627543931	0.10509518856442035	-0.223056838179127	-1.2942667327422468	-0.1370130355962523	0.3026062893168013	-0.6219840178525966	-1.04015564026718	-0.5773882415059901	-0.13692414782816723	-0.14591661733409608	-1.639660450436676	0.0708684195569348	1.7898696790437676	1.2223056134954469
2.124631040433404	-0.11864869577622081	0.4651681929564096	1.687119646655476	2.244221894669654	-0.03268815809473653	1.4817368330088847	-0.8515377677414389	1.1472075118805225	0.024471402729624628	0.011674385410028645	1.842762718391456	-1.6771350499241813	-0.26381253693792	-0.7216463238319307	1.087713331814421	-0.4834341180186568	0.4859649217873031	-0.019845955728883657	0.5891140888745239	-0.9886559437457162	0.10925182570374332	0.08019795386550037	0.5867370089742836	0.938380687550225	-0.515016854135491	-0.021981317779502914	-0.18576141777243999	1.3133598071409804	-0.4926709042247057	-0.6783139568414862	-1.5892907437843768	-0.806217933530377	1.489721721380276	1.4385602809226454	-0.5456019372863047	0.07051992994621988	-0.18717268393797262	-1.3516340024109865	-0.13869616624513134	0.34442506772253345	-0.5893339434502056	-1.021539120510978	-0.5961754018653889	-0.19225197792161314	-0.14064877267680595	-1.6435880712870266	0.055842584415210825	1.7717720583974503	1.2282113833456694
2.1385304715610944	-0.15864207344043038	0.4325525447724938	1.692907887725519	2.2358329176547307	-0.06663444673012707	1.517498168931132	-0.8388604470507687	1.074153228088249	-0.00043103147188392756	-0.04674309426493661	1.8135169180766162	-1.699792125059642	-0.2736725061461883	-0.7206007057315648	1.0418506181373282	-0.5414271199865393	0.4106653519034113	-0.03863454023981192	0.5983884593338467	-0.9888091738215747	0.13757835421203182	0.10325835652227296	0.6172295779682296	0.9124329463046671	-0.5219549434169742	-0.056974642135705536	-0.20892423387604975	1.2647474836385595	-0.5145962161799684	-0.7023990286740665	-1.6146896538857867	-0.8041519385310523	1.4888818022834924	1.4436094687857064	-0.530997226533227	0.016761580513225165	-0.18748316247716398	-1.402360355429249	-0.15288055410111692	0.3734184997470714	-0.561083903024133	-0.9746324130857055	-0.6226036424285464	-0.22201089632913584	-0.1496590092084935	-1.6436725362515503	0.04852655231586412	1.7609814393602576	1.2410534507048674
2.149087940012993	-0.12234616464197083	0.4420793789369538	1.7007615293542753	2.2667277102638863	-0.0712174982474969	1.522004281452693	-0.841730790501152	1.00706052347273	-0.029384442550861166	-0.11132519433219408	1.7819107495934687	-1.7112492402560437	-0.2901453756789051	-0.6908562538489809	0.9871545524297762	-0.5723642298939472	0.36210180190819197	-0.0536916643726949	0.6191934474672636	-0.982249937513191	0.16500724253120597	0.11826491117849394	0.6344719717365745	0.862040219082998	-0.5291434066483263	-0.090374495322635	-0.22191954144584494	1.2135451251826053	-0.5497652673503384	-0.7174097696662671	-1.6365351542683206	-0.811876459018331	1.4979582193577112	1.4323193672118137	-0.5050407497886231	-0.03370937986015756	-0.20251947891043748	-1.449145098448145	-0.17434379167776737	0.4214087776868475	-0.5378088044289575	-0.9237630952707374	-0.6517244922716857	-0.23360134979730676	-0.1622665431339435	-1.6439460418509604	0.04398291834606293	1.738603211320779	1.2534468845279374
2.127838860161692	-0.1133453693923953	0.4484469310705711	1.6907128996801624	2.320263528688379	-0.022229554658478173	1.5124250847083491	-0.8485822063529158	0.9461526603616999	-0.06913822248931431	-0.1872335438555791	1.7689311209806349	-1.7185109392235247	-0.2855942242885551	-0.6504942494696786	0.9247853921954476	-0.5866769131196872	0.31858489886899743	-0.055342750305128155	0.6404827609190347	-0.9714913599988133	0.19566003409496996	0.13810587141652045	0.6912332509041837	0.8097954430177282	-0.5364357136463906	-0.11650178901478381	-0.2309606433636607	1.150492478261556	-0.5694796721144415	-0.7413086634056574	-1.6460070069556405	-0.817995264899982	1.493427947064036	1.4125109165717042	-0.45976784851813146	-0.07121378642249954	-0.2345952954288824	-1.4981115837451777	-0.20253998345553276	0.46057010952839283	-0.5241093837522646	-0.9017746805572125	-0.6852989659462242	-0.23633552931127189	-0.1775681286322656	-1.6493276667334686	0.02287703582255069	1.7256638448286779	1.2774321673986004
2.1457042355215465	-0.15680386190233192	0.4582068623245498	1.6945461295319653	2.3225903331526667	-0.0018266854925583346	1.4778412939882208	-0.8327750618638129	0.9239911033476622	-0.08862408616397552	-0.2548649507843727	1.7505082677035246	-1.7152827922620688	-0.24882055525037816	-0.6208992796868265	0.8404483144035424	-0.607898976546771	0.29374528169752967	-0.073907634989743	0.6507992839603987	-0.9735792631516376	0.21455295668054938	0.14839499882583027	0.7259406439946952	0.7462518335949803	-0.5528150130643275	-0.14141117713311097	-0.22468921350164156	1.0789582529411361	-0.5821735783893387	-0.7671616337509861	-1.6579364784359953	-0.8237984195062433	1.4941382408513948	1.3983328277075557	-0.4121280770056246	-0.1028887338426955	-0.2722268865765112	-1.5285984604466363	-0.23318003079284103	0.513540896995895	-0.5334164766884189	-0.8863625081828138	-0.7308870047602064	-0.23200641503772174	-0.19429451578727408	-1.6529405550374396	0.00022393885542751902	1.7147111560421002	1.2890973795163503
2.1977850256480203	-0.15841694726732433	0.47210296595220413	1.7250478241966412	2.311311423389953	0.02984683558285851	1.4734014739988195	-0.7841602079060184	0.9016727876779805	-0.10642758942342287	-0.3267130878446939	1.7204728823009112	-1.7242688673460413	-0.1981635711743594	-0.6031342562638107	0.7558100640530359	-0.6119528365767151	0.3112742989784128	-0.09300691656071117	0.6550689594633956	-0.9756071374130736	0.25913314440393315	0.13999120903287327	0.7458821614736928	0.6758006690102466	-0.5468988348249663	-0.17019023219028773	-0.22163047754438928	1.0046727705437957	-0.6021006816855757	-0.784816553244266	-1.6656925686469186	-0.827720330384602	1.482708727598943	1.3922656275179426	-0.39374678649244493	-0.11878221738663641	-0.320416738303692	-1.5543790149079444	-0.25703771172018935	0.5913028746858019	-0.556040171706201	-0.8747201562575958	-0.7799820469555938	-0.22292972870609057	-0.215158056376606	-1.6715298859796917	-0.011020468449364468	1.6859880939151446	1.3032092841859106
2.2721723498832045	-0.09645474148120561	0.4925887727502915	1.763770645004664	2.253448877890105	0.08066461120099347	1.4704365516208888	-0.7361810460814318	0.9158998232432228	-0.12563473194468985	-0.3935957664654418	1.7048848671386323	-1.7411536554359874	-0.17032567118543135	-0.5878393083470659	0.6828979868283334	-0.5997220149696324	0.294687617893089	-0.10692544549928895	0.6558866686052238	-0.9638313457565374	0.2909898693222127	0.11179523676040229	0.7392065045045283	0.5991175840264362	-0.545666054653163	-0.21004310709049437	-0.21474007389338326	0.9312781713904107	-0.6207790854360202	-0.7961632353143827	-1.670702735714265	-0.8386282300822867	1.4598602827519511	1.3904927277572725	-0.3667490470356178	-0.11820326425265622	-0.36011520100869393	-1.57998483544424	-0.28710713884868433	0.6481338655842889	-0.5837238038024524	-0.8742516844181507	-0.8228123650300706	-0.20968949895710876	-0.2384398383098552	-1.6973982869003588	0.006283050904315068	1.6564455889875198	1.3166638620099143
2.2768175002612465	-0.021046189423803357	0.5138993018142972	1.7686949694970888	2.190076590171565	0.09334394332338167	1.4985829963658037	-0.687366488436079	0.9238438452166028	-0.1175350182258115	-0.46262209801899623	1.7150368465752188	-1.7615877082199076	-0.12309873079525155	-0.5761726790173776	0.6068469875032569	-0.5883451720753027	0.2861375135461045	-0.10159628642610485	0.6559956089884851	-0.9344643779410718	0.34063395499913013	0.07154078458488561	0.7142254934251804	0.5238466967187737	-0.5431193636050103	-0.25501708714582316	-0.19966947603107124	0.8740520241904676	-0.6485123695544468	-0.802560991607638	-1.664030716740136	-0.8608175560712551	1.4235651961129878	1.3947946920180339	-0.351388419602032	-0.1112990817640985	-0.395427159224095	-1.5970090843235183	-0.32369526524096837	0.690982937110304	-0.61575012641466	-0.8545846854549108	-0.860455804067439	-0.19206174910929857	-0.26869007678603585	-1.7277473530819485	0.03764911339414702	1.6304970916555988	1.3456564235172892
2.296733170300967	0.03603360576956612	0.5055801223168581	1.7627771409404027	2.146235790348272	0.12065830105959434	1.5244097957068967	-0.6422277078603243	0.894225959824521	-0.08835586517960833	-0.5190072440433073	1.7177842192706148	-1.7544447967063257	-0.06322553555945296	-0.5701225990951131	0.5186065568986009	-0.5846301338697698	0.30825178495697114	-0.11095483977777425	0.652962341208766	-0.9328826211216452	0.3852409713209432	0.0274550712277417	0.6990609606296248	0.45050770473482504	-0.5415674516531238	-0.2940732264613933	-0.1713883436723364	0.8217303587937517	-0.6818264580160036	-0.800461463366395	-1.6553147839963107	-0.8939682779620612	1.3846101452163369	1.3840461678926457	-0.3236157403959156	-0.10042762847046915	-0.42995396497981025	-1.6241604726692145	-0.35955603489338106	0.7223903005915132	-0.6340737418672686	-0.8309207949861946	-0.8853033387363214	-0.17263982079374027	-0.291701277120263	-1.7620763279490705	0.058158805641232034	1.5955819354677305	1.3694860269354292
2.3317533970998734	0.1418069804784472	0.48656252212881024	1.761046108094138	2.0446819191816483	0.11025899773539068	1.5570372893538313	-0.6004763225965154	0.8832639378748078	-0.0921902935711771	-0.5863518605613366	1.7112291054387296	-1.762592832829823	-0.002010903704793748	-0.5648060947410917	0.4337258039684414	-0.5725821098682278	0.314716497999813	-0.14615287768744817	0.641965925173073	-0.9494933601440826	0.4180557007748029	-0.013635996756108479	0.7289144484028199	0.37845173718410957	-0.5426738517513965	-0.33802513157481456	-0.12402742281805493	0.7796569333435027	-0.7282555090303552	-0.7943938822852812	-1.6514742418957973	-0.9388340767902059	1.3344716046136933	1.3842518140464406	-0.30825911781891524	-0.09624408206937045	-0.46607495861945036	-1.644816841098144	-0.3887880801086797	0.7793046833283983	-0.6450652139563109	-0.7993391792875181	-0.8935194032134094	-0.15719002852352887	-0.32254757940878226	-1.7958170646704024	0.06840151727245634	1.5645314635212375	1.3989261544138827
2.360248980933075	0.24259845540759767	0.4604705419121383	1.7643945847551663	1.9632156808087284	0.10660054388352665	1.5660558915309193	-0.5630519372388016	0.8999278579959663	-0.1016692511591691	-0.6436564193829222	1.7004361123117655	-1.754545309167317	0.05997634241194547	-0.5637746358273237	0.3492063798819649	-0.5675773330013802	0.29603269528426085	-0.14599182121739762	0.6143068806373656	-0.954468563599639	0.42856692206775626	-0.05818995452358853	0.7334644356528559	0.3101973940927336	-0.5252919960018991	-0.3663266818034886	-0.08848984393310119	0.7308988009226075	-0.7836265799670667	-0.7743054247045948	-1.6308241497959988	-0.9802338660196318	1.2592849570255522	1.3832580705206472	-0.2888726083027816	-0.10113745606768636	-0.4869048842039164	-1.6705075771720914	-0.4213175716932409	0.8200936132020207	-0.6587046846517162	-0.7788278287265961	-0.8950730628091133	-0.1556731906170648	-0.3712222026106464	-1.8295014914153853	0.08241352224829435	1.5276595797646588	1.41730588096026
2.3670733036566	0.31661543434965467	0.4884036123046848	1.75932147462993	1.9248569868292644	0.14432993762673288	1.5920519073802764	-0.5244147327857516	0.8791217091559795	-0.12146541816228691	-0.69735767222801	1.7004636699096694	-1.7074493470879084	0.10171153196184957	-0.5688330322607668	0.27442454518682635	-0.5567350346202223	0.27268256885177694	-0.13545630091601063	0.5676423330941586	-0.9445269614224466	0.39900516017345133	-0.08809193441788093	0.7360054516984496	0.25048029507931174	-0.51744547261145	-0.3680502596254719	-0.029305581109491923	0.6777109134097968	-0.8377663145034665	-0.7473459641008755	-1.6057955818684562	-1.0208065944644977	1.1787770582147965	1.3856517406586124	-0.2671602783246339	-0.10186835667169594	-0.5056350991547485	-1.7036639899002384	-0.4426647758725932	0.8878284025304609	-0.661603929209903	-0.7861569328688773	-0.883122605699669	-0.1674268163651828	-0.4111323348876644	-1.869638438128802	0.1022390158131274	1.4943498479501662	1.4440014125717326
2.366706301334996	0.37626749271071097	0.5201469856986468	1.771611487869308	1.8852522786583876	0.18821686137267957	1.6196355329763192	-0.49886383011969404	0.8582870587422391	-0.1368240037312166	-0.7455307101442372	1.7068067100533362	-1.6725227027856413	0.1211923823959427	-0.5847970287656101	0.20655106139953286	-0.5400579843854442	0.24648223385435603	-0.11037089180120992	0.5180993968703268	-0.9271047896808102	0.38787017396701645	-0.09772885243169524	0.7475936142068217	0.2008408651464176	-0.517499559747814	-0.37759767358413054	0.037939479966126316	0.6195245235437914	-0.8832143477981804	-0.7168618136874463	-1.587574981307981	-1.050342416878655	1.0990249543204222	1.4151140647793738	-0.2615324536078964	-0.10271016783777069	-0.5222098765546559	-1.7299449389403647	-0.45164902919003785	0.9594854973854842	-0.664377720782673	-0.8154346591754976	-0.850607946243219	-0.1869000100530937	-0.455319486449708	-1.9061725518911665	0.12337876823827525	1.4658883180046403	1.4724331892760485
2.3633020378960645	0.4518745979746107	0.5521744181324149	1.7922302968551325	1.8032778875863709	0.21287239571737882	1.6209983116743392	-0.4822222501367978	0.8466916684868948	-0.1428229719665733	-0.7703499792817741	1.7083008111223108	-1.6332428246371307	0.13965992129484048	-0.598146655763357	0.14852396461253908	-0.52167574638585	0.23121325939933732	-0.09830204396982117	0.4659235159618924	-0.9150231932748449	0.3701677704367379	-0.10792958394831609	0.7477517218718808	0.15038695938475932	-0.5191224389717599	-0.38149684924833693	0.10171891622320409	0.5757263604638092	-0.9265918259943675	-0.6812508898158058	-1.5645762635232785	-1.0898067560494216	1.0240218984970588	1.4400087451363337	-0.285214171811951	-0.1037394178537356	-0.5294016342557326	-1.7433741885173173	-0.4549767943585528	1.026028860534352	-0.6621908497261383	-0.8436377661967654	-0.8272940368748027	-0.21216038389335798	-0.5207780117358414	-1.9333551874384103	0.14573383674021967	1.4331719807585603	1.4887485581703697
2.3578533841974183	0.5256147928964753	0.5648059835076922	1.8134376890055974	1.7184043516416085	0.26662976260451077	1.6555933736079886	-0.4679610991055473	0.8617816683685596	-0.14512367566893242	-0.790343853575322	1.707259613184108	-1.5997706086989778	0.1444180058020901	-0.6062447377288025	0.1232869245373068	-0.5074904675518506	0.21244213092292422	-0.07256438700504593	0.4091353879838204	-0.8914003647539535	0.3687771547514849	-0.10983831723164775	0.7983072751859177	0.10406974117764714	-0.5234147658327636	-0.3831104400030808	0.15193591410382606	0.5425478955686903	-0.9730512625133094	-0.6390241644267125	-1.5437738154658762	-1.1301623041079583	0.9419759557087597	1.467864219185825	-0.29489791503562734	-0.105853373166698	-0.5345902083049111	-1.7688313388968016	-0.46148640089783505	1.04923453993757	-0.6535334604624259	-0.8802380931542487	-0.8038348788659114	-0.23704007505739444	-0.5841045631668781	-1.9518560312749709	0.18148658487613206	1.4042159389559452	1.5346091598807536
2.352340816672395	0.5223869214966277	0.5993023788780936	1.8144054355570816	1.6995298962713352	0.30501992902489794	1.6462858724316907	-0.4580787435850263	0.8961418989490554	-0.16880770525711197	-0.8044309876733408	1.6951234866984262	-1.5809058556631617	0.1373134517033764	-0.619082472301148	0.1155296581473988	-0.4837064679865075	0.16562248940579402	-0.045289072703507106	0.3550668319830646	-0.8252051805201217	0.329180379186347	-0.1154811976072603	0.8722878593834823	0.05584626476578432	-0.5232626678561577	-0.3918772140454797	0.22667150062586403	0.5247363959715523	-0.9991581986717473	-0.6159675678844955	-1.5354422885227732	-1.176326214367851	0.8632818853348848	1.4704341574556148	-0.263805209720153	-0.12623651626303756	-0.5304793530311949	-1.7824773144847335	-0.44859394517993306	1.050750066687869	-0.6332317222813197	-0.9263346198689517	-0.7728298035556416	-0.2723567907620751	-0.6476912389370713	-1.9510857912413386	0.2087867923629351	1.3915269916511055	1.5637389063437455
2.33815940382976	0.5471331135716933	0.6234798765327378	1.7644644980041329	1.7070570938550405	0.3412123606801562	1.6341633856783861	-0.4489387946857827	0.9105462776398744	-0.17914959006945128	-0.8067602588663148	1.6806749183016607	-1.5535560234203676	0.12550017499398888	-0.6432810626239036	0.11977580009048502	-0.46465212565947106	0.128857040713761	-0.02283311101152502	0.306146037225086	-0.7760932058809219	0.29562898113394886	-0.11240400525802241	0.961436740844818	0.00303364668575849	-0.5176722497224147	-0.3903467842440144	0.280674607215771	0.5098272028594792	-1.0279274838038324	-0.604663727932414	-1.5228576864247234	-1.2256613133314507	0.784767835416242	1.4508326302746035	-0.2531663082008411	-0.1623456679545995	-0.5222874961894537	-1.790764264465011	-0.4312497845407129	1.0815875158157087	-0.6159510551799207	-0.9700248547589292	-0.7593477245752551	-0.30620405771497244	-0.7112217069354868	-1.9392707515609433	0.23005002324837626	1.3884423102974366	1.5694330292879042
2.329202033238789	0.5444639122218193	0.626016130776969	1.7423722312998149	1.72399135684379	0.4076381678323601	1.5829548516248606	-0.44585747478660676	0.9395719636661909	-0.19904218362480036	-0.8036199786596857	1.6653972256549108	-1.5320411353416288	0.09101552077549369	-0.6597307948888304	0.1398232536704866	-0.45483460173361684	0.10090758375999065	0.004561092995874767	0.2556869517540695	-0.742451287268225	0.2587139475534749	-0.11060750496203749	1.0174495182488734	-0.04111355563203402	-0.5189624753821864	-0.3970117322575822	0.31800155449071493	0.4870911842927274	-1.0556274885600885	-0.6000898029171198	-1.5278608216786416	-1.2815943169253994	0.7042218426370022	1.4261001676911342	-0.2422650885751807	-0.20131409393620192	-0.5160152326236747	-1.8090345173465543	-0.4236132398942975	1.1151135312773652	-0.596466744626466	-1.0267176633385366	-0.7405405299206184	-0.33469430695733127	-0.7564937992085852	-1.9182379698592569	0.2449735552856326	1.382283731655771	1.5742699245428196
2.323964903870295	0.5392341398095659	0.655069825745377	1.7873898042676468	1.7287578885943873	0.4731079119534781	1.5123896397079326	-0.44827779424327635	0.9716378175595375	-0.25006647165748563	-0.8085749663256087	1.648627828252047	-1.5159604469396155	0.0667151774684576	-0.6745264963712574	0.17218389307232948	-0.4451546376220331	0.06600725691560007	0.027804647566303	0.21092032944213632	-0.700039892399042	0.2431522426062025	-0.11537779317349046	1.0563189073986563	-0.08883086934844778	-0.5298781786282798	-0.40147157370357	0.35059508037932	0.4628616261699334	-1.0733827517424965	-0.601396090830915	-1.5273803144277385	-1.3434287093058015	0.62132209232591	1.4005923807886975	-0.22903404363092078	-0.2548140217595848	-0.50742731661976	-1.8119734733894486	-0.4212233751195771	1.1562891280402936	-0.5845983482364719	-1.082421720765245	-0.7173207817398206	-0.3644253011993486	-0.7936458291960542	-1.8929356853079564	0.2848148805948051	1.3848717196380729	1.5922340693669816
2.3083305775783325	0.48422576050924937	0.7462212421247107	1.883956639483761	1.748644786213681	0.5471059803531558	1.4328341519531615	-0.46032915903881644	0.9935666117212556	-0.2824021738497293	-0.8111759336972015	1.6184678345806496	-1.4618220858076163	0.02812218985155996	-0.6975739772492233	0.20238923212752705	-0.4393291179707128	0.05758357941642932	0.051450226237259575	0.16291305886186627	-0.6497101356220155	0.2546225862930039	-0.11492190873816192	1.0790801370534833	-0.12521782843143633	-0.5376028292065621	-0.40139914319587566	0.37291269877106464	0.437825957430204	-1.071456889522972	-0.6133544631418676	-1.5214747631172454	-1.3921445778708867	0.5480876283518524	1.3702487160088137	-0.20081382170137774	-0.3101550649132497	-0.49790199425713305	-1.8167379827285122	-0.42612790734170936	1.1759546513977006	-0.5774400484859399	-1.1313290785166177	-0.7012863335461178	-0.38526012418176153	-0.8264607106542703	-1.8615308070698213	0.33948733978280354	1.3884662210045993	1.6139042591411161
2.3082554027444506	0.44091756469844945	0.8258187840559466	1.9886201648591346	1.7767089305566075	0.6069434240354464	1.4101465338832604	-0.4867388895037765	1.0037749253872674	-0.2733709084684849	-0.8131252653891442	1.586492633916873	-1.4253220951516723	-0.03507991598310234	-0.7187202360488927	0.23894993798232228	-0.427922732029023	0.06385800050276819	0.0602781982805059	0.1162038851375643	-0.6074423483314613	0.26249454421547297	-0.10987661108278765	1.1161814809646287	-0.15780986793372892	-0.5585987131706661	-0.4069105683091279	0.41948654889366493	0.4186241867499388	-1.0582565581715655	-0.6384479114933874	-1.514056199950859	-1.4248719459513937	0.5061916701799436	1.3409115678077537	-0.1821141450896529	-0.36134805304567663	-0.4928228837954899	-1.8101796382127155	-0.4284537382293549	1.16237072960176	-0.5640791355485779	-1.1822205522938751	-0.6901552791119061	-0.39624268465609414	-0.8459752647209413	-1.819123361667185	0.4029957255710547	1.3912629147477635	1.646095943010669
2.351600694562948	0.4039862431224515	0.8632036812354175	2.0711405164459307	1.7883410213034598	0.6543036400588824	1.3583198627513429	-0.5144033979656536	1.0511413741239006	-0.26404789005739837	-0.8171488981364682	1.5580927320420463	-1.3881900247053214	-0.10736940771185037	-0.73526616431437	0.28038469536290017	-0.4210825933449291	0.060929589763925984	0.05735367606955083	0.07330224343497888	-0.5669145483577404	0.27080917401202587	-0.11803264959099218	1.1683733231297542	-0.20208905342283057	-0.5644836057135031	-0.43081531845962207	0.43846422242402355	0.4070966507957164	-1.0358450781428543	-0.661670058442333	-1.5131537838942843	-1.4554559152327615	0.47182416480041783	1.3044662155950735	-0.15171127632102652	-0.40881999182081685	-0.48217705234590946	-1.7937131853974688	-0.423552150429073	1.1198389285379444	-0.5596267444997549	-1.2335749864771721	-0.6729798778044014	-0.4123595377622398	-0.856652127043707	-1.767461974972747	0.4506087531680344	1.3891465938453567	1.6473667582106164
2.3878028554049213	0.36325158598173574	0.9090882780601766	2.1016815673102536	1.783844167081769	0.670511933951709	1.3257214369708585	-0.5537937942505985	1.1012993936676043	-0.23727199236438454	-0.8160218621362715	1.5283233373670284	-1.325801679096533	-0.1635090485884528	-0.7408179705708615	0.3192337494312677	-0.41857512720024037	0.064850125415714	0.040068902353691684	0.016738427643645915	-0.5423357113310958	0.26138451095545995	-0.12856875578661647	1.2186628540232154	-0.2339182112766273	-0.5734917652483483	-0.4626740113995019	0.46480045744578946	0.3991156932919105	-1.0156314829461923	-0.6889163232251211	-1.514733597977742	-1.4956526316409144	0.43118940798092353	1.257572506003228	-0.1292620527311516	-0.45423564877526845	-0.4730000232163499	-1.782461372728837	-0.42557351352103445	1.083966553411981	-0.5637177357559008	-1.2922133310488273	-0.6858338816290777	-0.43785530570435655	-0.873480472482405	-1.7145155141751984	0.4970494421263951	1.3897292408957076	1.6498972147629989
2.4002302445881036	0.32720206172966876	0.953145960744528	2.1116278068714633	1.7971629681912389	0.6744378434110033	1.33544404507672	-0.5948568732824993	1.1482810711585671	-0.22229150621526245	-0.815066845988904	1.5062233420043667	-1.2738964140143076	-0.23160556441902735	-0.7464843473448626	0.3694475695551176	-0.4171404429628153	0.07961208910991305	0.008988878862422195	-0.047802055511463194	-0.5156870840875893	0.24301921747232394	-0.1574565555887594	1.2506784013749574	-0.2766027206703955	-0.5850558071094213	-0.5048755125769793	0.525137833876293	0.40086509204950416	-1.0035785661252763	-0.7138341717842003	-1.5257137746453369	-1.5227960375268663	0.39904828342613163	1.217430632243444	-0.07476796917260581	-0.4990690252788779	-0.46224970379684927	-1.7859207709717313	-0.4321411484929244	1.0688748185406691	-0.5708355777685885	-1.3355012313002228	-0.6878803848876356	-0.4619952384435768	-0.8806737601124466	-1.678911520557886	0.5438010274456349	1.3916975061670276	1.671602876165157
2.3928481367712395	0.30640797131558095	1.0327143610534866	2.0990375026290873	1.8175768885075212	0.6447466403671291	1.331084161720057	-0.6476073576195287	1.1806620257839653	-0.22568341081661578	-0.822799444337744	1.4740875883788878	-1.2133967889225155	-0.29795507143348265	-0.7521791505774534	0.425348826147562	-0.4099864094005204	0.08333451258780755	-0.03653721231755118	-0.11754857645172057	-0.4921641448336084	0.19905608751281456	-0.19346193528462077	1.2447819893264416	-0.3168705247186895	-0.586324115106091	-0.5439705497577926	0.6036422481135072	0.40407103867134975	-0.972910910420677	-0.749977845327334	-1.5373350183037708	-1.5385016709142643	0.38843488054016084	1.1650240729635206	-0.055140167047197354	-0.5366699240302166	-0.4523760882011551	-1.7946364727298973	-0.4338671044457475	1.0951627421962766	-0.5792255153199404	-1.3765713307493517	-0.6917930827476095	-0.49537301617480534	-0.8901362731333208	-1.640110930247469	0.5942987305626214	1.3993577341319652	1.6932855493332624
2.3752189686525815	0.32287704568449593	1.058056805825263	2.1212060819644285	1.8061248799452614	0.6079575769722186	1.3416042081825679	-0.7175580175458601	1.220738405322783	-0.20777109080548536	-0.820959035888581	1.4468175480181293	-1.1082084099242304	-0.352932309278492	-0.748299317278845	0.47492511481216776	-0.4082526018085744	0.09139976345657888	-0.09196309953028255	-0.18506864471576093	-0.5049872395555302	0.21525720738931908	-0.22275805568969656	1.21105235411382	-0.3561867506894396	-0.5954433653769	-0.5798679141544751	0.6704599973347998	0.40272546588246927	-0.953876562187886	-0.7752902645043671	-1.537760443016156	-1.5505809244449185	0.36071834397064584	1.1105776571145838	-0.06020631062782213	-0.571455912716341	-0.4333095214995323	-1.8165484896029622	-0.44497375373499476	1.09664615200915	-0.601549233777291	-1.4114278401774185	-0.6929680941633158	-0.5316471882435823	-0.8916434257114487	-1.6104355727114847	0.649076495808571	1.4046907778643418	1.7206519388214307
2.380272878385461	0.32040261355067423	1.092369630508538	2.1539443606578272	1.7747364957377427	0.547644522187122	1.3465273556044262	-0.8092190109601191	1.273190801553636	-0.19314233698505864	-0.8273592622864164	1.4095656664339318	-1.0039708396462264	-0.39932196977468243	-0.7479685759735815	0.5331853426275105	-0.4134521781439525	0.09571913019528416	-0.1583942653666248	-0.26320121260460383	-0.520865685685058	0.24487933363009007	-0.2548287697701611	1.154831276135163	-0.38173121156827977	-0.6084619269933343	-0.6155721305306399	0.7455836207245529	0.40389070417387074	-0.9148514457920973	-0.7970514158910569	-1.5444605892439964	-1.5535587220035239	0.3448746921201053	1.0786130919050956	-0.046534731459159984	-0.6143516817006714	-0.4034100401259958	-1.848670838298467	-0.4666777139776649	1.0817360391202215	-0.626444908426177	-1.440000213236837	-0.689045379155723	-0.5643150071454914	-0.8804450075528868	-1.5802574475295261	0.6843456377544772	1.3975446109474143	1.7874439325895453
2.3962586394170318	0.3334367599639293	1.1072061974511782	2.2228324286189087	1.751595043521657	0.5051880623686987	1.350367873306452	-0.8946002046853447	1.312562558852439	-0.19426361503488793	-0.8257096394922095	1.3727858584833958	-0.8515181075624556	-0.430561365561364	-0.7790258114331167	0.585326056958628	-0.40732107259650113	0.09268227910862666	-0.2302276107702353	-0.3506858530092642	-0.5280348929865796	0.2422434238344096	-0.279749017594833	1.1318617459057343	-0.38110333167753624	-0.6145691777634461	-0.6435262825835211	0.8345304684018577	0.40256516855137703	-0.8660002359832424	-0.8094245898201464	-1.5547961830140378	-1.538986924093528	0.34401480014401237	1.0606873892817208	-0.036215217252539636	-0.6584763397126844	-0.36447881765726475	-1.8702834019705357	-0.4902498078500363	1.1057419772350081	-0.6645600639204646	-1.4484734909540449	-0.6925854391242708	-0.5981902081345783	-0.8623513336704527	-1.5604484022781409	0.7181126228936329	1.3932579794998041	1.8293838376041347
2.4113108020561658	0.3398627410410236	1.1201718865991144	2.232665719086823	1.729321314043211	0.4485201491654129	1.3590745891409637	-0.9744336633600307	1.3514022867745117	-0.17596427046027704	-0.7996835117034002	1.3513568307218773	-0.6759189221402923	-0.4488091975986526	-0.8029037340093181	0.6347114726250552	-0.4052872184298041	0.11031295921558679	-0.30413268129051063	-0.43815011368704615	-0.5304595835424527	0.22796949161174443	-0.2914468510842611	1.1189345620530398	-0.3725619561702104	-0.6160150365067755	-0.6751341513578673	0.9386704518997006	0.40949340415964414	-0.8304028938910248	-0.8153127364747977	-1.565130604815174	-1.5166593601256866	0.348322460809359	1.0520834607601979	-0.06273737998984173	-0.6980392463069561	-0.3284483802582221	-1.8982607638863804	-0.5151542526097449	1.123072921813452	-0.722494297916645	-1.4396155151851517	-0.7041582497684795	-0.6286838114352561	-0.8387780556184499	-1.5486172740330746	0.7298601315837819	1.4035098691120473	1.8359059483425586
2.412749867509779	0.3502119549081725	1.0687126517541636	2.2287433618414285	1.7234288228909296	0.40483654008936815	1.353362011856274	-1.0504500439317677	1.3847095425468958	-0.15511523984196793	-0.7701128230577947	1.3492336975268306	-0.5635948110899245	-0.4523174512637593	-0.8123533157398015	0.6805832605922256	-0.39870835107080105	0.15106280866809704	-0.38120889816936615	-0.5135481467025584	-0.5422854241009899	0.19982852757592545	-0.2957395145472025	1.0936837640849004	-0.36859884429142237	-0.6210966643724657	-0.7154900158948395	1.0554129931012302	0.4159654089024948	-0.7952135857175946	-0.8085637805966615	-1.5664607895219431	-1.4866304731396234	0.35315285537557006	1.0321268427049315	-0.0982684676161677	-0.7335284079565738	-0.29080285738127076	-1.9306683937252138	-0.5480223672834555	1.1435459968114494	-0.7717332914321939	-1.4184637360625412	-0.7126938612546131	-0.6489215962152081	-0.7934824345106541	-1.5462502439558279	0.7516154654707737	1.4278473202919142	1.844702399661046
2.4260338997949242	0.39227122128838054	1.0276900762077013	2.173007431870368	1.7150275135151805	0.38531228074695256	1.3334904175014661	-1.113870775928305	1.4106982275477105	-0.1504537131361428	-0.7195929856015341	1.334144115439687	-0.4667912599089535	-0.45378190577534044	-0.82617776187285	0.7231725023505569	-0.39439783581691595	0.2166366348572942	-0.4542358715368374	-0.5836419512091664	-0.5346790336822863	0.18487493752638423	-0.29601441363420394	1.0521403476792357	-0.3645101202670906	-0.6130032137614259	-0.7711515197521622	1.171899461390057	0.4322833689435903	-0.7673167986458951	-0.7960618158559476	-1.5724378309356193	-1.4594728647215953	0.3408250916370933	1.019335907399924	-0.0988541778917933	-0.7699370181657118	-0.26347278494424736	-1.9656867005853687	-0.5717732837660328	1.1947284739334898	-0.8226325254503204	-1.3797911101446894	-0.7142465191355554	-0.6642411813293813	-0.7383713678615204	-1.544786184570751	0.764534139354131	1.456204447576643	1.863420088833487
2.418386458293129	0.44151071582989393	1.0068638651149124	2.1719766514056285	1.7348713221629137	0.3353307577294255	1.3237775975547152	-1.1716486266326906	1.4181751403956875	-0.1358552814704951	-0.6847482906538496	1.284571591279493	-0.40849183953470014	-0.42940122946326553	-0.8330009766175166	0.7538238896990388	-0.3851268582672237	0.3139748807172774	-0.5085843053633383	-0.6463282034144326	-0.5328196275999075	0.18162308782509723	-0.28428910127176754	1.0176992279738477	-0.36710457444930455	-0.6217044376351719	-0.8223491582464035	1.311974486637355	0.4429400588202442	-0.7436768760744515	-0.7856324046895659	-1.5757099681173807	-1.4297126423006368	0.36117335526087174	1.0129595993269664	-0.10007565915036284	-0.80493373691976	-0.246012347608826	-2.0006191067896406	-0.6057418542418374	1.2374814470947717	-0.8676039642487667	-1.3348123021245681	-0.7193342284112357	-0.6806891958892942	-0.6861164403131753	-1.540118489745526	0.7930181132377032	1.4863266858278643	1.886460320420309
2.4236447400946384	0.49341388454422674	0.9652545093661976	2.1760050624101526	1.7805701481564444	0.30173784935362613	1.3210812563305678	-1.2052868859645014	1.4190412715536382	-0.1377028445450671	-0.6788982558169211	1.2221955675017657	-0.3558509835358115	-0.4046280858411455	-0.8482576623048288	0.7772576180106603	-0.3744747432534465	0.3936707161442148	-0.5601448990023179	-0.6889315059710508	-0.5281799752203563	0.18131567680142796	-0.2675977275223098	0.99619784034854	-0.38470209878156386	-0.6060742273803437	-0.8650429186150618	1.4255451799201935	0.46141740886961163	-0.725439785604965	-0.7877307428719746	-1.5659627027374703	-1.3984327489475445	0.4090123693284629	0.9821394996690346	-0.09117786903158585	-0.8319016400859095	-0.22240304202448366	-2.035198994688588	-0.6338259101914064	1.2265946467993862	-0.8985677329393249	-1.2777998304074571	-0.6994131269413684	-0.6850883624083699	-0.5839960690957725	-1.5398550394990351	0.8108145863408562	1.518876227340421	1.916773331785302
2.4842884611978704	0.5719632549628682	0.9199392867254593	2.166586771868598	1.847979129596937	0.2646462343665999	1.3111726732016007	-1.2399710004667317	1.4129894373933316	-0.13754289197022257	-0.6756142404447261	1.1442159525281614	-0.2644624208368788	-0.400786368580048	-0.8609625599280996	0.8026928530974435	-0.3693970319884288	0.4767892000490761	-0.5849949023856831	-0.7409052565298198	-0.5098982433778649	0.20620031970288838	-0.23951586430482058	0.9698816978753593	-0.3798289595980714	-0.5872336981248163	-0.8966990743945373	1.5195459328745815	0.4698068163036046	-0.7064314820903946	-0.7845105758950888	-1.5502372239749787	-1.3626577541923919	0.4507726177376473	0.9396333337932565	-0.12497785739884071	-0.8536589650462367	-0.2002714948718694	-2.0609040372014933	-0.6569194043259649	1.2056872217786538	-0.9275427261636899	-1.2312723096004647	-0.6718558536700757	-0.669834305805169	-0.45709852778434107	-1.52144972151521	0.8166746647130501	1.5565355785191195	1.9353244808101226
2.580680768021886	0.6440189363854971	0.8615297857340526	2.191933924271369	1.8623857043643284	0.25719499375597243	1.3004080710667605	-1.2649626781428598	1.3718996685655036	-0.13951691208044292	-0.647662850144963	1.0715417742293127	-0.20962412747652012	-0.42115472734583753	-0.8837259923909567	0.8161268701971137	-0.3657087671695659	0.5372968287387718	-0.6174896664481757	-0.7893909460221226	-0.4883720020901152	0.26384603486134994	-0.22315313346226393	0.9518247986674119	-0.37014210704346345	-0.5823027541929512	-0.9330591892570441	1.6036399632062508	0.4684812806811108	-0.708859428600058	-0.7709283021903394	-1.5261462311711498	-1.3344811140979096	0.48271612983092815	0.9184313430674906	-0.14404497960228277	-0.8799991144310972	-0.17639251081278068	-2.073712228137518	-0.6893888850948903	1.1912055684697886	-0.9571194857408664	-1.1843226129946316	-0.6350938234517014	-0.6518940412130496	-0.33623090394290467	-1.5179675527991925	0.8260251977975305	1.5894172369916715	1.959422982512767
2.675166160183209	0.7269809711223719	0.8128368983388803	2.1620222526322963	1.9019733255292413	0.2607675229556755	1.2863693297093526	-1.2589262400829946	1.3286121117171352	-0.1428796612124646	-0.6213442206143073	1.0057474101550457	-0.16971415367968953	-0.451920805987546	-0.9127043350017408	0.8449810787504507	-0.3623168560445341	0.5991508381892046	-0.6502486758713646	-0.8384349877920074	-0.4452240393176433	0.29194452028298923	-0.20845800603346903	0.9322508187685395	-0.34536312908346434	-0.5846490046769307	-0.9654933023413838	1.7044902738255696	0.46323770836980377	-0.7052753859871639	-0.7644520020140195	-1.49163643480505	-1.314649645142428	0.5579756585879396	0.9104481849232628	-0.16304401924377174	-0.9019804787267962	-0.1738678824348049	-2.078286774016514	-0.7292296020675237	1.1955823076236451	-0.987377907203572	-1.1424291053947608	-0.6009729143745478	-0.6219661268219218	-0.20245248563991614	-1.511789543965461	0.8337393345871643	1.632622734719251	1.962181143572968
2.7526746096064736	0.7906985233075174	0.7290786002762601	2.167837211122425	1.948682067866563	0.25493190784694636	1.2614682529314372	-1.218306365245874	1.2911657940674515	-0.14696866036866552	-0.609463564090998	0.9650100915141939	-0.09429549011005277	-0.463363481623895	-0.9180059235714069	0.8708130793482021	-0.358812312051442	0.6689176042692934	-0.6776253960984908	-0.8793045632130866	-0.40999901137352524	0.2926532424248303	-0.19864010267132776	0.9108623651897029	-0.3176481793570599	-0.5918748516642991	-1.0034146970364106	1.7990770095801913	0.4513217596517808	-0.7213666810610421	-0.7684679216647814	-1.4500010674987247	-1.2987321573182296	0.623683521559749	0.9047565124927542	-0.1970242261573729	-0.9080705776897956	-0.19458038344355105	-2.0696934005810577	-0.7664498200341051	1.2135415660870916	-1.0235659371179058	-1.0970005644087721	-0.5603541821513895	-0.5990486684459688	-0.07873525848510683	-1.5120741104530824	0.8316396407086855	1.6891327511581857	1.9716717968572195
2.8408650377024514	0.8195510890585025	0.6381698381465586	2.135841420732124	1.9964332661503374	0.23423495853348997	1.2491023969493322	-1.1625546567114784	1.2450027451115169	-0.1310179702683037	-0.6071081839559344	0.918030377869847	-0.04858986338391812	-0.478355726368566	-0.8898275425777854	0.8848469383126398	-0.3604824174475178	0.7354363733931798	-0.6995635293570731	-0.897067647088208	-0.3751929791330938	0.3092802663014002	-0.20094722443481822	0.8920011246063353	-0.30039825151348837	-0.5990216006336186	-1.0511624972752893	1.8806275917789423	0.4326656164254258	-0.7385533012289699	-0.7783928801141748	-1.4020698832366605	-1.2961993724313394	0.6780069755959574	0.9001160623266774	-0.2290540679138482	-0.914567718415574	-0.21808321081092713	-2.0629590372483686	-0.8110159769562679	1.2026340089937189	-1.05343440038475	-1.0662136974071306	-0.524216821258535	-0.5749314284096462	0.03455346626874445	-1.515709120533476	0.8486543324759769	1.7476589354436665	2.006223895518175
2.9246715860120696	0.8321677210204076	0.5221163779676747	2.1110340562058125	2.0230025203454214	0.2171407935789485	1.2211069078637222	-1.1152030464022222	1.1961177958621323	-0.10765894424521853	-0.6403590095794989	0.8593902058427718	-0.040511011162141994	-0.4863940559057981	-0.8602433597172421	0.8883295882630119	-0.3540448027837053	0.7757665378457315	-0.7128206571724741	-0.9021690850424736	-0.3320216304153418	0.33452374170685284	-0.22457733365391	0.8813112896965019	-0.2713792307119674	-0.6002686096109032	-1.0901690082800317	1.9486440135915977	0.4086425952484619	-0.7404270740120533	-0.7977048904198528	-1.3518146846366905	-1.2979403661549915	0.7292878061702265	0.9069815783307134	-0.24809215490704553	-0.8929800866152068	-0.24890616681385325	-2.0384056734086147	-0.8535714727395517	1.210991004410159	-1.0672376285904777	-1.053434887913753	-0.4934809067047873	-0.5477458862003413	0.13925285920049818	-1.5176427648998931	0.8827658171855084	1.8024501227938405	2.044734810064269
3.0105171375588933	0.8745987963493993	0.40593820456537627	2.0227507571065515	2.0292660224011083	0.18418687416569757	1.1982630648421948	-1.0376686105004111	1.1084881239365194	-0.11233112278917878	-0.6544941460554219	0.795137869094704	0.009634786162210671	-0.47755747177337443	-0.8468067239774244	0.894468814860164	-0.3424306922902648	0.7876988862141221	-0.7199301793063504	-0.9308473390530004	-0.31258537765133293	0.36559014082973534	-0.26086415660211193	0.8817404390730909	-0.21077867351875676	-0.5936629971382466	-1.1176443141987122	1.9864893906898047	0.3764228316989141	-0.741026102531124	-0.83035455122545	-1.3055734795351204	-1.299315644677686	0.7836129797258455	0.9392220414856661	-0.2503348745949111	-0.8628933784437842	-0.28271946900354206	-1.9954549423232515	-0.885855163404982	1.2103374457708482	-1.0848996410359841	-1.058665238215321	-0.46995663723637254	-0.5386088899884564	0.23303147422312137	-1.5230223787118178	0.8602581607763138	1.8509718649555134	2.068200743889969
3.071112771116565	0.8941479964238198	0.27692192633434737	1.9996601868014294	2.0467966961893245	0.13085792033300156	1.1755999171700704	-0.9614877924024094	1.01501246254993	-0.12599744278344577	-0.6689046366815377	0.7679337273376293	0.07731047882614586	-0.45094398202355	-0.8224767018157143	0.8921267093005472	-0.3243678884902518	0.7816030267582004	-0.726586460148073	-0.9728905961622244	-0.3011121137327852	0.3784332144695036	-0.29685721384431835	0.8837330975819319	-0.1283709854058567	-0.5981442754658295	-1.1358994847490558	2.0358564778601678	0.33260925541401914	-0.7301061309527983	-0.8698243069817231	-1.2564316513945606	-1.3125512210281962	0.8384067884562528	0.979670468518188	-0.2672203511734162	-0.8342895444871731	-0.3183339447699501	-1.95213103439336	-0.9344599884563983	1.206648906669159	-1.1020788804752804	-1.078333339465242	-0.45497899811647236	-0.544941032587748	0.29481296550901737	-1.540450316391869	0.8422829506016949	1.9027685250857043	2.076135314359021
3.120826619206208	0.9046360274685306	0.13150935837230524	1.953892926225686	2.0327055624102908	0.10167984478935568	1.158986296744754	-0.9290384917342264	0.9269235986027345	-0.14340935040582947	-0.6623257272112774	0.7837985166353797	0.15718968961109275	-0.49190189965279457	-0.7852372844655183	0.8838398485673323	-0.2942653696707668	0.7585372955648187	-0.7349857710373152	-1.0227895049323728	-0.28227048959016987	0.4027399246464659	-0.34479246348899356	0.8918731326870015	-0.016375585933946744	-0.587715091313992	-1.1434255510207663	2.0935646295869956	0.29587958810700987	-0.7312318415514385	-0.9037429671909735	-1.1948912126211177	-1.3381311648414465	0.8588662917588337	1.0181697276582151	-0.2937925746180367	-0.8093224678606795	-0.3479020500103111	-1.9133780409465058	-0.9792324006715523	1.2182103028991125	-1.1112266356539862	-1.103239507023498	-0.4567009457921751	-0.5402698300130588	0.3494573769366493	-1.5751804998404784	0.8303955618847123	1.9505354960739196	2.101978502035494
3.152046849457865	0.9087584512162813	-0.014102750747200066	1.9147719038692017	1.9923344648762729	0.08319515271744997	1.1539105430240313	-0.9298883811051513	0.8489828783325158	-0.1455236177736871	-0.6456107008951358	0.8201110435779766	0.22151988375197257	-0.5032493656297572	-0.7491197935037653	0.8823238163113079	-0.25747781316582846	0.7350766433932152	-0.7352475135125889	-1.0658567885189048	-0.2648962217975918	0.4214875256572198	-0.40484782737637337	0.8966991809395217	0.08448373345876456	-0.6004597705193275	-1.1364373483339707	2.123672834322867	0.2702412630551932	-0.7213420832716113	-0.9282583114065369	-1.1395284563378254	-1.3585070641931751	0.8573663417497744	1.0753495768557353	-0.2985853867367027	-0.8016496751770102	-0.3867138576562762	-1.8680212335235624	-1.022286844771378	1.2517781124540124	-1.1154922638121438	-1.1307106956885504	-0.46801130716876643	-0.5323965774949391	0.37620835483030746	-1.6078191698818347	0.8457010637378545	1.9843092691203015	2.1072536967968643
3.1733758063745596	0.8689465137680733	-0.16079582743195595	1.9142951499059975	1.921566029480637	0.0658093280281088	1.1342176567257167	-0.9013415980919742	0.7531257521167529	-0.15681467119864873	-0.6497847320276213	0.8899767432034678	0.26337092286691266	-0.4651136378411939	-0.7067287020252103	0.8547041805683208	-0.21560792929472233	0.7042858407875505	-0.75088548996447	-1.0781251819692776	-0.2528864217331873	0.4317517002729698	-0.4611790094013221	0.9028402834220579	0.1588365253504916	-0.6128058664158357	-1.1233716895293493	2.15389399392023	0.23802612346711913	-0.7141754449746127	-0.9548443579938013	-1.0892550922198332	-1.3943862108502185	0.8668288570670659	1.1428858174505996	-0.27655567187415614	-0.8069634002055531	-0.4255077530788263	-1.8313647990883144	-1.0709578464327012	1.2880940940126235	-1.1177395381579533	-1.1455882590226414	-0.47954815625302283	-0.5438952336003666	0.3731979711465012	-1.6452783761127923	0.891502132938435	2.009293719879282	2.078686083115733
3.1571964777545327	0.8368197971385953	-0.30439493951511004	1.8896204125728062	1.9106377747968328	0.044968364156805274	1.0889137703336143	-0.8421796946058725	0.6729191567331385	-0.16761651008178832	-0.6559282204949098	0.9414926770941164	0.31059794275260133	-0.43386090351067275	-0.6562479592419322	0.8180958346906195	-0.16718410501082343	0.6867802841588391	-0.7471903444265109	-1.087563750524335	-0.228927595271094	0.41811941869607255	-0.512909367300727	0.8993920305364819	0.22884105042590913	-0.6073937944278163	-1.1101638523207353	2.1694058855321017	0.21100985789610527	-0.6983431501541493	-0.9889593779107129	-1.043481854301887	-1.4310098068969133	0.8641913788324416	1.1779414614935326	-0.2416933952976043	-0.8153892756056452	-0.46780945892012493	-1.8071198919960394	-1.1238928665292593	1.288653826315089	-1.1049845846722826	-1.16353789533681	-0.4899220144987157	-0.5447765869895435	0.3784906517959721	-1.6824580435325882	0.9286758301248141	2.024113649979719	2.017082483953417
3.1144367583262706	0.7821265094471339	-0.44496450720846986	1.8917090108914743	1.8921971807953788	0.028266306065645674	1.0566012774435187	-0.7978982496286472	0.5875095990608397	-0.18048415221929873	-0.6660686888311393	0.9859502714520222	0.37196027804529386	-0.42174418266590796	-0.6037849303349501	0.7715344006775713	-0.12816604843019722	0.6585753667703113	-0.7402194583856284	-1.0888816666548482	-0.24634431525733377	0.4145020293411861	-0.5698409571830586	0.8973002410312942	0.2710307342115613	-0.6063577429578866	-1.0840499716855667	2.1576061085547407	0.1860913295137125	-0.6849691873479398	-1.0092389060486857	-1.002600414591918	-1.4604634913338976	0.8451496854193762	1.208655544811309	-0.19326767068019818	-0.8253590260296846	-0.5060948462223969	-1.7879775872334374	-1.16718942373273	1.2927068716192611	-1.058567433376131	-1.1766727434281656	-0.49982847263650676	-0.5504567708996747	0.3685588692386295	-1.7256146127277259	0.9465764065043721	2.0201605847939073	1.986082530064993
3.07093746462136	0.699867829248822	-0.5692416829497474	1.8493001460189462	1.8931050208513684	0.02764183957951864	1.0327039615518736	-0.7687892261988464	0.4914767131402639	-0.19369483487892106	-0.6524735451106196	1.0510329306065052	0.40088828646131924	-0.43405881531543933	-0.5577476861793489	0.6995737158314945	-0.09282887090659392	0.6245834885127877	-0.7318499727686177	-1.0772486450204886	-0.24885078214415507	0.4187834265071982	-0.622269432956559	0.8924127064645845	0.3104823931666984	-0.5975023884210373	-1.0513247952647522	2.197214147052042	0.15454820565983313	-0.6654486710417	-1.0238176556840315	-0.957306160365299	-1.4777740108458857	0.8262589129022839	1.2227659364943946	-0.1513648562263829	-0.8302890005134819	-0.5391150349642156	-1.7776787084773875	-1.2043499224105918	1.2916917519988038	-0.9974940415696171	-1.1996157384074773	-0.5137765493241283	-0.5667345161577252	0.34418561080690946	-1.7655645298768399	0.9754416834734831	2.0048331470101313	1.9451011276538601
3.0357148592565038	0.6307837920528163	-0.6613266971362576	1.8535275778054257	1.8934883641156	0.02917517104836146	1.0101662209607205	-0.742977705566633	0.39908680337160285	-0.22079825617759571	-0.639677035853077	1.1134341156692755	0.40824136039333825	-0.44104994536966985	-0.5129056503092393	0.6279509700641601	-0.06475651337288599	0.5906411382987378	-0.7253960923950044	-1.0753627163567208	-0.2499335365151246	0.4194150164285551	-0.6638366910489646	0.8855513357301122	0.3487379407213111	-0.5926009626322205	-1.0165460798202361	2.251037217103325	0.1275935929084701	-0.6488263531018823	-1.037494076265451	-0.9063686414690458	-1.4930878910568535	0.8125056675723054	1.2185367786359085	-0.10468124422365802	-0.8350503909429403	-0.5742558319336521	-1.7719278094528463	-1.2305682498275157	1.3017746471181104	-0.928163191470967	-1.2244193933043959	-0.5315554837756765	-0.5918554073600406	0.31702157114856055	-1.7965038452748032	0.9947295256863695	1.974142101910641	1.8774486764563751
3.003456638029328	0.5748315409785717	-0.7117557002674518	1.8332543354506483	1.9051565604489666	0.021674311976626958	1.0250353437624036	-0.6931476243089396	0.3005221859913427	-0.2522484674489384	-0.6180237479120388	1.1790835028154383	0.426807447830779	-0.4596904830158149	-0.500951730002626	0.5775195077864036	-0.04166677542050545	0.5703255168876942	-0.7185700131930943	-1.0725073050404748	-0.24233667922061158	0.4100663677342055	-0.6996827815669143	0.8668406738753724	0.37595863517160033	-0.5855378189423135	-0.9753062948282546	2.269459699422953	0.108421107317539	-0.6381682756345515	-1.0584113437098552	-0.8671549135103831	-1.5048251002733433	0.78728613772863	1.2029229986111019	-0.058378093596553084	-0.855244986083769	-0.601878470686452	-1.783928927030421	-1.256319551125187	1.2648069301524436	-0.8544669854570082	-1.246550002999776	-0.5508107454433102	-0.626405960559761	0.28827064230560856	-1.8215265910149416	1.0164213308389627	1.9344127066662193	1.82657666392083
2.9709184133723094	0.5001853141872293	-0.755362262025668	1.84482921774522	1.9193228770542414	0.01023060055643967	1.0645856464153596	-0.6506905346433276	0.2370046871190355	-0.26044564607009635	-0.6174216104350997	1.2332833071106608	0.45195122735830406	-0.47961659632576115	-0.46121413494375113	0.5232208334029285	-0.029707380561043727	0.5674893847140603	-0.7009259992154943	-1.0373497232953814	-0.20409216824865478	0.388344145872601	-0.7333653357096102	0.8413326372458272	0.3963852844386013	-0.5860298174523451	-0.9314576702535826	2.289725592514147	0.09355044721774765	-0.6334078799153662	-1.0667787796026542	-0.8343602936362275	-1.512425822022693	0.7617397669261903	1.1635973229399839	-0.04207332122294176	-0.8832288299984354	-0.6265933585049022	-1.8180265153082058	-1.273552727467529	1.2034871414406991	-0.7786051005349091	-1.2669147494321185	-0.5722524499217387	-0.6545073048459817	0.247166552383437	-1.8318353388279978	1.0877219542097136	1.8855399814158709	1.7847820616264891
2.964581814014353	0.41691881702814293	-0.7940323334585127	1.828524072219085	1.9215630578274259	-0.007861984652083997	1.0928476210988705	-0.6266024315707559	0.1877200824687974	-0.2748007538188252	-0.6445395543490996	1.2700523316533212	0.4872036886769803	-0.49776387090696883	-0.4149097036944858	0.4838772148800179	-0.03246226972737339	0.5535172629763052	-0.6761899468842916	-0.9829492272593635	-0.168892894635358	0.3555685414581173	-0.7533276510379667	0.8091087893194835	0.41060658243144105	-0.5936159802157863	-0.8881643462378997	2.297578390437065	0.07529504731912334	-0.6341921153195601	-1.082275990200569	-0.8019812539356582	-1.5203011260588455	0.7548762390628674	1.1090333950031643	-0.025687450503474558	-0.9019350053963494	-0.644873777623316	-1.8528038765139712	-1.2709154292229485	1.1531251188336733	-0.7029861546957707	-1.2892151112763797	-0.6002103089263144	-0.667945056855808	0.22880621837443033	-1.8325040197971436	1.1486663084365127	1.8227555972033564	1.744991691720653
2.954813650883055	0.3419347946852752	-0.8315988274467543	1.8421873928477734	1.914011789852711	-0.03430971360784028	1.1096322376977443	-0.540507788776048	0.13421835329759008	-0.29501281851687694	-0.6683664117190887	1.314509926011227	0.5109703169532571	-0.4552629220542899	-0.41834681921977407	0.45251803290550346	-0.04794190332383742	0.5362984476519133	-0.6471318526465522	-0.9126442227880501	-0.1455070983101639	0.3065705778600391	-0.7613894447367376	0.7646620895436015	0.4387114305883492	-0.6150075310254823	-0.8517867944013183	2.2920530282207054	0.05222918616723936	-0.6317077385870858	-1.1007470255966676	-0.7800644978437218	-1.5278225503374374	0.7580097325121276	1.0469116515880412	-0.00943474126547439	-0.91665394608802	-0.6584203941425848	-1.892198695679691	-1.2452354062562117	1.0899637252951497	-0.630962088519049	-1.3127070450228524	-0.6231455701147333	-0.6857442693711964	0.20172060816507326	-1.8263571825574627	1.1968267616523285	1.7600942776178048	1.7064927339031062
2.9673696742506106	0.23152709459990012	-0.8425215524960222	1.8845666605782903	1.91734331026767	-0.070493068715335	1.0986720355166733	-0.4389597120777096	0.07055153784723035	-0.33461070594584263	-0.6797874420743641	1.3571798709746576	0.5422388298180859	-0.44562522064615206	-0.39922759389687357	0.42394684833061297	-0.06882699136697035	0.526274232326813	-0.6182597549771948	-0.863646907254841	-0.12093606652895054	0.2548662793954036	-0.7712153931183259	0.721586534574149	0.48396824859005605	-0.6138656914800168	-0.8281570119189224	2.3201533385410835	0.01476739162687587	-0.6303765641002619	-1.1094767682901348	-0.7687199560436739	-1.540807215287938	0.7565124279175465	0.9817792995735667	-0.02728138342449331	-0.9161326664463136	-0.6634875631219513	-1.9362017666532438	-1.213384633060875	1.0360288687103467	-0.5807978934019272	-1.3372152870892506	-0.6493874917321776	-0.7018929060803563	0.16457380680753714	-1.8185622729742774	1.2423560435607335	1.6979874104913655	1.7015138951992959
2.967193150349188	0.12978834655709598	-0.8430957716541897	1.9056713426467493	1.9140832581124374	-0.10134122904746008	1.099194218974691	-0.36897709542457563	0.023584269485220723	-0.3508591691729556	-0.6854044002095144	1.3728325865841897	0.5724643627305478	-0.45527631785173994	-0.35048000040441296	0.4143637721958333	-0.10799553284508698	0.5031459393943072	-0.5822851184014939	-0.8424283748638908	-0.10852647106879951	0.20222297998574187	-0.7879424783670025	0.6823664224689372	0.515310495931065	-0.6228011161893268	-0.8204096302070354	2.3563216737110078	-0.019046097310646968	-0.6342803779757521	-1.1294327326539346	-0.7677024526406634	-1.5377086962066864	0.7611538076193003	0.9071029223345054	-0.05653085349650326	-0.9097741639231165	-0.6689547717575837	-1.9687310415376085	-1.1789841654591824	0.9911574399167064	-0.5541600428318045	-1.3698352568414736	-0.6866152191433583	-0.7123249360548125	0.14063844613268858	-1.804025249258578	1.2904683721800916	1.6350610829205834	1.6723626650572612
2.9603221096620977	0.018588559483059708	-0.8276008265580128	1.898220702102997	1.8801688200928273	-0.1236780079901838	1.1123702527508335	-0.32345109623912827	-0.022165348309212855	-0.3677555044958887	-0.7045007796187358	1.3975110145855316	0.6117255742791601	-0.4385795000480563	-0.32389207436461254	0.4274887940730422	-0.16044644377225997	0.4786790859184548	-0.5520222960563352	-0.8077456681870376	-0.1266761989322632	0.16234562199536406	-0.7953078095454735	0.65374768027049	0.5611163628125745	-0.6437989444622543	-0.8118762433560958	2.3887767945467964	-0.03985084130183491	-0.6377833925764047	-1.1411257218448356	-0.7653940254891893	-1.5341095378697553	0.7856830165549264	0.8353016316021387	-0.10009968828987567	-0.9037783389378726	-0.6807499708762859	-1.9894173253092728	-1.1348898448503841	0.9621248504732639	-0.5338928693847114	-1.4034197274396125	-0.7317494811702007	-0.7276849050991139	0.11014246204966664	-1.7868416566544698	1.2992052066492286	1.584705873157841	1.6629186714827449
2.9722768865343765	-0.07795442954475001	-0.7935765470017169	1.8850269361326994	1.8518378212915443	-0.14428419182600533	1.1236525891804594	-0.2635392512585778	-0.07113580227985768	-0.3767788585831139	-0.713577988485185	1.4188046506703906	0.6491906150962866	-0.4067502837561133	-0.3286889041448732	0.42006868449549045	-0.19778054665336023	0.46246125842005126	-0.5221923546269726	-0.7749886074751264	-0.13796312006389627	0.13694005714106772	-0.8062766252232871	0.6274541246066032	0.6552030592483694	-0.6473549969228498	-0.8237615531464406	2.410885470009771	-0.06066637453646191	-0.6299829994693751	-1.1487870561626106	-0.76095613083798	-1.5328064555517804	0.8118011936967984	0.7574473187690229	-0.1549852465796515	-0.9018296403623873	-0.690335995773819	-2.0089332100602757	-1.0998733808754202	0.9273241151676812	-0.5346701792555085	-1.4392936474742857	-0.783018244398907	-0.7317497515454894	0.08927238567291865	-1.756798273201633	1.320713660956354	1.5519686647055437	1.6603787207185277
2.968566384561633	-0.16444220800796552	-0.7822375130627776	1.930212812848616	1.8232958351122739	-0.18023603445521297	1.1372864270226501	-0.23727711566220594	-0.12742324360130772	-0.39633356836602884	-0.7348478013392838	1.3953699090440255	0.6935557710926521	-0.38378740800007854	-0.31229775416342787	0.4152929482090973	-0.2315694838512481	0.44468981440006167	-0.5039357912651958	-0.7425310934411417	-0.17009738998134386	0.13050454709283504	-0.82396463231466	0.6010260519451425	0.7424075176987999	-0.6709126845173258	-0.8425250785563423	2.420973485970685	-0.060416680616875794	-0.6199355259514353	-1.1431818790530062	-0.7771938772086908	-1.537628215191589	0.8434428639981327	0.6887401724028286	-0.20731470515374864	-0.902771271034321	-0.6948080808864021	-2.020175858958578	-1.0792691330412085	0.9183341776612821	-0.547899406222632	-1.470471826247699	-0.8389600069918679	-0.7183329253860948	0.09164879797737355	-1.7269258307484265	1.3399418974762043	1.5278403606304445	1.6785510976640172
2.942703046015038	-0.2173715184008458	-0.764515674293832	1.9298283699715757	1.7986713793611908	-0.23772144206039547	1.166856515018601	-0.19176264040043217	-0.17752980197017865	-0.4150321177001916	-0.7312750917792973	1.3796836450544363	0.7349212175389057	-0.37895675067309825	-0.3114579306530036	0.42722955099272913	-0.2609269639451205	0.4407549416830577	-0.4798744071610247	-0.7029145161824298	-0.21611568707458995	0.11028360888500435	-0.8307635014242516	0.579686034524014	0.7995396216948993	-0.676322281930479	-0.8545847580874326	2.425269226906233	-0.046914713113333895	-0.6040323316202605	-1.114187021156337	-0.7950935926830749	-1.5397384747492175	0.8705078349817018	0.622514447048921	-0.2629341534128125	-0.900307947450853	-0.6973963971698531	-2.03521436584085	-1.0460185933592359	0.9294838038987425	-0.5707757071161987	-1.5061638689799999	-0.8831676828639544	-0.7032151829312256	0.10532297240911345	-1.6983072908042804	1.3357829669167123	1.5141260461632717	1.724898936062695
2.9099674493751357	-0.24760156296568708	-0.7611780254369833	1.941975996960198	1.7836257505707533	-0.2897729020505417	1.1908640515140516	-0.17021172118998887	-0.16994774998346687	-0.42561554840082794	-0.7077134033524045	1.3706591308190572	0.7655005020997925	-0.39412508895477055	-0.2904879591307474	0.4267005824625311	-0.2854569254563061	0.43713418103124013	-0.4669519394692151	-0.6717753040329177	-0.29531347177975237	0.0892119805353107	-0.833184621885804	0.5611816655274945	0.8922117556633233	-0.6780863002994798	-0.8813330763177747	2.4598720611098486	-0.035619916553293426	-0.5816772818143601	-1.0654090218843622	-0.8130303423748456	-1.5458597660739817	0.9145865246394568	0.5512975234927117	-0.2908379916721032	-0.8964493689966051	-0.7026854786948598	-2.052289576240405	-0.9974742601428661	0.9722858640822905	-0.5892278353831365	-1.5304748017304908	-0.9152265621037412	-0.681190527938082	0.12293430518024753	-1.6735268790695013	1.3330295039290259	1.4949602774859385	1.7845079009580047
2.8783224965296257	-0.27852229207861223	-0.7323432515226267	1.942519944434995	1.771874645112797	-0.3215425135116145	1.197521186152935	-0.15715674083657066	-0.15778438670004777	-0.4082551989417376	-0.6675308847770027	1.373863001114517	0.7927276308187786	-0.4273185659400097	-0.2944255100296861	0.42106419669828543	-0.29023920624772276	0.4360158899443937	-0.4678388813579223	-0.6592682917671605	-0.38687853381096293	0.0807386148647177	-0.8280915396841946	0.5560431664130717	0.9570732493240367	-0.6923174036004177	-0.9115674480573264	2.468408086699849	-0.027722190356016096	-0.5623882741145246	-1.0302676423372372	-0.8301109687817754	-1.5592669563537438	0.9444978293306932	0.481098484532524	-0.2852351973090249	-0.8756602932431072	-0.7162350805846976	-2.064845026979518	-0.9393194360409888	1.021933179645126	-0.6171926317583567	-1.5493933480372997	-0.9334056816026676	-0.6570276853409126	0.1448056641891256	-1.662829994633753	1.3095111243173632	1.4613141690244142	1.8211369118359904
2.830452866682516	-0.3072451179774288	-0.6476225980396151	1.9561298302235124	1.7381245395157603	-0.335687768608122	1.2107479552204683	-0.14654187744972277	-0.14583779371923078	-0.3769944690539142	-0.6242271999163262	1.3818403266295403	0.806839841413321	-0.4735686049964496	-0.31757740139813706	0.4017664672226048	-0.28624073943157874	0.4361305864661217	-0.47318264452992304	-0.659102649883214	-0.4858906043408142	0.08620494179469129	-0.8517227083297156	0.5632094590730153	0.9698006947908567	-0.7031259931058684	-0.9520279344387459	2.4529390833733564	-0.0036806733331570447	-0.551685341854703	-0.9823184529289802	-0.8551913377349033	-1.5718870896476265	0.9621943294816656	0.41742941347325424	-0.265809640441183	-0.8453595276868988	-0.7292134815723054	-2.0756055571545486	-0.8698936274697436	1.076292288350941	-0.6688474508620006	-1.557567906063944	-0.9391294797521532	-0.6405163996954961	0.16844952874522073	-1.6602658796392848	1.2724789206452576	1.4323063304356427	1.847500871977492
2.783562944488301	-0.33117800720729307	-0.570928451726864	1.9536868661234692	1.7123243491717073	-0.35221846147750724	1.242111441593138	-0.15678014492062314	-0.10440648103259118	-0.3384528986290642	-0.5921972393035925	1.3727031856896834	0.8113433218083973	-0.5394079823418083	-0.30836636413194013	0.37468268395401216	-0.2729269804947024	0.4441059048349018	-0.49239243387679765	-0.668762380541639	-0.580026586115679	0.0740459974148708	-0.8823282577299372	0.5755038358186516	0.9546702041255086	-0.7095475148840046	-0.9962883398627167	2.4287593593164183	0.03414179020216411	-0.5364506286245201	-0.9319281883940329	-0.8897651236031964	-1.575495716339275	0.9755774813261638	0.3583866144911968	-0.24112971173319897	-0.807424788143744	-0.7420505750196401	-2.083035602092644	-0.8461370990940356	1.1573984947435014	-0.729431156715502	-1.5550392604176222	-0.948057763424951	-0.6263583838620811	0.18467135311171465	-1.6546932030513062	1.256865162683411	1.4063318805193585	1.8594231537590045
2.7254091234497873	-0.31904160189793396	-0.5416020026583266	1.950702514301452	1.6541386363851527	-0.3747366503548637	1.2894613498502832	-0.1513210554368032	-0.07139152473325625	-0.2768514403298536	-0.5651961057086285	1.353104940954142	0.8041795245886354	-0.6006226915662114	-0.3205681242467134	0.3403193862808868	-0.2585672130372322	0.4532607726600876	-0.5204039181736247	-0.6731463778203234	-0.6773265671229105	0.08196266966805546	-0.9036730517128735	0.5764236208860197	0.9592732006881303	-0.7188094950979969	-1.0409672326644765	2.412809001754024	0.07384620605732813	-0.523823281073964	-0.8819674028695124	-0.9079427129048712	-1.579131564550736	0.9949948235951137	0.29686699279594386	-0.1999697981759891	-0.7614501419564839	-0.7588363186064342	-2.095992852891224	-0.8232948137028979	1.2395916280576622	-0.7720205753689879	-1.5360997706638735	-0.9539298153591975	-0.6201358058570314	0.1926188706095618	-1.6610632691257998	1.2384782065156026	1.3834823143284805	1.849244703899282
2.6754968381468216	-0.3069881042443928	-0.5066500002746166	1.9637156577132067	1.5881327952996092	-0.37925350358387855	1.3262280483575641	-0.14405270993623448	-0.03675277044035913	-0.22627408615837513	-0.5254597916732175	1.333656465772427	0.7929965342858469	-0.667281708503962	-0.37163306858389666	0.28547121669724546	-0.23322758738433375	0.4775881655924755	-0.5572816434233442	-0.6649924697031202	-0.7672954266724442	0.09281148415791103	-0.9209583664042189	0.566663358660915	0.9722250231103903	-0.7133875248105118	-1.0844711416747521	2.371640332388754	0.11469119907603335	-0.5110049389231244	-0.8275753671610557	-0.8958092016382182	-1.5884141028067542	1.0019535863796465	0.24757233242590532	-0.15665226813335517	-0.7070573841084762	-0.7753971642770191	-2.1136760869464997	-0.7790217142129313	1.3098496025294744	-0.8002144056046661	-1.5021239882939628	-0.9628160270119956	-0.623448900997329	0.19796514471584387	-1.674705366431665	1.2058722922721987	1.3537552817748455	1.88281380289746
2.6399686638215725	-0.30659907601324676	-0.5040193587562616	2.0079142697623675	1.5291047674103697	-0.3826844386384716	1.3578725735410673	-0.12921255561169315	-0.013553281115468089	-0.1763208153664432	-0.4963408421193895	1.318980247653845	0.782780813250523	-0.7340500581741407	-0.3938651532504544	0.21755966782761038	-0.20648374376160042	0.5023574008074287	-0.5992780364017023	-0.6738331261835895	-0.8592544748518478	0.09789997499333844	-0.9325932964494112	0.5619100901272315	0.9558036346480907	-0.7006181882341866	-1.1252629305635877	2.3446053168052083	0.14815172562105502	-0.49211817742691605	-0.7846680603474958	-0.8818546733678426	-1.5935246472654416	0.9816262215302446	0.20916478380663892	-0.1196544017825993	-0.6456728244278795	-0.7731123606680981	-2.1314542148671194	-0.7218076474686244	1.3759040449117106	-0.8342904736073251	-1.465420046388461	-0.9701045036195662	-0.6289823078339128	0.2043832879583487	-1.686231817483271	1.1877220253776306	1.307977168746169	1.9069224108825658
2.5958277970404575	-0.29714335157533656	-0.5041629135458036	2.0544920120755576	1.4945861922929438	-0.39145964501619773	1.387713852866564	-0.11554828472968845	0.024508670527289642	-0.13321211592200627	-0.48785122043402734	1.3025020022636207	0.7532993336207259	-0.78123360961197	-0.38012209541899544	0.16145635495673366	-0.18613043057094936	0.5332342258043891	-0.6458909670530694	-0.6906265684582753	-0.9426865903078854	0.09108998242536316	-0.9433473575614659	0.5599764082871033	0.9116974962343566	-0.6799226116056469	-1.1528978518603352	2.347237997707706	0.1904563491449947	-0.47216502941245864	-0.7508866535904691	-0.8647524827330676	-1.5979925271476896	0.9557474543986372	0.1794991126816278	-0.08528272013776804	-0.5804507592998273	-0.7710922599163081	-2.1511781838784017	-0.6586839511542782	1.4317920039881535	-0.8722297456026368	-1.4157510085404847	-0.9800324986247381	-0.6474043605201719	0.18787258178806804	-1.7101836681374842	1.1611772233741555	1.2421009839574793	1.920324195479774
2.6012525591421007	-0.3027534362856884	-0.4181072005200523	2.0870655066810033	1.4351427272847932	-0.3821553364141796	1.4207506695308598	-0.09215959517853506	0.05556572705184211	-0.09232997615305792	-0.48308810629564763	1.2852617293835262	0.7214982352483055	-0.8130441797956452	-0.41352675107982984	0.10918304647319307	-0.15868401635318366	0.5566323162368685	-0.6846862413311697	-0.720734212174621	-1.0164504346423344	0.07737274362010635	-0.9499998933955199	0.575171307792932	0.8626479704272739	-0.6548362553874932	-1.1847847122198738	2.3360915994076032	0.21744487094716555	-0.45271396568814015	-0.7356860320998163	-0.844976679436132	-1.6061708185347972	0.9397889915597488	0.16276079306799274	-0.053454122424712744	-0.5164598014106987	-0.7710723574458471	-2.1824451956580178	-0.5858301213081443	1.4602805689762557	-0.9016322082587918	-1.3590174153536787	-0.9892322469980102	-0.6731531259422827	0.15306559232545727	-1.7433361667130263	1.1545248546623683	1.169878443944551	1.9055118015980224
2.620821907548324	-0.3216266200895928	-0.3302516693204199	2.134220793224787	1.3491140205872818	-0.3215814821566792	1.440609064701412	-0.07638807143299231	0.08823343917761486	-0.04912586400604352	-0.5019110217332962	1.2739655105557042	0.6986218601979537	-0.8483897735757988	-0.4427367206896921	0.04456161615101325	-0.12933853812230128	0.5753226358002461	-0.736018105985863	-0.767231155594448	-1.080342803354868	0.06501593832686953	-0.9625779336765676	0.5954020619131691	0.8383768661587265	-0.6367218370998873	-1.217585001759779	2.3231176574305237	0.2319117050782435	-0.4285820873280879	-0.7393519422245313	-0.8379987765778912	-1.6108008439915795	0.9131997983700586	0.17125602290822392	-0.03317753353245746	-0.45072976590838804	-0.766600272333264	-2.2183262407420776	-0.5207639082715081	1.4751047094519012	-0.9238121147572501	-1.2912256821826094	-1.0000227184131765	-0.6960219218452973	0.10734383787813859	-1.7784424203608242	1.169966462848579	1.091045638410737	1.8691279036552522
2.6201086596811107	-0.33937651144902975	-0.20306104912538991	2.210287847961326	1.287818769880637	-0.2499258892037989	1.4490311823945048	-0.050519817638078376	0.07173055294816313	-0.0281177604937173	-0.5219855345823603	1.265290857998064	0.6701650855276161	-0.8574081456583711	-0.46688234916944815	-0.009742142963970718	-0.0938065611301673	0.5818577307996026	-0.7758592188616285	-0.813533128541606	-1.117813179956022	0.06097711640498926	-0.963699380694677	0.6161977372303081	0.774878326874579	-0.6288959940851067	-1.2485020980996335	2.314033510127383	0.24707829871235892	-0.3806178448675188	-0.7581867389376509	-0.8119217148735924	-1.609114293307552	0.8824627275494963	0.1913809898024358	-0.037513792000379506	-0.38535575331030647	-0.7533293050298798	-2.2498899250636724	-0.47186015152053995	1.5037336633236835	-0.9451373090461225	-1.2336058505042413	-1.0073963407755084	-0.7241405398288085	0.045380651702078015	-1.8116763672950142	1.1319490984155152	1.0082870523728693	1.817917519972085
2.602056199420904	-0.3342277334389987	-0.04453031888456969	2.257729346867584	1.2371024560228316	-0.19052726635071301	1.4440107466033028	-0.04826969766951057	0.06042350361395756	-0.021653273097975996	-0.5521841024899963	1.2533092936919312	0.631864616463287	-0.8575778948763766	-0.4699703488725137	-0.05516185918668467	-0.08091471383840237	0.5670214750401935	-0.8107803959683801	-0.8504830945996831	-1.1551492139836204	0.06313234714547784	-0.9599038751550364	0.6304249174401557	0.7226809857391326	-0.6253617709099393	-1.276912294089849	2.339775750251646	0.25468009137531195	-0.32612216584877274	-0.7726131610422048	-0.779202569796896	-1.615698350469127	0.8622226613778704	0.23513725437833477	-0.06476884349282339	-0.34162150047676304	-0.7314176801758593	-2.2741640445811604	-0.4452606672374385	1.5602997245505699	-0.9638900938354723	-1.1854072630887817	-1.0176468879340115	-0.7602870839513197	-0.031493279884828335	-1.8295909840563689	1.0988270148719497	0.9396750886259031	1.7883401320967511
2.5920419680580546	-0.3232456577991057	0.08828725428483086	2.2869258875618503	1.2047659658583132	-0.1286393700183353	1.438020986449248	-0.03909872282191509	0.05149855247723102	-0.019303101932645225	-0.5708567201706977	1.2446669913579176	0.5858847343078752	-0.8417879680726186	-0.47075288712418323	-0.08747010238599488	-0.06364587943619211	0.5616177048233342	-0.8408323402689121	-0.8778873892680752	-1.1719654961009125	0.05751287363280359	-0.9416985148240553	0.6373126394521378	0.7221551674554605	-0.623765670121154	-1.2922836573894037	2.3878475483635837	0.2556141315930227	-0.2752828758824221	-0.8004794464776687	-0.7434491972260802	-1.6148426479115465	0.8415712332549065	0.2853537459856036	-0.11038015514478758	-0.3204287102773477	-0.7047274721641565	-2.277850640238695	-0.433645389480407	1.6075705269925642	-0.96349911569664	-1.1458373758125577	-1.0239707132258744	-0.7948759354056041	-0.10776199755701368	-1.8287161683523734	1.0994740100008302	0.8812074813384891	1.7702691026598985
2.57990351502283	-0.3165241853333268	0.18350732563144886	2.3223760643862135	1.184872233436634	-0.0762273895510237	1.4315839370849168	-0.04009480350662182	0.03143027771330459	-0.013136235994546826	-0.5791256397049593	1.230986441233175	0.5578300094815037	-0.826257694129219	-0.4750946773962218	-0.10223550558394334	-0.05815918160928294	0.5476025718899311	-0.8673428934521269	-0.9017854573892258	-1.1729389621403399	0.04898361504881612	-0.9284557948155845	0.6426732421912865	0.6997615683125009	-0.6053654384364866	-1.310106927504978	2.426358086635032	0.23601932418748306	-0.2293327582975691	-0.8440797642190756	-0.6848470837312893	-1.6149704707002308	0.8053954548089036	0.34334404539792596	-0.1596769360695344	-0.30950956544203023	-0.6844767084701052	-2.26397339444931	-0.4053658210046975	1.639183971818109	-0.9552931078610344	-1.1142182823667255	-1.0116376010773849	-0.8192181283340686	-0.17359306272585875	-1.8250680863131845	1.0779818239141759	0.8138905632716773	1.7560536911534625
2.5765486478411415	-0.3023410238439273	0.2980468211111266	2.3455023112463	1.1872364807313815	-0.023647069377858987	1.4142480691615746	-0.04262711186258047	0.033697736247464444	-0.022116563889155807	-0.5779167412925862	1.242257498775954	0.5211312130098582	-0.8024220876625631	-0.4761355397392572	-0.10208005986585296	-0.06917412217345137	0.5206058780882408	-0.8890101309622335	-0.9290786984934283	-1.1593056263397432	0.02304483180073701	-0.9226246455349439	0.6508258255237418	0.6446942052646939	-0.5921436965479914	-1.3236903303090437	2.4675985506758265	0.22263141440029535	-0.1829080480695876	-0.908917607460076	-0.6298581269301329	-1.606149514736683	0.7648766994142722	0.4249620660370869	-0.21836110083063245	-0.3095483841387531	-0.6619451216612251	-2.263054329790519	-0.3852552885788878	1.6673136405491302	-0.9445702207543206	-1.099256945244875	-0.9918367053789454	-0.843188492590002	-0.23359943414957107	-1.8125773269166001	1.0495412408415963	0.7529712414395253	1.7400252695100709
2.5659614746775548	-0.29843586067116623	0.4131147776598055	2.3632329191255055	1.1966904239658305	0.0023243223512702154	1.3993940927945885	-0.030220573829716612	0.04082946336887246	-0.019710391822347725	-0.5824137345993557	1.2400217388764296	0.48552630539939345	-0.7546587583122243	-0.47183482191689174	-0.08005724285330847	-0.0878083992958364	0.4803995337443726	-0.8998532629506707	-0.9537815735399319	-1.12472434346031	0.009470678853769893	-0.921867707422642	0.6639358370494453	0.6267661665826979	-0.5869933992297605	-1.3314658794405898	2.542525752002541	0.215095898518467	-0.11075578641191326	-0.9763526879925799	-0.5956892328790157	-1.6026604260233408	0.7257089571935851	0.5183889019337198	-0.27160867277694933	-0.3224306459226242	-0.6460699160980212	-2.245108948847976	-0.3818258533984568	1.6785181040028934	-0.9231259197918507	-1.0950230621029737	-0.9605020659120111	-0.858876069641771	-0.30795055179390424	-1.7906013531110656	1.0435492018656327	0.7127116537879007	1.7309723178958467
2.5610560885031135	-0.28766424292681125	0.5395054387901135	2.364796448146443	1.2066860847223964	0.02262553418223908	1.3954289985220618	-0.028781560796633927	0.058982432376569936	-0.010520993895556812	-0.5701520507024279	1.2275489304337455	0.45746766450311327	-0.6942407562881356	-0.4705604951230821	-0.03283867378538371	-0.11516156827037183	0.4323351742925824	-0.9099798684851862	-0.9715134715896762	-1.0776065494467344	0.003904862537954138	-0.9304309629645825	0.6658205808027696	0.6186531243185158	-0.588875048282586	-1.3400140206542075	2.5901339481725243	0.21752964357418528	-0.051375275798039674	-1.0398612355156547	-0.558484517456069	-1.6117098060444444	0.7012391378129915	0.6230082532790904	-0.3223321838602713	-0.34463715865931543	-0.6400852432304034	-2.2073718913976355	-0.3962562753951061	1.7043028155559585	-0.8976879754634541	-1.0793816140989172	-0.9112237099151963	-0.8625459900146671	-0.3766691278431349	-1.771047713823835	1.0628010406397723	0.6816190890760155	1.7228888576879826
2.6013286470306447	-0.2773177926481897	0.6642113050216604	2.3685172088586044	1.1745418322899304	0.03943772105292886	1.3899643879348462	-0.02928048759465457	0.08534971328207565	-0.018586990405004118	-0.5361175896591801	1.2357814632684894	0.4312221639745899	-0.6389788132597094	-0.4857497355246153	0.03744822383620679	-0.14581894244808882	0.37900780853696225	-0.9137907155102509	-0.9848453397489102	-1.0351603884652687	-0.01490645639406947	-0.9380373136557036	0.6698573455527325	0.6182687761921173	-0.6011734202352434	-1.3593207748718157	2.6156595474706426	0.2136254787697936	-0.0016269701393685971	-1.1107447098637133	-0.5274640709885172	-1.6175352112842916	0.6676070576583657	0.7287757743613964	-0.37167902549233656	-0.36580333032383516	-0.643556234078799	-2.1710341566653315	-0.4132771909899898	1.7856456213958403	-0.8797392457161374	-1.0619368250846681	-0.8496012229075115	-0.8518528804440217	-0.4354990575319686	-1.7483829483433158	1.077208016673266	0.660499863210996	1.7171402334129504
2.627972190786371	-0.2417504083022642	0.7144718107186299	2.3544790444259602	1.1537484363160713	0.04863286904051166	1.3758225742958925	-0.00952730047728639	0.12943230569608777	-0.01566794341549972	-0.5014750622333939	1.262907724857574	0.3957308223914794	-0.5740063638941831	-0.48380333375167855	0.10720080535458468	-0.1855007943740873	0.32445266865102834	-0.9130893073839772	-1.000425848984109	-0.9935514294293295	-0.03976650641363645	-0.9520381857025928	0.6626910528927891	0.6178746906900953	-0.5927385666703234	-1.3760079590611491	2.629615835412832	0.20345122220690773	0.06378954861497707	-1.1740210636853383	-0.4889450744768375	-1.6090314452037753	0.6248530593004986	0.8150463795670133	-0.4183135780018895	-0.38501636699038694	-0.6459783647339007	-2.1362089350459996	-0.4168211787567497	1.840029834607328	-0.8686898635317494	-1.0375818008669353	-0.7810178200193966	-0.8386213270264218	-0.49270288331170314	-1.711432542970084	1.0709523525180367	0.6445492256521753	1.7242016780140517
2.6247022376882976	-0.23965008102154134	0.7726902761738537	2.338065109404866	1.1407971395592178	0.005545407621571641	1.3925744153922894	-0.006875320606256041	0.17644200973457463	-0.023442385231630905	-0.4558067149648045	1.2801587811455442	0.3499467437315059	-0.4970903982346579	-0.48347853714307815	0.1907360288102074	-0.22947285070891071	0.2624631087658263	-0.9112041444874093	-1.006595018197392	-0.9692041281564661	-0.041156004240621526	-0.9795475172206185	0.6478348300440989	0.6123708477769285	-0.5877509726495538	-1.3797193519276298	2.651922142608432	0.19469035653451838	0.12565414657556706	-1.2372837979447484	-0.43587057576017046	-1.616303141626697	0.591202064432355	0.8827539068030198	-0.4584242191337052	-0.4091017046484623	-0.6543413828216063	-2.0843020733991993	-0.4113925394452339	1.8563772155082	-0.8682864194232731	-1.0155977953001347	-0.7226679351388328	-0.8311120066335004	-0.547689769999933	-1.6689345993911726	1.050746022578908	0.6363386158757963	1.7352380231470275
2.6397192477229248	-0.25291743178975107	0.8003610001885125	2.3016467060753643	1.1007525227052366	-0.01871317903427161	1.4075075868648086	0.0005664747198610598	0.22266016173309883	-0.03088583838632213	-0.41799068642326154	1.2958654137944536	0.3095707576155328	-0.41655109451084	-0.48165773059782635	0.2661716191694351	-0.2884897039118666	0.20324190583687352	-0.9069401590159576	-1.016833497923229	-0.9751624797307061	-0.05194669010054681	-1.0130492294789832	0.6300339146748188	0.6353104354816377	-0.5864654310064935	-1.3763473094027536	2.677666110832107	0.17604808519258483	0.15139124773527404	-1.2940310923150657	-0.38709585867520746	-1.6256945659619646	0.5460490719550605	0.9467364285836647	-0.49850882869771523	-0.4425767304909763	-0.6669804466878542	-2.039569746171587	-0.40683988021057826	1.851765840387913	-0.8860154081238667	-0.9924288315512086	-0.6807511809272069	-0.8337430374979314	-0.5845045533567369	-1.6417700634791839	1.0684017089019555	0.6371716493465848	1.7389520107809635
2.693726278835782	-0.26599345719838097	0.8254146486124279	2.295035184503761	1.0531125236846217	-0.0355386781750143	1.424122245428213	0.043725046303448215	0.24122149495585204	-0.03595777003199449	-0.391415155781171	1.3159213542864894	0.28082680448521924	-0.32385502336284083	-0.4796440997098981	0.30596277229176316	-0.3399038385207459	0.1516910327984699	-0.9032839920234321	-1.0245469889466712	-0.976579787178742	-0.07128563813501365	-1.056712165476712	0.6068548290480499	0.6741494883152235	-0.5736048886708093	-1.368913793224208	2.686443284839898	0.192885470239239	0.1686872557197278	-1.3456426216715347	-0.34850057870752427	-1.626136028000661	0.4989314624156359	0.983283965220591	-0.5312174936454285	-0.4682480891865837	-0.6795916470954568	-2.005278431757593	-0.399426350739548	1.879178838593853	-0.9012896207475777	-0.948565537652307	-0.6454186978455374	-0.8361366784081717	-0.5992388325073508	-1.617241035567392	1.0908317045603133	0.6292836667540513	1.7328795584411139
2.717825443598592	-0.304715584140048	0.8563405672016924	2.2899331171747193	1.0150839417454185	-0.07055963006560015	1.418811872499713	0.12148050515161364	0.27176583983699587	-0.03793296849451679	-0.38662946828660977	1.3389762803243503	0.2811701132805541	-0.2363741371687534	-0.4721429733748351	0.3546707609132616	-0.394955460835838	0.11232145171538892	-0.9017322551012599	-1.0381742364860382	-0.9905858830307009	-0.07757918018322457	-1.1065068630043755	0.5819798504901108	0.7193740338720065	-0.5541106297622008	-1.3604447890467743	2.6850471376158556	0.22260829459292633	0.18238851381824134	-1.3859988390306104	-0.3092361044952905	-1.6199165024957043	0.4451176474786256	1.0126402730011972	-0.563647821060451	-0.4872648141582802	-0.6952658377070049	-1.9748070502526645	-0.40055429752981003	1.8961699607295823	-0.9112623964627176	-0.8946448698468646	-0.6184194798680981	-0.8295821492946216	-0.6105993381938294	-1.5974681895865168	1.1077038493793827	0.6045598382670212	1.7108354504500707
2.738470370397275	-0.36764462074324433	0.9238710909118728	2.3083646173736554	0.9879899976011167	-0.09535191772993568	1.4203168761157214	0.22692440676467046	0.30319832542471115	-0.060402653534724536	-0.38509482002644824	1.3803665942198862	0.2919601912358297	-0.1518849842298341	-0.4573752660094222	0.39050040753970533	-0.45404340199650417	0.10076838389043925	-0.8972848956284671	-1.0482236980842434	-1.0250715129252863	-0.05537963284123165	-1.1533097844386582	0.5548267412503073	0.782257031911379	-0.5436370800181168	-1.3472973105945725	2.709667684122514	0.27930731018485433	0.19173422687301864	-1.4115348570397344	-0.28192293554410497	-1.5922594383663367	0.3927662044380137	1.0391941729468535	-0.5905985034523988	-0.5103674842364583	-0.7163962905954316	-1.9461343623249827	-0.403853930350942	1.877913795905745	-0.9329520503731794	-0.845382906470199	-0.608619704352449	-0.8327960440590513	-0.6268263911902561	-1.5868085099565707	1.114772791212073	0.5748630142039985	1.6880537404154776
2.7708769630071126	-0.43054347045637353	0.9653559128806602	2.322200561333316	0.9744027076240244	-0.09089956850035982	1.4308351429129393	0.3428742854601211	0.29337177450491864	-0.10481419178500744	-0.3874639345529235	1.3981304614601586	0.30766754763987436	-0.07952168176545366	-0.4526616619824466	0.40230602763966905	-0.5036147890262972	0.10045687856438294	-0.9005614588975211	-1.0555619485514143	-1.0618307184618154	-0.03438625457029017	-1.187354342385084	0.5328250557991338	0.8597954757910358	-0.5372434855849009	-1.3318991211810567	2.7198937909363514	0.3389995701708325	0.19081108630498217	-1.417026317416282	-0.2521554527521954	-1.56156421591704	0.34426903770242634	1.0433479697924581	-0.6167962728062776	-0.5348709547135193	-0.7390293800036628	-1.9068055481481931	-0.4134787497843654	1.8582467298133527	-0.9517948167979592	-0.8052056592327184	-0.596184417298246	-0.8388546700001047	-0.6440076691494176	-1.5737204625965693	1.1124577701006768	0.5409317083530045	1.658364357849419
2.777397390703791	-0.44919344134076794	0.9696024429987962	2.336157933567498	0.9572319500719499	-0.08670620343363514	1.4397173040842406	0.45745902242808867	0.2788062035803166	-0.14731552761904512	-0.3863706226029257	1.4141737760660706	0.3386136374155485	-0.015424454416300342	-0.45743038956029947	0.43120111743433737	-0.5478296522816113	0.10264914617286269	-0.9160600073440082	-1.0565565479998942	-1.124805071147597	-0.0353923270113896	-1.2160834489366819	0.5125251609460019	0.9122049526097099	-0.5269650737445621	-1.3173566848028917	2.6941418577453926	0.40127816594116483	0.1626136274307151	-1.4270439682259923	-0.22168885534959942	-1.530265385854513	0.2895530438388913	1.0477278496767073	-0.6467296722616719	-0.5525700622078815	-0.749469220883972	-1.9056346736245025	-0.41760579138290116	1.8364843491133847	-0.9664995612629363	-0.7739944118588735	-0.5830669624911905	-0.8419590001702927	-0.6508480242589958	-1.5637998514062053	1.0825931843526413	0.5050369136253261	1.6167505299033493
2.7826220416585636	-0.47151048161711245	0.9512137922324285	2.3331655825179096	0.9384831280273952	-0.08143333428624128	1.4211567298285175	0.5728400920704215	0.26087317171674956	-0.1803929267507922	-0.3924210979640204	1.4554933987322003	0.36951665042222614	0.03603666899762734	-0.4714252863594918	0.45171667921970793	-0.5710403320841223	0.10460680725962641	-0.9349099907774269	-1.0398121603985095	-1.1892079088695287	-0.04267182005187781	-1.2404127354562982	0.5116103951695881	0.9780022080678471	-0.5242271334103115	-1.300228211038903	2.690387797425182	0.47143290942189653	0.1330904923990263	-1.433524499722612	-0.1885136854524174	-1.4990588722504798	0.23465764788575877	1.0386104444233477	-0.6713235966744827	-0.5548659108426308	-0.7433900112816644	-1.9237814197627863	-0.41373346413894946	1.81569248896793	-0.9827126880548283	-0.7490342322532461	-0.5891714122501975	-0.8498719328387596	-0.6574112619821355	-1.5512216104392214	1.046444131698379	0.4780748590503684	1.5619579672842772
2.7568058776028663	-0.5076794779270505	0.9506002749506239	2.3288752768027265	0.9157316889511729	-0.06556510838295279	1.4180925911105091	0.6732755191638166	0.249151107800279	-0.19323580015625333	-0.4017585395517024	1.4692182806448755	0.4133701066171801	0.079471903929134	-0.47976742514431187	0.4452091616080377	-0.5816379771043293	0.09126812313050471	-0.9564413690302302	-1.014389517552334	-1.242347702956823	-0.03109639768789498	-1.2532810144361877	0.5059216562843046	1.0461892937147375	-0.5274385129430962	-1.2772288422345865	2.693423596790254	0.5518220209646736	0.09850744738861683	-1.4204113736560997	-0.15745282949703363	-1.4730410170315522	0.1846402302304076	1.0236404262712915	-0.6872058566783265	-0.5589440922097676	-0.7201618380066498	-1.9325063834929943	-0.4146345884123049	1.7554585051887053	-0.9789118139103955	-0.7412179173979421	-0.5957877382525344	-0.8662391064953535	-0.6608660792102294	-1.5336689863829682	1.017896738424185	0.4619119932971743	1.4907905225779612
2.6992529987080744	-0.5330811081672908	0.9514140511638397	2.3348513397361255	0.9023283398503675	-0.03592715441929083	1.431704806019391	0.7588849752233456	0.2274755026187368	-0.22742926225387966	-0.4066253143492219	1.4540448276075888	0.4786157473670648	0.10845634305737653	-0.4977021426357144	0.4659798986885142	-0.5853557849705522	0.08683145313094146	-0.9684681529431958	-0.9831237194337954	-1.2898828392728585	-0.01621099699269493	-1.259808626237128	0.5263639735182637	1.118627022032043	-0.5416682022012533	-1.2501532454139224	2.6930049254329815	0.658532262536901	0.04249596576943967	-1.3979708309037775	-0.13071331588529242	-1.4666676307624387	0.13212280065836998	1.0194751336779593	-0.7046524136644565	-0.5709024690116358	-0.6918963494579603	-1.9216085156387746	-0.4360972838946552	1.7352963614146035	-0.9682821949220175	-0.7428426879658052	-0.5984733355291831	-0.883202765596095	-0.6493905436652294	-1.5210786789924813	0.9972026285630766	0.44959040745163986	1.3981159123975697
2.662198196987076	-0.4997692372270811	0.9182301054568247	2.3502303346941433	0.898695935090305	0.013715994897613892	1.412204271878148	0.8158367969885149	0.23995602508120067	-0.23159628933280554	-0.4298690720125456	1.432489993420856	0.5511152549446131	0.13219717623000166	-0.5170700724499259	0.5015642578669708	-0.5794065538084114	0.08774902530476415	-0.9740639910884366	-0.95100336932333	-1.332116515853418	-0.01096153456669174	-1.2599885080162578	0.5366099776254667	1.1718885192177781	-0.5527530603149955	-1.2323232687698575	2.652669199983755	0.7512688925352572	-0.015699220779644606	-1.3781219718350657	-0.10436172398098789	-1.4504151998901142	0.07288998643378067	1.0146430877164212	-0.7192129708736792	-0.5751780711792487	-0.6374023902122627	-1.9179880459133323	-0.4835134079465385	1.7263470960123672	-0.9334929601287287	-0.7499149593114025	-0.5966692472430049	-0.8924483393338052	-0.6350065827201128	-1.5086281410075748	0.991235925340305	0.43692350969839594	1.3136551477030083
2.6146344404519133	-0.44792793037901235	0.8627625086561974	2.382803829299589	0.9117820111785481	0.04834483992481775	1.3843511752956752	0.8612144625923179	0.22717639443640242	-0.20208673096788637	-0.4500055392054426	1.401745299411319	0.5818485715885778	0.14576702465584807	-0.5439230238755126	0.5682688948656642	-0.5688679948829247	0.08221100802270057	-0.9856567658675497	-0.899500424975113	-1.3653530085688932	-0.01856856007967133	-1.272612236062066	0.5480916056833344	1.1929101221353784	-0.5552918857501801	-1.2214090643048947	2.5791523948462243	0.8719250019125125	-0.05818452268390158	-1.3567974398118083	-0.08805190152264167	-1.4328005094828313	0.03466467312090203	1.0214958306674262	-0.7318279687536786	-0.5815010823225848	-0.587694975112432	-1.9077197647434936	-0.5450467229002955	1.7135115409330282	-0.8883931218429497	-0.7585227160036982	-0.5920192873182739	-0.89446393304049	-0.6211010414138466	-1.4808844167674238	0.9877523926224825	0.41666353076285223	1.2382793615741368
2.5565634030361357	-0.4254614437384624	0.7670223562514177	2.4121353969552466	0.9256344320551342	0.08009702441418473	1.3525840015124049	0.8864060552279385	0.22393291534326484	-0.22191830687433417	-0.44885932945089896	1.359076552604319	0.6211058670672812	0.13762556125006492	-0.5819675693246984	0.688767957335432	-0.5720604904382759	0.07236431163236554	-0.9930092097014637	-0.8465123475707503	-1.405027488169452	-0.02105691258399056	-1.2876262949888275	0.5714584127917927	1.1814088904702964	-0.5531226557468171	-1.2113076910929448	2.529726552295891	0.9820253779052924	-0.09938379427958355	-1.3180782144937073	-0.06919093715266987	-1.4219083509248642	0.0070632385353273765	1.0444528388796193	-0.7451731521106246	-0.593006944031227	-0.5404485004851018	-1.8935285629107301	-0.6212056516972342	1.6445877517264016	-0.8556407131624818	-0.7801440692524343	-0.5748769425979119	-0.89329030869316	-0.609390217521871	-1.466801895003685	0.9895016263612819	0.41037230067786623	1.152078323507948
[truncated: 200 more rows]
[truncated: 3 more columns]
