# Supplementary material for: Obesity dysregulates feeding-evoked response dynamics in hypothalamic satiety neurons
Source: Sci Rep. 2025 Oct 14;15:35837. doi: 10.1038/s41598-025-19800-2 (PMC12521569; doi:10.1038/s41598-025-19800-2)
Supplement: Supplementary file 8 — Supplementary Material 8. [file 41598_2025_19800_MOESM8_ESM.zip › Supp Fig 3/Supp Fig 3a/Supp Fig 3a/NCD_to_HFD_1st_MPK173_matrix_2.csv]

0.18266250690157879	0.017269549167914837	-0.23991327608687585	0.3631018023778455	0.3669248867442815	0.29645889924700686	0.3600922573606818	-0.04469541350883472	-1.3286989638959524e-05	0.7845049606781154	1.1863645611593476	-0.05999556762583018	-0.3016954701212554	-0.11410164170635953	0.21640788301745473	-1.4140781793828818	0.4101340048475489	0.797290645420457	-0.13484951326032552	0.19060916063580433	-0.7778442285462184	-0.003794425363278858	0.32791819365070063	-0.7607773248440071	0.43052855223038905	-0.49290388360795	-0.27639500041824966	-0.27067015837362524	0.5043351004476551	-0.15877221185151988	0.5635154940279832	-0.3005219631701676	-0.12246312603933625	-0.05566189869034366	-1.069523687095181	0.9913358376562128	0.6694005566305055	-1.3101436719616273	0.1552404406511974	0.5311151657932505	-0.01448513926929268	0.17307517245523174	-0.0335829803074489	0.22684271473313725	0.9606017119080033	0.7804573157698329	-0.31443739678378535	-0.6450291893630637	-0.19926413799990103	-1.1780432193762849
0.2689177283175274	-0.04208104044832299	-0.24486163475359377	0.3664490250949818	0.34698092689757265	0.27735930392123076	0.41871281088699586	-0.010644765119800288	0.025102402647199578	0.783198653390741	1.1837813456518562	-0.04716612989867357	-0.3999276894520405	-0.15532256815259854	0.17125747837336633	-1.3860713612610298	0.41230137979028336	0.8107195495431831	-0.10738624277286624	0.18095522995755675	-0.826691285074884	0.00751908592044356	0.3459559773786979	-0.759722262379858	0.512060736678571	-0.49417718785234155	-0.29640059794245294	-0.24573149693216084	0.5087358573926317	-0.01911596288229822	0.5780735603432906	-0.36225649866960863	-0.14191864585389177	-0.03266851385772726	-1.0648606688071216	0.9577232737121286	0.642962934824465	-1.2926865519050925	0.1882052036782014	0.5938591037157784	-0.03712880598920374	0.18947644849490286	0.015458957459581625	0.22513467980285487	0.9754772179392328	0.6430396873479782	-0.32607818077973505	-0.6470395552553294	-0.16245932746224356	-1.1648778068356032
0.2742900875729351	-0.016075302647300633	-0.21919334255431877	0.38504414028547923	0.3427994300713874	0.2963233435062464	0.3797638644070442	0.0391326461013911	0.0441577975963433	0.7526078894607912	1.1942448072661775	-0.05126687155175644	-0.4299445441185266	-0.19802183505179793	0.16916957467900476	-1.4147352634943005	0.404614951150144	0.780998611767369	-0.11183008126287476	0.1956727787503086	-0.8471697539724782	0.03638460687450435	0.3209907164186736	-0.8116268788127353	0.49703490075521056	-0.505617950665362	-0.32004277863821146	-0.22698297547801913	0.5180298614352109	-0.021234116731586122	0.5830195238904058	-0.4234783685842831	-0.11995395354446521	-0.06115770787190494	-1.0827538585909098	0.9239872042910631	0.6442401955351321	-1.2709903802027336	0.22204464710684038	0.6393618600727501	-0.0584547769137048	0.18523809480886813	0.038263912712939906	0.2154722193750477	0.9431664362979634	0.5174201966338797	-0.3189979507194735	-0.6020782144084075	-0.1649122792867648	-1.1599768637216528
0.3242652689795127	0.004701444342292726	-0.1943864860981374	0.4104265781455996	0.31282592941731924	0.3016667422597079	0.36347028594297914	0.0008227629039728145	0.06153044949315346	0.7502970898029391	1.1928259202564926	-0.05565179157348668	-0.43914960659220886	-0.24564956937999088	0.21119325124641825	-1.3926324574837303	0.39809220821936486	0.7571617433413553	-0.11260364615870459	0.21639304397256967	-0.866087889285732	0.06550221635129255	0.31969225941950496	-0.8614139014986637	0.47061808386110915	-0.5157195534808294	-0.3373558598798316	-0.13543797365057209	0.5231619675757724	-0.06341891042353565	0.5997429709738101	-0.43219344014058847	-0.11479057649792343	-0.037537180851051025	-1.0998230198978132	0.878439910316442	0.6429483106559681	-1.2658395733605363	0.23900166815998272	0.6976445060656408	-0.06700089005206061	0.17745427556895607	0.05704129247699534	0.20687953135174791	0.9749472374771412	0.43352894909259343	-0.29581513487972455	-0.5919334098786716	-0.14724248789890307	-1.1652416621452133
0.3851238240506789	0.011814812756884962	-0.18382135818445813	0.44200826187457115	0.260495355914052	0.29569486538262474	0.32142136342097627	-0.03898638953005915	0.06729085927489768	0.7464460062162539	1.1938153781244005	-0.06238004173279055	-0.43129320082342926	-0.2998038971219753	0.26776317646765924	-1.377526483557882	0.4044453878745634	0.7433976802237365	-0.10760967599303442	0.24056919099404733	-0.8797322119550991	0.10720209033607923	0.3140176730465793	-0.888926703054499	0.4669858820872868	-0.5157158700234492	-0.35792526348902765	-0.10016447221534722	0.5409105265914597	-0.04073412006795511	0.6169292255454754	-0.4432889506029629	-0.08178877958892389	-0.05420668193425695	-1.0974140223616438	0.8425186999775269	0.6369370274463408	-1.2586520600122628	0.1959901646274562	0.6986364423445237	-0.08104748742158777	0.17947480251636422	0.07115071479846573	0.18711043739286567	0.9882991398125883	0.398190409881792	-0.2928627447793636	-0.5653486130498945	-0.14951923255950406	-1.1569437111970342
0.40878812418287563	0.04733002659595346	-0.18128633455835272	0.4825472296607917	0.20262886734641106	0.30320540419097924	0.27584595178581856	-0.03344508671472265	0.069752955908456	0.7598720045194823	1.1893240805539633	-0.08863746991693833	-0.40916744004149536	-0.3500668865138224	0.2766496473604461	-1.3581480707804596	0.41403989819944814	0.7186334884800151	-0.1062180162828626	0.2545755293295689	-0.9070990718067563	0.1416024779759571	0.29736218089576416	-0.8905447430294009	0.45076788449090155	-0.5175951867218284	-0.38127682084572473	-0.10540291945835047	0.5758996965575431	-0.03421362155484291	0.6331307111011072	-0.4500111004123643	-0.04835976304724491	-0.039734521578018885	-1.1034448593475337	0.8014228008951093	0.6274710239990082	-1.2465151506608487	0.17194749069679013	0.6996454399991463	-0.08416775921748539	0.1584696210500496	0.07790965368749332	0.1825056248334589	0.9792147218782477	0.4163662226740448	-0.28652146011620583	-0.5515688696821842	-0.15329754441798238	-1.1539194415250447
0.44187227534406137	0.08144423538552989	-0.15903478576823996	0.48329979237490484	0.14251003776605567	0.31892534166361125	0.23989756288032305	0.006546820061821711	0.08466589329803147	0.7760311831793889	1.2130903589107442	-0.10918236455945962	-0.39622301715503855	-0.40401733265187056	0.28401851757134017	-1.3402707690420765	0.3956593899331872	0.7079764630402279	-0.09247098494839039	0.2585161647351976	-0.940201628570195	0.16507401688170625	0.2892215560395259	-0.8781654822149877	0.42518429208107306	-0.5232244783002671	-0.4119029356879717	-0.0995255967198538	0.6101610558409601	-0.02351227171245466	0.6435695007568857	-0.4503943270465198	-0.008258315119177814	-0.04727995206201285	-1.111394848370019	0.7740566643967729	0.628075067035198	-1.2411358484007402	0.16451946915133467	0.6897400126422389	-0.09295486225368554	0.14305328373012657	0.0898175156807275	0.16898438181368572	0.9469571614689991	0.4346632441343577	-0.2708547803012626	-0.5473154352450075	-0.13099415006065973	-1.1459975964140023
0.4621723526809044	0.09594393740739701	-0.13849883900565468	0.4719460618805516	0.09149043661285948	0.3309639874155563	0.21247635099040815	0.010082852762124296	0.10362059268650334	0.7967438826023163	1.225642386154041	-0.1166942135323151	-0.3827039088368011	-0.4476665902587484	0.2798850264176793	-1.325302914037348	0.3834550048389794	0.6985878243796396	-0.08399040767212489	0.27095089968107533	-0.9666941783125605	0.18533014095674882	0.2649768478106076	-0.865931618484963	0.3966341930919079	-0.5229838127955421	-0.4387590901518883	-0.08991787594528676	0.62924624571728	-0.04637211126595492	0.6557239106486681	-0.46746769944458416	0.03598651843436532	-0.039018285652632934	-1.1229975350514843	0.7524101411312454	0.6243523992348732	-1.2249776040546474	0.16600408099263836	0.6755789851030377	-0.09299452961740154	0.13669069884079776	0.09494269185743144	0.15952252246649956	0.935402402793782	0.42521376392571375	-0.26274363762233677	-0.547476247107663	-0.08909986917059382	-1.136334382741223
0.47896599159253356	0.098570195910376	-0.11052103424608856	0.4517417051641138	0.06520404940454376	0.32653517281763716	0.19628564195308865	0.014466949239966038	0.11893474677833327	0.8023135981275505	1.2227893017314209	-0.1384490098340059	-0.35689237775434335	-0.48622239738839923	0.28499845912376554	-1.3236530111008031	0.364178508452683	0.6952550213698865	-0.07054277970333994	0.29540585455785223	-0.9983883930862069	0.21767411416397492	0.2425647443016555	-0.8588436891788386	0.365734978018197	-0.5138345720714791	-0.44758805784188305	-0.07808295448942437	0.651066039075554	-0.05065590438745436	0.6603627161311979	-0.46654059023724215	0.09752479925676899	-0.007783149129120941	-1.1329590221590147	0.7286430261010481	0.6129166432006725	-1.2186980565842178	0.18572730608154972	0.6614175780306987	-0.09680065344940957	0.12798760381049948	0.09437556601894997	0.15172171942039314	0.9129491375704443	0.44751393524189226	-0.2526950242680495	-0.5499387981002595	-0.04217542210621118	-1.1252107451245386
0.4854936598527833	0.10267739895119181	-0.07747298590348539	0.4341746444413711	0.025631772954316602	0.31766991079085766	0.18380971610510363	0.03594315638668608	0.13069686997718932	0.805030243850126	1.2029462812678475	-0.14909289864209244	-0.3364991124010336	-0.5182848759841807	0.2830740737023628	-1.3138516920557932	0.34354007367898204	0.6925331696221242	-0.06307439608135022	0.2961442779973661	-1.0176280230624033	0.25201171052346644	0.21129201413525195	-0.8486368709932577	0.345866943390517	-0.5116032061434868	-0.45291299951523634	-0.056831377348866674	0.6565729600301848	-0.04657014702587057	0.6624925473219263	-0.45984972347782904	0.13606917898033216	0.03892883631774926	-1.1447409150335113	0.701333485493653	0.6044483746906554	-1.2103033823302853	0.1970068006414064	0.6447435112140086	-0.10577398930814035	0.12424197057399886	0.09366725360809128	0.14669290556088863	0.8825929142592113	0.4551223716849508	-0.24398820993734566	-0.543027795964944	-0.005755253140273875	-1.1237221840128284
0.5015063677409769	0.10812133683893208	-0.02219387762096291	0.4163171566117815	-0.05669494733315348	0.30417256311920704	0.15875091149639875	0.04678974442448649	0.15801017259434652	0.8037362707946494	1.2072892708357128	-0.15954774156460547	-0.3189159866063461	-0.5681859782878487	0.2778489819029952	-1.2954188121776833	0.3171633185596868	0.6749621211499602	-0.05273741397249935	0.30267288948327786	-1.0654191836666083	0.31345039285816345	0.1689956006037345	-0.8475700910546025	0.3133177459023849	-0.5094905759060463	-0.47282987750047595	-0.006151484616834885	0.6744714819016664	-0.020260463460477912	0.6701480059240554	-0.4816280028505126	0.21448553593470715	0.0840889715448163	-1.1637043132302745	0.6520849851070926	0.5875781214018518	-1.1878630166518283	0.20761878972368614	0.6460160521955968	-0.1229621565778112	0.11283659338189858	0.10504874965613058	0.1304633328979739	0.8438733348668237	0.42821703702757086	-0.2255903847427186	-0.5196182775812388	0.030979080915554902	-1.1199206647358033
0.5190149129157666	0.10428341462069153	0.0433355078519005	0.3956651930939486	-0.14439929616372302	0.27564529542560406	0.11562817296903535	0.05754015993920682	0.1730065219782099	0.7992712788475889	1.2001997056022986	-0.17960388893704762	-0.27954825010745227	-0.5775696843802979	0.28310729967470927	-1.2796120413414789	0.29799273874086096	0.6525530601012931	-0.0454249042199028	0.3027840787237746	-1.10205482067666	0.392913127547515	0.1160196229940661	-0.8436825954348421	0.27836609501308696	-0.5013575020105081	-0.47928569064611615	0.008569939472419593	0.6833755561404897	-0.041658066473561205	0.6871952742220158	-0.49393057498889253	0.30122230416558526	0.0851644055301576	-1.194358172570396	0.6045534492781458	0.5642895580462103	-1.164265830108762	0.20492499221143884	0.6527899519526417	-0.1309268513750204	0.10450928087714242	0.11402803436035203	0.11153979424944815	0.7869527121763122	0.4295424494049886	-0.2003289857246698	-0.4922403206888732	0.04720705690535067	-1.1283467337507465
0.5487101624172891	0.08867700763956736	0.11507659976468894	0.37231592897176063	-0.23150723386350708	0.22945590719070225	0.08942641471287284	0.05086104790153789	0.17773124786006694	0.8062670309213485	1.1881469134529485	-0.20044563083031774	-0.23458417862754266	-0.5812230232358911	0.2785664167873643	-1.2553455909962343	0.27810821176053335	0.6357379980615555	-0.036459052023373587	0.28582922210535605	-1.1359536134345811	0.4538576055695243	0.07563698734535332	-0.8137915726442502	0.2635746232168418	-0.48958969283009185	-0.47554318680141233	0.04183005919534977	0.6896121116758197	-0.040283391039162494	0.7007927818122439	-0.49770494636283164	0.35597041991312306	0.11704997395818642	-1.2149879140671571	0.5713091128604161	0.5319330227785708	-1.1351974215368767	0.19985267475615226	0.6624067566890613	-0.13397347552072156	0.0958766327452372	0.11975492886638472	0.09452558178756983	0.7429578442660152	0.4535375111761641	-0.16839780650057157	-0.486001729978445	0.06939403009716785	-1.1406727167179898
0.5729285204821223	0.061265273874927716	0.16818536664759834	0.3448950725415941	-0.3091350003429093	0.18160268693898435	0.061164326560246104	0.0722810382594043	0.17765155558984855	0.7992858556671047	1.1808116439167657	-0.220703837245725	-0.1866542086128468	-0.5877500961114511	0.255075654338441	-1.2350801146683974	0.2512896684337328	0.6190702256249547	-0.025712368394685464	0.2558231527443299	-1.1619636659132346	0.49843350487624055	0.02727778528666962	-0.781470468080743	0.2586582829050136	-0.47915797409941174	-0.479500245860452	0.0630352681071467	0.6937349427371284	-0.028878070577403298	0.7295699360773094	-0.5038956023451395	0.4029343468091848	0.1263748822346032	-1.2367546091406243	0.5529970177794391	0.4995659881079077	-1.1023806678027854	0.20470224317748625	0.6547087984733568	-0.1377103971012386	0.08994824179170759	0.12757072743483638	0.08021745839829905	0.6612673047948545	0.49473999402416186	-0.1442879174263895	-0.4744600929216487	0.08292130134036121	-1.152526200255007
0.5576134546476891	0.051282780169688416	0.22320871521959385	0.3207953603577754	-0.37736698671318253	0.13110975846535497	0.0627909620826597	0.08802684975555317	0.1661605614502634	0.7951920119707917	1.1484145354981323	-0.2496704384813926	-0.1478093793001626	-0.5841669184946526	0.21708470838006683	-1.20241245416301	0.22161266435483165	0.6004170494562755	-0.01889918699123603	0.20565727203543763	-1.1690660746467842	0.5209009637194091	-0.027094011348013137	-0.7533786616639684	0.2637086087461172	-0.4684675762027113	-0.480958191644474	0.09322903670202815	0.6956373738998192	-0.035420015197808574	0.734575910968857	-0.48805721480488906	0.42989998026153764	0.1515837351408346	-1.2595828266126086	0.5350115207725358	0.4610835261490558	-1.063016225522269	0.24699864640359878	0.6586943537819074	-0.14039515252246015	0.08551125182137276	0.1332470848531643	0.07469965335648183	0.5690737783701854	0.5411927465295483	-0.11326178671430535	-0.46609022088150204	0.10344326764897309	-1.1811498262591815
0.5419476033089726	0.030198981052204043	0.293038019733193	0.2856369432635381	-0.4287835832065136	0.07731758261230219	0.08289283712977133	0.0973611597130383	0.1695376200298137	0.7752980172131949	1.1262453667315264	-0.2663466770450896	-0.12111280213009364	-0.5822922229797085	0.19698791747675262	-1.1592436985956505	0.18508596372175035	0.5980964867293043	-0.008175124523510009	0.1469508556105677	-1.16584232973555	0.5520845910011434	-0.07577787215467273	-0.7252629268663917	0.28727281623640444	-0.460691630243174	-0.4704975473803521	0.1211419930627746	0.696093197672577	-0.0394884820529517	0.7243514181498818	-0.46558077953373456	0.44802799689863726	0.16796857058999193	-1.2626371035912873	0.5300903758981892	0.42643362127814255	-1.033135046412659	0.3135774427028703	0.6587442061801927	-0.1469876124535735	0.10475511082043543	0.1340007220063592	0.06464205231093159	0.4869332963026367	0.5496523117643627	-0.08477005517493322	-0.4633709522711335	0.11709224488184633	-1.2032906780850914
0.5375666783802836	0.023990041896974595	0.33857491847655613	0.2767195631516568	-0.4817486218492206	-0.0032087800640267228	0.11883751133701048	0.08215056921489954	0.15990353468955412	0.7623111923184543	1.0891878453484778	-0.289556209848498	-0.08712590338615536	-0.5668951073863826	0.17253852419605653	-1.092358104562682	0.1691734729663839	0.5923401685658974	-0.002432279096943999	0.08804459906426486	-1.1465721525333534	0.5791040483118467	-0.12560658223051	-0.7090712994014652	0.3115387895186392	-0.45272983711581627	-0.44252934130179405	0.12311669335723793	0.6762802159555125	-0.052476645491489435	0.7101715261810873	-0.4236226158960258	0.45835215692241194	0.2021907151402341	-1.2635697072488994	0.5205502215557349	0.3910130102281479	-0.9983843300692758	0.35149385655219734	0.6633771566242707	-0.1456368747394269	0.13045126188459905	0.1303563860988183	0.06411391782792103	0.4125912423896665	0.548177991721061	-0.07482780819597602	-0.47017124764491725	0.10663912713407649	-1.227301028741223
0.5250971580642159	0.02946489320432564	0.3801759777156985	0.29514079758860046	-0.52681148958493	-0.09587247384617811	0.1482332596862223	0.10533232869121631	0.13706088952840917	0.7434981247926423	1.0268453590134377	-0.3237297971135851	-0.04073440516950202	-0.5515283577050634	0.1576643639089731	-1.0290474935765828	0.16113736130656436	0.580832041104486	0.004321695144215519	0.013655992057470584	-1.1265331042054252	0.5890801053233403	-0.1636268983051356	-0.6798957673984737	0.33760229143620246	-0.4463412988645172	-0.40975591258252536	0.14029235600863044	0.6845288852488529	-0.04146493124937743	0.6898046360623201	-0.358873595075691	0.4553107285703112	0.22546142780327486	-1.2645571699451943	0.5068434025153092	0.3487152901977676	-0.9734337279310037	0.374945586806028	0.6593371753029134	-0.15636395356211888	0.1631007019752433	0.12471322905425167	0.06838328497023978	0.3324127696246375	0.5609821728723788	-0.06459588823737654	-0.47505828529127675	0.08786901848179315	-1.2496581438638306
0.5024026451209538	0.04338313104465567	0.39682649372898166	0.33257456300741756	-0.5840842193138532	-0.1800219324059301	0.17657082192472268	0.1357744167577287	0.10560516692465383	0.7241905666971031	0.9723175976378217	-0.33586574819019843	0.003207896619479872	-0.5386628002495646	0.14603896536242905	-0.9650720025658787	0.1601890605439487	0.5749284333379425	0.002979453087238827	-0.07437283015510218	-1.1088230308452005	0.5843873805156455	-0.2034520607089688	-0.6409455108161136	0.3816941432830009	-0.450143882605017	-0.3892062643362564	0.15668325896013752	0.7095597829868486	-0.04322707971759932	0.6727290767019845	-0.2904497374985583	0.43625167687590405	0.2248366858311756	-1.2614740919712069	0.5018163958035494	0.31535268713326997	-0.9343249127203072	0.4024952710851946	0.6526166523176967	-0.1655241288649521	0.17653444965852622	0.11886577073360463	0.06901044466881485	0.26569479111014527	0.5471109542666095	-0.05826138655032602	-0.4674161359161021	0.05106564428547724	-1.260860787621686
0.5120194636081166	0.05759949282205308	0.4066640378646097	0.3808974313462755	-0.6253303394801362	-0.26867025659948013	0.20082813680060396	0.13768811058655153	0.0773271933216653	0.7021975099292359	0.9452157489767046	-0.3475503030196944	0.04763626293754673	-0.5135517892258633	0.14206661577967858	-0.9031563031891888	0.17554565426491595	0.5735397027940814	0.006911877762195787	-0.14134030663740443	-1.084186837728661	0.5527416832823626	-0.2269930238064372	-0.5830382538095271	0.42844713346372465	-0.4464555697582447	-0.35557844251087334	0.1632006604393277	0.7134716372811137	-0.05292376676391486	0.6464894764170854	-0.21984861858379698	0.4352889470081351	0.20159326705451192	-1.2423022294274477	0.5085228862602171	0.28579049298459636	-0.885114199552859	0.442966100706957	0.6468830884426188	-0.17750879107667716	0.2009257407614038	0.10820709101397172	0.06064899552767866	0.2217965454881751	0.5393637311091319	-0.05634619329649367	-0.4582903227063625	0.0038393155095654994	-1.2481340513416046
0.5300174583278842	0.06848207520376506	0.4188274174140916	0.4375966335514988	-0.6486421429179271	-0.3551589901501607	0.21906202822234017	0.1423252987646242	0.06587991157584347	0.6781569706663075	0.8961412949911969	-0.35575541388217985	0.09080292983969084	-0.5051899759827367	0.14948708293704713	-0.8444380419207735	0.16349297127857204	0.5616663572350962	0.00848997127812572	-0.2070606605573805	-1.0533883416494363	0.5232257185355941	-0.24986331027979763	-0.5205673404599569	0.4754137045376498	-0.440863328020598	-0.31369940783007516	0.14653815271225737	0.7079607595228999	-0.07412979791390685	0.624022463580767	-0.13007762307125686	0.4124375546441302	0.1777208544943035	-1.215186778082383	0.5091823768959943	0.253357462066357	-0.8285198326952534	0.4731783034037088	0.6311513341872526	-0.18698067508277497	0.22679769496087115	0.10872367976474832	0.05072366816400955	0.1709097683851252	0.530607692053053	-0.06782538286165136	-0.4493036852470328	-0.014868838952849356	-1.227626961103071
0.5216939675710225	0.10790600158041086	0.4401774359233103	0.49647476920669076	-0.6590110447317695	-0.429757274634888	0.23963913655270544	0.1307330252217836	0.07053046841413087	0.6476745984712184	0.8612831591507735	-0.35732490491875	0.1372776795341982	-0.5198861184704751	0.14298586768126312	-0.7965115519059917	0.14863823866877404	0.558391417998004	-0.00016398293295468713	-0.2693086045477958	-1.0214961187357796	0.4735504285405635	-0.2690758460563914	-0.4477845597864176	0.492090259869542	-0.42571142608703977	-0.28194092584737157	0.1589106407466208	0.708065535681777	-0.07502524304421329	0.5925748387806667	-0.03661964103644623	0.38330115211294846	0.1998235534066534	-1.1733224741873802	0.5036561028699474	0.2560500589703095	-0.788474313970158	0.513506086789214	0.5921682922343858	-0.199077600199124	0.2229647180033624	0.09891812500773828	0.047697697637487546	0.11933639618547147	0.5154459403429558	-0.08256997692459322	-0.4541983050302604	-0.020690138898254207	-1.196685935507267
0.497726781974155	0.13550596842747442	0.41988760387482343	0.5692790267976504	-0.6682137890385207	-0.49776267011201725	0.2346695341035589	0.12421420072258127	0.11041132094796166	0.6041975523247268	0.8260465058709492	-0.36261887155554506	0.16946782006277664	-0.5217964539768797	0.14285050260874063	-0.7495021953924863	0.15193997213176538	0.5545348351240348	-0.015211972616355162	-0.3189816464609737	-0.9922254094053935	0.4329082182698133	-0.2974012538608715	-0.3823923123001559	0.5005021632471197	-0.3986242850921457	-0.26230049124069227	0.1414177348122959	0.7081810743463997	-0.07958676993618918	0.5526997077177074	0.06206052048290238	0.37388835938463216	0.20285152893201758	-1.1404632814922002	0.4971012523425474	0.2982510220021129	-0.748447554927372	0.5440997897409432	0.5404813633575027	-0.20773259243114905	0.21123581091907292	0.07745470658629405	0.03885024474141745	0.06671777272343908	0.5016297236678283	-0.11435512266308685	-0.445438600715007	-0.04187550339451541	-1.1614903651503596
0.45764940831395623	0.1729766325033772	0.42000430657050086	0.619580128238219	-0.6762639918830213	-0.5730257616588899	0.238698808296241	0.11582210273034328	0.1761487645219484	0.574141271777022	0.7570275031574205	-0.35445827454946344	0.19615612379405264	-0.4902833497786146	0.14310031269712306	-0.7164302611032941	0.1946199392974733	0.5506797552051996	-0.04048023092319684	-0.3633506610910059	-0.957780442457361	0.4046942491898788	-0.3237829810031281	-0.2970276087035043	0.4979471520650957	-0.36729832180201666	-0.22676648402482855	0.12150153545009794	0.7025730174921884	-0.07582869038715943	0.48971169429589345	0.16082047325049897	0.37195525893585796	0.2095832436921931	-1.1099067969457412	0.48114043450444133	0.36543405210008933	-0.6810306487121109	0.5539320263295161	0.48529588840777105	-0.2152422641787651	0.18812368152144066	0.05278240971930379	0.03447032944935936	0.025422560391470735	0.4749515067386838	-0.1527272164994018	-0.4175728672237898	-0.051986005854264286	-1.1245267654721074
0.43099060803523626	0.19754835464309894	0.42107599893080644	0.6415256713210334	-0.6718654420642529	-0.6483306460833752	0.21356283988332186	0.1091597163488622	0.2393813459074677	0.5126394276523786	0.7262307930352025	-0.32508043548066645	0.22282762210278043	-0.44923694741611986	0.14100584584772977	-0.7039211615449027	0.22601500862778412	0.5466803915934959	-0.06849072792624518	-0.3893373896638124	-0.9220584142650363	0.39691884187568893	-0.32622539730780126	-0.21149799114225226	0.47522267566422755	-0.3538933832459709	-0.17615495633698472	0.10873499786430277	0.681463470377057	-0.09071754013841449	0.4368917973214851	0.26455365213511284	0.3685718379190896	0.22713074383893206	-1.0675833228969616	0.4684026804459582	0.4341755685854311	-0.6169033145731769	0.5417083131854705	0.4291699168907169	-0.2200564319291849	0.17378615962729643	0.019892283819339922	0.03038929026245956	-0.007074399420291394	0.445993661011011	-0.19724588368473484	-0.40631689832369877	-0.05412998469685491	-1.0681691653193686
0.4281520785075962	0.21553064848347928	0.41595094252063297	0.65565277230961	-0.6606180216905805	-0.7274534600318356	0.1736447929984975	0.08538419607787795	0.26204235581510515	0.459718845047287	0.6879819378165656	-0.27980271427140063	0.23253469271155489	-0.38841386584597537	0.13762910258407812	-0.7026381769748113	0.24152450619745114	0.5250663938107406	-0.09453586512424372	-0.4084213699820093	-0.9023645921357929	0.38185558307148526	-0.33421691510748164	-0.12930343741706324	0.4369903691917802	-0.3344114934470169	-0.13719353732863132	0.11810647575555833	0.6429996992913167	-0.1138602149062489	0.39662455213400605	0.3549119719835865	0.36112865126945426	0.22976672978004586	-1.0428694631178441	0.4508138792162805	0.4773095535673432	-0.5486355949818027	0.4871689582089724	0.3657018009159282	-0.22641958890617256	0.14455478806403657	-0.007568844443595753	0.024539000557474235	-0.030132659573847344	0.42668315391791545	-0.2371569550000824	-0.3612793239046237	-0.06010267501966641	-1.017048006791413
0.38104588889105623	0.25862162632750385	0.4371333036360615	0.6558714526708036	-0.6354921639453583	-0.7872579454941363	0.11838238570200828	0.057722748352590524	0.2874839158242228	0.39519062893240836	0.6430499255626084	-0.21007656962495075	0.23526104933878966	-0.31543259274950064	0.1404323901768617	-0.7343202113130712	0.25065865552803057	0.48706116733604954	-0.1209728629899651	-0.43054352116890904	-0.8689026162006976	0.37721937041613823	-0.3598980628462115	-0.03305200009567368	0.40607420325352955	-0.3207874728917881	-0.10505580026951584	0.1673615565502095	0.6092867514771453	-0.14153916227148966	0.35282607826681317	0.42865263702634193	0.3379080992603861	0.22544359762624433	-1.0151090066254633	0.43683725554698805	0.5036159328355899	-0.4783793490656386	0.4513710159299095	0.30254474453583563	-0.22971701315794854	0.11554685726136907	-0.03576593321021529	0.017564024464805195	-0.042189102183860246	0.40207998543552187	-0.26798558140786505	-0.2945447639678109	-0.05301107479173332	-0.9666248354911886
0.3434253608310601	0.33003818731908247	0.457929395265797	0.6228499168367846	-0.6171507842096478	-0.836710181263858	0.11193385727537648	0.00367100277228975	0.31828789768342	0.3408987039990256	0.6383284185553424	-0.14447812097805102	0.2090342483651822	-0.2326771718604054	0.1337859651160081	-0.755096876805554	0.24501348502079204	0.4574319098234123	-0.14298265678404584	-0.4502796113570452	-0.8301241414896957	0.3837304568317261	-0.3824451857105672	0.04166789828069768	0.37986875627029837	-0.30169795501876867	-0.06531543328741948	0.20945473109087107	0.5397555514528058	-0.1679255707889553	0.3169971863830453	0.48534063892959206	0.30355531105546385	0.21153811687075041	-0.9639358096039305	0.4250737165057812	0.5471019603010218	-0.40749066595545325	0.42450528373736807	0.24828028793628784	-0.22973253887880088	0.07512347544999638	-0.059563235926405576	0.009082064637091238	-0.06808632706578062	0.3800295772901611	-0.2940645285461436	-0.22259541418254383	-0.04969216873169789	-0.9220448729799422
0.306569126736715	0.3737423518973023	0.4974012056038045	0.5816656593871846	-0.5923224937777168	-0.8913596241343139	0.09526084317063784	-0.05886204429991737	0.3405466588845492	0.28145443401372333	0.627907899855199	-0.09776702224479446	0.17892539478295172	-0.1561672199681547	0.10275290694444603	-0.7712511226294916	0.24253832304281064	0.4151222198448056	-0.1581538199724368	-0.4764286161186845	-0.7570171332628886	0.3837160517732845	-0.39923559635423633	0.10741039907857539	0.34436657078051236	-0.2648284720863403	-0.02060856806544354	0.23827934446467597	0.4526080287885218	-0.1978515490781518	0.2815478473921026	0.5265376898552414	0.24890737354813477	0.2165752790370104	-0.8963413822382071	0.4147650624463215	0.5775496041046765	-0.3373567511412944	0.3769034749070445	0.18634749400096615	-0.22813338963101812	0.060579452845073004	-0.06976096301647952	7.377078483141513e-05	-0.09343900603617475	0.3615229032907384	-0.31646750163284765	-0.1530370073666279	-0.03967751811747968	-0.8927499083059237
0.2537913505376606	0.3738454672079215	0.5278984142742214	0.5205468575882146	-0.5568128416696079	-0.9378642107485765	0.07826269909522274	-0.10609111596027036	0.3729670524741359	0.21804414782632323	0.5731344341768141	-0.06994989920726405	0.15629236878502586	-0.08119586089111017	0.07279292462051673	-0.7684880282558832	0.22442946004524758	0.3685396284200982	-0.17194955889370703	-0.510425477679154	-0.7083860345603744	0.3999649576953709	-0.41708969158008935	0.1587040416578954	0.30551342046944246	-0.20836994423116967	0.01294561295071546	0.25983630382351375	0.384598441322834	-0.23156615258695257	0.25382322352398357	0.5579225200903957	0.17986518127182588	0.23424498447401074	-0.8571617425487561	0.4007912999077699	0.5895254231818979	-0.2516901563752855	0.337593112784728	0.1277907001729299	-0.21556352717178484	0.03858871214436545	-0.07231387912856518	-0.003821221027371437	-0.13435580510759096	0.34778181120380447	-0.33499340537632477	-0.07856434579399814	-0.014517222592420753	-0.8786804946861542
0.21600880921983615	0.38368249845239	0.5449189271438002	0.4534481731295899	-0.5197675550043015	-0.9775510526634144	0.07434029958757457	-0.1385820969097904	0.39746335169393077	0.15438269182572845	0.5271120260711086	-0.04147749463362186	0.12367175089425256	0.006300318144599348	0.03709469381320272	-0.7431039780702856	0.23398065586024175	0.33494557526384006	-0.17564792274473767	-0.5390461892058854	-0.643262497049342	0.4112308214780939	-0.43573300659131775	0.2068182938453666	0.2826244469831272	-0.1530463398238108	0.03829838857193041	0.29842310523702775	0.3416213501437892	-0.2708797402319124	0.22181667020794044	0.5761389905725771	0.1147479101892331	0.25094870578159406	-0.8149832335096964	0.3862338666980748	0.596952875870765	-0.18933387104646537	0.3137698287662725	0.06615317341039754	-0.2085793413607068	0.0313131361642618	-0.09054156419462925	-0.007937069077924224	-0.18422689448424284	0.34728411080702104	-0.35433087226111337	-0.03996967624969505	0.00601604293474522	-0.8609059065755661
0.19165606125585813	0.3790535314693174	0.5296390925097485	0.37434640191253377	-0.4795652465088637	-1.015309916559518	0.05711150895868711	-0.1773758626327535	0.42667806453655543	0.10089024937809525	0.49851204522878323	-0.01973525195927509	0.09471083694454191	0.07734904067272774	0.013858663818935352	-0.7083882198006638	0.24306611347977886	0.29271554190733773	-0.16861710787704803	-0.5654341005788619	-0.5835428063626238	0.41293837494412877	-0.44085172165397557	0.22185412774607954	0.28787906759164084	-0.11170036788018241	0.0660177968070788	0.34791194424015537	0.3040547447024511	-0.312181623742622	0.1818083756862961	0.5963095872764955	0.045444518715995794	0.27526193518007397	-0.7465688445504888	0.37965612712474756	0.5792338833396946	-0.11376492803366789	0.2845538456032731	0.002980122831286952	-0.2028240760693961	0.05988698069638748	-0.10811045413083689	-0.023071722933106553	-0.2098407420578609	0.36294490442440497	-0.37707259515458896	0.013894822269472116	0.017319379000664433	-0.8441941859468531
0.17676797458498492	0.38826128406253313	0.5183665983272694	0.2925224899834719	-0.44344046120831315	-1.061034202620508	0.07717705506147901	-0.19840558767957087	0.4124865281786597	0.05165311693525745	0.46649611051228385	0.021170963468438424	0.06868828649113513	0.14052675898811245	-0.00974531305427954	-0.6716694686930996	0.23838893814673617	0.2463824410348824	-0.133322603382775	-0.5866306764664933	-0.5146194066615845	0.41267908389218066	-0.4449014123524105	0.2214184874713386	0.29729652573348336	-0.09783633659065574	0.09897212478602382	0.40603981874797884	0.2636783813824191	-0.36462737481375485	0.14794208109395912	0.6094800498734924	-0.007916383095091725	0.27832584536991434	-0.6610052430608143	0.36180553243227764	0.5300845653784176	-0.04707818909391999	0.2614571788800611	-0.050850647497157155	-0.2044232253171788	0.09113139025160194	-0.1134134489841705	-0.025017418380743266	-0.23353598825252148	0.39099857207274624	-0.39381497518043485	0.08469318456353755	0.04105760084143066	-0.8230034577040662
0.16755735389685403	0.4028782498803647	0.5059418704874677	0.22191296152853107	-0.42226368196831404	-1.08491245062901	0.09575339606688119	-0.21584626566941875	0.36149609975696195	0.017690248757326655	0.456580281731342	0.04022793577824271	0.04166775248333025	0.19268660568331553	-0.03630640146632632	-0.6396265949445015	0.20600786166781973	0.20203774980477357	-0.0836858835111527	-0.5970058346506637	-0.44696772286573666	0.4059696509026667	-0.4436978254808028	0.21923538851163352	0.33157692238700553	-0.06116249547408167	0.11507213495132307	0.45049395119425306	0.24067922314820564	-0.41039047756358127	0.11498913515934195	0.6082028057781824	-0.06647693175814495	0.2645734298264649	-0.5675446390654838	0.3434170451605186	0.4567485101299965	-0.018364641817934273	0.24168368693365433	-0.10031765149973208	-0.20475404259995383	0.1285786609150763	-0.12289538508090034	-0.035188808401269485	-0.2541145166929704	0.4302708896083667	-0.40335263758451995	0.1376309420680335	0.06034536691323358	-0.798182375921451
0.17636228193728548	0.4456954533986591	0.485555060142573	0.16764876295985107	-0.40860069013960976	-1.0881717945692995	0.11986398706686616	-0.19415030198445332	0.34571545218896926	0.03008054534572958	0.4336500936918347	0.04508233045788169	0.014334379071167625	0.24001469238823758	-0.05291815704797097	-0.603198520028599	0.1896862417794276	0.15013319425039956	-0.02810034658946863	-0.6098962737617425	-0.38024931383433735	0.3840307468961619	-0.4558436937068839	0.2110108723410607	0.3704486449496582	-0.011494421299357068	0.11994384336799409	0.4776421842729836	0.22861581534774028	-0.4289772775910814	0.09257764481889216	0.5686410665552815	-0.12533815663651401	0.2481485450565934	-0.48679761591347426	0.32133054640614744	0.39838927832727544	0.00660932567315427	0.22026719183081972	-0.15419402345531777	-0.21074099941782903	0.14932959545526026	-0.12104500247502555	-0.03353718783621826	-0.27107403569227817	0.45893628604628534	-0.40228132635815755	0.19713744243313677	0.06984245586402153	-0.7829537500335996
0.1965796870991302	0.4951067434028117	0.4551712667679553	0.11858918612553353	-0.4143650994564673	-1.089781070614142	0.13592644961125305	-0.16579752713673607	0.37002711783221864	0.040100426822106745	0.4082708314128342	0.05781950595065408	0.019425129378446183	0.29153220734855545	-0.04655969041411976	-0.5673969024223112	0.19473790783316927	0.10811958643320038	0.016892216081940904	-0.6101111394562155	-0.2778223548295502	0.355062174370173	-0.4461904357366432	0.19322210534948922	0.4265036799945318	0.020423574049702835	0.13713961766365118	0.5025908639233829	0.199243758040335	-0.44081372493870524	0.07494141832823514	0.533613643171699	-0.18060654835756546	0.2299267899076943	-0.4080885141596503	0.292809364615494	0.3648641220052535	0.05050585894273276	0.22561604789288764	-0.19204552627193455	-0.20560676296060879	0.184485348492804	-0.1175221368769456	-0.030868908391371647	-0.3073981033960108	0.4858504746729883	-0.40870081474584685	0.23192925618777666	0.08186788860041756	-0.7677240992012141
0.23512594707136597	0.48116097991488294	0.41504362015423923	0.08753992570101335	-0.4303743060117958	-1.0843576314094443	0.14660225905809615	-0.1518204537824489	0.3903304989931978	0.05289438918171556	0.38174273550196736	0.05983656975435816	0.0369273305999402	0.33842850676680025	-0.01648218659540952	-0.5353122648530722	0.2054145551481076	0.07104769509675349	0.04780215474665011	-0.5894660020991549	-0.16842608450321758	0.31942738402999477	-0.40741080265606106	0.16775453570744608	0.46328602425412735	0.06612021144902049	0.14888728191716	0.5086652379407937	0.1793957032163109	-0.44070152371568944	0.057217530694851346	0.4865210353751248	-0.2236374888626064	0.23045620901028546	-0.3162886331558044	0.2535074421931325	0.343711824685502	0.09142443306248776	0.26112292445425933	-0.23095259241651353	-0.20779708388699683	0.21947441996032807	-0.12100534332548134	-0.03129141597778015	-0.331991936872112	0.5155808962996034	-0.4141746764644565	0.24903047917421622	0.0885451522293382	-0.7526717637732301
0.2715265346640476	0.42788742019851017	0.3701969110153123	0.07398130623767143	-0.43814580543846215	-1.0703999364421732	0.11322535124594682	-0.11869389789779165	0.4080742591186488	0.06768313322736681	0.34037675596657835	0.07396860299141204	0.06571243397530088	0.382132294017243	0.017930076022940892	-0.4996092098634972	0.21387850068360942	0.03410505790183475	0.07696831386256175	-0.5540897929336066	-0.1096326415277111	0.2907978844180918	-0.389469775778612	0.14675576841152285	0.5047353100185831	0.09224011002184333	0.1750243454465817	0.4995074818401452	0.1620871724134783	-0.4296727327601066	0.03448238031317069	0.45818077281287584	-0.25648406609715824	0.24051750359805252	-0.2014113374967565	0.21505098390470662	0.31581541082366227	0.11663317741601065	0.28685920649227065	-0.2676666103980022	-0.20300919043340365	0.27571494680375547	-0.13048161382941897	-0.0348263160970213	-0.32093575126483875	0.538489871167178	-0.4151226971251035	0.2816888877512756	0.09862060796035169	-0.7300266392365369
0.32425914191481253	0.4038831498708202	0.33345692997612086	0.06935434448474306	-0.44606126617255953	-1.0458138372101526	0.09759503416713179	-0.08837446464332335	0.4782665795010799	0.10741505805211507	0.289230417049612	0.1112648691059834	0.08398251373476431	0.43319919162902776	0.06652613705851011	-0.4289264492578494	0.2208611097742322	-0.007414077676262431	0.09746054183030849	-0.5136830219142418	-0.08878228100055732	0.25898819113485866	-0.36559240641268187	0.12386579828152189	0.5503434535481714	0.11465143673230263	0.1965294348816899	0.4985201316929134	0.1366509871980865	-0.4076180370540345	0.005573153081278879	0.4434820099090241	-0.2795010072479489	0.22502966320872592	-0.07842409300159667	0.16013444046388783	0.29390653152175383	0.13434928218849887	0.32183787206596187	-0.29062346493477303	-0.20286826465951396	0.3423385965167097	-0.14085191487593796	-0.030380383994586875	-0.28784795337057606	0.563866420454816	-0.4129908476344314	0.29104868527999384	0.1144136597919051	-0.7039520502887014
0.3562405253334079	0.4031759524632884	0.27825951358057255	0.08330151859385652	-0.453020483424194	-1.0140309794275424	0.07716281918446069	-0.06627569140516791	0.5207291459770343	0.15935562986822355	0.2698446131874017	0.16262584196224764	0.10181823795759863	0.4861495269420029	0.11723143204229321	-0.40786077812653065	0.23088012208942293	-0.05024679604151816	0.1329131081609955	-0.44776282787283267	-0.04565357328217731	0.23528189726571558	-0.3254575366505823	0.09964980674189639	0.5691916357258442	0.11935370493792255	0.21041529988895857	0.5004157994502252	0.12577884633873798	-0.3733115209839434	-0.020001041416556183	0.40447775800184804	-0.30277688368063504	0.20747242504222427	0.03473570330388163	0.10789019313506884	0.28622484328824666	0.12232174215939288	0.3216994064502616	-0.31215711824689224	-0.19910626306838938	0.3979005816459061	-0.1532912904101037	-0.026531003796825825	-0.26586465222774996	0.5943334654988808	-0.40775758206833446	0.2709114217745384	0.1157963777234374	-0.6704076655762503
0.3707480225713966	0.4085705559211023	0.24740890942324506	0.09761903612612392	-0.45872858472228295	-0.9732362508708388	0.04861038109699867	-0.02852867299862578	0.5434169829855373	0.22094044973472587	0.24432735805944064	0.18056793738034893	0.12227560809794454	0.5306710682027879	0.16834651401834888	-0.4158460206330892	0.22773663668731886	-0.10376552540986066	0.144834548727391	-0.36761341616247417	-0.016590658265791362	0.20789455692404307	-0.27700862625364203	0.06437775968553196	0.5616592611196486	0.1063435660410846	0.21559611388422928	0.4982296036338069	0.10905066783102638	-0.3419333137268962	-0.04605999040861595	0.3778889308623457	-0.3350419177410936	0.18943569226881612	0.14314402112142416	0.05888617637031823	0.2835232468959881	0.1462790921361132	0.31194019804085765	-0.3291211925796719	-0.189709619094114	0.40342313812202935	-0.14769708408726015	-0.026671439557080866	-0.24466745271726742	0.618514192323735	-0.38465197245663074	0.2815242895419551	0.10265193932583036	-0.6460888066153503
0.3774551118538406	0.418398694264039	0.23426095361023097	0.14878863805782058	-0.46324380702528056	-0.9332048054082602	0.03838871161612569	0.020453804952083505	0.5859947481887382	0.2805697331984973	0.1968332475867164	0.21655020879004075	0.12823248402885845	0.5947915681756879	0.21249767830890728	-0.3913022585187884	0.20831349335918437	-0.15941845106855237	0.1410636403882803	-0.28592238065820436	0.008202791970197276	0.18097704310384938	-0.2418023753136092	0.04026192377961578	0.5442477752608398	0.08028896512182018	0.22626808066693518	0.48341044635072283	0.09003822661486763	-0.3028799042426893	-0.06901299225824438	0.3493679405386915	-0.36637308685045344	0.14877699096585345	0.22557594227178984	0.009610352185182214	0.28384797843235743	0.17441973893438867	0.32345679424574597	-0.33425305710901565	-0.18083487819771854	0.38587577749920454	-0.12475528588266538	-0.01715301580645858	-0.21585021575468472	0.612003841850447	-0.3627505406032741	0.29850126742845595	0.08970552452118792	-0.6128088575927003
0.37251395866253867	0.4068715882570196	0.25405274457716465	0.19036500498384715	-0.4799865779964051	-0.8787697074460394	0.021515606697904345	0.05988314561018369	0.5974704351001823	0.33922461234233026	0.12882800754509952	0.2240356801614131	0.13333228340981668	0.6420238264551402	0.2563793430459892	-0.35622064918035157	0.18958757178774227	-0.20646244971941283	0.11283533032927813	-0.2003066654758674	0.01791553042853148	0.15117962567676108	-0.21397783906439435	0.04107247426269193	0.5233340933892878	0.09612113466155366	0.23558542820020173	0.458467332371954	0.08170595797542614	-0.23598364581890027	-0.09309105250109032	0.3130340668927975	-0.40645287261533314	0.1337497177647396	0.2835918854801352	-0.03978420892570114	0.2852316497593817	0.19408819866817195	0.3155274783115031	-0.34536963075790084	-0.16941272479533298	0.38112517107411575	-0.10207115883825184	-0.012175348304084016	-0.20427529825022944	0.595980840397129	-0.33486772081904215	0.2923421086280741	0.09265576963687436	-0.5813625343415786
0.3560370026680522	0.3770335745244436	0.25569480081634466	0.2366109187857713	-0.46927954440235026	-0.8344210827517398	0.006985296258727129	0.09212045410752182	0.6243212069371218	0.3687628551503209	0.07787371642370293	0.2656672026174947	0.1262016133501549	0.6719239733179004	0.3050750819985977	-0.27079024822995496	0.16035829392988815	-0.25120692701517866	0.07297262536543085	-0.13132576220619535	0.028991578479429563	0.12046804107934266	-0.17357064041830195	0.03899712219499686	0.48983240471284145	0.09178637504455173	0.24911573259362374	0.42501319333598825	0.06407917354680835	-0.18682191631274975	-0.11816104882910479	0.2773254388700718	-0.4284142633820032	0.14124236961848413	0.3213668567411546	-0.0833592301095955	0.2762870333336204	0.23345994149810917	0.31578674143504004	-0.34814070308567235	-0.1588504574709188	0.3783019965001978	-0.08920278461787398	-0.0018311142709361427	-0.19456908464449124	0.5604643498180436	-0.305923165774717	0.28914890336725546	0.08004660777924422	-0.5386572978776785
0.32430704429308854	0.2982405613305985	0.2399974663977567	0.2726628749082686	-0.4437152358298757	-0.8122041641925325	0.008370302058455268	0.09643288579461448	0.6188942422384893	0.37552649940563726	0.03046805949997563	0.3015595866250906	0.12144180059459382	0.6914979952234345	0.3447825801357136	-0.17669301922013875	0.11485349496210433	-0.2946648747161988	0.03584172164996415	-0.07502343746773714	0.03931880425526514	0.09051438417223429	-0.13079044263404432	0.04418513504528434	0.44346014568956366	0.08466641935845645	0.2553085000886525	0.40505246860074706	0.06355147839376947	-0.13700228838135514	-0.13864851031188524	0.2623987510389403	-0.4440083931184552	0.137347573179033	0.36532992619414617	-0.12293009882160166	0.25238201752831746	0.26347767986158843	0.3318491454808843	-0.33496600290208306	-0.15289455209474825	0.3721851600221177	-0.07695377300152023	-0.003289485627431243	-0.18936143172841052	0.5231904804794265	-0.2819305822873322	0.29976177113467206	0.059763361401609504	-0.49664031166843536
0.26490096698423693	0.218888565754752	0.22318389535051292	0.3024972282495158	-0.3720413686246981	-0.7627580722260766	0.029347169586200407	0.09082282194828357	0.6114662914282352	0.3734464993901182	-0.020678013790717403	0.3197833371525335	0.09254138616605652	0.6923439431839721	0.36885147450346467	-0.13183867585170878	0.07235748745591955	-0.34834141437361643	0.00980897311093915	-0.025922869887386023	0.023458922767318664	0.064616305257136	-0.10369745652418283	0.05546256144924404	0.3877420643519766	0.09563140225986462	0.2610251034724015	0.3971492148855892	0.0849470944943422	-0.0884244501915056	-0.1654364428239102	0.24444501923510434	-0.45146516325828845	0.1314210966445862	0.43051484857759253	-0.15170878237893606	0.224995699663369	0.31628674722950706	0.31907811361769095	-0.32821185039832546	-0.15697423382023432	0.3646543556287764	-0.06705405609230672	-0.00946745877301167	-0.17246089558869332	0.4694593627375213	-0.257139602612256	0.3262535874438318	0.04949332929685141	-0.4549062101506074
0.2228869694041352	0.1577178956249985	0.20778111196101506	0.3166349645921011	-0.30645133463831453	-0.7179725242681594	0.03026834770147298	0.10035783978002262	0.6098251040811641	0.3647721704844272	-0.07838465759161924	0.3200008717901025	0.06145264717678769	0.6958514617336968	0.35975432633417004	-0.08855298158655443	0.021645169372301872	-0.3958693645776406	0.004990541168260846	-0.00013447887870850355	-0.013628540900284297	0.036323662396482055	-0.08631219416136068	0.08724067065288023	0.3453800850811697	0.09690972940068385	0.2667543981802127	0.3942372554885677	0.11711650905801237	-0.04782095615833304	-0.18108304634282385	0.22758932248585717	-0.4466614185477128	0.10866512747688872	0.4957101530341096	-0.17253781417268213	0.18633714771666593	0.38115480798609225	0.26849288118103265	-0.32661108531577787	-0.16426654547591873	0.3496532649194595	-0.059925607241383315	-0.0073801272594767545	-0.14808756282729651	0.4186242978704843	-0.22840212783850147	0.35534605546025627	0.05497057761289363	-0.39571638076675386
0.18422870615596065	0.10896976199222023	0.20193447127756828	0.3238868191282566	-0.24486607729058046	-0.6691060144268967	0.05312704046399923	0.10556230646379879	0.6174771400868837	0.3477946609237929	-0.12668481099056278	0.3158459839608563	0.02720306675117381	0.7032825917379338	0.3616215029208823	-0.05362506310807631	-0.010623282783106366	-0.4406363862004171	0.01366080653262445	0.018130607708804408	0.004989293568587261	-0.0058155658707723604	-0.033193110393044914	0.11706856111113309	0.3092729748255462	0.12065212366445204	0.2474678958665569	0.384850193716747	0.15147780288007448	-0.002693936933584612	-0.19942110722122494	0.20318885502744394	-0.43357457471027117	0.08552731821032752	0.5267627004378601	-0.20065986822498014	0.13975992101106816	0.4644882374732691	0.24556962366462862	-0.3135762839293189	-0.17107636549896382	0.3182284701459409	-0.05255240478184449	-0.013853375593285828	-0.13669132445006077	0.37293701125837164	-0.20979363138595275	0.35823661240071136	0.06657525809228451	-0.3422030016961785
0.14726452402831602	0.05508576598905448	0.1609032828073185	0.31857147316037865	-0.19528945948672183	-0.6264821204787704	0.04947753046833493	0.11483807662462656	0.5890909112415785	0.33228604625282454	-0.15450531153399533	0.3050233982585662	-0.013277188720407776	0.7176060965391724	0.37251617619411864	-0.04169731593300771	-0.04878125470299569	-0.47970720786514887	0.033598265132810765	0.03301944803421284	0.034196961593126296	-0.037705041016143394	0.002462750194678065	0.14455858889206627	0.2692988564725187	0.13418715523797217	0.22837008720122332	0.37012231344840124	0.17530654455349287	0.03288864256353865	-0.21571192394956878	0.1605362855631074	-0.4130974632370896	0.06292386563384275	0.53003229914337	-0.21086838270850844	0.09248385903994283	0.5408075677784401	0.20738740294811148	-0.29208433122019045	-0.17382800094847198	0.2968726054245535	-0.06222583791494465	-0.02770490271588113	-0.13574961766979965	0.31520014315313694	-0.20051811105848588	0.3677036642464707	0.07314699851064077	-0.2907986509934476
0.13024182217927172	0.015563382488306226	0.13016214906593643	0.29898071400692544	-0.1562072408799973	-0.5789475146110804	0.04194507588827219	0.13068842347194942	0.5778282630723022	0.29970797592889176	-0.17577852288088228	0.2878628601464034	-0.05537477220352728	0.7337474806357842	0.37755987879630615	0.0042930033568574525	-0.07993870452474458	-0.5133598762716349	0.04484112897354851	0.026606533460709503	0.06215988546650614	-0.07582193373394526	0.00968854324995513	0.154878904551886	0.2574059825125781	0.14297303823921492	0.21131641981622193	0.3583520310844464	0.18881202524698487	0.03604013800871858	-0.2334424985613323	0.15580126494415464	-0.38494992464283884	0.03930724753641472	0.5444506259852426	-0.22484214524706	0.041633125317998496	0.6329771446335958	0.18057166495707996	-0.25988608498837584	-0.17989855780170555	0.2854437101307524	-0.0721270278782842	-0.03172952753755031	-0.0945353084777589	0.24299119388763368	-0.18272357173881598	0.39852813019451977	0.09365699530807257	-0.23979618104254236
0.13582309892917005	-0.013916586089738083	0.08690752768804028	0.28330551340606214	-0.11025677722123066	-0.542114800903415	0.024762796023994595	0.1366901464340116	0.5701604464190145	0.26452738267448994	-0.20616669979482033	0.2843527392833144	-0.08510356469120715	0.746664500321105	0.3849515501109744	0.08771205870518366	-0.10016169827695132	-0.5324444005637861	0.06055772381681408	0.0009518700520885742	0.0883879940849412	-0.1167677583133869	0.014857452263780203	0.17108342491195866	0.2532630438202307	0.1758972871726001	0.20159091451193384	0.34637693200449304	0.18689986034748005	0.03444298426501734	-0.24485912531050175	0.14840100634931216	-0.3460770885799095	0.01520647155501093	0.5529954698505145	-0.24372703870236503	-0.012765656668526453	0.6946403327178134	0.16225127672628697	-0.21929929165171522	-0.18195273009908142	0.28938227171234915	-0.1015416525359095	-0.030883312059090208	-0.012752328877020092	0.16314515947698677	-0.16614158914797866	0.4268793753070361	0.11012512757018711	-0.19537795477877926
0.1435930490657781	-0.04675680103231277	0.04436035476394102	0.24465765676674517	-0.06872145793588222	-0.4921234244996514	0.012462363368471539	0.16045451626753732	0.5312169643507225	0.232211695101841	-0.23649391547904441	0.2551935985199074	-0.1192302069872572	0.757775387524381	0.3897890055663004	0.12221732731877485	-0.10879250199297612	-0.5523525442693961	0.06565477223114355	-0.011873959094917907	0.1331283690224227	-0.15953194450072156	0.03391299844842513	0.19804598268064233	0.24032083764586581	0.21310020671287933	0.18144774782407452	0.3325863108387054	0.1910754324351069	0.03190444662660237	-0.24901863161578416	0.1456515377877901	-0.2882071754966005	-0.005898162624788194	0.5687025726586489	-0.2515837037168741	-0.07547121634713572	0.7320990372859063	0.13063635714005045	-0.17593591074624243	-0.19073789952902165	0.304227118027308	-0.1476931181723059	-0.03842723302663886	0.06791545646158123	0.10322780019942943	-0.14750556179240615	0.4450000452673321	0.1248516480775433	-0.15646931785814072
0.18695434278003806	-0.07452827383749035	-0.01051736199344845	0.18825283824668848	-0.01821632799421983	-0.44782342469229863	0.004479007449257779	0.17390473145190818	0.5441223779318269	0.202654390299099	-0.24333671390459616	0.24168935219815238	-0.14427687948054102	0.7861806205390481	0.3922329604211154	0.15895445450742102	-0.11460581725033818	-0.551948249338337	0.07697564226089884	-0.03896807240077774	0.19191308791439893	-0.1974826250057361	0.0758868891447823	0.2294101234275896	0.23297285896609887	0.21690002786034396	0.17337055816474248	0.328429867265128	0.1897660960577958	0.01842274211704966	-0.23600350840412276	0.15681623765979116	-0.23069340454691498	-0.03840688202450422	0.581456887709668	-0.25190128922911387	-0.13179951362501324	0.778625296081602	0.11038006778691571	-0.1386824752873574	-0.20542762002769818	0.3098441478581594	-0.18854226882650377	-0.03952431238452904	0.15650569259350883	0.027482226793656285	-0.12500682904301053	0.475187356856721	0.12253435071306384	-0.10800471306815276
0.23618260298333235	-0.10609426303200313	-0.038262688225791944	0.1348743898392001	0.03187952633293722	-0.3981983866352021	-0.018025365458260768	0.21757820736766745	0.5408936574394156	0.17930008284722082	-0.2535096689180574	0.20461216436213717	-0.15723256754035433	0.8185149308723887	0.38859656233653433	0.15273665689038932	-0.11215628769747862	-0.534443330892071	0.09174101797238754	-0.052635333638028414	0.24739073893302543	-0.2354488186506108	0.11155556520939909	0.26040327203500196	0.22261219576173347	0.2387395815274637	0.16766604745769442	0.325808435927213	0.19298011264495427	0.03770848481139666	-0.21578939002218162	0.17273792118833015	-0.18635604357316293	-0.07487380197319131	0.6072350128392365	-0.2556264814537646	-0.18512548160974523	0.8075556468717018	0.09575741821963302	-0.12308914013030547	-0.21876779709844735	0.3241919440428709	-0.21927765647580544	-0.04462321075686744	0.2519340467039416	-0.04213315338529914	-0.09627162856124494	0.5001340738461296	0.13160724018762682	-0.06878828530392007
0.29372677667350494	-0.12297299013943239	-0.05181811725371373	0.09077161642186302	0.08398752005319829	-0.3322846370927274	-0.044520909409884124	0.24985872381015736	0.5462906389076692	0.16013492906541246	-0.27072384518319853	0.17415850251861129	-0.17380891925192635	0.8461029101151587	0.36818720117485	0.15077709842591383	-0.11076807909831247	-0.4989540513117774	0.10491190450091559	-0.05142427245099852	0.29099400248725543	-0.27191677540942066	0.14118815165704485	0.3009944648068163	0.22128693295236584	0.27618025149864833	0.16376142990751594	0.3208193678777288	0.18940507729888584	0.04858707284356382	-0.2035186818190537	0.18105361788166802	-0.1286770068260709	-0.11167953643201586	0.6375732955593338	-0.2524034176741416	-0.23917240860209016	0.8315107501798821	0.08565139139661329	-0.12051849973303781	-0.21614156170197668	0.33373249990814735	-0.2565606564029923	-0.04424031325668472	0.34748930770053504	-0.10181145549114004	-0.05963302401880497	0.5120106310915556	0.145992869016572	-0.04149247494368899
0.3495088141331123	-0.1507019040587076	-0.0803843072356533	0.057770404312285584	0.11448887883451339	-0.2841825239881365	-0.0790386164786071	0.30157027132884584	0.5378858660129563	0.1514807834482818	-0.2846769276914787	0.1379951501469693	-0.1847222313822147	0.8747868654433123	0.3433553400346995	0.1754127409456248	-0.1091621235425708	-0.4708908730488188	0.0943384951832061	-0.05450451492421356	0.3366833267451631	-0.3050107350567904	0.16842744779477697	0.3502360188519435	0.20769337138320662	0.3055064322910767	0.1550659572533009	0.29245225271194225	0.1943358876518367	0.07015436066444486	-0.1877207468355806	0.1973164294407846	-0.07639924686356812	-0.11924035442409901	0.6464415334576422	-0.2440503464760865	-0.30058641671591707	0.8137609453792931	0.09224526012612554	-0.11787118403349695	-0.2005286579557005	0.33130476022484207	-0.3012720416635123	-0.0143900322463632	0.4226092431407225	-0.1504362476526775	-0.016858858488556387	0.49913905112268875	0.15946689987403598	-0.01510855773545824
0.36772530083604715	-0.18676113762005705	-0.10856504958186937	0.024636177432708316	0.1629082576406516	-0.23373399106234244	-0.0915470381135655	0.3640698670886772	0.5263517907055104	0.13377106903043257	-0.2987340028857416	0.12285701921115837	-0.20766124534299807	0.895549717598529	0.3179399323728203	0.2380116964280014	-0.10127703536049615	-0.4296858550937378	0.07541491632009706	-0.05035144653593734	0.38589613312407717	-0.331758712419941	0.19220549721478034	0.3692741600322325	0.19469942822228986	0.3256792214936444	0.14660707003632234	0.26036838203137924	0.18479025728007092	0.09247254284385845	-0.1793019439322741	0.2116766344567549	-0.04396441917563711	-0.1334448335328698	0.6264787407236704	-0.23254860089767174	-0.3510122995940894	0.7701283956631694	0.12177036973929867	-0.11605922557451236	-0.16829367860775124	0.3262540693374537	-0.3306538058829438	0.010233517840618484	0.46806714555113427	-0.19691897889328486	0.01888427350813849	0.49940240825760157	0.1609310104815935	-0.0009071312596949703
0.37700185780501444	-0.23166732605533044	-0.1302863799073351	-0.005829595419140315	0.20402542251558833	-0.17892688643801802	-0.11746252992088217	0.40407484908057495	0.506176232789832	0.11989057296999461	-0.3179051807191546	0.1174374144470058	-0.24494808271298743	0.9053684553356224	0.28535349846448443	0.2806358517742023	-0.10476057100475708	-0.3944220187835516	0.03655946732836052	-0.055045435553656194	0.4152305576712568	-0.3478272226870821	0.20974561325673563	0.3841860850071337	0.1717268796038523	0.34307686041997393	0.13685294938815792	0.23646827491614592	0.1822531389954579	0.09071075515127337	-0.1735491878706128	0.2197112509988702	-0.018740160867704116	-0.14793558299162196	0.600618875626464	-0.20786705656130505	-0.4030968381641868	0.7150030130304692	0.14295142094549362	-0.12731166247830283	-0.14331159947024608	0.30079223474633665	-0.35891038337387965	0.04185905089724138	0.4997220493307456	-0.23887335154826145	0.057268935800181706	0.5088365404614968	0.13990967616654532	0.020183357407655683
0.37395270823580107	-0.2651908122656015	-0.1304989103094632	-0.032796919561235156	0.24199075384081317	-0.11204906154759679	-0.1312394090330357	0.4497790984184718	0.4852226889490514	0.08992511722081115	-0.33832081764280897	0.11013765496054502	-0.2662026762445214	0.9247472132395116	0.24074307740060424	0.3260448186807449	-0.10464438387312366	-0.3559794323648523	-0.008072031484944873	-0.05227922755697868	0.46112986645374165	-0.3684757658816482	0.2464993330316926	0.4127696213023196	0.14190912968778024	0.36693143270395806	0.1292199560710055	0.225178866581057	0.1774501650526657	0.09670937166279812	-0.1646967601385379	0.22949788708707214	-0.0012754713352637252	-0.15124760695259906	0.5796905638116705	-0.18166768236689138	-0.44405575931617924	0.6664401492032269	0.18826736924290607	-0.13979763012217414	-0.11508464467461858	0.25685066019303954	-0.378512201315721	0.06276525440721466	0.5055756294549105	-0.2775009391359194	0.0915382068884743	0.5242100132120362	0.11144828521408698	0.0697404505765548
0.3610408718004476	-0.291434399893309	-0.11243168931865329	-0.05333859591489513	0.27689542805659095	-0.05412109255679733	-0.12371765600246258	0.49058273049333795	0.44876308080796135	0.06833909010557639	-0.36776343143049595	0.11155258003765922	-0.29599520006540314	0.9241394155376078	0.18836343952887497	0.3848735034909349	-0.10105891232972955	-0.3196605215505638	-0.05261806577100871	-0.05184198338151248	0.49854494273846417	-0.3805621639548312	0.29872133341744356	0.4566483186769427	0.09812106681329937	0.38384352497562146	0.11953348257468246	0.215829651376323	0.17990910481208658	0.13431674429166576	-0.15728316440056878	0.2291707780166552	0.0072722228610802	-0.17885440333572564	0.5661494329983399	-0.15481167866744117	-0.47194542356178965	0.6141129922371469	0.22585149178952713	-0.16270471297150452	-0.09080838869278152	0.2131399439369394	-0.3907725441176589	0.06853632393974834	0.4782710360479416	-0.32277450390876516	0.10825066201972891	0.5326077076591776	0.08828201449555359	0.10759165222134895
0.334581045018697	-0.3411510128500547	-0.11828868531171662	-0.07922009411963127	0.2985450811872058	0.01110477625098194	-0.10513699340159488	0.515311613167028	0.4076324009867454	0.04766467485698163	-0.3794772844551612	0.12506181350721882	-0.33865434320659327	0.9132028925974861	0.13062580596839243	0.40079053081363136	-0.0881126572722463	-0.2874056014187434	-0.08707062423986206	-0.044359248007556064	0.5254739646901034	-0.3792490874738116	0.35381720449662496	0.5217702953285621	0.0734027265460853	0.38459863373856784	0.10513268505300784	0.20606189766498345	0.19498497753880117	0.18843104540241876	-0.149262082395962	0.22384567599960392	0.011525553229265982	-0.1927771834775952	0.5634691575158828	-0.13016446789996522	-0.4901893862440344	0.5573374315617871	0.2447019232562236	-0.19158305313295987	-0.07022605998756283	0.18952778235887074	-0.3751581703828434	0.07225247021111358	0.4188652015742392	-0.3586437446747353	0.11327684731525516	0.5370497354629703	0.08082644537165407	0.14420455687780911
0.3012471469720421	-0.36609602511836303	-0.1225678937332196	-0.10779816447981785	0.3136638551434686	0.06752394728293581	-0.10188528407894393	0.529450367864464	0.36532132872744366	0.017696976520180277	-0.39787602108592274	0.1520640128451661	-0.3728030910969182	0.8761245158313283	0.0821392675824096	0.42070017938960724	-0.0846619786362496	-0.2523055872181684	-0.09750693429982342	-0.039708833151653376	0.5673454302724916	-0.38310631889189545	0.39457469284448077	0.5679741216569038	0.05160420954555604	0.3864294794864209	0.08902677222472495	0.20640808244039385	0.19099404573357004	0.2511900118028501	-0.14794011820861336	0.2149262294220109	-0.0018909732348514814	-0.2011195804220401	0.5353881870899964	-0.12142228292114773	-0.5020537116605779	0.5260121321080043	0.24662879401232402	-0.21872489947503646	-0.05140530345596582	0.15643468712487232	-0.36308365902448386	0.08844219272667388	0.3394921548992188	-0.3992201445707686	0.112990765322964	0.5443791344354246	0.08175815212191784	0.19443206626647153
0.23795884135525544	-0.358830524566851	-0.12485132168864395	-0.11980445932722565	0.33457998640842734	0.1328773219059467	-0.11762981203658755	0.5537666843521877	0.30758940766469944	-0.023307616777675375	-0.4126946468056333	0.17665540118608009	-0.40794374673502765	0.8342530972109042	0.03296728969283564	0.461637076381912	-0.07857185298095014	-0.23036995703672664	-0.1124626349708651	-0.036254453909740546	0.6203488325658932	-0.3860017356386502	0.4300938550120034	0.5889370141353736	0.0037833148988252576	0.39251806710605297	0.05803333044026358	0.19763658395089462	0.1918344502392137	0.2727202599916959	-0.16239469067392315	0.1930443849811399	-0.010470220746967443	-0.2130468098937856	0.5134142619979037	-0.12096164087186309	-0.5167078784519343	0.4850328979376683	0.258318145049655	-0.23806321781680473	-0.028301836541583948	0.1270605655708409	-0.34210850138985605	0.09578206173487754	0.2523260159273339	-0.4347796976370152	0.10825904099021436	0.5415459213872491	0.08624911271671477	0.2585125209892988
0.1789274179511347	-0.3323000349968665	-0.14494325226446086	-0.12505570179148928	0.3403795563244101	0.2002504436987131	-0.12839327562234196	0.5327495035475112	0.25758448068362283	-0.06873683544547116	-0.4315327292923733	0.19666585678530354	-0.4528889444326908	0.7835717028430749	-0.019218406947715965	0.5018103636776168	-0.06301722650836593	-0.22368932146587994	-0.11794206266686051	-0.0473433268133146	0.6465586077433423	-0.3882930263959941	0.4449694198164601	0.6132008795781536	-0.03286504383149495	0.3775163497756793	0.04048138491045116	0.1871196908381042	0.18114643844323805	0.270918786979073	-0.18391637052054918	0.171687550598288	-0.021129015711552575	-0.2256573836433205	0.5125815017906952	-0.1227426947580728	-0.5303508527378142	0.44211141881446736	0.26139893956154825	-0.23875733107948918	-0.012261378328760944	0.09154087711400898	-0.3085130091872853	0.10303430843112718	0.16932833552871762	-0.4562952723748568	0.09971955337011097	0.5294495458880852	0.09047865918733691	0.317697533133842
0.11131585884942101	-0.3249633912330999	-0.14407652928656337	-0.1447966671090936	0.34069542019795573	0.27648991196418515	-0.14406255478989058	0.5225078267418369	0.20439596586217953	-0.11527714414851095	-0.4562900276525264	0.21261083699091884	-0.48996778238052663	0.7402743713158724	-0.056361352256315264	0.5099008510121906	-0.04123182263305697	-0.23534323557529416	-0.12631299090150977	-0.055604386870746834	0.6528342502743623	-0.38778353055973014	0.4638124426759499	0.632977331848012	-0.0804418460288526	0.3536249429178929	0.030543204144542174	0.1772662257836565	0.1534332393835633	0.2838694297513933	-0.20655621602883217	0.14779725646505712	-0.04172653916554997	-0.215188329365496	0.5001797932108114	-0.12497723786671515	-0.5251573980279809	0.4141201754741046	0.24577405021635226	-0.23064320084593706	-0.0012106479406102267	0.06261966132372906	-0.3040949799280658	0.1077509094561044	0.10540620224376926	-0.48206378420139534	0.09144783370680894	0.5180391732484123	0.09114990937432035	0.3661006412517832
0.04922728764665994	-0.2974843254997192	-0.09026458756969871	-0.16622180629438418	0.3318283964968095	0.3521143742611942	-0.1565260721599513	0.4782587094922802	0.156720104655663	-0.16915542379578855	-0.4866776600326044	0.22873796683301406	-0.525452044273505	0.7000935572661598	-0.09866785978586282	0.5552272926091465	-0.024500479810284824	-0.23035492748538636	-0.10906177007553915	-0.057760556601997325	0.6650197854861538	-0.39463014402886454	0.4832524531674084	0.6423782481758954	-0.1358411479339159	0.33661490416589174	0.016164628412923824	0.17976855174868123	0.10552457814527985	0.2651028431982675	-0.22764344803396605	0.1200341077627581	-0.06526814262523058	-0.22290878230408345	0.5016042081502168	-0.1357536868023119	-0.5088095775346211	0.381686145095812	0.2298749780120902	-0.2277470267091934	-0.0012154250854878742	0.035280701316352844	-0.3019148598216953	0.08904426603730584	0.03561217386358512	-0.49570415567972936	0.08448670472702016	0.5060479282184276	0.09262742583439962	0.4313879681635286
0.007297874850742137	-0.25448460576427134	-0.0726894903406611	-0.19582393012481025	0.33007845106717054	0.4172600858312528	-0.16458951650420697	0.4190275857124851	0.10385746020649882	-0.21854079128016374	-0.5028831338063393	0.22517999309932427	-0.5422376881320422	0.6520051081245883	-0.13705739435323733	0.5852947376414256	-0.007898981550292129	-0.2395349774441561	-0.08074325215521234	-0.06647989663715166	0.6668601750173867	-0.4141843460144391	0.5034240137982202	0.6668539342131953	-0.1906822210199785	0.3398153263396651	0.01528210247270651	0.18370682099434726	0.0477097425927507	0.2359872872476602	-0.2514077346759239	0.09036367953059246	-0.05931333861508109	-0.21044013950681376	0.513240633140472	-0.15805763149299143	-0.49549908434448514	0.3444622173901533	0.19457125851617355	-0.22312902122315492	-0.015919477018797125	0.0021252774745168816	-0.2997619345607265	0.06751750450979524	-0.011128497583644644	-0.5052760115428084	0.07943550221961568	0.4850993548296114	0.08791335355120448	0.4836117620212829
-0.024652666272624836	-0.2024391112849378	-0.07203283221498298	-0.23764563864194277	0.30379962635829694	0.4553248886068871	-0.1774363838507378	0.3654845788412303	0.055908435990580485	-0.2680458008139491	-0.492476294859269	0.21634478579713984	-0.5219641434598767	0.5973902573539329	-0.17691748584483316	0.6034336002222231	-0.003446560029804069	-0.24735785891687997	-0.06510123646849995	-0.06031189890420158	0.6649891531703875	-0.4261792165624473	0.5152462912327334	0.6868054751825701	-0.23278471940438675	0.3328778692237718	0.01758042942270115	0.1865352953169129	-0.022698253451145678	0.21657779850992281	-0.26573967824541117	0.06475033836894056	-0.04283727247859918	-0.19125374434953524	0.5161212812617191	-0.18974322388307927	-0.47298036471696225	0.3295814083151959	0.14204761215961068	-0.21086097285942876	-0.026327681420908095	-0.013122747037848012	-0.24945124394385015	0.04764572440313682	-0.05460218198645883	-0.5181412850824538	0.07994171173651919	0.4536759637844218	0.08108345471571438	0.5376711290451801
-0.059876994956247834	-0.19505588565600437	-0.09376681902997996	-0.27663950851099645	0.3039772022764285	0.48084131731510754	-0.18068627545888394	0.3219727842686201	0.014118598520449449	-0.3172315780003391	-0.4848886803634854	0.20527509879529676	-0.5231556479185407	0.5314649034637043	-0.21499198897070076	0.6292882451388034	-0.0012598865430588219	-0.2631569232860006	-0.04338908424707276	-0.051637635588167294	0.6481661916747519	-0.41285619962612674	0.514064063489282	0.6927707349311307	-0.2759751537547233	0.3105075628341377	0.0102576551682407	0.17461919235624163	-0.08420760399073454	0.20923000137565992	-0.27611169609509895	0.035330919618452694	-0.024833346684243994	-0.17632494858771164	0.5151117378023542	-0.2306001708631194	-0.4446832236397259	0.3098444251909414	0.06200970019077827	-0.20775764088847298	-0.039157898275971686	-0.035864713793738505	-0.1888063987624678	0.04381626927905295	-0.0836142498617725	-0.5282015138197859	0.08874561572522982	0.4122322585253695	0.0813906402506421	0.5674223990257858
-0.10535466086959504	-0.20508369081190594	-0.11789732035621261	-0.3207893397275777	0.30309996022080216	0.5144161385716458	-0.18343305343115887	0.27941435209871546	-0.028150023796894345	-0.3633087923603011	-0.4721215527587604	0.17906561847504116	-0.5178880528570632	0.45779512326762345	-0.2367205442936951	0.6363055693381863	-0.001967400856556978	-0.2781564155238073	-0.022449448317152353	-0.04902919610841059	0.6266491341111048	-0.4196603735769295	0.4984462689813939	0.6962810796969607	-0.31751318834995657	0.2897613262894213	0.009017904374512158	0.15113762374761394	-0.15146232829607814	0.19346771380793754	-0.2850738931491894	-0.005148512419036031	-0.000952438958997559	-0.14922096319683875	0.5409495221364905	-0.2768188768516048	-0.43327762214099447	0.2677856667871159	-0.00534981707626076	-0.19319336899877315	-0.04250070540408512	-0.06909640544860238	-0.13182651224638942	0.04224026796952371	-0.10898755120116776	-0.5347185718455912	0.10276135905551013	0.36370233487408477	0.07133337817662254	0.6157124557616144
-0.15311152749798035	-0.2134493703243568	-0.13502385187186464	-0.364394291163437	0.29832257232109965	0.5305309216142644	-0.18898420060914606	0.2356377346364646	-0.060928006860371677	-0.4063725296088303	-0.4802729590195467	0.1433737890541561	-0.511735716934666	0.3714375061115783	-0.24911875434518566	0.6573578760468998	-0.013806711222967751	-0.291308775901868	0.004702114340790542	-0.04696768748731252	0.6121974201789302	-0.4127758637232796	0.4749458882274225	0.6735819929813276	-0.3668142914478308	0.26461503247414436	0.0019094650321585416	0.11532241549260294	-0.22587028082281785	0.1707168413815668	-0.2992342385657974	-0.04409405993053904	0.034886750959756796	-0.1214213677379317	0.5716031071814185	-0.32106912489035144	-0.4110938834670782	0.2411019845370566	-0.05244833349473486	-0.17674987961300692	-0.053987350262318545	-0.10075240934875204	-0.08365616927448347	0.04239510739749726	-0.12566744241381012	-0.5389279098429257	0.11732329156186774	0.3075994069005512	0.0463973434130351	0.6765777209776012
-0.18977364316093803	-0.24529654459587613	-0.17560252974887475	-0.39521642121946904	0.307853378208233	0.5670028401623232	-0.18185710945895894	0.18243760371706044	-0.09721308103935984	-0.4455542355615488	-0.49362520817901734	0.10474310467702952	-0.5124040556621579	0.29553535192123154	-0.26993667190757414	0.6606137835040717	-0.014237019270959056	-0.30346016816065224	0.023701998553747043	-0.053918517575650395	0.5751281827392078	-0.40550574153596325	0.45212472774882134	0.6581741874238798	-0.40093815055229853	0.25036005241267106	-0.004212809341472733	0.07312794572826829	-0.30241830222183425	0.12688801315623505	-0.312377546009166	-0.08713774670089305	0.06942475571331372	-0.10510763354856292	0.5923694476845005	-0.3598302936026832	-0.3828279906131262	0.21410264535712162	-0.10329348342929542	-0.16738473128973272	-0.05520791077854996	-0.13616565239642053	-0.03174596850056314	0.03049527725075457	-0.12112085900473038	-0.5468924577019637	0.1377797101052078	0.24621574360244197	0.02086790816318005	0.7293553948615901
-0.22765438028495377	-0.31081160885968345	-0.19966629685757914	-0.4321648065641008	0.31648807814428365	0.6142048923448894	-0.1612819583856714	0.11826126092440008	-0.1297319458697707	-0.4753344535735011	-0.5040647722829537	0.0644157213718328	-0.5084970534646749	0.21440820557293966	-0.2842312235659477	0.6550934416917449	-0.02478065508256249	-0.3211634766846126	0.047681702161762984	-0.04806755943384595	0.5364997604269865	-0.3847613492986898	0.4095121991205907	0.6500686825931182	-0.3976123909295911	0.23128309178072048	0.002887263305357533	0.03310163900426945	-0.39192686224584644	0.12812427100468382	-0.3041938161150496	-0.1195569892764399	0.09953539163052576	-0.08904366585058618	0.6092770034066166	-0.3956602338709635	-0.3626378885847416	0.18534416471033507	-0.16923361034802156	-0.16021491793680942	-0.051739703597399066	-0.17389618023898495	-2.318133946778711e-05	0.017779239266632066	-0.11705104169297745	-0.5495689053074153	0.14423139767947718	0.18295619168004393	0.001487545952887291	0.7787597712949064
-0.27309737317213656	-0.3926008946625058	-0.21874505079092305	-0.4777438545317204	0.3455196132517985	0.623826013182146	-0.1404784700406433	0.06865157086664757	-0.14886361394882647	-0.4997076807095316	-0.5011411567062745	0.024071595499006636	-0.4977006036573367	0.1316146355091288	-0.295535437713143	0.6581401959351468	-0.05141993967722717	-0.35200411603529325	0.0659457463029661	-0.019325140765489898	0.528612704925086	-0.36030288976261327	0.3814452367668019	0.611479378098992	-0.3965232610332039	0.20655872126536035	-0.006205136495378758	-0.008025112314490703	-0.4719814615407817	0.13556105946266775	-0.27587816623476574	-0.148971466343471	0.12856076327880936	-0.06645235151000285	0.6187961437988995	-0.426328694282662	-0.3290235498334666	0.17417934540060448	-0.23638812521389538	-0.14601505551001895	-0.04310740280354275	-0.21529446692896329	0.04149595965594354	0.015160172353156897	-0.12197142356674873	-0.5579750784241921	0.15070115989007957	0.1320157007051615	-0.022854418031806344	0.838769761294957
-0.31375826678095786	-0.42160022308632933	-0.25638282073686125	-0.5022139101386931	0.3764457642653853	0.621090706880905	-0.11619706259742435	0.012410158130424957	-0.18080190875521102	-0.5154408905304237	-0.4877995458790479	-0.018051564737310212	-0.47687920221010155	0.04609273619768657	-0.3091543946004725	0.6891481622082609	-0.07685432215075916	-0.3638443965813295	0.07568866015163132	-0.004951677595355887	0.5495116023565714	-0.32182021936853755	0.35352031261525246	0.565729802872193	-0.3968416424889079	0.17578092340536125	-0.015868754832737204	-0.04671721623525168	-0.547274400670495	0.12293270959247234	-0.26203365195085504	-0.17120535958488484	0.15508762169883542	-0.07489597036944852	0.6341040099530179	-0.4675132407325352	-0.2966978878104317	0.15827854880846887	-0.2963794656524348	-0.13369723545885226	-0.033837353168524334	-0.24920016206873674	0.10880365527260069	-0.0036888273149257673	-0.1498548854294554	-0.5786436234301496	0.146018033586146	0.08699224987437	-0.04531285973718963	0.9042288689106197
-0.3476071946747753	-0.46703659784150087	-0.33275158545824596	-0.519785554618075	0.4105759408305644	0.6101357175545709	-0.09969849783035163	-0.026599647318297403	-0.223124185274286	-0.5288470793096948	-0.477572549200291	-0.06680482925155377	-0.43404851448643933	-0.04683079023716933	-0.3189006798220908	0.6892522376492983	-0.10138184129950764	-0.36921896414068783	0.07377990659828967	0.0030404247046590116	0.5488061401244759	-0.2739801338189624	0.33120429551754793	0.5040067509048931	-0.3860767674947384	0.1447318891382727	-0.018436075713255895	-0.09080112020467222	-0.6108646658687953	0.13708858350848455	-0.2560833728355199	-0.19309860611335322	0.1739935761391381	-0.07724033690747192	0.6920861737082941	-0.5124601741066908	-0.2647784526900914	0.14371789000046725	-0.3578318931738448	-0.1273426016353607	-0.01741830622415	-0.27921567500586275	0.15100869559378546	-0.013760591967065994	-0.14561201327293777	-0.5932789395884793	0.1347132463066654	0.05647680379027102	-0.06631781976094346	0.9434703053214848
-0.3757713459235147	-0.5261917553597886	-0.39456078485890095	-0.504273963641209	0.4299569623233873	0.6320744757337386	-0.08820985360012738	-0.06944938466680656	-0.265222692210847	-0.5307827688120077	-0.4802930443501996	-0.10866882404029514	-0.42075258125626647	-0.136914592473506	-0.32524314876555305	0.6698332304382129	-0.13209641427793514	-0.37992451356051726	0.06358262571419059	0.03357238912208761	0.5548402468456797	-0.2292636189802281	0.30319500280978107	0.42349962003107783	-0.37022853458343585	0.1041979521171031	-0.03724671323931254	-0.1481425653111212	-0.6604984934692525	0.1615934268219783	-0.22961991308979046	-0.2054772661580055	0.16979259880608982	-0.10475126591491501	0.7555390179486409	-0.5529094099561529	-0.23497014753483142	0.13921107290914633	-0.41460427449699866	-0.1181509816277575	0.0043021772481612475	-0.3063469063994409	0.2008917472667199	-0.025109481823577105	-0.16024062772563624	-0.5983691402125955	0.1485963625041178	0.029504997864254024	-0.08938565321953122	0.9856427756165527
-0.4175604108409637	-0.5615291817468038	-0.4511421966031876	-0.45912382638868177	0.4790537251769734	0.6447337135423648	-0.08430652602787381	-0.10174105154675508	-0.3240265137596471	-0.5422558470647261	-0.5029068714982496	-0.14669885396101168	-0.424523071713666	-0.22739765850655497	-0.3341292504808694	0.6804278764584207	-0.14958459651335881	-0.37982832443193815	0.08936522412459347	0.061534980549663755	0.5829045024196141	-0.19041971404369457	0.28620808818707394	0.35267195568892235	-0.36941586591775166	0.06265608721279906	-0.05574407860113386	-0.20795405548713847	-0.6992647226208746	0.1756850826746567	-0.2097225517298608	-0.21797094008830972	0.15253265208944325	-0.13817231432670782	0.7773035186605607	-0.585353201992579	-0.20327694955106881	0.11455950235355354	-0.4591653103516117	-0.10353693805061696	0.025185466080669905	-0.33970202736696087	0.220098106831678	-0.035610115682034704	-0.17424927319696523	-0.5939877964215283	0.14959705097924522	0.010941505624689148	-0.09871105150195095	1.0151653804715979
-0.45471906219953195	-0.5501295406617406	-0.47437211473277685	-0.4254986249473308	0.5003136190240214	0.6478932050385376	-0.0774007457373281	-0.15542901410497076	-0.38822209338235536	-0.5549908293699864	-0.5167636644824716	-0.18116323943974869	-0.40191163422009046	-0.31970683459533716	-0.3372943319947586	0.6979553167050342	-0.1600936334993924	-0.3775152764806371	0.1274984186295004	0.08904530222873366	0.6074641147467383	-0.17685458131741383	0.282164805227086	0.2787125299787725	-0.3647254437805334	0.02722457581264654	-0.06155792626227315	-0.26672187091902444	-0.739196626108039	0.17619738407878052	-0.19455288408429725	-0.23374243382366014	0.1291731522952268	-0.16904250629184164	0.8043885232391563	-0.6144637767158578	-0.18711786832634553	0.10133336465833594	-0.5031435119727736	-0.09275665958714088	0.04528888601190735	-0.3704350491447376	0.24202497074350973	-0.04741392137732089	-0.18580371254479003	-0.5920999557655352	0.16528715201168837	-0.002545246877464343	-0.1072924249694118	1.068975480984799
-0.4840085783606088	-0.5384861917275552	-0.47785232061387395	-0.3812268513841014	0.5243215427542963	0.6400489071417029	-0.08083456318683302	-0.2037912489720485	-0.4514280528154274	-0.5775539519103012	-0.5316245247796311	-0.21011165420975586	-0.3671612522025417	-0.3962655317673882	-0.3468068048183835	0.7095775197682932	-0.18110763597350765	-0.3761626168599931	0.15092152779557694	0.1283206475981809	0.6353928223234074	-0.1524280345261924	0.2761660940843885	0.18935986902952617	-0.36593927308040464	-0.0007906290121834122	-0.05551055823838809	-0.31832199179842535	-0.7571467446982427	0.17958747247836931	-0.1824524366383726	-0.24248929531920785	0.12018031580552586	-0.19914268423174622	0.7913584043711582	-0.6333100449061607	-0.16958011549032345	0.07645825058300906	-0.5526296048755033	-0.09583846866623036	0.06410128253996841	-0.39812213218762665	0.23436497597683875	-0.06037362140701428	-0.18498083675793411	-0.573723005831797	0.2014431517940781	-0.017494693402315298	-0.11426433008554335	1.1229716089309416
-0.5086819935838849	-0.5117930891009883	-0.4720272123996295	-0.34253455936159716	0.5596354642178192	0.6452217142091005	-0.08842338395453628	-0.24841948109519568	-0.5200263699870157	-0.6127431791270316	-0.5300739314094531	-0.2188621749925547	-0.3028944723838254	-0.4454276236651654	-0.3610915117442099	0.7106799175779328	-0.2045408584000276	-0.37189272132416057	0.17272275750695482	0.16401089124026663	0.679418658673632	-0.1573977796885327	0.2695639875712755	0.10405322631491006	-0.3720353493445558	-0.010956971381606284	-0.03576661271373893	-0.35953801649013684	-0.7692257581320392	0.2033388960038737	-0.1739222183876033	-0.25370440503545344	0.09875632186980614	-0.23329850189498785	0.762474297618952	-0.6299897026813472	-0.16978385390613648	0.07463620239703626	-0.6008237010313588	-0.09273110115304964	0.09174423137430701	-0.43536931730711537	0.2195968151814398	-0.07345695291795779	-0.18099134573662598	-0.5574148126605486	0.2459057636668632	-0.03176121664707572	-0.09862333892402267	1.1485091269429017
-0.5424613228497074	-0.4801745894402877	-0.4466272816104152	-0.3372649599849349	0.5903884361610875	0.6451253653595143	-0.09953887219455253	-0.292697868243081	-0.5889648232362842	-0.6427969928283569	-0.5049654618347315	-0.2057990537682719	-0.2157517635751219	-0.4886296861389616	-0.36275034917839444	0.7464599850527699	-0.22679790087691631	-0.3747768922264002	0.18523466921715465	0.19374800284387544	0.7186857647695787	-0.15280921453418464	0.2618341190915098	0.02333696851887531	-0.39039972436849857	-0.020954209571300553	-0.0035763347703003322	-0.4054404480080719	-0.7598965649162617	0.23878450101759396	-0.162541084062141	-0.2530263196149461	0.0803784256109428	-0.25150855770465097	0.7628876604754286	-0.6164665682344872	-0.17964454324569717	0.06423525039091939	-0.6240534675004755	-0.08855027940804286	0.1216682668877083	-0.45571567033215715	0.20975273439344386	-0.08008864159666997	-0.19532893962537853	-0.5323259503003775	0.2867039285574704	-0.0476212629428453	-0.07519000447203758	1.1778686631225694
-0.5732020265324044	-0.43739973307214497	-0.4415237576694442	-0.32718905473500487	0.6131804187203221	0.659690308335931	-0.12353270365721183	-0.3313146207713896	-0.6535170454940294	-0.6714412280825075	-0.4900001572869246	-0.20118974178074125	-0.11717606726194858	-0.5152177590509079	-0.3663904390376807	0.751483671510034	-0.2418273793285584	-0.36431482153828676	0.1969643797829436	0.20980583275180167	0.7400314345265138	-0.14908495288633056	0.25967684714772327	-0.06303942941789134	-0.4230871524719819	-0.023980504668917695	0.020413057404103808	-0.4495015327238078	-0.7553462407958489	0.26905718469366585	-0.1751963449603903	-0.24645396239486198	0.061171653460634655	-0.2591955818044107	0.7547316300468228	-0.5973957012810238	-0.193131276415156	0.09308247444503753	-0.6251351483263378	-0.08283191607534557	0.14066338920733826	-0.47057241978862685	0.20886799542304163	-0.08301858767173545	-0.19464768038648822	-0.5005948669844285	0.314878575913755	-0.06543599261859112	-0.049325039884780104	1.1773541409664448
-0.5976251112066018	-0.37682848685278747	-0.433143517899839	-0.3251552253930584	0.6172351634068612	0.6839552030265386	-0.14655796040514862	-0.3686602234294241	-0.7326669821974228	-0.6985108304408124	-0.48900286344395516	-0.19575838159676376	0.007608202604991487	-0.5209137648610195	-0.36542073288179233	0.763463038767415	-0.25698436672432007	-0.3405125210803564	0.19779291030735677	0.21039934288688467	0.7533860520695221	-0.144476442266448	0.25227804515438024	-0.1313519384695106	-0.46568141754651293	-0.02274989504416046	0.04795405675259943	-0.49163695071214397	-0.7597968534659707	0.27735983467974606	-0.2129598722783034	-0.22510095986112072	0.054244639438515665	-0.26417513878334214	0.745200694961223	-0.5810343251391916	-0.22293833164148463	0.10592667848844824	-0.6173274151491701	-0.08957544165124406	0.16023535177094067	-0.46791701686189857	0.18812832248722158	-0.09403619317072173	-0.19618210001006825	-0.4589805404118687	0.33548509772836427	-0.08656764169312892	-0.016257781030195335	1.1700473113827532
-0.6226902993519782	-0.3195181829308548	-0.4175944452157597	-0.32812438312865094	0.6022271616487302	0.7018823454683877	-0.17435522112330165	-0.3854207247343008	-0.7720698389164192	-0.7235965276630212	-0.4811169506432962	-0.18201090495208477	0.10984967866584117	-0.5175735145402751	-0.3589416682742391	0.7773886000666662	-0.2709908046162345	-0.32908855910645163	0.20294774182732947	0.2228660608382333	0.7455594953912597	-0.15651796304217844	0.2336795843122801	-0.2044265785367823	-0.4917531443183485	-0.02181731060743972	0.07406542753456344	-0.5412817843597283	-0.7611727132078401	0.27105227396465464	-0.23599435238757235	-0.23338517464292435	0.0531010793574885	-0.2583920155006666	0.7227730856192216	-0.551455955539776	-0.2638885032909576	0.13614324701772104	-0.6114316329925735	-0.09447055437005972	0.19368372591780497	-0.4722582805152409	0.17388796831632752	-0.09438788272418111	-0.18861787274540476	-0.40297998935126145	0.38113743962038793	-0.10831977292060864	0.017573611418130988	1.17765444971494
-0.6599104107893001	-0.2566663309400824	-0.3861213718914879	-0.3476380723879859	0.5674753275362902	0.7165999450636293	-0.1935551104392911	-0.40455766302253	-0.8044056955769842	-0.7431747660840302	-0.4758177064916812	-0.16438119497313	0.22630531039039853	-0.49693188630220125	-0.3500703336577434	0.791478710819243	-0.2888763389244928	-0.3061714992224761	0.20495052748907366	0.2216580047658115	0.7581657654601	-0.17741305435237895	0.2027515667419546	-0.2457622043806665	-0.5090071640155237	-0.02950736503806538	0.09061130797979428	-0.5906420407643133	-0.7568871783831995	0.2556098741281457	-0.2537868587067898	-0.24025971054927292	0.06352853050464247	-0.25487471133998785	0.6454367901641619	-0.5183870064364633	-0.3142593892961497	0.16989831849755732	-0.6023749609017697	-0.09594218210141023	0.21183448788031595	-0.4816960934748448	0.20168767240451452	-0.10550391328591022	-0.19568499996848182	-0.3468196643896923	0.4261809894568496	-0.13720123665192335	0.03926897284675655	1.203509700532475
-0.6864844579000586	-0.16909771782031865	-0.35380508049844783	-0.38029880747950257	0.5316757671401133	0.7106388292268897	-0.21699802331803036	-0.4262703523636834	-0.8420192635714836	-0.7581198184866429	-0.46729824448226626	-0.13098751450554147	0.3631728083419406	-0.4861679695987499	-0.3420284177583398	0.8164720186989236	-0.3012169166007187	-0.2761319349582434	0.19715496884795783	0.2133203142858749	0.7671327632543377	-0.18323048179993445	0.1753179025380001	-0.2659313206081118	-0.5215505974166194	-0.02664598837315371	0.11702572483176568	-0.6225105533468098	-0.7416226215208277	0.24569575963144152	-0.28731588268497865	-0.25132854409870814	0.0690009791180806	-0.23143989795687295	0.5694331579063101	-0.4745158582208857	-0.35626075117690287	0.22856782075217125	-0.5911402691734582	-0.09146676577398513	0.22964965541517418	-0.46869723646387734	0.22193740753805163	-0.11493591503022167	-0.20743181861873677	-0.3040508875382756	0.45193160065167426	-0.1689559479636164	0.06012867088282796	1.2295115184183887
-0.7029870503246552	-0.09630995398947353	-0.31420736274510386	-0.4255480137830703	0.502817411102917	0.7330042751685112	-0.23169726194019633	-0.4547137245157514	-0.8519438343379804	-0.776164575494593	-0.47483347747696225	-0.10294401058016962	0.4905380032948333	-0.4547972655457378	-0.32892630932973255	0.8461303453442033	-0.30539201309542896	-0.253990399923437	0.16995796948647157	0.21875656661177345	0.75813038513539	-0.19924558254269992	0.1369814713666612	-0.27185801186691877	-0.5343781862669308	-0.017912008634995952	0.1370424571968914	-0.6442674316306114	-0.7280292602197581	0.2334455026285148	-0.3174011127976814	-0.2710796467847506	0.08881108462467431	-0.2149235032322739	0.5406866101936016	-0.42825852696739847	-0.3974996564095216	0.26842484398675726	-0.5973326137924143	-0.10491991837109323	0.2550975061782471	-0.45887138109102	0.2395555881315498	-0.12586469791161076	-0.2252395947821327	-0.27622964731674277	0.4723838297097716	-0.19608544959340185	0.06556618042175215	1.2509718070736473
-0.7175776449567944	-0.02150900664042076	-0.2732203898032164	-0.4603736990193809	0.48646255557595397	0.7600019735928383	-0.24950020478018503	-0.4778773645311979	-0.8707702889124237	-0.7887230661543316	-0.5029477912256459	-0.0815786062932623	0.6173116473740311	-0.43310961154932565	-0.3166782314495851	0.8463261341353684	-0.3135720325134325	-0.1995097792693033	0.12630769641102174	0.23071241507975965	0.7545834692928224	-0.2187622205681845	0.0910080839230364	-0.28696204465268815	-0.5473970693085444	0.000532067047079475	0.15978030522454678	-0.6530751737737678	-0.7088908343775177	0.21277101424993763	-0.3497614587082998	-0.2801553113084013	0.10321807391571461	-0.1998238285400005	0.5121182172090165	-0.37903134200485766	-0.4117325971510071	0.29918959963979985	-0.5968766457346645	-0.11357750162426672	0.2851839646174876	-0.45211829037512896	0.24236062312288045	-0.13383472738249746	-0.25177409412989893	-0.24458149618011743	0.49082091636610226	-0.2249157285912376	0.06456658260407444	1.2442358715954565
-0.7312026989453184	0.044006269359137304	-0.2553354551356547	-0.5043686619988214	0.4697987860316659	0.7873575391727713	-0.25053053870025116	-0.5025853401346531	-0.8827853267964467	-0.7974756613678842	-0.5232310400147056	-0.04379676534528661	0.7146008239549029	-0.420610043243803	-0.3051660473273327	0.8509934916749236	-0.31993998198764717	-0.1697542735254059	0.0970178831181802	0.25813859354980534	0.7355693782504309	-0.23741677125001237	0.04600867272333903	-0.2906335199979332	-0.551893676734603	0.02832291583147752	0.17812166308398	-0.6501582052722789	-0.7079537050169276	0.18898279160948922	-0.37576979241785563	-0.28598381081989055	0.10439672467975276	-0.17187493003640225	0.520278224917927	-0.32589871358098943	-0.4029468466924226	0.35508671291600385	-0.5929623091562356	-0.1293672331695976	0.3119097016353235	-0.4349519555768772	0.26903287424545486	-0.13376390934954827	-0.27832863899718363	-0.23177664159052683	0.47502784975634993	-0.2493884027378032	0.06183360805533032	1.217889672346081
-0.7514648801599718	0.07991390012294396	-0.2434771462948734	-0.5353088007774162	0.4419951061344271	0.8089984918168543	-0.24646187998925026	-0.5083180587930279	-0.8974788455534803	-0.7912678424536421	-0.5556545782475283	-0.029031506826994534	0.7835185691000606	-0.42266853243668273	-0.29286136223503956	0.8687372685124574	-0.3260528304414331	-0.16562866168244203	0.06560110071932032	0.29339159301642503	0.7078992074188287	-0.23841958493382895	-0.003124797731010673	-0.2938850273436387	-0.5602624659567207	0.04838352701382925	0.20130607809736625	-0.6501332154066585	-0.7003167575575138	0.14290657168456494	-0.3820057598248847	-0.28917639534715966	0.09948006720690783	-0.14610930790756732	0.5120677468934283	-0.2915765892131629	-0.4055566983011186	0.37692320779092614	-0.5804716112711424	-0.1555162016062722	0.33455097978279574	-0.3994603961228787	0.2838476062136043	-0.12190849051160435	-0.30122985187911566	-0.23203296936846476	0.45801043600929603	-0.25974821403243853	0.03989722854958092	1.209055675406561
-0.759394352877701	0.11613130029010969	-0.25206514973678307	-0.5491740972296404	0.40254162337171107	0.8202487841107514	-0.23376791319952353	-0.5065646525026717	-0.9128148891568924	-0.7777658951830906	-0.5947977307216766	-0.030707069747702615	0.8404837806390486	-0.4271786694726353	-0.2938642943632743	0.876936675891263	-0.3379003728739504	-0.14575208003464704	0.04684582042030096	0.3402232990677252	0.6841389453716233	-0.22699858975250434	-0.04736168805552814	-0.2912031092497867	-0.5696873529991964	0.05595052048197918	0.21092586227762627	-0.6591173448151253	-0.7066713841117596	0.10654615991470165	-0.38442387408353285	-0.2903189289177919	0.08841235258949316	-0.13317575010199362	0.48987081980908914	-0.2651611996478112	-0.4086965197767147	0.40604901874400934	-0.5746869418817762	-0.18495010141402354	0.3521774500949881	-0.37893812719592923	0.29558206869258663	-0.10456287366163693	-0.32603769651324244	-0.23482614180282244	0.4344663668420431	-0.2686032791167048	0.015545497443764312	1.179667440779938
-0.7774338682305809	0.16282199763277205	-0.23540082664401143	-0.5601605636104562	0.3676059726539207	0.7863052095298874	-0.19253163255139133	-0.4925234641329979	-0.9134779840773755	-0.7584889484085344	-0.63051401208182	-0.011136789313036244	0.8686987923725835	-0.44474614867149764	-0.28574608178663086	0.896700652260843	-0.3539820277384317	-0.13064437502718887	0.02303224442948366	0.3874952544090994	0.6583783931048856	-0.226649544105651	-0.09298264988457396	-0.27682367431278554	-0.587263733920272	0.0629348579645298	0.21402673588035137	-0.6592267102626626	-0.7037909893755028	0.04363145869775851	-0.3833935650301246	-0.30696339498481734	0.06788684993248195	-0.11273337395831737	0.47751848436402017	-0.2376972056659199	-0.4025156212111007	0.40101535788004894	-0.580736109389602	-0.21836573621701919	0.38616683589924267	-0.36532481749054974	0.30897077095498376	-0.09671407506071396	-0.36770249630868	-0.2479107335286363	0.4342418104330312	-0.27825521191886887	-0.023573546263510506	1.1630336159358177
-0.7799736568731379	0.21701279873878615	-0.2378576649430128	-0.5559501289412403	0.32505597436033434	0.7712047171038223	-0.18293479275084715	-0.4616046948651327	-0.9063281829611546	-0.7299772500825964	-0.6657670013774502	0.005019550966199784	0.861158328547709	-0.4657481723389149	-0.27813610352773094	0.8964788028455981	-0.3586681100917871	-0.10119246622036926	0.011107270132017316	0.4252755552610593	0.6215954146559987	-0.21714552977847323	-0.1390105031049973	-0.2550329673605879	-0.6040874080164874	0.06175112870643	0.22237846521963434	-0.6538094862259954	-0.6882928228295925	0.015833816148041257	-0.38257878243371984	-0.3356700313883999	0.03271579793783178	-0.07756664149109453	0.4474084152448444	-0.2049444115094766	-0.3876102187045394	0.4011838580205519	-0.5845919448997718	-0.24240815161229096	0.41732456907728893	-0.3592114893068096	0.3095636185847411	-0.09330760764529583	-0.3992544468768933	-0.27400417261421783	0.4302015905644934	-0.2798741149518313	-0.06649764969691421	1.1452303293782742
-0.7586155779071933	0.2339105820637836	-0.23244561852346898	-0.5435854372327158	0.28709075366547393	0.7551845311135248	-0.1543153010072415	-0.4452135518010705	-0.929330528275688	-0.7081742526153386	-0.715417412811276	0.037420931510623825	0.8750628766190873	-0.49339553611812903	-0.27110327271440415	0.8804713986150343	-0.34705871960971246	-0.06547022859429824	0.00044461429686191674	0.45839191824138065	0.5847455045971623	-0.20747862748276397	-0.17933974093331914	-0.21949134492679317	-0.6053129113030677	0.07022391783035362	0.22327583761441505	-0.6496301009539576	-0.6740636823288116	-0.0053166555538979084	-0.37488464223357953	-0.33691408559552943	-0.009805337200723014	-0.04973857672567852	0.4154962267049306	-0.18536855498024438	-0.37277981193386006	0.39147600325903753	-0.5866956276093799	-0.26411936878230635	0.4410622019741746	-0.3483469282168485	0.3069133675884884	-0.08857600279977847	-0.4282069550431338	-0.30955850814366315	0.40693845630766196	-0.2760003226435704	-0.10591650572022966	1.1384523711741847
-0.7396906445247811	0.22991851621899123	-0.24367603398750673	-0.518490372465503	0.2606032914361757	0.7356620018765786	-0.10491718794018476	-0.41838699308049165	-0.9438122234004164	-0.6859701683526354	-0.7596674296086279	0.06490897403802381	0.8482504713059174	-0.5351031162594239	-0.2703907601963086	0.8780303868262094	-0.3462878664851024	-0.03200242366930027	-0.013988928748967275	0.5068554015248327	0.53775844228182	-0.2047771249842612	-0.21820587848293443	-0.18543145040554274	-0.6284896220299755	0.08914684297185835	0.2232562019809603	-0.6462338769209129	-0.668919837670954	-0.02408985632702996	-0.37386204892445535	-0.3246414906669598	-0.06320840442929973	-0.018479121821828058	0.38095505588372813	-0.15269873361528707	-0.3477224866467291	0.37404410205686445	-0.5876283728296968	-0.2754995978565523	0.4724755124031734	-0.33340510262263295	0.2872837882419662	-0.08061917669096696	-0.4565785757804475	-0.3502749483211526	0.3844089607666267	-0.27363021462174764	-0.14994553866969648	1.1347164483473429
-0.7489166723285446	0.18904441168540348	-0.24278514862050415	-0.5006404605045225	0.2405637356079812	0.7013367857486521	-0.049754600754657985	-0.3735343584034912	-0.9214550698617007	-0.6594051482083378	-0.7998291260276068	0.07436318137604195	0.7765999059094678	-0.5708342054560183	-0.27014095010792627	0.8682634997311058	-0.333356761279502	0.0031156259928831836	-0.02986536444303317	0.5372716690298528	0.4715028875416478	-0.19978411011213068	-0.2578868667717125	-0.1482854645057522	-0.6624359834728882	0.1181783471738687	0.21226755074405895	-0.6340322216115727	-0.6822328990062063	-0.03989916498606975	-0.3664405316890211	-0.287279127691341	-0.12097516788391918	-0.003182887257972916	0.3473341454364339	-0.131758117722646	-0.3279411113789018	0.3395745899812953	-0.5945736405933821	-0.2884644498444461	0.509945048250773	-0.3445676181390443	0.25868942810877005	-0.07186774824635325	-0.4812534421876097	-0.39589864733540125	0.3618259595140624	-0.26824180021055827	-0.19084353900661175	1.1270970106807465
-0.7609996115556485	0.13549284081092794	-0.2561318277561577	-0.49682775893727743	0.22187245188662308	0.6629911948970808	-0.00353619966067364	-0.318350843421148	-0.8853852011077915	-0.6173614519377698	-0.8358992348650514	0.08015527858454718	0.7116327277879371	-0.6218420653420382	-0.2718945430928765	0.8434755027936968	-0.3200559276400632	0.025303752636845166	-0.05083009820928841	0.539005620158677	0.41466033711326905	-0.19324421357965985	-0.2961901912944092	-0.11557754859992875	-0.6964279795911186	0.15806098195826204	0.19528910938649469	-0.6235805581702905	-0.6879435162092882	-0.03439180463319403	-0.3604675168471953	-0.23718821479039195	-0.18637486236687448	0.008098677214704544	0.32047392576884237	-0.1170104193186811	-0.3146418675491481	0.31793917194070664	-0.5839590340136411	-0.2895944016674209	0.5476331384765236	-0.3498467240472143	0.21334836886534472	-0.06313672499767405	-0.5095890430011093	-0.43389317611647665	0.35945171837720213	-0.2615827938158074	-0.22241742419270585	1.1185745968795968
-0.7747986621141599	0.06256088493381663	-0.2784692168188053	-0.4798636408444225	0.20688359769154935	0.6315451827028944	0.028381805336324905	-0.2582304722540337	-0.8279540118457506	-0.5696441211235221	-0.8718389703431837	0.09486783957437142	0.6252438068167587	-0.6546931875156751	-0.28826018036084394	0.8245762045666677	-0.3122015884714456	0.029671340256390927	-0.07618741287764383	0.5254976299956514	0.3572901450458178	-0.18506324846626904	-0.33885398183021487	-0.07031932368862587	-0.7311809073884814	0.19111247760114597	0.1650790970499239	-0.6231025115026128	-0.6593030639707664	-0.028614103069879392	-0.3402942404716649	-0.19570552755146783	-0.2387349722387015	0.004635782525009735	0.2839487778136675	-0.10979321702476297	-0.3187316350125836	0.3010386078482531	-0.5709118561682859	-0.28612652571548164	0.5874207838759875	-0.3487449943282163	0.16045133513890983	-0.05726723040239749	-0.5117129595321431	-0.4791561429563451	0.3473369240509288	-0.2433470113013802	-0.2568016165453768	1.1109459347121935
-0.7782617551361659	0.0381363191408716	-0.30199434345746035	-0.45817771695124615	0.19162341543626332	0.594141558266499	0.0565073642470427	-0.19557337656510027	-0.7659482022215195	-0.5143361918698904	-0.9206220057442938	0.07939461980274179	0.5525706960944949	-0.6719234452706727	-0.29239496803062137	0.8073137139982007	-0.29038267440638266	0.07272799893661999	-0.12251405674727925	0.49118973907325236	0.29753830574370277	-0.17411097172500462	-0.3707826745546632	-0.03321337555438909	-0.769200044210441	0.2029648388714266	0.12265161757542711	-0.6234604955018795	-0.632580237020694	-0.028023272835499168	-0.3087824206791206	-0.1340523604332931	-0.29439332332418133	-0.022453779624197822	0.24628297329667542	-0.1028564055434529	-0.3298722515778652	0.2783652289421658	-0.5547468462219607	-0.26627031278818325	0.6351492383482726	-0.35807016598026	0.1150590589366445	-0.06189920987952887	-0.5156077030259425	-0.5165998502077214	0.33832593979164755	-0.21898403389689736	-0.3002048834503447	1.0965751873993947
-0.7698916782008882	0.047734724194235884	-0.31893941049983365	-0.4411189005007793	0.17490589088161446	0.5710954139589696	0.07081370252019241	-0.15197516610218623	-0.6863245778200777	-0.4763904880827282	-0.9640743468430342	0.08327295841206549	0.4794309117153167	-0.6826378175913763	-0.29256232848392194	0.7930289838414369	-0.27489648353986695	0.1442506278557326	-0.16135566555642755	0.45867289645722986	0.22788226682002022	-0.1916446980519368	-0.39642430790630384	0.012555790016411782	-0.8139354511063688	0.20826399460252398	0.07492510322472463	-0.5950299873362227	-0.6108925217660194	-0.01976872626764646	-0.2985548415624318	-0.06018552474909111	-0.33780247913441713	-0.03860295499509807	0.23420040717433036	-0.09976495377791128	-0.31853664609929033	0.25997287693912546	-0.5603886002499425	-0.23991015097507168	0.6733066830582493	-0.38453889357659016	0.07868776620154991	-0.06904342906788993	-0.5391907808387215	-0.5439968565136823	0.31986299802639023	-0.2006428023361119	-0.3393458016786914	1.0784162450885142
-0.7705217141680197	0.07470371850404034	-0.28525095839761705	-0.38811520991680715	0.19173588964000032	0.5755574918501982	0.08804024019129267	-0.0733311307070628	-0.5617235829462461	-0.4409063605942558	-0.9893445031302915	0.09654494613606665	0.42729402734689403	-0.6655573117287489	-0.2611933188141905	0.818817808976687	-0.24539247358881525	0.24869398603104945	-0.1815779143575259	0.4583498466368682	0.1749223470988487	-0.1918807193940948	-0.3946408207052526	0.06010020807272949	-0.8495663025019413	0.22548666930329278	0.05568278108634215	-0.554287912977869	-0.5633997997203775	-0.02392209565596127	-0.28713070482215924	-0.010856600745211404	-0.3539823968856492	-0.03916474272675953	0.26925354997404227	-0.0787628235743409	-0.2844685831459287	0.2586832891971423	-0.5481825552137605	-0.19531471902833378	0.7246984910799359	-0.38155934931208774	0.06055514978253599	-0.06142628945610561	-0.5512499634837766	-0.5552502917683162	0.32069993747831493	-0.16598256095653532	-0.3604021827224752	1.0866967719796132
-0.7375737798031448	0.14909032016243448	-0.23349134042473643	-0.3237395577916474	0.2372967358490005	0.6175931185125475	0.10230610971018832	-0.02218964930344256	-0.4458164071983065	-0.4008158460094197	-1.0093481138601728	0.10127632450319393	0.38311774236704926	-0.6415912554082921	-0.23225472749202175	0.850701362102304	-0.20876215461943062	0.3474516649342597	-0.1956906537817549	0.4663810154267874	0.13662352850427154	-0.1912280594385501	-0.37988913884410247	0.11397855166379242	-0.8804368735625563	0.2425971659838455	0.050233413884734804	-0.516069948623301	-0.5104625159445723	0.0032301192796874074	-0.2681344395180262	0.06373489835463199	-0.35769521753971417	-0.05433085924209765	0.3256954090706952	-0.044156016697794995	-0.2603787028516766	0.2573330414045781	-0.5291762517732466	-0.14731826661251612	0.7777386529416447	-0.3781070623852653	0.0458937287553387	-0.04166337707128589	-0.5302448836934569	-0.5378645490663111	0.33349654060295253	-0.11695385163481271	-0.3780719581509886	1.0857435735628882
-0.6995471100720427	0.22212822860922515	-0.1688349239895392	-0.2613398961654006	0.3009360019277239	0.6499300447444666	0.1498283960425725	0.0009266013528052161	-0.34412813934146946	-0.36044747481873685	-1.0326746162993896	0.12212319603420588	0.3610496371117036	-0.6202344300321643	-0.22334524453690596	0.90103389923527	-0.17896888423538226	0.4418417562179243	-0.2276033512307815	0.4856963895698014	0.10305724953399235	-0.20367957033915593	-0.36971044632121675	0.1577883155154591	-0.9042821588146543	0.26397461317962784	0.03924416400047207	-0.46863928385774944	-0.47938514751537253	0.02174259952602606	-0.24210666213287424	0.1288440896264293	-0.3541536054600173	-0.07764326708834764	0.3902577773684067	-0.0037954759013007046	-0.22840427085835616	0.2567522775869776	-0.520518774220258	-0.1008175206633242	0.8394691579074729	-0.387923395244914	0.036631391035227716	-0.028810504243837874	-0.5135541621317798	-0.5406982217027683	0.3525312872540572	-0.0731527814411108	-0.4001547487174936	1.073527259660795
-0.6737641860754686	0.32699562080555944	-0.12233399523188267	-0.21404899327171562	0.3657305043109059	0.6933483399625665	0.1761651487131513	0.024703515428471882	-0.22969430008274414	-0.31892618933373773	-1.0570016532221098	0.12448674786871043	0.3278408294317449	-0.606638492482608	-0.21174691900486636	0.9503243956321867	-0.16426115704749922	0.5245674127062365	-0.2529101478065202	0.5045700118654374	0.07711504763476104	-0.21394816084515522	-0.35674011574830233	0.20121068031448952	-0.9478159542990735	0.2783451198589355	0.034018930370983344	-0.4092244813615166	-0.46623700575345833	0.04160269703401037	-0.22408515252330358	0.1935512755331511	-0.3415902919739491	-0.10457725819986183	0.45589990869499725	0.04230306259606681	-0.1866478950481512	0.24771842338747532	-0.5159605332663613	-0.05681692764053796	0.9107448760532705	-0.3987526227990218	0.03441977023293368	-0.023614381114399854	-0.5066910954131545	-0.5373431633625317	0.3696531149433185	-0.03848223939940262	-0.42902252851354084	1.0527885319575518
-0.6357807348472345	0.4376364011310261	-0.07558519652340692	-0.16962060319397385	0.43697333859659293	0.753227273054787	0.19129164810678662	0.02513280727062598	-0.12681836490929235	-0.29255975032299725	-1.076948991026	0.12407483320837912	0.29762080151573433	-0.595057892566764	-0.20280913244367768	0.9927447435336596	-0.13889813960004968	0.6016494726661956	-0.2693122590105417	0.5196767229999271	0.046997048450282186	-0.23809059556065212	-0.3369636989883821	0.24065620528114615	-0.9752908014120901	0.28135634626727	0.030460450725182477	-0.3456869521304434	-0.4570538977259641	0.05111033764669158	-0.2054600659575327	0.24133444562477568	-0.31723764095370816	-0.1430628312418957	0.514770377434149	0.0725495062234824	-0.15726831551635045	0.23014835207008968	-0.5225941879572849	-0.015605297849387042	0.9828591025537122	-0.41394804795553136	0.04104942029444736	-0.02298061973478723	-0.4951628306106004	-0.5436465321802411	0.3728903900401869	-0.004859179123331775	-0.44671208715013283	1.0110175324364958
-0.5858338968738555	0.5631412852426092	-0.027804318623158207	-0.12689212148026	0.5205530186770141	0.8137030685009379	0.20176212861329174	0.02258214470198363	-0.06154471456732884	-0.27919897394298687	-1.0790450479483256	0.12731279829127812	0.3014899268762433	-0.5587738241304673	-0.19987786332778185	1.045900063892694	-0.12930794291211337	0.6727272268656298	-0.27479804636604266	0.5462359259055604	0.024939744049624724	-0.27211323824493533	-0.31777893007839153	0.26735049777665465	-0.9979161019895066	0.2576583209219455	0.032392405489983137	-0.29918966162865196	-0.44091789444247953	0.04030101853677206	-0.19172820154017023	0.2624111344537491	-0.28285160149673916	-0.18023925782428374	0.551636062871949	0.11215613906974964	-0.12654131259653517	0.20172574837003907	-0.5284232239286192	0.02902927885693236	1.0496932702495438	-0.4244546377265822	0.04439461290256944	-0.02411970979018945	-0.4836210963726287	-0.5415775205307557	0.36526409050342645	0.025407564376103302	-0.4619357298006036	0.9695001041931794
-0.5204685773627523	0.6744691057321357	0.018396306155621257	-0.07731534592359927	0.5872679507179456	0.8677522705513091	0.21752818639878999	0.018623739404199813	-0.031112524764833515	-0.27479228927398924	-1.0689246869369706	0.12882568520026694	0.28964856760385355	-0.5160074325836737	-0.19798275231246715	1.0948764963583906	-0.13548582449020827	0.7561096747475211	-0.281245917095572	0.569768978400923	-0.004616504412175615	-0.30613288910938835	-0.29919008084396176	0.28798402759659353	-1.013690125489842	0.21660200267230753	0.05699043046380388	-0.2631473739711209	-0.42789953583808654	0.025509097173245628	-0.18577781954824463	0.2740346047970098	-0.24516449093232612	-0.19567086457836108	0.5694072370105328	0.16189260530417038	-0.09410815668540282	0.19318616124934576	-0.5315979865993714	0.07602532035519485	1.0969705233881377	-0.4297970182290992	0.05127808152116574	-0.01981541375365335	-0.469508440613225	-0.5389632251069293	0.34968327518603004	0.04569434677105757	-0.47156424398414976	0.9407310385596143
-0.44592227270834206	0.810839358108894	0.0507262402581559	-0.03327245100622914	0.6557906963790893	0.9190248739363307	0.241765083844724	0.0010645880163547478	-0.02317186071509525	-0.27621745370510775	-1.0463301176937323	0.12536555455683754	0.2610961546945441	-0.4702023721685394	-0.19412361715400825	1.1271151588981536	-0.14080065340743061	0.8310049349874393	-0.2948257973413011	0.5960877721379152	-0.026780637482451998	-0.33546823658492786	-0.2776066818420185	0.30688626076536973	-1.0248713373009206	0.17059227139567068	0.08953552669836093	-0.22504701225810328	-0.4459118553806144	0.00851127330834792	-0.18140186089664453	0.2924857760372155	-0.2070260123082152	-0.1977889524543495	0.5772882865077397	0.21500663637822276	-0.06473107701146466	0.17051278234325845	-0.5265723914737682	0.11912612197990025	1.1369313402894152	-0.44458247413273033	0.0696610038297312	-0.00966802984599135	-0.47181501653290797	-0.5277666296523269	0.32306376475185733	0.05740099618750753	-0.46898917122689426	0.8939181318863494
-0.37927092209729235	0.9277785782914355	0.08700121858457031	0.022626095525055095	0.734445339573566	0.9610582482879103	0.24905495119504173	-0.03278256488906102	-0.02120685447992886	-0.2764675022244937	-1.0411988821599567	0.1527308657516003	0.23498828440358496	-0.4386446780258014	-0.19719640430026847	1.144896690229547	-0.15059165490963902	0.881663540735687	-0.2999388790699685	0.6224696732816757	-0.03249410503322022	-0.3678544646302493	-0.2567313379384565	0.33567672006907523	-1.0271327742489977	0.13001480260546205	0.1191836809484527	-0.20190238940997957	-0.464252273076242	0.005655974660904268	-0.19448159060711182	0.29024437795685165	-0.1609680759094086	-0.17096684296059614	0.5699079628861122	0.25584212487770625	-0.042861070499321696	0.15503660610519043	-0.517670151733178	0.15356328703809477	1.1617250804901205	-0.45819064669282633	0.08856266781433433	0.006834972442445693	-0.47777416011237933	-0.510958039648183	0.30863517757579784	0.06599089886617801	-0.45882964164935147	0.8513604874353616
-0.31862904818208715	1.0180581289224548	0.10644536701438041	0.07746620579779764	0.8219929620546662	0.9913555819896267	0.2840766167588061	-0.06800261540656025	-0.025144599467570056	-0.2712951981427756	-1.0344046933424123	0.15491131801670993	0.19610519043648347	-0.4130126518802998	-0.19063981242390715	1.1535815602594834	-0.15421949417965347	0.9273503709005017	-0.3071958632904042	0.6350535907027369	-0.03407776818924822	-0.38229210066552144	-0.23165785739577344	0.3525354354791594	-1.0130914091623908	0.0964844575031488	0.13458213627089444	-0.20906295990277796	-0.47972669880065455	0.00641131858562285	-0.19716831564343845	0.2704638588194054	-0.1128570515650805	-0.1506482864239785	0.5434574030898862	0.3017661343998789	-0.028511886367219054	0.14579493506573443	-0.49597541665021233	0.1843747864433561	1.1967150392889923	-0.4599325148326546	0.10428616086632428	0.016864726397073492	-0.4721722017325023	-0.4982039370839593	0.3059838319150236	0.07629156099785109	-0.4434666840388891	0.8138782658228483
-0.26045076925016236	1.0753188718572075	0.08109293915340661	0.08646604632569199	0.8851319803192921	0.97887027262376	0.29679709804549187	-0.14267151984771212	-0.07465448753443854	-0.28013671195537426	-1.0572145526801306	0.14370009101050962	0.1422054172427594	-0.40844705709978746	-0.20012275104989077	1.124608661438564	-0.16993556534374832	0.9257076409389862	-0.3272765410000854	0.6067980006008795	-0.048508437720491446	-0.4236157810086996	-0.23689618357610648	0.36327829037116877	-0.9956288628776235	0.05886463755938046	0.11949374436283089	-0.21907293164347216	-0.5124398098310531	0.0003894921748032465	-0.20753909897404074	0.2619219895688078	-0.07265741979814325	-0.14193221011554152	0.47095693189473736	0.34545703137877976	-0.025640799611867104	0.1077936600452218	-0.47967423139846554	0.19649876594965293	1.2159503325673444	-0.47170873126611934	0.10565281515961607	0.009642487341903977	-0.48041829392801266	-0.5009339243736042	0.3041179548874774	0.06985948774717642	-0.43806498727741605	0.7531290858247951
-0.22629327808424637	1.0867036893223598	0.016236484435618554	0.0744989420293575	0.9292349168937275	0.9366169225870209	0.2860466875339176	-0.21437858933893778	-0.12800648986468627	-0.3034559229110339	-1.089297690843766	0.1364505592269373	0.07585683338777048	-0.4043714722467107	-0.20715681245478607	1.0874753960583736	-0.194589108933231	0.9148713344224946	-0.3473743327436519	0.5812259778439788	-0.06889395285589324	-0.45971253049228455	-0.23253251369377398	0.3653634376108647	-0.9749953168894091	0.026787583823447158	0.10253741703879762	-0.24114093097141268	-0.5349978636018372	-0.023383457630358005	-0.21659995467837767	0.23684288761394753	-0.026624244970009748	-0.12772549427963992	0.3826094673428125	0.37506973454708625	-0.017872491303416123	0.07144368640163881	-0.4625488710565978	0.21355592678975394	1.238950374295126	-0.47520161417030504	0.10013645408173497	-0.0036759840445436355	-0.5087980107478141	-0.5236880084384496	0.29248854235147226	0.04739873468047353	-0.4273337938459085	0.6941387106472798
-0.21515707664561376	1.1005294659715774	-0.06147238884613001	0.06652577738775957	0.9569861182848092	0.8967860579113085	0.27108282353055146	-0.2807348426547438	-0.17538993567176775	-0.3442751663422775	-1.1177388271746795	0.10571251121693873	0.0018460110306737054	-0.3948175572264342	-0.2007885010883877	1.0412918439231666	-0.21418483072826694	0.8976249242592852	-0.34572377925338954	0.5608197470982554	-0.0777128434034014	-0.4814918707745135	-0.21078892123065832	0.38696668945889484	-0.9677776358203888	-0.004145086676402361	0.08456700503039971	-0.27790274865732084	-0.5359645898532278	-0.04405012920347332	-0.22146365124532563	0.20675072233028016	0.020500985872151024	-0.12635819401183376	0.3098647362779274	0.3952621647509821	-0.009620460498525614	0.03227639040884532	-0.4277044307527196	0.22675201534713524	1.2604770251140278	-0.47505401521557067	0.09877489882195603	-0.00972672479194421	-0.5392615617123542	-0.5196552870064479	0.2806109925895175	0.022985209696870283	-0.41879464881389145	0.6467999049335617
-0.2115814471323742	1.0905701467442588	-0.1340044291696228	0.06216105724052634	0.997566186924298	0.8623557339474697	0.26069260464521793	-0.3584645421782665	-0.22097896404389283	-0.3970082686225201	-1.1281398223437382	0.0739690779578696	-0.07266638855324496	-0.376832786468363	-0.20086233658249092	0.996496638124764	-0.23159938852345552	0.8778024489963159	-0.3444885051903046	0.5450894746826028	-0.08497882870314234	-0.49890315410469216	-0.17879294725251765	0.4099522849555548	-0.9609249658244394	-0.032984883664760045	0.06810844101444669	-0.33388419963819677	-0.5295629564724164	-0.034368113699717165	-0.22359453406342306	0.17448538457236445	0.05821809331075094	-0.10987200086401987	0.25346100421315926	0.41896520237396134	-0.012372804005397512	-0.005520437774523605	-0.3733582470888618	0.2579193150585594	1.2734541391740781	-0.47287536443040795	0.09539627921636096	-0.014316693571563215	-0.5552844660702083	-0.5125852516435642	0.26425260881106516	-0.0009213528020257545	-0.4004870420736095	0.5969245664868206
-0.20151616651805063	1.0641570434744945	-0.2107972684753002	0.05614800291171854	1.0178328186669723	0.8050857274966434	0.24364503630834453	-0.42999320467015545	-0.24648759180517432	-0.44038473471435297	-1.1195647421770958	0.05213546361124695	-0.14742763766335729	-0.3487751632358786	-0.19315514158968838	0.9670376084315832	-0.2508253403185582	0.8456978243779002	-0.3458219208427683	0.5321734920973559	-0.08556949633190394	-0.48010832031527195	-0.14080787373934994	0.41985153065898506	-0.9516287712195381	-0.061991273384632485	0.05997318256105623	-0.3955916803804805	-0.5244871688361855	-0.013006949025941275	-0.21846490151014858	0.1494981068065569	0.0919481633869179	-0.09939651126383948	0.21800423603633678	0.4547899926069081	-0.0055656910451682955	-0.026175184997384693	-0.2937359374406806	0.2939416411026986	1.2932462421279307	-0.46495388640305835	0.09419630666301046	-0.011366342300563362	-0.5715603174840362	-0.48548621628458954	0.2567632455919537	-0.019221487906677614	-0.375443894548373	0.5629017376658456
-0.1963445394346208	1.021788084540555	-0.2915981714605233	0.059633630920749345	1.0291951244189887	0.7472163561243652	0.23124869932330322	-0.5145873922540953	-0.26564387769443637	-0.4866096234689478	-1.1343512271177416	0.03414979002066326	-0.21287997540660508	-0.3403845822866403	-0.16718104535576178	0.950120087021611	-0.26661697270497176	0.8365027448677897	-0.35217091048762755	0.5245540240087347	-0.07995175936275233	-0.4559963578387861	-0.0994181551980676	0.42683181510614093	-0.946794122282886	-0.08193803224795902	0.0579808841422236	-0.4653944527718572	-0.5249108633638496	0.029847784980281945	-0.21730095576573905	0.12129137483983901	0.13869107557788646	-0.07594246323436527	0.20110161762770223	0.48083200461057246	0.0029650739114171786	-0.03220187335604292	-0.20347690335921104	0.3362953293434989	1.3148816685356963	-0.45338378226207077	0.10490416372807818	-0.0068171839128133155	-0.5827337765911116	-0.4468427988729908	0.26287845765144036	-0.02879685599340918	-0.3456544101086286	0.5361380785077258
-0.19252068416952017	0.9831074353433703	-0.37434001286335616	0.06599634072381746	1.0378015994287548	0.6923513170619129	0.21639790563888592	-0.5980177529282995	-0.2866469727685805	-0.5329630124940432	-1.1574955099334994	0.022244399536717967	-0.265439968605798	-0.332244759842342	-0.1320648843602946	0.9512500489528737	-0.27221221243567556	0.8252335872726922	-0.35352344737548147	0.5337000903182273	-0.0635166642493483	-0.4215888784778293	-0.05754892422967637	0.43153594645958304	-0.9414099734854766	-0.09466605179544793	0.04704994251096397	-0.5340907919057983	-0.519993980959511	0.07192757291885883	-0.20111198686194598	0.10711423407863425	0.18318620313049844	-0.05655036269624064	0.20765192399405524	0.5008398918816805	0.02031283754987135	-0.0473444193159149	-0.11289761846335722	0.3790977698797094	1.357164225618945	-0.4369399055054138	0.1112175603999412	0.0007781101362645856	-0.5954134618033076	-0.40304016012187305	0.2769135923134157	-0.03527459197312115	-0.3216977782034557	0.5086867840616698
-0.20063453712350987	0.9140107126404647	-0.4569275272789052	0.054363594474744106	1.0354301382856552	0.6292215487589767	0.18903995760826553	-0.6772987570632422	-0.3097223824813534	-0.5710808348808722	-1.1724658082552435	0.0036904285796464987	-0.2968582231494917	-0.32292801857689724	-0.08973253440781083	0.9789456430833091	-0.27735781786364766	0.813423365829337	-0.3430962468410875	0.5422421285915087	-0.04922396419993181	-0.38855807947131876	-0.012390387525214503	0.4500720850748248	-0.9271169809217119	-0.10650501867525505	0.02961066241457221	-0.601833809408856	-0.5150541490943912	0.11841435551835548	-0.18733753153613508	0.09100948629532989	0.23230084930787842	-0.041593587272000306	0.2308530457814877	0.5221395796823044	0.04353114240028075	-0.0537631513348102	-0.018773195005984022	0.42991876690295944	1.3969096291148286	-0.41479605281600895	0.11425080546893451	0.0061410757501083	-0.6190065623758457	-0.3515163101019398	0.29622795717958	-0.03507070257834987	-0.2973355139278005	0.506004504215896
-0.21619965286739257	0.8331201392317349	-0.5575924782803857	0.024157440812533692	1.0271115858907511	0.5780202685483242	0.16576296098957294	-0.745628637809211	-0.3266146188640355	-0.6165997570533804	-1.1539698524084674	-0.022247014702033385	-0.32521491752235554	-0.3011845871947463	-0.04835389292082639	1.011930708625568	-0.29239047414220354	0.8161136555192844	-0.33066554227809486	0.5541754386999349	-0.03604112808889292	-0.3553773570488741	0.03418959915804916	0.48054731396268846	-0.9036671121717041	-0.11509584586522681	0.024835970789294275	-0.6753029011986945	-0.49654580465470255	0.15957633023715032	-0.1725379109864387	0.07556573248360358	0.28266942142414264	-0.04444778714892319	0.2564881259676903	0.5502845227805295	0.06958841083250589	-0.06091766730056873	0.07044171933819228	0.49296438851041485	1.4408613181103163	-0.3862510665107545	0.10618878023774159	0.020008566937758133	-0.6494844336287902	-0.2996240008071264	0.31244964403954	-0.030801768375326482	-0.2708348246627422	0.5087520730284929
-0.23291188309486116	0.764952576523881	-0.650049284895887	0.007687939525976006	1.0050223898126203	0.5274430035492127	0.1282222069999102	-0.8110050464333473	-0.35972557359119756	-0.6560309508785802	-1.1359157658672658	-0.03804653643001661	-0.340901874563687	-0.2512101272404935	-0.01874832096859221	1.0495584075255626	-0.3028116285278193	0.8078849761603673	-0.3196076579023756	0.5752232614144694	-0.021877578477594008	-0.3073388141172309	0.07608873290585927	0.5235591386152303	-0.886626063136607	-0.11660271479350097	0.03180377110432223	-0.7424290196582394	-0.4775574208043283	0.20517620606307602	-0.15176959641171558	0.06579019473886229	0.32880447242875965	-0.04831583832282902	0.28797213971068286	0.5847780288797361	0.09393202669982573	-0.07570074629403425	0.16339389655754372	0.5675946125021931	1.4825066518383396	-0.358215534662164	0.09947584596218509	0.04037199223587372	-0.677847041092939	-0.24847927507057585	0.3259432578089943	-0.028104481590331677	-0.24924393312769708	0.5165086482737534
-0.24714438156038124	0.7085862054003303	-0.7386629566837337	-0.0011402784399689413	0.981104956047016	0.4824374548804613	0.08924310843490554	-0.879121675062921	-0.3838788015328644	-0.6964746730132215	-1.101184599385463	-0.04625835025663458	-0.35373178049935144	-0.21459299269565957	0.006713849172885758	1.095222300793298	-0.3121155753556247	0.8070823981187851	-0.31889045311196396	0.5971951568709685	-0.020467756776770728	-0.2520510917370826	0.11275915208100659	0.5791626568749552	-0.8756684347027968	-0.11548428318895976	0.047694111017754844	-0.8004793087035355	-0.4657814985249871	0.24473200764725173	-0.12479936658140418	0.05464290174239419	0.3723684234293746	-0.04601835143487444	0.3350222685323942	0.6075118584642356	0.11537418253876149	-0.09179475638061332	0.24002970703987309	0.6500989864832155	1.52370447457709	-0.33593398141991265	0.0886031201468695	0.059603049190188905	-0.705692286677427	-0.20088154335048677	0.33658885951042145	-0.02519905771484122	-0.24019766384599875	0.5289991348387216
-0.26085348711779427	0.6451645534480503	-0.8217270043671325	-0.0018226893739000816	0.9703028938066769	0.4467846266822618	0.051315789131904724	-0.9216410807017208	-0.40785244570520734	-0.7183534699419613	-1.0660176730023703	-0.05655455438231777	-0.35456881981473054	-0.183490147950665	0.024054114963015027	1.1374665724269484	-0.3232467776071831	0.8143071034481576	-0.3191958646672858	0.6308719737256845	-0.029827950976183286	-0.20234267010763637	0.1371598200867662	0.6353440902827343	-0.8757573161925141	-0.1154549829597989	0.055289988198498716	-0.8567975607374528	-0.4710597162325224	0.2903823920623164	-0.10071585387926421	0.04717465119077217	0.4040738459926218	-0.05121488795274356	0.3797653004822901	0.6269282069546629	0.13192461651189608	-0.1078370930907715	0.30824785142211747	0.7237386193768524	1.5496807145865001	-0.30976231864682513	0.07304664877038844	0.08685022735208994	-0.7250236463468734	-0.15326678786210884	0.34807714624353486	-0.01827956137979156	-0.23820201118595263	0.5511833418184244
-0.2778807353288286	0.575290333257118	-0.8881265645877656	-0.013381425214255028	0.9834012452758909	0.4184414228298812	0.00042320467863047885	-0.9627708630722493	-0.41380585280670823	-0.735008943920678	-1.0397415236116943	-0.06568671071377766	-0.3637902137118635	-0.14807086872420322	0.04612600533358907	1.175747958647616	-0.33275850542550317	0.8180073789881854	-0.3292426476953795	0.6734304068043878	-0.05011522827492274	-0.17020166048024732	0.14585084933356554	0.6779163565917349	-0.8701029941981521	-0.11596396979779373	0.07048375401512094	-0.9081363176770905	-0.48763033482156004	0.3119702440944899	-0.08121127534169223	0.0445508859720246	0.43479941783066306	-0.05842623447503348	0.40701117919182367	0.6455301345796929	0.14400817946300137	-0.12219442839589942	0.35518230309972015	0.7974673032355858	1.5798201276767092	-0.28276779044813094	0.060460307759197474	0.12136441596965204	-0.7366043323461542	-0.10854943346665494	0.36033522096511045	-0.015535656134221443	-0.22941591119926627	0.5684538622071358
-0.29736680764945006	0.4818351910098043	-0.953054848992893	-0.010991967117029725	0.992434640024935	0.376319958101537	-0.036567630477130436	-0.9981804710265438	-0.4112512815784017	-0.7425275552975303	-1.016959156593258	-0.06799184167400063	-0.37820810280584727	-0.11606503764848104	0.06143825621901795	1.222934226705357	-0.34811940717529494	0.8403262627288097	-0.35257055487150246	0.7250289759026509	-0.0691589407666601	-0.13915100296874292	0.14536706508082528	0.7092094823416754	-0.8560180639156899	-0.11780067559147903	0.0846081919688659	-0.951707589895322	-0.4980129874232667	0.30882067278603903	-0.06405742689602024	0.043904261434611166	0.47246063486688666	-0.05566036255201432	0.4124418125786555	0.6593272222949939	0.15740654265701262	-0.1432086425851669	0.38620763138280984	0.8509399864506063	1.6038594372726163	-0.2539446114372589	0.0631899903663942	0.1594558754956604	-0.7521949283963015	-0.07733147791827905	0.38155640011462155	-0.012987569661546197	-0.22968345371316526	0.5914186669440188
-0.3367225866635518	0.425277141863165	-1.0072302127662969	-0.004894267025494785	1.0094461860478643	0.34814517704336845	-0.06542069761933209	-1.019396965900792	-0.4096962565670518	-0.7526733580686475	-1.0178471452247795	-0.0720256130565656	-0.3978567443041837	-0.09195290530921271	0.07447391270293245	1.25273872672288	-0.36608964724672616	0.8686659847364334	-0.36875271904744367	0.796437410752677	-0.061899311672440595	-0.111242864360337	0.14132164620802165	0.7382338013769028	-0.8364874841512915	-0.11458183613080457	0.09335143668252273	-0.9911758935130008	-0.5046724461255444	0.30430496439992505	-0.04039920601882177	0.036614869449706426	0.5082020519551548	-0.043060078186178005	0.4094721556671453	0.6886156162938194	0.17394560227687172	-0.16716936256469733	0.40484840130286	0.896731149558585	1.627929167727104	-0.2297835020319557	0.06866861859628051	0.1984230780189519	-0.764465353321866	-0.06077521262473079	0.4116536620985972	-0.010660894328505383	-0.23434361531800496	0.6107745394818365
-0.3674529066799754	0.3935743713736626	-1.056748580124191	-0.016995114540733776	1.0311538492028527	0.32266603659122167	-0.09611129121382249	-1.0413563586707155	-0.38834993240830384	-0.7658634735309425	-1.0049799429216022	-0.08425468130718636	-0.4198404346293453	-0.06293907548969427	0.08235585169844575	1.273056825464725	-0.38101634858065003	0.8845672500546693	-0.3889931277400535	0.871339892357442	-0.0495551316972959	-0.07162008899468217	0.1443920208804901	0.7628539662012163	-0.8153271627787209	-0.11186947205991113	0.09430544111769448	-1.0183983615199377	-0.5070428880160286	0.29033212399026875	-0.012211843246835509	0.05414779879938458	0.5405534826730589	-0.03526486194375055	0.41202927260775885	0.7395817965206787	0.19632607976458524	-0.19116827590940844	0.41029305777200964	0.9407691386059884	1.641745566427841	-0.207507436764422	0.07267045340899803	0.24188638542056365	-0.771627314599874	-0.06173492923890569	0.43313818032051027	-0.013971973145676182	-0.24132662814051167	0.6295707923040286
-0.4122575847309709	0.3915050778815039	-1.1023552128374712	-0.02014929829812215	1.055943560841068	0.29914127624516296	-0.12047632563390791	-1.0764816304698173	-0.36662029632012944	-0.7823138628720103	-0.9894126495506976	-0.09088936901142856	-0.4446897080439289	-0.02810681728850014	0.08130246531590732	1.2807756147955938	-0.3969396663140407	0.9143122351126284	-0.39748158290493285	0.947956341078888	-0.05279060419062108	-0.026938921953200662	0.138391173824977	0.7794873926552792	-0.7909169626970523	-0.11113947777910274	0.09414632064902695	-1.0438535952081054	-0.5118825336144277	0.2587903518828078	0.012413931963593621	0.0682171103920198	0.5698982078356802	-0.03805583326981995	0.4063875690695939	0.7817438482881801	0.20700034784557325	-0.20684889898462022	0.4129906506555757	0.9743782103996315	1.641870245132002	-0.18606246136679766	0.07807996140682155	0.28023735102663316	-0.7862972026330488	-0.06416802683902989	0.45410509362565954	-0.010951861485626789	-0.23961479652956955	0.6508875887245114
-0.450405771421435	0.3958439668860379	-1.121445332955894	-0.025439731313459092	1.0762328859918102	0.2791393801994311	-0.1367240939562982	-1.110706504444141	-0.3372692386825172	-0.7991229541025471	-0.9751483858632888	-0.08339249844507444	-0.46209366217975684	0.013803735001471421	0.08536710926628668	1.2825599322686598	-0.4035551577174455	0.9441233501964856	-0.4142720347790904	1.02987681708348	-0.06429455506045692	0.013614641804062976	0.12479288488426728	0.7862962615924192	-0.7778292296656428	-0.106914384734103	0.094196451379073	-1.0645148153747477	-0.5074559783100903	0.22588677200532406	0.035010980810247325	0.08278970265442501	0.5957540984378109	-0.0503247643688299	0.3955293195430577	0.8339148506700319	0.21255578197393063	-0.2229384157341192	0.39612205739166606	0.9993152369019478	1.651391441216099	-0.16903930256648753	0.08234298004725141	0.3071097937667253	-0.8030669814163092	-0.07110725822027392	0.4792298076951738	-0.008228026602354499	-0.2470005594642664	0.667967571924331
-0.4677822756507745	0.39720902727117513	-1.1410354419402977	-0.03315400521432368	1.0845528567247187	0.26862309095965475	-0.1452521024205861	-1.137406226938629	-0.30163495840923316	-0.8113814986684036	-0.9715701343361507	-0.08169793686606339	-0.48624408856129964	0.05580650377158989	0.09457070360624668	1.2954632822939018	-0.41145875270839183	0.9684336494897245	-0.42586055984743565	1.1060758553858727	-0.07042815554326902	0.05486740493645185	0.10883548023869397	0.7792437377517565	-0.7750284014680272	-0.10132055241258756	0.08836909823345981	-1.077141098035457	-0.5146467565974886	0.1837867806310914	0.0654579147273314	0.0925091645585234	0.6210866850800713	-0.06612073764828125	0.38192386650687105	0.8773986017832918	0.21016979263684252	-0.2332551176699845	0.38522449933636377	1.0191488911482092	1.658976451046436	-0.15432531563041202	0.09332403199675046	0.3275906089567465	-0.8015339750739614	-0.0692727426067933	0.5072525682564717	-0.011618749714357876	-0.25402627950266393	0.6820879252874459
-0.4708557005478974	0.38464928600770876	-1.1572202977608286	-0.05205900256888428	1.0963364088639964	0.25107283518657686	-0.17027163515886146	-1.153108830489626	-0.25174665041368416	-0.822378251311099	-0.9644723346882655	-0.08211424496612736	-0.5126433390247473	0.06333900797575288	0.1048547573432497	1.3009376839035238	-0.4123307499969961	1.0199591597592916	-0.4438470925342372	1.1784692165486756	-0.07046768960999684	0.07444720360279553	0.08077172175412853	0.7661586123550268	-0.7750772199579018	-0.10054367776512178	0.09159556805261258	-1.0852255700189006	-0.5279770695963626	0.1306357504703458	0.09202927144113013	0.0982296012521071	0.6417167240137296	-0.08839863862323472	0.3720124839880044	0.9304980410905654	0.20633288579622264	-0.23082646897820092	0.3772360279594967	1.0246918429121972	1.6777718409387326	-0.14015044953853217	0.10079207647962785	0.3489703330429645	-0.7984880511724957	-0.06850445954146203	0.5321494820584005	-0.004480497049501528	-0.26233560992002203	0.7033436350136956
-0.4789294220349385	0.36429385787283214	-1.1561405512708212	-0.0650006258099381	1.1057328981421277	0.24038512007156268	-0.18435504748325604	-1.164394467002357	-0.2157109104662705	-0.831760744534742	-0.9555924138416373	-0.09395278392116904	-0.5509269964968044	0.07186160073192589	0.11432662064511785	1.3068656907218914	-0.4168480937988738	1.0715527538964311	-0.4583801822104988	1.2501919863867001	-0.06144219940880352	0.09003347683656977	0.0549303805542264	0.7356417539861593	-0.7809778896036146	-0.10618606475210379	0.09847426569436567	-1.1013592276276511	-0.5427110982343302	0.08386780339130898	0.10871556635850162	0.10918483449437325	0.6527003200382004	-0.10496486183487305	0.3403634816861726	0.9759649849768796	0.19750001301692555	-0.22103885748351515	0.36437573943287477	1.0259050614230791	1.7179585331926863	-0.12418341263079943	0.10879200681382017	0.3770014308204433	-0.795806537510393	-0.05813511995392291	0.5588501393504377	0.004266570370971881	-0.26628526134120734	0.7264102167428161
-0.47901543808123065	0.3460847950433899	-1.1580559548098766	-0.08201325859984646	1.091858715784591	0.2342958727777109	-0.1946878919823394	-1.192698458686193	-0.1874782273218021	-0.8434298249452571	-0.9385036131774769	-0.0995420704522901	-0.5875851817910119	0.08290871951998782	0.11338767927843918	1.3129924097988692	-0.42092107625404457	1.1209828441181071	-0.47041240445364574	1.3012956131090234	-0.03929299806084735	0.10462247679362016	0.029985054780481087	0.7018606545479849	-0.776646840534522	-0.12039751304453802	0.1080556167140219	-1.114804554525489	-0.5448912970085453	0.04214446178179839	0.11884870476515261	0.11282859588948158	0.6538195430326232	-0.11956734615531354	0.31958452360419365	1.034947581453166	0.19275040807062097	-0.207219599293727	0.3497517811168614	1.0341829001528884	1.7666167024639052	-0.12846380737734214	0.12315677740242711	0.3902118746990023	-0.8054374722586586	-0.03482650910736755	0.5798487699316646	0.011159518607744051	-0.2672667612579806	0.7381027839879776
-0.4814801556230268	0.320659777828113	-1.1601395088527042	-0.10336846669028495	1.0590043342542315	0.23540688762897904	-0.19847907077986487	-1.2272926909013315	-0.1785703673826216	-0.8493949958792519	-0.9106792477717685	-0.09408959800927345	-0.6074877144423066	0.07741137070263643	0.11976706596895285	1.326467022068367	-0.4237163466453719	1.16248544718973	-0.47007022941812604	1.3513759983073181	-0.00567178003224178	0.1290490235848416	0.013203187788074434	0.659475720903502	-0.7739988354356445	-0.12942533222370928	0.11139187845926046	-1.12944772527162	-0.5301308369226434	0.0024721296669662192	0.125217177220688	0.12185295101894396	0.65929892488585	-0.13112376966467298	0.30755297638782386	1.102922883515943	0.19807310543195775	-0.1879083598578101	0.33985685546409156	1.0397549078208956	1.8104350160824105	-0.13133091832602	0.13580068083638502	0.40655751691761494	-0.8195594830745454	-0.0121666527402852	0.6102513891310352	0.020752939401304304	-0.2669377433346603	0.7493814786302642
-0.4833903292578956	0.3318805022037854	-1.1584974526135243	-0.1342214829798766	0.9994168343522383	0.23933979761773988	-0.20128152497145796	-1.246694452079201	-0.16862003786509955	-0.8501075780948113	-0.8881457725713808	-0.07673147385075985	-0.6193032192184684	0.09052081437772641	0.12823353595944967	1.3466891124687694	-0.4274053375581771	1.1927955433780915	-0.4506003748190886	1.3997355046253328	0.03113959457336054	0.1475639560079281	0.0002980025560366979	0.6211582324324014	-0.7755570473434354	-0.15096016350755587	0.0977931678291428	-1.138654793222914	-0.5074521797786504	-0.03348096640905491	0.13734529846944513	0.12647675455395496	0.6660673233609717	-0.15393414830335447	0.31076497310271634	1.1823701968559102	0.19940340479361252	-0.1724479102995223	0.3357006621202429	1.043767716491272	1.8491916341886625	-0.13683333719263135	0.13914859292904727	0.4321778008107149	-0.835503905618175	0.02232653362676145	0.6395225205350124	0.029677348118271402	-0.2584448484938432	0.7686377265593662
-0.47888297617633696	0.32917049632983303	-1.1720181995727306	-0.16762275922791997	0.9442247639254038	0.23983480547353633	-0.22165202299174389	-1.2615816798910418	-0.18240159299917882	-0.8473271058368688	-0.8633868273283335	-0.05296130251499196	-0.6125546786130553	0.1115517655718448	0.1370519551385047	1.3629921043163018	-0.4147968565043264	1.2157201180377373	-0.4333472101769235	1.434495965807699	0.05120406772337478	0.14658773627815733	-0.012061456951607505	0.5788124794759223	-0.7761676764436876	-0.17105007491906848	0.0806059062989652	-1.1530684356710077	-0.48425375691599876	-0.06243645823551003	0.14609113576614935	0.13104798698836326	0.6794931318767243	-0.16545971189093076	0.3135712872265477	1.2361311438961333	0.19909629725517536	-0.15072037884879202	0.3275330230421531	1.0543494462772824	1.8777443902649433	-0.13607106627508853	0.13301910139921339	0.4613547943765929	-0.845106690111692	0.05614936719522949	0.6613222197167168	0.036184817968054166	-0.2542040985607564	0.7908527843695456
-0.46505796645214215	0.3243437681555523	-1.1912079032519651	-0.18875506195351766	0.8832566538100775	0.2507990542997007	-0.231861568743524	-1.2660822752102474	-0.20125457484218398	-0.8453481343935321	-0.8495977026372256	-0.02304567080044495	-0.6051490459860094	0.12783716400166362	0.14286650029912934	1.376877672580907	-0.40775308587422376	1.2370846252682404	-0.41351616494916055	1.461731169244405	0.06566726877396167	0.13790037795647456	-0.025007224527142206	0.5443273520501817	-0.7599621930072973	-0.19328308880634876	0.06494711121198564	-1.1666531269864708	-0.457733360037231	-0.08566319372669708	0.16110024391698946	0.12902388279049068	0.6927660140639574	-0.18013202741393436	0.32016191498633273	1.2926548273910765	0.1954362553583441	-0.13698874073206527	0.3305704979710626	1.0691141500974861	1.9133505649244416	-0.11989202815223647	0.12567649314075155	0.5071248491633178	-0.8547311641457533	0.10680346229534995	0.6966586125461293	0.03860388068310065	-0.24662366349622533	0.8092889741769037
-0.4413307277380795	0.2888441521834565	-1.2081674348538027	-0.2020311889316136	0.8415419147671919	0.25315709854704244	-0.24713611562575558	-1.264932386347335	-0.21224137729197173	-0.8400369020088908	-0.8400942586455258	-0.008928005298732639	-0.5823590831959801	0.13071457389518906	0.14646598063665883	1.3890724075085694	-0.3971655384524792	1.2441094375647845	-0.40812070166138714	1.483085062881766	0.09186513870188812	0.11153468868273471	-0.029150895389464793	0.5191721259553181	-0.7496572465576798	-0.2167451217345175	0.05267990485938787	-1.1753021807001014	-0.4298855346924492	-0.08792706084703258	0.17363771111916765	0.12287096117594867	0.7235788881254576	-0.19667363126575008	0.32739823363141707	1.3475457637117645	0.1881335455768276	-0.13639674357176454	0.33892790561509306	1.0949790163615272	1.9439301011493701	-0.10563093695621444	0.1274724860558229	0.5560687521318073	-0.8392745188907981	0.15041744442436614	0.719419957791486	0.03479900723796818	-0.24811142585787477	0.8204865957065419
-0.42785160635664166	0.26073220829106014	-1.2370646660034808	-0.18803010960355163	0.8078563871663439	0.2700908468111443	-0.2601829378479284	-1.2719724937977241	-0.19546907383080664	-0.8395209947274134	-0.8458426768252302	-0.010477108400111521	-0.5619510951434294	0.10730325484091911	0.1503214240204127	1.3817046013263676	-0.38614871223842395	1.2580463405228186	-0.4045907737092859	1.492069904792538	0.12577111473785638	0.08640451019071374	-0.019735791698166822	0.500793934488591	-0.7320341696897678	-0.24438369304221935	0.059030356069416846	-1.1972588665954338	-0.3996780299629291	-0.09074736425771557	0.17855501667740176	0.12255179618295617	0.7538154543163782	-0.18431500066075707	0.35150219804797567	1.381377804994982	0.17484342622827284	-0.13731338433610105	0.3560573325010165	1.1185734865698338	1.9625163954103737	-0.0869006045411745	0.13116633924436608	0.6134168351223312	-0.8004776416677488	0.20139041657115886	0.7447216835974858	0.031449699159277755	-0.2482361002863273	0.8252590449407323
-0.42544091194343014	0.231026317666957	-1.2405642675438595	-0.1555726117564486	0.7835545838015892	0.2725383578473876	-0.28021663276000264	-1.284748107515853	-0.16760581564590485	-0.8434497839750555	-0.8582455644027422	-0.014651826078961613	-0.5462704724536739	0.09668557397686875	0.15180674804345484	1.3579653774528953	-0.368633595173575	1.2802332648026735	-0.40485223811586557	1.515551569828104	0.16890472362675912	0.06365227442296971	-0.013393198592152891	0.48741128074233364	-0.7128871069205529	-0.2703841303950064	0.08419725168490835	-1.2200254690264214	-0.3546200082979587	-0.08152557820785171	0.17567871066018437	0.13626000272678473	0.7765531415478525	-0.16231632025809753	0.3767835745822693	1.4268336190827142	0.1580430064688647	-0.15575516304702233	0.37144651619982677	1.143302078661414	1.9917644410378674	-0.06404994330885608	0.13498256923721696	0.683311472940157	-0.7627648088347798	0.23705541236297725	0.7738549929069342	0.044089779711164935	-0.236905377978828	0.8311193703034304
-0.43040219962491566	0.23790815303809526	-1.2347010254910276	-0.11082181019348258	0.7620610896852419	0.2826949030059166	-0.2970924834705272	-1.3159749076185105	-0.14637737292448968	-0.8458717786022909	-0.8722896239096153	-0.0024031535878043754	-0.5119291085664509	0.10618946515262884	0.14629615900022164	1.3552949987611098	-0.34936497875117506	1.2813080280190317	-0.4009459070604743	1.540221306923948	0.21138137961881362	0.04776460304334121	0.007391369016744737	0.48028529311166396	-0.6896963343460184	-0.29447209993299206	0.09866248760856706	-1.24044836713385	-0.3101507590061339	-0.07739036785991778	0.17147042027570808	0.15301254329418262	0.8087630209783203	-0.14563160866233266	0.39990446502562754	1.4661937655156532	0.1498843453551475	-0.1861716850763587	0.3769004647849639	1.1667144113973031	2.0197924994065155	-0.03355883471433449	0.14110548867941203	0.7411652446981636	-0.7217112387510513	0.2810898238837775	0.8105375271946338	0.04938240858376904	-0.22546616402199154	0.8328403546706596
-0.4255345052597055	0.27919725964316877	-1.236521258803608	-0.06508352329529352	0.7386897160512726	0.28657563446184947	-0.3130222989008923	-1.3561238696340916	-0.11912261650980967	-0.8443719808552516	-0.8879987962418585	0.009892540582652657	-0.48281901417350515	0.12523160893089344	0.1431335386694693	1.3606632534441907	-0.32407050973205126	1.2776151169591603	-0.3828656697560419	1.586809748947729	0.2533868615826789	0.03555797813624201	0.030837283993917542	0.4838752236500012	-0.6636677217296427	-0.3170825007718645	0.1130850998400921	-1.255311604536247	-0.25135754837246593	-0.05216072629227993	0.17057564084256532	0.17020072304857511	0.846782148831787	-0.1324683433145259	0.4349035716722365	1.5145360027400339	0.1524372002045732	-0.2197762297640123	0.3841112776660932	1.1974200450781978	2.041733806400795	-0.005579097275373287	0.14511525532203845	0.7896410284658029	-0.6777517028715602	0.3185520412970803	0.8524372967611964	0.05976802462993018	-0.21790210324875497	0.8365209304926597
-0.4175143859418056	0.31765905876836986	-1.2303534391520574	-0.01563597457432812	0.7204188277143733	0.2850577021315496	-0.321224988709289	-1.3940276910673943	-0.08978071164778692	-0.8519527006961791	-0.9021925361537155	0.008699306099611398	-0.4494990321597663	0.13554754852195033	0.15421009337651312	1.3621212518105075	-0.2936599630469607	1.2660779824636619	-0.36801163912334045	1.6493141494187924	0.28841613995395143	0.02642184684003359	0.04504537604348966	0.49924262412294534	-0.6350884756762591	-0.3283547175047596	0.1217684798176063	-1.2733634152156958	-0.20873755080317688	-0.03245443946407832	0.1753238892997045	0.19544875347337218	0.8960779082118044	-0.10505775705720077	0.46130091820094005	1.5636798286584386	0.16266386873523844	-0.2555723996124753	0.4042750384839728	1.2214855975822256	2.058437093465387	0.024951946985398467	0.15411289654690608	0.8453350902799892	-0.6331012455243463	0.33828284363090966	0.8960369376359513	0.07336277479587654	-0.20925408354304292	0.8519365062635333
-0.391518877426255	0.35348982945465146	-1.232539395701092	0.04505736833752926	0.7156035701899575	0.27783704406112764	-0.3229380392438308	-1.424045923130014	-0.04286942281593964	-0.8627709097256826	-0.9084709849990908	0.003679741834350886	-0.41919575276590193	0.15318774608903943	0.16667721655583323	1.358764660134534	-0.2738190705694755	1.2667693418253243	-0.3572057113575979	1.704773778416314	0.3209929951249825	0.020689741661709005	0.051392240975134826	0.5240537948012767	-0.6065183830897268	-0.3404138546779756	0.13489825320739135	-1.2873383714258821	-0.190272731202901	-0.004617953404142111	0.17877471992397764	0.22375829114793544	0.9441041772370857	-0.08182078457530956	0.4836208666795258	1.601547480546041	0.16139369095518244	-0.30243565868917716	0.4303992336457417	1.2404553364007858	2.07770690161548	0.05973605888572849	0.16257978503901693	0.8896702997008257	-0.5862485210651313	0.3548146800181899	0.9280393345181894	0.09247740555568236	-0.19737075284337782	0.8654363582056961
-0.3627552799299464	0.3841836790917918	-1.2430105861632506	0.10259375938616037	0.7357158867577698	0.27617371255781575	-0.3289869197128735	-1.4511746587057193	-0.017282680849196326	-0.8709109309184921	-0.9120409622678167	-0.021091611297337977	-0.3859596685924227	0.15799403067735257	0.19383021951227364	1.353439189979871	-0.2442524145755583	1.267154098339641	-0.35372047004953033	1.7538446404387649	0.3504476515115444	0.018627602141727893	0.0507023411356863	0.5531197433175079	-0.5755613581979944	-0.33788650062549797	0.16656246499279606	-1.2996002139082332	-0.17860158508243681	0.024189379894172018	0.18850426317861402	0.2528947138226454	0.9856240959523112	-0.06626317333171135	0.4932816805392076	1.6404266637486078	0.17148236733182468	-0.3359132666043185	0.4626122514018742	1.2691953919820007	2.103833226379797	0.09513725470122562	0.16834939811470157	0.926362562938549	-0.5390708861348708	0.36953789194470626	0.9523442979952319	0.11074355909453908	-0.19146116578350808	0.8678521524726005
-0.3169268285123157	0.42010104970013334	-1.2572852982845308	0.17702972795468916	0.7661054805043501	0.28177958893484717	-0.3186509830292271	-1.4950682163808167	0.016763277246369293	-0.8738077934737987	-0.9030881456030168	-0.048324786823603604	-0.3724469454113786	0.1739764092694617	0.22572223059856933	1.3526870569811833	-0.2189880473264155	1.2732515873184767	-0.3494027683277871	1.8112444330320698	0.3653891761728204	0.030970521063312682	0.051110300483471684	0.5864955675141442	-0.5503688948796611	-0.3252698219488204	0.2061336302846583	-1.2979288427176263	-0.16505697160150917	0.04350855446418715	0.1909504730341155	0.2913358708300323	1.0283198921356593	-0.06681323429309523	0.5046903033713315	1.68623721513125	0.18975120359980382	-0.3738965682765107	0.5117120540292722	1.2916691921144499	2.126620326874659	0.12782871288140307	0.18075772620036715	0.9486490339168141	-0.48942687355702413	0.3909101665305684	0.9803797227719209	0.13274874679480003	-0.1791720207767907	0.8619197735091543
-0.274776440072514	0.4576631836203635	-1.2629264764755876	0.25190669949012845	0.7987422889848584	0.2841908127420255	-0.3100418962465695	-1.5392767739141175	0.03486967665293263	-0.868970195594039	-0.8908024257746417	-0.07708551384823557	-0.3547313153235231	0.19366918266761876	0.25756809450105045	1.3530133527001929	-0.17943365255529403	1.2823410090826637	-0.34530015409363835	1.8627590392281856	0.384886032511687	0.0408568234799011	0.04440887402443185	0.6126462279636015	-0.540456220915259	-0.3147602483235129	0.2563948415095418	-1.3007693388909136	-0.15717739294638775	0.06133928901569535	0.18786642554012425	0.3305118549991772	1.0598817813538588	-0.0742169793979584	0.5019219791317882	1.7160992229266647	0.2145870414802963	-0.41576435985443283	0.5607379123533898	1.3112747978695813	2.1481247639698795	0.15372023835143875	0.18785150162340336	0.9585297099105559	-0.4393579248078579	0.38732082102751264	0.9913194263373896	0.15297627383439905	-0.17253545348588273	0.8637984968401835
-0.22594148227729835	0.5123126890568199	-1.2635145923138045	0.32030854698752514	0.8204754822239233	0.29547113584618334	-0.2978306679057253	-1.5767715136731602	0.07709095702757249	-0.8565064542611529	-0.8799630277228749	-0.09517146591959089	-0.34542744558342303	0.22542518219782	0.29071629346035455	1.362650013520326	-0.1380306255116694	1.2894139159434967	-0.3413300151588232	1.9134177887839385	0.3885452157915376	0.05552338913625228	0.03809511574142889	0.6533243528869239	-0.5233093896415041	-0.3081065011408376	0.3138325056008053	-1.304508579719077	-0.14723125491595412	0.06026742459903933	0.19257990170968955	0.3682005443199372	1.077332745901412	-0.07578732423557691	0.49476397176442377	1.7574694567616223	0.2512012096668541	-0.4531388143522742	0.6069868676208654	1.3315620067065002	2.169178596874519	0.1838562110806544	0.19256153553512384	0.9621243852508286	-0.3924971022471822	0.3786342722155128	1.0004882069598415	0.17053200026334953	-0.17419337441846935	0.863133307837544
-0.17043974767914796	0.5750207512992527	-1.2637696945443557	0.37497228521145964	0.8371679021958972	0.3102050021303162	-0.2794627818195909	-1.6090543995836104	0.09414068427298321	-0.8553092488613846	-0.8531155029370943	-0.10203568116445597	-0.33879111349163915	0.2726009119347628	0.3182425348394865	1.3878325783296233	-0.09658312274661698	1.2905949380878323	-0.32007966718261704	1.980142902773104	0.38514824513464563	0.07049800142696935	0.023822946307387762	0.6896228115293348	-0.49399852953470064	-0.29167736036068603	0.3669501267919009	-1.2936921421591387	-0.15321647428769392	0.06347508078499985	0.20378520965440497	0.41705802237607853	1.0893597945140463	-0.08928005010834075	0.4768013395808359	1.8157931491339334	0.292430990418274	-0.49244529146112337	0.66040815855679	1.3664568022529997	2.1903679812650614	0.21873383155476905	0.1964814458760687	0.9739533973646222	-0.3642682517567993	0.35317468342771086	1.0015206158232355	0.19511447734439086	-0.17840606781734986	0.8681329872749476
-0.1213334253946593	0.6460788246085801	-1.261863824464947	0.41801143581405364	0.8591024994315649	0.3326885692589626	-0.2557576105734264	-1.6449624320923018	0.11108752169625032	-0.8433291215482793	-0.8238784015407689	-0.09884153173726822	-0.3248161119180398	0.3070354885630808	0.33521854552537356	1.4267003336037487	-0.05687944235638047	1.2853090448813826	-0.30227378263127036	2.0331875330207443	0.3695986690054106	0.07724178494045943	0.017068122027957204	0.7282292575744626	-0.4681166377058285	-0.27720949320562377	0.3980453074981422	-1.2779916051166655	-0.17716067548966322	0.0546074561518366	0.2238719462420445	0.46145198034171314	1.1123018849740594	-0.08947645636608965	0.46261355784902874	1.8691540671796179	0.34099572911763965	-0.5248187741222619	0.7129769305695847	1.3986395789062853	2.2071293106399166	0.25258214352876224	0.20782577563539223	0.9987692364156453	-0.3486889893568602	0.3395653276722167	0.9999335191137003	0.1995596909199768	-0.19561535221173995	0.8715770058984742
-0.08131631909479116	0.6877448208500028	-1.2584911165598682	0.45032499215758615	0.8899116375598014	0.3504470386498477	-0.2217280068093168	-1.6629412580699927	0.14284923105634886	-0.8397549975323939	-0.7913652303782959	-0.09974836144639222	-0.3260787162413305	0.32604116128281946	0.35674774501428935	1.4673818030690131	-0.025484630339989812	1.2845195425494669	-0.2865766217242612	2.087273585735791	0.34699278577785414	0.08283537994146131	0.005989142253283351	0.769354287220327	-0.4427062157492778	-0.2647135314730892	0.4236311365371611	-1.2768377300742526	-0.20134307626732723	0.05098983858403142	0.245766677180979	0.5067507453610545	1.132590667015436	-0.07801672727831746	0.4562425033915728	1.899992621813863	0.38559956802639384	-0.5578243569771407	0.7542849667543285	1.4381798216259527	2.217994687806816	0.2737648488652236	0.23247541013121448	1.0449650396140153	-0.3395613557821185	0.3261986511667985	0.9886648811068858	0.2015125690292702	-0.20942117791911805	0.8651808395333417
-0.058690731244414616	0.7143760966373482	-1.2601346521289938	0.47878505379520986	0.9178670796234945	0.3657974124429566	-0.1861694332428722	-1.6583449083691117	0.15546585878695898	-0.8293482696919444	-0.7508535049377236	-0.09767643901683838	-0.32032066138640924	0.3520093061101182	0.379434438932429	1.4911203754268836	0.001624364981191309	1.2878681265881275	-0.2864328427111885	2.1195488171373293	0.3256454312435518	0.0867413669419629	0.0008010100241176224	0.8119889977508332	-0.42266715426833246	-0.25459674834841844	0.4463022713028589	-1.2756477894796745	-0.2329114207123159	0.022594150287199778	0.27333023745908147	0.545106269886793	1.1513333365839862	-0.05620411163072917	0.45552769011753275	1.9296476697171348	0.428486379562128	-0.5836194818196142	0.7969882599607926	1.4614171463473549	2.2171611954542936	0.29713923579439633	0.26339028376016743	1.093306989302437	-0.3223203342353268	0.3216080022239608	0.9696721490077869	0.19441997909345105	-0.21607086379427956	0.8556694567512263
-0.040780169801065656	0.7468622618790082	-1.2632642568130765	0.5028181857491384	0.9471442708733446	0.3888329208385187	-0.15266379705515237	-1.6556456662213346	0.1620539635336445	-0.8163471034493881	-0.711375729765831	-0.071726765348876	-0.31846676473438595	0.3906185563570087	0.3826844312645369	1.5195415842004527	0.022686301079953307	1.3081750042908007	-0.28517274273475157	2.1487085260201546	0.2997557637658594	0.08149460142497715	-0.005077022044496676	0.8477462731401934	-0.40654670521240305	-0.2504645788873289	0.4747344290865236	-1.259368311274208	-0.2506538862504853	-0.0008020294946939524	0.30168417800633274	0.579660436540283	1.1744367309900983	-0.03750903385928027	0.46368961789279695	1.9464490877669167	0.4566894009908323	-0.6024858808846031	0.8346406991911521	1.4896811424641048	2.2440136462400084	0.3235432854786433	0.28744865699221417	1.1345614942594218	-0.30548166520261294	0.322650087583048	0.9518856295598674	0.19758026471240558	-0.21847855490719154	0.8418356778798494
-0.025148963424550707	0.7686247164248222	-1.2763540256482457	0.5305128661225849	0.9721382231841715	0.41779638605115776	-0.11635365085185842	-1.6350612617705178	0.16445420002873617	-0.7963763337046956	-0.6609075745684485	-0.040904767017501176	-0.3267981175988726	0.4296593381776333	0.38060473151396434	1.5591300276574291	0.04790508417847397	1.3221894597337518	-0.2861013375363009	2.175221962532865	0.2782120560874958	0.06827740626413106	-0.0012302430635466421	0.8775125764544904	-0.38972528631816544	-0.23797849551776862	0.49718801540107843	-1.2388170687789821	-0.25551426549965917	-0.04152638336616339	0.33359089987899815	0.5978710657890643	1.1925890847138023	-0.012357237519545797	0.4695340255788957	1.9730905066607995	0.484959543603151	-0.6162148229990817	0.8612292384025473	1.5142266554567483	2.260604431542733	0.3533147965444197	0.30865100489780195	1.1824877781036014	-0.2957600208732167	0.31630916988634683	0.9362721362575774	0.1939198129219028	-0.22424211393066326	0.8376600538478728
-0.0073352226532107144	0.7861839834087628	-1.2845163108059237	0.5708639175960084	1.0006737654916014	0.43396647583600634	-0.08714253380141247	-1.6263498431255605	0.1722607285741463	-0.7906119977048137	-0.6166751289490728	-0.009652615313824123	-0.3431178634353824	0.47110973502628983	0.3797950022619664	1.5863871350821908	0.05999448388188424	1.3455527469970263	-0.2836173728527026	2.2014033774555517	0.2521313961210013	0.054964916101287085	-0.0053546907105286685	0.905367596832108	-0.3764168088108012	-0.2007990161608182	0.5098273768723816	-1.2089097096462007	-0.2554314891687036	-0.0786314360501896	0.36344281617220775	0.6240109357294196	1.2127359475815498	0.027610613001097788	0.47729150509146906	1.9901349777670212	0.5089191813027546	-0.6380195275141625	0.8827555375238813	1.5330766731893024	2.2644022617204396	0.3855908538803029	0.32875876027597095	1.2300442477791091	-0.29117969176940783	0.3050018461547889	0.9259054345737396	0.19690488109222576	-0.22459238970583956	0.8421421362955492
-0.0027657078938257244	0.7880870643365763	-1.2697277780836747	0.6077314451122173	1.019259666699244	0.43920685222649025	-0.06373441503950045	-1.6137993288636259	0.16469438148472088	-0.7871529184337219	-0.5851403124762855	0.017810800202750655	-0.3509949528011445	0.503140945611626	0.3725800438965183	1.6253223923843418	0.06790371998569533	1.3721836090172366	-0.28287111646155993	2.2149322531651032	0.2544614432197567	0.045003264148234995	-0.02054530265529087	0.9229425841947595	-0.36399356440923375	-0.17179681218796874	0.5344720125297631	-1.1801833860333886	-0.2479936480655848	-0.10501700275783624	0.39703798979805927	0.6391438190995817	1.2241555594919014	0.07610574568646933	0.48478895276068484	2.007474717565704	0.5387735588384249	-0.6602888430833234	0.900295388011729	1.557189576055436	2.2655482987765803	0.41482885361394084	0.3520383184604549	1.2780238251938474	-0.2947638018168547	0.2907218692986156	0.9139498406866912	0.1946610358258108	-0.2274405588301815	0.8448746384234944
-0.011777186701209755	0.7600979271796193	-1.2651150629445247	0.6502676163150881	1.0393929746695192	0.4402541767343305	-0.04557658910505721	-1.6023902012560423	0.15829138373400792	-0.7798079954678689	-0.5504477016480467	0.04766062531460068	-0.3688279623018749	0.5376009177316172	0.3660892886690655	1.6525198577321223	0.05645770404953241	1.3955503530773194	-0.2837257617339756	2.2374814010866557	0.267516323552993	0.04337438446291953	-0.033698253773941686	0.9477549792695908	-0.35497540967642	-0.1477145352659343	0.5553094904274067	-1.1651659795268299	-0.2404328295071073	-0.13328233079127108	0.43603745867605026	0.6486451693485128	1.235435657638346	0.13580457708987495	0.5018265244044797	2.024588857205466	0.5615980610797175	-0.6733331129602249	0.919335064544874	1.5743219324989943	2.267191636614481	0.44116085796799076	0.39135332856724314	1.319530394335905	-0.2990668105319282	0.2831915683895474	0.9118044651436638	0.19921881333809335	-0.2299189179371012	0.8344835457477497
-0.043841681545937	0.7310021742949007	-1.2707994704439805	0.6908407051336376	1.0572853085930853	0.43865503608795064	-0.027156406236285575	-1.598054632411223	0.1294208468148412	-0.7825577442754473	-0.5050796505852132	0.07484289749819197	-0.3922275741129588	0.5480958404008656	0.35748400794965474	1.6806891103874229	0.03446834920244324	1.4331204740407038	-0.28552558763090347	2.2697238466878202	0.2856045528513512	0.047060971342541745	-0.052215549929047735	0.9494887247137539	-0.3561847285723354	-0.12321870653802906	0.5766467191423705	-1.1603186134770553	-0.2492541274149748	-0.14104381732229107	0.46828785008679025	0.6565892467729235	1.2493588765857793	0.18086766129181403	0.5347372845960217	2.0296852463376927	0.5799840031892763	-0.687767284329422	0.9387843794307049	1.5742347647869364	2.2971714452943286	0.4587000743360976	0.4359952989848752	1.3668598862142827	-0.3077352719185609	0.27738510847742454	0.9181377698349307	0.20673192515062816	-0.22590683354560032	0.8254413825733511
-0.07412317460368192	0.6785969619486043	-1.2837948909026442	0.7289171081761887	1.081510521705611	0.4234488101840929	-0.006292749837350964	-1.57373037123681	0.09976033067842083	-0.7772374294109536	-0.4789854684730366	0.10022783604809835	-0.41452035494052514	0.5498290387568876	0.3511608592938162	1.7011970340468452	0.014846678288229867	1.4645092411287721	-0.29734462394577665	2.2801281544836884	0.2974877471065305	0.05841437355733279	-0.07077129251483524	0.9535304575606338	-0.3719172828880655	-0.09723442616875086	0.6114999685247126	-1.1646729723338096	-0.25524947620388716	-0.13970690307120098	0.5010106302255821	0.6407116061442227	1.2641426662351187	0.2103913621772882	0.5627200573426653	2.0293401939703406	0.6042450237528114	-0.6934321467197068	0.9601248362322901	1.5520250236340705	2.325557359585759	0.4722846912056247	0.5011620803972827	1.401107126856796	-0.2978538402824985	0.27672803663283013	0.921060713839014	0.21306948717143492	-0.2199253336625601	0.812172758118084
-0.0874687115217101	0.6190094612008439	-1.3177963034732694	0.7706051608882853	1.1041358495493465	0.4113720449661475	0.023962924337291948	-1.5473113610053413	0.056053933561157246	-0.7833481330684064	-0.43789017804767977	0.10910780893890915	-0.4460775774014441	0.5454115257435851	0.3483194233624125	1.714527472595832	-0.007789326233554756	1.4949824079491776	-0.3114996202437965	2.294582755748239	0.3098872490439491	0.0741779398180801	-0.09897602124523228	0.9574901558420059	-0.3757970262436978	-0.06574588846424911	0.6452014203836671	-1.161216578937903	-0.2627457197278907	-0.11098026325696357	0.5306512380019968	0.6180172461373699	1.2774683531085382	0.22413143375202432	0.5814921346420215	2.0488898711532935	0.6410501810800824	-0.6874345527186421	0.9814849242648348	1.5180939155708795	2.344790622577538	0.4970189180802409	0.5538383826285405	1.4194866869878209	-0.29120521735901067	0.27197627227852694	0.9280107107580149	0.2276220927232337	-0.20727988024703164	0.8142181374303601
-0.09860070336590755	0.5729620170689846	-1.3619245513688074	0.8177929154170636	1.1310601598839527	0.39394679244077957	0.06876397560631453	-1.526358155835583	0.006368564693332625	-0.7728151475450742	-0.39799468962350326	0.1033812571015491	-0.48948310106698995	0.5462522939188167	0.34588900501484987	1.7158154688244003	-0.03151861801526582	1.535248078945478	-0.3230480012820406	2.3091087284847296	0.3059246526764344	0.08536069749440947	-0.12569735852517416	0.9575672928215131	-0.3814673999697849	-0.04463465477912853	0.6778105802669601	-1.1459117611483507	-0.24920110624696307	-0.07587931923484394	0.5665352305876125	0.6043756296543047	1.2927843042853144	0.2366231186242255	0.5906695032233089	2.0885133846709314	0.6980763136803424	-0.6642233213640691	1.0192096064251248	1.487607008278575	2.3748385055718915	0.5485968590976465	0.612829554585787	1.4371659888065993	-0.28485554667985385	0.2647588116188654	0.9394651225104511	0.24065083743390359	-0.19586517984909224	0.8411487600530867
-0.09380092379091834	0.5195533678262707	-1.4056801724881471	0.8744850341851373	1.1659413464223802	0.3895028581640833	0.10876721245747042	-1.4953075326447705	-0.011653723861693254	-0.7681856617962471	-0.36663936744861114	0.11413734749977875	-0.5383005654464539	0.5353392646053531	0.3434935354678293	1.7158115764363164	-0.053981133574739236	1.5766068492107723	-0.3215659470760184	2.3341468926315168	0.2883792280134533	0.09605479126514423	-0.15975021654476673	0.9625187522679785	-0.37581214936284374	-0.017505154024361962	0.7010189411748033	-1.1230089110758512	-0.21281256784998917	-0.025193709516807293	0.6041126541533923	0.614459934996586	1.3125876180468092	0.23524539456061705	0.5962697881872681	2.134656270694783	0.73487934612843	-0.6501984930028671	1.0758012102861176	1.4680562858977022	2.401256833316853	0.6170984361227092	0.6703101661928244	1.451788112152133	-0.25936903862950844	0.27578066191528705	0.9468228161933616	0.2594192809921707	-0.17260056762670273	0.8818082072268971
-0.09499195837644447	0.457881758435871	-1.4480565649885722	0.9634081031909496	1.1991673325098522	0.38568143755841533	0.1539901300721605	-1.4562574462407292	0.009569669052499974	-0.7513266729912141	-0.33579949305698775	0.10475770989559977	-0.5843551278682646	0.5341804950103514	0.3509016967095139	1.7254368006518057	-0.07698755632960211	1.6080665557811678	-0.32623269057527227	2.3508000357432906	0.28255234890840797	0.1096343290498665	-0.18899940664200682	0.9711519719902897	-0.354813167792951	0.003013377882304145	0.7595810206591427	-1.11090413184691	-0.17244725192556093	-0.0032068396304361325	0.6395371793107172	0.6237486643497461	1.3303488804485684	0.24638184882330966	0.601485511290059	2.181776089810115	0.7890283923144676	-0.6473786993182624	1.1434726809005888	1.444576290570509	2.4331036696434953	0.6912107781673015	0.7189876930314723	1.4975881745799375	-0.20890249637449537	0.26130656848926315	0.9598719854283484	0.271551761904992	-0.1670377133667	0.9140633142098876
-0.10079053439108673	0.40149161573958275	-1.4699652771070975	1.0613038415805105	1.2379929170380883	0.3784427610018371	0.1992603598003832	-1.44181149699131	0.05291121759799167	-0.7485506859085075	-0.33126910415333516	0.08782408700854324	-0.6075596675053089	0.533660199081204	0.3667599610738358	1.7239100824244535	-0.09563611548128458	1.645643139451628	-0.3315211383301709	2.364794103194163	0.2681346368467339	0.14479596862431024	-0.2176046190253345	0.9930062251208434	-0.305517105734792	0.014140767768204018	0.8465107237415849	-1.1109711425333397	-0.13075343714061338	0.013973055672453064	0.6774739508069568	0.6419219097047654	1.3552093559096412	0.28392095492201425	0.6135325561848568	2.2478539042711816	0.8387181920449576	-0.6602169496900421	1.2010536988019342	1.4406510531664134	2.4941305011688506	0.7501323310157622	0.7758228803076423	1.5582535422765895	-0.1259596166767213	0.2635664770833907	0.994198113816364	0.29686165687883703	-0.15364421338045614	0.9418936331446586
-0.10678036631290055	0.3452365816258532	-1.4982267251203245	1.1385550381810596	1.2620195628300193	0.37755685209914774	0.24214850909814647	-1.405599475681405	0.10069344036911643	-0.7369816249057469	-0.3263327054909986	0.07418870244785196	-0.6233256100326167	0.5451617197693587	0.3740684443984811	1.7205741554869332	-0.10559010654819331	1.6815155222955904	-0.3382874146037127	2.364048834771375	0.2626762645003559	0.18994696218727053	-0.2296778662156842	1.0103020500814686	-0.28886310242267876	0.0055968209448897	0.9495262011550716	-1.1254835199961566	-0.07634947706710236	0.00231014140608512	0.7139688040113771	0.6367302214585769	1.3760929816259297	0.30407056367350965	0.6342133165875932	2.327079901995513	0.891767675750071	-0.672524199952383	1.2445512716130154	1.4459107098662123	2.5844651165183943	0.8261407808549178	0.8362815541098787	1.6246340452628019	-0.04623079808333901	0.27149721887774153	1.0334879443199998	0.33210054060847016	-0.13292115928401751	0.9687953523315234
-0.1188008632225495	0.2878481472118909	-1.5105520091138094	1.206941384285764	1.2794963237183414	0.374208416755085	0.2680620295673993	-1.37754999273256	0.14467678785119836	-0.7215363633349817	-0.32067167835519805	0.061015270263797536	-0.626842338609539	0.5419901121346645	0.38902111642762754	1.713320466438803	-0.10930750095910638	1.7135945966767274	-0.33681138200220556	2.365888415678671	0.2523525614408335	0.20172919191105293	-0.2323498931480375	1.0535636516200337	-0.26247830055273436	-0.014613639980884788	1.0436439828356527	-1.1404358081446397	-0.048505212845545306	0.0020590415629371333	0.73316392976486	0.641028200994519	1.4087089225164982	0.30745651429155846	0.6601486128629886	2.382052952768464	0.9248250961666857	-0.6723902985073968	1.2849026124756717	1.4531169776172341	2.656175315990811	0.903822060613139	0.8838784484417473	1.6461261179572237	0.011550916672247034	0.28695370044544866	1.0784376496870236	0.37087881680046053	-0.12872455290816315	0.9873796466240607
-0.11925648166025031	0.2642885219607927	-1.5298109125604806	1.2770980069186915	1.2857341742610164	0.35156105658214176	0.3191561551757316	-1.3522074178572454	0.18487041281982683	-0.7244230221166275	-0.3081602824450579	0.06915809521245295	-0.6265254917582658	0.5318759636181281	0.39572230281327425	1.6942097764572182	-0.09752618519161997	1.752279309167522	-0.3394268712054774	2.3427120101849876	0.219020466524587	0.20663910067678967	-0.22930408147294887	1.0900763796499648	-0.22802995768132822	-0.012643827431868615	1.1062756670829803	-1.114421547266572	-0.014207854638498118	0.007545597187429295	0.7418183200603086	0.6495038306583572	1.4569277658142712	0.29852400706501564	0.6846467394724851	2.451157128270717	0.9526575886629753	-0.6588000881752655	1.3341024035060896	1.4521928384477298	2.7169155188235092	0.9779473081690536	0.8994132885849483	1.677080800189859	0.08267645787052458	0.3227870558054512	1.1079822587176902	0.38972902850142227	-0.12620358234144208	1.027002157412709
-0.10820447211032118	0.2385285387878165	-1.561298121704229	1.3356376177988873	1.3002125686083617	0.3295592337014265	0.38393390152481033	-1.3094811716035897	0.21782214081302786	-0.7261032808892719	-0.28833991399978787	0.07425792880904357	-0.5992546862269745	0.533530507869229	0.40806513624418744	1.6672780426063063	-0.08080998430337936	1.7867723248781082	-0.3349044349302185	2.309521045234523	0.19178527457686464	0.20687401393752913	-0.21514831928735964	1.1540400772124753	-0.17825446621445515	-0.0003636828158390698	1.1512149272106624	-1.04860937256553	0.04383728429249547	0.012296892064312814	0.7629618255604216	0.6557083887761579	1.5003783795685481	0.3128822371618706	0.6810164425876344	2.5012516650173615	0.9883799450562915	-0.6504847185748682	1.342632827732309	1.4553111019249176	2.7790124308014503	1.0239778840575027	0.9321705676651248	1.7131199771271142	0.16273696491637246	0.33129652523099434	1.1499376791319253	0.4094011693250558	-0.12283507462707606	1.0671380629184946
-0.1004380510170481	0.24960316549546607	-1.5806494010874788	1.3912462416660976	1.3095324676342637	0.32396974914166243	0.44325864516950997	-1.2781986193136394	0.23601549158769072	-0.7151498101876002	-0.23819432206734334	0.059814792542278374	-0.5817285695964697	0.5413440006428376	0.4245727837791466	1.6493702508923516	-0.0657244609005925	1.82631920758155	-0.3326986261183471	2.296545997121655	0.181922128384887	0.1934484994699897	-0.1880521293082747	1.1891802567657774	-0.14043021864106842	0.026072658231921425	1.177719440490529	-0.9690110292360051	0.11491730385692309	0.00972347944768283	0.7724135094318977	0.6542854643198444	1.5424358366094135	0.3610706222247175	0.6685305253833721	2.558593445930703	1.0403314661895129	-0.6407007017498464	1.3372865891677022	1.4787481859864529	2.87192312152625	1.0948719925262438	0.9392527852788654	1.7174815277428312	0.2368864953145419	0.3431210012616358	1.2182848216827056	0.44308858219135133	-0.09622867063927468	1.1196794870873705
-0.09173959765186371	0.2648635962598515	-1.5936579711456555	1.4624748497071942	1.320016822161652	0.32981512123052237	0.49109724677522787	-1.2399149861044048	0.25866261452546835	-0.7040224380291054	-0.20791199722330087	0.057379164547836946	-0.5663772039161767	0.5731063850055899	0.4335807140597333	1.6513823816542499	-0.03069344691178271	1.8608552979862782	-0.3191423040797562	2.3002326717227675	0.16540824695533224	0.182944995703251	-0.15781401157739772	1.2093399451401718	-0.1150119698070651	0.05604846696231693	1.2308458019331012	-0.9041039440554979	0.20244243220073668	-0.021766100451001236	0.7706040130823821	0.6661525140958976	1.5796636554115138	0.3856825756660585	0.65692646722594	2.570190753275864	1.0879266350168164	-0.6476416718708741	1.3234727463159461	1.531088092498941	2.9822823339165505	1.1601989390622527	0.9502422223056968	1.7444319903497316	0.2918337159252533	0.35960601893234534	1.2445306300332244	0.45627873933954854	-0.06711000988889125	1.1474370349602196
-0.07887648025610682	0.25049817251392026	-1.6005620039999378	1.4958223664260701	1.3084048889208881	0.3314615604030626	0.5096016339412989	-1.2069389611254382	0.27287229862806744	-0.7018253749399365	-0.19008063831223104	0.08390770358596814	-0.538802905380914	0.6330249619494063	0.43542783200388097	1.6508285933925504	-0.013760805429945682	1.8828668724906437	-0.3059914367451866	2.2986646029203053	0.15624045433124711	0.17976480203192075	-0.11963243408519193	1.2353204144761132	-0.06511973847310062	0.07818102292104558	1.2720471079360267	-0.8408892683043604	0.25195359414195767	-0.050747087089117016	0.7582118076259265	0.677787082782619	1.624377533754186	0.42194435531335595	0.6642397256727773	2.587131508392728	1.082412448543194	-0.6647332027892312	1.3174551196525286	1.5865227218256386	3.0831851880216057	1.1653273136100275	0.9622870459578261	1.7741599602150107	0.35218399721425897	0.3995199809417705	1.2551712043523602	0.49116400240012525	-0.033918938410658926	1.1619830477883517
-0.06292333812917096	0.2524738788042436	-1.5986987057489523	1.5304456885566529	1.2964100044189777	0.3394751569927419	0.5270951471101915	-1.1802043935138924	0.29535419818580805	-0.6999198482410828	-0.1697529236850271	0.0924200524386164	-0.5233307604214923	0.6574947567859374	0.42509209342100573	1.6635402140699938	0.014298287892616413	1.8881518639240125	-0.28184195030038905	2.2868815485422798	0.15177181210727483	0.19178526926069814	-0.07040284755413884	1.2538859386073578	-0.02264897887159483	0.09413792772206404	1.3225681560616644	-0.7869336438775447	0.23956204070674988	-0.08047860731012857	0.7349428717670102	0.6723570722136983	1.6533226779134886	0.4544036439761358	0.6562234486452168	2.6053240082087354	1.1021896990455478	-0.6756531352280973	1.2938086475875805	1.6233200064950348	3.2108054191409607	1.180968041555269	0.9595702809021951	1.8016769670855042	0.38845643688930365	0.417574029297326	1.265322805893877	0.5064790693344541	-0.022100338827456056	1.169827973252453
-0.03460131305713093	0.24779832995600426	-1.5962514009095978	1.522932029484145	1.3159064786253465	0.3411205951382734	0.5393551801491027	-1.157616394832243	0.29269231855403904	-0.7051383496277278	-0.15695624515740145	0.09997688752023923	-0.47472022250258855	0.6748870310653442	0.4212415724035255	1.6647734161658814	0.04095065096210679	1.8918776897013196	-0.25041519633573645	2.2854608806113412	0.1462111278262378	0.20768291337309397	-0.02794410464863365	1.2659205318069886	-0.004117851560227093	0.11053684740870962	1.3433974923551926	-0.7338689721653222	0.2027538912034094	-0.08423620582497592	0.7126580533723879	0.6723979608475006	1.6934265177755936	0.4875463770400067	0.6545612197731203	2.642082385402438	1.1251452688345835	-0.6847644994922311	1.2660671007445043	1.6621606207109771	3.321731917485478	1.2258817268813225	0.944647256793419	1.794083833586584	0.4122731099000407	0.45437246731351727	1.281819322985762	0.521731482756848	0.01540588506535907	1.1860436207266551
-0.012087321555230889	0.2542829490587205	-1.6143672754186056	1.51480924143752	1.2985360930873429	0.3575461970670898	0.5516481626956529	-1.1142551311653235	0.2509861185160184	-0.7042010601328639	-0.1446991864039115	0.1095827278998381	-0.46003991027189145	0.7103757843020657	0.402175155820421	1.6549761417148794	0.05489184987857608	1.8891239753047155	-0.21788154469057494	2.2940186957363147	0.15456119078094427	0.20323175031465013	0.004597595053900552	1.2541344910968812	-0.004621955531758324	0.12439669295121322	1.35361640281477	-0.6874499350066541	0.19000100832107414	-0.0744282796240091	0.6907342289336726	0.6811154175741112	1.746164701457926	0.49392820886476513	0.654860201533943	2.6448905852246303	1.1744948379099551	-0.6672098178543446	1.2609747594336391	1.6747272991993463	3.3820111258374856	1.2778282893968846	0.954642495597106	1.8031737482225823	0.3848511276233731	0.4506770083296379	1.2769614352974161	0.5273341934173332	0.029614365128837812	1.2058793722953447
0.01540281749651085	0.27577137519590356	-1.6147892131929775	1.5390164726796738	1.2869794750287447	0.3630618558849631	0.5572140949091191	-1.0991156247059828	0.1987539109371954	-0.7060640897963599	-0.15120689728574083	0.11307259144351156	-0.45361648995654447	0.7313589491399208	0.38645680971742463	1.6570202301523325	0.06967493045830374	1.8872349109967295	-0.18951267770512661	2.295412167380051	0.16068351857155452	0.19022952294900905	0.01939199517136318	1.2443454410784613	0.030159891914497545	0.13112737416417106	1.3511954728851547	-0.631456784984011	0.17350452440396683	-0.046901459318913	0.6551250402964808	0.7109851486898952	1.7999735754561619	0.5036566277628978	0.6494428714639918	2.605198118456136	1.2340567013332813	-0.6471968314999461	1.2732809237477136	1.6643001306805498	3.419951210455531	1.2952858126253592	0.965309673705927	1.825618263444888	0.37777318447249825	0.4435616366192897	1.2876064385009516	0.5307981892805826	0.0438446775807092	1.2215190009413752
0.05340100230526813	0.3253850845777807	-1.6545033049020113	1.5545305403828158	1.2895778702525236	0.3695485109012641	0.5735435329512981	-1.0593629213615847	0.16185875692322874	-0.7090542439965674	-0.1699368698792625	0.11646112089346165	-0.44338315107705056	0.7442252257880723	0.3650238424891567	1.6544535610505158	0.07664219968061037	1.8905546382968168	-0.1750143443075579	2.2955732415230403	0.17097812093109893	0.19925706226619644	0.043570528244297156	1.233488717311941	0.06283113562731617	0.15570273208551297	1.3369536521567809	-0.5776858295418916	0.21052570821221436	-0.03535218937810773	0.6285887439247091	0.7473000967395723	1.860648762254695	0.5333837846838081	0.6415678564610401	2.606431265805463	1.2982236779184457	-0.6274417626939444	1.2807290127737054	1.6468260983286158	3.4704313003773235	1.3170059134769783	0.9742652762322779	1.8688172635438658	0.394444134518161	0.4482032629612589	1.2875712468249123	0.527646399053077	0.07765509944544784	1.236715853548669
0.11276161599421977	0.3805433486761586	-1.6756412861190835	1.5600259589199377	1.2882531425565578	0.3976314477313856	0.5957267185642682	-1.018963492644591	0.12070188122704999	-0.6996281997213863	-0.19349008434271026	0.09761457059852423	-0.45224891637856846	0.7582130098607817	0.33897406487377446	1.6687391933058056	0.06828513838885981	1.888994570867674	-0.15377413798106138	2.302344726371572	0.17039335002312234	0.1948856810698905	0.06935953958021639	1.229060075171025	0.13292679286873313	0.17444315865681564	1.3704336044920071	-0.5696450926061198	0.256236184629916	-0.036396995622010764	0.6072194243085471	0.7795378638758386	1.902282159710948	0.5585952435389901	0.6081770796810213	2.6059491652756224	1.3740207432384153	-0.6252748508870755	1.269410953751253	1.63174406637146	3.5587654863093645	1.3643515985580357	1.0202730624354686	1.9062235886087322	0.3930510430178055	0.4310918940364842	1.317955907496541	0.5556833146819877	0.09360270160535941	1.2468320561003645
0.19610134246427202	0.42573845054334136	-1.6823679637499347	1.5787660354424722	1.2609785027349028	0.42658415190368115	0.6051863250735947	-0.9935809155748938	0.10516583369636116	-0.6898093662249458	-0.2339498798468595	0.08495552708802279	-0.4896249517605442	0.7736645108025119	0.328137475522566	1.6774286239449558	0.06353977486697943	1.8625557414249414	-0.13934151402223716	2.320867726920318	0.1934793948003138	0.20309767246300164	0.08749877916695607	1.2098137865857164	0.18721481083444985	0.18014665755033324	1.386222330002311	-0.5907763448732922	0.27924790808958744	-0.044312773866995656	0.5720180384759195	0.8032123828472624	1.956589236511126	0.5950364221982537	0.5715149212767356	2.65364135359567	1.449969549930653	-0.6141808016363562	1.287156277789809	1.6366876055969743	3.6273485667448933	1.4460297026431432	1.0828542939213084	1.932692728652707	0.39053886352130524	0.43237317071833814	1.3379780559695749	0.5882323450941438	0.09974181601161994	1.258533847846333
0.28305837343247225	0.4682858603680198	-1.7060402015331408	1.6037124966331242	1.250854406060593	0.4481481505964714	0.6189504890552362	-0.9600794262306931	0.07492885050428189	-0.6791772583289063	-0.2905780809783099	0.08728737491148426	-0.5074569270814255	0.7956879318754241	0.3069338905626452	1.6770729966594335	0.04803958018519449	1.840282622668149	-0.12415228073819147	2.3362202714553164	0.1964663519106753	0.2007784580539096	0.0959591298296673	1.2209484483577626	0.23602534117266022	0.15101050967274826	1.3925931352226286	-0.6153530818199755	0.2877699133744393	-0.05254447131119035	0.5410805786878862	0.843914097180566	2.0198938191257607	0.6008545461184397	0.5498023995039679	2.668798193695584	1.500546924195307	-0.6165172245845711	1.301697784935793	1.640927615294613	3.682458904339318	1.4728293125142293	1.1612741433046723	2.0044425588726718	0.38836125672468313	0.4423738632195266	1.3422764678286447	0.6049937524226312	0.08771494693388229	1.2670982843733813
0.3292288964939053	0.5109362161147168	-1.724799913308302	1.6244237558918002	1.2465355668376634	0.4523887512620278	0.6384061876469846	-0.9409996339344386	0.060799805510755325	-0.6583366673378317	-0.34886838538945447	0.07224886819014956	-0.5174443897017917	0.7901504680901057	0.29021138173984584	1.6577401398575666	0.009485740695855924	1.8169352817588469	-0.12248049316884924	2.3367853832573533	0.20384690207138179	0.2167802618196521	0.09951862853691514	1.246185709018134	0.307508610925187	0.10994330848085059	1.4028252159241572	-0.630146002526994	0.3030211753767724	-0.02977255363934498	0.5234480454668264	0.8792091658785504	2.09068361231283	0.6403265805624339	0.5362301361861845	2.706183158521543	1.5572473253160528	-0.6177573856186733	1.3222634624888476	1.622872599380366	3.713340757400682	1.4838553804400587	1.224394512600601	2.0598978798944243	0.4317129374619383	0.44373589883368875	1.386438310570873	0.6366104136232811	0.06914611758160447	1.2759650795379933
0.3815472796522487	0.5455486592911365	-1.7519924632511195	1.673275287718933	1.2752356363535857	0.476165770414276	0.6732988713774274	-0.9194555949598457	0.05643030200565378	-0.6279491565989763	-0.3992793910941444	0.05568904390520411	-0.5412967913053155	0.7646445403897267	0.2914062861527488	1.6362566801700837	-0.007325369442160172	1.801154057467167	-0.1249102634118111	2.3413698358476105	0.23582045378339758	0.2390726437986846	0.09062361961622302	1.2582484633372677	0.3748635344687528	0.08189880342685982	1.4471718151640256	-0.6378021404217625	0.3422627005229449	-0.05098098996024838	0.5006377334481593	0.8947047898428714	2.168897631861134	0.6622988448720467	0.5149350916977948	2.740781382005866	1.6596227544397348	-0.6252092481657062	1.3224571573009802	1.6060269009528507	3.7611874462086883	1.524948783822265	1.2736162762828507	2.114415762208833	0.46538796812943584	0.42616747728038556	1.4441240510758822	0.6407561646502967	0.06173459625884796	1.2850471130547687
0.42985289497922236	0.5640213754774226	-1.7832025445851325	1.7357893158232192	1.305738413472905	0.48217568631768914	0.7188241077651975	-0.909973541706035	0.005500629077092869	-0.5742539842306931	-0.4703727132039261	0.0289180344904812	-0.5250605554916217	0.7846551969404179	0.2944753815243038	1.586372636354217	-0.038863059961054325	1.7909471885608155	-0.15101328513194995	2.3420987263957844	0.2752613982713171	0.2677331696903077	0.07834639275198053	1.2780261400036261	0.4253495472176051	0.07051022292672575	1.4815976303303082	-0.627632433905276	0.410943076986446	-0.0658934103864349	0.487029526692524	0.926333900458826	2.2434101503305373	0.6833015590168368	0.5005147076419715	2.768395585351654	1.7277381315261973	-0.6357317449398393	1.3081394461879334	1.5961909393700036	3.7830775183241543	1.5267392668979478	1.3248917040403527	2.159427223829052	0.4976800021625224	0.3925370163181136	1.5008191578703463	0.6531435073065819	0.06525746278939333	1.2816063742537513
0.47545345298611386	0.6110507229798472	-1.827759140684805	1.8046947546174188	1.2834705068062393	0.4733453768172963	0.7595181577978768	-0.9037028144402853	-0.02471836417675879	-0.5161527999696975	-0.5259777617747049	0.023102663925554816	-0.5442061977658439	0.7985760497484465	0.2884614805296007	1.5371097040789232	-0.05822673408356839	1.7794709237482458	-0.1825144111944741	2.316519341108094	0.2930344210404413	0.2878437393561521	0.08394889206737859	1.301598221423841	0.5115659188328312	0.05898100132661942	1.5262148181775421	-0.6112495455209166	0.48769050545882964	-0.04688221795162191	0.48081279720791	0.9765801901682234	2.294283151015084	0.6895530933940662	0.4849317234088578	2.786884212199345	1.763866202351346	-0.6398799937321697	1.2757138876379472	1.583865048234387	3.7929793453692375	1.5045254989141952	1.3892453255816923	2.228204737184746	0.5384546078364904	0.3652144718941576	1.5444416343124643	0.658934178502872	0.06745793772475425	1.276777860553545
0.5376655477215845	0.6286665022356653	-1.8538321665990884	1.8630057782313174	1.3235399737641995	0.44803503454448973	0.799381429646498	-0.8789014539231148	-0.03782198269131702	-0.4659241074116447	-0.5597522752333479	0.036014508333100236	-0.5658987664634789	0.8114414473833558	0.28843194633195934	1.492782069310889	-0.06206368050045517	1.7669708458983624	-0.21216022808478324	2.281249092283624	0.29974090709271284	0.3308240014201103	0.08882838489468582	1.3559895871484522	0.592180103417067	0.0561028816736159	1.5738815156838906	-0.5802975098231103	0.5398311264012402	-0.025380591296621506	0.4846072973702576	1.0109873913893617	2.3303501473840305	0.6800029762662363	0.4638603666506981	2.8111995318008764	1.782283905155051	-0.6392677765550089	1.218796405343029	1.5928885206492858	3.8250065189150098	1.4895939476105469	1.414786837694835	2.251705521373073	0.5913892006025888	0.3643626127244609	1.593564904878324	0.675182676572638	0.08975857339473829	1.2611587307981966
0.587819834508729	0.6230718084933851	-1.8873942181759873	1.8922617431422257	1.3477736969047505	0.4199821285246289	0.8476064135127339	-0.8387278215646568	-0.03690212874457876	-0.4209129070758089	-0.5940062175526051	0.05829316625047023	-0.5694127803182973	0.8289146324344078	0.2858107862912968	1.4399707157786539	-0.0718019237420141	1.7446459503372018	-0.23470250602760906	2.2626199060102046	0.3084005095982367	0.37559270689365987	0.11300157818558083	1.4167380195016608	0.6593864489479709	0.06337770999956151	1.5986834758678554	-0.5490658993079662	0.5820066641376618	0.00904449969940058	0.49737952895185433	1.0186943147377199	2.3726075364212447	0.6691992605379702	0.4410828937894956	2.865141860224419	1.7817039381308963	-0.6305742926393227	1.1473518121381636	1.6149810965595548	3.8650533244240846	1.4929556453656605	1.4633913916983212	2.264453967609562	0.6346471432989296	0.364051248136608	1.6147397602910079	0.6752729401067816	0.09464117639535011	1.2489762400657292
0.6259596020103226	0.5998088250290988	-1.8942829646208352	1.9268951178676932	1.3553873353115444	0.38799168276609225	0.9004585502444504	-0.8028819527447967	-0.016043268789206165	-0.38384551272916234	-0.5997858335381042	0.10460714552854891	-0.5721355173160603	0.8600613479312227	0.27641029730039496	1.3815574774095665	-0.06405459747410779	1.7272707369190043	-0.2521045205077016	2.2410953218631087	0.3073109181264332	0.4231981007987793	0.11485982233517915	1.4672639654754085	0.7223450552240248	0.054555829573921036	1.6226688810508325	-0.5101869001338566	0.5987414267665353	0.07037852259338548	0.5220630179295289	1.0107946306871516	2.413993318170767	0.6635566952839286	0.4163513419704029	2.890787605620469	1.793799500399743	-0.6243218140923903	1.0687562158691584	1.6246342480796137	3.921681599803373	1.4896791490445191	1.521918664917757	2.306938785850832	0.6595598303265098	0.3384112261860907	1.6416081261486006	0.6841378810836071	0.08699601021435685	1.2610377873431715
0.6390118705160335	0.5813369557858158	-1.9196579111709755	1.9648210816424438	1.413968949900926	0.35059293833636407	0.9198677815818362	-0.767957388819949	0.03426953862592182	-0.3359479899998235	-0.5927982687936237	0.1534663513111544	-0.5566928852640827	0.8858357742219768	0.266604943683494	1.3340531360938237	-0.05321564445569519	1.699385809134944	-0.26736178735855026	2.2259750877128828	0.30474975020522177	0.48991679109301944	0.10717907985017286	1.504877425958943	0.7379510529111126	0.03919078940195247	1.6241738805174628	-0.4416468673219834	0.6126932744722219	0.1062856799049993	0.5389733574855935	0.9975572275553874	2.467015623189737	0.6743082920331831	0.42099502244732634	2.9013294418353115	1.806872507092919	-0.6137467452744204	0.9934023902059135	1.6319029322170473	3.9508926464437906	1.4780190822129549	1.5655022572770967	2.347839200643071	0.6817944936313565	0.33127613427134167	1.6404015543986863	0.6931992779876861	0.09310496145244337	1.2772995573214085
0.6320851231927638	0.5885673717234272	-1.926028892135001	1.9932844941450294	1.4670474130338327	0.31860574591560553	0.9318915356728068	-0.7248093772694236	0.06591920538828774	-0.28572411900514905	-0.5689722561475339	0.20189369384221031	-0.5348431212293818	0.9131483937764637	0.25179723534110343	1.2924642557447286	-0.041919563361461146	1.6791734673102028	-0.27310069338805715	2.2078201836524727	0.30498117735083524	0.5522086961200244	0.08348646694279464	1.5448380545331981	0.7631177803951097	0.050457983238420025	1.6499564250794467	-0.37482568087972423	0.6365361815024674	0.1428388661234095	0.5442683127197293	0.9902206384046082	2.5080023899146986	0.6705749272734598	0.45373750253770806	2.8972709278793465	1.8270638590502348	-0.5932548815207122	0.9102471133594081	1.6368478166233036	3.9840555861842164	1.4592108656635665	1.541076753632127	2.389798285012617	0.6929074989126607	0.34888815491600744	1.645426542698429	0.7010468958385174	0.10565801024166092	1.2965951631206205
0.6042660183678943	0.6289493176779528	-1.9270479860972554	2.0169882215042483	1.5060219230525147	0.28784869056014906	0.9331869864004908	-0.6950655853487528	0.10698739384513438	-0.2408498286433806	-0.5378116380309443	0.2486938012896164	-0.5039228242830379	0.9355918393406654	0.23870127987033798	1.256832934293486	-0.004802426248546382	1.6632143382193056	-0.27461105969951916	2.198015396220903	0.3202492424981788	0.6406945378008893	0.05318747569667226	1.5870674898221662	0.8053073030440772	0.07046585400828216	1.6879346136884432	-0.31429169973802235	0.6564533062898359	0.1903599924733447	0.570194756663283	0.9892206192464765	2.566063320828914	0.6848610137309461	0.48319063466865425	2.9351451460619993	1.8529273884980981	-0.5559805161063297	0.8489387790732399	1.6115886852472214	4.002371159645006	1.4598786945504378	1.4931775659312474	2.419136155543854	0.6852829908770709	0.3737396369925913	1.637670010020408	0.6988200413550001	0.11220399227195751	1.3080560929010725
0.5911883519757579	0.6786828694947591	-1.925540713253083	2.0298905085044483	1.5648276350465675	0.26118608592698034	0.9261704309917418	-0.6677665268408681	0.13982913072478648	-0.22241587055435943	-0.4997364227071399	0.3211853193936788	-0.4531897097873103	0.9507890193765155	0.2248091316548267	1.2198338644217799	0.0500621467710244	1.6616018176559848	-0.26635860917476045	2.1870330546301835	0.35151825094757233	0.7120926559258012	0.03183475527881697	1.614923734596284	0.8217424191053938	0.08933017869146508	1.6879872946562489	-0.25805111108603523	0.663482013902476	0.20628595192158627	0.5852947768571084	0.9704574093180268	2.6170778162030217	0.6892074622700948	0.5123420420868438	2.9819532449831097	1.8632118037453924	-0.5133163928643902	0.8019834921158455	1.5899336966322068	4.033079841204556	1.4681808225136812	1.471976917703497	2.4289054431739063	0.6547806323635922	0.4280989841032664	1.6296884421350615	0.7084665583451154	0.11048574500302291	1.3412550713055273
0.579065702241149	0.741220547978557	-1.9319856607143688	2.0434003218911743	1.5647623914983724	0.24416612421175526	0.9242483763794717	-0.6366442620893845	0.1523753767672433	-0.21850580691332588	-0.4765089457425956	0.3741221122145604	-0.38590744251004233	0.961214116430207	0.2036552625942687	1.1806234670692457	0.10500450776799197	1.662908937736067	-0.25483684996700445	2.1822257727917425	0.405277352470926	0.7713096350162413	0.007081661658478439	1.6387260025585206	0.8296037878824833	0.09856812237119007	1.6684007502850453	-0.21471133741359827	0.6590742929831934	0.24838678510563783	0.590796925544421	0.9531755361798933	2.628320984235491	0.6900523383509138	0.523943220144745	3.046145574285924	1.8665841120022229	-0.4710681279692122	0.7735129722298109	1.5766217880129705	4.03788684323766	1.4699901000233286	1.4598978738709039	2.4159181361144193	0.6387355640064949	0.4877559561921022	1.6327539483369768	0.7278275554569367	0.09606660154277326	1.3811992096889802
0.5703455273686789	0.794240937375106	-1.934536683019882	2.0326309332839623	1.566522548961642	0.24609935762228474	0.9168896530067803	-0.6124408437809286	0.17012828966828356	-0.24138917096546395	-0.42130724668337394	0.4381048437144064	-0.3486570599797343	0.961094570629254	0.1901716707794616	1.1533967971169674	0.14953170187633158	1.680161810606353	-0.23911021489052628	2.187089550784814	0.42876008573728963	0.8066518918619139	-0.01593600279916064	1.6535032439184092	0.8648340225455223	0.10185477093363685	1.6774199714323206	-0.1931080716667955	0.6574241476169526	0.27963873411827767	0.608531718096393	0.9294391001344267	2.6296807482021665	0.6780759455948877	0.5356948491162347	3.1010964512956334	1.8915714412691973	-0.42736121352441314	0.7332925062402171	1.5492013547393009	4.038795695050625	1.4708007666083298	1.4516793649667952	2.4079889170354014	0.6216651456941672	0.5556754256227945	1.6388322929263275	0.7550128080931049	0.07279844634507437	1.4263264925814427
0.5677897422672682	0.8469108194098499	-1.9260469728343312	2.0167376350810287	1.6019597239977341	0.24710288719849482	0.9215574999222937	-0.5693039826678619	0.16607976453471504	-0.2798300380986386	-0.38728433281528807	0.4847222078172607	-0.3020706188615224	0.9552051819058363	0.20498922385439938	1.1252526595528476	0.17692752898297073	1.6988993025580523	-0.22402947612993804	2.2003403031373936	0.4526516072575532	0.8464009885092871	-0.051673028073877615	1.6515821658097285	0.8739808564500166	0.09566488823604855	1.6733264207748753	-0.16979080168469704	0.6620480682840084	0.2847629507449706	0.6066060740762537	0.8737920060231102	2.646587948657739	0.646882736656465	0.5300691918468845	3.1309623645345095	1.9433847452611879	-0.4071090693039273	0.7109835753779687	1.5262638708052099	4.036846619940558	1.4641976554754754	1.4517076929307553	2.3857172458257176	0.5791816234281482	0.6351867531628284	1.6398198144478346	0.7792480360486765	0.034591958170175165	1.4625224088036446
0.5542079067816121	0.9191769933922777	-1.9009008293157172	2.015867867088807	1.5973784922440186	0.2377167574515277	0.9412962263360687	-0.5594790534622007	0.18515115054006112	-0.3158041709816027	-0.3506224617662662	0.5110703783431281	-0.23806160837019846	0.918134460545916	0.2342168811359821	1.0930004655351966	0.1974292135040697	1.7282344618100591	-0.21328999729823125	2.2292948528459293	0.45427266940790023	0.8686911543254825	-0.09892369138124929	1.636655548076826	0.8858286263703994	0.08897271589570216	1.6681337535618486	-0.15426447016425518	0.643546687818626	0.3077347381195515	0.5946485222144713	0.8114440826043037	2.657865075415703	0.6211398013705731	0.5139758814064218	3.1591888498588507	1.9838224460488	-0.3978280815650206	0.6957719888819044	1.5142177772638534	4.036259031120611	1.447508198115016	1.4543546578831885	2.3857244476595767	0.5439721731370707	0.7149340524004206	1.616312014252826	0.78415412461036	-0.010371941480507036	1.4936919970305556
0.5448791648736302	1.0008697700399047	-1.8745311155624225	2.0342612019326998	1.6044389788291564	0.2545656686766432	0.9665518831314367	-0.561872216101741	0.18647514687101568	-0.34419275124732285	-0.28931846790917853	0.5407263340211579	-0.18118119957883821	0.8630202823074565	0.24515930136207179	1.065935170985875	0.23534867521336578	1.7654338037418733	-0.22558368394795786	2.27291126657353	0.46104838449380325	0.8831671299778374	-0.14927997192254724	1.6144535663402397	0.8904411777099099	0.06830265994680407	1.671990239864168	-0.14809202901271679	0.6160492769991518	0.3344128938685674	0.603011154499389	0.7954461125675566	2.6691577665895188	0.5965414262948168	0.5024329910771212	3.1740395489694877	2.030403547534085	-0.39812913514938597	0.6889193805283476	1.5253948840461122	4.022631031070985	1.4199091983193068	1.4424410493601225	2.3809748382294114	0.4979280474400187	0.8082067288359905	1.5929227166403985	0.7811637468203814	-0.04095011654615474	1.511775093445912
0.5449090529941201	1.1107125606679147	-1.8865892983158006	2.0694773357819347	1.6371033030669468	0.2829862018654447	0.9876874433733234	-0.5797184912541435	0.1975026633915289	-0.3586656268270054	-0.21953553731505648	0.5532170019224492	-0.1475195503974473	0.7928182892625485	0.24663355006099846	1.0468090116851245	0.254802300344348	1.7831862588987168	-0.23278013519668836	2.312949159774761	0.4686648034859096	0.8990525851946289	-0.19317404824015605	1.5883947356282908	0.9057884904642386	0.04852249381499229	1.6698422931313641	-0.15077802214154445	0.5791174219885934	0.33793767183919327	0.5822341982910678	0.7785777987541647	2.6818611598182516	0.5496992195977555	0.4828790353289348	3.195901448960698	2.059875621806807	-0.39872899564957676	0.6937002396413238	1.5683370888613788	4.00358574873014	1.3844979788056955	1.4198659283210275	2.3646518817874553	0.46650417187816806	0.8980125396774703	1.560855558695278	0.7731494069123672	-0.05363109547086593	1.514722833926021
0.550484801143327	1.1995621750797643	-1.8750045011448886	2.112709321378583	1.6134695369021923	0.32698296556619055	1.0295952744138979	-0.5873398152570595	0.18277616308107836	-0.3762643331577732	-0.16779273460147612	0.5549589414056032	-0.11650268690769212	0.7209062159098909	0.25788977113702655	1.005907363357441	0.2732055898466889	1.8259099528985487	-0.2457378886180348	2.336903228826707	0.49515869339209007	0.9031735399903354	-0.24389129804729545	1.5728314317153285	0.9400317426145952	0.046535101128479577	1.6501527814139947	-0.18329701703017148	0.5342947510007379	0.37164133182034725	0.5815306252889451	0.7583788136559206	2.696367195391984	0.4829951557754256	0.45396818479537054	3.2225185482432837	2.072417408704152	-0.4097612615154449	0.689022771678067	1.6074353051893442	3.9866770444358095	1.3455847297633687	1.402128090407762	2.336723170081342	0.4252392441440335	0.9723442951636476	1.5318323610279674	0.740841433232571	-0.06325381641100081	1.5006042229686138
0.5582436449666168	1.2590877007732777	-1.8491767152615217	2.149353215081047	1.6137744795731053	0.3679218420121454	1.0792575045385546	-0.5859933999339402	0.16797391566230133	-0.3875131526487105	-0.12558020413319496	0.549791306347194	-0.0970476955861028	0.6500873153894771	0.2618436618462513	0.9651665892668664	0.29365224877563445	1.8788560291573304	-0.2659213561732119	2.3577809169777084	0.4946261505824949	0.8943055643974235	-0.2860029551202608	1.5487842844530688	0.9295835245099111	0.032182174586668486	1.6458772419586758	-0.21380925335574408	0.4855668731486369	0.4017528690453568	0.6134499392562823	0.7470152781989733	2.703717844514647	0.4031556005348939	0.40237298461876836	3.2410500920520873	2.074432294141517	-0.4344420387620581	0.6975230946834818	1.6245123747044214	3.962026976867299	1.3015117821166597	1.412249105371432	2.303855200653437	0.37130165434015333	1.0059451087437932	1.4867427268538356	0.6994232141478651	-0.07374935410639319	1.4864866369557412
0.5885002452892684	1.2785287692420808	-1.8267975762204203	2.1935540377209573	1.6446885747136555	0.41053981613679885	1.1524420220609932	-0.5588922616909447	0.15391304306626866	-0.4081808401344517	-0.08547661346149268	0.5458110874327208	-0.10385751134757608	0.5895445591333319	0.2643934475759474	0.9373321721966204	0.29238022730810176	1.9200387131991197	-0.29201972963723377	2.3549233534969476	0.486381462794024	0.8831084016626525	-0.32356084607030244	1.5291572085562244	0.9341655642932502	0.029197736959281108	1.642913937519607	-0.2510697552197355	0.4427931933281852	0.4223495501449509	0.6115675034041339	0.7274856984484039	2.673409682010809	0.31910359739335636	0.34412859465858714	3.2432274125459117	2.07243365778026	-0.45409140181325114	0.6876996267114042	1.6676408870524042	3.939090710023634	1.2787454577743513	1.4548747593014966	2.268248133747736	0.3245955938618765	0.9949581377204613	1.4394157878604923	0.6582067606100683	-0.08315920925970016	1.4716731136042056
0.6267271513956703	1.269852854507619	-1.8172892651825976	2.265746237973203	1.640320093660577	0.45581776928028983	1.2256307638792834	-0.5082929703087462	0.16967317579242286	-0.4008812174384787	-0.04158864527459936	0.5302404995372882	-0.12834779508203495	0.5288948829028055	0.2567773163592055	0.899642996952642	0.2816729992234234	1.9368064321521348	-0.32472707816211177	2.352496122428054	0.4592858010446168	0.867390266740067	-0.3642454997911453	1.52166267757902	0.9382819711976224	0.03762448286595193	1.6576622139157489	-0.2838672563167474	0.3932754741720665	0.4432144078011637	0.623077644974027	0.7047399355876283	2.6516308193936715	0.23037227002303567	0.2809885840863303	3.234256337107822	2.070598762109012	-0.46245350211928127	0.6736122553749474	1.7089395500375393	3.913457744896553	1.245429191166647	1.5014391333405757	2.235995921114795	0.28402302971917126	0.9578814704258527	1.3839370681813683	0.6032352063927291	-0.0929924020844271	1.4556973031509859
0.6566458616049916	1.2593299603498649	-1.8000189099222728	2.3325260628634625	1.6650289600325507	0.5006412561618363	1.3087987005965904	-0.4583668865881075	0.21799351864561617	-0.38946981034525013	0.014211731576224027	0.5217243509529794	-0.15398756971878735	0.44898011317164854	0.2552353851240176	0.8623034684150703	0.27058771760992106	1.944370053864235	-0.35789999179397813	2.3720137407841873	0.3639268200504579	0.8521397421761231	-0.39595024205687473	1.5211545530314725	0.9326386598952701	0.05028887905869145	1.674538083034406	-0.3171518649948514	0.3332387034811292	0.4670448411911069	0.6566351657677719	0.7096816190442838	2.653311776305649	0.15258565393472803	0.21668074801334858	3.1970373178648352	2.062006750634789	-0.47098971923716465	0.655357828080178	1.7218694273261506	3.8791829246858605	1.2222255829940984	1.54864598560227	2.2103057794332606	0.2221890915610499	0.9115685033149268	1.30903421912272	0.5433352632111531	-0.1126491163688474	1.4108990274539734
0.6735135661869327	1.25974191342654	-1.794962888909542	2.37611061772999	1.7058799312308506	0.5453721480450789	1.3855696452966497	-0.3958031758128894	0.2754456488269798	-0.3883194750266943	0.04264131316425067	0.5088171374683954	-0.1679841597967371	0.3740415173154533	0.25095907942387574	0.8358417446016526	0.2724723441411766	1.9381425592663042	-0.3929437228707407	2.3746619980325	0.31021688339390907	0.8328801790397495	-0.42989523647927796	1.51016681883944	0.9134827089770836	0.06256400077829352	1.662820159581813	-0.3553903666777355	0.28356328670957215	0.49383964772932465	0.6656587801463643	0.723655017584486	2.6883685005911344	0.09959930538824267	0.14904065557238244	3.160330441024469	2.0489212446522993	-0.4822298019429866	0.6589202421249414	1.7544109636832306	3.858340241584812	1.2056802162940332	1.6036554922571387	2.1887434888587114	0.16348658081894518	0.8754657726458293	1.2220237577125	0.48425618722831765	-0.13516711836186313	1.3576808324092227
0.670935049275572	1.2364770285752118	-1.8162603090207092	2.421962105587971	1.7046247020970924	0.6012382141162196	1.4531442979287703	-0.3357692205360789	0.3291028488811924	-0.3851352248681652	0.09102885760709802	0.5039202332908035	-0.19428658517181133	0.2960717641586248	0.22489884178016212	0.8131751826975233	0.2825738948445976	1.9209395845064683	-0.42575069197558024	2.4173260608896756	0.28112521994917666	0.8196796051001822	-0.4617395606475088	1.4943072109734497	0.8886516086109744	0.10867000423645903	1.6307147015884258	-0.4047158643498543	0.22938923275144601	0.5110991541893803	0.6784578625180698	0.757842588429773	2.760655307593753	0.06357713588919059	0.09357438219014946	3.1270898240767027	2.0309722651978577	-0.46666600563185706	0.651939376395783	1.8175599355270662	3.8343458371507544	1.1923449389151017	1.657308655997597	2.1806570297404337	0.11665678612666164	0.8352513122836293	1.1404732728697993	0.41567183013820336	-0.15893081132242073	1.30919685616754
0.6748435173888196	1.212259559402726	-1.8538969283766895	2.4479196538583583	1.7182308185718267	0.6680488838584793	1.4973079029538554	-0.28025816145339105	0.3428651516252388	-0.37573485822120817	0.11216009171092549	0.5078387065657921	-0.2289634111475916	0.23969235024125615	0.18210514304869047	0.8039689331307047	0.29588909847680755	1.8932905906193511	-0.45904382641338104	2.4154562785805687	0.2524590853189102	0.8010427837210518	-0.4726050559362605	1.4661460914708035	0.8595090926988744	0.15878427904383371	1.5858951709330291	-0.45029504165949624	0.20727776599113548	0.5083175740303707	0.6851267346177341	0.8245258752782838	2.8007534876682754	0.039530261904501166	0.04504067295581288	3.0992309940525673	2.0134007642806884	-0.45453624218417915	0.6505455589976666	1.8545497155605903	3.8006275543183046	1.1750803718753289	1.7235167733651782	2.143613196979815	0.06664177280411368	0.7987380794004736	1.0713421938403944	0.3510059723538492	-0.1855994567683591	1.2728144000401298
0.6848338672221971	1.1764064569468118	-1.8694478091307019	2.4763175059595204	1.7444516332563267	0.7263474455607328	1.5339283236874157	-0.24431751391513332	0.37967666820709506	-0.3737853768050455	0.13478600485440886	0.510917676627018	-0.27328150803924645	0.2001077149365902	0.16093035393146995	0.8014358738811869	0.2976341816898322	1.8693969104892705	-0.4790414693660637	2.409381439400467	0.22507318237761828	0.7820414035552078	-0.47704668663636357	1.4274527132741677	0.8425513004144436	0.19150258922368812	1.5788897995095978	-0.49043444283102466	0.19502299134218354	0.4807266559204864	0.6860041690577261	0.8695571118078915	2.804754957489044	0.025708857291465458	-0.010905630729656335	3.076183155369254	1.9932194117548234	-0.4424794954640525	0.6427859877737857	1.8616509246956903	3.7790945737824395	1.155965179571187	1.7705740539771633	2.1090083852861907	0.01816276544122278	0.7527900031464885	1.0012105220955243	0.29266705735099086	-0.22676151409751766	1.2436967507705128
0.6828444128921322	1.1262821679755564	-1.8430516318083878	2.503930090141406	1.7280655742932702	0.785404285222068	1.5736634585618856	-0.1994676668474975	0.38271128673442006	-0.38791670629053543	0.1265901061928508	0.5018434424550594	-0.29278846689825383	0.15972680550881213	0.15691370305225755	0.7955886048808823	0.297813311765008	1.8555096050506605	-0.49784398228576265	2.4165773365850884	0.200277088572779	0.7700264767335233	-0.4717517587664163	1.3792249595311357	0.8235094361845509	0.23180379871037976	1.5934548898131429	-0.5321002851039047	0.2036796862209998	0.4537045607311433	0.703932163846573	0.9272077489755113	2.8147543872002774	0.022992086932883675	-0.06337215701766137	3.03738193082655	1.9725430873721368	-0.43988459330030594	0.6238211716680326	1.8392173454674157	3.783729598599949	1.1470503530607012	1.8229252644940144	2.078787089801555	-0.01265094758046165	0.715956149253006	0.9383194539060087	0.21890337867172088	-0.27621449752364374	1.2180341895253908
0.6736447652134956	1.0661741148845574	-1.8215595976244288	2.498523542370658	1.7484485097522928	0.8313526762046279	1.6127311546918748	-0.17030648528403564	0.39824102200608136	-0.4082521544206982	0.14243736965577583	0.5068115916012874	-0.3358362031177496	0.132679088581437	0.156519913750374	0.8046520221811087	0.30737757120979403	1.8440261861716525	-0.5166993162976997	2.4654092469194833	0.15433022312006708	0.7634200953159376	-0.47072865652772944	1.3295989449849723	0.8045750256959583	0.25674164232391206	1.61877767320155	-0.5626831609338103	0.21911311946029266	0.4302902219088686	0.7261096819573506	0.9812216342281032	2.8169461399415683	0.027493246546572044	-0.10978222760587004	2.982310886325722	1.9535854152700807	-0.440610267238739	0.6106351355823579	1.830750777879555	3.806547631107893	1.1242314043032924	1.8590944088782895	2.0542684464277894	-0.031276407885370644	0.6877897947223741	0.8785707629876341	0.1519639417508809	-0.3234359408238723	1.1928759009910526
0.6589689964539515	1.0532524537023202	-1.8224391414618517	2.49449376302981	1.7607072051229928	0.8817168475792648	1.6685510000688812	-0.1654950715206731	0.43004376104985687	-0.44247404146848607	0.15741205081102894	0.5227265301784612	-0.3602604286143461	0.10033859319128242	0.14817773350828428	0.8313559761542443	0.3155543148236605	1.8333188604091508	-0.5374403633025441	2.4990614218344134	0.13079051374637823	0.757107355474276	-0.46138510591575504	1.27721681391705	0.8124708857974158	0.2742389020293886	1.635633188309919	-0.5953848545593767	0.22397334043732314	0.40422778991316566	0.7368709848253205	1.018189632171934	2.8310220316590367	0.040982598401220885	-0.12360054194100259	2.9175649282245444	1.9304567303240503	-0.43465884227617213	0.5983050211665126	1.8174133108262278	3.835143620345316	1.1173927362647498	1.890385477868633	2.0348222947022117	-0.033725710788273265	0.6932376688769224	0.8126656115350684	0.08022386531471576	-0.373708232502476	1.165622625828987
0.6349844112000851	1.0196056949379577	-1.813589625359628	2.476820135703769	1.724280030159937	0.9379695603325114	1.7140621554704807	-0.1881276719521564	0.4848707805082849	-0.47384380558394257	0.15641728041765568	0.5420754762438978	-0.3755179424733316	0.05130371848275478	0.13174564429562396	0.8368076582454375	0.320707520908966	1.797532987662704	-0.5549587954699298	2.5297332743368455	0.11863178181088199	0.7502826820172295	-0.45639561357844294	1.2229270731019486	0.8418495346224961	0.2926938606537237	1.6538404491603924	-0.6226093295475034	0.24731974775397791	0.3775255824550359	0.7807503196926112	1.0587546616436707	2.8360323586163707	0.03840709790680199	-0.12592786808333273	2.847538753341037	1.8979923261896339	-0.4506113122447288	0.5816094444847917	1.798367972849988	3.8575173783796424	1.0932281060354838	1.8993711080367817	2.007487734289485	-0.03883976987581045	0.7228716358983387	0.7580890675780778	0.006325959450554741	-0.4222484401572208	1.1293549634893973
0.6082955824810606	0.9960355457848395	-1.7997878057108323	2.441442286197689	1.709367624383292	1.000819041073015	1.7715182114404964	-0.2111867766164291	0.5015351443400851	-0.5173295978221437	0.15849846226867836	0.5582053371431239	-0.3801673565299994	0.016473378128634752	0.13121525932964956	0.8617561953093908	0.32060162633413836	1.7650442077120254	-0.561515900218208	2.57282827062881	0.13920873360366454	0.7485706962255203	-0.4590160582162988	1.1604828515960812	0.8710464406999456	0.2955778403525594	1.6412293438445484	-0.6392636000805606	0.25860920477361454	0.36527484441792696	0.8162913011503313	1.1086820200094112	2.8312102195961524	0.03851627345231052	-0.1142662079352833	2.786005845061889	1.863025564334619	-0.48070656067283934	0.5562331992225755	1.8060879651262407	3.871977795924193	1.0647470208057086	1.8986198504325593	1.9677420135260104	-0.05352981879840035	0.7512848283616071	0.7059249489234458	-0.060335890554695584	-0.4562315102512221	1.0856851517244437
0.5659270043069723	0.9753271837964546	-1.781809344516735	2.4138806934391335	1.6965472671629105	1.0660271917027404	1.8154199101228106	-0.24565835401952335	0.48404071844620844	-0.5635691755256352	0.1607363636209268	0.5740419062547981	-0.3952428547355404	-0.005987328059233838	0.14418938623514474	0.8921891572999197	0.32455733302185985	1.7339537772180655	-0.5692565143591775	2.5756051467823458	0.16715716839168696	0.7448619477175265	-0.4627364979542043	1.114936526188301	0.8792182313963466	0.31162934303629736	1.6435580820805036	-0.6429320455655853	0.2846543737148536	0.3500092246434045	0.826031759611215	1.1417620930020012	2.809820467375306	0.0369417316653296	-0.07531655105075143	2.725517249503169	1.827995056104104	-0.51058073691661	0.5195070923437528	1.833633231172734	3.889778632024419	1.038038877179916	1.8725558573521366	1.9321109405074455	-0.05579164561947456	0.7854946877103233	0.6571686772648517	-0.12593794047670775	-0.4878147412316457	1.059000720778811
0.5316575255809369	0.9777519964356383	-1.7456257559069353	2.4151146858837094	1.6452176147892394	1.1242757020545595	1.8745290738692404	-0.2870696849358801	0.4710926971166705	-0.5977611240287254	0.1737268165148984	0.5902679478616831	-0.40637864480587005	-0.03811478260357256	0.16248089930763646	0.8978563407056204	0.3257185115699468	1.7280621930925943	-0.5800837818461845	2.58289209893959	0.18478422817618506	0.7477917149882571	-0.46198679255591807	1.0823847208362423	0.9032175602094294	0.3238584215386465	1.6651560815861053	-0.6306316886355516	0.33031854128614163	0.32125540639786854	0.855580899811056	1.1503907629809271	2.7904158856489927	0.023081100662827234	-0.02548836558459148	2.6718424368039004	1.790404693422148	-0.5288270554645479	0.49091341920216597	1.8416101529706395	3.897775572549552	1.0095502741765554	1.8507988479122095	1.8963742405922779	-0.06406395562396704	0.8153365888597758	0.6263937959677547	-0.20080166615620448	-0.5114750750692604	1.0360440131037474
0.5032632554492006	1.0044130592084002	-1.684015444198914	2.397199213521305	1.6436730447026153	1.1806347739274792	1.9356968777937937	-0.3488403208468591	0.45647823940395255	-0.631916518353645	0.18852751246116364	0.6016101468685596	-0.399362510164498	-0.053150703664607654	0.1764308853268619	0.9056728573767894	0.32342139103132517	1.7190205653016704	-0.5820307673060882	2.556117579572292	0.20656794004857676	0.7539648365711775	-0.45614079917953826	1.0453014240372576	0.9332740962172794	0.3233753863321942	1.6899987497906472	-0.5935461046995603	0.37189286645895275	0.29790961494656826	0.882343524681829	1.1222348497447916	2.7215546650806313	-0.005180456852757129	0.022556439897001606	2.6360225104932136	1.7519293810567835	-0.5571292377308522	0.45779435469982116	1.821914016551596	3.8997150933698648	0.9783314663992874	1.8279721745531485	1.8472133223634966	-0.07540625857458452	0.8371066213099138	0.5933458196775153	-0.26847948002481703	-0.5248713998601428	1.015994048127428
0.46485822737026483	1.0506941135114285	-1.6179050107975719	2.4084756025661953	1.6249297079765015	1.2251516962876146	2.00422762938689	-0.39994556332873904	0.46130711755975823	-0.6652981078210394	0.20447704203929526	0.6047199897495278	-0.3869469225308859	-0.08319889233943045	0.18274012829797767	0.9038856999639198	0.32120255330456227	1.7040631558076171	-0.5897500417257934	2.546514585586651	0.28030707674353517	0.7568513886665837	-0.45725991069928773	1.0472298485249387	0.9771284885616985	0.31203536049752667	1.7045710238625293	-0.5521290479485589	0.3854162493145757	0.27066985178974534	0.9070690901849996	1.08486847968306	2.6953484336271494	-0.04881501470207225	0.07085452956019439	2.5936720532664235	1.7147664940693552	-0.590072138533464	0.41858241048204753	1.8204289370128286	3.909475994641059	0.9574934509817347	1.7969281254085376	1.811701079603609	-0.07763232072774064	0.8531054755741694	0.5681453716847698	-0.33731359100428693	-0.536646219759253	1.0066906265912843
0.4154995567377651	1.0873374773098967	-1.5793770129646065	2.3866862389285504	1.5853013441378618	1.2719734833352552	2.0748170211581094	-0.4179604888477021	0.44581525584226	-0.6989279517377253	0.20607876846707662	0.6001674362536773	-0.3689638276795525	-0.10259072356754144	0.21009987063790705	0.8841989031348841	0.31408040089570854	1.6730119524426559	-0.59626605166431	2.518997201888252	0.3415943761895884	0.7554673949747748	-0.4738506134946954	1.0683066098779193	1.020108658492331	0.32365248278511566	1.691242739007695	-0.5118043099117384	0.4049733841119658	0.2500801456857942	0.9176857485667899	1.043513715455603	2.6965016153470667	-0.11279284445647322	0.12683662876840435	2.5421087550539387	1.6700115387527987	-0.6239512261167106	0.38378147298597554	1.8362536432574423	3.9013930655081284	0.9507612847356576	1.763639368399727	1.770913493541832	-0.07482739011884668	0.8576397810758619	0.5516819395563447	-0.3914098013252202	-0.543653008818768	0.9970704971940995
0.37524702185311887	1.1175039778861993	-1.5625216919389093	2.346101436651613	1.5943900540690716	1.3171736066288204	2.143896931211854	-0.4229363715635782	0.4376661294381486	-0.7263536770097384	0.223307288550974	0.5989265863832642	-0.3612335918523651	-0.1102167228165671	0.24382620151603898	0.8702953931329314	0.31443430650279613	1.6391927566073174	-0.603269072073264	2.4871695823075775	0.39658596893779485	0.7343817136605781	-0.49200694038396	1.0808762643481005	1.0516761798253758	0.3367706139551466	1.664983671146014	-0.4735240656916263	0.4258319116077939	0.21769379781280254	0.9290500111314175	1.0011881382370151	2.6879058129562723	-0.17216246495740023	0.17617468122791172	2.4966224985351237	1.642539350770265	-0.6512014058391411	0.35757822940087686	1.8555193218391621	3.878645495887129	0.9431958985838216	1.7323301695124491	1.7291404565469821	-0.08360992349065355	0.8455219166981139	0.5336449607106553	-0.43528122397935753	-0.5509260668361924	0.9918186814013042
0.332898319419476	1.1783162640842195	-1.555821313507084	2.3351819875700306	1.5692500129438072	1.3517177974148975	2.2067699425616523	-0.4106834346013186	0.4323480512077351	-0.7621853046625288	0.22022735191247902	0.5938396956226424	-0.320383487812243	-0.11073629955306186	0.27697329294293155	0.8503693731392644	0.30676229403997757	1.581751013748081	-0.6106080346288534	2.4541028037182886	0.4675768967914734	0.705013123742481	-0.5029611828502012	1.084991460984987	1.0874529693207062	0.35022025628939785	1.647687551579634	-0.4369667753067918	0.4408117368843355	0.1858822857876305	0.9160560804973897	0.9730368979876001	2.678197862305533	-0.23169715175106517	0.2126333221990151	2.456355802826931	1.6128712876411047	-0.6763172504485333	0.3388054067339066	1.8624093375978252	3.831375647323096	0.9361116499414763	1.7072519895778384	1.6859306536972156	-0.08055420756922158	0.8284525370520976	0.5237810451357797	-0.47610612492527904	-0.5667338670206414	0.9889283378151056
0.29230932568360746	1.2214013768479481	-1.5410232473251881	2.3246005387802327	1.5329859468512397	1.3846203039067257	2.2521149423264406	-0.3778983608638294	0.39443031123136246	-0.7927792680174799	0.2126795813576849	0.571351221272639	-0.2885319119117693	-0.11285631967290273	0.3477441833337704	0.8109239457096908	0.2852892494703424	1.514994706445577	-0.6292718393603346	2.407818178781378	0.5158316774947999	0.6827440114732388	-0.5118145414709885	1.1072411941850782	1.1312198067648072	0.36614702371185087	1.6139022890900798	-0.39781302118697615	0.46867713043702575	0.155921432520219	0.8963865907853181	0.9560470865194821	2.661692506768312	-0.2929665776145676	0.22788674898609623	2.418113357117924	1.5775637951593988	-0.711706323957541	0.3267942343837148	1.8764113239375206	3.7767896013789892	0.9137838623916725	1.6964454378863336	1.6332312344322635	-0.07014481444425635	0.8013768305607781	0.5281881442120048	-0.5080612956174458	-0.5756078136437813	0.9808732987215114
0.26195841641362644	1.275387895301631	-1.539551149659713	2.32890858560268	1.5244702454737453	1.4002075457157654	2.2826636418232913	-0.30166700137379876	0.36264019670564146	-0.8163421361178145	0.20852385831247097	0.5423570126116248	-0.26845990303770073	-0.10485985629739443	0.4656224881399017	0.7848476184331483	0.26248777230452797	1.4943595833416279	-0.6466858970494574	2.4092875295689664	0.5719614139352991	0.6548591425746231	-0.5111331852828023	1.122289027171492	1.1333052052996677	0.3781057029565153	1.5690228936985402	-0.3615640322770327	0.4756183135544105	0.12545633517123683	0.8712296637383691	0.9345326556594898	2.663451285759548	-0.3483376437612481	0.22592341256542822	2.3765334023996587	1.5451001409823408	-0.7436463119238788	0.32299781606591516	1.914708888688064	3.736519464346886	0.8998659575598419	1.6863210235669885	1.5906523122285656	-0.04309893803021057	0.7667417123824654	0.5361388176361753	-0.5271441854709511	-0.5845481671149486	0.9822682482324392
0.24109667669555196	1.3273711189318742	-1.5298189666901825	2.3237482535617238	1.5077551320937035	1.406788047014131	2.2940889540020164	-0.24251114304684873	0.32855557602353425	-0.8356907223538215	0.19427566501459487	0.5076176096797909	-0.2520434613852983	-0.11284273492279455	0.6038837579185754	0.7535357786010504	0.23690928413902718	1.484251157996556	-0.6819471453840573	2.3935876088108547	0.5925633310654312	0.6208521238383419	-0.4848876225825422	1.1318674809918918	1.135746129793398	0.4004207574854461	1.5434019839241417	-0.3409845161699244	0.4994050339737777	0.09145142753343263	0.8503140298861144	0.9245768574520155	2.660721853197928	-0.40550338580362955	0.20765343261761862	2.328475990740535	1.5109119598586749	-0.7641006563129682	0.3214253544660683	1.9227947701260422	3.7090628241627748	0.8981894940502102	1.6823573748496892	1.5588440926530471	0.0011948821244175012	0.7243231502630817	0.5421081159096358	-0.5298540029583328	-0.6050691758626662	0.9774264102532892
0.24333098152465965	1.4225975577757293	-1.514921127921982	2.322470554182865	1.5036022384172707	1.3934518646908793	2.2940593839310583	-0.16972108731746177	0.32478242319002726	-0.8500874620838795	0.19367800589975104	0.4715467570257614	-0.2396144294136477	-0.10697875767310872	0.7253542210424042	0.713204122897475	0.20872212765774822	1.4547473972376115	-0.7136957910848101	2.4232329141631888	0.6324810675482517	0.5970837774097582	-0.45015554428757937	1.1146891980952778	1.1662616657332212	0.4284719597346737	1.5033572646234954	-0.32917538541798935	0.5230777667955268	0.05961887026278588	0.8664430217376721	0.8921872182473412	2.6591286229934776	-0.4664310208889827	0.17818836864575902	2.2672804097757386	1.4693670720236571	-0.787582723560043	0.32261932593301823	1.9196282146602297	3.688561706920475	0.8960594582009023	1.68568081158149	1.5194026493701251	0.03866471711286283	0.6717506951430144	0.5514975902357058	-0.5219537136805189	-0.6212789581954681	0.9801671119375076
0.24915797061790146	1.4820436042204805	-1.5239355071280996	2.318124628017373	1.5032774390142982	1.3767259546594564	2.2819652249092353	-0.10863620331018335	0.33093056348251715	-0.8576166024095974	0.18647289323746752	0.44774131943051854	-0.23188587412871514	-0.0949976473599544	0.82731094754802	0.6870594700103634	0.18697771586925574	1.4184137574630096	-0.7239219545421449	2.438355852916561	0.6629331121361608	0.5601702611125364	-0.41491725465531204	1.0917011538056178	1.172094679319597	0.45614644475183275	1.458528155610316	-0.32376265844399954	0.5267400259197783	0.020178516882356327	0.8705477976968325	0.8736413022013825	2.644373556766119	-0.5202736293985449	0.1480305721629292	2.198370505050793	1.4208389562419808	-0.8253653977316098	0.3119655877662315	1.9350829962008926	3.6785273141050383	0.9033454337677996	1.6882201302708748	1.4877713548464144	0.07801710038760665	0.6125358849161187	0.5498194021470352	-0.5119152405674343	-0.6419462247941982	0.974358751262689
0.2564427102711277	1.4999977372060103	-1.551109483261605	2.3572059117549915	1.4962013507111138	1.346294733595328	2.2768284811542454	-0.042689728570979	0.33451434854520834	-0.8700801194837217	0.16198879149936635	0.4215454943959183	-0.24574517683169458	-0.07993871213403003	0.9405603206400885	0.6519606539778223	0.17325902421688472	1.4256632615520939	-0.7470491415677625	2.4393813482765467	0.6737083355300768	0.519160167810817	-0.3828539994234789	1.1011375776320045	1.187971301244033	0.47966532012457347	1.4420186586768526	-0.33048565583321643	0.5335172390966849	-0.026951769194479856	0.884458050122044	0.8763563074858428	2.6357537002780993	-0.5589240630005048	0.12667463414160135	2.122365282201492	1.3661640649545164	-0.8549186373744357	0.3055750985894585	1.9279723708006014	3.681866538374493	0.9100187107874547	1.6966074738401857	1.4590582434024664	0.10934233468794133	0.5462090567551334	0.5493652619467201	-0.4902848907763733	-0.6689610763815115	0.9668100347689468
0.2565494515540223	1.5229966861891011	-1.5873078651708568	2.386115134987259	1.5113151604843615	1.324578703925593	2.276770749110946	0.003438237390342624	0.3276197836227524	-0.8706467092453616	0.15955034231080353	0.40534925693424606	-0.2611459245997828	-0.07007746212012701	1.0649578688684807	0.6097424429682519	0.1500758317472288	1.4350537252296305	-0.7705471326608927	2.468074933832522	0.6591373087279929	0.4924542975415724	-0.35988118913496814	1.0763459972976748	1.194869566117618	0.5036948566341185	1.4248578334141557	-0.35134223107408546	0.5767340017823572	-0.055882608019093304	0.9035675825522682	0.876419392806566	2.6221489858768665	-0.5930194761386243	0.12618529151654856	2.049760799350823	1.3069226833091934	-0.8681426407345402	0.30287855270487707	1.896185749875728	3.6998727917044563	0.9127439037123045	1.7198783296741411	1.4423403864038955	0.12213180877790328	0.49389323259437806	0.5389955677734231	-0.44658694401562044	-0.695210616575183	0.9482400896998868
0.24706663568331658	1.5778573133426383	-1.616606487845668	2.4037771071308245	1.5200351025344674	1.2885780188418745	2.2651342221396638	0.03600727140207257	0.3281089836973602	-0.8621171393704004	0.16331426660295317	0.3981297667791154	-0.27441768387598253	-0.07850272413728887	1.1545149824482182	0.5744456664258727	0.1305759890775135	1.4536748884539545	-0.785607482479877	2.522029362527739	0.6410136991049249	0.4687956511734283	-0.32697638425377684	1.0458977051328135	1.2096026679803176	0.5225139752494532	1.4135410036937195	-0.36550998214954844	0.617670300291022	-0.09846916546869772	0.9171681764402099	0.8824043205485154	2.6076047467369525	-0.6152600160349391	0.1196777752003684	1.9908900301695442	1.25379470406719	-0.8721406997349691	0.2875657999319354	1.866824489828025	3.735855441208897	0.9079087223343757	1.7583329741907185	1.4197632374080154	0.12556766850833506	0.44692534005566315	0.5349201562288463	-0.41985800009264607	-0.7237688265096753	0.919785374554934
0.2255388819976712	1.5851526686350073	-1.647254095060514	2.3993495946880055	1.4907450044087782	1.2431651773089631	2.2479399299268943	0.05582578017995536	0.32841197213066564	-0.85468060670036	0.1518923368526049	0.3967274283131269	-0.2942034834768082	-0.08147538710216198	1.2174215682207186	0.5309600069874892	0.11651922652083276	1.4613389075690095	-0.8193612168419957	2.551494962026513	0.6307315028332656	0.45585326020439065	-0.3099563629824274	1.0356801163393534	1.2345505082135184	0.5339151129906562	1.4137637005121708	-0.36947708157425985	0.6459244102277027	-0.13277026990423826	0.9345155357525279	0.8810199482326437	2.577180558587675	-0.6404398606146943	0.11485854579965919	1.9291132104947344	1.1923446980001395	-0.8900538373384188	0.2684664444566739	1.8796117779580228	3.765939511075698	0.8892132723887739	1.8060542622779283	1.4210019528318039	0.12027896823995632	0.40441085993528214	0.5292801514954667	-0.3726079602593199	-0.7521207299494665	0.8730350919927036
0.20662501984862355	1.5821621128913004	-1.6707948368485908	2.370154819485092	1.4681409516351063	1.2118242729506892	2.217991080440906	0.06847595147667555	0.3291221012712253	-0.835919443864962	0.14579754201256434	0.4038388635991595	-0.32144985650916386	-0.09480058857308946	1.2601992692618011	0.47496925731749623	0.1141616372109778	1.5089400516880616	-0.8457939478198861	2.551884424879712	0.6219133780936514	0.4529877616559377	-0.28558431620839725	1.0486121921735687	1.2437636715879508	0.5427813623347403	1.4131961828135369	-0.3686487983222248	0.678933331893964	-0.17096197880602543	0.9502826077588645	0.8762792032049587	2.546631855111584	-0.6638031530430845	0.11375697630290356	1.880888708800342	1.1395203264955653	-0.8986125211417024	0.23407362716476018	1.87010000493391	3.7904844814569016	0.8785317690856269	1.850231155514449	1.4341284953459028	0.09421575491943268	0.3631083004037264	0.5120471228979049	-0.33020153600281066	-0.7760819677225415	0.8401139760514464
0.19198455555440896	1.5613410778405066	-1.6973175790662176	2.3333725204907343	1.4730299627357433	1.1785726582895808	2.1810158188558493	0.06969831818306862	0.3481109544897908	-0.8193912143076801	0.1340289699756067	0.41917078084966086	-0.33654978721364026	-0.08157655353532138	1.269989720414809	0.42263167256661227	0.11244416576092231	1.5586454832902956	-0.8465186532053955	2.5814594105502184	0.6241100214572453	0.4406093841289581	-0.26858458610879643	1.0500998339212084	1.2581001232204192	0.5518435046394998	1.4148975386147156	-0.38496634572164323	0.7098953199306843	-0.22344265175620612	0.9653473412821638	0.8661551774755554	2.5156459330447514	-0.6921737078024071	0.09367603091436813	1.842686318921708	1.088275615174454	-0.9122724905320017	0.17858374107269573	1.8664330422322084	3.8020212863363496	0.8716141644244336	1.88354824048722	1.4525699912481174	0.05439453722774744	0.33316524936231307	0.49535776978527457	-0.28945161750566417	-0.8045969820850869	0.8093643076001612
0.16510111728464644	1.5242727116910444	-1.7044606058916476	2.296397910985533	1.4587558090610093	1.1417336130860858	2.1469679942956352	0.04600085097429417	0.3465518265100731	-0.8128625932347102	0.11833709788254114	0.4543668640304527	-0.34393628751347743	-0.06544761946263213	1.2524049114682099	0.35779350807674776	0.11153050341063345	1.5962763236410953	-0.8570395583574204	2.586972894321543	0.6096959852734631	0.42312829166940863	-0.2591182205099233	1.0528473796674667	1.2822374173309736	0.55767676169073	1.4220346124576608	-0.40285441434172603	0.7416037193952959	-0.28816273438850304	0.9634683003575004	0.8588875148788997	2.4844307895808315	-0.7110986577023386	0.0891117588959384	1.8110087376976947	1.037427718791184	-0.9258899978868944	0.11359092574765864	1.8688234284100969	3.806447311065463	0.8685030591221796	1.9227530094894607	1.475769978842257	0.007956423334114596	0.30266627636826615	0.4670648712155236	-0.24573166768105903	-0.8277459209514314	0.7786905875388538
0.1455214656797312	1.5261215882666634	-1.7034788239180116	2.2555610653875666	1.4606521269726866	1.0939921324742126	2.102719903353527	0.031009087811279312	0.3326822153625645	-0.8015827251182042	0.11667427741190897	0.4948984829124063	-0.35827299348930547	-0.032762710702084905	1.2076362978582138	0.277767345517296	0.11755946752645301	1.6554506836995493	-0.8488258785143646	2.607243293886984	0.6090004785439916	0.4031750695650028	-0.26170694684246715	1.060181514703156	1.3218520299569354	0.5620349614910605	1.43155430279909	-0.4217315028105296	0.7637029422225992	-0.358456740478648	0.9502433089013106	0.8437680663455582	2.4555022003002067	-0.7381167249563109	0.06956095754247622	1.785551826930544	0.9892679070684244	-0.952765208629992	0.0467164176727021	1.8987617709959614	3.7922938250792995	0.8618598531968678	1.955848003224784	1.49256957665513	-0.047251677455079674	0.27933901852571286	0.4467376085172387	-0.19333273037920334	-0.8471886203759503	0.7460353422097455
0.15288643178370304	1.5157312915054642	-1.698208135693232	2.218847240590251	1.4590763534499689	1.0452008247869775	2.0669260365081743	0.017684315048317016	0.30154857577567196	-0.7749598462133671	0.09465213278755445	0.5316414131039036	-0.35757285373145326	0.00046830501281548974	1.1551324932972342	0.20343125293725625	0.12167144293721473	1.7268264438429626	-0.824657059549808	2.6060926355035754	0.612489499309761	0.37915186441014526	-0.2758830001998047	1.0690216574339864	1.3438548417248746	0.5559907427898721	1.4408524936167908	-0.4477946525481988	0.7879584647304764	-0.4273476901176402	0.9199245489282747	0.8541000399840122	2.4281187330295824	-0.7588283957498836	0.03762901974863645	1.78306950989974	0.9479907665097949	-0.9850213365599416	-0.020976464071001944	1.9116607091275153	3.77869329361272	0.8498915576482858	1.990386590003515	1.5087502968783661	-0.10062683901347487	0.2538739295448468	0.4236790408398322	-0.1451097027440066	-0.8751340775184989	0.7009563342048397
0.1473819661002652	1.4860624546377437	-1.6866912233298055	2.182120303712651	1.4593458376707757	0.9867108166693122	2.0417450089395097	0.023899290126774025	0.2682545655367213	-0.7464310033050909	0.06863948465995609	0.5493067218188534	-0.37641212022537446	0.03416248079611386	1.1329188633898135	0.12241612310502589	0.11727394804198787	1.765474033341946	-0.7987392285790565	2.6279640098764365	0.6184306369526142	0.36734193265089843	-0.2822651076929078	1.0858350701735664	1.377327345434548	0.5439391399612974	1.4392984050665234	-0.4751173137758259	0.7998372639029745	-0.4882537128479453	0.8874744946307793	0.8557063791690954	2.3935784643609925	-0.7793955049543032	0.003983834176725048	1.7718053812293568	0.9209866019163228	-1.0196434311294076	-0.0792249176499922	1.9146604621813652	3.7585647936708755	0.8103397990360726	2.0133118446771574	1.5150870704605428	-0.12887934033264226	0.22214908425273872	0.39532053493117986	-0.08157150198208797	-0.9015862184462105	0.6705362879157253
0.14323726957929672	1.4218659535882068	-1.6631488378417898	2.1397682843928907	1.4578906228784194	0.9300739598014814	2.0015846282826915	0.03895516830517557	0.23024182606198934	-0.7221924435555102	0.03623958716545368	0.5755559805799308	-0.40704724207832443	0.04825546037904401	1.099111854928458	0.04483397932948538	0.10913877052291361	1.7687491228745518	-0.7653668625028983	2.6755145393419735	0.618145450092831	0.36700840014390523	-0.2663429456087924	1.0914734160565962	1.403201145068088	0.5359837091694147	1.417906340253253	-0.506421790063955	0.7982600819948037	-0.5565124633128814	0.8539145047988634	0.8648560871673283	2.3523921901237506	-0.7876315380350022	-0.04293696446129107	1.774717869267055	0.8895804751102274	-1.0733677912605386	-0.13532203697809236	1.930565879270477	3.735676298275986	0.771082361259743	2.0428919046443093	1.5089956393518373	-0.13901646050184452	0.18297000169710864	0.3690859783410275	-0.01047856198953535	-0.935106690872121	0.6396915046116745
0.15270250057084858	1.3379341348970386	-1.6538290591869846	2.0883689296766486	1.4137448524962555	0.8672745304114127	1.9504537513004543	0.0777977171920197	0.18192905791962874	-0.7170292219536443	-0.020709623317236043	0.5933148576870229	-0.4368829429079069	0.08584254608160992	1.061410577919366	-0.028535030219791424	0.09832822100260913	1.7746168100133914	-0.72231027737577	2.7176109360496947	0.5949200282789032	0.3587055460744703	-0.2173483094874587	1.1040528656987783	1.4159297703492513	0.5427227618764184	1.4022133983207774	-0.5291357189786325	0.7850033655425729	-0.6440335060557786	0.8212548908866111	0.8712265363136975	2.307416688100081	-0.7809290373341147	-0.11050656811201062	1.782907999069416	0.8596231784263484	-1.1439056570781967	-0.17493851542850225	1.9324020509828106	3.6876552436799472	0.7311634847040903	2.0750430106204822	1.4888749158547783	-0.1553291870188444	0.14536866964459713	0.35263087730325665	0.04439147229999073	-0.9734503975231895	0.6026560563215807
0.1991312962828612	1.2827615129974022	-1.639207362008556	2.083877313730215	1.3678942398329876	0.8027195499048562	1.9118929706726022	0.12986189729533457	0.11039964326876169	-0.7232872748305252	-0.07860180707001274	0.6058515973346987	-0.4781618179134729	0.11253066668258913	1.0369021396246274	-0.09968721616944423	0.0833534415523757	1.8233736845477835	-0.6747093880411963	2.735118733755988	0.579120798776174	0.34729452362591295	-0.17085482727322804	1.1127901591235994	1.4257757168668952	0.557321810343181	1.3772067007392041	-0.5686943311841862	0.7504163123352808	-0.7253442772469496	0.7959194729552225	0.8789276184286555	2.268910323283113	-0.7637838134122203	-0.17272316391563478	1.793345404012216	0.8275912497021851	-1.2217360966433986	-0.194910073407802	1.9155133067715628	3.632233197382258	0.6865680517931688	2.0923887895125395	1.4720183035238528	-0.17402314819980624	0.10157210793606004	0.32923858720136984	0.11132708629467865	-1.0016429053764966	0.5833833067854796
0.2714037183432033	1.2962260011238578	-1.624764170643516	2.111452018569056	1.3404167776767255	0.7544387659920521	1.888208751933859	0.1840251472502208	0.03488940246239288	-0.7205915723845362	-0.12522174147742532	0.6068252785727263	-0.5194368923080934	0.14446601687833774	1.0507389358313926	-0.15963500431753044	0.061705423517044035	1.8700383373228102	-0.6134520278771479	2.7628110151245733	0.5384562464349737	0.3315276331209098	-0.1175210842669416	1.1213450174699031	1.4101989041465803	0.5912732415960064	1.3395948843154015	-0.6159658622664816	0.7087970695281959	-0.8007923240830888	0.7632296133253762	0.8848284324096405	2.223821625507795	-0.7402257605885763	-0.23745353801931307	1.831191153943997	0.7902822460226799	-1.2904911186411077	-0.21685032975263288	1.8728401381046236	3.5780639573287245	0.6480780534037224	2.1126954071977084	1.4278690214471488	-0.18433505376222084	0.07392679608497182	0.3245161994357327	0.1612159540005925	-1.0320841492342434	0.5863783997030646
0.33695207102034785	1.2555521986104874	-1.6074742553539156	2.1679476018226396	1.3018862074533728	0.7058764432330544	1.8612295824312242	0.2349561641468109	-0.0485373580029351	-0.7265935217554633	-0.17525391099118615	0.6009273825857964	-0.5609480958167635	0.1596448175463941	1.096922299037984	-0.20196514236641874	0.016687878147116843	1.8693872571587402	-0.5466856390770137	2.8050128913550356	0.4974061863998559	0.3112275815324879	-0.06956343381759643	1.1145496168942646	1.4012046280229442	0.6160168665476723	1.3100588207972634	-0.6550739444848983	0.6480670985039512	-0.8810404907656126	0.7399600602069173	0.882608763717526	2.175982270967423	-0.7099239233464594	-0.2998263449355872	1.878873185249915	0.7537273244674689	-1.3699634235753713	-0.23320141759347862	1.8740252423380057	3.5096265798119632	0.6120759368862674	2.13312100233151	1.3671055887794468	-0.1879066173334223	0.03677017476435697	0.33088577309924394	0.21246196049045252	-1.0598791735602797	0.5779926110083119
0.37341803361460774	1.2136900927167122	-1.592620139004096	2.2557111258619367	1.2917777124971097	0.6376526987396549	1.8419865067306502	0.2863025348387319	-0.1463630914384401	-0.7224540414011278	-0.21577001926526732	0.6066305423251207	-0.610505200841234	0.16267917125881776	1.1418360116998088	-0.22955599283468647	-0.027940272088121644	1.8675279513624088	-0.49069454180912386	2.8360500155380715	0.44952129090940635	0.30966740289512446	-0.0236423762379546	1.099248333832327	1.384482968651494	0.6397341463293026	1.2826934526116636	-0.6877507150329036	0.5899171216879447	-0.9521919763632279	0.7052290261458506	0.8863915464675614	2.128776812636281	-0.6793986602706324	-0.34794807650417353	1.9266848257783962	0.7260170125242205	-1.452218564496756	-0.23194022879172368	1.8785732984254793	3.453744733319803	0.5878738430852991	2.155970338061739	1.3106734590252533	-0.17721211635170725	-0.009730603817053336	0.3341559655801627	0.2599138189668842	-1.0754231638031961	0.5707833561442678
0.41262353010737385	1.1728520256079036	-1.5819022291810756	2.337437265379008	1.29411938854212	0.5761631131904549	1.8305119111003283	0.3255464994740838	-0.22554692497280954	-0.7163476995765918	-0.24920652329118215	0.600985565976849	-0.656463002810912	0.15055853757102183	1.169637991731669	-0.26241910802067353	-0.07294358601892713	1.8658272073327187	-0.40635145917686505	2.8510413302716135	0.4041361455470569	0.30943692196005945	0.022902367883851218	1.0731184881233715	1.3595099232197168	0.6553109853006343	1.256132666479823	-0.709170803395007	0.5278362187844035	-1.0087662261528665	0.6784206211923249	0.8812921497090977	2.0916627555645877	-0.6574808465785656	-0.41776127768943316	1.978222087701139	0.7086877978311079	-1.529202347022644	-0.23705790747801392	1.8623544542235664	3.4022996601327313	0.5590793919932229	2.165749151220771	1.244942801514273	-0.1854534206965126	-0.05564885829254653	0.34543082796505215	0.30958350557341896	-1.1015342215403179	0.5558034842948456
0.4428170005454793	1.1141511047957173	-1.5799126947747657	2.408108464318222	1.2694403072682356	0.5211868350016621	1.830879424839378	0.35316055784017253	-0.2996288593677995	-0.7182005254664269	-0.29734424622402483	0.6066198555798253	-0.7070731210044594	0.1359878542460484	1.1807184843317315	-0.27523057764050557	-0.13016832148755433	1.8372268623841652	-0.3251050658981689	2.850201250482943	0.33285336830491585	0.31943181635566886	0.05408989886127581	1.056204674870782	1.3276081013581826	0.6624418239289892	1.2451594603448466	-0.7230880324590426	0.47334626945542746	-1.0615526324034472	0.6535320991698733	0.8664413979121701	2.0457208448112207	-0.6349618816101628	-0.4799689588992714	2.027265158900503	0.685913767720064	-1.6038333059199743	-0.23998449212697745	1.8123769541295403	3.3616939286729752	0.5337206887260803	2.1623701916796088	1.1826708247141902	-0.1947151717759469	-0.11582967681787826	0.343906094735845	0.3352650739231492	-1.1312125766334857	0.5477662792361448
0.4538047436203647	1.0834682654176166	-1.5778958749494667	2.472076476436307	1.2413217563340546	0.4633316031358814	1.8428116525202403	0.3799912979747983	-0.3625169492169095	-0.7339928274710481	-0.3437904610487229	0.6143974313226059	-0.7623679865263095	0.10933185758356054	1.2044030772585914	-0.29362002314514907	-0.18588024903953126	1.825073095456269	-0.2579008113718161	2.8393322017129448	0.25893433567754165	0.3202074733486763	0.09610757577035337	1.0488901301790947	1.315384906637949	0.6718714748223669	1.2286679228322264	-0.7311525648673032	0.4147908310626671	-1.0995283569573924	0.6232665263941026	0.8571748652459312	1.9998709056060684	-0.6160658714591035	-0.5318191164581529	2.063625695864683	0.6549782641552071	-1.6734994306440687	-0.24319069094223944	1.7891308857333175	3.329583155091844	0.516652962058029	2.1660868205511754	1.124724389360528	-0.19068169598159432	-0.1860687520601019	0.35282467092062875	0.3426465071682275	-1.1520411539404884	0.5400044767737604
0.47238794212652924	1.090084160685803	-1.5642393583752892	2.5261011610051183	1.2290985194134603	0.4146582915072955	1.8690445297558393	0.392805938224032	-0.4330981047554161	-0.7398617913962391	-0.3816279939832108	0.6387311503602858	-0.7993092656269647	0.09120996075969037	1.2129930740307229	-0.2911826865725406	-0.24000068999542984	1.8337528116509145	-0.21808300433637146	2.821608336266336	0.18754777614958495	0.30975272516435515	0.1203010602329968	1.032206503468527	1.2994167500449982	0.6913142697441262	1.219822309419765	-0.7290530822148863	0.3516769017068989	-1.1242276583390711	0.5957987853723502	0.8377282310096461	1.960604714306161	-0.6120007282514093	-0.5873068397245109	2.1111093077537197	0.6243362064055674	-1.7318653742788954	-0.2538924863624147	1.7783089066668505	3.3032921382578713	0.5253416288798087	2.1702351675934946	1.0709253220836095	-0.20060768924018363	-0.2451893882496547	0.359722239424306	0.33614009924237576	-1.1764732244053464	0.5326188289553953
0.4936869745145298	1.1573781440331792	-1.5604705187848826	2.5515575364290664	1.1831670614839505	0.3790633977472238	1.900685913779519	0.38588987939036895	-0.48916390504793145	-0.7306758161255447	-0.4199293103908174	0.6542922389265668	-0.8184876784751556	0.08556989215590718	1.2054015054216858	-0.2827981819406541	-0.29905324499909647	1.8499271639170072	-0.16784005678913022	2.792984469369266	0.12713357428365774	0.2969588171054076	0.12373560804053022	1.0228117091231441	1.2878754222757307	0.7086198222359501	1.2083462395011888	-0.7319217852119966	0.30857531365991975	-1.1412423184003486	0.565333755463005	0.8115349721960122	1.916673443091447	-0.6167718093142945	-0.6454727812593755	2.1272877145846714	0.6037034170475604	-1.7775389100302186	-0.26265669237438566	1.7667793625302832	3.278304087689269	0.5409719572382566	2.1649661662969133	1.0325531110676551	-0.22237755607446658	-0.2895633360788806	0.35271849739461936	0.32743975647487084	-1.1885863697196706	0.5182248154016722
0.5062319868908018	1.2857513911867067	-1.5383463176043388	2.558176223177249	1.1612225358822528	0.3411204700098975	1.929132322041117	0.37384322552109267	-0.5229988758855131	-0.6958300412024819	-0.45950312406993987	0.678472781281679	-0.8387853971012941	0.07109717885230293	1.2222969615835064	-0.2591682122219783	-0.3506027240252069	1.8736622822804452	-0.11792162090416425	2.760513154239555	0.07842381179425602	0.283995372589417	0.10979877691854303	1.0148568050618967	1.2780467214202704	0.7024014764586055	1.2017647104096487	-0.735659033529716	0.2615724090779775	-1.1380803604617042	0.5294632808613752	0.7805600797208913	1.8695125555875172	-0.6187606969844174	-0.7056192712382947	2.1353430851291355	0.5832349558461601	-1.8075281157032392	-0.2836263806605846	1.7870956272712213	3.281708997700792	0.5562875414759125	2.140349165615573	0.9956278204923599	-0.20595061335992204	-0.35204539513695143	0.34208115496409935	0.3244536263806167	-1.1917482357930225	0.49972268896504
0.5095701952778975	1.3559439120378678	-1.5165385286620754	2.5324517785563683	1.1582780661854375	0.32703038922072736	1.951463358008877	0.3573294276449864	-0.5304792184456929	-0.6735199946748371	-0.5067708147073338	0.7021451095271867	-0.8552170929064709	0.08802297838428552	1.2258640662874631	-0.22523260212193033	-0.3991726068229654	1.849272969629899	-0.08320921963626308	2.732904264801342	0.022553359527327916	0.2822490362737318	0.08855605601069277	1.012996946778222	1.2854066394046266	0.69501195866423	1.2022735606668626	-0.7322194707248196	0.22272152015689425	-1.1284215548572427	0.4880701851309321	0.7444343876333839	1.8122125831137574	-0.6238446290765799	-0.7648822563992235	2.142587325108556	0.5697180993894552	-1.8287585717394859	-0.3188221152987373	1.8096462372240176	3.2794697110394075	0.5828403177809319	2.123814699611333	0.9529380140533427	-0.15836788588054135	-0.4069656277891228	0.318301517026625	0.3217531538238286	-1.196448902223696	0.473486228477043
0.47959521682295925	1.3980638697289156	-1.4615423011390754	2.494091659234411	1.1590241119756712	0.3168386829885182	1.968301401271534	0.33933540919625804	-0.5303435048766081	-0.6375718758082396	-0.5515941061276439	0.7469748186253453	-0.8757104007965735	0.09240797589865228	1.193882591194146	-0.18232779390102186	-0.4545248886880976	1.8430880086622614	-0.04698306305562193	2.7216553695448913	-0.019874206647095556	0.28767309481769066	0.07483815595230776	1.0171305093626102	1.306959737366384	0.6783133394907389	1.2058582610670938	-0.7340178895017339	0.18891270690551482	-1.1231452111704052	0.4492477048305304	0.7072047024332196	1.7705374447240843	-0.6434368390630675	-0.8082032049188579	2.1215528641276133	0.5501580865353732	-1.8538190359693663	-0.35015172766169744	1.8256135326272447	3.2657808023925923	0.6120225606938087	2.1026933696826715	0.9294742712971651	-0.0839893462377999	-0.4683791737311883	0.2781710363841353	0.3234968329186953	-1.194977131128983	0.44533019241877614
0.4742647477095089	1.491601313662549	-1.4294917960261908	2.4267931787239982	1.1725125063960526	0.3114093627501443	2.002287269492598	0.33772695859286295	-0.530835545467778	-0.5815247896757776	-0.601985269549721	0.7776861497721053	-0.888667006691003	0.1210208158590919	1.1615968904838838	-0.12749690905787045	-0.48938787668705463	1.8608103190479817	-0.020812417977282525	2.7192392574000475	-0.059328813147846896	0.3009080192812339	0.06390228233628102	1.0144270418903563	1.329502471019621	0.6733113717982733	1.1949964033413432	-0.7357316599788211	0.15678650063697067	-1.1007065299283314	0.4160327898309146	0.670935316004065	1.735343612084415	-0.6569128868625477	-0.8414191185130745	2.079293820027995	0.5319872446956134	-1.8761833856177705	-0.37542400592475256	1.818173337945252	3.2730157883097455	0.632211416362228	2.0815108513518554	0.8990842608513198	-0.006753815320364459	-0.5108209439822817	0.2301552263173042	0.34892566337282366	-1.196973645593834	0.4202987612694251
0.4898107097987114	1.556377039031859	-1.4118747844487056	2.342093510777906	1.145147092942126	0.32031099542490626	2.0218584321709443	0.33039693976855145	-0.5260741295803255	-0.5532604487640842	-0.6584220869512847	0.802396279727413	-0.9023523263446982	0.1505593366739695	1.1304868317367047	-0.0915165422992393	-0.5206134949042627	1.8828159869386702	-0.0007142036649782052	2.715495034854192	-0.10050088169666145	0.30762188459642215	0.0560442590875775	1.026399190868481	1.3579896517687307	0.661202842810186	1.190168911018787	-0.7302739067213416	0.13247979291794407	-1.059202179130302	0.3883002547529895	0.6354101027101088	1.7145702107312943	-0.6697427964774922	-0.8689427211059411	2.0300408848887863	0.507127420678928	-1.8840760445323597	-0.4095344083280845	1.8147552336807535	3.2904595328303685	0.6400005815744677	2.0582773884303274	0.8654129148533602	0.06757886478851424	-0.5506619278203188	0.18698282028983687	0.39691506774317836	-1.204291325948938	0.3903547525190685
0.49570908126543023	1.618907433805831	-1.3919666195260822	2.257329739328199	1.1203616363179232	0.34449605821157103	2.023766405797044	0.30099881140909546	-0.5337407626850456	-0.5161050328534385	-0.6993985255569323	0.8140020851182431	-0.9149433018316468	0.16044615798219375	1.0869007920120963	-0.024913271693803953	-0.5484745554752078	1.8935032003058645	-0.0073599950271243855	2.7024200817061805	-0.14254538923081295	0.3232613457382883	0.041724031615184766	1.0372228559294983	1.398231741180309	0.651441680752588	1.1759522334795933	-0.7315812662903058	0.11147241047132476	-1.0102569510837391	0.36910598287520735	0.6051396629830641	1.6930262292988274	-0.6880489020792654	-0.8750086221607225	1.970811329912599	0.48130200156418235	-1.890747414428582	-0.42805133135575557	1.8007344148106745	3.3086544833829974	0.6419029541803527	2.03922626610787	0.8298118494758752	0.14039587288199573	-0.5590908395401292	0.14085634836791142	0.4405516459199529	-1.206623944287728	0.3643111578939446
0.47687430336383796	1.7112542240922264	-1.3817408334648342	2.178311972838834	1.0996425547518942	0.3826513288031155	2.031160331635162	0.27040758624157507	-0.5259596409822198	-0.4712588869662733	-0.709753965820126	0.8335362681021339	-0.9161134220364806	0.18413396665631473	1.0544618445032314	0.05752867730680553	-0.5583742137182096	1.9150488136300203	-0.021047260553374036	2.683533387162	-0.15673210299929413	0.34716044577426475	0.04523226841485743	1.031484109533459	1.4315185223741551	0.6484195714019939	1.1459935249242872	-0.735795035168542	0.08971390008694365	-0.9600918203509252	0.361369354643209	0.5726569145179892	1.686395788146027	-0.6889228550641646	-0.8742394984383862	1.9018374646099407	0.4596756062007632	-1.89379603130399	-0.46459981485685775	1.7892748200726722	3.3200599167783116	0.6509593654267041	2.0210453788382683	0.8022495430704071	0.1935335166659514	-0.5482444454024548	0.09569166255814485	0.48601260941035757	-1.2045709337301065	0.3479112458913995
0.46423217564394637	1.7412821647932326	-1.388464552435795	2.1042971934270076	1.0800609802652708	0.41774320649132124	2.0372278285760204	0.2100892948095717	-0.5166825138899483	-0.45316412025444597	-0.7105570868573393	0.8436578033130442	-0.9131988997467836	0.25186740923260353	1.026147766096103	0.1707627571554565	-0.5683313717256739	1.9254112383927464	-0.029375118469412015	2.6564499420129986	-0.1641060442378742	0.3799352779730828	0.03508881845342958	1.022714981799635	1.4589921888226072	0.6476293023640546	1.1332902279147832	-0.7436750945037474	0.05504213962854763	-0.9162165723270037	0.3547164284150653	0.5226634333901571	1.6922649878689924	-0.6902293955748597	-0.8704594363779308	1.8280406500135853	0.4428454381327884	-1.8897677546116978	-0.501781785093532	1.7632845829635104	3.313459096843663	0.6750311511521854	1.9982266373091164	0.7749544847163985	0.23686298869812833	-0.5166814667676942	0.04168752198489344	0.5451543389051279	-1.2032724811572826	0.32985757563361773
0.4545061462451539	1.7711930156240694	-1.4045764279790285	2.041569001344737	1.0377916710627249	0.44165861762752046	1.9991063747166868	0.14569133707242288	-0.47432520433327213	-0.4280993912264637	-0.7079473087225213	0.858295082119343	-0.9069937327467944	0.3056081724315265	0.9984675777117659	0.2747217606608726	-0.5722884639498885	1.9402598489646459	-0.018742845326512093	2.6371148843693017	-0.16295489712753863	0.4238596254056729	0.022866057365985664	1.0170190892811	1.4890434184728618	0.6463852983488237	1.111248032067002	-0.759683473296635	0.02420651607105287	-0.8714361141788757	0.3519991490313734	0.4823079873728232	1.687507936405972	-0.6743875575938783	-0.8579002823570268	1.7562968239010863	0.43350459423578347	-1.8932051574779596	-0.5385694031626943	1.7261441426869233	3.30806808884927	0.7042691508858233	1.9803992830297368	0.7379444285565799	0.27864679254181557	-0.46341021882637506	-0.010294653310624485	0.6021977067120441	-1.2040375723119188	0.30506753942094084
0.436047186902753	1.7941176453586443	-1.4076918968436352	2.001281406220921	1.0151493231629383	0.45373813566973986	1.9730269802303462	0.0775733146381667	-0.43765019035287905	-0.4117597857137156	-0.6927995720502369	0.8682064446727766	-0.9012167524006343	0.35742957345714926	0.9736801409272342	0.35516957075351574	-0.5693228220533595	1.964803797663024	-0.013618216907081357	2.61898142180162	-0.16132113788230668	0.4632552440805183	0.003797695704446963	0.9887538960759441	1.5083532537613056	0.6359000020562495	1.0905360306563137	-0.7746354052421337	-0.021341706076204385	-0.8195488221468269	0.35170335825849675	0.44432863827806407	1.705496156289786	-0.666687252755335	-0.8414769947988852	1.7013554744567443	0.4277309225160092	-1.8952024458100554	-0.5788507259682623	1.679857684029874	3.271125233224428	0.7254316835298293	1.9581810943365394	0.7007149085129576	0.33139996614565237	-0.40571399848939543	-0.049253394780503876	0.6453011990754061	-1.2058176780146324	0.29172405301690213
0.41004255759925956	1.7856793404836833	-1.4258324268517297	1.9597029996379614	0.9986058286814103	0.49261452109266834	1.9630252557534562	0.004772108471321174	-0.4188674323915517	-0.41798958198661207	-0.6815991201584046	0.87322446529705	-0.8855869208687184	0.4370891097068597	0.937503911437012	0.4055049979428702	-0.5649521471859629	1.9824796577173713	-0.0019868750613677598	2.5815832212720693	-0.15649965579756578	0.4993698336749425	-0.024444411500223518	0.9527039899230564	1.5285067999073645	0.6294522773420455	1.0742635980779758	-0.7867792777486071	-0.06020143924465624	-0.7712572233471404	0.35583712484084734	0.40533536788968066	1.718761990909521	-0.6720814299278243	-0.8186919788198637	1.6535270677021217	0.4363840555149756	-1.8981404142598663	-0.6233744886590269	1.6322811970415951	3.226521031502105	0.7497555652628876	1.9388795528126752	0.6611196340588024	0.33854410277464975	-0.34792709204238187	-0.08464891920162829	0.6730089182856757	-1.204578594217262	0.28477562798529366
0.36794717452674425	1.7699549966893868	-1.4586791402151236	1.927308876845568	0.9733665038958488	0.5022700522333485	1.9697038674941134	-0.08764829240383565	-0.4018131287583465	-0.3854366286439988	-0.669045247950907	0.8837817822327846	-0.859351743038333	0.49151105702597747	0.9054934313004279	0.4535601205252262	-0.5530526649489959	1.9987830987999273	-0.008974118866491932	2.5506257326261457	-0.1477059419503858	0.5311352037014323	-0.05844173578660962	0.9068380970287466	1.5231831966501148	0.6209141905645632	1.0788851557082006	-0.804187407372658	-0.09230379390120222	-0.721691333611125	0.3590284698410155	0.3686692448879774	1.7375711629821644	-0.6854893115889655	-0.8092972312977949	1.6057178734404238	0.44782278013038834	-1.9060720528736244	-0.6576922361237519	1.5950311245345643	3.1788439313372545	0.7599621958678652	1.9206862012389307	0.631675512472029	0.3161574396311512	-0.2874354321182936	-0.11601379972048412	0.6911996752254244	-1.2025772919479387	0.27540756524727217
0.3478761987041289	1.7300792262206233	-1.527048510442797	1.905638978828295	0.9394044003841728	0.5108450998465259	1.978243985606508	-0.1798442907251391	-0.39773714529800974	-0.3904145003792527	-0.6592055609411963	0.8740817797529719	-0.8090175117104097	0.5576518490708645	0.9099449978517393	0.4934128287336906	-0.5293297070483961	2.002992680746231	-0.019246652904281052	2.4974264892319233	-0.1406860856230489	0.5502052849152284	-0.10253765586529547	0.837076882038191	1.5229536966841284	0.612872533384007	1.0733847837513995	-0.8265754495163609	-0.12940928928019563	-0.6734119771313776	0.36592293281452765	0.32465333154801035	1.7427024678990726	-0.6943777919937645	-0.8041096234523287	1.5705497541989095	0.4665850883404713	-1.9067114547401196	-0.6954751576025551	1.5586718307146452	3.119134397511903	0.7786859627606402	1.901486640385323	0.6046860879439498	0.25365536555986756	-0.20734738921282267	-0.14445801052724555	0.7055940541114891	-1.1943189995262529	0.25821642681272794
0.3129877114645444	1.6903268976945518	-1.569135611753937	1.9041981068947815	0.9063046463790787	0.5297532487568896	1.9713006513258455	-0.2865665214455632	-0.38038853258766153	-0.40800132099564596	-0.6573574927075899	0.8768520216167746	-0.7701698254758924	0.6084055942195649	0.8899191124040039	0.5222519162732765	-0.5042596513957174	1.9845397838698495	-0.011942663933357769	2.440058550853463	-0.12463184209156593	0.5585624349741738	-0.14888269213883984	0.7680013290877	1.5301424846360434	0.5945264041822694	1.071788789885832	-0.8520782585656252	-0.15780445135100216	-0.6397103615454983	0.36328486737672044	0.27388016258590603	1.747354671797129	-0.7084108270926289	-0.8005341856061611	1.5423861994452148	0.4886902814803403	-1.899856981357884	-0.7411637066635768	1.530895866170961	3.0544458844378535	0.8001137475159983	1.8938686843171688	0.6189948594982679	0.20320425402851255	-0.1392164977267853	-0.1707320679782582	0.699317021754755	-1.1830197809721796	0.23658213332391292
0.2547353436705605	1.6926981263672918	-1.6029101937329635	1.9041106930262166	0.867676210833433	0.5504457283102402	1.9917659566260173	-0.39319676105695434	-0.3717803471457971	-0.39062956453180064	-0.6419735345904918	0.8727744345784985	-0.7389401794821814	0.6591729241183735	0.8793146273896918	0.5724122695265039	-0.4838324889445671	1.9660901078263202	0.01606416728588918	2.3923215540264984	-0.11277063724425929	0.566832046601051	-0.1871358227103692	0.6876637771291509	1.5265633464381714	0.577492088097535	1.049717858964702	-0.8789396480598686	-0.1957996735836616	-0.6211374273283022	0.35619842639776	0.21598001129235894	1.7408733660471252	-0.7401783048866342	-0.8060973035714124	1.5274443160978652	0.5102469308093893	-1.8980748115384967	-0.7840150193514746	1.4966919554533662	2.9915810464208348	0.8199284686522983	1.8877906363698862	0.639646970306631	0.15957568553963405	-0.06840848788004453	-0.2060733684903835	0.665486249157761	-1.170056034315348	0.2215395840663406
0.22161373547127156	1.7370309343895123	-1.6486121199502144	1.899499611459411	0.8222337958477872	0.5582136978976624	2.0240508417176875	-0.4801395095306004	-0.3679469753611706	-0.380898976858121	-0.6449339792499591	0.8753570646915592	-0.7015595122672065	0.7107176437394378	0.9046939171890388	0.6040398438426481	-0.46603566855862233	1.9446312150133989	0.05256966926925444	2.3475052280870634	-0.10414184472193291	0.5724234254392159	-0.22656584124331083	0.6164100228049555	1.4961645503654397	0.5654572282570524	1.0361549043441878	-0.9066484277568543	-0.2294030654202278	-0.609978767966774	0.3390195583652894	0.15694407889399029	1.730387194603804	-0.7683545107163268	-0.8239930077278071	1.511816233459272	0.5234260564688386	-1.9054730910408497	-0.8252273860040095	1.470177501409189	2.9165965918492978	0.8374621719864421	1.8778713165096126	0.6684838332623938	0.15466525431943673	-0.01099315301227916	-0.24081497411490246	0.6183633747151842	-1.1509113278411705	0.2130250725875488
0.22947101364443734	1.7149149234870826	-1.6946641542544973	1.8851287714673188	0.7721965330635855	0.560747547513405	2.0131127316604607	-0.5653009756202438	-0.37397060634434903	-0.392394929504541	-0.6742329556303785	0.8633297265696317	-0.6698249111567416	0.7464705804106182	0.9337613514484178	0.6169889670153128	-0.4552324425883526	1.8934088507943696	0.07787320150149277	2.3109129992953816	-0.09619991142633708	0.5616672791090405	-0.27825183430797945	0.5523238855924333	1.4803184399971754	0.5516434259318015	1.0306545323873866	-0.9360383586426355	-0.25412067927773824	-0.6005283367493908	0.31081666122814433	0.1041203086142382	1.7111013269220314	-0.7975677470731417	-0.8248215163595178	1.5087642638673895	0.5508981569563468	-1.9101922183092044	-0.8543539816287072	1.457131938576797	2.8510386384075224	0.8394192990432767	1.873035166502342	0.7101539320452819	0.15371345267323103	0.04296103109614095	-0.2662966203571419	0.5586121008839624	-1.1259867838083162	0.2023206441182804
0.21045303419302613	1.722420744115705	-1.7245012530293635	1.8645646588873936	0.7145157049407003	0.5546850776920356	1.9854844286953672	-0.6321924499340601	-0.40680020790602145	-0.37112084632694364	-0.7159989683333031	0.854754207178126	-0.6161332278759081	0.7441001310162516	0.9683396823989217	0.6070682220049679	-0.4412534680090688	1.8363124870249377	0.10211223026185264	2.2733680439939485	-0.08815267954529506	0.5624274229621877	-0.3257897778890534	0.4874125051388335	1.4795224863579153	0.5301219890384284	1.0180242703559774	-0.9533964083533562	-0.2778360189604687	-0.5933863260383055	0.28037126017225805	0.06231357311119899	1.684356000701324	-0.8400637795414699	-0.8395776377320813	1.5080724265749645	0.5839662142681675	-1.920630240346232	-0.8781991217509642	1.4521507342905164	2.7872123999838823	0.8159142281499377	1.8623249298883018	0.75617927983926	0.14670876940663996	0.08755707940431949	-0.2815774685311568	0.4943295976387355	-1.0977130747911628	0.2054492565603244
0.18352929607253746	1.75841179876531	-1.7421877931142737	1.8438315461615766	0.671531837051615	0.5760507479087293	1.9833807293614982	-0.6874372923224251	-0.476603298616188	-0.36272123440443454	-0.774704101295404	0.8516942357752029	-0.5541504058140209	0.7347693383245772	0.9862380916090334	0.6145512963321389	-0.4284059819101632	1.7691404473028043	0.12444443872084676	2.224978877194753	-0.08916546048531478	0.5562698145191276	-0.3889127297162955	0.42414059159888795	1.45945118875458	0.49819143644829955	0.9884534852908763	-0.9698589370462092	-0.2872684056136898	-0.5811292503758451	0.2378614184771064	0.010260718418223316	1.6620678986964592	-0.8923402127317347	-0.8635116762763191	1.5068469041390613	0.6273259864122419	-1.9275679527978766	-0.8996591981865286	1.4618642844258747	2.7120392481896802	0.7840207001933448	1.8516996771661414	0.8031519208499127	0.13756570510824012	0.10927720766372868	-0.2863462997331993	0.4357421924359996	-1.0548996653971532	0.21165280509916085
0.15110604555806287	1.8005637285547227	-1.7665191545730667	1.8081171532615208	0.6149445475300037	0.621976615783594	1.9651993600181776	-0.7430110726158173	-0.5410742505389579	-0.3712785002364759	-0.8400084533904735	0.8523948113001252	-0.4989827151980314	0.7573704724716243	1.0379493951999725	0.6520816020023988	-0.41456843102006513	1.6866544219810649	0.14983439682420552	2.179364287636418	-0.08715475527842179	0.5439523814701701	-0.45134781082126396	0.37384483216716174	1.4324152968077208	0.46315924531413966	0.9652846351088872	-0.9790799859646384	-0.2927370247096374	-0.5825145915406503	0.19767308992216553	-0.04093289901929477	1.6223391612563787	-0.9442690946251169	-0.8863877582595545	1.5036561282198493	0.6694669028581823	-1.924581905641309	-0.9267763410102232	1.4895294060764481	2.6705664649346366	0.7654079457571867	1.8377396565265964	0.8484566171387666	0.0970258771736695	0.12852265149740638	-0.3000614774222063	0.379000411025516	-1.016196298874143	0.2132199176183173
0.12588804913468957	1.8131586179528152	-1.7731717013366637	1.7836470976545482	0.5603111604430422	0.6472487939016942	1.9452423783187605	-0.8004260688945519	-0.5968440058830977	-0.37253524633749685	-0.8821941954490962	0.8497171878955495	-0.45894277472445955	0.7473442876093477	1.072483400242183	0.7125295536664816	-0.4007716544896202	1.5991009174018214	0.17669339401645895	2.146173447398209	-0.08624599861951235	0.5336627374172178	-0.5040883040430092	0.32012321132811355	1.405668601349793	0.4300474749141247	0.9401019352030542	-0.9961422090968602	-0.2996422800504891	-0.591816361549172	0.16470289158332893	-0.09320808273795272	1.5991415313870196	-0.993998829914627	-0.9104825337871336	1.483111378376519	0.7107214322024433	-1.9371841434829573	-0.9465147584906495	1.5140225915382421	2.6138139837885306	0.7462514056983232	1.8357646308792972	0.9270522705641915	0.07737117317952272	0.1555385266202715	-0.3037494214316173	0.3325146909415994	-0.9846832571072801	0.21769747698576442
0.12934917627609416	1.8365401734375257	-1.7818811742040743	1.7587356020113223	0.5109216526253796	0.6861249290678706	1.9129631256215582	-0.844813172807658	-0.6615966108036611	-0.37684292076316817	-0.9236677031561651	0.8357341753845594	-0.4216079772639675	0.7553493812966895	1.1050461452628277	0.7616651898164617	-0.3944162975627897	1.5132578464040165	0.21978441849572664	2.1151567790303094	-0.08753307663106039	0.5159456236155103	-0.5537365294859258	0.278656575058717	1.3830781104782002	0.3983663928465656	0.8992837635114425	-1.0020966985473525	-0.2794904851562222	-0.5982864951019349	0.1311877250818744	-0.14686183258648233	1.5854302714845478	-1.0412397468011265	-0.9169491801194949	1.4550009119037217	0.7462386627588328	-1.9488364898658765	-0.975910825478983	1.5356483897311635	2.5731139037174415	0.7302220088586961	1.8337828065206474	1.0128958495855502	0.08606054535989797	0.18585424927954583	-0.2982444378226329	0.29428755326984996	-0.9540663008254088	0.2257300082973896
0.13109617508571003	1.8982753310788005	-1.761771327298921	1.7208670400102626	0.47188431023310945	0.7087206112214902	1.889650644917716	-0.9012176606917117	-0.7079354676914327	-0.34210108977619097	-0.9641708355867975	0.8293530010270475	-0.3946604822080067	0.7486755931199601	1.1139176103220296	0.7910051090931745	-0.39783916650203255	1.4240806497959406	0.2609404162103731	2.097229169818391	-0.08731427321593559	0.5039340210380815	-0.5964447470082966	0.24555256688510635	1.3520995948382075	0.35807104340570617	0.8791680148727365	-0.9978027828845043	-0.25156972800779925	-0.5915751542942411	0.10412023572294667	-0.200309819147253	1.574105461016202	-1.0852381774170674	-0.9234258382264159	1.4283879197743155	0.7741700871300401	-1.9542317520313564	-1.014397984649736	1.5520909374904106	2.5542226842988995	0.7050625265915772	1.8125323010763275	1.0955588587135425	0.111981709495344	0.20810293267731797	-0.2946127526150533	0.2560816540767225	-0.9351933501330654	0.24005466385448931
0.11685518727141231	1.9331172958090417	-1.7423002221901096	1.6825481508963123	0.43067903820134895	0.7222820246216968	1.8868048776126625	-0.9612279212889229	-0.7770034484959394	-0.32812371393066364	-1.004860902507239	0.8145910435256354	-0.37016295921460407	0.7299818262627078	1.1348346520352517	0.8159723563487749	-0.4056727523133218	1.348426848099868	0.2876346052563119	2.0683636213871552	-0.09631643690867286	0.49226259945615747	-0.6384392492633246	0.2215115416053473	1.3202826746981944	0.3233645033899345	0.8645550327802773	-1.0000329475068026	-0.255658847102581	-0.5770783810739335	0.07982106796806496	-0.24731107005344644	1.5579014891677445	-1.1290729818699534	-0.93790492145363	1.4032585226430758	0.7913032254716891	-1.9526343706993878	-1.0460990199024476	1.567758930178623	2.540118164047731	0.6787189949846957	1.783495004898651	1.1446812711372898	0.11935947016477363	0.2434251725355025	-0.2808903929513444	0.2140560145034273	-0.9170046724558695	0.2569282519235857
0.13020100482906954	1.9520284743879972	-1.7328339898707283	1.629609292264859	0.40097081403200835	0.7339264713002651	1.877150953494183	-1.0171571217763062	-0.8275283478143814	-0.3651870716195983	-1.073839078462567	0.7965779406221267	-0.323227353124834	0.707191841714273	1.1376637697450558	0.8195860962211989	-0.4137516176706419	1.2767572301686454	0.29320371260270955	2.036121055581406	-0.10233838719536473	0.47455656646863587	-0.6910658983319968	0.19525154254842964	1.3109156269535052	0.28769356726006723	0.8615629932678599	-1.0070282175521783	-0.2692854455537478	-0.5618902318544666	0.06360235024060995	-0.28629653655400716	1.5371783184294174	-1.1471793894889875	-0.9279089188675946	1.356720571686521	0.8029041908623933	-1.941948428788967	-1.072010936020109	1.5766812450017507	2.524445545990485	0.6563430936839427	1.7537619739261143	1.1986823018417343	0.10585181846903831	0.2965874898239408	-0.2586119074261395	0.1748805787612053	-0.9053682009547842	0.26261958443149924
0.13201839900258722	1.9552671844315923	-1.7245842598762895	1.5810447693061813	0.37445611971302856	0.7646567491832392	1.8797840979080624	-1.080792668352227	-0.8706494407133482	-0.4224269901059737	-1.1407977111435834	0.7839865798318296	-0.28247497908045344	0.7082758664159731	1.1290653188088497	0.8131312471582092	-0.4187343038004071	1.2046189908266265	0.2917260953684354	2.011626546718355	-0.1018296977700566	0.4633361340240745	-0.7388961415818898	0.16604968602068554	1.3494702946498527	0.2530180017722657	0.8489387177100646	-1.0102825770679016	-0.26509614019224503	-0.5467769447822016	0.053078476255751336	-0.3229110347349185	1.5151966939221404	-1.150846233972867	-0.9084986938007578	1.3154450555847408	0.8193803465588525	-1.9066842700507856	-1.0988614867273754	1.5752039675112854	2.5085304878306993	0.6477577962489677	1.7233422731071841	1.2476359272859336	0.07372995503330354	0.3465261573725664	-0.2337730479197174	0.13608318793845503	-0.9002788605570686	0.26746781806454206
0.11435328497877191	1.9616897649593366	-1.7048522995871398	1.5446010533627317	0.3517078219643246	0.7773848075987126	1.9193009774968899	-1.1349294360181492	-0.9071314573739848	-0.4668456315155554	-1.2018411521892263	0.7764405502371166	-0.24803627301493242	0.7021862224939002	1.1167186705440746	0.8010703569229369	-0.4246141248094366	1.1493816322624992	0.3039796274238424	1.9977587391577387	-0.10640272420484961	0.4574577620984971	-0.7876483515986493	0.14860203589404605	1.390160771278214	0.2223934022533077	0.8307398379226516	-1.006283753314897	-0.2633041829855908	-0.5369607303622742	0.052619554073389994	-0.35874527135561296	1.5037421328234675	-1.1638951804548683	-0.9030485854551934	1.263069498091134	0.8229943910710095	-1.8716195031455327	-1.1264826286872338	1.5624437175141943	2.503576588592609	0.6557642251178366	1.693968440717661	1.28996422567133	0.047007402754226456	0.42323386211142067	-0.2071817865860389	0.1051302291947428	-0.9046618082829756	0.2520546919111049
0.09454155843264514	1.9477948180515903	-1.6963824781708527	1.5024575161194988	0.3295399081269582	0.8106727094888857	1.9682845040881294	-1.178973663979405	-0.9420882586665271	-0.5225559931172034	-1.2573659417815382	0.7614031121903113	-0.23837302577726427	0.6846825756384878	1.0985821012559582	0.7899170780378351	-0.44112427662777903	1.1053593249086437	0.3099345083352931	1.9913613910779049	-0.11626504332430168	0.4341415128886948	-0.8310486048732842	0.1254318014051688	1.4149892184655257	0.19518018655808145	0.8256249948666101	-1.0142866325522388	-0.250618195882167	-0.5391925846577792	0.05917474754060137	-0.4026670473781008	1.4840910673479397	-1.1705156623414164	-0.8792370197148156	1.21375444780354	0.8178566206950686	-1.8307995577746852	-1.1462316470323781	1.5446807403389564	2.5103505800290717	0.6639305319716303	1.6784299859262588	1.3227071232512135	0.03154336603842657	0.5042242049815184	-0.19601740691197983	0.07849430980813273	-0.9078852455218381	0.2304994113964247
0.09156687658898995	1.9109517387409345	-1.688126995226627	1.4770688864436887	0.30045674551608903	0.8342081057469116	2.0158557077664696	-1.2216895960784115	-0.9651061479189147	-0.5896650463402868	-1.3128785125652802	0.7228049630155287	-0.26192776456571554	0.6865543032850848	1.1010911494823747	0.7557247039684863	-0.46546409516847315	1.0553179828339498	0.31535469189423415	1.9977526087239383	-0.13090595775480612	0.421804134374203	-0.8529673315077175	0.09876738418426316	1.474379299258898	0.16742700949689024	0.8436730155189434	-1.0248103157844184	-0.22008142178568652	-0.5621240733937399	0.07530661993669185	-0.4358682792338797	1.4684635448647516	-1.1785666730466242	-0.8563546289421318	1.1654969715773587	0.7910059098765003	-1.79153116169759	-1.1611893362747012	1.5105455683572593	2.5144087646026088	0.6706432773026111	1.6692811866857	1.360265887132767	0.012937518615924164	0.5969487402253748	-0.19032569196074675	0.04617465496509442	-0.9185891484678546	0.20380569445331295
0.09920584519474741	1.8983407574257842	-1.6835657278955711	1.449159095108682	0.2979379190543482	0.8339290694682397	2.0607261782973127	-1.2461717753233312	-0.9943305816404413	-0.6366521009226708	-1.3579826506443122	0.6834124324404527	-0.2718794187088063	0.6528990278332729	1.0951277765774692	0.7094851381970356	-0.48950285642260105	1.008748918005449	0.3116118949404126	1.9831228393288867	-0.15426821412326133	0.40058769945261374	-0.8723273520642305	0.06823436378159402	1.54165197425974	0.1433807299992535	0.8821468841432025	-1.0474068312903808	-0.16866544985146076	-0.5835648251729733	0.09400793805599011	-0.46783560076845204	1.4624430873186458	-1.1723171959975136	-0.8332552706714564	1.1229955467870254	0.7684083947291441	-1.771052890288549	-1.1734719431116247	1.4704673878590113	2.51115672322717	0.6613699782883096	1.666228565289358	1.3834890406258205	0.026364267171731993	0.6737773150605906	-0.18038583897335686	0.01364760637831219	-0.9355471688835509	0.17390895102014697
0.11240648787231686	1.843936526683006	-1.676075387273005	1.4311142502208012	0.2879498409946459	0.8545176924694392	2.1031733111082165	-1.2608805961358354	-1.0194090289490194	-0.6778946327667762	-1.4176452335083929	0.6469516323247546	-0.2795151563522805	0.6143841068947224	1.0973275709897925	0.6564076655996758	-0.5219972499932723	0.9719099847147795	0.30045777053463507	1.965980368897818	-0.1832873448391069	0.377182803729325	-0.8961598672610327	0.04876707162801477	1.6163734487346555	0.12138630369228334	0.9182908172367839	-1.0610438399191697	-0.14275930716091276	-0.6045229673829841	0.1084830138257777	-0.4929901714588444	1.4425234649223324	-1.1404080368737215	-0.8219848926168141	1.0966873065679204	0.7406164874252561	-1.7445095124888153	-1.1832037986725585	1.4346118642268353	2.516836748486658	0.6438345208069955	1.6568066844762235	1.3745418423308	0.045651950682607065	0.7349063266248723	-0.18699684668642938	-0.01943790800383566	-0.9529152168742347	0.1435945385895519
0.09468555602948939	1.823256084170716	-1.6612426390223938	1.409779001630352	0.277700363240761	0.8701925241417392	2.1438490558588748	-1.276183177743007	-1.0358033543396359	-0.7316142493400937	-1.470914590414421	0.6170762421433258	-0.2974532643801774	0.5672392225315549	1.1005858082854083	0.6061226891056556	-0.5612967060496686	0.9412917827239381	0.30244151947473663	1.9296151554789696	-0.20980468378300648	0.3601737539540915	-0.9161202929100192	0.020713209258778592	1.6891740217601572	0.09331166125972704	0.9471659740679053	-1.091814434721825	-0.15497533678918005	-0.6210237867307543	0.12975029118063314	-0.5290462009968196	1.4144424288321749	-1.1012184050028455	-0.8188886484735425	1.077822426722148	0.7014775877902283	-1.7147912550417235	-1.1911047147593468	1.381482067582858	2.512284129418288	0.6349982550304814	1.640654079426166	1.3517684433622559	0.04173297951054049	0.7920011478031512	-0.20179650255541887	-0.05059146417813258	-0.9810607084876262	0.11165538100864716
0.07459698382149552	1.7958384218050547	-1.673899950403581	1.4058104119974992	0.265395997386324	0.8797523320747137	2.162048730484216	-1.2835034399345424	-1.0672146433740342	-0.7985903619691932	-1.510742992267022	0.5936508964557567	-0.31614076498124066	0.5435556650851148	1.102640355974915	0.5695208766958864	-0.6032091849651068	0.9200309793976842	0.3101024794086108	1.895333105537085	-0.24503610174278845	0.3452789235255124	-0.9330999454291531	0.003670099735777029	1.7593678466170828	0.07065504977372086	0.9735327984546431	-1.1143630854517663	-0.18316784720768112	-0.643530726723293	0.15514086125216492	-0.5544824359617745	1.3878668962389402	-1.0482834896593318	-0.8214135357289299	1.0591279415176498	0.6808971329565775	-1.701640156075743	-1.1974364411181146	1.3397413782060215	2.491116600465561	0.6262311527709565	1.6395130290378526	1.3187973676795992	0.014161304793151433	0.8321241171490152	-0.20685620373288732	-0.08847974192346783	-1.0064922810140724	0.0721015517532298
0.06714066951828045	1.767085342059363	-1.6932014256786754	1.4088782017147892	0.2563621771358785	0.8848012620497862	2.1583130448531884	-1.2785428890701718	-1.098791214176865	-0.8446671278116316	-1.5525856381497831	0.584893702394229	-0.33094117134691653	0.5265150664236877	1.1026685119099993	0.5160970984977715	-0.6510643288662246	0.8871027353658099	0.316320895313457	1.8625726184460347	-0.2872580316498577	0.33413051637315905	-0.9518043475469085	-0.004531152901293608	1.8130403271017723	0.04421787157655581	0.9842928861289513	-1.1250364852508032	-0.1673482299386906	-0.6647406085519141	0.19236099441929388	-0.5787851211730665	1.361564165407178	-0.9843581903495663	-0.8267348624811859	1.037152554775601	0.6611565428697808	-1.6979838153602542	-1.2041895845681438	1.2995380958988014	2.479045949646039	0.6136911305411752	1.6438166133226733	1.2918343018634448	-0.007015849197812628	0.8648986944100804	-0.22028769342117047	-0.1224318924257867	-1.0160517071790867	0.032320350852253835
0.05542550852499641	1.700860941856941	-1.7039924801489867	1.4379457897389403	0.2554964236180866	0.8960728261676177	2.143042215351306	-1.2661547530537276	-1.125376871134662	-0.8517485467323918	-1.5669472538663431	0.5833833090591425	-0.36439495037863484	0.5092942348870593	1.1015223389232045	0.4955753593664813	-0.690613478392051	0.8420050636135425	0.322275733968034	1.8321274417384852	-0.33019124392901794	0.3219227833846413	-0.96291985143073	-0.004032456206796806	1.837216092304891	0.02222511956839486	0.9987574036757761	-1.1260780450397152	-0.13493615252488433	-0.6776560756996554	0.23308623589982017	-0.6028733162938996	1.3412748173870432	-0.9169538257510913	-0.835659605189338	1.0222050063893846	0.6492030975204308	-1.6996956644543382	-1.223470070867724	1.271990139490825	2.4668546759183565	0.5986651058827988	1.6530537958107874	1.244384299298489	-0.028395333144780634	0.8830479900113813	-0.2390206774352181	-0.15180789413181497	-1.0246418902067762	0.013002585752214463
0.044200723187466213	1.627558448416003	-1.7054389360954114	1.4703766263561306	0.2531822633303583	0.8822661611502826	2.102949423428106	-1.2484088318384519	-1.1539409478780582	-0.8303012236613185	-1.5780066037536862	0.5802022212095379	-0.40652653252429405	0.48816259192693234	1.108865771048392	0.5020258649921244	-0.7306903193879531	0.8029492715001512	0.335544392338295	1.8057095994240129	-0.3851583767730852	0.31093283187514514	-0.9722727573408367	0.0003833297708681099	1.8262889754272522	-0.0022732206077241647	1.0219166754999827	-1.1212514946018384	-0.11409012852837852	-0.6976686249658574	0.2688306043768701	-0.6339952910260402	1.3180508695054256	-0.8513439587465472	-0.8357509454887451	1.0037555770328443	0.6365388500859641	-1.7204183734005354	-1.252940474783957	1.259590666968641	2.4662742528157264	0.5805727066750038	1.673089598160498	1.1903960278430321	-0.07221541566186543	0.8903538562132208	-0.24398102796264398	-0.17597760138083768	-1.0256222410504763	-0.015709892693622378
0.03379550379052071	1.5679402248108076	-1.718645407626258	1.514399124704169	0.25115900416730114	0.8985466141628391	2.077907797622529	-1.2413464235131455	-1.1922663019811122	-0.798637299328034	-1.5847323938058653	0.5660802810097073	-0.44823216184459813	0.4796439898908795	1.1268769553616056	0.5101430811719088	-0.7753650632361158	0.7650477489297094	0.3486383185354318	1.7631016871332885	-0.4273105829346232	0.29697654640810506	-0.9851343368447871	0.0011755143064425184	1.8158460636801634	-0.016537409312648025	1.0366865032011359	-1.1129854704098112	-0.09435479512482597	-0.7105853909058908	0.29960921242158156	-0.6547319032464481	1.282674650210913	-0.7732515825532119	-0.8256887006135001	0.993900126082743	0.6179979917846514	-1.751452616944956	-1.2897267841043885	1.2530135402504827	2.457483111954689	0.5538371231756234	1.6886858419983792	1.1321903264704376	-0.12474674737595101	0.869675813312899	-0.24348188072086394	-0.2021368231147768	-1.0247206017122967	-0.026346972057554135
0.03769821879137368	1.5389974298324363	-1.7313707681849244	1.6015797439299184	0.2491253911368129	0.9126473308639766	2.046835285440137	-1.2344261832654357	-1.2180607172698503	-0.7594996602220053	-1.580614256878318	0.5592870732502496	-0.4882917646625512	0.4785319582290737	1.1345912656348562	0.5204928241478778	-0.811774290167963	0.7234459508192395	0.362283802577721	1.708533629060689	-0.4759640585438044	0.27957523581069355	-1.0000966944665068	0.00864041488834402	1.7937198790981388	-0.032094993847673906	1.0386225287679944	-1.0940005971442135	-0.07267100501930576	-0.7092583979848104	0.3388219622692363	-0.6667091186844314	1.2680218846441065	-0.6887710791110746	-0.8430753128909159	0.9884499581344042	0.6021821410444819	-1.7767287613546798	-1.333376171768222	1.2680955722076386	2.456255385721141	0.5497824119921261	1.6954007025754847	1.077969351759932	-0.18885031424439816	0.8568134106057311	-0.23364496937086748	-0.21971729237132193	-1.031271275790976	-0.03087261464793021
0.03592345377750299	1.4933819266321235	-1.7528925533377815	1.695055035831036	0.26385582414751285	0.921455117256674	2.0070846614808797	-1.2291743272224607	-1.2523392821105679	-0.7239675862102641	-1.5588680979518847	0.5541194381918403	-0.5119345380106587	0.470730822783446	1.1316633769539988	0.5472834798126641	-0.8300157688012915	0.6914134680472582	0.3653226000141905	1.6464531901585246	-0.5176983679323495	0.25619915020428785	-1.0209264174082395	0.011867556743697261	1.7409998898017638	-0.03646658803847806	1.033250267346539	-1.071702357112267	-0.09148978444089972	-0.6975293174666704	0.3822927741958295	-0.6752737687452901	1.2525258107275197	-0.5996371353709936	-0.8515862812998009	0.9780856550820338	0.6076753037134786	-1.8008464111317324	-1.3752351911685594	1.29763479966746	2.4644899892039356	0.5494578947656727	1.6919673533435187	1.0293672958386275	-0.2655559512271642	0.8531993813094116	-0.21500654802372782	-0.23147300267338872	-1.044422991651381	-0.030109235958922807
0.02885713033474418	1.4026383147561678	-1.753496119955426	1.7761168299470131	0.2803027298109516	0.9390281463941994	1.9663892033495827	-1.2247239088718187	-1.283654556950968	-0.6844038330309755	-1.5377869344005677	0.5462148089216584	-0.5395945829826613	0.46253634169753555	1.1171564621086687	0.5727548999110426	-0.8497819313783538	0.6671121864848235	0.3739829350132133	1.5941660741756998	-0.5479070387714964	0.2369816941618203	-1.042281871794499	0.01742937784546987	1.7182117371097547	-0.040349286976997786	1.004528364239943	-1.0392220659041578	-0.10395013877680823	-0.6767985240370578	0.42705355569013975	-0.6675671958709357	1.229418171480721	-0.4962991349601822	-0.8548207702205536	0.9595006081283751	0.6124853052257471	-1.8166093746089362	-1.4231602609353475	1.3202113716085702	2.478497772271332	0.5483303540240302	1.6843369329712221	0.9921390961312125	-0.3587957384008065	0.8505968509327007	-0.20022963507462746	-0.2386630772260827	-1.045264304653212	-0.027747046291152468
0.009628909705258723	1.365541364280353	-1.7565085288338493	1.8218951815349613	0.2921942174723524	0.9285836808422964	1.920372540544463	-1.2191598405800044	-1.315153991948487	-0.6570850791883318	-1.498887958878117	0.5338421701850744	-0.562298838117695	0.46856857167103333	1.0971514351880176	0.5977497112882662	-0.8575968520337437	0.6378932357237816	0.3771938235681951	1.5347532003832047	-0.5578626945570879	0.22011004648249094	-1.0674469723174085	0.01239159844574646	1.6818976789079236	-0.040323335345455305	0.9627355946439267	-1.004222295331059	-0.08571899216892812	-0.6630880997996875	0.46501272342012145	-0.6564347396073041	1.2183648893216417	-0.3972995457933352	-0.8481293389771885	0.9367032614414276	0.624564373432415	-1.8288661871625531	-1.4785308022306662	1.3363581141227314	2.4887853537652833	0.55825368986105	1.6701786165839565	0.9694107086242887	-0.4627086831253095	0.8676273267741166	-0.17659255933498522	-0.25483352388691294	-1.040987263162227	-0.0328610070441094
-0.018385997388772283	1.3154834332933854	-1.7579814483492942	1.8849385006134085	0.3049859242650483	0.9328192763728094	1.8647793990448016	-1.2108653089155286	-1.3608392822707769	-0.6372807879354475	-1.4535075694748905	0.5250077940741907	-0.5966597867858107	0.47977006116650234	1.0713490680074593	0.6232794336802595	-0.8606844211416631	0.6210751677737759	0.3727260043023107	1.48381395342994	-0.5689509802181345	0.20891066758488272	-1.0910551419116206	0.0005668668062353416	1.6478282099688055	-0.03343527004443333	0.9209823357737645	-0.9695178838200416	-0.0555194801826455	-0.6444940361560348	0.49654726762273144	-0.6299493022989873	1.2087559849535947	-0.3373634879991979	-0.8061163670873548	0.9147498052665082	0.6486227430183076	-1.8437914802746032	-1.5246393287593456	1.3662117103218734	2.5144266788958998	0.5539714407303562	1.659549964506121	0.9526385978106449	-0.5584514202037314	0.868244421605708	-0.13546378420893532	-0.28883186808023475	-1.0238933648556137	-0.03976544340370845
-0.03738824698897727	1.2594804070702081	-1.7625509341800456	1.9256450995472132	0.31106321894564254	0.9522442054764084	1.8200272087977907	-1.1929981266928915	-1.3888167923440708	-0.6323007857419567	-1.4117625412475538	0.5084267150402686	-0.6365409935797912	0.4960774988556144	1.046568292415087	0.6532120650995094	-0.8620303708777903	0.6251947677962035	0.3620412481221628	1.440938781271552	-0.5603846531141186	0.19688022762333807	-1.1085741551349577	-0.010011306756508673	1.6279651869010763	-0.03307194720283839	0.8775504697021581	-0.9584315111860293	0.0060896435333700595	-0.6337103802197397	0.5145455168352	-0.5881281856793164	1.218028697939246	-0.2794010936471042	-0.7645828631956109	0.8889435504358939	0.6434990218435551	-1.8538017366216075	-1.5594101650346133	1.3834012369469515	2.5430346109955173	0.5462204908671776	1.6580304525193004	0.9336071516847948	-0.6394794480441843	0.8744153699216209	-0.1021768875602804	-0.3202803205301984	-1.0002806792481047	-0.05035558030797797
-0.0579376628639244	1.2112045500294957	-1.7799905905340996	1.9501646896797058	0.30060340166572797	0.9849752860929986	1.7779166115563612	-1.171389972702912	-1.406996887374777	-0.6352194013971563	-1.3496089151928041	0.490005140983246	-0.6782468685178095	0.5193367598064075	1.0173306304240535	0.6883725245313164	-0.8554092878449671	0.6425929764279521	0.350062903393099	1.3960223850156699	-0.536881089873034	0.18089947740454856	-1.1301644958535517	-0.03409041076742135	1.6268694240576953	-0.027793720206855926	0.8361935153852613	-0.9437566161116052	0.05339560444989601	-0.6329699122771082	0.5222401714182926	-0.5474953044404017	1.2319427197318578	-0.22524234238327426	-0.6952481699752642	0.8604561299879834	0.6466255690739001	-1.8624365824883984	-1.5863573013981997	1.390878827653561	2.563680236870364	0.5431566222422878	1.659250821206702	0.9150878759769008	-0.7259263999237017	0.8819264872304897	-0.06449103140672924	-0.35376165643842467	-0.9943197669242945	-0.051512025225817624
-0.09352880157464724	1.208189665848027	-1.8032226454736098	1.9469201782581336	0.2974301540488279	1.01036508488462	1.7409300851823684	-1.1630926534290715	-1.4326791022593066	-0.6507698403271968	-1.2849892148170725	0.4702572230934468	-0.7305301798256193	0.5455197546485954	0.9944595569712223	0.7029895276450999	-0.8447407558152025	0.6742301819996787	0.3355644643533458	1.3498681820527467	-0.49713314831650546	0.17537790769575445	-1.1549358515284638	-0.05160638221876716	1.6536214258732183	-0.02997114580821205	0.7994437511619151	-0.923781977197288	0.09935593560392637	-0.6359276712053765	0.5211136727528087	-0.5132803966228012	1.243725548510311	-0.18077866758653055	-0.6208584494911887	0.8365429423120851	0.6624965916771004	-1.8783804027830757	-1.6079581991971792	1.3928987510552027	2.5887339731810335	0.5423696366440819	1.6611170674723943	0.8981465220675652	-0.8186501952352041	0.8851769671803714	-0.019526124193253187	-0.3937928754382417	-0.9890076978625384	-0.06302174236609331
-0.13412149975361873	1.1984034257754501	-1.8204058846371614	1.9547495470859424	0.2974783775409723	1.036230371505368	1.7135313022918535	-1.1602269910022254	-1.4509680837582315	-0.6767496572326266	-1.2322007742787886	0.45049648110929325	-0.7794603310268925	0.581904690653549	0.9576702467616304	0.7025444923723494	-0.8356822171903879	0.7190693454688895	0.3126234188567761	1.3043648869139193	-0.45342643943193306	0.1578957071547864	-1.175947178321433	-0.07363033670423666	1.6957021681914868	-0.0341836816121429	0.7521824576487257	-0.9176054174487434	0.12496810045003129	-0.6257821552152886	0.5134499840234431	-0.4812019783336951	1.2581727222931862	-0.11768345902616954	-0.5450413928238982	0.8243875714159119	0.6860383406370798	-1.8944316138339672	-1.6197356290240816	1.3897112107698204	2.603058242096572	0.5215210963435091	1.6749490457148397	0.9075310757298005	-0.8960515703788723	0.8899165237890934	0.01627877278587787	-0.43530006250989517	-0.9916079544713169	-0.07053089600081892
-0.17612918294206792	1.202428056578709	-1.8211948606079384	1.9533072182546192	0.28998019184772417	1.0518664133810813	1.6746044160235691	-1.149504451581151	-1.4748459393998368	-0.7140440462979483	-1.1880702893044053	0.43381090945470496	-0.829127593915624	0.6050747333584544	0.9153837978746473	0.7077998845065296	-0.82243371724363	0.7608695336570537	0.28848646791358856	1.267990528931319	-0.43081289812543505	0.13417057590152734	-1.192098663752955	-0.09553025982424454	1.730799743914649	-0.05082704892493065	0.7068348002910771	-0.9315310618082844	0.1478277576171235	-0.6266994272716158	0.5085664322745375	-0.456863427949325	1.2668242735916673	-0.062470711135997246	-0.47434331534468094	0.8179470230616108	0.730102210247483	-1.9077386315966265	-1.6195223029809895	1.3967952015914273	2.623250039208046	0.5054354414982151	1.6990164838953536	0.9010652092756972	-0.9563668513255242	0.9057034193938025	0.0525898792819125	-0.46990302371262815	-0.9858262017908513	-0.0719548514420621
-0.23372948455804288	1.1824638102433584	-1.8206031286298558	1.9408376299038168	0.2973667543400381	1.0884852326426653	1.6267065334660735	-1.1463084574445954	-1.4935763056112383	-0.7501646201523553	-1.1321813486696817	0.4139298822151706	-0.8861464535342849	0.6248277271547387	0.8647889583288594	0.6973378803806777	-0.8109897796122068	0.8041771858446689	0.2520616765591633	1.2377686923414373	-0.3763899024224807	0.11382066064926914	-1.2154565043651753	-0.13191565061816363	1.7722888273610677	-0.07025728660562096	0.6498987667698486	-0.9361690806853531	0.18051218973515265	-0.6225729597199446	0.49015594627645587	-0.44030855472019326	1.2694965422987052	-0.02168352283425013	-0.38817965197513177	0.8133218621624103	0.7686955534018366	-1.9295506377844625	-1.6079974616590982	1.3788338102567983	2.648012369681181	0.4923537636815774	1.7335188108802158	0.8913584695727124	-1.0069931664659664	0.9115658202939196	0.09829716328040536	-0.510324510376364	-0.9726396307138903	-0.07907780597633399
-0.30147130254356247	1.1599321620621903	-1.8243672014904386	1.9309700610406335	0.3043123555468319	1.111037119864655	1.5986614333103337	-1.1501023937898656	-1.4982757824569868	-0.7775552489281496	-1.0764858543528566	0.40143197107540135	-0.9489558154006332	0.6423383102237356	0.8124944773936624	0.6692742634627539	-0.8167080866529011	0.8517697631194571	0.22694177157198206	1.2208695805989975	-0.29229439330323526	0.0847966840523511	-1.234807156808079	-0.1684310723203949	1.8320649456694813	-0.09360622064922863	0.6025045735424223	-0.9485519653943222	0.2332472017117965	-0.6118655356756857	0.46527228002907384	-0.4418488879678528	1.2724464235866604	-0.010525943926432978	-0.3006787309638848	0.8159385092814995	0.7793806083695024	-1.9487588674678182	-1.585107446360452	1.3621859879163776	2.670181904771988	0.4772018163156389	1.7707508204722742	0.8777903586185909	-1.0453537147404153	0.9034054119013767	0.14401210805191367	-0.5430677029600826	-0.947724949558248	-0.09186193915032574
-0.36793827291835135	1.1535439674203696	-1.8502633652912732	1.9498441721616344	0.29135824905264995	1.1492425669350097	1.5739014272281664	-1.1529332110996537	-1.4949632667259891	-0.7996398032708237	-1.0401932038236716	0.3879025515313948	-1.0207931795323293	0.652099049068896	0.7646935138763432	0.6323929675652551	-0.8323001226107982	0.8764137184524546	0.19305197535836668	1.2105010336669646	-0.1959378403138346	0.054376524868019825	-1.250580702078483	-0.2088935810200471	1.8602151727113039	-0.1022916457219198	0.5437861273672777	-0.9714835677264642	0.2570599737259539	-0.6034860188324485	0.44162414105774	-0.4758222023720169	1.2700824718081747	-0.005312180714448567	-0.19840296793312362	0.8215012627244928	0.7746264036847303	-1.9634181550247276	-1.5572585821214644	1.3698014596490051	2.688146358084272	0.4695715267185124	1.8091454097052562	0.863045900121902	-1.083629985305464	0.9091886636817896	0.19696301203513555	-0.5784644629205523	-0.916215163498426	-0.10387982379061474
-0.41476495949637693	1.1389076489549184	-1.900494177950779	1.9904770520662827	0.28132336583880735	1.1896227451817405	1.554593578991208	-1.1475698506820933	-1.494525511562453	-0.8128375435310193	-1.0018183620636254	0.38340509414462287	-1.0902452078420373	0.6579940506914174	0.7206561916117763	0.5984322991728226	-0.8545872688370058	0.9154830371620524	0.15259809673018856	1.2145935489958894	-0.12875979338436352	0.01292652324312341	-1.262363902988034	-0.2444109971350346	1.8916659541772578	-0.11265555535082743	0.49457815236419667	-0.9904515324816489	0.26477498100645264	-0.5829292755958378	0.41787291974276997	-0.5098200499564621	1.259284163079683	-0.028177325427654536	-0.08099571055761015	0.8419509085819955	0.7637831027146376	-1.9866790377540358	-1.527176992548029	1.3844187316599252	2.717510273360772	0.4530607417769417	1.850841906417429	0.8439487960770629	-1.113858628739473	0.9146378793468415	0.23791331508984395	-0.6051581945078954	-0.886267255013481	-0.11062334385835804
-0.4396861795120703	1.0905609451320024	-1.9414878900624164	2.0125170021271472	0.28602728382988996	1.2418488267925376	1.5465279901127587	-1.1191557484283539	-1.4642995748236713	-0.816727872401016	-0.962932561604329	0.3706791991052179	-1.142646131253188	0.6720051062401649	0.6883572238938153	0.5678257667437097	-0.881723990722751	0.9296634188518024	0.11254227785311821	1.216995386846345	-0.05199214684270688	-0.041837298242319396	-1.2752222796907176	-0.26888349974143433	1.9163604158352938	-0.1214506469955207	0.45424620205953714	-0.9861879831232162	0.2574979444009454	-0.5801281053197549	0.3982818117049661	-0.5505050583622411	1.244867410655063	-0.015335675326911513	0.007139586662207864	0.8557411295835184	0.7571685538055748	-2.0170425384058275	-1.496625562180299	1.3825208161515503	2.7217404351499033	0.458389464990778	1.88898154397477	0.8261742740116087	-1.1581178379251482	0.9305575844913934	0.2673123694332191	-0.6202581921123065	-0.8579975677520842	-0.12386367984448361
-0.48046508208489114	1.0485283707852922	-1.9638619336337064	2.0842124002263813	0.29556050089163055	1.2704118812017013	1.516276399424105	-1.095735648351361	-1.4465924258005785	-0.8065787057484719	-0.9431744825201394	0.3563666786142857	-1.2003273830652081	0.669542407122969	0.6557271039848017	0.5224822855079323	-0.9018241665615362	0.9133293024549601	0.0805287660674456	1.2030128890867136	0.021625119183975684	-0.11053834619440268	-1.284554915788204	-0.28648481162883827	1.9352112511917643	-0.12273985707859962	0.41087252451146145	-0.9528770376869572	0.22061202154909948	-0.5733494678299609	0.3855684255331097	-0.6188810061430245	1.213825032207096	-0.016609367165308652	0.08551779240945542	0.8852977545893032	0.7853849494738447	-2.0426568064308275	-1.460607488364745	1.3825602299472801	2.7227555784363973	0.48694848447339245	1.902815788454332	0.8050947223606435	-1.1968966886018677	0.9403935395027568	0.29561138465142445	-0.6253156048341716	-0.8320246860520264	-0.13148270753326613
-0.5239493506813859	1.0096664969590337	-1.9862343335050574	2.170641405872252	0.31840581295982495	1.2919702491175677	1.515202020179298	-1.0745303039145715	-1.41257944925843	-0.7935396285622366	-0.9079385995565075	0.34454998811629245	-1.2630959077547643	0.6738567048031544	0.6338672445414606	0.5038870278951699	-0.9247619211381334	0.9171964060148676	0.045397658339902544	1.1983543604213691	0.10989137125636698	-0.17227632132025866	-1.2807038970203148	-0.30216749420056194	1.9313920003127159	-0.1238030368224375	0.3849546856457947	-0.9331181453545863	0.18606127280604204	-0.5563911007938642	0.36480509018536483	-0.6866195468527001	1.1733596309647574	-0.04643849898331158	0.15570005777745513	0.9090990720532324	0.8143104798220369	-2.0663625295310633	-1.4310651032683277	1.4053188048427336	2.726970214504676	0.48530973512791614	1.9121424873085602	0.7754057624287689	-1.2253848329346564	0.9364749873221523	0.318303192820722	-0.6257041840390398	-0.8056022295120417	-0.14992320210766757
-0.535726953992125	0.960488963223718	-1.9959732556443384	2.2685595076431873	0.3471051733067453	1.3072934700530658	1.4955097610198853	-1.0417103850600242	-1.3915493692769445	-0.7729000855510987	-0.8729575850020723	0.34788900231304043	-1.3205715258310358	0.6677988811604527	0.6091973292517097	0.47781838516162517	-0.9575020495025403	0.912426026419397	0.015026481082540104	1.1879360788425735	0.19423938255447312	-0.23690760783817405	-1.2748511007616172	-0.32819216425015746	1.9108205785060455	-0.11538801100743099	0.35854008919961483	-0.9120010443641015	0.15425645395172075	-0.5394345857393694	0.34186072996933453	-0.7587491997236524	1.1268402096359496	-0.056937867305191715	0.1931945238018804	0.9406592038603317	0.8244137303700189	-2.087010536748304	-1.4084381464645372	1.4267930011660728	2.724738093560609	0.46980532947703046	1.9148109815136032	0.7536559841127506	-1.2510331472648568	0.9200924610539072	0.3362885332683049	-0.6111079121751942	-0.7787161219869823	-0.17461391094554354
-0.5356942594753452	0.9243888477236121	-2.032368059696315	2.340190802238807	0.35933039590054533	1.3341647888175463	1.4788744839580834	-1.0025528363149763	-1.3655599051842664	-0.7602000876126762	-0.8450804223901585	0.34263801064132676	-1.3722382461855538	0.6431904099984044	0.5809279336244294	0.46200259334016247	-0.9840084512508301	0.8890580799952067	-0.01530381264942984	1.1731163561531495	0.30205649573842686	-0.30495056623576144	-1.2676529570977384	-0.3490917554295714	1.8717326218713939	-0.1096794892174858	0.3533531690012575	-0.8624938386445935	0.13148280503275064	-0.5294789219151712	0.32505671336950537	-0.8331484054199579	1.0812065875121966	-0.07855654548877372	0.20507402919254009	0.9624713201766509	0.831726627072326	-2.105475905478895	-1.371861236941006	1.4528238627336316	2.7350005950439527	0.4665607836936288	1.9010435910289871	0.715758013856427	-1.2806286983917687	0.8987248817548069	0.3474377110959117	-0.6015325865654197	-0.7431789688637844	-0.19590672366392808
-0.5403532982763849	0.881440685643474	-2.093710941424242	2.399148542790306	0.37404551086079946	1.342213045967401	1.4704075869737756	-0.9636642918736154	-1.3169875453894122	-0.7411820027268438	-0.8142114353589853	0.3353731611894977	-1.4115104503208855	0.6218473132109155	0.5664367334334277	0.4377082447627297	-1.0108886509515724	0.8795759360544931	-0.052454435535051046	1.1552300642619768	0.4087670777799586	-0.3711259642104707	-1.250790373960029	-0.3758007406830811	1.8246134930166111	-0.10371479970973412	0.33513046304885946	-0.7991197620579615	0.10548814073244454	-0.50275042593898	0.30064903653084113	-0.9049344769423042	1.0500589398450906	-0.0838245398699717	0.2010187119054923	0.9794152225373299	0.821689122786134	-2.1157914840804906	-1.3342412546791658	1.4577625593084764	2.730990181919192	0.4637735691366963	1.888188360983887	0.6973091360745068	-1.3266796020702407	0.8504385526932925	0.34062931877811603	-0.6060704848617122	-0.7150324718114538	-0.23376069265896443
-0.534564544648758	0.8548588289803553	-2.158867207010925	2.435323315398137	0.3684802361997381	1.3244010216315512	1.4796165519292677	-0.9156086940366477	-1.2686173988124942	-0.7265714322674276	-0.8081616415940299	0.3320527894262095	-1.455061573581939	0.6039576245161611	0.5492849942715753	0.42529069149918347	-1.0396082493137606	0.8687140793007229	-0.08740847639719287	1.133088379830125	0.49905726821965385	-0.44044709452439246	-1.2242816027234988	-0.38427209518807715	1.7835436118202022	-0.0918465326007661	0.31410369285553225	-0.7621911968500068	0.07317668008558886	-0.4822932207005367	0.2767037899662728	-0.984638807637432	1.0079677363207649	-0.08758067239421057	0.20426897279986633	0.9941989711886302	0.8133398725089618	-2.1251376252070586	-1.3040052327555167	1.4676854195672333	2.7136921403173355	0.4468895267365912	1.8624575047596348	0.6901433233876245	-1.3754298729023002	0.797249002741634	0.3296389822909991	-0.6088888458417875	-0.6935578281689905	-0.2687436895194967
-0.523061827854636	0.830275842498693	-2.231840909508059	2.4476690674351387	0.35119523460959023	1.3172974837211462	1.4786139857139298	-0.8612433424028254	-1.2475273523702506	-0.7269149966904762	-0.795105738386326	0.32239173419591766	-1.4855002012635565	0.6003519265800946	0.5338245801613126	0.42980285468123663	-1.0635424025626616	0.8560321438796195	-0.12207570929269924	1.095727743233174	0.5537955317164739	-0.5026642040556433	-1.209263636611624	-0.38143284214396034	1.7340047839020691	-0.08992108897019362	0.2921494981698807	-0.7183488430293454	0.05181221985642835	-0.46921608998998715	0.24519215535159117	-1.0557343285471945	0.9767841461726166	-0.029947711136032167	0.20986480046693257	1.0109587597861323	0.8018321980639083	-2.13353567220973	-1.2793562591629093	1.4750190759344879	2.691784153908578	0.4179181573727959	1.833926712577565	0.6914821286980828	-1.4236384820702463	0.7290055585243562	0.32435053521927615	-0.6126702231580204	-0.6757145905844542	-0.29384560610445887
-0.5098094632934398	0.8161158191581214	-2.2946138101830202	2.4713990189549278	0.3402167311215227	1.296240880593385	1.4884030872996457	-0.8167712164040978	-1.2205291892850263	-0.743109641339609	-0.7615526509890758	0.30827786842586596	-1.512016701867398	0.6012447483213296	0.5247405993217997	0.4425558549521712	-1.0778896329484255	0.867459111763792	-0.1467508765295616	1.0572433440285562	0.5900726174704822	-0.5638989994093212	-1.1954886542832412	-0.37174639655225006	1.68803182828782	-0.08970259297559385	0.29064904842319733	-0.6672006546863325	0.03554022439924014	-0.461196694576969	0.2054664628239271	-1.1170345683433234	0.9431357468312639	-0.014610467165007333	0.2033301289266043	1.0355086921084176	0.7933217444524574	-2.1493814254226344	-1.2426000510632822	1.4707005076815376	2.659041602917382	0.3872400028125728	1.8118841572609203	0.7022060434122895	-1.4639358890097758	0.6507944229642753	0.3408835606825623	-0.6207769929249974	-0.6737004569991459	-0.3194216620309017
-0.5113912885623648	0.7967559936968842	-2.3411666798587527	2.502780597769776	0.33130843378445296	1.2839157355489086	1.4886199344866708	-0.7830913200605603	-1.1682373466390437	-0.7627653050981229	-0.7477872334428566	0.29199079362918257	-1.5455083577360902	0.5956709828873101	0.5120253888822929	0.4621196990932395	-1.0958956693448243	0.8616396694847553	-0.16050992592016308	1.0131166918916603	0.6410356012106979	-0.6133358302830729	-1.170100703296713	-0.3599083189908877	1.6577338530093946	-0.08632050938102301	0.3145356767915386	-0.6384858943128997	0.025963730959527264	-0.46238714594541064	0.16580568542484028	-1.1766705239190376	0.919653264663701	0.00031572264786568075	0.18136292406675045	1.0542370817121953	0.7710752843447651	-2.148296284517795	-1.2027774446877988	1.4655998513453998	2.6253842286821216	0.35090345813715407	1.7915548772045828	0.7159817124185399	-1.49579283432065	0.5609165730087595	0.3441294541490731	-0.6269997386684497	-0.6760302984113422	-0.34841713791205253
-0.5167693260929329	0.7977912968237909	-2.3907275204230736	2.5283826629746655	0.30625562044644977	1.2452698365947306	1.5257360059334322	-0.7885787290948472	-1.151229737941992	-0.8012459512504624	-0.7122669975536957	0.2636865924894095	-1.5861783852099847	0.5827924639820022	0.4986697785905981	0.47385533269335955	-1.0963152889684404	0.8570842124734537	-0.1671335852446615	0.9671516608933117	0.6777643604606787	-0.6494811137327918	-1.1543211347521691	-0.3495638827200156	1.6428694187962172	-0.09008768170170837	0.35539683136370054	-0.6187700034726796	0.031285503578182536	-0.4504595065426817	0.1249176005892825	-1.2382461194576564	0.8975286597726229	0.007980367132348202	0.15508654171834318	1.0674107290390547	0.7338088407453731	-2.143474933830868	-1.1775644003922916	1.475966217694674	2.602186413156407	0.3097729670719244	1.768469852814206	0.7306763702340924	-1.5170934341008793	0.46584600419645356	0.34152646711795814	-0.6361296593999548	-0.6807793216671834	-0.35861103125943383
-0.5232394727398005	0.7905205452256602	-2.433955185121968	2.507106127365936	0.2799525421577035	1.226989832132319	1.5708599342153438	-0.806974163292083	-1.142193896951035	-0.8574005358203841	-0.6642729784346889	0.23881853618695853	-1.6224764173717372	0.5575950616190003	0.49773514429440874	0.4975387601024557	-1.100659935543146	0.8599112710805994	-0.17669956956276528	0.9292903722026657	0.7050718446736092	-0.6633592794598219	-1.1532592443367502	-0.35152536591319994	1.6287996116329004	-0.0969975128872499	0.40094479612848277	-0.6129048541831985	0.03690202799206142	-0.4209613841069104	0.08343292411801637	-1.282853282442402	0.8728863379940203	0.01938716802538208	0.14437709733423476	1.063435044818038	0.6709944122568416	-2.1429492133924986	-1.1783876033438552	1.4950367105507827	2.6010207898062685	0.2600866231849307	1.759135222130069	0.7504998020294424	-1.5556954804111975	0.37565517984048075	0.33278133562222456	-0.6482260720664563	-0.6969996371698238	-0.3593059436535625
-0.5338069579702409	0.797439370832456	-2.451029940089538	2.500191690362441	0.2532748098851355	1.1997356205370155	1.5942766142168474	-0.8350356329611957	-1.1220198066355804	-0.9203795724088792	-0.6505819628076109	0.21217113679281932	-1.650993021803771	0.5206343607528982	0.4846665079564615	0.49903557543422894	-1.096629014017229	0.8324267305442495	-0.17809910665849293	0.8923094318364377	0.7104563931389907	-0.6758530082624757	-1.1538372543833522	-0.35875077453967885	1.5953602726581964	-0.09745543361156433	0.4351646766024341	-0.6051357587564226	0.039232651776729376	-0.3768959952965899	0.04230086744819419	-1.3167102394772319	0.8538855113643674	0.04732342081880962	0.11585999755081829	1.0636326058956973	0.5981961764290096	-2.144624104789099	-1.1712012640639888	1.5050388019552219	2.5952858273806876	0.23889326766922295	1.741451773907606	0.7894508004265506	-1.613234485747001	0.29432355669830307	0.3298290652214419	-0.6578161265611551	-0.7062956383327851	-0.3530890400874465
-0.5647255871777314	0.7963531664310671	-2.4649981021721725	2.4782012748270974	0.19244176809795316	1.1722937163775828	1.6426293126276494	-0.8602871923907551	-1.0528222824951878	-0.9872113745247729	-0.647507896509755	0.16969821125714465	-1.6701142315790576	0.4749715086983094	0.46834123409193695	0.5092393120932371	-1.0796829130380308	0.8104399998882501	-0.17394546724924195	0.8612140084300062	0.7161043795199614	-0.6860688540929505	-1.1622317868926497	-0.3671478081771179	1.5715838108641063	-0.09430524040206685	0.4508626471727455	-0.611817633624231	0.02761155130798264	-0.3443874046120273	0.004441870654338731	-1.3405120973367821	0.8477657811440661	0.060122470511971116	0.09576622886199061	1.0547629575423727	0.5323674193295916	-2.1397050240206807	-1.139193196359072	1.5032806507259027	2.57847147169769	0.2423494387790645	1.7251110711768534	0.8281156459583183	-1.6624075872497692	0.22015949002505816	0.3322115656292095	-0.6768777673167988	-0.7070551756342335	-0.3451512546485548
-0.6051365711969177	0.7976877368680951	-2.464141734503891	2.473345434428309	0.15454766854397753	1.151106979738692	1.666216372561816	-0.8801628471606129	-1.0318003295472002	-1.0412762374618523	-0.6138763736584042	0.1351687434995585	-1.695834284426598	0.4271241968621894	0.4624387016341728	0.49459190491802685	-1.063412755933667	0.7989559197089836	-0.16912026047327322	0.8461012870663007	0.6974244870425792	-0.6890933623249701	-1.167919306217674	-0.3852259490375266	1.5645038032428902	-0.0892337893090198	0.44880377916732195	-0.6347792237951178	0.013574173336046663	-0.3217227816145387	-0.032271235236732095	-1.3536455265140208	0.8409168155927084	0.059991212977986784	0.0826334961621359	1.0491755983750077	0.45152711575876037	-2.1344792729965465	-1.1086339134989582	1.497002154132388	2.558658263317768	0.26454616647602275	1.702372781065348	0.8656203960859278	-1.6970664347097535	0.1646212234839431	0.33694963403961237	-0.6896385036657376	-0.7148153065762101	-0.3421038895597298
-0.6456551805138302	0.8083086985561703	-2.4239713516917583	2.496377531897387	0.13820869840266187	1.1453435667361684	1.6843695799327953	-0.8700633384325351	-1.0136108134698962	-1.0984614368103531	-0.5859570867039448	0.09627112797327508	-1.7313190634095008	0.3807845525572053	0.4516828390898504	0.485012955015808	-1.0388343282154875	0.7735499661230232	-0.1499473026694887	0.826680733912006	0.7010832108376933	-0.6791194106681718	-1.17094621933617	-0.41051343444233285	1.5556992294032774	-0.08110925433740837	0.46141943420311254	-0.6613015191796077	-0.003770032007889884	-0.3178897809916195	-0.07086723992460821	-1.3677182260220284	0.8440302194634949	0.04407435109827014	0.07892938644073708	1.0516815197344243	0.37053804564651766	-2.12966915565232	-1.0863694800935513	1.5098105616000295	2.538489157644463	0.2895457707582173	1.6593539349955173	0.9037393426111656	-1.7230001453214452	0.12658993731507273	0.3556046936281448	-0.6918194511777135	-0.7143932137339527	-0.333463607137157
-0.6763324596403705	0.8064568788536157	-2.38295281971104	2.5103579232765556	0.13363796235017805	1.1395751485986012	1.6839133559808719	-0.8677747111441685	-1.0001037469196148	-1.1597613359200127	-0.5449017570951378	0.05014333554656558	-1.75067192947099	0.3328354302109503	0.4472747370327343	0.4721296516244734	-1.0120241970745376	0.7476224871055478	-0.13123395175348804	0.8078732241377464	0.6997920587281483	-0.6541536714586685	-1.1813928834809047	-0.4308021864518043	1.5290228431834842	-0.0745058198339493	0.4806066807842436	-0.6794061035574559	-0.03073687028675968	-0.30401735646751327	-0.11428784807505929	-1.3755887039055954	0.8482682825546771	0.03994735089180163	0.08073095727108841	1.0639162870086571	0.29643394656763916	-2.1254454187970446	-1.0596310891524996	1.5239952234844396	2.5230876425590214	0.31400810482148056	1.6202783415089343	0.9294235067705969	-1.7570847391215527	0.07959695852994322	0.36684029455133066	-0.7031790596057841	-0.7037933306278961	-0.33519986317794453
-0.7113766317141492	0.8103510804344076	-2.334848297292779	2.5058386262717427	0.14349328397268285	1.1340081871465326	1.6975620558759157	-0.8687517682264735	-0.9688602740256492	-1.200550080159654	-0.49958181095039234	0.013297100150546009	-1.7772063989497098	0.26459242365809943	0.4547071409283162	0.45169043780276963	-0.9768084118976876	0.728916707507177	-0.11628199081577686	0.7959849907484406	0.7119635030746874	-0.6290370115599544	-1.1884490209812362	-0.4613628782153761	1.5070107452897534	-0.061876583916202856	0.48163168479648083	-0.7057622302497489	-0.05558882553951914	-0.3005013212931502	-0.15225836309296809	-1.368211226121014	0.8463785819230635	-0.0010794749892322417	0.07052758751883116	1.0589877031943844	0.23951687401642757	-2.1263013995107998	-1.0221414582642299	1.5243912446947774	2.5106503458701424	0.34434207064770084	1.5789625726323853	0.9548768197465873	-1.7973834439724174	0.029622338499824857	0.37381471018431794	-0.7170260018384317	-0.6944214820240493	-0.338150678491656
-0.7333849527005143	0.7836453839771216	-2.2856014034168295	2.5060163678044916	0.15783310669701342	1.1411492635697635	1.7090070814352796	-0.8597909979238498	-0.9438810554289786	-1.2331524601333637	-0.49289377967295794	-0.01912491768645966	-1.7987910251255932	0.20795585841221026	0.45418930799633933	0.4407366229250492	-0.9358769917862368	0.7019987810563635	-0.11527796749451118	0.7836309645948925	0.7073959184707904	-0.5936512071145316	-1.1898032847544662	-0.4981362557722516	1.4891919964855234	-0.0662096692343956	0.4766887732626416	-0.7293618923921646	-0.06789622092796023	-0.2923780970570588	-0.19280089574884596	-1.3509340259696008	0.8661796883674011	-0.019719964987926965	0.04506617733433952	1.0380246274254274	0.17874232954388847	-2.1215620522255842	-0.9932647027722087	1.504523597731175	2.4975502203294933	0.37788537401769584	1.5352978489842635	0.9721471774327259	-1.8380599852343522	-0.026464222165201095	0.3597863983983094	-0.7359782538099331	-0.6703332429495481	-0.33382746244676725
-0.739191386624769	0.7667072226444545	-2.2413628632553766	2.4998391210925623	0.1663544814265247	1.1369149193230115	1.7317985656508141	-0.8278770521128094	-0.9272771204309105	-1.2686636668673212	-0.4833654863433945	-0.06505303421440489	-1.8048965644098178	0.15272917287156	0.4511111062471782	0.42873537142565243	-0.8815123005399881	0.683801000293301	-0.12600233949383782	0.7713054870301205	0.6988992798851426	-0.562327185917063	-1.2016606018387197	-0.5388903789863362	1.4729571954234202	-0.07308015439792104	0.4386055819064505	-0.7347971002270037	-0.0924256017254217	-0.26722225815883666	-0.23246619971791288	-1.3429852755584701	0.8934321550436113	-0.02988645762017263	0.016561667700300785	1.0018786752668147	0.13055081962342935	-2.1271753535728752	-0.967107134517809	1.4801072220897282	2.474856393588367	0.4179050012690209	1.474653910297728	0.9903490923285563	-1.8890765534709757	-0.06969981784161153	0.3882828939809005	-0.763018107821455	-0.6341508469932591	-0.31701611720933853
-0.7387074235845381	0.7497201927005122	-2.208181492584378	2.527444420785401	0.17244695232376445	1.1329108112882578	1.7003993745892667	-0.7634233421883676	-0.8661807810873181	-1.2837629240797097	-0.48706579314309756	-0.08978773180973054	-1.802927744522061	0.07863045019529505	0.45221703888968684	0.42038928950875565	-0.8369151467354374	0.6728790253341685	-0.1462828922165488	0.767290653913813	0.700235461498864	-0.5336809542757396	-1.202587817611331	-0.5840288579199278	1.457315379822566	-0.08503464789556252	0.3824870612219882	-0.7513564983214494	-0.13374518630083995	-0.24536413707135157	-0.27105181387015304	-1.328145037981663	0.9298610240811087	-0.028775637591186627	-0.015493122796241775	0.9729128737590255	0.09040047749713882	-2.133681705664832	-0.9356459929074209	1.4558988113909388	2.455780059805818	0.4466205157384463	1.418582218306211	1.0023563498303658	-1.9359398054332473	-0.10217287720191899	0.41736845512853904	-0.7969595328920697	-0.5946487789282191	-0.31186269609181816
-0.7287674485645683	0.7301634318174951	-2.174493862332131	2.551538596757544	0.1662458083686395	1.1339080844456635	1.6828643225111715	-0.6990950746853347	-0.767503602812282	-1.2970014009439825	-0.49545489507451396	-0.11151821906425244	-1.7985570419347305	0.0235024474758432	0.44158054372749794	0.4174925509090962	-0.7901616033132046	0.6565990153221524	-0.16211485255095018	0.7562243193697991	0.7023438837930509	-0.5159445598573489	-1.207789085704313	-0.6220843132960387	1.4456546590074093	-0.09534414281317138	0.3167061326651324	-0.779040594264754	-0.1632216953092284	-0.24045301858740667	-0.31074293986342416	-1.3207091478630786	0.9674502514491777	-0.037876845723477534	-0.03623628535547997	0.9415384293370105	0.054637510912842545	-2.143919774201796	-0.8747737336982973	1.4193416414839248	2.418945645369697	0.467749468993769	1.3587344087188105	1.0175854677396685	-1.974094072332737	-0.12677792379901734	0.47004284111578115	-0.8335853583007754	-0.5443821943125461	-0.31340421267112417
-0.690648588715336	0.7122119031817001	-2.1737689906589797	2.5405827252307263	0.16503915731152702	1.1305721619392093	1.6680722465390851	-0.6268569656101458	-0.6503485013449893	-1.2986014872092904	-0.48077147312789476	-0.14689060979409577	-1.7937907655551126	-0.018481462464713168	0.42868665139226164	0.4259605831822647	-0.7579394676634219	0.6315958537121171	-0.17041610976493696	0.7416960927973523	0.7222634660894911	-0.5014134017503483	-1.2201759276142536	-0.651692608241996	1.465736569325935	-0.11204359913606714	0.24813671667169182	-0.8109180430896202	-0.19214526475771868	-0.24124624395397948	-0.349179074329733	-1.312335155660406	0.9995557926955637	-0.04774420284723836	-0.04629080882103047	0.9104416576533996	0.018563936989101325	-2.153386112095256	-0.8257593923630091	1.376608612273983	2.3819242057116186	0.4733624893453746	1.2949433465481621	1.012806570851809	-1.9989433059172366	-0.14390632990718594	0.5081579878371789	-0.8760620075868483	-0.5024483046000549	-0.3155522914257182
-0.6313592574921533	0.7086939136828551	-2.1679207062755936	2.5473820673072765	0.1633620009882661	1.1352369477996975	1.6264643405039414	-0.5418181543325463	-0.5639538902721966	-1.297213213344485	-0.45331966185175265	-0.18917105517283833	-1.790990723613628	-0.04412483587206991	0.4187803892667531	0.42282662608136434	-0.728701777619717	0.6121355906364538	-0.17420750212361763	0.7342959980751164	0.7333373545621276	-0.5036521694484513	-1.2294752648309444	-0.6809826335617134	1.4813372606554278	-0.12682430902362718	0.19816434082575024	-0.8355779645644915	-0.21566814551417363	-0.23945583472754906	-0.37829500120716747	-1.3037169999016005	1.0077302239008472	-0.07011609628618298	-0.05235574984263501	0.8823233230710648	-0.015511250559169062	-2.1642723445060215	-0.7978084457230328	1.3481874990466098	2.3414666851716905	0.4599177030645432	1.2294668838337426	1.010063272304262	-2.0199579325664927	-0.14409776345602954	0.5555021037200174	-0.9027068896114369	-0.47078798996763116	-0.3106549014528194
-0.5924231750432385	0.6791619004572744	-2.154876303558744	2.5663319371143674	0.14352367895611412	1.1393611790754938	1.642722247136375	-0.4488541696312855	-0.44455301328820773	-1.305097702891183	-0.4353063489434968	-0.23747134417649315	-1.7845878576227823	-0.0516785962146374	0.40921340123664873	0.4352822679493351	-0.6943089021528596	0.5700829059857694	-0.19442773315899248	0.7080057529269003	0.7530985677860563	-0.5019685505410579	-1.2547580755091232	-0.6987889583990967	1.5047303381132742	-0.13662230565502737	0.14294852049758539	-0.8679148840714019	-0.23433080529359795	-0.22656399838401206	-0.40857394793969737	-1.2851710838556418	1.036046792051247	-0.08720385217595686	-0.06012325484452776	0.854597392569844	-0.03330661374794595	-2.176879525018458	-0.7613654211946446	1.317558944222211	2.3055552151259264	0.42506517942458244	1.1726157195858988	1.0121493675029845	-2.0466473160003233	-0.15110742413870512	0.6067626102575755	-0.9277192972152234	-0.44301202110339355	-0.3008544843120841
-0.5407188313931728	0.6227074959606311	-2.1832975192060533	2.5572452654770315	0.10076135546329215	1.143962149464178	1.6751732878648569	-0.40757664396443116	-0.3311319286484535	-1.3057677880713847	-0.41754870132325783	-0.2854708606708889	-1.7796056961996611	-0.054884117778425445	0.3945528716458372	0.4274373518801303	-0.6847854170677268	0.5293182538849647	-0.22772674130225012	0.7017085352658057	0.7608782570211964	-0.508591109947355	-1.289951378545668	-0.7055331302251705	1.5453942829536602	-0.1553660808239484	0.08667262739475094	-0.902276249845808	-0.24706095032500747	-0.20353941750792642	-0.43514872015629924	-1.2546623218058648	1.0856685976444187	-0.12286496059014589	-0.07607160027527078	0.8178938060298302	-0.0510231064211536	-2.191355933756208	-0.7274646410754968	1.2895443446149606	2.2728006018439144	0.3803291641476066	1.1221639557085012	0.9939199536048682	-2.056508557904496	-0.15826787060196953	0.6569988475030685	-0.9527581785826126	-0.4225797303725436	-0.29255284356358224
-0.4854443307026332	0.5680203862548401	-2.204358246525987	2.5629723307658514	0.05858811029377371	1.13875931158652	1.737978710481037	-0.3631533011295849	-0.22227863135049247	-1.2917305351364619	-0.38102721375965604	-0.32039300694727463	-1.7755323203189515	-0.06756731994129403	0.3862291502772733	0.4206331902212991	-0.6888090150436089	0.478262867981328	-0.2501461256918744	0.7074062325626014	0.790420062346113	-0.5075856368681336	-1.3205269064240297	-0.7225033269365901	1.6271427014738413	-0.18745066890452308	0.038740932647392645	-0.9372797494188994	-0.24854126968146723	-0.19613726351106645	-0.45180032508736917	-1.2231255026776346	1.1377128064723327	-0.15794612192314414	-0.10369160117091118	0.7715977064548035	-0.06630098774926252	-2.195970590937451	-0.7120933872342962	1.260574397645	2.230242212415432	0.34228885391481684	1.0656271185487591	0.978328969950863	-2.050990992603916	-0.16395600928768736	0.7140403648773196	-0.9691342137165038	-0.4097099874687168	-0.2840376043741712
-0.4320205080456122	0.4894904335577367	-2.2107505955892215	2.5825807183827982	3.245128986965051e-05	1.1380223054513732	1.7561586717257398	-0.3336590002470489	-0.10188586176361744	-1.2793958547209807	-0.35963739247880633	-0.36111864962714746	-1.7652163763240094	-0.061148445604832	0.37355934866664003	0.4081575017194208	-0.6839991251079083	0.4242196072712024	-0.27539439649741304	0.70998161578167	0.8191041628295762	-0.5165661935331732	-1.3535070022319722	-0.7342881432501975	1.712078914319258	-0.21482545443483653	0.010699356348218081	-0.9674161915959878	-0.2575455301870113	-0.18886017840159808	-0.4590963328824481	-1.2075539426791102	1.1927879554999792	-0.1930234291947998	-0.144446929598936	0.7348802434306962	-0.0797914707055155	-2.206171589443504	-0.7068429490767714	1.2461081894313653	2.1783982476310784	0.2981610265209317	1.0087872854864997	0.9573619109447794	-2.0460387397962343	-0.16550267699244064	0.7573402509557452	-0.9900585752396907	-0.4055775434181535	-0.27915374366912266
-0.3816280143413624	0.4136147367114111	-2.2301429674709494	2.5635084691597165	-0.06878587601135885	1.1323227079206535	1.7760888995514335	-0.3001644799262597	0.018018780832684413	-1.2666584055693408	-0.31783412569105646	-0.4045352385207309	-1.7554472549242874	-0.07413674527307391	0.3652959262849271	0.3787624541994618	-0.6780539859499195	0.3647867494503781	-0.293416002389461	0.7207549516514026	0.8585870735900955	-0.5321386157492152	-1.390769561584953	-0.7487840427822896	1.7928947404921065	-0.23423827940791125	-0.016036570055681848	-0.998099415372255	-0.2547579778900252	-0.1930078956382711	-0.46399737365173144	-1.2003668891033787	1.2329998124080945	-0.2317179170495453	-0.18273953977716095	0.7027075435319701	-0.08892470140702022	-2.212931815080486	-0.6926818951867804	1.2562909386094063	2.1354451466070827	0.2555675767159067	0.9484353514524649	0.9372704304941053	-2.0407721040205624	-0.16257796408717676	0.8019625420660684	-1.0003074154835259	-0.41501315312927656	-0.27987120484300176
-0.34306083268478366	0.33910090304038637	-2.243118334790356	2.5465895148989537	-0.12585142910800182	1.1434866616350514	1.8038509718851465	-0.2865288887191406	0.13191576719534087	-1.2461382130712229	-0.25022037893228954	-0.43501853827120945	-1.7437584371796426	-0.0916660273510436	0.3617843101853804	0.3464990674778793	-0.6880749776029577	0.31762401734392787	-0.31372370515358244	0.7335131657197286	0.8890057289538194	-0.5388088226565113	-1.4348353118951185	-0.7581058998281605	1.8405325658018075	-0.2721840853298295	-0.007889578114007246	-1.0285455493290077	-0.2409010459886868	-0.21034833609949466	-0.46403235169248624	-1.182520752818776	1.2580551260566923	-0.26483616790880177	-0.2206103525217118	0.6884355081136798	-0.10167397650697212	-2.2207367415885857	-0.6807580163769213	1.2759256002685573	2.091815601868416	0.20772330036101705	0.9054576375863039	0.8995920321490933	-2.0227340207012587	-0.15485631011989523	0.835072786076973	-1.0011897680778774	-0.4438272137591472	-0.28061982433071786
-0.3026330102878567	0.3082654021859891	-2.2548362716563366	2.4934316845267452	-0.16371357918009372	1.1581754817037933	1.8068586705311607	-0.29539069888931985	0.21413625496057165	-1.2183610406806846	-0.17779285988023816	-0.47956066705346834	-1.7250352573737846	-0.10514050125257275	0.3543264330443329	0.3078057229304091	-0.6940460460867454	0.27672259632592483	-0.3327990918357844	0.7558381621426693	0.9093541636709862	-0.5510152259473268	-1.482658682845527	-0.7638732971023025	1.8701446943610704	-0.3083534602151936	0.016739612441449486	-1.0565333083164667	-0.19239940233824565	-0.23944563680288472	-0.4663892543798136	-1.1782952045769979	1.2647340998880119	-0.29930512325570524	-0.2559405650107204	0.6771210235422569	-0.11975669835707045	-2.2224228663278867	-0.651901808239971	1.292367071883211	2.0573955564534443	0.15710085934503742	0.8610580865530568	0.8650782036232242	-2.007917641741991	-0.1475015592753097	0.8612990833962183	-0.9854276311685553	-0.4805730385457089	-0.27422960264388335
-0.24223374933193226	0.2787481681158113	-2.289718871764323	2.4580276108600954	-0.19407835201159998	1.1751566536224316	1.803721426812378	-0.27596384922716843	0.2581581072227195	-1.175016082944882	-0.1253726172006392	-0.5379664017792829	-1.714913351373033	-0.1251663407592672	0.3468825846471651	0.2539103476696161	-0.689855787864125	0.25465320313755274	-0.3533015987880807	0.7818384137312119	0.9195827533900545	-0.5599688562338947	-1.526192857853702	-0.7730317951671279	1.8897211741186664	-0.34479825725466995	0.03221177322703021	-1.0682822185013607	-0.14793716450236977	-0.2774178931364535	-0.4744784406873017	-1.1786924084482182	1.2735478041007295	-0.3300438135505846	-0.30176061703756113	0.6652278752784873	-0.13842563687598033	-2.2235911339687076	-0.6244027725366798	1.3143069697793046	2.031796986769483	0.10018169055039794	0.8214326586171936	0.8314522531846908	-1.9909077926253307	-0.15405799063439146	0.8668148519372132	-0.9549302590297636	-0.5190112851838828	-0.2712752000243025
-0.23289560599637832	0.23111672883253093	-2.3174858948358628	2.427932472810963	-0.22535521546349674	1.2009193349747895	1.8235615363265807	-0.2843810357036882	0.26171822131405864	-1.1309245677911102	-0.07684986898470055	-0.5927745861913306	-1.6888067738068855	-0.1584750292806692	0.340575802859186	0.18900268818220503	-0.6631032554545303	0.25466973564402723	-0.39483271077136683	0.8004040117795265	0.8928177674893432	-0.5732795734664691	-1.5672687040067275	-0.7938172113729062	1.910811292380254	-0.37701904954337256	0.06136947963979844	-1.075583377859543	-0.10697367483948277	-0.33509798038187133	-0.4834132725683311	-1.1964777959054573	1.2894829360390223	-0.3692773350879968	-0.34743149362346293	0.6706431374317872	-0.15670959728402895	-2.2281945578072504	-0.5870249087900052	1.3290578182378696	2.003688744024064	0.046936182055437085	0.7921417365125893	0.8029374682421693	-1.975360256946932	-0.18147279073567035	0.8860967662476827	-0.916224055614977	-0.5575046586027482	-0.2696289341136101
-0.21922158039259174	0.205259558949957	-2.366119688634521	2.407401868880654	-0.23951943375952173	1.2168569362368702	1.8324945139531317	-0.3134655580096225	0.27001726387006597	-1.100206432359761	-0.07110145080499622	-0.6391889021335718	-1.63225019258078	-0.1813050808508939	0.35156621615644273	0.12593764846147484	-0.6363121259569141	0.2596580437339351	-0.4501255131998663	0.8219551911909033	0.8604521221355201	-0.5692401734631704	-1.604593994051147	-0.8084996721997209	1.932727875837274	-0.4105784437300253	0.07672255749224385	-1.0842854167670948	-0.07143744776149426	-0.3845986585987079	-0.49768842825988713	-1.213974626432722	1.3235705773451774	-0.40394020046786505	-0.38929099735258094	0.6772569272524497	-0.1807669794260655	-2.2336651957022484	-0.5299890501724018	1.343365429642065	1.9818217216326321	-0.009308667507802038	0.7717541008504945	0.7733253926879645	-1.9670565086456406	-0.2209479178292038	0.8958677829797896	-0.8887711344327356	-0.5889829409091442	-0.2706056037601664
-0.18776314085869708	0.19291705856676838	-2.420434109422774	2.3769658167441174	-0.24575009900186712	1.2259450101920002	1.829889531511593	-0.3518969345151829	0.27867768325538034	-1.0676858395564728	-0.04951719109211726	-0.6855009815458203	-1.5840421574591526	-0.20623837137906093	0.3551324705216257	0.05529999278211924	-0.6064029673212474	0.28141782816469313	-0.4841451489403125	0.8469021501093368	0.8155040999191543	-0.5732990756994361	-1.63853760013022	-0.8129054181260849	1.9296236566441602	-0.4395152663343759	0.0784663334454532	-1.0937170039119586	-0.04991449380801442	-0.44347339423580767	-0.5152330019961078	-1.236684173646416	1.3387944154790496	-0.445313480404118	-0.4215151555307256	0.6807618124100513	-0.2201747387742304	-2.228294534557282	-0.49835618764106826	1.3448619432171358	1.9545222495149939	-0.06013157346474124	0.7506533936795954	0.7383850115456694	-1.9602294950196744	-0.2706009509614328	0.896735844322089	-0.8640694032942318	-0.6207699408478987	-0.26856688658736216
-0.16245028824071786	0.19849396650598478	-2.462874441850831	2.3649886598528984	-0.24459486269740854	1.218318435669555	1.828257545214435	-0.36787132997923216	0.2860219966335241	-1.0232674111927147	-0.02989816736198132	-0.7181347394296126	-1.5382648328003936	-0.23616653479116212	0.3519292406691165	0.0032756366860428403	-0.5483488892946241	0.3216910139366639	-0.5131743535282688	0.8581022122534072	0.757895435273463	-0.5857164576923495	-1.6644829602842435	-0.8203249180857621	1.9178382364255195	-0.44775616507322624	0.09210396573242147	-1.1070474553473453	-0.03070832748843365	-0.5053753982405147	-0.5390509902182831	-1.267467473666007	1.32917348406239	-0.47922435120997414	-0.44438627277095993	0.6840782921083645	-0.2609586698758314	-2.2216106956506616	-0.4720426165379779	1.3404539204448667	1.9299244916828933	-0.0966816103803739	0.7340073154973524	0.7161374064641315	-1.9576769360593957	-0.3263497005005407	0.8964161267482774	-0.8382869627902864	-0.6509909456999303	-0.2582892552715437
-0.1389412468382119	0.186164805475094	-2.506371673339741	2.3488418614311266	-0.2211290717208346	1.2226391184958068	1.8229898482880593	-0.3901108774903017	0.29040901665742597	-0.9808475208492589	-0.03313840945639104	-0.7535757865608984	-1.4864120893455157	-0.2488904912043556	0.34727145158277484	-0.04853990030682845	-0.4826167420313695	0.39466850342553567	-0.552587550997168	0.8657547366027165	0.6723882358821327	-0.6048154598311706	-1.6896735956448636	-0.823610267750731	1.871386382038316	-0.4354023513095921	0.12605700513148976	-1.1160070735379517	-0.025649474971537977	-0.5617919289476395	-0.566541672719707	-1.2984727405548095	1.3312151109380568	-0.5106103866552187	-0.47341728105695163	0.6749823283134349	-0.2994014840889803	-2.2278923808886146	-0.43182332842224164	1.3367187570795642	1.9136958139618918	-0.13419736796121476	0.7242983024415184	0.6960240984553357	-1.960359286153248	-0.3760907635520067	0.8979089001900615	-0.8101945510167361	-0.6808217444874886	-0.23480900592845524
-0.10573007250132382	0.18128958981388982	-2.559953003955147	2.331665036258097	-0.19091269959471277	1.2163889561103083	1.8296881734093553	-0.4106360452421198	0.27455041269044744	-0.9468547141266302	-0.03801424532842336	-0.7757120732826104	-1.4470406039446688	-0.2709235174946973	0.3441223677592746	-0.10482583666111212	-0.41738251699696827	0.4799957752508862	-0.6001312879099397	0.8917745214362114	0.5764668149381909	-0.6130567045737322	-1.7021823554583206	-0.8187020662326147	1.8216578518361595	-0.42160696627124256	0.15162904133530125	-1.1287119434820823	-0.03706422021982587	-0.6149743465887786	-0.5998078470092829	-1.3163574289798539	1.3228282962037432	-0.5341722798246844	-0.4853936949394451	0.6748829040201885	-0.3280886029928033	-2.214795426634449	-0.3911838272640761	1.3246197979350618	1.9030100574423916	-0.1693755364936667	0.713164694208027	0.6701665141365744	-1.9668964329142333	-0.4234578493712361	0.9130827369410184	-0.7821371614944339	-0.7077704314896807	-0.2030824628417068
-0.08500792293471988	0.18932898453442243	-2.591410133390009	2.3313809411852606	-0.15620826775671254	1.1998344719541234	1.8090820582474787	-0.4328156591518496	0.23091139893829915	-0.8940120614412578	-0.030280270756071304	-0.7976426995281927	-1.4200196821194209	-0.28613811797480365	0.33060678056368936	-0.15660629204464502	-0.33948201424357677	0.5866800395310697	-0.6542037118233655	0.9427934039265885	0.47867743537882645	-0.6263440412883743	-1.7116453035966888	-0.8064066765784593	1.7670474726465422	-0.403485025680056	0.16678419439711129	-1.143447838317576	-0.07244095645899212	-0.6553392476675424	-0.6295566706711974	-1.3339488874882033	1.3137747584922208	-0.5609278457262088	-0.4940837781096305	0.6738498927661869	-0.3335495424939494	-2.2006009747984745	-0.33144821632750104	1.3030062408868892	1.8865345207598392	-0.20110973776873134	0.705787004598997	0.6293242385487756	-1.9755535015235857	-0.469846813052183	0.9345147429579029	-0.7506294961660721	-0.7411740182874536	-0.18532273642686328
-0.0616591267603798	0.17516682710921896	-2.6220010329569563	2.3446139439881977	-0.14908138876959615	1.1805309173753276	1.7653099046379332	-0.4804782040684037	0.16172462141890068	-0.8338213013156148	-0.037456828593979086	-0.8146187131715876	-1.4043488841382317	-0.27960784868745353	0.3158335287852136	-0.20876262181394695	-0.266781232014901	0.6766319043038884	-0.6929446024302555	1.0109183003001678	0.3737164333684389	-0.6454603294973251	-1.7139372448435009	-0.7923713460338505	1.731392729375898	-0.3598030720378408	0.1481756961391144	-1.1763963917426368	-0.1260002972396827	-0.6951033370526436	-0.6652435311341829	-1.3622555045460665	1.3256668211710145	-0.587641908461815	-0.5005331438448065	0.6680958727331646	-0.3255224988967052	-2.1780522859963596	-0.2548277836427565	1.270162307899089	1.8702929925191172	-0.22637781427529724	0.6924513549475043	0.5965137277520106	-1.9859065076116316	-0.5288916538982903	0.940559092866998	-0.7227073214179167	-0.7665671926220338	-0.16719628485771418
-0.04637011831550035	0.11924169846874552	-2.6505044336012213	2.3943975990337956	-0.15238035786719256	1.1592603447244592	1.7669376666392402	-0.495949436042136	0.08819500968879058	-0.7771047242886697	-0.05892381430721214	-0.8265130606853942	-1.4003123509146467	-0.25052753350269913	0.30655363776801364	-0.2540429561529153	-0.20176681244843642	0.7632712559612636	-0.7400787645938116	1.0856234961309164	0.26840570986702755	-0.6657987207028302	-1.712343213109196	-0.7809967784603647	1.7109327410787238	-0.3109776724537832	0.1316536910676815	-1.2099537183306297	-0.20500620588836674	-0.7276336103529722	-0.6930911954044864	-1.3848014972245517	1.3559800774836768	-0.6215168446031946	-0.509670602475452	0.6676954574859757	-0.29928961544962285	-2.1582153261220727	-0.2120738025979553	1.2331912258778734	1.8470530186898575	-0.24522749485430592	0.6741324764998599	0.5591033216479571	-2.003041821490746	-0.5851621168721935	0.9459892642395044	-0.7113420805453156	-0.7866753968681699	-0.15883519732623372
-0.06375209501760562	0.07389912265115971	-2.6804099102935557	2.4476078777271435	-0.1564271314941477	1.1281609381320314	1.772416578358173	-0.516951284995307	0.023969036538866107	-0.735335072224998	-0.05055021166884055	-0.815185704380317	-1.3893916702529334	-0.21644195709569236	0.29449137921469254	-0.2919010242875658	-0.1518063458460952	0.8394575546613294	-0.7907691596134034	1.1587472503991978	0.1688060982913021	-0.6897671866356099	-1.6833118861191498	-0.7774736999709335	1.7037585456101951	-0.26172030377695366	0.1182210021130139	-1.2458993859286573	-0.28197121107617046	-0.7598567481021821	-0.719075764621647	-1.4039478920640616	1.385262686477581	-0.6397660170781578	-0.5216441362584145	0.6757748615286637	-0.2650346881210219	-2.127494380505561	-0.1786008524388493	1.2034623279334813	1.830467488246498	-0.25799520538675563	0.6611092842908473	0.5179240638517452	-2.0208145540480773	-0.6292611221237355	0.9550634498761623	-0.7167105095481217	-0.8027713922398887	-0.1543098622192179
-0.041747857337842656	0.03164090151486671	-2.687421934233838	2.501143044631991	-0.1693605728036079	1.0822901267426446	1.7321970575594385	-0.5080434792706112	-0.05320369548879078	-0.6776252195033103	-0.042569470288626274	-0.7891871091672247	-1.3905114284845648	-0.1696153234724146	0.2894262643192151	-0.31346452016092485	-0.12297213392586226	0.9035014788334156	-0.8375971707263463	1.2500491532893814	0.09035731962808113	-0.7115763343079987	-1.643704052844307	-0.7741036710440169	1.6873327156746698	-0.2161687443694526	0.11206475210703219	-1.2784110341307322	-0.3503186304317721	-0.7865242008406425	-0.7366923519711862	-1.4122763226462118	1.4385078456326084	-0.648677951023512	-0.5397111377630969	0.6644429240597215	-0.21004543970731876	-2.0873334953509346	-0.14875431413743456	1.1841529309776582	1.814504061494827	-0.26224562927593636	0.6567898930021369	0.4919968257965082	-2.029695151831917	-0.6546183939054387	0.9550048808724686	-0.7297465071992407	-0.8122324769010467	-0.15768039231964867
-0.043457654277597194	-0.037414384501615425	-2.68012226280421	2.546856127198077	-0.18091273728087284	1.0466911037461621	1.7209435334119931	-0.5286216116003574	-0.13761643081416688	-0.6035055234246849	-0.003703565237197093	-0.7605401009866973	-1.4201095264938126	-0.14098762019715053	0.2667095439668067	-0.32493787696741944	-0.10519104927580317	0.9454068738809631	-0.8764227863651867	1.3432330242284078	0.029095077416324583	-0.7345159466436249	-1.5876453336269678	-0.7790907604286355	1.671403030174283	-0.18060772595640903	0.1315582666782699	-1.3153065392492025	-0.40088089825215123	-0.8270702353407421	-0.7509860254490242	-1.4224821256432194	1.4742394995872967	-0.6575222674513589	-0.558107979237861	0.6592790122420096	-0.1614464529552337	-2.0389982190467983	-0.1320877262400969	1.154448784358912	1.8065105843997298	-0.2630693266684864	0.6459018134303548	0.48215245424725095	-2.044613921574338	-0.6802297343613921	0.9428964641397304	-0.7411008739707874	-0.8196362419805585	-0.16289725750383055
-0.038506469622756063	-0.1161498055712542	-2.671173960335645	2.5686440339379124	-0.19677584083838387	1.001953955444115	1.7022805943416426	-0.5392354342562106	-0.22369886911676976	-0.528161912727763	0.022287832788540025	-0.7278810511390391	-1.4348153054032942	-0.11262809587108305	0.25264757411485816	-0.29836606372279195	-0.09669880712643707	0.9738217436452894	-0.9265373258371966	1.4417053108801914	-0.017406539274913115	-0.7540483194252534	-1.514710874048975	-0.8060267732811965	1.666718843007239	-0.1571240945736017	0.1673999068002242	-1.348190976137081	-0.4329894096950723	-0.8710053721203568	-0.7647663447404909	-1.4352008272490369	1.5147775866516626	-0.6658950442743593	-0.5840764652316598	0.6707777536331463	-0.09953634804854686	-1.976356269813112	-0.10819710709945085	1.1322180583864765	1.7931953917966907	-0.2629926453779113	0.6374106252107589	0.4874971272030921	-2.069305963674843	-0.6961298802828033	0.9205441120047169	-0.7571736236299562	-0.8223354146297298	-0.174646401687275
-0.018795254159759994	-0.19223747107766362	-2.6555982597125523	2.5754870829487455	-0.21916501540441274	0.971986960655266	1.6632396520853772	-0.5649121041138769	-0.3175001429062475	-0.4712986928964894	0.06078013448662343	-0.7043268707998532	-1.4446008444081204	-0.07197389323524404	0.2418922038071632	-0.24055157153304782	-0.0996882109738222	0.9939583365312746	-0.9723955416966443	1.5464725313059673	-0.061997618431813326	-0.7654796197637708	-1.445922733865196	-0.8343382486740569	1.654776885239544	-0.1521430556162511	0.20484538067359104	-1.3811790458307176	-0.4652853153556829	-0.9172577708145397	-0.772045892281097	-1.4561895471030017	1.5374257926414587	-0.6643198167113386	-0.6193398552971245	0.6851608009241836	-0.02455861114308875	-1.9172879838926409	-0.06940252285187398	1.0963945500559513	1.7868654359766023	-0.2785487983703126	0.6367435016594982	0.5007314451608944	-2.09633857255079	-0.7024911889391571	0.894924308509129	-0.7814428225320837	-0.8266699097743796	-0.19415324855496757
-0.02618112791609316	-0.23703186303653673	-2.632565092465675	2.589591310641714	-0.2735337392014441	0.9494200580281461	1.612881821243899	-0.6028598303946731	-0.40193981579702215	-0.4275357168287268	0.09833769732909106	-0.6832478594127018	-1.4566620961709291	-0.04633051982788723	0.21723237936827317	-0.18252826024009877	-0.10532823520265788	0.9817603526633351	-1.0131279987652873	1.6430102904544142	-0.10112066074671144	-0.7849081653164781	-1.3801583306975562	-0.8729281653664331	1.6635456411653897	-0.15828856939539576	0.22481134774246767	-1.4220021341053235	-0.5003080917735313	-0.9655748884775959	-0.7738781243571031	-1.4787647459484883	1.5590058552197636	-0.6710970670005453	-0.6436063396157815	0.73664269996709	0.058889644144462794	-1.8708071078014537	-0.01840882993638731	1.0497274590562484	1.7789382417666826	-0.3037438021176246	0.6395168093311934	0.5305714035426845	-2.1311817234204495	-0.6989328323287312	0.8579995022748195	-0.8158593098925155	-0.8291342884922408	-0.21821054167076176
-0.030865985563001984	-0.229648849143354	-2.604852311492126	2.6212657259162553	-0.33269158197181103	0.9591863277816627	1.5749927036563787	-0.6333242193361024	-0.4542605528087016	-0.3698421228672683	0.14004487381248762	-0.6760574609530976	-1.4554824847805299	-0.04196182401365049	0.1922415257974871	-0.10486258882327623	-0.1208039949587186	0.9437431025475715	-1.0455886727894126	1.734178826358295	-0.13192631973349347	-0.8109592591946683	-1.3169096167509122	-0.9201626519366768	1.6973179540791843	-0.1762546327674464	0.24982642638710092	-1.4596996525057333	-0.5197200118794264	-1.0118966763525719	-0.778481851779971	-1.5092337876111432	1.5825627401059168	-0.6660260274979278	-0.6700791173226742	0.8060351916141031	0.12833532059257993	-1.833626203798337	0.026400658777247527	1.0181312619171607	1.769365858575222	-0.31978973805914024	0.6610192455570779	0.5724768342499793	-2.1475844384567266	-0.685062016176113	0.8063466205193823	-0.8535682074474094	-0.8231454153903137	-0.24872765020725676
-0.05032609871793976	-0.1849289881687477	-2.589695754353509	2.660587397792428	-0.3889675165163921	0.9774237885962052	1.5507283482874121	-0.6721138036450187	-0.4966312759158102	-0.3355331112905285	0.184356117465827	-0.6572206474705405	-1.4446711686378604	-0.03241206432870134	0.17074186050621265	0.0029141290545745325	-0.16402164925063095	0.8911501935418032	-1.0687137469713406	1.7981096946314903	-0.15494538695226215	-0.8256784587184022	-1.2735841204248244	-0.9567365997916134	1.7049829876252567	-0.20166379149576671	0.2867637468287826	-1.499870778005555	-0.5443579198855615	-1.077185040741955	-0.7881224170715226	-1.5289140711834404	1.6158070589128228	-0.6569108295344287	-0.6982807776336631	0.8599703672107936	0.17974739739760145	-1.7899256923588769	0.02443269331100544	0.999153452014151	1.7664312584769006	-0.3388130381108185	0.6827733768758664	0.6351697582391346	-2.165137968210689	-0.671828551663688	0.7432788278723693	-0.9019197915937053	-0.8029923972943191	-0.27682906697130083
-0.07874928034425714	-0.15066230947331594	-2.5703099572715375	2.676023230083204	-0.4352442120995155	0.983354873622684	1.5473545440009657	-0.6804905697857512	-0.5115518781913473	-0.31445783350525014	0.21906616665890571	-0.6316667396033518	-1.4299302276135089	-0.03972976966056367	0.15361325646584573	0.11584767644989298	-0.1982323761520957	0.8359917401222134	-1.0821799562265728	1.8485547249439929	-0.16052431277733792	-0.8528279582482273	-1.2326369630189404	-0.9999982747939686	1.714957613314581	-0.23999987647010806	0.3372267501062562	-1.5341842567412531	-0.5592837743612313	-1.1348848503888462	-0.7923897380436021	-1.5481434115372343	1.650846096362113	-0.6519740649803699	-0.7337223224272511	0.9222800724860958	0.21495452058611844	-1.7426712882893542	-0.006856936778234027	0.9910023293102039	1.76240135460104	-0.35656187506574255	0.7030067724397913	0.6937151461087563	-2.1825386328517764	-0.6433155105736473	0.6757645549878495	-0.9525080954968382	-0.7815251268707427	-0.3069194910982445
-0.1021635076481013	-0.11762073383177041	-2.5655761014468736	2.6796348797527494	-0.48750093274290185	0.9929972662838754	1.5347816314493465	-0.7132895815700636	-0.49670449812052564	-0.2981833751627995	0.24520551851885095	-0.5937828212391467	-1.4078429900309544	-0.07215528960433726	0.13091868676166823	0.22204639012864416	-0.22541462280832772	0.7644901525749772	-1.0895643449214873	1.8919363490672694	-0.17024019104803803	-0.867319170020088	-1.1831855619419842	-1.041035439298192	1.7043594906078365	-0.28630662835549586	0.35482177070831283	-1.5565304283372807	-0.5776833858384601	-1.189602368364173	-0.7947785324739705	-1.5536026282731565	1.6721140216552477	-0.6355623471104594	-0.7583976437316937	1.003076687930644	0.2436487640848502	-1.7005951182043433	0.004557799512949599	0.9976593597644154	1.7527070909180302	-0.37939610996277606	0.7558947185553878	0.7510980379629333	-2.1988822208160927	-0.6074498248105114	0.6182469923904426	-1.0036541749447818	-0.762457025268118	-0.331985842107873
-0.11972256795611298	-0.07944054325507732	-2.556211942893712	2.680613915080678	-0.545460322449821	1.0127237547738417	1.5082685425889548	-0.7580767074269951	-0.5002357336268153	-0.27171456202730604	0.2615269248795521	-0.5624784469734592	-1.393119759336519	-0.10641762758334139	0.12022853780709775	0.32549737851978305	-0.2556623689554823	0.6965986632597265	-1.0836811316679853	1.9364949413523482	-0.16915553137907277	-0.878218869406122	-1.1664412870151326	-1.0796391916710193	1.6802752600732327	-0.33481374373592576	0.3762284425172022	-1.5875100697663735	-0.5975981365436788	-1.247192502217505	-0.7954276837597425	-1.561832926134182	1.687736308834922	-0.6344357542325618	-0.7821092288740719	1.0723182692367283	0.27234463249119284	-1.6474361771446844	0.04456441595995918	1.0161452370702087	1.7409505612599354	-0.3998522224821704	0.81769111813412	0.8072872258549418	-2.2207779850499425	-0.5778703901910607	0.5549038907131912	-1.0480463119985342	-0.7395619070680555	-0.3585582466159271
-0.15019384356297721	-0.05248806433383204	-2.5589602091919192	2.691068613761056	-0.5972564661930886	1.045617502279344	1.4863092446560955	-0.8153119029017107	-0.5147913295241047	-0.2650238018695684	0.2699565746615823	-0.5344298762246595	-1.3862150575738894	-0.13266576210140146	0.11430323940531846	0.4129040434629115	-0.28307264522840625	0.6175296966125547	-1.0706089677608506	1.9554158190751951	-0.1787106390037057	-0.8843417949007806	-1.160441721507309	-1.1016166190894845	1.6417882484362223	-0.38320056074691505	0.39942794344409643	-1.6119424777163378	-0.6046057939612576	-1.3017849513054403	-0.8023697960836558	-1.5731625824374076	1.6886871531487677	-0.6306513677354906	-0.8187626098321683	1.121649885471312	0.2764237755587119	-1.5874736385118784	0.09517660862046844	1.0320377404242005	1.727476361389645	-0.40716676558869375	0.872685871585358	0.853336603767897	-2.2494531728274474	-0.5595634671056031	0.4977119109689358	-1.091164246527359	-0.7209408427689876	-0.3811478191588714
-0.1840722386178409	-0.013708449846742979	-2.5910912556018206	2.6977106108741893	-0.6546519247095193	1.0630991877023264	1.4542637363293234	-0.8399306750054976	-0.528379650628714	-0.2645024002484275	0.2748122229368466	-0.5016975509267592	-1.3741885801085076	-0.16035052389856075	0.11769598035935913	0.484204908614046	-0.30536355219652345	0.5385659368247666	-1.0650300039986416	1.9606754307644345	-0.19763231234943046	-0.8898764399703138	-1.1718696880769286	-1.119968730910759	1.6035758408047567	-0.43380967456734687	0.42370548853945034	-1.6329417567778102	-0.6265897946682247	-1.3436741294492904	-0.8094857698454382	-1.580583285349151	1.6956567570724448	-0.6130479082639182	-0.8521218426649442	1.1877731919111587	0.3025852880638131	-1.5550600528173002	0.15305785348061968	1.0585153365160571	1.7106339928276568	-0.4009339048049395	0.9373492650781945	0.8845134625750897	-2.26504685646445	-0.5393873503601505	0.4465448562861984	-1.1441614717719968	-0.7126234688401165	-0.3950317178179666
-0.2120149651992901	0.033085786278039875	-2.6253410312332464	2.715975738710854	-0.7116562056043788	1.074375756955202	1.392653789439017	-0.8832445493132187	-0.536950072980948	-0.2603995862016433	0.2678249238186395	-0.46882141765966645	-1.3543172021251677	-0.18332441399934385	0.11723081674650915	0.5149464217114706	-0.3348875237697647	0.4693653735877593	-1.0492248767790973	1.9533915438240903	-0.2211668908102284	-0.9041017210663661	-1.2068720447795815	-1.1320825425639476	1.5470631324173085	-0.4857280063416276	0.42892030570485024	-1.6490053982374502	-0.6649769620365987	-1.3606661809040008	-0.8081617481262805	-1.5933008187082884	1.6804905072772232	-0.5925016055045407	-0.8841986083209072	1.2445787060827551	0.32394419863591967	-1.5457319973724795	0.22617560341266643	1.0737193763664792	1.702295474500912	-0.39475592376836166	1.0190694865651024	0.9125726955168452	-2.270447609744814	-0.5340543095046983	0.4044289307073342	-1.1865908548238964	-0.707020588534727	-0.4103454141021493
-0.25727224481197447	0.08980513571960666	-2.6634436395219674	2.734606547897682	-0.765518867819833	1.086504450449223	1.3246440343342285	-0.914291548611857	-0.5411589926163975	-0.2565367290299647	0.258937068715229	-0.43390380731295053	-1.3372475466255669	-0.22229954152179804	0.11698469843283191	0.515422529266778	-0.36897388887428706	0.39887527484573815	-1.0418563344118543	1.9391685767935258	-0.24532621535107796	-0.9138678298914812	-1.2483671706183153	-1.138885656837537	1.4901060165812738	-0.5347791851201049	0.4315842864632051	-1.6705167190889187	-0.6718410666201873	-1.3743395775351903	-0.8021568415414138	-1.6042893469809367	1.682867901051217	-0.5694073978785789	-0.9056962198096343	1.2938935703968508	0.33932557407954594	-1.5231406443347892	0.29118691135726743	1.0975621669396918	1.6799107409762297	-0.3762632782948593	1.1046504752697996	0.9523205408213083	-2.2788926861693297	-0.5476870075429525	0.35549540791309797	-1.2190636390977994	-0.7048973887635454	-0.4270058875041566
-0.2812601977413889	0.18701513625013844	-2.7128088797935335	2.745115151797009	-0.8148896535758394	1.0949593748213577	1.2636916694980833	-0.9278198168584376	-0.5321642286510604	-0.2446252248979644	0.24408723190841003	-0.39388848884454164	-1.316653406200175	-0.2528562793124395	0.1291675549598547	0.5203506601024157	-0.39796012383787777	0.3357752064978347	-1.0311811916704938	1.9403787063950273	-0.2719825484277666	-0.925987191170704	-1.2921609337905378	-1.1303158608539314	1.4145434844275404	-0.5824838425672645	0.43225261637750345	-1.691413589792392	-0.6809645060496503	-1.3841490670972498	-0.7993904900240748	-1.612113094997301	1.6800016431247922	-0.5379022019886889	-0.9298964618390814	1.3196111587858046	0.33320029735137785	-1.4831267137693669	0.3463476602310668	1.1298046158106767	1.6483740607807664	-0.3625636394894695	1.1820898371645758	0.9748627609229713	-2.278343237037202	-0.5668142643012756	0.30767626425351974	-1.2440061083914835	-0.7045744992299492	-0.4402286969387488
-0.3110882613505396	0.25395005811137905	-2.768262384639596	2.735994971510057	-0.8630657732308693	1.0709322240453134	1.205114767028898	-0.95072839061702	-0.5385170439425071	-0.2530259581142825	0.21658561570603072	-0.34608934882443504	-1.299466888377624	-0.2701437528384815	0.1399376923663704	0.5192247074979345	-0.43149593612018844	0.28745970780356905	-1.0211303942393901	1.9341928132045865	-0.2956587145063678	-0.9430772084551935	-1.3460808349236353	-1.1246312327831973	1.320861067676057	-0.6278108014867075	0.4451914212589928	-1.709133575129237	-0.6682278718603646	-1.389221572549348	-0.7943042713919723	-1.618706679259562	1.6755104601834556	-0.5136279287839158	-0.9500839023364606	1.3171615158680612	0.3434875874352146	-1.4362971210207376	0.37106926937822393	1.1438663819825308	1.6225624901495739	-0.3395138073756181	1.2508504173968193	0.9850540760171744	-2.289261555618146	-0.5953467170483013	0.26836345143083806	-1.2656127560404025	-0.707004501511701	-0.4592168193777266
-0.3216845121429534	0.2879758026960231	-2.831807824285943	2.733809624795931	-0.9065354218864089	1.0486518653994306	1.1446932553713798	-0.9747910346525617	-0.529215141233554	-0.2582085780990425	0.19812591784555514	-0.29828678904583394	-1.2800434395414326	-0.2961061281424989	0.1588174282085508	0.48984536317453653	-0.4480682391469344	0.2411777074056714	-1.0185738533750563	1.921236952748491	-0.3115523374901309	-0.9658065512608294	-1.3820470436434693	-1.125498595263879	1.2525058957258213	-0.6691483935647958	0.4658962389013439	-1.7241085712179718	-0.6447787459226964	-1.377722450422045	-0.788268501829969	-1.6333389689273183	1.6600902274204732	-0.49728684584608673	-0.9765672404082997	1.3543081341976497	0.3527745593952776	-1.4117885509177182	0.4108870333834041	1.1554322459991229	1.5975124561261844	-0.32416238841720324	1.322983951641866	0.9959323260309846	-2.2903921806039422	-0.6255587409456583	0.2386368990410573	-1.279112145437336	-0.7089570447802807	-0.4659035575182801
-0.3209566732651112	0.35581348110419586	-2.8923420056438234	2.7391520690630644	-0.94345206529473	1.0307997999832332	1.0785450066383286	-1.0030950263363978	-0.521888186567735	-0.263443898892821	0.1913670573223549	-0.26071753595977176	-1.2588591702396386	-0.3311148282745115	0.1736005247195737	0.46786673492400566	-0.4560652094008247	0.1948716597256289	-1.033058453288643	1.9064348805997173	-0.3227787902114409	-0.9804808202992026	-1.421665770073672	-1.1240383799978417	1.1959467567094166	-0.7027777992258745	0.47324834687651424	-1.7292245365806291	-0.6162796307081582	-1.373063634366704	-0.7762154804922441	-1.6441277270176762	1.6316100348110658	-0.4781793286488859	-1.0022407219215803	1.4140938929898677	0.35472044875563097	-1.3963468835084254	0.4683216677392294	1.1430216084767832	1.5737501970474548	-0.3190888936166047	1.4058180909932065	1.015620579404797	-2.3041370616493753	-0.6729464323662209	0.2238015726977151	-1.2944642735168603	-0.7045941100770668	-0.4706654498237691
-0.32546921817980695	0.42178081293162234	-2.933746807110235	2.741848786908296	-0.9649661253121389	1.0119166767480867	1.0081443000817933	-1.023309375644059	-0.542813956468796	-0.27261832483728365	0.19376831883266066	-0.22522471748461043	-1.2396847002021223	-0.3616869088417457	0.19190926607402298	0.4537255052549643	-0.4572648860700406	0.16332012259654316	-1.0457967878928316	1.8873162298235204	-0.3374988845833536	-1.0011669828579295	-1.4782929838460195	-1.1250973605307912	1.1580739559640347	-0.725431907635161	0.5024877207623286	-1.7399295493945268	-0.549802481615725	-1.3642474803910443	-0.7773954749847648	-1.6601105098475823	1.612235874443008	-0.4789531720475205	-1.0405767667436827	1.4857321719893348	0.34881040978944455	-1.3851743131922316	0.5309904463308832	1.1206132244837999	1.564577700293696	-0.31392794204995816	1.4618927290929755	1.025290241666463	-2.311160204099408	-0.743666170821834	0.209206962206464	-1.2949017861764736	-0.6995113768495227	-0.4703600163526035
-0.3066820788552395	0.4948629106295961	-2.9559663428872476	2.741794881689347	-0.9788734967789751	0.9803580490154232	0.9542352445281207	-1.0431195215938478	-0.5485778379930053	-0.28071406613757943	0.20120983887814906	-0.19941433960449334	-1.2188859214390866	-0.40983541856085476	0.20038188902236156	0.4417272607506536	-0.44473543007974126	0.1310847408814652	-1.0647141338670565	1.8816097350537095	-0.365273465663245	-1.021187408992291	-1.5246095056834754	-1.1197468702649385	1.1242313338121055	-0.7555785919534251	0.5355997444292211	-1.736770474177116	-0.466753811783037	-1.3470469006183172	-0.7718401391001869	-1.677494020446881	1.6200492112005331	-0.49070572750421315	-1.0796945528670183	1.588390615896825	0.3556413963922628	-1.3838273904691065	0.5485406359337028	1.0735005423634298	1.5433763610980977	-0.307760360600174	1.5043459223784508	1.0313094143754473	-2.3199946539246445	-0.812708685770497	0.19699975980569331	-1.304253088313743	-0.7120452073915895	-0.46706379473089604
-0.2747044560076729	0.5888368943952822	-2.983105472582044	2.7453715658114666	-0.9873707597624142	0.946731049226057	0.911116448676885	-1.0506209783940845	-0.5285422544212549	-0.2913282333326764	0.20062280481423583	-0.18323913971338465	-1.19258207406672	-0.4798847829427815	0.19306479155673748	0.42329103976689214	-0.4340379898207177	0.10839913608813326	-1.0866000252250738	1.8942550169150665	-0.39027357069108704	-1.040743782817446	-1.5742783426850626	-1.1177817138822537	1.1047304696502396	-0.7822693996314022	0.5567960515553046	-1.7452314081896394	-0.39135915636979335	-1.3270659432720362	-0.7488935155991666	-1.697306315894025	1.6135814889407272	-0.5046703221543225	-1.1142941485644182	1.6956735769490994	0.3636733147123393	-1.388351956241894	0.5598850008056407	1.0223705922985251	1.5254370116821456	-0.3007920109672763	1.5386643442212837	1.0438060244849354	-2.3163951131535394	-0.8709361442668466	0.17629891472333284	-1.3208690120636697	-0.7199200445531077	-0.46236852382012417
-0.228678153651589	0.6675011934262413	-2.984931623214405	2.773268245066189	-1.0075325763265746	0.929987621221982	0.8762983941731457	-1.063675353048677	-0.4998824680503587	-0.297096168685685	0.19869967059580507	-0.17796496967854133	-1.182724918107342	-0.5404417632313927	0.18734377135531016	0.4259622537350903	-0.4301387140550211	0.10460718028492813	-1.1015969897333722	1.9078492087906234	-0.4124686745642189	-1.0663521084143177	-1.6285858483439952	-1.1203004199226405	1.074273303643962	-0.8058561678208559	0.5558753319134284	-1.754437029066309	-0.3158300752022486	-1.3184145435038057	-0.730557820882346	-1.7062971423437694	1.5959467227914355	-0.528518869708352	-1.1385816164653715	1.7961317397885694	0.3508880416591641	-1.3470407767947667	0.5636808956239481	0.9750041512475107	1.5093180360175427	-0.296728529047929	1.5610694974766182	1.0767306483392	-2.312152385209392	-0.9304056402628241	0.15122005756228998	-1.3312822381320395	-0.722523748381106	-0.46580003812033455
-0.1874990589677972	0.7521795248097043	-2.9923019737414154	2.824549591059868	-1.0308457981023698	0.9133217728110802	0.8515116342172545	-1.072999906373386	-0.4683482525056003	-0.30701961889449636	0.2009548376558156	-0.15873348281806288	-1.190792555110304	-0.6125266026413098	0.17423427937729255	0.41748419814496796	-0.4216764608533786	0.10714567150633651	-1.1192307831662065	1.9401395108419206	-0.43618160968356545	-1.082131123546203	-1.6739413162100578	-1.110497534223769	1.0495018998007972	-0.822394916572551	0.5793481752255507	-1.7658633529235057	-0.20578772730062694	-1.321187705564626	-0.716204478982044	-1.707524969604513	1.6062503660852236	-0.5641953120747872	-1.1603688836783452	1.8832641339866663	0.33796865123165304	-1.2993721993798875	0.5431835347546321	0.9439770086079193	1.490820298079708	-0.2934838579683009	1.567201935114704	1.1012440103681356	-2.303643855341796	-0.9876441372160235	0.13496964280352244	-1.3468330521790726	-0.723690919355306	-0.4700351089352896
-0.1336756475750076	0.83127922241702	-2.991131659384762	2.8956039541229583	-1.0578906671673367	0.8916695586131494	0.8450864802276656	-1.0790685319601996	-0.4434138193867276	-0.3178524383823299	0.18866696625462703	-0.13883723290356326	-1.1871279388149578	-0.6756093875265261	0.17282279084835367	0.4076245953680416	-0.4135299021416826	0.09401585545528651	-1.1333435225904356	1.9818856614420775	-0.452736385254668	-1.1043019379128025	-1.7102457467242473	-1.1086609394735967	1.0227764297732496	-0.8424355952275793	0.5981245102577974	-1.7728315738047578	-0.11989652142836382	-1.3268470727191006	-0.7057676488803695	-1.7060039124270745	1.6421574734549673	-0.6122649344430916	-1.1837237479216864	1.9921759510753876	0.3172929518134321	-1.2747495322150624	0.5277416084819777	0.9109185650279732	1.4723241365996829	-0.3072674953638893	1.5601437396144013	1.1151241047650393	-2.3013090570611796	-1.0183184456328727	0.13189276514166243	-1.364724346570251	-0.7160922906337811	-0.4659455802441787
-0.08925261135550541	0.8536953899197244	-2.983871436753673	2.9825924085276454	-1.092394575796635	0.8621805542209492	0.8175609684616166	-1.078399505712687	-0.4332719128077301	-0.3395685355793977	0.18488843251744783	-0.12397813288741592	-1.2029331801765322	-0.7452107747960581	0.17407430247340241	0.3883297102319011	-0.4076320691582431	0.09076195759007105	-1.144963106461017	2.0102208119531824	-0.46133472312865953	-1.130475543488794	-1.7402410111679871	-1.0977831560872744	1.0197637452486512	-0.8601989512428009	0.6181341785840584	-1.7781957681221303	-0.03959792504912427	-1.3367479587757922	-0.6997750874863573	-1.707925678215774	1.6983325631467217	-0.6710426204976553	-1.2065848808168806	2.109202893424098	0.296924234940755	-1.2502602609948021	0.4983626861020154	0.8791087935425358	1.4602427372041862	-0.31886904885771084	1.5526458941134382	1.1358591446902913	-2.2892240604017804	-1.0415162477118423	0.12334657434517064	-1.3876873896563642	-0.7110987063255069	-0.46730158186281023
-0.04454913195473161	0.8525692309821677	-2.9529353601995116	3.0895695008775372	-1.1374821226136183	0.8308534139840447	0.7875895893977557	-1.0725274065860801	-0.4377454107803045	-0.3494456763539011	0.1828510790015137	-0.11208170739535736	-1.2090971506222319	-0.8193483498576326	0.1811649710904434	0.3577134885963994	-0.41127632703570044	0.09070484529497716	-1.1553635795227384	2.0289602558815707	-0.46166988661161523	-1.143391163210759	-1.7680775085289695	-1.0816661800769598	1.0184570546908662	-0.8677909687809532	0.6154722332267324	-1.786182506911744	0.0049107656608156115	-1.347217667753025	-0.6954686734099049	-1.700404506089545	1.7711706334598674	-0.7379249819756315	-1.229894486353309	2.1995139416457397	0.255559086886068	-1.245212940386118	0.49458602989004835	0.8556640069760741	1.4513641745918886	-0.3425525039886181	1.535649115737369	1.1517616340654324	-2.278051928048515	-1.0475156168343625	0.1129131999961838	-1.3983692824793024	-0.7041656781816885	-0.45640847135425694
0.0017221968614425042	0.8518875371458148	-2.9301224487444766	3.1991486127150486	-1.2041170603911102	0.7953857757824525	0.7661062287974585	-1.0711656594114554	-0.4544191956587028	-0.3559009648117686	0.17703651987976668	-0.09812948458497958	-1.2099467293682815	-0.8916256132573188	0.18862727836113713	0.32128374312767105	-0.4322608710246351	0.07307367861745105	-1.1654450131873406	2.0415696386438205	-0.4686624784931429	-1.144096844862183	-1.8025686558583291	-1.0576187879354	1.0394410458005532	-0.8820743365787365	0.6003808121630201	-1.8017841976260613	0.06185757505324929	-1.3556658305792435	-0.6878558057162241	-1.681678680054857	1.8637409872003488	-0.7957747170399356	-1.2455375412337806	2.262509474265289	0.21888367218187313	-1.2374810306055695	0.4836430582537933	0.8217694434380911	1.4500996643427828	-0.35360601178803536	1.5108610141537098	1.1700674954299646	-2.265661201163365	-1.0327920024546953	0.09735608519530356	-1.4130217088806245	-0.71452564440565	-0.44453141409295516
0.04161347838364332	0.8812864744520439	-2.9026299235627695	3.3047096003941876	-1.265931067292169	0.7562130863649523	0.7273736601383264	-1.0739114546356223	-0.48609475846372785	-0.3742355762693208	0.15773213047031182	-0.06720774329751411	-1.1854138503512872	-0.9431549677269077	0.19875012460268154	0.28358270695863086	-0.4550033639226016	0.05859571181115936	-1.1776646446657488	2.053679445143404	-0.4741915961727828	-1.1429901707070027	-1.836376951860532	-1.0255195195297837	1.0445842328995705	-0.9021936061501487	0.5997443302883497	-1.8139830367055567	0.14210170998797284	-1.3598099400595496	-0.6896695200059482	-1.661539275537296	1.935616186151036	-0.8510822940408674	-1.2534262709964032	2.3086442060665293	0.19838896247291427	-1.2355139824320225	0.4726436795472484	0.7922089621225518	1.445046878205726	-0.3625189588551246	1.4679180870272917	1.19282565051684	-2.2470751108356395	-1.002284712095527	0.07045587924986604	-1.4213514401961755	-0.725046078684297	-0.44084366365921646
0.0709207450012552	0.910186562329487	-2.8760282837480653	3.3917315634484906	-1.346753640126136	0.7191400510981761	0.6912567754702221	-1.087176293797245	-0.5075485488324137	-0.39103681844319504	0.13745422076934471	-0.048754821454291476	-1.1973419514585215	-0.9899024901583783	0.20300304906302413	0.24572630937680615	-0.4844952009458929	0.04066996592735964	-1.1964013425045188	2.0561098275257312	-0.4607314809342758	-1.130080428248882	-1.8594052958822491	-0.9912187862169605	1.0491065761599652	-0.9293791038285887	0.5964781102843981	-1.8193750593810811	0.18180125414153095	-1.3693572659922686	-0.6800752491801013	-1.6460518292997353	1.9870671926424373	-0.8907707456874467	-1.2560389327136834	2.317786377122924	0.18191439918591362	-1.2259269074478862	0.4365192044598943	0.7592650418502258	1.4351597050525544	-0.3650077178007012	1.429784115062743	1.2402684512479365	-2.223365154979174	-0.9653967953287548	0.04237770975374325	-1.4371337536601887	-0.7282677923135495	-0.43461097594727516
0.07589859042085245	0.9311267834343824	-2.8764572894321754	3.4577610859669017	-1.4349955390603149	0.666329619971057	0.6590225819287655	-1.0977789660156396	-0.5320534327244856	-0.41594624827864396	0.11285058720827486	-0.0159172198410696	-1.194712937009585	-1.0378262921286372	0.2094673465717567	0.20698451879739227	-0.5205306794087339	0.008515743789520209	-1.2291926765660557	2.0338755630255934	-0.4343368565789515	-1.1199325078093665	-1.8880625177426373	-0.9458658419924089	1.0506374603261415	-0.9499494418890089	0.6017533908333024	-1.8301591047321302	0.2340170226975892	-1.3816789565712633	-0.6736351746176092	-1.6309639234267554	2.0475420229605534	-0.908995929716544	-1.2551803887582937	2.2892783565336794	0.15739466833216417	-1.2078042994564373	0.4166565867249318	0.729280438498656	1.4412733517525842	-0.36770998151611434	1.3902346513950352	1.2879839614211694	-2.178496360102815	-0.9294162762665227	0.013363489554809926	-1.4496825087540008	-0.7175926161943653	-0.4241575666438564
0.06545584950550802	0.9298027320294521	-2.879925496303717	3.5084086814134836	-1.519643369491734	0.6122408773538426	0.6442783813096586	-1.1124682735625915	-0.5669316195650387	-0.4421723013045096	0.09226919949010383	0.009194375512502696	-1.1925979099456596	-1.0728989204964534	0.2180925628745753	0.19092716503734214	-0.5402985343196555	-0.02700509784858829	-1.258081588333027	2.0013105934991233	-0.3981531381233984	-1.1163816620116018	-1.915522880856787	-0.8993888895367865	1.0584988291032311	-0.9831702359302833	0.6135371654956525	-1.8480738885760393	0.2745066982680037	-1.3917217477117263	-0.6845040863991954	-1.5964247103307703	2.1150165955712223	-0.9259244484099167	-1.2512415097808507	2.2928906771506012	0.1429256160155433	-1.1685884417231507	0.3877498608869794	0.7022326539199383	1.462093307586878	-0.3848912265653111	1.3424865083979909	1.3297023845092526	-2.1245739125978518	-0.8926215944797413	-0.002945577997356295	-1.4496623321993103	-0.7062391422400146	-0.4161609493887065
0.05746070711459024	0.9330140392321841	-2.881567552542897	3.531025563006877	-1.5829948547893957	0.5568992243068785	0.6282147922863782	-1.1111553095518478	-0.6034148039935953	-0.4761703781080399	0.07987773384234234	0.04079635188634473	-1.1771737638584847	-1.120485501022848	0.21619006830985038	0.1808520609459082	-0.5499516462404043	-0.06963942613614946	-1.2912542906805244	1.9680897126327352	-0.37356028973366795	-1.1083040720299133	-1.9346360966874543	-0.8470455106180929	1.0681444606216615	-1.009738511724208	0.623553733147067	-1.86646509391151	0.33355673710863515	-1.3946163709035713	-0.6969367223556997	-1.5759990853765946	2.1957056402293165	-0.9319649009221495	-1.2635134767342493	2.281072919681854	0.12988035774464354	-1.1492738322844236	0.3533878777151592	0.6706268965813198	1.4966098513283776	-0.4109695060608405	1.2892835326607868	1.3637871037676759	-2.0842305019120895	-0.8465046220533707	-0.018874719087793528	-1.4497058710804853	-0.6890076615840919	-0.4054267052829408
0.03998724189342704	0.9283149494126134	-2.8731403029550333	3.539057440630195	-1.6384249223333422	0.5110669524573264	0.6175456290650075	-1.1046685425603386	-0.6328640014784327	-0.5113019708229926	0.07201918054782956	0.05718803804530892	-1.1562106797719207	-1.170833781335963	0.22810342528339667	0.19532740118007755	-0.5683868921522891	-0.11629115349702317	-1.3191543916007946	1.9258831333979114	-0.3434517865670768	-1.0894911100284852	-1.946747790308485	-0.7999393530450265	1.097602704810668	-1.0269506969429374	0.6292959586378848	-1.8881322535686291	0.3852216711243014	-1.3987376312602189	-0.7122951685447484	-1.5447823658387008	2.2824994732684942	-0.9214950209699732	-1.281477068951014	2.2994141982963883	0.11463759941950588	-1.1446358097503644	0.3212167399184068	0.6430051005120732	1.534811030799709	-0.43145681734061603	1.2322296535028445	1.397609436212494	-2.0348435334636665	-0.8040101304394911	-0.03829238469008635	-1.447904848093339	-0.673181640930944	-0.3836934738982478
0.02064223308232845	0.9263611958849284	-2.874892487090134	3.5450802561743266	-1.6736309082747423	0.4581029888127495	0.6179750991432073	-1.1043744497723693	-0.6597627622646264	-0.5499001554775567	0.07936241887221046	0.06717871999715742	-1.1460745537982437	-1.2297628290998324	0.22797790494342127	0.21058957179512316	-0.5887964384965988	-0.15524023579589688	-1.3409483742583175	1.8742659325890787	-0.32444091191784075	-1.0730463507156645	-1.9637806270567286	-0.7402688671265544	1.1546407426000274	-1.0378137234183595	0.637833867306572	-1.8882647165534323	0.41956569745552735	-1.3940764100339664	-0.7259787838411873	-1.512399736114107	2.3395826758778475	-0.9048206508768859	-1.2926696843183234	2.3157426714346996	0.09878862556265501	-1.1283567303427995	0.2952626820916192	0.6196956283667743	1.5846698530301677	-0.43758756169982976	1.1798896608597214	1.4161812853075604	-1.9783295896583522	-0.7591226523895409	-0.06991042981718316	-1.442187449648295	-0.6706606990910498	-0.371244497586911
-0.0016064838102481562	0.9267831407716814	-2.869741131480935	3.525833179214114	-1.7040769518738916	0.41222504510592595	0.6197788734716453	-1.1029025920278412	-0.6791305088312993	-0.5892880673617327	0.08193500932877149	0.07703629259927079	-1.1461279433329543	-1.27259314888243	0.2108468397199177	0.23395225306169656	-0.6055457932937809	-0.20012148200886126	-1.368639303653324	1.823589633164015	-0.3220612404675441	-1.0427618206969675	-1.9858798490036462	-0.696887286974943	1.1953272394601926	-1.0502801337769119	0.6353614537038741	-1.8659697491364042	0.47328894486783896	-1.3871928108855998	-0.7412456698647311	-1.4675390635997885	2.3894935126733836	-0.8771225681020207	-1.3049731952189643	2.3092650714373044	0.09228399540381685	-1.1116483687439465	0.27398857885067673	0.6002992116687745	1.6346090507231927	-0.4442719900836372	1.1367365402407195	1.4258345033819146	-1.9131268505221453	-0.7062540051654149	-0.09677700018110022	-1.4323370432634084	-0.6646123614575796	-0.3656411258189151
-0.011551622599391688	0.9471560392233528	-2.8922598206468675	3.4812419079612793	-1.7257349731987315	0.3784377558667935	0.6266180084546461	-1.0926581276128027	-0.6841069360418659	-0.6283630261438433	0.08443853695428387	0.08080253912460687	-1.1574685010134091	-1.3144613487161816	0.1777426959387617	0.25245195505283247	-0.6152776036873362	-0.25152705645873114	-1.3942955645753112	1.7822896369041366	-0.3410065619610404	-1.0284678917408712	-1.9981645515627435	-0.662269936971155	1.233058095139906	-1.06574161356029	0.6363492218502305	-1.8439731017187657	0.5482041833547366	-1.369186498857561	-0.7540394026537329	-1.4311692079561484	2.453700972902103	-0.8520484016099716	-1.3118429183380491	2.3022637414577867	0.08375448037616287	-1.0909462055815478	0.24800546680206953	0.5852897199282922	1.6758877624675832	-0.44853707363131023	1.1062682286356336	1.4394929013265183	-1.8303909155762355	-0.6458177764553296	-0.12189954768824614	-1.4294071951375025	-0.6619888552702848	-0.36429332375655654
-0.02800920042749489	0.9800075714418055	-2.907883188568195	3.4174924305146077	-1.7298141132989435	0.32611532540640986	0.6521651416637431	-1.0801459429796316	-0.696336827442527	-0.6617163590072531	0.07878468172786149	0.07079523334674329	-1.166914958300206	-1.3481163684550503	0.1430572419922295	0.280253295177131	-0.6180135434266923	-0.29555612711068974	-1.4104091669735273	1.7393416688494843	-0.3679807665784348	-1.0352991139591015	-2.006865192417213	-0.6369186568355033	1.2431892583782849	-1.0731828671878696	0.6320509337951769	-1.8335107521879532	0.5998410857910995	-1.3486307056634603	-0.7711807001553692	-1.3947666414054667	2.5004168596073653	-0.8270629745374505	-1.3241423148107891	2.307339101279068	0.07026649727777264	-1.0573321125525987	0.22910229276152888	0.5726671666674574	1.7032308738036783	-0.4565656799322574	1.08017919363507	1.4564438576809997	-1.738222193679316	-0.5954162609528006	-0.16228247474150667	-1.4255173677778823	-0.647044776927718	-0.3585925822578198
-0.033543329719719385	0.9817918474398686	-2.92440730405616	3.3496111908804282	-1.7313005315273937	0.2762110008138892	0.711985395211782	-1.075618865371462	-0.7045838096422076	-0.6640506684586321	0.09709297261257659	0.0273552761034472	-1.2046444892818582	-1.3965979442826968	0.10101408105831666	0.31118023963820163	-0.6217985322250887	-0.3468820449384552	-1.4216759059479567	1.681715149374348	-0.39411870897541224	-1.0476679841475094	-2.0091217843069265	-0.6226014873581189	1.261593033107371	-1.071384553065879	0.6233703075955251	-1.8062756946317884	0.6439553306654605	-1.3261594343555374	-0.7897684425188051	-1.365831507633731	2.5751246407483626	-0.7928203938612276	-1.3406878008775969	2.3461431869525127	0.039255260518964344	-1.0204442415271595	0.21631987478437917	0.5708776727268582	1.728985273953548	-0.4641190376463561	1.0665402987949772	1.4743034454073878	-1.6165115676573614	-0.5607106504220627	-0.19579476569622195	-1.4278079376972657	-0.6327946046628965	-0.35509649645196034
-0.03745944526285756	0.9786971388803642	-2.943871998735209	3.3013004595201507	-1.715610876524422	0.21945927609681148	0.781464360413598	-1.0507938101746923	-0.7200092979560349	-0.6848378858644028	0.11761791474767913	-0.007356739549993383	-1.1935033990398018	-1.438320707379995	0.05343694984137113	0.3451776601927983	-0.6275310904982833	-0.3917978591195025	-1.4237412106544745	1.6305078717415225	-0.44236626045221783	-1.0763348659941496	-2.012513613858147	-0.6028471109571577	1.2862118791696777	-1.0643562652395873	0.5947294613416667	-1.7751480063373273	0.7042518101163696	-1.2926972535338859	-0.8165163560371429	-1.336520198431016	2.651947767498287	-0.7680792402140211	-1.362950970251146	2.415475537631352	0.008767618989505968	-0.9842197229781867	0.19684582454753946	0.5677138076225288	1.7435877996153457	-0.4613697878460316	1.0403125700828648	1.4862500874742155	-1.4836193936564626	-0.5218835399772253	-0.22884022829531553	-1.4201450946104455	-0.6210976919181557	-0.3517595845322484
-0.034993464842730714	0.9829321503255762	-2.949021710644469	3.257360421588126	-1.6868526551503256	0.190636204922141	0.8422970368672941	-1.0211907925269355	-0.7321174732220043	-0.7073373189163717	0.1403528674763375	-0.059895059261292884	-1.1839673559235748	-1.4585028514232294	0.007700783610731251	0.3768446595556273	-0.6318021057050711	-0.42732320962301307	-1.4126751918305502	1.5896808354442267	-0.5044437036356866	-1.1002500332106953	-1.9978644558121477	-0.5985056458470497	1.3089283960341533	-1.0548610655478294	0.5541217740623334	-1.755995417122819	0.7264996504862491	-1.2513463526400024	-0.8451962919242282	-1.3002110916147394	2.7121197991807438	-0.7468337613512034	-1.3875333054850207	2.5091057550142035	-0.03174845234210285	-0.9585248804326666	0.17606433432880456	0.5607230378263173	1.747072093831872	-0.4521823167468346	1.0097369521502984	1.506072054896681	-1.3985956736627638	-0.48489411111065667	-0.244581919846034	-1.40377128951681	-0.6179230519824725	-0.3521060157847787
-0.01747341344315171	1.0231555062027842	-2.9465397237363993	3.23174815809857	-1.6529628868768662	0.15847558457212724	0.8773629167276338	-0.995404012099366	-0.7522501503840463	-0.7293523530428936	0.1800713000518071	-0.10808930012913272	-1.1764310805270894	-1.4767000237447585	-0.03727487703064597	0.39035776136222805	-0.6417202707569448	-0.4611366942288422	-1.401913422497919	1.5633450628096992	-0.569282268713146	-1.1231735107727858	-1.9666495851506827	-0.5961431972880077	1.3155732823325739	-1.0392076274059774	0.50791266315159	-1.7248755207686401	0.7516764751403844	-1.207218922446023	-0.8755459148744009	-1.2722175646671323	2.771127329568118	-0.7183655520838382	-1.405577814783843	2.527489235307166	-0.08332851959550021	-0.9610578868781351	0.15464286598079355	0.5543904649669886	1.7446007693009205	-0.44329405303635205	0.9927307688901944	1.5336451160407123	-1.337678349332413	-0.4541830533550758	-0.27198713831259136	-1.3977756670018173	-0.6125488755211048	-0.3552351714474257
-0.005819502048899594	1.0415380907146876	-2.932885508342136	3.226775765875029	-1.6223494793932158	0.12960333794565515	0.9110432275487985	-1.000050956910215	-0.7872342048549388	-0.7450002324049281	0.19752294620524613	-0.1705608071025914	-1.173576097781121	-1.482792384616853	-0.07269376355193624	0.37446078067343913	-0.6519826426604546	-0.4782358147889151	-1.3866439011536709	1.540914887375478	-0.6140616600312192	-1.147569473408773	-1.929555614464196	-0.6032797759484033	1.3234346511096635	-1.0246693559859885	0.472935852953849	-1.692085922925343	0.7646636541325436	-1.1602435293758795	-0.905663036730145	-1.243461172637446	2.828404379902169	-0.6843452039910163	-1.4132471083917335	2.561289060258242	-0.13256971983252203	-0.9686262391889692	0.1166802009513263	0.5385381825171717	1.7234478225829322	-0.43699653939976	0.9719566264878277	1.5542327584329787	-1.262956584247555	-0.4269584123676622	-0.2921086374356676	-1.384783027704805	-0.6166893688285466	-0.3539386166117727
0.012804725971026535	1.0601408528817318	-2.9182220611852543	3.216463843179973	-1.584321000823366	0.10394801673997925	0.9535509086002353	-1.0124864822858581	-0.8336875550750105	-0.7555653990605757	0.2118946557201901	-0.236600618330192	-1.1735611021733088	-1.4795480266498142	-0.11530176601573841	0.3451308847136803	-0.6437943199201818	-0.49763746261435066	-1.3691199755926926	1.505178064456968	-0.6718717321530729	-1.173055080096618	-1.8842232144565418	-0.6148013470144861	1.3121347626109716	-1.0158732597620095	0.4524779174833508	-1.656382139416373	0.7742854925413173	-1.1202372392800026	-0.9455812113585506	-1.2180634898129332	2.852390559676449	-0.6477253669579094	-1.4080889872795594	2.585225280036604	-0.18187316653032598	-0.9730164541830618	0.07816859435428529	0.5140093497657243	1.695325499202987	-0.4258857712248644	0.94907375044827	1.5653007767689797	-1.1691660788729232	-0.39396483217539696	-0.3118435069206265	-1.3773952229161401	-0.6233020928531838	-0.3532794747818847
0.02015902776909593	1.0765326068186352	-2.90311481504481	3.210314277526423	-1.5609141687392905	0.0840365885101576	0.9733487751559264	-0.9994237448031719	-0.8894845951587953	-0.7568843769679909	0.21308997394987758	-0.29493884844822393	-1.1777103610004471	-1.4690254390365218	-0.14014864037302327	0.30370451574346313	-0.6323832392970228	-0.5045435414553048	-1.3567070189166919	1.4663540873016445	-0.7149007929482657	-1.1833220860461888	-1.8405722050173516	-0.6338195917516481	1.2735946873980104	-1.011117330279555	0.4351556968920128	-1.631059446632411	0.7872202834540379	-1.0881807605975065	-0.9758865973748275	-1.1885489056878877	2.8586248156984797	-0.6054741839667691	-1.4092231979043317	2.6169237475150267	-0.21806485873808149	-0.9757451454583679	0.029008222835634	0.4841069235056608	1.6634179931363984	-0.41304704279127424	0.9159218514989436	1.5670652260644924	-1.0640919361400494	-0.38165384394557106	-0.3254042721535432	-1.3721206467503648	-0.6236492757066711	-0.3506371677729413
0.038862073428830024	1.0801777034060183	-2.908067282961376	3.222776581388178	-1.5266769076547908	0.06346836143426024	1.01554808261023	-1.0037445393183584	-0.9402040698617504	-0.7523140955322742	0.20513579519698974	-0.3526058322200888	-1.1799347525834167	-1.461103132414546	-0.15428198453593817	0.23960707437648768	-0.6202555394062681	-0.508373071136861	-1.3456071945937356	1.4173011507878304	-0.7556246188204734	-1.1971362379096675	-1.7994117767168276	-0.6540054577232151	1.2251688679854422	-1.0003480729089416	0.4119413495105551	-1.624075641870594	0.808404693292959	-1.0524524277431537	-1.0017826927241966	-1.1619666207297936	2.843289621243924	-0.5565428428581123	-1.4175782294957604	2.700315694654644	-0.2515154567993473	-0.9715335406132082	-0.024487339590753592	0.44605028062594465	1.6491999798658	-0.41425326956311476	0.8631347869286017	1.566170638268611	-0.9700990863881763	-0.38629270677590316	-0.33091164975409487	-1.360712397958554	-0.6211082155123852	-0.3309368113772081
0.05410994010409631	1.0599519401275483	-2.9006689895354008	3.2235195992709813	-1.4918666380165757	0.029680571681623448	1.0547692614894775	-1.0302045274074876	-0.992460737444304	-0.7464784340332077	0.18727508458272418	-0.4128970056700522	-1.2000061150950798	-1.4389472040908715	-0.15482467541759645	0.18451224218688514	-0.6024421915492989	-0.5152505938302683	-1.3332629053376446	1.35556873420842	-0.7911559608471539	-1.1954392777019942	-1.7601327672199507	-0.6682494621633386	1.1709909569398231	-0.9899800361334693	0.3987934969704551	-1.6125112893569635	0.8076635048457975	-1.022661499800631	-1.0308216679119708	-1.1343854848602481	2.7904356949055313	-0.4896431957092814	-1.4212853290347673	2.768991558884984	-0.28790088799146485	-0.9617758098101049	-0.08155587766416098	0.39937883124063905	1.650543790719874	-0.4134423523856605	0.799221801201069	1.5747319382993408	-0.8750880828783678	-0.41819460462425784	-0.33687268875664805	-1.360066748208445	-0.6170537782025243	-0.3110955251080344
0.07000120119283507	1.020629011704014	-2.884011734352367	3.2251644368978134	-1.454904749625919	0.007618311795258547	1.0736518639440875	-1.0287758776081115	-1.0201472523764443	-0.7468783995348443	0.17471056341793123	-0.46314133238455907	-1.2281056865029572	-1.41271585073471	-0.15702374255030244	0.11985015396484326	-0.586897758666628	-0.5096145120775855	-1.3197111259129861	1.307040791216626	-0.8185723429426333	-1.182272017122195	-1.7187944173818845	-0.6942086551612975	1.1216564237891	-0.9840680870382071	0.4049472326575188	-1.5392019323429174	0.8149182250790965	-1.0017982055055104	-1.0577568168249372	-1.111054430412762	2.735939015221342	-0.42706447251540436	-1.417937556199134	2.8333003362089526	-0.32471379487811014	-0.9577916801546242	-0.13521195812235975	0.3520939390817248	1.6525530697982624	-0.4060369695149756	0.7240136630596473	1.5840295058116134	-0.7990589028625499	-0.45565644641461966	-0.32624097220631115	-1.3481625809408104	-0.610245012735974	-0.2947997269712646
0.08792779136859515	0.9767501227842686	-2.8761679982428907	3.2335561682800567	-1.4178648526450288	-0.010109626271861363	1.0735645618298304	-1.0158859719060325	-1.05084989091696	-0.7568024103905602	0.13053239852749715	-0.49873709983939973	-1.2598410464428862	-1.3797560505602067	-0.16009899087969948	0.02964364248594236	-0.5764482403696612	-0.4836194000790778	-1.3059036924018945	1.2635627930678701	-0.8617891798334725	-1.163904158129634	-1.6716803456990725	-0.7227301708761666	1.0693941078352993	-0.9777971180492895	0.40547954989130064	-1.471629113078317	0.8077534034232023	-0.9762069464913466	-1.0802528408597638	-1.0816146140752403	2.6513676392710894	-0.3870060995575301	-1.4116603106978263	2.861724239554415	-0.34708377296280024	-0.9559674976335385	-0.19743864139280795	0.30283826297366095	1.6706298099008947	-0.3827194670726022	0.6490820058464764	1.5808534970796906	-0.7404913748993616	-0.4891720029777389	-0.31179682408506426	-1.3194282998663462	-0.6094786959033932	-0.2507500707619684
0.10331471498003672	0.9298279135717273	-2.8547604502358026	3.23449878116275	-1.3888087802900406	-0.02049127737896908	1.0766328087163775	-1.0213664119169077	-1.073197118428355	-0.7438025784876363	0.07354600036655042	-0.5425794303793441	-1.317912313330505	-1.3474643004498525	-0.16462633725979217	-0.062098107039721684	-0.5640348230606567	-0.46776172045972925	-1.280306591103214	1.2167988523509807	-0.9058978765978448	-1.134680571745973	-1.6241787126358642	-0.7573512920211748	1.0032729124325863	-0.965168962054275	0.4101442101315481	-1.4138606696443845	0.7911294471218662	-0.9534311805460431	-1.0968797554091245	-1.057190080735218	2.5818753523872893	-0.35384264508484575	-1.3870615177523464	2.8549633876136706	-0.37617461891145504	-0.949694012735757	-0.2553019563953497	0.2595218288760713	1.6950508850296966	-0.3709120518787564	0.5791226994912966	1.5521020958857243	-0.6734064177231851	-0.5261655368664482	-0.2891508608542804	-1.2879064684727433	-0.6151188157519663	-0.20481742745238135
0.11909947613596183	0.8661349624846437	-2.8137879418533798	3.2256262735033987	-1.3579088685295324	-0.03127972083673257	1.0807557214670933	-1.0422553626908109	-1.1018278841883737	-0.7314129546755189	0.033970341912960056	-0.5851100405912912	-1.4048668014066692	-1.3058182512355188	-0.17052948501334048	-0.15887824388751545	-0.547773968844175	-0.43016379482636535	-1.2586594510821139	1.1713657266382507	-0.9420921019377054	-1.1061235628204735	-1.588470095001595	-0.7877062361968672	0.9436931293551905	-0.9614817375017288	0.41459048381434654	-1.3445908770996775	0.7848340143492216	-0.9278952404628411	-1.106680808181786	-1.0301136274314584	2.502808119860936	-0.33296131329906953	-1.355258361551815	2.8463027448609686	-0.39443108088301365	-0.9486447061941311	-0.32553189990332126	0.2209608777363153	1.7131830638986336	-0.3675299308387348	0.5116136487068108	1.515426396865877	-0.5926799379497345	-0.563267116011106	-0.27633462699879086	-1.2539822465698127	-0.6134730185648931	-0.16569949685787685
0.1298231232879658	0.770790777389792	-2.7569553727583953	3.1997765356709076	-1.3291478104794274	-0.04961015203470686	1.0750486977721987	-1.0557264849454164	-1.1227339282799749	-0.7104997038456273	-0.020006643385043127	-0.6246684650758365	-1.492424940260763	-1.2648881982621867	-0.17449691222981742	-0.24835305322878604	-0.5505875975940354	-0.37532246494006005	-1.242260614785811	1.1148661161257762	-0.986325472227246	-1.0780636602728972	-1.5706479316723359	-0.8199325357393704	0.8955565064315534	-0.9519630557691722	0.41562434780753277	-1.286846254740323	0.7839255322465724	-0.915217945364599	-1.1080140887940848	-1.0193131868743002	2.4200323115212052	-0.3207881028196706	-1.317501628178206	2.8959433632155696	-0.38998133388734424	-0.9464640897091678	-0.39551854702226946	0.18123553814659873	1.722758552234265	-0.3605090820869631	0.43909009505396124	1.472897527407501	-0.5172591755043979	-0.6045194950007695	-0.24969428883798286	-1.2139776606221875	-0.6147047942575173	-0.10739857112012366
0.14135870298264513	0.6878849666260722	-2.70633927683316	3.1626270984285765	-1.3019313225159466	-0.07964805707428399	1.0671450402347098	-1.038691404118123	-1.1407271804434758	-0.6849738988034231	-0.05201155461120198	-0.645381277324198	-1.5744060574425238	-1.229168296506858	-0.19487673919386045	-0.3124220951977257	-0.5562354402073678	-0.327672775370178	-1.2266466999201695	1.046694940987234	-1.0450592618310295	-1.0532222810410015	-1.5563832379331495	-0.8547437199530915	0.8543738651362496	-0.9390739226330218	0.4313791898771798	-1.2382615034368363	0.7614117946759175	-0.8971962402427274	-1.1033661244373214	-1.0084613434632193	2.335418487164085	-0.3322166565286813	-1.292092292936184	2.9354684538357207	-0.3879339502977638	-0.9381965741486733	-0.4464285585439199	0.150965339471772	1.7328205091756463	-0.35345352628047044	0.37746430913656825	1.4250480631244864	-0.44624395676965767	-0.6650211089327935	-0.2205821543839473	-1.180943755743091	-0.6180140002256922	-0.05408503573480974
0.16013281361243561	0.5843337365605952	-2.695165404647028	3.120962734874861	-1.2668090185167973	-0.1145446218802569	1.0427412831026557	-1.0292762534890634	-1.1408944553076963	-0.6590417368848718	-0.08607971791493832	-0.6584601911831951	-1.6669337407255795	-1.2056091434072918	-0.21677265497015527	-0.36139435128135805	-0.5788220602498636	-0.26045460995498093	-1.2172234170648566	0.986488671861504	-1.0935584884141698	-1.0349093186180798	-1.556645528026909	-0.8899924545000937	0.8162078881337408	-0.9314037672437431	0.429287875184767	-1.1550320825416132	0.7186232372739938	-0.8809315124716178	-1.0883770052080064	-1.0151729206401663	2.264965451338169	-0.3639779074762469	-1.2753534287580184	2.9662098730813122	-0.36795008654305494	-0.9265106400710804	-0.5019798642139126	0.11862921221393963	1.7400966060073297	-0.35696169532428046	0.3220269369140461	1.397316681666116	-0.39359703884050623	-0.7252843780351784	-0.19281783718229617	-1.145686288344664	-0.6245949906822885	-0.012217076460826645
0.1928702682555517	0.48985931958270745	-2.6906156432155464	3.0967738605451056	-1.236048103880705	-0.14474110211084784	1.0094031402454333	-1.0532259993453377	-1.135693627288713	-0.6126451780481335	-0.11925790039010384	-0.6634406894573203	-1.7509727465346017	-1.165690754765554	-0.24961837452195007	-0.4042056085440306	-0.5983120062303428	-0.21173331337452206	-1.2007442927083516	0.9254608044019428	-1.1549367658380487	-1.015678543436961	-1.555980725163044	-0.9305578859695457	0.7824952717428905	-0.9252692201217988	0.41629112123869144	-1.1007056730707805	0.6868622914578005	-0.8604508808684977	-1.0758219461088605	-1.033916270375055	2.2049009556197783	-0.39623404184504796	-1.258138662419277	2.9679494405717786	-0.34259277831239576	-0.9147401189229551	-0.5453959281540504	0.08672569508261768	1.7568553079525024	-0.36674169227826436	0.27004605220445244	1.3833678097558568	-0.33957522901217385	-0.7864957046839525	-0.1626643163964894	-1.117653089449512	-0.636836832180822	0.027265529398915227
0.2192427178888094	0.38683871836484757	-2.663614584315636	3.0611337694333303	-1.2111633635962051	-0.181647745416956	0.9475946514501231	-1.0520008450295797	-1.1360778860569938	-0.5552144153554822	-0.14083578507242445	-0.6560301440446303	-1.8219893596835426	-1.1183423069175282	-0.28750828891255986	-0.4039216145636719	-0.6169689478778083	-0.17219958152850334	-1.175477851447083	0.8759405725665822	-1.199257438227523	-0.9889854936697293	-1.5529651366542967	-0.9736199231225571	0.7509940798797838	-0.9251863423307439	0.4225532120981736	-1.0496090228470651	0.6419505132532567	-0.8413676535648887	-1.0640569792244101	-1.057496161365394	2.1581114916759443	-0.448979532130896	-1.231392138109356	2.9314356900564236	-0.31454187323463895	-0.9189609351091288	-0.587689648445265	0.06510393243192118	1.758226038017962	-0.36909676015024034	0.2253046959580626	1.3801409080646623	-0.28197044841412255	-0.8431284425693149	-0.12717937639032675	-1.1007176327887171	-0.6500791141506201	0.07382126621418121
0.242256416314128	0.2861549811073792	-2.647488244212938	3.049469845571136	-1.1872445114925967	-0.21122980778245157	0.879316794368649	-0.9868279318890618	-1.1470263415331912	-0.49435910924105375	-0.14723126885379964	-0.6286985673425167	-1.8809418770750899	-1.0721701386082911	-0.3329884920969753	-0.4003900658902693	-0.6414119888872363	-0.1293608513427113	-1.1570813214423277	0.8249723262573498	-1.2509280284619375	-0.9519939130365686	-1.5431863938061374	-1.015547544674247	0.7225228182034595	-0.9286986277722116	0.42920226861208277	-0.9854079765069029	0.5937414040053114	-0.827866467170954	-1.0484475141546508	-1.085786422969736	2.131879791178341	-0.5148843925566458	-1.2153431263426295	2.9197164985417006	-0.27499537177509226	-0.9243854039656293	-0.6237313844378688	0.04219913638985161	1.760998454047688	-0.3715196132807148	0.18145493404935345	1.3618184824822541	-0.22787581133861828	-0.8944866965327009	-0.08283523119024905	-1.0745133854800994	-0.6701602289990533	0.1319190069474919
0.2663266948787132	0.18848276143294268	-2.6250336593446315	3.0323673221863863	-1.1681324068853787	-0.2426994692397181	0.8013472761257587	-0.941894456540487	-1.1659891566832696	-0.42270608013501026	-0.1579984298405523	-0.5998842759756317	-1.9402564866863095	-1.0322773212608745	-0.37748914439295544	-0.3833136749065787	-0.6677748886416007	-0.10657605151053204	-1.1402694242047215	0.7713355381762006	-1.3031562800048757	-0.9079883831269274	-1.5266188656647794	-1.044366287537105	0.6808400527048211	-0.933330156853143	0.42995273294436914	-0.9298409788296557	0.5425038047766059	-0.8159167362734042	-1.0263321335045081	-1.1202567095115978	2.100354774344283	-0.5774882151535728	-1.1933775672539364	2.9162030299918764	-0.24655823865754273	-0.9374194515006735	-0.6579627544863725	0.01751601140733846	1.7684789254972397	-0.37670574938887375	0.14408275769162004	1.3408747094056483	-0.16594538068330356	-0.9312173882684671	-0.04046217894709996	-1.0425800585631955	-0.6960830589911601	0.20002923609509135
0.278306719344264	0.08522190365869765	-2.6042819476132517	3.0137437974886057	-1.1536469208480118	-0.2758850786824408	0.7055591147432994	-0.896053614343723	-1.1760578410575515	-0.36928697030247937	-0.14766795844704556	-0.5805812829149654	-1.98991004669204	-0.9951973462888215	-0.40726453798162676	-0.34627250710366614	-0.7000194897759495	-0.10488222107445908	-1.1261862645921457	0.7287290232637692	-1.343548051574178	-0.8625410575663587	-1.5157266714658324	-1.064905906145485	0.6435867692086632	-0.9444057271908985	0.42455760319370706	-0.9161688719624316	0.4912987937822095	-0.8110532401735048	-0.9971192968788649	-1.1618194216481061	2.075288990088658	-0.6416059432200576	-1.1596996034064115	2.9011549128601173	-0.21224143984683894	-0.9545744508052867	-0.6921449155826048	-0.0070176639947788205	1.7542424366188272	-0.3727441333016138	0.10619297277640742	1.3242780832770413	-0.09787685331779385	-0.9629368675185613	0.007301783206852081	-1.0137817434756857	-0.7218149417653119	0.24850029803564425
0.2937640273746619	-0.01622577618750584	-2.5977844017539136	3.000735156948319	-1.1376140280480127	-0.315869225618859	0.5994564901811038	-0.8517459572975088	-1.180479105086676	-0.3168151294797116	-0.12226704762677396	-0.5438189978403221	-2.033916984721592	-0.9461244342799906	-0.42982374261328166	-0.30742547169623685	-0.7382989930396598	-0.09424580759079589	-1.1223239863276813	0.6893049247212253	-1.358086148636813	-0.8221172944664676	-1.5077856680042416	-1.0738484084237254	0.620737593404311	-0.9643928450270204	0.4164448538811062	-0.9089763767771613	0.45089650548510196	-0.8149360278342895	-0.966263521103653	-1.2013645717681503	2.058838817480366	-0.6954783253821563	-1.1421268818402637	2.8807564812428765	-0.1741648548105807	-0.9805558581697573	-0.7213052769245525	-0.033088611948438505	1.7391634743555222	-0.37297994079975477	0.0663173975875908	1.3193513087339386	-0.06479237230805572	-0.9864931212040553	0.046322768457481164	-0.9832840209019971	-0.7517211293220873	0.2936183974250811
0.32580250411938333	-0.10816503867441718	-2.6062494564403775	2.9982467754898336	-1.1259779830611767	-0.3609483998240996	0.4942608219381487	-0.7759982480322429	-1.1838667367000972	-0.25542306001896004	-0.11563422677023742	-0.5000276295388927	-2.066765122179171	-0.9063930357279784	-0.45406270473578375	-0.24929023336396977	-0.7915597086016071	-0.0998518302407978	-1.1094240191812434	0.655993229291383	-1.3663170518831893	-0.7852168313683567	-1.4930190347533823	-1.0870767882109684	0.593514652352226	-0.9721647726694156	0.4180550955538753	-0.9055471661214975	0.4031692241230617	-0.8320569964498498	-0.9399775234764588	-1.2439378172829108	2.0385116903781184	-0.7352275505013672	-1.1248257125155967	2.8518790886749814	-0.14505900971474933	-1.0074386963525483	-0.7472555393800211	-0.05773232313522174	1.7294431788157882	-0.3757370842623441	0.03485738062018942	1.3308137475042972	-0.012205042930451626	-1.012665722824446	0.08459263885387287	-0.9520703067370031	-0.7851375904590564	0.34484481775668996
0.3646810694763321	-0.16687682153061748	-2.611981038128086	3.009304629863311	-1.128755088873491	-0.3930969953371716	0.4177606546021477	-0.7177023671942832	-1.1812417837836373	-0.2062883017008752	-0.10891401486979699	-0.44193619199221645	-2.0846564335688953	-0.8624871233779832	-0.4774476363098259	-0.17629208654198508	-0.8439699026905926	-0.11536383017931504	-1.0858837712143226	0.6152604033370486	-1.3736397069670978	-0.7555784912178016	-1.4651406735012134	-1.0953282411045437	0.5703165835359981	-0.9831220119388313	0.41942779395363	-0.85237173754383	0.35037501836481666	-0.8479905321864623	-0.9137501655058239	-1.2764290939487501	2.0224166694406227	-0.7643739922719224	-1.1067602196344781	2.8506001632337994	-0.12157284509434774	-1.0411634378070942	-0.7600264403683412	-0.07274857575411157	1.7292601902812514	-0.37714516325496306	0.0007216174889713156	1.338761691351349	0.06757785530191959	-1.0271396820994196	0.11848772906019797	-0.9216745224891563	-0.8261260343375708	0.4008587232588049
0.41034216145120145	-0.19999822155019886	-2.6415101075343617	3.0225420033596766	-1.1324342576565054	-0.4291166123441922	0.3385705964780002	-0.6725890910416892	-1.1691919969136695	-0.16017733639726514	-0.09710865359399229	-0.3771844897975575	-2.1169926520011617	-0.815058765235203	-0.48688381245621093	-0.10592338986755748	-0.8938597069317871	-0.13620230311290105	-1.0538393273970352	0.5759760426237772	-1.3770245778592622	-0.7367876132790457	-1.4362770156671945	-1.1020747882598279	0.5398381920993404	-0.9987044221394505	0.3992986356140281	-0.796776610962163	0.3110962248770569	-0.8730530143757594	-0.8936851153034524	-1.3141027128873375	2.0191877606248543	-0.7852317333619354	-1.0830803155869395	2.824679749286623	-0.0842474673458416	-1.082591129484708	-0.7582867206807202	-0.09456202666049125	1.735569377463984	-0.3609359036822961	-0.03890999727422083	1.3407081069823714	0.1458646944013003	-1.0307394913844024	0.15312016866924844	-0.8902483385840277	-0.8577790810828061	0.45410569874607354
0.4607472628907848	-0.2101206725866894	-2.6480454584922994	3.0440458150266756	-1.1155967417066974	-0.46308469957393134	0.2789756387086891	-0.6236512148408139	-1.1609229375880412	-0.11572633444835834	-0.09907601458692143	-0.32838796771319034	-2.131428509970024	-0.757665593336518	-0.4934342513747305	-0.032063237787542456	-0.9337872068871145	-0.1688194354320274	-1.0174709489691207	0.5459339118874549	-1.3820743151133192	-0.7247486078481353	-1.3969685807674133	-1.1098550933801588	0.4982191028918425	-0.998459612027616	0.3860484143751238	-0.7623429582446213	0.2956946359929997	-0.900164822440097	-0.8737352868823904	-1.3429957897785907	2.0201159657883707	-0.7940395665044744	-1.048893397008033	2.799424548236706	-0.05722150399180642	-1.1170772815108188	-0.7341973680453286	-0.11355866909388382	1.7530677808820108	-0.35190592993972136	-0.07092580889451981	1.3371063498388036	0.20547213776915352	-1.0361798530801312	0.18788320051829466	-0.8491726112055804	-0.8856042398501895	0.5080638012500007
0.5095690165914555	-0.21224522910979587	-2.6438244370486412	3.03828378419043	-1.085122331347463	-0.49181892960158075	0.2281369421894893	-0.5618903355626111	-1.1459161729767833	-0.09834571976342274	-0.09953435272143844	-0.2865592985547311	-2.1440545532029316	-0.7228886330592939	-0.5046830889013483	0.04536354457521351	-0.9715589110261135	-0.18657685034081356	-0.9793478538570495	0.5028826400130373	-1.3855265771001695	-0.727484859779925	-1.3502600121326485	-1.1096993501453443	0.44846404090171055	-0.9913008544666176	0.37752367594838804	-0.6927531395811666	0.274473237954185	-0.9228324759529339	-0.8598387170437093	-1.3638688532112297	2.023732570053535	-0.8115204092201618	-1.0089106209922623	2.786568057252476	-0.043058559270477595	-1.1530919061747726	-0.70939749572408	-0.1343282597447535	1.7636547699311667	-0.3598314174463169	-0.0930119892756632	1.3316106304208213	0.2426117264288398	-1.0417138522090015	0.22421657113590512	-0.8036480416574744	-0.9095147268958608	0.5670195333022627
0.5598791425645906	-0.18889797481670798	-2.643842517747972	3.0410635452107986	-1.0600537744576126	-0.5024927642258359	0.18497013017541228	-0.5152494494781964	-1.1399862790401585	-0.10578214030408226	-0.1007424210122427	-0.25842268932951323	-2.1495667317987253	-0.7033281911092506	-0.5125170348256946	0.0993457885829398	-1.0075064574050907	-0.1978745640834582	-0.9361528774682573	0.4581635295311715	-1.4035690110864572	-0.7447664754225014	-1.3052600071491884	-1.1046856913566732	0.39847549917739555	-0.9745101488586206	0.35160128736277435	-0.6263294088813773	0.2518325028157311	-0.9476545613096385	-0.8432303202806304	-1.3889148937850442	2.0148481184960367	-0.81486343025813	-0.967945319593678	2.7607048659201174	-0.036371439487659744	-1.173575333688113	-0.6727979448475088	-0.16626688609343215	1.7748207369966278	-0.35644040037421865	-0.10781924266132717	1.3130411819370411	0.2764106355227146	-1.0471343595492792	0.26629145172934826	-0.7560921050784795	-0.9320796493727025	0.620940646582898
0.5995715488136921	-0.1676828995337536	-2.614965997217527	3.0460811012664317	-1.0376482890045353	-0.4953629868949655	0.1507229188510242	-0.5149581442995919	-1.1286554584733886	-0.12079290052389662	-0.0697512724579955	-0.24168016919666185	-2.16086643937514	-0.6737581856382396	-0.5112679843837827	0.1451857581184974	-1.0426692952945271	-0.2044274484679109	-0.8858883260942904	0.42708012658317224	-1.4180121479702172	-0.7742777419040551	-1.27084559248773	-1.0947892617651933	0.34018781417439803	-0.9495162999499209	0.32639990965926474	-0.5897969191293277	0.24052425889268236	-0.9560157772074112	-0.8257392423714466	-1.4294448758563791	1.987850931727912	-0.82422249018132	-0.9285439122403508	2.753577789244537	-0.030351781754192265	-1.1862866472873805	-0.6391103598965799	-0.198753001003957	1.767027899986391	-0.3525493260624389	-0.11206764407235352	1.3037891060086462	0.2956846188583792	-1.0581539292778452	0.3078728109611944	-0.7085265092394073	-0.9516500874205363	0.65508371164717
[truncated: 199 more rows]
[truncated: 31 more columns]
