# Supplementary material for: Obesity dysregulates feeding-evoked response dynamics in hypothalamic satiety neurons
Source: Sci Rep. 2025 Oct 14;15:35837. doi: 10.1038/s41598-025-19800-2 (PMC12521569; doi:10.1038/s41598-025-19800-2)
Supplement: Supplementary file 8 — Supplementary Material 8. [file 41598_2025_19800_MOESM8_ESM.zip › Supp Fig 3/Supp Fig 3a/Supp Fig 3a/NCD_to_HFD_1st_MPK173_matrix_3.csv]

-0.3347741583827213	0.2780886830765819	-0.8272232616710632	0.7148608806566521	0.11337732939646758	-0.14420355669086152	-0.8699316649864457	0.8712439867323702	-0.42998071010989103	0.31747336761411693	-0.5549325116449783	-0.6000660286363133	0.28777179498003214	-0.9949939254872545	0.8329611976685026	-0.34456344775345915	-0.14969856167294354	-0.9822462674085845	0.47153572765155627	-1.1525779704737102	0.6793070880901204	-0.35381698445880466	0.5735706996413021	-1.8807795198129285	0.6010084657023799	-0.01083457412551496	-0.5623357569353604	0.21159310941179638	0.045123080401489234	0.9092762678998627	-0.5777483195828788	-0.32657695809409953	0.136193697603979	-0.04123754440735148	-0.3116020435995692	-0.07814081385886462	0.20237580020755125	-0.3100159619138073	-0.5215242140920313	-0.5929298785106034	0.8961067855034553	1.037704727835531	-1.0386119248567733
-0.24875473857972166	0.2987297843288331	-0.6790412832120476	0.7221136882853467	0.07848099030839656	-0.1890797615875844	-0.9276454663084336	0.9612802360068237	-0.3573619773526163	0.2509613179042448	-0.44515789976538894	-0.5110590487600898	0.3494936762089076	-0.9941561052163626	0.779235311100748	-0.38386905782066777	-0.1329843550411006	-1.0363557063109865	0.4900460113063217	-1.183440226110824	0.6211104277815291	-0.3983177969477635	0.5296662470003457	-1.852213832180829	0.6151705809633619	-0.01370791098476424	-0.5507924399963552	0.21987033920450866	-0.016801584050856733	0.9411743053208182	-0.6749203341959342	-0.3168117147974627	0.19043302935604023	-0.04768188838823574	-0.3564166138537474	-0.09515108550203315	0.1874197973980709	-0.30266981959897865	-0.526557207104318	-0.5989214155512121	0.9189767918850317	0.9812670606318825	-1.0493825758815118
-0.26110421557862445	0.31421870015746944	-0.543404294635112	0.7590671626114053	0.03249275062101217	-0.19603595785993824	-0.9313166258439788	0.9167742525538903	-0.33432585363846584	0.19206740488454413	-0.4551847295703027	-0.42595915981033744	0.40933141580027027	-1.0243337468967628	0.7737770566898128	-0.4566617771071499	-0.09326534138399765	-1.0957147541396453	0.47058375551431975	-1.1590661647750764	0.5586127011639358	-0.4484291712374507	0.5436296093996079	-1.833487866003369	0.6664890773056052	-0.02079121088863538	-0.5426110144407746	0.19801059286767134	-0.010786684347845814	0.9367197785312471	-0.5754471056532576	-0.29946569585646626	0.2007052788666337	-0.08832653937001173	-0.3743291778555185	-0.07623728346070063	0.1683462462299501	-0.2672209432198796	-0.5548400790405152	-0.5946676815946024	0.8960950712775521	0.9343054082007605	-1.0322585384209768
-0.2748339846755788	0.3173199403368915	-0.6360742239819829	0.7613848579198811	-0.006566881609306262	-0.21364666982984676	-0.9278271589546003	0.8585966906708368	-0.32002118319705386	0.20635654847040008	-0.39765656376271596	-0.4047684432535956	0.48630185021274297	-1.0572906962065654	0.7262624713744235	-0.5173402247536079	-0.06577004921810661	-1.1314222772692966	0.47008334377283223	-1.1683217964652748	0.49469067496850383	-0.44570565861445144	0.5594412402354692	-1.8255845043040964	0.6744078081881368	-0.00889128250067154	-0.48623297849671865	0.16743457969792935	0.016903246009273162	0.8984202776446415	-0.5088023582166376	-0.27481853255425825	0.19037508135203177	-0.11954393372546152	-0.3781576794176608	-0.08343222335929337	0.2014806964242627	-0.2661065431388845	-0.5759261026613631	-0.615606724541385	0.8553827840750456	0.8799629247828551	-1.0076547380078407
-0.23894643809468108	0.3307139712498218	-0.6854587805123115	0.7649261499223086	-0.024320792607344877	-0.21266091739326193	-0.9484823898158172	0.7962854178002715	-0.26268516522974517	0.2163064551989901	-0.33374824237110123	-0.438797750195128	0.5727371726856603	-1.072746869011695	0.6985227892998422	-0.5823360834153919	-0.03329414958747608	-1.1357674600370078	0.482709786444709	-1.1595795987789965	0.43754111366167675	-0.442046213708999	0.5744232020197951	-1.8211625703145042	0.6151436363746968	0.011604615425340803	-0.4278792716130894	0.13224223020907638	0.04433350451919019	0.8773712131738229	-0.5026100665198553	-0.2541581302412693	0.16292372110105577	-0.1539026404340772	-0.3440822067736998	-0.06375741416516294	0.24160497410107817	-0.31196043239522353	-0.584218233604499	-0.6246481365000236	0.8129798109236699	0.8084811611393672	-0.9956476681522147
-0.2376025540488421	0.34732131351624923	-0.7245828083390028	0.757949625200408	-0.06711639166059113	-0.21856844086073826	-0.950692924648064	0.7877593848502427	-0.2576023465351643	0.2065788530967194	-0.32070253027103957	-0.4639302097317754	0.6304062002818441	-1.087597233313257	0.6659599757248428	-0.6253264197401194	-0.0006211906763462643	-1.1288189690496164	0.4954722488415848	-1.134692103439329	0.39692591916516734	-0.45008550300971345	0.5660935554496984	-1.82828701182175	0.6332496436677634	0.02063802064204211	-0.3934953187189203	0.09100222224630478	0.059883300838596186	0.8812701545796516	-0.4997579120645262	-0.2343957991844748	0.14077777104108682	-0.18358328412570837	-0.3083081254576534	-0.022859456050905697	0.271582968346156	-0.3111362178016817	-0.5830042400766653	-0.6174561762132674	0.7874296704432412	0.7548846574991175	-0.9905808770741679
-0.2118732377828818	0.31661760108744225	-0.7415541463677314	0.753628809815942	-0.08568929181557776	-0.2157130546234576	-0.9669457222853343	0.7529622366063019	-0.24491255099193374	0.18327876628436482	-0.2946406422651058	-0.46609748929172845	0.6291801159945756	-1.0846545046969507	0.6478224572514684	-0.661798477691139	0.028475067827228834	-1.1342399014198947	0.49601743381961544	-1.0988159693384876	0.36382744338408096	-0.46153366087579434	0.5516211828706817	-1.8372948704436978	0.6526891490687898	0.055893746260209785	-0.35571428803881744	0.09562592701923693	0.025101309656094056	0.8546233656549144	-0.5074754902567684	-0.20135884842869167	0.14161961756789376	-0.21935225794911864	-0.29646718883017453	0.022754397373186082	0.2809293297456393	-0.32942107280213545	-0.5933627636763547	-0.622136890976682	0.7537713236493297	0.7259983420898773	-0.976185898889918
-0.19578120249188094	0.28100251440266605	-0.7341982992639668	0.7262903445396632	-0.0849564994086751	-0.21082224440871006	-0.9705394520484345	0.720788986307436	-0.24807224082691276	0.15850407657557838	-0.27183737459185564	-0.44656753107546004	0.5712685167644194	-1.1229850698032675	0.6257531492259729	-0.6990152506968021	0.061003379682166334	-1.1484727581579064	0.49298510629719755	-1.0679158184974218	0.3369075515289447	-0.46284711999049877	0.5333774526706604	-1.848084475942278	0.618521021483442	0.10986701158673143	-0.32886060618759283	0.10570382271455558	-0.016617524311635	0.8300735535528981	-0.528778776621414	-0.17522943963871865	0.1502260965146845	-0.23648647951074975	-0.2751785238164336	0.04491331373692081	0.27516178698029187	-0.3461284497022562	-0.6087858908063577	-0.6218299282464409	0.7359832644023607	0.6960251711520351	-0.9575206016596812
-0.18551697389844934	0.24681542394737827	-0.7411115534177044	0.7082522586056321	-0.059847165356585345	-0.20969666893147487	-0.9428431097214466	0.688084923010266	-0.26287511585990475	0.15785241889646573	-0.27522269223945334	-0.4350114105861176	0.5275602207141922	-1.1323087294151044	0.6065087968591203	-0.7316304491052935	0.08437260287156688	-1.1399185732103623	0.5238905117460843	-1.040407943698725	0.32523005036131414	-0.4563446200360364	0.5071827281420994	-1.8457053056188661	0.5495647039549062	0.1231949432266647	-0.2866732677279267	0.11455193711236644	-0.047911348193906154	0.808947160654184	-0.5413132364218552	-0.151144003471918	0.1634604226368493	-0.2512160830159816	-0.24169621770059121	0.06766286453271003	0.2675976337581218	-0.34597401854472276	-0.6136869343255774	-0.6287428162766013	0.7173809558528329	0.6766207063417773	-0.9385772325441241
-0.20309630690340902	0.22397079027008493	-0.7552491076105478	0.6947995079845889	-0.0495567693233487	-0.20381711007212872	-0.9542981128706283	0.6510244968699425	-0.2833520127237456	0.1592096602508795	-0.26422123152520416	-0.4270314264353788	0.49842662650214564	-1.131391065588482	0.574019472110632	-0.7313424700306828	0.0965563569896479	-1.144870553446633	0.5425936916590681	-1.0146464550135756	0.30221330386732476	-0.43936547218492905	0.47364676760906077	-1.8399429133788925	0.5303678009589429	0.13905209988178807	-0.2597244252822783	0.11172599861900874	-0.0522955890255262	0.8034197821311381	-0.5297325501935023	-0.15198628412876614	0.16861583763881377	-0.2623947277906662	-0.202725488308564	0.08350779756616566	0.2664912008083994	-0.3384011052519053	-0.620301808272608	-0.6232586996938846	0.6908435188698916	0.6625923757855996	-0.9311639102339889
-0.20144715165298255	0.1782152888440089	-0.7593776307244221	0.6638938532689989	-0.05130862930348705	-0.2124903332836685	-0.9493105966068436	0.5785902047691189	-0.2430213692925321	0.1620992467718106	-0.2371605164559548	-0.39733195717509473	0.4838121844351736	-1.1405490856264637	0.5196706395600085	-0.7466435985145088	0.1324211358246413	-1.1532649496512135	0.5819743643086711	-0.9790986456290055	0.21940504077620857	-0.4265014351951878	0.44282230684008744	-1.8254545819606391	0.5361080411791088	0.19081129338500355	-0.22163910598981906	0.1136840424144836	-0.05693194912800685	0.7675430789215976	-0.5255252364240629	-0.13786153987500877	0.17586397398021103	-0.2814069517843423	-0.1722132352287384	0.11693419636439484	0.25789543722386143	-0.32717326120386214	-0.6379408514207676	-0.6327168007259355	0.6410033614257544	0.6298238244416928	-0.9105891119053837
-0.2274897018859376	0.1504536526714426	-0.8119090432244702	0.6312402032763356	-0.055527031033062724	-0.2112850586732627	-0.9355445983726243	0.48798999050005676	-0.22102804509895782	0.16346445871226595	-0.23441525451042242	-0.3668071715704915	0.47159385076790794	-1.153137335196617	0.4789638113214599	-0.7633123063258178	0.15935528144057867	-1.1551059331953524	0.5906978251569128	-0.9469307872830175	0.1521732019934448	-0.3949703294697955	0.4197081738258732	-1.8052149739466934	0.5354562696175182	0.24076376567347563	-0.17985767333955086	0.11387734151973197	-0.032086514125462554	0.7281039238312473	-0.4885712142448084	-0.11978312421825439	0.17542588706990603	-0.31028530419241024	-0.12378480066535098	0.1591403253693051	0.22502831192083214	-0.3304081243647144	-0.6383263126962144	-0.6276354338462721	0.5834298880974153	0.6009059809189857	-0.8902966863072581
-0.22119240400123777	0.12440928779229757	-0.8362961659587942	0.5894185773566399	-0.03542089771382943	-0.20939325293326377	-0.9214095480189005	0.42620168084476273	-0.23102811202612358	0.18950884676515747	-0.19289567999346238	-0.353599123097378	0.4384719401884545	-1.1565288961009013	0.43867099862296566	-0.7505730168220185	0.1725732859062775	-1.150827954472947	0.5970352177886127	-0.9233835608167222	0.08667888622792479	-0.3435305351663036	0.38073796729386056	-1.7788821446598988	0.5272915801118165	0.29300590596494547	-0.14429486969431576	0.11102083758830028	-0.007093282729046429	0.6820056386042064	-0.4919390914864614	-0.10239936788752038	0.1767216044395386	-0.3304306905080045	-0.07554085767330448	0.18054653721282965	0.20832871931612723	-0.3538867893387398	-0.6166430685032183	-0.6174377594271968	0.5356746354464623	0.5782484604024923	-0.8778629429507969
-0.1995447229958588	0.1312613774522433	-0.7740374044082454	0.5542985151798333	-0.009004954707352224	-0.19271096595327333	-0.8692145280079686	0.3560895527149842	-0.23083155090572957	0.19264950674640222	-0.18460881277912405	-0.3208984969666585	0.38051184519447556	-1.1571363157972978	0.4133493980230373	-0.7268564491141929	0.17166563532463863	-1.132092281236135	0.599974208840455	-0.8775989267481478	0.01366617918784101	-0.309994219685225	0.33863893699529113	-1.7447931831546435	0.49209144850841324	0.3249633077657311	-0.128475109283006	0.09790744593747161	-0.006929133760831624	0.6548068564876146	-0.4995142824975537	-0.10535756302174257	0.19295631724259155	-0.3378464775362545	-0.047935854126179636	0.20091876754433016	0.1781837312736678	-0.35434347524546883	-0.5790574517998089	-0.5785349485395997	0.5004850119671701	0.5667812518764653	-0.8668701310278137
-0.1807039157391331	0.15320323329597071	-0.7206685065763668	0.5075007463352468	0.006843187663964544	-0.1840321498201075	-0.8036087773252287	0.30157680303216805	-0.2533777809661835	0.19362465813244176	-0.18403279196077527	-0.28112789696846724	0.31328697097603597	-1.153048719591042	0.38265072252983123	-0.696305273889654	0.16822088034668434	-1.1283315700139633	0.5976907010975882	-0.8389199194783551	-0.04907716868799089	-0.2861518479791264	0.28971875802990016	-1.6922701718289328	0.5028919867633358	0.35498791194820584	-0.13374684385828575	0.09278759860723154	-0.040555111218574906	0.6160144630158092	-0.4798555473994135	-0.0982639049338865	0.21239798848348906	-0.34375906449121063	-0.04322589283429697	0.19509760958415728	0.1330472981435072	-0.3345170574720546	-0.5633174339026952	-0.5353188903733213	0.47536960660694466	0.5654349193880048	-0.8414939581460121
-0.11877065300769654	0.1493336943957005	-0.6278076828543983	0.4605245172398596	0.03961994669142828	-0.1643198975492244	-0.7500983733913886	0.22619678458382791	-0.21361185619910925	0.2027294336597975	-0.16876877688419856	-0.22688875088391652	0.24221065136891454	-1.1534386282555724	0.3793193714815287	-0.6642824101743712	0.149722919199127	-1.1266847314895971	0.5916392392765369	-0.8090835949257171	-0.11720209106847004	-0.2659236341325551	0.2525299023913738	-1.6351806782529532	0.4909542093030338	0.38251845602872253	-0.14176824601988264	0.08795757712729996	-0.0697669280230381	0.5478365197307135	-0.4696766558478254	-0.097479605433199	0.2281444314047656	-0.3387834722486076	-0.044939373375967526	0.18843930325525982	0.09317952464240226	-0.33306754697247787	-0.5620856337398544	-0.5211875171652188	0.44826822672673583	0.560285874477842	-0.8128227446519194
-0.06652394683967214	0.1522122835895301	-0.5402863336383507	0.4144543171100762	0.07067791089115064	-0.1514393990445163	-0.6949863540942383	0.17529772443660258	-0.18990687203013326	0.21754500954562633	-0.17763017510084567	-0.1870078270830068	0.19488621106669032	-1.1753492395322285	0.3812317900132976	-0.6388622323615891	0.13500190290608877	-1.0995478737608	0.5874711746241805	-0.7898031174628043	-0.18793969078977268	-0.23367422553984984	0.22014281381388376	-1.5777444280611717	0.48972944246156713	0.39002105885790983	-0.16968170671410404	0.05291566690396752	-0.06842105068481992	0.5064331039923593	-0.4771693505104972	-0.10729020296772278	0.22977740615772838	-0.32226706144329054	-0.04433887139866147	0.17832669676339613	0.06917264959471624	-0.3184239584508195	-0.5339343912428272	-0.4767205059426355	0.42054548916195167	0.5372862329085223	-0.7897128205592263
-0.020882495994036188	0.19310573551168825	-0.5020359538175565	0.36919100136211797	0.13721359741907307	-0.14069539660094516	-0.6160992605710699	0.1366412773615359	-0.15547041588908658	0.25056789475884267	-0.16830435432291896	-0.17903015602102446	0.17969340248740323	-1.1480105196158892	0.37434990321901684	-0.5949402379281604	0.1045965942539225	-1.0560648199616247	0.5942269032660509	-0.7614059071985273	-0.25034223549576706	-0.22795422004480265	0.19099683369238468	-1.4955255057065884	0.5518952026207016	0.38373036545801653	-0.20693717646921844	-0.0041087972198923465	-0.05166335450000533	0.46897677616971345	-0.46840881722999644	-0.13530882744390146	0.21234189481560883	-0.30979300616840644	-0.05832405600266943	0.1833313616846969	0.04516087861670553	-0.2851654852704424	-0.4901782517849159	-0.4458794485863261	0.38679510375282544	0.5274890181547445	-0.777263505177187
-0.00928530816885176	0.2686231076686762	-0.450631621094337	0.3194310974144975	0.1767836883847525	-0.12413755212713351	-0.5877467075282857	0.10769737445443503	-0.11372285851288193	0.27566739474457186	-0.1067837390272401	-0.1647986607114204	0.16776743562595853	-1.1578694085343286	0.35991575771885015	-0.5424676136889286	0.07465171546111513	-1.0429634252706657	0.5621652344213542	-0.7339011164392396	-0.32052050064854826	-0.22970657712740666	0.16745396734921916	-1.4074833058965637	0.6346383985828526	0.40921098137911355	-0.26998478522778413	-0.05507025192437209	-0.038250898401564905	0.4297617362604728	-0.446470577767609	-0.17883758847246023	0.1882175612667833	-0.28638943369394765	-0.09335695549398207	0.17881513456343556	0.045441862444039915	-0.26191649826203356	-0.44208986277470136	-0.38541272442507707	0.3530570546353916	0.4994000182618163	-0.7729303295263672
0.0622352164381438	0.3186812056409081	-0.3903214239879089	0.27047655254741354	0.18804304000995659	-0.1386679625115155	-0.5541259886060781	0.0810292989350384	-0.05764521431681587	0.29164418538435133	-0.06574871503804362	-0.14756558968626807	0.1464896292023198	-1.1384770916488347	0.36625545078730093	-0.5116877426591668	0.052331992379096234	-1.015950114372633	0.5264569575848321	-0.7102527022495441	-0.37190829866229796	-0.24915987929925865	0.154895519606203	-1.321479015569344	0.6649097420371808	0.4390036791416141	-0.329642084464	-0.10385678467590018	-0.044081215151592926	0.378009257462265	-0.4596511785582121	-0.20461555543296522	0.15617219915401243	-0.2687644128345764	-0.13048920025133862	0.181339944883043	0.05653646629303122	-0.2395533114332904	-0.4072936030726904	-0.321998242885125	0.3293565661887245	0.46014544246893185	-0.7582272229756816
0.12763285643823338	0.3878402642700612	-0.310259725244865	0.2458810692639823	0.15625601144101373	-0.1495559826869565	-0.5533276743283781	0.05600044102051257	-0.016068950471725147	0.285560137426394	-0.0375000372120217	-0.12908765115077997	0.15430037084583081	-1.1249398495026133	0.360245175656293	-0.5070044362680662	0.0209465718851971	-1.0082576270856927	0.47697778726060447	-0.6928793322957189	-0.39796467762536253	-0.26505563241898966	0.1427399921183711	-1.218778462508888	0.6878013685160493	0.45029027981740855	-0.3696317080439754	-0.1583568165205464	-0.04321240583590781	0.3349142326171787	-0.45250004772408775	-0.2307033297143679	0.12271812106379223	-0.2647972173078082	-0.15107870077844987	0.1535463760375087	0.06462007299229158	-0.21599196507283902	-0.36488343573148857	-0.2786673193531874	0.30158654354517445	0.40477758041356315	-0.7415371259612515
0.16748772946756074	0.43006984005019755	-0.21285576778285006	0.21012648175099527	0.10996746702124638	-0.16104943662841337	-0.5346738959885821	0.02691312333951234	0.021338240850621044	0.29856551849790813	-0.014937214713417895	-0.12935161930788636	0.14660267770057056	-1.1114219416703357	0.35719453483483865	-0.4877704258627705	-0.016756442771034157	-0.9970420186357429	0.45485464844751966	-0.6709918655701993	-0.42433496584706126	-0.29606719508974066	0.12843732534852287	-1.1280005864683171	0.7210145199060561	0.4635173632099375	-0.4225974515739678	-0.21871354107757351	-0.0744961491330546	0.30392113516430447	-0.4702136057647369	-0.23987350154657916	0.10265281340375391	-0.2541395287881542	-0.1814691653046451	0.0991815478659421	0.11459400458312477	-0.19562273913787115	-0.327499976707865	-0.2320137479253309	0.2695778171251485	0.3531614818173536	-0.7109214855399942
0.20820445160638248	0.46793110385122894	-0.16817364831203846	0.17932454752305033	0.053701698208459214	-0.14394907875687823	-0.49067888823047967	-0.006228721595296992	0.07530295662348012	0.29444410281231326	-0.032608007186593436	-0.1289141056700313	0.1552840227214152	-1.0833807416807095	0.3561434737114804	-0.4760984019802688	-0.04698031733617553	-0.9880326035923019	0.44155618521939183	-0.6413705649297873	-0.4243686199763811	-0.33516501140512855	0.10986207662773954	-1.0525081602751303	0.7228566729553776	0.47030673513755994	-0.4723091374874683	-0.2673711258872271	-0.117122267522397	0.2710245937074848	-0.46559525755755404	-0.24247113812032256	0.09207266683186141	-0.23996560476372014	-0.20469339840286843	0.07152406119355316	0.12057225480946779	-0.1600607051093857	-0.31460692551364294	-0.16743970110569512	0.23271774220451022	0.30495773306026924	-0.6810927514779417
0.2526337877334895	0.45129058836782765	-0.12920235942962244	0.1405102056245401	-0.026505168504712164	-0.1617401624492258	-0.4960925498975158	-0.020939436012578562	0.10847938105682672	0.2884642951749326	-0.01830892112884792	-0.13749760627020874	0.17693086102440125	-1.0796137728473527	0.3564921183767894	-0.44425063375626694	-0.06737908659005104	-0.9907587798140064	0.4287278765330559	-0.6275219006744083	-0.4009037559322097	-0.37222994254787584	0.10510025963473253	-0.9641759372000129	0.7561592685421717	0.4895166630175063	-0.5237911541253624	-0.30325672407311044	-0.15140177207563352	0.23038270176456477	-0.4510310338004616	-0.221465030794448	0.06974715522347122	-0.2182744277060888	-0.21506230704313953	0.06506744808556761	0.10270051262505323	-0.15269539224205025	-0.30450113642258325	-0.14004472204844393	0.20367345818539148	0.2562005604274439	-0.6401227521823964
0.27397495035462693	0.4427582509829229	-0.07832393865843022	0.10947032439552747	-0.09448059776705212	-0.1866188760721387	-0.491159761017134	-0.030055532326475714	0.1197248611558126	0.2853505359215786	-0.025829697346239865	-0.12048103030037463	0.18987036614602534	-1.0753199439590309	0.36561840520399724	-0.36019741672209626	-0.08654085540127437	-0.9977031978289551	0.4004268094475429	-0.6093699474044192	-0.37398368562411083	-0.40949111755629886	0.12336774661538392	-0.895200111592592	0.7894509143667313	0.5083050970856134	-0.5663342390888121	-0.3334059809590295	-0.15586696408286665	0.19590288084824212	-0.44935071344053074	-0.2024064280613791	0.05279435075474361	-0.20091371952627174	-0.20580999444902387	0.0567226948251904	0.08867910034126314	-0.1528058575236309	-0.2761393566528254	-0.12101661131655268	0.15501856631506594	0.20830656659480687	-0.6122083391313915
0.2512862580855843	0.44951427904347263	-0.07483755210383472	0.09654339597214265	-0.16817956042704937	-0.2313286915504873	-0.46195980480628185	-0.03276073522494012	0.14106760470678517	0.279616197426201	-0.022431752511427074	-0.1229475457446914	0.19490817106232747	-1.0734896289056972	0.3566420868541467	-0.2548699971250404	-0.11095313871874764	-1.007528565018434	0.38516976283618065	-0.5986566971894046	-0.3485177970174097	-0.4329737088419921	0.1544322497500226	-0.824036232135264	0.810376938739424	0.5368025637485798	-0.6109384647801542	-0.3282652563429619	-0.17311315322020351	0.17139201896640766	-0.43353457141355023	-0.16122801132405526	0.03767768674103278	-0.18960339164146273	-0.17797829537632961	0.03460812666966824	0.09691352298117978	-0.15159440372765492	-0.231410136964235	-0.06980425762460596	0.1084530169098475	0.15711356590493444	-0.5742676178782736
0.21158968093544264	0.450088419379742	-0.06946414212257399	0.06857242093638674	-0.2625787912298444	-0.27775553396802205	-0.42593312107212694	-0.05540156720242904	0.21164611911953188	0.27685887281739946	0.003512704095270223	-0.12091425496427437	0.21234362795346548	-1.04024266488674	0.3488219357399901	-0.18573521243214158	-0.14522952137396045	-1.0415799722975998	0.36889969358159685	-0.5753188730951463	-0.3131963921642066	-0.4700839270306645	0.17627112895452307	-0.7336806185625917	0.818589965033369	0.553544332811242	-0.630692689419196	-0.2982842458192984	-0.1801457637288524	0.1376460912067521	-0.39898017986027795	-0.12451882671634248	0.021339015218788344	-0.189346594962275	-0.13922180129481382	0.011136381840901889	0.10361647732885611	-0.14252793892995747	-0.18948389111557776	-0.05696291985615971	0.06051817426945263	0.10375597269773744	-0.5395721067555974
0.2160085823555861	0.4603525431566978	-0.021766336964962447	0.0743273826993874	-0.3990776712938043	-0.35038940889464776	-0.40697826420474115	-0.06378909847900702	0.2515846924619401	0.26717348991306833	-0.03090077732583942	-0.09796224883458587	0.2415440550516427	-1.0131971820652128	0.3545796998450207	-0.16866413860996618	-0.17117122457704786	-1.065772070950263	0.3296355661291007	-0.5568338435689641	-0.28606014183763817	-0.4971945138843621	0.17610073979188295	-0.6644684257763196	0.7943054498810386	0.5651590658679689	-0.6329627273031575	-0.25355895919900195	-0.190875316898416	0.1090856595162167	-0.3552339583277456	-0.07710880290134578	0.003718765639889504	-0.18777324555222746	-0.1253487586263268	-0.027005507260694245	0.10956790637168082	-0.1680680192243545	-0.1638004387407038	-0.025713204615691626	0.014186637531466484	0.04910890309071531	-0.5022314275547495
0.22489919845738293	0.417521959681982	-0.005943789714186722	0.07235059222897959	-0.5399501962019572	-0.4051119523139663	-0.362887614571062	-0.07734183271823641	0.29052930101468344	0.258542839714787	-0.09208188009951711	-0.08074565637287243	0.27076514273743124	-0.9608978628476044	0.36963807310991365	-0.159152881726272	-0.19036094404492093	-1.081378343693535	0.29214563202624194	-0.533751377937787	-0.24299329055790989	-0.5251240414852064	0.17663442930752932	-0.5851573401238597	0.7869364149130103	0.5697605301368556	-0.6243391731771843	-0.22225039891184856	-0.17864456909915594	0.06399070272228462	-0.30780738654261375	-0.03804737187146674	-0.014992528958483506	-0.1897662383160697	-0.09707693260239415	-0.06031647921563055	0.10083526960458522	-0.19304391998951337	-0.14871193419502443	-0.002537151828486969	-0.019941640726515414	-0.0029326316492425952	-0.4589453489882461
0.19570627241794145	0.3925052401232733	0.030234416133140173	0.06175279887373729	-0.6085658735721464	-0.4346369855776896	-0.2882784230462709	-0.08807306533173459	0.31838183641584994	0.2430110319488669	-0.11873153009306699	-0.07188752501571642	0.2992273761361111	-0.9395769481462299	0.3828199177350548	-0.15470535896387955	-0.21313419104920248	-1.0903185182054487	0.25417801600737666	-0.5216833365372453	-0.2044425589026336	-0.5389982311937782	0.17215160245902505	-0.4907614565249127	0.7848297483023685	0.5522877682322432	-0.610033934439412	-0.17366895479168287	-0.15942001438229234	0.011343371332053025	-0.23482749846905193	0.01827411454543283	0.0017408843670675001	-0.18486204807694828	-0.08009285559364679	-0.08373354817125819	0.08964168281641922	-0.22293748082387627	-0.11354278260698343	-0.0007725194490026093	-0.06125004064889868	-0.04564047643595158	-0.4175621719473665
0.18703468025079975	0.3714955014455093	0.05696291083442989	0.0560024130146034	-0.6616757737588427	-0.46563994838108663	-0.20391574360215672	-0.06531820572925476	0.3255988019319545	0.2423273051149771	-0.12518746857263507	-0.07812578976574674	0.3145447979450793	-0.9310891843249619	0.40957583223380983	-0.1378554715600842	-0.22021951905579207	-1.0874945906451177	0.21192865885637216	-0.5085303378802439	-0.1651890584857521	-0.5646935978623147	0.14713222381555582	-0.4162724086495092	0.7629214865709116	0.5368958046652772	-0.6226416522110311	-0.13932704768138401	-0.16590536045171622	-0.03082039865088801	-0.1663598711932131	0.08489341317164205	0.00991769542070679	-0.16176763375089695	-0.04833136546866222	-0.08484407590567654	0.09069366923663631	-0.23252990693395437	-0.08217272897015239	0.04468459837336497	-0.07932343506811963	-0.09506088026531116	-0.3852730578440004
0.2041355279845843	0.36301518843241215	0.07659256125648395	0.051051285030850414	-0.7191068297137295	-0.4995568233516366	-0.12000009181941866	-0.04813862785199269	0.3592265357990687	0.22772245159762566	-0.11229646283265157	-0.0890988053246989	0.3283886910527097	-0.9254451758462409	0.43526145888134044	-0.12723419511852727	-0.22047512045541842	-1.0849666324156286	0.16498311735338583	-0.48653465650608785	-0.11974172866138096	-0.5792068381078305	0.13654804994802977	-0.31894542470431547	0.7394984372685279	0.5097078639411319	-0.6305205119040589	-0.0745687772341402	-0.15711567805252574	-0.09352586732771284	-0.08106559398746219	0.10796737684069671	0.018364660069034217	-0.1424232025410229	-0.015678768995827982	-0.07082882709110871	0.07392893947195839	-0.21824214777416423	-0.06455568225347201	0.06667163623146748	-0.10194174716831036	-0.1477010431634289	-0.36939270615962283
0.22009019842878796	0.3302408305108946	0.08191884840152155	-0.0034629830342556623	-0.7812277994368582	-0.5640292273955028	-0.07073300807114516	-0.03845848880777118	0.38671815118679487	0.22796119555765615	-0.07668283802918298	-0.10083458211201952	0.3263720097965577	-0.9003121789123079	0.44880989311779934	-0.1127482281030178	-0.2258814680451977	-1.0600346104358596	0.11037070451183698	-0.4814696487958803	-0.08635124784806324	-0.6106020826954474	0.13937662796423086	-0.22018353253604644	0.7395624165742494	0.4911295417617644	-0.6337305215610012	-0.000660729254165654	-0.14806682471897964	-0.132958736082259	-0.024003159245958416	0.1446370898036288	0.03405002579408554	-0.12758035448397306	0.01565344662329115	-0.06753369446994635	0.08005662200647465	-0.18565701232148052	-0.03144476818242237	0.046552011202611786	-0.11657443107651207	-0.20778316103556654	-0.3378650641070178
0.16297661350252432	0.3173817379593632	0.04104295294459579	-0.0404988236299144	-0.778994789593364	-0.5677736884241187	-0.013601076563064678	-0.03446829166909024	0.41802270159283716	0.23397911255954867	-0.06925853015929871	-0.11191076999256373	0.3350078755364968	-0.8542143408921292	0.44798955272883684	-0.09173102476946428	-0.23513521943646737	-1.0296359806091318	0.061015057523195936	-0.46472448595816573	-0.05405812678859466	-0.6284904658358854	0.13663377515303965	-0.12816583971086104	0.7666279176717532	0.46380242566653357	-0.6414747837755111	0.04760632750295331	-0.14440992077667664	-0.16133350157578902	0.018627624817668793	0.15378758269701498	0.03519901881756839	-0.13418316080591652	0.05571585163135813	-0.04651993389361782	0.09042088077093244	-0.12790433760846848	0.011117279280898368	0.052197896182717515	-0.1440155303748693	-0.2591918579733847	-0.32529428692547063
0.10306032808260408	0.2850482504724117	-0.0039931152923243455	-0.025012439643763762	-0.8000245230663241	-0.5796698327226484	0.055375118749040796	-0.039455496609835154	0.45506817581690767	0.22481156866711446	-0.040404887699973205	-0.14902814177204257	0.35836083657745155	-0.8041449125493567	0.4372648839250098	-0.10704041465974892	-0.25690833146779035	-0.975269401379842	0.025993073713365383	-0.4572267567312075	-0.02569166372605846	-0.6464530694127008	0.12033195415246471	-0.025422870302335136	0.7832657784017131	0.42708530589941257	-0.6292825772997712	0.0991351531516813	-0.137729424551757	-0.18013403144578738	0.058341945868981934	0.14665445296437823	0.03624196699371537	-0.13323238675955806	0.09544303666012577	-0.0062068051187114445	0.11259699717695988	-0.07136651287322864	0.05766717502650377	0.08111487066727399	-0.16197658940706824	-0.31170944554379154	-0.3155264743479517
0.07473313659696405	0.2648831813551106	-0.017361934261408807	-0.058102325805051105	-0.8040264444259462	-0.5622143243278616	0.10451610142569394	-0.05448001181972515	0.46208889904655237	0.21815363851415462	-0.03298346565893682	-0.18131514040334132	0.3786069130285486	-0.7257507142791179	0.41616290920080734	-0.1490074329571629	-0.2712361077657918	-0.9282615972286804	-0.018209461991132027	-0.456692710413261	0.015890143986956883	-0.6622972456190169	0.09465835187428276	0.06017474586193518	0.7852818311498458	0.37289152142136306	-0.5655940181526181	0.1247687759207153	-0.11049259731147228	-0.17945130613868868	0.11305887916750205	0.1577720114600521	0.06091611120457463	-0.14064191045416946	0.10947524852741672	0.03053902668874181	0.1011107189019873	-0.020577954709578142	0.0940938940256897	0.09918709975051765	-0.17761823171046398	-0.3437796392119885	-0.31360800079675033
0.07349569453776536	0.27809992070620837	-0.062084143309305784	-0.08645920206689747	-0.745759121836444	-0.520569429900568	0.1533872722936728	-0.0411863630990191	0.4528650333320375	0.2056369539993224	-0.02390976865659194	-0.195495597640897	0.40000556439859336	-0.6645769449613683	0.37530867604861706	-0.13664342749292663	-0.2799484173433045	-0.8773343716958264	-0.0719753734620571	-0.46180128505993256	0.0320544133489316	-0.6748782385717259	0.07771029017761855	0.14943086115719278	0.777984103513745	0.3289391827741798	-0.5136515776574366	0.14992271234597593	-0.08499596188498801	-0.1885211729593317	0.1387000468304778	0.13799828519145457	0.06356016273147964	-0.14075089245948322	0.11474953697869547	0.04100155876869345	0.0630429448281093	0.014896616466005338	0.10304539418864536	0.14894527433931729	-0.19286482184375006	-0.3463659291545056	-0.305758661770433
0.01257149608346595	0.23591418289018695	-0.11441334960914269	-0.12209024017548382	-0.6754845524258157	-0.45189953817637907	0.19370441004838823	-0.0806966013521134	0.4621606366817327	0.19272348374810172	0.02689691735508985	-0.1963880010052878	0.4065740719693716	-0.6421716974863202	0.3355067858016428	-0.06480574223495378	-0.28970734416269267	-0.8346394380643302	-0.10357119849961385	-0.47537449384605485	0.05924812552949166	-0.6647276504170005	0.08798116023536275	0.26229280287959217	0.7679664098429936	0.2805986158459676	-0.5124538820909974	0.1638171601018737	-0.014001971859682428	-0.20954092556204057	0.16584496372167778	0.11828586830714014	0.08650015497437712	-0.15839720865322615	0.1515634433384439	0.04824550444987695	0.04896459074597689	0.07728884417705746	0.12274162740467823	0.16923620011777712	-0.2056225833053456	-0.3372331430209469	-0.2949198052736637
-0.005059211129556688	0.20468812291243538	-0.15648929490645141	-0.16936695362478346	-0.6076668869399351	-0.41988425655867356	0.22997659490265412	-0.11976788278645782	0.47643483191294045	0.16612875163711183	0.062207036283108905	-0.19575311558326577	0.3968713922401923	-0.6298041813336903	0.2871272113625792	0.016910824773185507	-0.31199431512292086	-0.7859178628749925	-0.13237642460229546	-0.5015670765867463	0.06157893116710341	-0.651438418384962	0.09448271543293171	0.3347653514288357	0.7621341465245102	0.23143756036992005	-0.5120211640497525	0.1860540484668034	0.05351627655912613	-0.21426444904648562	0.191337637957497	0.11844732051463173	0.11692795650325154	-0.1713961312870354	0.17646015885137314	0.03963101688201516	0.04071196801724428	0.11801744265112424	0.1394693898201242	0.18036840225643952	-0.22251700147824857	-0.30215552070071655	-0.2834947139206372
-0.009862915441466362	0.16785927222557	-0.21751424697275595	-0.22663133991376716	-0.5520631625462182	-0.37327424595788694	0.27085620775528474	-0.1547719401334658	0.5129703312593626	0.16352722707734418	0.07736951487872346	-0.20427572807104144	0.3869296214342528	-0.6003644659688061	0.23180294281820507	0.09551928081086157	-0.33467888826034564	-0.7442480964073453	-0.15248042186895075	-0.49889122345682535	0.06784388982608132	-0.6439949891977628	0.11694413414204005	0.3744109733445228	0.7501545147606856	0.18636974220152444	-0.4975813072699588	0.19893963208698698	0.07153535119702942	-0.21134203386684902	0.2124096657614704	0.11795780691136086	0.1184969566597888	-0.18474204260443006	0.20620791744603392	0.04043414470745331	0.032025949021501965	0.1667788042603297	0.15672957062228096	0.19940507802581103	-0.23031758529485194	-0.2931515222224754	-0.27440999419847023
-0.04686313814769534	0.11864347756005633	-0.28022876371543276	-0.2684352723385116	-0.4153984229330597	-0.3436401507224565	0.3082842695146663	-0.21795004244304206	0.5003746372744069	0.12943167533948435	0.1043077353419221	-0.20344179787780176	0.37432666299132933	-0.5476681488382211	0.1743611706448215	0.1515036976797038	-0.36568266378672915	-0.7074517772332387	-0.17205476770285572	-0.47322734657090093	0.06069863319930431	-0.6324329547783698	0.1400125863523741	0.4173500999338577	0.7330207439495935	0.12193644011995722	-0.45795007284415484	0.23151937346589674	0.10294279251995402	-0.20179557507594	0.2218536161599379	0.07882420589841661	0.12672626860505987	-0.21229595048125333	0.2336609867579368	0.06613302010207177	0.0331526515958057	0.19358998379349796	0.17666399376776118	0.20402785167951348	-0.2546624935053867	-0.2703398909394991	-0.25839582690762636
-0.07527667284016397	0.03312836658519504	-0.2878408600802477	-0.3119856747390407	-0.2642589457942914	-0.2942378739998827	0.32954237995152685	-0.25757275970373683	0.48558552523957166	0.08572359683533096	0.1181934415912691	-0.20415643021260554	0.3202806448528792	-0.4369629284631813	0.10793538943044072	0.21214833532720595	-0.3896094883308113	-0.6576657985788534	-0.1897955195765328	-0.44642876179784513	0.06168474327675544	-0.616484366771726	0.14700219742825946	0.4236519573613573	0.6853544560117203	0.0758769754155593	-0.3900622359405715	0.24289663458883837	0.12203076271343019	-0.19009275691036184	0.23815142107734477	0.06642702385068784	0.11500118536996518	-0.2340166904736595	0.24969125440112366	0.11957200348848884	0.041220719037948286	0.20439833235981014	0.20746130222683612	0.18764633752900722	-0.27885543993024137	-0.23866719516993817	-0.2272892524266487
-0.1314184937546405	-0.02077414648438832	-0.27271970459698636	-0.28810555776010127	-0.13070123327718086	-0.22044626429667225	0.3441112259251828	-0.2759987002190846	0.4782619097724991	0.04424491615512317	0.1147275914931376	-0.21633322696972596	0.27873259298886227	-0.3811475031356347	0.043281030743475876	0.24142011980797345	-0.42059007380215274	-0.6200312616760215	-0.19900561203861195	-0.44414501109610055	0.0828016072154966	-0.5669013413511659	0.13910498400992363	0.44103671940494193	0.6437593109542877	0.027621880872706995	-0.33290165450153053	0.24552127784002314	0.15393620747113873	-0.19163510209021006	0.267438348418758	0.05265588726319646	0.09802473811560194	-0.2531699647408797	0.2590014467038953	0.17545803595271597	0.07654251479924018	0.1986472783241176	0.23530941294909638	0.2043117885384465	-0.31402211160554006	-0.21230024559794472	-0.20510337233175036
-0.11432512909878105	-0.07746132507942008	-0.23378129620103935	-0.3014870259675768	-0.05262714303073048	-0.1566408161567083	0.35614079497769613	-0.2675736728915137	0.49206582495085815	0.007299008124506313	0.12857961134646947	-0.22636441544097372	0.25107729197424844	-0.32421729348995343	0.005306961425658658	0.24384434074246716	-0.4473382188312397	-0.5874090604270293	-0.2237255964872002	-0.45750179058494983	0.1221504854923284	-0.5254045695752426	0.12308781313987686	0.4463334163151592	0.5651755731284476	-0.015975988403651442	-0.27475589429611647	0.26758684965360524	0.2085747092816344	-0.19883953530944426	0.2583799599013289	0.0648451473927029	0.09115025050405205	-0.27057075825598487	0.26324716449926616	0.17518465658702215	0.1057420561226801	0.17951705547561697	0.24674106313379865	0.21462033912764208	-0.3385154673339843	-0.191056324968284	-0.17614189628088506
-0.09569226506516752	-0.13826999878268004	-0.20561977495042805	-0.38140976290309525	0.04213773201336972	-0.10742030938698006	0.325046560114293	-0.26099483832183495	0.506169922278205	-0.03690449211830164	0.13755356240601885	-0.21885775365886934	0.19275206332499978	-0.28074489418404147	-0.03178267841030843	0.24851350237035974	-0.4617569164904192	-0.575623643132334	-0.248216915062116	-0.4651091398455917	0.161362689794193	-0.47447928643240067	0.10708054724537457	0.461341912360441	0.4865801245530358	-0.04890176822772223	-0.2410998999470257	0.28283119814958446	0.25905626678383165	-0.20769449716189992	0.24541442853836198	0.0868190606012885	0.1047468224766089	-0.28228695016058336	0.25271305752387263	0.1730887481167031	0.12514100926861793	0.1688012081766479	0.2558222374975703	0.21289911858196148	-0.3544300107070387	-0.13392231835700646	-0.14333496042030067
-0.09028559735890482	-0.15516781115025433	-0.2005756973282935	-0.40719345589057576	0.14180484951733746	-0.07617405449285145	0.2978945244076629	-0.29438318168617994	0.4988472633129348	-0.08360471616846957	0.16674838377417522	-0.22971098789245553	0.15187788446319953	-0.2693365211223003	-0.07215367980212561	0.270845705425804	-0.48666017515825394	-0.5605381677987461	-0.27236578187406796	-0.45895636410883023	0.187307231235806	-0.4330529611723609	0.08095652799594512	0.48975017237015306	0.42167218457519606	-0.07056651492901607	-0.2492557827490514	0.30075582172310006	0.3021964730566918	-0.23842444567413654	0.22362931387707757	0.0763511804054332	0.11333286233455708	-0.28294835819283265	0.24154950871684502	0.171150792168785	0.14348190929806665	0.16223004326708404	0.2729691890500646	0.21421907298815826	-0.38234311252152386	-0.09184151500495956	-0.11999581611110037
-0.08161961750020683	-0.19810080774757594	-0.15900368504820628	-0.4087279089872041	0.15307962166204506	-0.058377377878877666	0.2545305745233116	-0.3484024955317671	0.4598715684516132	-0.09919032539017117	0.17656104332694603	-0.2303629382610744	0.09680117587862846	-0.2271292304254354	-0.1055338429417528	0.27286025325123264	-0.49632542232797894	-0.5250969265563541	-0.2863329997846052	-0.4455489907582808	0.2171918041493212	-0.3797916212438794	0.048567257965507794	0.4756731725962061	0.360440029047063	-0.10199986532585477	-0.24937425657128842	0.2961964681135415	0.33751943344887	-0.23954575254896443	0.23585556217384926	0.1000420061066789	0.12995733341257193	-0.28417221358583944	0.24062705086013988	0.17355167050927792	0.17451029346434258	0.15746890919507123	0.29544430477631545	0.21156625795490408	-0.39095173556214285	-0.0656188445264598	-0.10556615432956326
-0.053893806450128146	-0.21863760702554774	-0.14279378105041735	-0.40083447481717266	0.16440035881681125	-0.04594011841303096	0.20833289937801797	-0.3562037836722194	0.437255880418608	-0.10912229830016748	0.1760553059597428	-0.2417685334624527	0.04940305914133739	-0.1296401414658693	-0.13768605906165182	0.25302098750176116	-0.5096296692803143	-0.4904772038556719	-0.31745015822057493	-0.4316286518654932	0.21373233600875494	-0.3394521850860436	0.012457018788862292	0.4487322568404461	0.3064277690613082	-0.1361926203025424	-0.21148411998001246	0.311720449432043	0.29626721229586317	-0.23353279925539497	0.21379010465837145	0.12736995310641622	0.13842701367847082	-0.26854519615722133	0.23358501964032566	0.18510650503260173	0.16929623410173483	0.14220240172224663	0.3040744475498498	0.21534895395986262	-0.3937215844738593	-0.07404302165923646	-0.09109818536510447
-0.02177931410229599	-0.2599927275072926	-0.12706917193313494	-0.39215856108593783	0.18438772448102203	-0.024842219809303102	0.18579153592830805	-0.37842935450611026	0.4089681366973477	-0.09771638967449073	0.17062878622110716	-0.2332366704811851	0.01993248511458163	-0.05352046411181956	-0.16076454141051083	0.21876811539222984	-0.5091587170611785	-0.4278420018108349	-0.35806953250747797	-0.4172375089818846	0.2021944072187865	-0.2945941081236751	-0.022327958243207532	0.4204938998496125	0.2356517190337152	-0.17934783161784534	-0.18276486203744605	0.32013104823892297	0.23154107266826326	-0.20213913063732786	0.18465557846588204	0.14870470315036055	0.14729189933170841	-0.260846306448501	0.2280587132909405	0.20854787437629102	0.1585950076110117	0.15274989224599117	0.31915624842117357	0.22821528286506615	-0.3933374386520042	-0.09235683545610475	-0.08551976673556913
0.0011389071915660326	-0.24683958433907932	-0.05819510266907255	-0.3713671792170106	0.2083976216222681	-0.01726520923646177	0.159258884431457	-0.3870776510023576	0.38338649599205515	-0.1064030830558778	0.14909131581743035	-0.22098109494184387	-0.02504431470730135	0.020687049593201955	-0.18356231353252186	0.20420425952778992	-0.5114297079139741	-0.3587062814410136	-0.39186284753197775	-0.41619892943198356	0.1839862006053677	-0.24983163714714865	-0.07416399692596647	0.41683801461122333	0.1880299911321176	-0.20990643426169558	-0.16365353898307808	0.3088100329801513	0.20567996725651172	-0.17521022237874556	0.16016024166333456	0.15546632354247447	0.16426486970583107	-0.24741897179380282	0.2046451653123215	0.1929470252406993	0.136054570128861	0.14469166891903174	0.3265445355203339	0.24036707645171523	-0.3917453541701329	-0.07842869358713968	-0.0697031565425574
0.009745166332207383	-0.24310982876529424	0.03826463975369595	-0.3924849755617614	0.18333918846447136	0.02519205705701021	0.16492018644586107	-0.3757932601829309	0.41178790401083437	-0.10935543794188733	0.1315356119092355	-0.18900850538623895	-0.10052094965323266	0.11714748860325222	-0.19845661871962225	0.18562536012441305	-0.5102538597486265	-0.3076853884032356	-0.4208705906356965	-0.41795397427896114	0.20348208180874577	-0.20696367425849135	-0.12436795505502199	0.408537717479151	0.135744805999534	-0.2231982245142908	-0.14613869157668496	0.29055088160314385	0.19107159889187703	-0.1519317747022306	0.1307473988427535	0.183228095134943	0.17891030055094384	-0.23574411789122002	0.15996564771167415	0.1572254547900453	0.12166883676894762	0.14025886965948434	0.33000771653938143	0.2437801852229388	-0.3784319748557913	-0.07253928887345051	-0.04224064367382398
0.03236622308923428	-0.20723077987764332	0.04887519032042312	-0.40995272592218657	0.1705818223340335	0.042626591995699514	0.18188794203163644	-0.37785467417660373	0.3988872453678789	-0.0935221178508585	0.09080557257585412	-0.15123982706291464	-0.12575181517317632	0.171872608465309	-0.19050572585597472	0.1574658543487326	-0.5135147696911022	-0.26745089669470146	-0.4515183822783385	-0.4419670858884122	0.21911729062246063	-0.1742022704521321	-0.17446967968649332	0.41900516920167563	0.10896461878388866	-0.24863599299882236	-0.1755826845014546	0.2636931130392469	0.18259697694942292	-0.13266781030899816	0.0831306512649473	0.20046810253366548	0.19771292120363446	-0.21333679126533683	0.1275108069100813	0.11578843306728674	0.10259716592189363	0.14286398687346122	0.32809999746065566	0.2674982992862882	-0.34902506687537316	-0.06524792623393497	-0.027520823149018037
0.06658792139971861	-0.17837763651712532	0.02306611841991922	-0.44179949153302445	0.18459744354627022	0.019674639872948218	0.2081252101622047	-0.3831546952575608	0.41547474020820035	-0.0675068722531819	0.06728948852514711	-0.0924734643327465	-0.1413948686334278	0.24370646455939532	-0.16902049835630367	0.15318891650411354	-0.5010321862308511	-0.20633832109130043	-0.4848324836537065	-0.4147551773729668	0.2322688540846217	-0.1550722674692459	-0.2172776869095888	0.4426109956288175	0.07148754260706122	-0.28157159936611237	-0.1872093595750507	0.2225191755457406	0.17387864169410702	-0.09363697465820389	0.053309668615338965	0.20466444477633203	0.19825995036147576	-0.17322928377641758	0.0997430166823614	0.0633093150093057	0.06617325367118979	0.14568449351187943	0.3235412894090274	0.27039750580869926	-0.3083416007079761	-0.036486744617791965	-0.019165600918425438
0.09268472394763104	-0.13616408484129622	0.00990056063991663	-0.44758495932180303	0.21180531919379003	-0.031980186034502145	0.2611695458953746	-0.4079859215472193	0.4427031581832984	-0.05013236462674571	0.031130356542963433	-0.052375865971470294	-0.18644495506796988	0.32007842248655344	-0.15514649152797536	0.15925093581906485	-0.4527072784470526	-0.13427997146228438	-0.5188577468371467	-0.3633787972784839	0.21312861913868503	-0.14350771710285723	-0.24893717249187414	0.4547929232691178	0.04002856567482967	-0.3100611584428844	-0.16167556360692942	0.17535787809208717	0.14028746498482084	-0.042534912324938765	0.08314642688245226	0.2120213627797293	0.19849035162541406	-0.13152926107651602	0.07771737588422303	0.03597380847873382	0.05247220552386811	0.15794973703884488	0.3143617595730696	0.2768048578195798	-0.2802609046753125	-0.0091162850813878	-0.010926130744628773
0.13292770969165305	-0.07458909986276772	0.01176877009838845	-0.4531385813146696	0.24155090821922517	-0.03577498335775205	0.3373323405902705	-0.4297790988955138	0.4888903983838443	-0.020250139394774113	-0.018831838282127	0.0016649665257596647	-0.21193791118673166	0.36859772220889286	-0.14085334203216154	0.12485013048733837	-0.40978289519956484	-0.039366272736326986	-0.545361106281362	-0.30029724620265336	0.1888506184240908	-0.1360630299421602	-0.2940533927659592	0.43412297348287937	0.007882741301725487	-0.33495661298559914	-0.13788136994579706	0.11206384222672046	0.09921006584611221	-0.006537599184272461	0.12983284721877403	0.2121284648215745	0.18313528952321187	-0.08581318884746429	0.04670952779903037	0.005825532030023778	0.03925308721373211	0.16403716947546731	0.30522779377374765	0.26081991663733534	-0.250459065706432	-0.010512705076502916	0.004519346172108872
0.16334901175357625	-0.07581365693233774	0.02175423975924571	-0.47981915146002035	0.24871329470594397	-0.04145040057774883	0.400345050329084	-0.42021016765131025	0.5102449387903799	-0.014106797749090993	-0.07053944916021097	0.07108555222590533	-0.22241971596822313	0.481573267953996	-0.13094645005358158	0.07475790312366597	-0.35436959464419326	0.09432823310361012	-0.5824979758988903	-0.2661521516337209	0.1609691275307929	-0.12163281594750734	-0.33548991462527145	0.40465252257192563	-0.03850512595973104	-0.3688813629014677	-0.10312460890889404	0.05248780535207146	0.0592972479043294	0.04075318932542455	0.18689460172722935	0.20773327983268733	0.13781033101981127	-0.039505857922916984	0.027704484296377473	-0.014127516607412946	0.03400539493845843	0.1671278066264888	0.2974820122905928	0.2570994051510686	-0.20968374385040214	-0.010921773558371452	0.032344479609800435
0.1559876777500585	-0.03912825518960068	0.04874032757645632	-0.5100551989097852	0.28770719202940437	-0.02569653858767642	0.44062454618431673	-0.35120356333393676	0.5442756787502403	-0.019612480057397207	-0.11817497896322611	0.09319806111245459	-0.24465167770525897	0.5930521831253481	-0.12283020733028396	0.03289857650595874	-0.3237638299303376	0.16697634914234136	-0.624150175950132	-0.22880938446683202	0.14733993996256367	-0.12193976148100008	-0.36621066794196666	0.396051627791068	-0.08700339853442988	-0.3775342831286768	-0.10186345857632377	0.011742957486098188	0.0447621637753027	0.0733558811318655	0.21909336070701038	0.2160937349222995	0.11996501139334292	0.00412615267118539	0.008188170033929692	-0.023551207097728268	0.03226127297689454	0.17154976938491034	0.2864455646581353	0.24432107320627822	-0.18273767158115467	-0.015367255137955749	0.07451558038222288
0.14527910542848527	0.00046230421006612234	0.10208003738291302	-0.5497664179661658	0.29480878608346495	-0.008189295667848966	0.5000001445741699	-0.32915347706715214	0.580547024182232	-0.03983846484025268	-0.15227638530773777	0.10449586951579774	-0.2570728489653632	0.6372617514861472	-0.1106814788824924	-0.008032523189056864	-0.30097188785965656	0.21601887456017033	-0.6513088983528632	-0.22168127150729466	0.17233364202994284	-0.11971818028367145	-0.4018270733378948	0.40948109508047736	-0.1368195461604856	-0.37788377433562537	-0.10497146858157677	-0.019883551583448976	0.05696029391407929	0.11702252395355903	0.21887858074024566	0.20792589868440942	0.10892197616542956	0.0446409021132945	-0.018166390640772745	-0.04481769170989818	0.05423474044078362	0.17158138515623658	0.27832113031880124	0.2232886263747372	-0.16121459920901637	0.004653225838982861	0.1233507191193719
0.11836621567069779	0.04748806876488891	0.17439090872464963	-0.5822797402402509	0.3108117267467211	0.012536673647749125	0.5278069821603969	-0.2789839132616021	0.5893173486254405	-0.0889143594222723	-0.17054882729763585	0.10729261800417093	-0.26421673440999716	0.6863488677851554	-0.10097582665557983	-0.042971261895355405	-0.27169725273698064	0.2233039288370841	-0.6529073712783916	-0.20027978693110615	0.20447407033673315	-0.12902466822129172	-0.4187197732962479	0.4227953134689691	-0.1674552052561159	-0.3609153736672265	-0.09446538761949444	-0.06187477341331295	0.07011008984278888	0.12638770236313973	0.23465897434957733	0.21708434695252943	0.08091176536379448	0.07998752443674637	-0.029366114265710275	-0.05486833221220457	0.0696338249446556	0.1720505944833391	0.27749301704606166	0.19280647928763267	-0.14906904742944355	0.039020270116400683	0.1511173017408904
0.11998313612390814	0.026006542679287127	0.20769022577540644	-0.6018173244497065	0.2928219114551234	0.017812196971485898	0.5518904309539868	-0.24968350826642274	0.5566024363117535	-0.11798059590822449	-0.17467433483124983	0.13832700647404828	-0.24737692615791848	0.7185442545806449	-0.06973623921840164	-0.09640199309746136	-0.21428868801849849	0.2256649630792927	-0.6624139635096824	-0.18959604980208336	0.24547596890435033	-0.14167484971638622	-0.421859886376598	0.4297256932530197	-0.2140940193657606	-0.35622922499050247	-0.07375478480301599	-0.06545338581924239	0.07025624660481614	0.14055388700079774	0.2595610036767937	0.2087729088474551	0.05691966916011655	0.10169097762830966	-0.03284130843959805	-0.04527332398605438	0.0930412678273615	0.18081978165736526	0.2774179149442965	0.18167662373458135	-0.13375241430403373	0.0685127047166783	0.17957974627873488
0.15671929252258626	0.022284467051866843	0.19746562530386486	-0.6004521797961455	0.23420288240155945	0.008732088711653567	0.5216440242706891	-0.24993404590470342	0.5065423203132743	-0.1226882232891052	-0.18051342049729918	0.14745196610208106	-0.1899633621796209	0.7297139133128951	-0.055478979614605	-0.12006448333721527	-0.15591805270815312	0.27781205472002063	-0.6742214377138588	-0.17780880433397767	0.23806912122871146	-0.14242585989464512	-0.42766726787142473	0.4634104519119637	-0.2546566173460528	-0.358887026821594	-0.04767348554988231	-0.08820717121974361	0.04893372478907667	0.15030063137430297	0.25791006359533536	0.21724498059164063	0.04678757655521863	0.10885623131101074	-0.03434376921012692	-0.004114541706601932	0.12019431027504927	0.18700373715556304	0.27718328634185063	0.2017692630289102	-0.12139418873349692	0.09671923180581118	0.18660314506839873
0.17475466156494565	0.018632963904556207	0.22533016718738375	-0.5802571907311761	0.18385414485135373	0.01816035634270513	0.5000757967169014	-0.25914864403971305	0.49393467005578834	-0.13614912335290255	-0.15639872008497022	0.1697878989388149	-0.11978623292640211	0.7870762561535672	-0.07351877748063354	-0.14131376270379334	-0.10566961669362529	0.31226922509051136	-0.67566564323179	-0.16887617697380025	0.2190567425819374	-0.13337096665660905	-0.42422293054220866	0.5140284820748147	-0.29556370301981705	-0.35741489940346577	0.02270963905266683	-0.1117248196663974	0.03726753321497161	0.16466417771743924	0.24985190711989422	0.2213945811923856	0.02576728578911841	0.10799477240234052	-0.03779967014779606	0.02710295181682154	0.14487607867467742	0.18604666184478041	0.2851989954627299	0.22065341073356565	-0.1299972374183413	0.13062859687622855	0.21460843438440652
0.14007246615137534	0.06009400537630068	0.27362861267536126	-0.5619825559889255	0.13432566031935594	0.042627990226105965	0.46538333910599816	-0.2774379068765025	0.47477960554388055	-0.16303752174336644	-0.13576849247127262	0.20276118127098108	-0.06495745139316736	0.8135718871984651	-0.09340434122182775	-0.1590093865007428	-0.06547736927012142	0.32992223436915696	-0.6790376442971413	-0.14878704095471276	0.17495366743393673	-0.12135228785747079	-0.4100800404612028	0.5186681414365013	-0.333792465577082	-0.3443900944760726	0.07618082415563479	-0.10655216508377052	0.03309262912258434	0.16962161137133996	0.21866727430394062	0.21691530564496914	0.016591451146370624	0.09335122362167497	-0.02761163559707494	0.04666354918706221	0.16862911037835118	0.17293650637951108	0.29493011200425884	0.23239455183828678	-0.1367345734617722	0.1500365827165065	0.21912452942901517
0.10834464746479049	0.08964754739132634	0.31531544291087266	-0.5256880118196698	0.07310382550266485	0.0760415022503147	0.3974281643794087	-0.2739831487733112	0.440379018220424	-0.1917719825853327	-0.10752902943334978	0.24071764341548957	-0.03229046356357137	0.8291836690069848	-0.13343951576691332	-0.1838856394890353	-0.0540051162343408	0.3358610354879822	-0.6654774297598393	-0.14739753675851897	0.14861233058112874	-0.11162437879804694	-0.40305694113466706	0.5389460073330197	-0.38500212194035555	-0.3305865823501734	0.09860193659494339	-0.07863432163010062	0.04091862382352854	0.14110065202190009	0.18224817581549613	0.22218868963959695	0.03570594795663566	0.0852280556922673	-0.03130629033295018	0.0819343474391723	0.20057388498150175	0.1706910045998064	0.30857816452277975	0.24458975725873958	-0.13416624962947052	0.15333755861577275	0.22036769613765358
0.09060155017754576	0.04231927805183687	0.3786364024227041	-0.46725524474339253	-0.0004922348444914848	0.08742449598965792	0.34942716315765676	-0.2540864180366177	0.388773354726227	-0.20139459712458535	-0.07198455692440375	0.2468914203785486	-0.015581895522105699	0.9080211064243822	-0.16935247985746224	-0.16819421745708973	-0.04130575173092141	0.33848470856987634	-0.6791744061833092	-0.1457339824781158	0.13615442428224167	-0.08345332028560179	-0.3952284729632649	0.5650183978664	-0.4390766137794289	-0.331213256238495	0.13896365443692876	-0.035633253204013074	0.042130386893492036	0.12002973156962268	0.16501541228265829	0.22236700435572354	0.031150307673494554	0.07406767201476934	-0.010610677006636277	0.09864693932858545	0.22842544896661207	0.1871680721365554	0.3302027515651644	0.26693629203244984	-0.1265967592142166	0.1628725215840926	0.2206479925980565
0.08843347225407937	0.0049391109990339745	0.417632131880624	-0.3936808117722549	-0.06251178499703894	0.12085758323955775	0.314273142473684	-0.22208628212765108	0.3328417524136911	-0.19049688808331133	-0.04721250277361719	0.2537023205932324	-0.0004066289511678825	0.9181374704016095	-0.19584178372980446	-0.15343996319706849	9.668965751214454e-05	0.3259345228161741	-0.6767969375541695	-0.10406515905885154	0.15004373328669873	-0.028915137256730443	-0.3760941827060963	0.6042386681683908	-0.46701710939064445	-0.32630554682314844	0.18360561883101525	-0.003313986667690158	0.04099571636913319	0.10033010948577925	0.11344936188335839	0.21540811869577609	0.05266327236967601	0.06606150315773315	0.005865746724107354	0.12177847872448852	0.2636266558353396	0.2067435969797776	0.3504338123008798	0.2623006121578868	-0.12748247587413425	0.18080631026904465	0.21840925438746878
0.07922108380150114	-0.032984422637388267	0.4139996293674411	-0.3383566087227456	-0.10221146763623863	0.12424130082329561	0.33545418406102046	-0.24963367357588542	0.2718083289041001	-0.15876299608152664	-0.00871263528453613	0.2907398365602	0.047600390387046373	0.9161571532959298	-0.221219782731474	-0.12359272157033725	0.0485492449028745	0.35445198243732734	-0.657195129933522	-0.07812990232030739	0.15193365513409396	0.04440496748815233	-0.3619831300464837	0.6395594859671665	-0.499561014695031	-0.33101301724459353	0.21417700584407795	0.011618185001388887	0.020727622956853684	0.07566866793235769	0.1107455078812715	0.18368061638444308	0.06252567496391791	0.07043067943743479	0.015924757757616138	0.14072063121855982	0.29790945003510183	0.2290476857766072	0.3747407070447969	0.25479388478824505	-0.11711223522710923	0.20929207213114975	0.2044359775315697
0.07934584973536847	-0.08486829293988754	0.441611677247914	-0.29275315078736386	-0.14061375079797642	0.13956031315694545	0.32866716682911795	-0.23188423193501678	0.19499501690935062	-0.14387680578498446	0.030510675837887406	0.3257028605513522	0.08835606323688722	0.9492589005052418	-0.24249479800647333	-0.08339310378924589	0.09544314240467999	0.4038646052844574	-0.6296359687280918	-0.028433378972775397	0.15262878191000204	0.10895183926118354	-0.35657194757343585	0.6389820533295787	-0.5269586726726796	-0.3369951571874027	0.25936156632343915	0.022904200104508825	0.009208308635856402	0.03838046304400804	0.159296056231022	0.16948148785078138	0.05176820749975908	0.08654260415636306	0.03249885349671684	0.16242330779643668	0.31788452646034304	0.24880597882438643	0.39708300622287745	0.2640793240510373	-0.10081972629621079	0.2136196573191486	0.19557830001859916
0.07877857486650455	-0.0836315932524164	0.43263442528445684	-0.21734988157084115	-0.18276485121556169	0.1401657469229613	0.3090569697335538	-0.20169884392491877	0.13342116988140146	-0.11588659841466202	0.08023714865842901	0.3497909182310643	0.07335465745981092	1.0126074256792312	-0.2681522254531334	-0.03826673835944329	0.13894760393648387	0.4850767432534363	-0.6151446792697598	0.03909260393795859	0.16393451190378971	0.19773168351141793	-0.34367897107304257	0.685083989962655	-0.5628018808527329	-0.34561563128134065	0.30844863581319293	0.04949203764341492	0.004833136842756579	0.006723645485303365	0.20531428509122582	0.13257828866288784	0.05875071019078089	0.11521639608779033	0.05113732551121508	0.15871749861703213	0.33515939087820806	0.2655053622089768	0.40676384520673936	0.27511766276525906	-0.08133541395779158	0.20933551412095092	0.2310129944327591
0.05494123013595205	-0.08150030435311062	0.4263259435008287	-0.17378270085613426	-0.20271322075833548	0.12510540721451466	0.26841615697790455	-0.1295959193641709	0.0962958277568304	-0.11536315508445458	0.13568552207780085	0.3641284651232358	0.04123524017231696	1.0474197763147086	-0.30990498768760916	-0.005594991352942015	0.15070385137628667	0.5560357297372706	-0.5949728481075653	0.117454201128999	0.15696854801836738	0.2791993052102863	-0.344796818313062	0.7228155296167088	-0.5876775704268736	-0.3565527592908342	0.32265743265349306	0.06210928673693552	0.02625967698504884	-0.012253778950345743	0.20056828463964513	0.10904949787882823	0.06558208448734831	0.159291875756849	0.08937531386935407	0.15257922059265439	0.34872580094159866	0.27895077891011144	0.4123799531430511	0.27240148992050733	-0.05975538621143504	0.1982286402865336	0.25685390922725915
0.045595729239513105	-0.07676406067329378	0.4183627116735602	-0.1319299587901453	-0.18698429086471924	0.13088289525418634	0.2630390321790529	-0.08609115668423423	0.06004664128326116	-0.13774523320775348	0.1959334896105082	0.38511368230612125	0.01954539146367443	1.0544951201666073	-0.33866176366631795	-0.0011748918274280707	0.18281338389284435	0.5995586986663851	-0.572438865647482	0.1605850887744454	0.1801707922848331	0.36057459165440725	-0.3439702245206005	0.7045503610207531	-0.600322220568892	-0.3701170970629066	0.3489424975338272	0.09234819314434814	0.05598132460001748	-0.021199380993465362	0.22380591395487145	0.09708477521826087	0.06214460888955749	0.2070292635444572	0.13177581794167104	0.11208262388788248	0.33095517036171723	0.2867826645949971	0.4115086849666474	0.25187355899533487	-0.04673538766514096	0.18795540962184493	0.29603627113050857
0.023454021185729847	-0.07855492038251859	0.3996818479091922	-0.08755284309103505	-0.1791346533405105	0.1459418367322266	0.24504133075496712	-0.013915704700950004	0.0007818214897083508	-0.17177308478042158	0.26034143736464355	0.3728443925810857	0.001067809335787824	1.0006003011385112	-0.3613172580021183	0.039620411964039856	0.23768587601922225	0.6606429671113088	-0.5583097216637223	0.2508522255037869	0.21945500760576633	0.42333564424978964	-0.3369954709080318	0.6742696034043781	-0.6116722057733248	-0.3803339209137821	0.35174661166961435	0.11914713688523762	0.07318541647279869	0.002003045877976545	0.26610758100743226	0.08806348571298903	0.06308974083493794	0.24616595431937408	0.18131723106942305	0.06586085575578124	0.31918663106019507	0.30256005165183114	0.4022995123206485	0.24197800747367815	-0.016818668494645896	0.17236588853951476	0.3051687679034187
0.06162923103155138	-0.14694392947061846	0.3970536948008839	-0.047172016768829664	-0.17572138065809115	0.15655860020880594	0.22679584731283398	0.05161259216413296	-0.06273866612309997	-0.20183397568013417	0.30537705884817556	0.3636770697616415	-0.029657473080749064	0.9717744502413384	-0.38642736459551724	0.08252907617893539	0.2852450011924694	0.7073939024670787	-0.5374125054572942	0.32238133529074425	0.27124856566777866	0.48831022701211396	-0.3410883483026601	0.6813104795573499	-0.6260500750366409	-0.40192450502474203	0.3615668530493187	0.12363452526247376	0.08123099626959446	0.028553312049752578	0.31968418320208547	0.09206291370104269	0.05418614591502259	0.2702989546293987	0.209971304335938	0.030873157024589676	0.31191298152987973	0.30638947006002615	0.4002717555729928	0.24683543968848234	0.012125446774837026	0.16138983293500922	0.3557384019002412
0.11893233929680384	-0.21286409318440427	0.3853582640121548	-0.006438845848889688	-0.1412599298748651	0.15717242335726092	0.20548690543625042	0.08830497779743418	-0.1251276121036645	-0.21261107979136473	0.3498816160918249	0.3302612476502663	-0.044308688394853114	0.9463962942065995	-0.4041415898696762	0.14124821933006945	0.3012321434113866	0.7826846987924372	-0.516796471688827	0.4062329033333431	0.324739526322125	0.5607010667340825	-0.35078461186244925	0.6726192866685567	-0.6199249725170796	-0.4216990327049003	0.3484015371817983	0.11691449537735157	0.07952235167238661	0.02856062174254812	0.3460679627312805	0.05602358163521357	0.019911987672072456	0.2951364547071071	0.2360388781218877	-0.011453258901226029	0.28588547089054844	0.28994826352184855	0.3775630586934143	0.24241329910452172	0.044356250681655315	0.1639268205263812	0.40095317964807553
0.11413914007505846	-0.21949624578575005	0.3451032295056161	0.014566078200482863	-0.08322747365934	0.12471250447028728	0.18255821434940972	0.12034352429522263	-0.1774423622673768	-0.22045488369884175	0.3827067329008227	0.31628103547435155	-0.05046606326624573	0.8862732771815892	-0.4240271536108704	0.17506840992750122	0.3228602205478058	0.853360953105868	-0.47190356198295474	0.47668935298300424	0.32436477510044076	0.6043311099677805	-0.3477482651925651	0.6799215520813418	-0.6026394270093749	-0.44958602073520926	0.3377692710836055	0.10472461660547258	0.08719105287774614	0.0633328303706904	0.34044865882993036	0.035564533269747754	-0.00043089092716710466	0.30897478931517824	0.24993724316291166	-0.03947768143334627	0.26279072894902	0.2620291913941861	0.34851017199555934	0.23649990336476012	0.06482589099405037	0.15781565245398962	0.4279236580339477
0.06273874123929912	-0.2104687801830419	0.32945668956476304	0.04931854276666579	-0.038190363706975844	0.09724426813453049	0.13834392871392956	0.1475351727217764	-0.19404994364554884	-0.22882661439117466	0.3896348602975084	0.3143677509989612	-0.06793153648278133	0.8445915253615695	-0.4300746004157534	0.17933639148100605	0.3323235099209993	0.8775014607742561	-0.4329909760354248	0.5442681362099625	0.2967581017697112	0.6366670671371428	-0.355623899914179	0.7026802396800884	-0.5857526952355732	-0.4664181476438696	0.3085936318816307	0.09414720114484451	0.1064824691668725	0.08245206284657203	0.351543838770728	0.029321173492499113	-0.0372943977812381	0.3072654002984974	0.26777745752886245	-0.08570673968186601	0.21954231555866416	0.2239127482740028	0.3078371990166629	0.2525951340707224	0.07321190334862909	0.14897526906198316	0.436033060268767
0.03287536019883351	-0.19355172643633184	0.3400957248309981	0.06638513888811154	0.025063569376985374	0.09788885235192851	0.0751172395811432	0.16103130011784422	-0.20268619841945368	-0.2488665358061192	0.37284886846691273	0.29149282433703594	-0.11295277605914915	0.7929804803300774	-0.43361103656129635	0.18415750122021418	0.331380839291482	0.9049226119795597	-0.39822938685685755	0.6172122579317209	0.2756647516331149	0.6576818918119641	-0.3510617153449433	0.7151104871172114	-0.5695694539775464	-0.4775823985862607	0.2973865223856017	0.0813273195712352	0.10034604663496453	0.096691344412185	0.3475350951592409	0.03520963531772965	-0.07736127029690525	0.30903667105152877	0.2887624693984564	-0.12298110492966063	0.1825172682106934	0.19762406684151507	0.2720350739265772	0.25918434646645677	0.09017987878142672	0.1311422707159754	0.4610034469267087
0.018601389056617564	-0.20461064163560266	0.29658974211950107	0.0902515281554511	0.1218262913421507	0.09646405556770178	0.03103721524840946	0.17899250299303993	-0.19873409238888787	-0.22257443688390022	0.35553079849385144	0.2832419346244554	-0.14663642072818667	0.7344962913131025	-0.4394803156879516	0.1976458300568976	0.36555334684551977	0.9356810210387334	-0.37319758530780683	0.7063830959472714	0.24955267435121967	0.6938673736823148	-0.33412574007677087	0.7064585026173902	-0.5448393384624595	-0.49300172814906007	0.29113802138635614	0.061840215364890636	0.0783620007873757	0.08031324673461189	0.3169471859301947	0.047164382543289154	-0.10484577680617421	0.2915881509340968	0.3206324839771709	-0.14422693421197808	0.13030014906497395	0.18528743646692614	0.242562998091674	0.2782409682135219	0.10010804877920014	0.12158404843866837	0.48948270717590725
-0.012632978202941725	-0.24410343739370582	0.28239205356103	0.10773758213134302	0.1522210249289946	0.08382405269291225	0.017208740244631114	0.18665328154143007	-0.19899920280512093	-0.21282404388716655	0.33165282709135757	0.2756751984861684	-0.130195660680853	0.6736846214716611	-0.4475401600095081	0.1748920636438402	0.36729167132829454	0.9570844912255698	-0.3471953214145099	0.7674671310939264	0.22702204305851725	0.7035732682055251	-0.32349534299003735	0.6935054766606406	-0.5315481309313433	-0.507678504776141	0.30346560815581014	0.03038305792567218	0.049104124017414444	0.050518938900197784	0.26612911689628327	0.06723963333069873	-0.1375724915500784	0.25977329718284903	0.3183679403760046	-0.14962162036166862	0.08097780194040624	0.16261926357556628	0.20740819655655046	0.28618298721400726	0.11159013103995397	0.08554836410539737	0.48323848063941144
-0.033131287220087194	-0.2468327242788802	0.25966091169069516	0.1277464844390672	0.180292746217165	0.13107025812865786	0.025814213981538426	0.13282129857629543	-0.20640172967089204	-0.18007240768018204	0.28966339521938256	0.24004153166736217	-0.09301154073092141	0.6298324156802542	-0.4475170879360685	0.18227668008624798	0.3733516280654629	0.9971123067357823	-0.3239862822843026	0.8009467786537667	0.2339674323670628	0.7259604161692285	-0.3064978153738384	0.6815885026791512	-0.5103602705453676	-0.5086834078751656	0.3532070877820034	-0.014544861174713078	0.016528396114864688	0.01249391697806293	0.2201594016781681	0.08922877884817881	-0.17199186749107417	0.22085968129880898	0.3090372490097507	-0.1600987326744573	0.018878247434146733	0.1347738126256563	0.1746189541096575	0.28969934575211553	0.1142850896936558	0.05763583960446672	0.47997461522232754
-0.05487193107815176	-0.26014788318047416	0.257038736852654	0.14862938438532816	0.18845109067989646	0.15794704300246365	0.03828068124186006	0.14926453632046105	-0.2151598108910298	-0.12171060600300891	0.23545147255104792	0.21111333576483973	-0.0910997217024572	0.5967911848735858	-0.44102358104468725	0.23863193373285885	0.38030462973594703	1.0363528166728044	-0.2895431841862428	0.8802781927151175	0.24260287620477192	0.7378836147798744	-0.2532552701637638	0.6871168855242031	-0.4949271655083889	-0.5099200690689837	0.3868108905567419	-0.06737544699855606	-0.003947189465118119	-0.027598286066636325	0.20230574457564005	0.08145917196511133	-0.20850641146500543	0.19423862180746995	0.297244258371089	-0.17503375117715927	-0.03550550181683712	0.09811180670298418	0.14240057143210827	0.3081118297489566	0.10722056320258792	0.023092073804797563	0.4878219506480207
-0.049004046742079574	-0.23756865405829936	0.2610494528759707	0.16148004774426822	0.2156345010801269	0.16669716888636116	0.04585765418138545	0.1507578241724025	-0.21691550183273556	-0.05027011877081951	0.17443569797402952	0.2057412283477301	-0.11794588133936117	0.57248269975778	-0.42896457732693855	0.27430267937704345	0.3771992055369691	1.0802173722241204	-0.25595227675327126	0.943110611183626	0.23940793833833562	0.7613342535387204	-0.20627514574168426	0.6744597046842423	-0.4790839728510366	-0.5066587691590498	0.405867182871195	-0.1109020089896737	-0.021450285136272174	-0.09094846964802318	0.1797131788128867	0.08125501546143865	-0.2474673115553657	0.18494634002105803	0.2801962725173671	-0.17514674798164603	-0.10061285408879377	0.061515825235625786	0.11069795270029263	0.31516566609567226	0.11099949169114579	-0.024785947405016964	0.5062285416605559
-0.08204212359228841	-0.19907238323256526	0.25933562345557293	0.1763700389264608	0.21516180284765288	0.1803117383544836	0.06960676017189267	0.15098234320944548	-0.23796979632349652	0.014387349923718068	0.12392253331141072	0.17681626353607804	-0.13096646952179952	0.5671372453102058	-0.43120385023243457	0.2754615925634486	0.3638408144032581	1.0982619978031403	-0.23268525058332873	0.9958733333579465	0.21049771860119898	0.777183084246979	-0.1641352527023387	0.6355934980159986	-0.45431482150404456	-0.48315849834699176	0.4305562394559105	-0.13842441208826145	-0.03695602514156571	-0.16230715265614817	0.1521072954835835	0.057240565282515865	-0.28444706210547793	0.20382477920821102	0.2653826845832201	-0.16990515427674394	-0.16506351948362025	0.03738327237768043	0.0679968039940933	0.31021202387081637	0.10387170838020154	-0.07753493433356388	0.512829627116546
-0.15899680182638706	-0.18236746205841942	0.2591910899802917	0.16921027467638797	0.22249337022623278	0.20105728289577268	0.12001953470344191	0.14188162484914443	-0.2673401725515044	0.06376924028549491	0.07148532641152275	0.17845933307867928	-0.13121205763868907	0.5729037489289373	-0.4267253044214425	0.26963367216796313	0.3895555002481322	1.1070691218819229	-0.20778364634990973	1.0278926706121436	0.1866047563967273	0.7806725769328624	-0.12182013592895646	0.6047056044370575	-0.42963867972043623	-0.4596554464377961	0.4689912972104322	-0.16485505594564417	-0.04593375571274499	-0.18030507825720166	0.14054521515681384	0.043910234704857214	-0.31780981414138065	0.21372510542427037	0.2534474063274458	-0.18092781030151722	-0.219112291310449	0.010412673389803714	0.05139169787037227	0.30110257852885025	0.08180755995298976	-0.14105789272929378	0.515450762368576
-0.175816890232634	-0.15130187144646962	0.26310843948855445	0.17786330888828916	0.2630082645599564	0.2522604803819226	0.1422089881858392	0.1020328490793944	-0.29097255823367807	0.07769933387825345	0.02580698725266658	0.1678516617512417	-0.13336894502083246	0.572266622059166	-0.40105634093806264	0.2701762998744292	0.39097172814702125	1.1238837097832213	-0.1862671723229142	1.0599700221610904	0.19187037846454763	0.8009658280092762	-0.09418525415986777	0.5414624730252225	-0.4368717234329111	-0.4233612017607591	0.5022165445768395	-0.18432742324434603	-0.056986500595523945	-0.24406314269657675	0.131480024308901	0.014586867726579772	-0.35371049172964697	0.23721912043647228	0.2349596627209059	-0.184229018019695	-0.27758844335096944	-0.007032082525840954	0.035150999294825055	0.287369186240376	0.06442102311051161	-0.1884993760902609	0.5429370070042902
-0.15001969861241674	-0.14784880150793717	0.2537137635952703	0.1639342575181003	0.29705573370420274	0.27816689335361533	0.17926592943379863	0.10158472554313758	-0.3392825469426022	0.10012445316617755	0.00862350422584703	0.1583445957102792	-0.15703428375120682	0.5703265525503458	-0.3812079488707434	0.3320971626800504	0.3971144059558601	1.1756362552987316	-0.13385367179192456	1.0898912319705807	0.2021767718671777	0.8058663895677777	-0.06572884900246517	0.4886820408039159	-0.46675752815465543	-0.3668831446081585	0.5446895266868947	-0.2034718943479953	-0.08050812587237047	-0.2934371936529883	0.12714418991244875	-0.01911158075612549	-0.3733148577865991	0.28140853014441947	0.20184885188787827	-0.17798624832665214	-0.33350143643889407	-0.032877696293736165	0.032664355088546475	0.24676973529137372	0.06743747667442843	-0.24579001014986684	0.5708295185203874
-0.1263268348479575	-0.1829791594080739	0.23279737841396017	0.16796867942722757	0.27341637385371975	0.27257816641882177	0.21591534080576302	0.11546512344423479	-0.3896085385587564	0.10665908831630486	0.0010562871317864376	0.16292508586414717	-0.15940245487835672	0.5632020463716668	-0.36273106339122074	0.37856456284349954	0.39944367842275913	1.2072289448799356	-0.07447822538843532	1.1061602503542947	0.2162527216761597	0.8042452391210066	-0.020685736881208366	0.4739539441464341	-0.4863301224565338	-0.30918168282476216	0.6089925373440523	-0.20776524677460118	-0.08807935492727935	-0.33393142980143947	0.12595580830388792	-0.06653746259923603	-0.38833173533740706	0.3079579370989314	0.16440670952375935	-0.17396817916065513	-0.3824637198180555	-0.060428215666610254	0.03131838297183711	0.21034838002278639	0.045869445911151885	-0.30808033482030794	0.567680585033419
-0.11515272873623328	-0.19908006317893007	0.24147976098806595	0.1551225919721541	0.23860455107446601	0.2587189066295612	0.24928251171327673	0.08770015125262096	-0.4429325894243653	0.06128663936027766	-0.01919829302364388	0.1543453429029819	-0.16518715952792948	0.552349035366029	-0.3568553753552769	0.3828524644237927	0.3756476304652892	1.2304652526660256	-0.03700054515057712	1.1126113893365828	0.2246059998881303	0.7921915886586264	0.027231233144452853	0.45943020636480625	-0.5329772369650927	-0.25457725081370997	0.6620919436478505	-0.2193767019214999	-0.07544657310514687	-0.3411417107749102	0.16029353839472985	-0.102371861215133	-0.3905412927302555	0.338469779446646	0.1284368822485776	-0.16519209401218324	-0.4010071719353685	-0.08428650450121353	0.03214136374389822	0.1611732146290438	0.022959570767622707	-0.3616452927663582	0.5666556135471786
-0.07616949037984067	-0.2157582083238579	0.26133342071365806	0.13183581719459464	0.295555791634031	0.27424905175459313	0.2719083108878331	0.0659547280213024	-0.46851906046376	0.017351025532714975	-0.02471975818672409	0.13720557860196397	-0.19531081602848813	0.5569978261464281	-0.3357059747023374	0.45211655943012197	0.36941864887451414	1.2424968132620131	0.0185875816916466	1.119960990979563	0.2039329589648739	0.7857725272907843	0.030916827378002297	0.4128542046650686	-0.5715205409548917	-0.20728228370596802	0.6760389063307216	-0.218085994427117	-0.04892756083555146	-0.33582610217403047	0.1729261897552987	-0.1348236716767029	-0.3853752281728876	0.36468446132483723	0.09351009555646769	-0.14939805679150128	-0.4190311349795762	-0.10557028644460811	0.017202644422101683	0.11328421280869924	-0.0011738754684210164	-0.3966851094796001	0.5943301343534804
-0.05043000480285405	-0.24253070891785472	0.25763972884597663	0.12850608448093695	0.3198874438456876	0.2827922395383281	0.2858739797774189	0.06171279672401433	-0.4946172296782169	-0.01960609113452305	-0.021034201606473547	0.15155018602603754	-0.23340543118214754	0.5958290717259486	-0.32597981396570086	0.49381303596836457	0.38265586941665963	1.2621244674637953	0.06154416190840162	1.1357187302830956	0.16082966129182108	0.7829793229360004	0.03903430858582721	0.39132523472044356	-0.6132592871412454	-0.1629032042436797	0.6753402145585546	-0.20995367755955874	-0.02533071530180766	-0.33909499679217325	0.19842074548678354	-0.1535234070948111	-0.37264973059658824	0.37976018012657475	0.0540843673436168	-0.13483726426494907	-0.449812349167739	-0.11987871315809187	0.010862434910473973	0.061380437666466635	-0.021751488628536243	-0.43755555377126487	0.6467804537861019
-0.06469706848852363	-0.2558485661789823	0.249694607660988	0.1120694377918049	0.35147949180744625	0.2955482955368575	0.28507932060324415	0.05956521802454369	-0.5261120856828655	-0.06604235179226306	-0.013599495372413945	0.15327606723094603	-0.2668988425161976	0.6276870827990855	-0.3356431673913075	0.482292929313416	0.3587589978423499	1.276294338592245	0.09446241968044576	1.1621422177870464	0.09491121532011274	0.7590107764880603	0.02175201292272463	0.40375429402456725	-0.676460271925557	-0.09152523377033094	0.6682341219861142	-0.2077984048167975	0.0004988899311262369	-0.34536671321070306	0.19754932353267993	-0.1688709343447349	-0.3608592820129718	0.38683286173809556	0.008284636215023086	-0.10765242014035961	-0.4733222234275005	-0.11642968945436923	0.006196049089508912	-0.012706432561668961	-0.029708881496710575	-0.4776386039985473	0.6840920652058712
-0.11428613075036365	-0.29652820424302057	0.23183645938426137	0.08910602688749111	0.36374414268490063	0.3159834329279029	0.2881177316615992	0.04141844018152739	-0.5739952070862467	-0.11464636277253244	-0.009207498374106796	0.15906570339052725	-0.29347316599408935	0.6775021360180725	-0.3331552288054071	0.4867672144001703	0.33377146835335136	1.2598829749627822	0.13921342525323022	1.1684242889481529	0.00797334072730107	0.7231059485050959	-0.01247663464959701	0.43185839198649667	-0.7322023124972359	-0.013488575123851954	0.6706234609059829	-0.19961573684812628	0.00019453391329880555	-0.35118669061447166	0.19055898821275744	-0.18941211702904154	-0.34050826751396945	0.3745708829402187	-0.04065024579910449	-0.11070697891971144	-0.4876002952795722	-0.10143431794270608	-0.009773360164460393	-0.08126052323614989	-0.05694263899658385	-0.5042751634199372	0.7293075177414805
-0.0772777054394859	-0.35126818432877344	0.20818571888166243	0.07753051540606731	0.40090566712350706	0.3319875781607394	0.2764556280169825	0.019565863601233174	-0.6150210679108408	-0.16775400394717763	0.01224739207825736	0.17829356615002587	-0.32914048695542164	0.7112406749690473	-0.3184595998062586	0.5003611657044755	0.33077524173073664	1.2946525830493587	0.20557346529756854	1.1726636329431144	-0.07089106989906416	0.685329130159875	-0.015968138529024924	0.46609800875604435	-0.7900941422953068	0.0376678526561009	0.6708068967056989	-0.1845877752793691	-0.017261421055736647	-0.37662295960421494	0.17832521393332276	-0.19793154226032766	-0.3174735882325218	0.34835294412853524	-0.10250918442521317	-0.11770670570087524	-0.5108862978035704	-0.09206990522229856	-0.02720710328548002	-0.13982625492805847	-0.07959936567896002	-0.526984371289735	0.7661690976220473
-0.039522267484196086	-0.370733527305789	0.2087017842708967	0.08192338311808475	0.3884372874595346	0.3717043128574648	0.251207362898415	0.03710075466739603	-0.6517062279059458	-0.2106214347047452	0.018078325139865674	0.19111106429273483	-0.3819575249830029	0.7301977529081423	-0.3014721448454461	0.49274136941091584	0.31824797399702576	1.3034189774037137	0.27370226322714036	1.184371755233061	-0.18270816373506227	0.6622887165587009	-0.0009914617566502636	0.5007439670113019	-0.8464947187604588	0.07734780498835676	0.6745422104107454	-0.16573313002602844	-0.028008986502310585	-0.41259834366649484	0.16205780240743922	-0.20299653816897748	-0.31099279936020663	0.32054173850583306	-0.1421857247089068	-0.12463231629845088	-0.535337989407915	-0.08453239253191643	-0.04384897487324485	-0.1945316186312837	-0.08198191804599232	-0.5339271508496749	0.780225030789714
-0.05270327753330649	-0.39123234198417256	0.2018262459692854	0.07696157802530937	0.36286383860516447	0.4219762888928836	0.2500829227170301	0.08212962512411456	-0.694285049115226	-0.23098752744536505	0.034646403785427465	0.21162190946783635	-0.4329446066877499	0.7613106275778544	-0.2929893125108307	0.5132166862483023	0.3012530042450413	1.3161863883543643	0.32596247009516244	1.2081362542276575	-0.2886810490092124	0.6417638725613198	0.03230116562671846	0.5583755462681441	-0.8758016094119299	0.12135597879573759	0.669278654501695	-0.14805252508156516	-0.03495040342563819	-0.44225230539923555	0.1502030771394309	-0.18661767858041217	-0.29051180748821287	0.2817584250148131	-0.18579808518120902	-0.12722152264642173	-0.5438371105208402	-0.07486064770225678	-0.06293978249903817	-0.2331334212496276	-0.0988330743708189	-0.5622338529521174	0.7686823602622237
-0.05364499410911727	-0.34409308027604435	0.21296147766769075	0.07226670065809072	0.32192858684074327	0.4857230113557744	0.24107181749123016	0.034156903122429146	-0.7115372967665216	-0.26486294155998547	0.03241414895758982	0.21553823094279406	-0.48430437160839696	0.7976005548206917	-0.28516531605110085	0.4837574373293876	0.27560261716952167	1.3123170645337183	0.3656555725384779	1.2110743522073912	-0.3875376731138554	0.6188491305125883	0.06365571946188453	0.5888808610213586	-0.8936270331580027	0.1493505025820308	0.6539903905572056	-0.12866980730435712	-0.039383893825332875	-0.4727761205746394	0.12060903181319663	-0.180505747587349	-0.2564184701969712	0.242722862024827	-0.22213810142633647	-0.14024774566687953	-0.5432717902182316	-0.042634680817819334	-0.09818854022005188	-0.2515906077023585	-0.1192303692397921	-0.5801007532792879	0.7929546706618021
-0.014182407049481139	-0.34164276225342005	0.223715682552307	0.05239812606894484	0.32880984539497443	0.5205165767912019	0.24214468954536006	0.013953482124748496	-0.7452537397991301	-0.3020436705278153	0.027157967611777734	0.20876718084884488	-0.5485429333076994	0.8175978585014111	-0.2701479598056561	0.5088304198845661	0.2756637592309431	1.3169941945555168	0.43056593658943854	1.2211405631466623	-0.49416732827416476	0.5860438234311517	0.06961649836963771	0.5882582793298031	-0.920509615447519	0.14706314288965708	0.6454086329208073	-0.12878401833858888	-0.04594386218522854	-0.5252436335221019	0.08483152334676532	-0.15971702427521173	-0.22222520736761706	0.21629483847623354	-0.27080287813340276	-0.14734467400029008	-0.5488596645044621	-0.02269060321980887	-0.14231547666575692	-0.268387115518173	-0.12667904155271492	-0.5793063801915583	0.8396196088636071
-0.026881622004487977	-0.3291638872411233	0.22015491928232941	0.06931524266407893	0.3157628997011671	0.5403658556419224	0.20935161073146186	0.03103380216295945	-0.7706534538616053	-0.3147611017245323	0.030139530934763237	0.20003880770764243	-0.6191187989077369	0.8387602801642323	-0.24403806336320905	0.5281199546622051	0.2627188937716948	1.3128777770733417	0.5315630577911769	1.2462373671660303	-0.6003650789774518	0.5520907413302119	0.08301285987716626	0.613002337170132	-0.9304644572011955	0.17906343847862716	0.627936665093074	-0.1309122734173382	-0.06160404459997424	-0.570549109468544	0.03415763477302294	-0.16069902885081166	-0.21052596894231024	0.22018742517269727	-0.33179965026598957	-0.1761248386011281	-0.5656681979448891	-0.008480263598990805	-0.18336783571521528	-0.27569367913519516	-0.15243268641279722	-0.5787241221565809	0.872470561649825
-0.08772839938333106	-0.3023354372000281	0.2264915341025086	0.07915191067616259	0.25922727179706795	0.5844632462022227	0.21474331344321046	0.06977255764264481	-0.8038660181213861	-0.3047629978584713	0.01072086862639792	0.19434231073415062	-0.6923501867257655	0.8278197008283581	-0.23364153071496702	0.526537161836002	0.25635892412552375	1.3026220324624087	0.6324680561863929	1.27627311585687	-0.6860069609727956	0.5166743844564902	0.14355969959450182	0.6332409946776785	-0.957759945582703	0.22146543598585128	0.6096596828321917	-0.12099924687627354	-0.08589385746676079	-0.5924474871452706	-0.006783566182780645	-0.17352627285153005	-0.1929079213875637	0.24514845071642868	-0.3716956511116706	-0.2052330584407988	-0.5827625728269988	0.0018936194737258286	-0.2025288224319187	-0.28925295477133195	-0.18780342798210334	-0.5836333992799734	0.9019906581649229
-0.1374842479396948	-0.31131972905019867	0.23972865529423806	0.09031711611087373	0.22345626304984853	0.6108814115026955	0.23459265064538642	0.08261419299286096	-0.8256207413461812	-0.31796677179817956	-0.00739973489929911	0.17769417485956493	-0.7734702806688574	0.7974970034575951	-0.21819734111089018	0.5239192997108686	0.21793177701486743	1.3131560968569322	0.7409435361428004	1.2971489864253951	-0.7749341473154437	0.47488601442374867	0.19064618458730892	0.63547943724808	-0.9929006497120474	0.2775617412047081	0.5831853402476919	-0.11410728640198524	-0.10913210429705159	-0.6079191829162032	-0.0270681156854291	-0.18862418391718772	-0.18715090308531596	0.2865794882898814	-0.41720116038792965	-0.22686526389329673	-0.5915828361035809	0.01475576429466945	-0.21741516929781207	-0.29890058952318477	-0.2359129054943831	-0.5923387568453788	0.887877731383641
-0.14122650642899123	-0.3114050387246838	0.22087776249021443	0.12279078055144757	0.17153552215563733	0.6344835407644707	0.22884609121619617	0.06673748094922548	-0.8159600364759992	-0.350644094744366	-0.02960763631556218	0.1588316288074734	-0.8455960021976722	0.780119009513622	-0.1960699409004845	0.5595749123114465	0.20316259283217136	1.3218437470773932	0.8337110929015278	1.2660403667895024	-0.8490628223445491	0.43981572605930513	0.2354739224486612	0.6039178722586198	-1.0101623791345826	0.31688115210405565	0.5523365796113643	-0.09499474526489542	-0.12801786352244388	-0.6213090781789803	-0.05206436452636778	-0.2081201241500033	-0.1989997632569731	0.32611881120443004	-0.4422534276178719	-0.25362849628501627	-0.5943994754627455	0.006393783786664428	-0.23023175670641552	-0.30249837458199524	-0.2757300440654263	-0.6023110932747581	0.8709488633103492
-0.12386159238765578	-0.28908811090578623	0.23213449374022463	0.1496833675759547	0.12421409947758448	0.6717150607366774	0.21879763077555991	0.11776433251576987	-0.7884915330413247	-0.3559604631801411	-0.042438944575039814	0.1206704830398283	-0.8938115115536377	0.7506501525040462	-0.1552785150593241	0.5615276926119502	0.18409974441873314	1.3617004977450087	0.9339950829240335	1.2730526760211485	-0.8923423853569308	0.4575833437439428	0.3079124281803062	0.5887656121204408	-1.0318829306563015	0.33767253233060596	0.5291266932332765	-0.06582426466158656	-0.11950989313569622	-0.621797365657719	-0.06136604490641904	-0.22428573973847019	-0.21779435927006857	0.37834563127760323	-0.45796294520892344	-0.24715851796359672	-0.5997508976009435	-0.013298484805801106	-0.22373861962355077	-0.29879780907342224	-0.30193181865712365	-0.6125496195736563	0.8479022654550065
-0.14302661838602287	-0.21609958193977566	0.2773124579802494	0.2025640379606542	0.10547312695709306	0.7487305702881624	0.23679113874753915	0.19287669622612807	-0.7297569021968444	-0.35095916951978645	-0.027616276464634402	0.07330711867133893	-0.8878283872985143	0.7859546097651748	-0.08504712350927203	0.6320708386406639	0.1976510216446242	1.415308961036948	1.0388368542697188	1.323705282816309	-0.879853029347675	0.48516944457985467	0.38172147594473044	0.6101116095831965	-1.033418997687942	0.38863864036311446	0.5179931917333118	-0.046296633959224114	-0.1022417804840551	-0.5607702024467387	-0.07016623432633604	-0.23959033238314326	-0.20689932324439325	0.4304601121986324	-0.46111497767614856	-0.21495321366546652	-0.5884448640652098	-0.015168730840330292	-0.2061917519977805	-0.27935763790823637	-0.33047991230331875	-0.6167731285838226	0.8295861375297285
-0.17184841254144612	-0.11623663741584575	0.33079812549696297	0.2614360918081332	0.1515456358295848	0.8210875955943004	0.27456734203416455	0.2623023112921988	-0.6859122943273529	-0.3538566020863523	-0.003335033931465237	0.05462531026893343	-0.8647100993470318	0.8596932776354123	-0.010708902886976401	0.7402977339508677	0.2070107934725575	1.506383340172588	1.1565466718353852	1.3827733352742677	-0.8490114446868627	0.5121776323908214	0.4665314140478019	0.6270912182740703	-1.035056529697819	0.47057133798954764	0.49898129789267537	-0.01539616320621281	-0.08240676396748424	-0.503459287052985	-0.07573054066207267	-0.2588588770947088	-0.1787385635283437	0.4846488589007999	-0.47015868215364975	-0.1753727415906194	-0.5731525214857445	-0.0008523722548882714	-0.18955092785913366	-0.25245344723152924	-0.35890234058129183	-0.6239779887456289	0.840405165647262
-0.14891321041690783	-0.02904975571628322	0.39005547887676173	0.33475930765698986	0.16502064921384157	0.8884037206389129	0.2970507621760521	0.3337412813890233	-0.6402095063480279	-0.3497968339021737	0.0068395957406502395	0.038759098384978354	-0.850319415342115	0.9377216062381241	0.04261578595930153	0.8097699855161944	0.2290850697429287	1.556411660687319	1.2881841557741092	1.426831172735314	-0.8203334237459069	0.5249451828132721	0.543268089583872	0.6296433279562479	-1.054285552309501	0.5619284321891382	0.4736028965829123	0.023091604446700106	-0.06323212898976367	-0.44771849367170236	-0.08477691655332834	-0.2766653754347467	-0.15669681170598293	0.5385590751560532	-0.46460584760446394	-0.14436787646273555	-0.5694056021482403	0.0019110472487326002	-0.16846368221431468	-0.2132403590615155	-0.3646141163438522	-0.6090296985070942	0.8768725241282977
-0.13682472974486867	-0.011179413059576903	0.43226769356986494	0.40914169272085515	0.19327133749278863	0.9222101354073491	0.30712312246028156	0.46257698097041955	-0.6221865095443551	-0.34454435469513917	0.026348764373444734	0.03396068910240858	-0.8246455686320715	0.9772921798709218	0.0981746205836447	0.8626406705698052	0.24562571873375477	1.6041075256498154	1.3729095775195808	1.4716251508840978	-0.8137242083274014	0.5354905230516451	0.6166112497485793	0.6266504209313852	-1.0676014214672718	0.6406292168320574	0.44688085724975135	0.055732135569636396	-0.05341893754719283	-0.399258154314727	-0.07092158247090805	-0.3017918174606632	-0.16288693339019097	0.6054247089296612	-0.44598546299892056	-0.11466065205734485	-0.5720272238305774	0.005779901583705461	-0.13383187202383934	-0.1443515279496232	-0.36935571183834603	-0.5932763162082754	0.893256890373881
-0.15910804065785092	0.0990361199207872	0.45925109116545537	0.4769840434483255	0.19422666833087837	0.9775778223362284	0.3088522131008011	0.5627472848982688	-0.5841390422921584	-0.3425834037182699	0.030418583135267706	0.02853338986643178	-0.7988687438359781	1.0323150755579893	0.16074352018804397	0.8645832592286965	0.24959820581010622	1.6522731401007125	1.4210061070565545	1.5044964044462232	-0.8013500699486557	0.5469799724002078	0.6713893137924363	0.6134633327738029	-1.0754593203373883	0.7459126549477879	0.41106063592685105	0.0899217613009596	-0.03791839537040797	-0.3387031972583352	-0.06605632414020728	-0.3271836698783743	-0.17394851197938704	0.6769494737504419	-0.41579757745302126	-0.08941497890007662	-0.5773623254914709	0.022697467305398542	-0.0936988590653037	-0.12072880259136168	-0.36492119063804185	-0.5948401663085596	0.9080940201580407
-0.13346900101147469	0.21823864311085556	0.49662196193107067	0.5214740314428138	0.20418862047862069	1.0398116594992826	0.316890182430679	0.6410377742608139	-0.555259941331562	-0.339253990296325	0.03622668614552266	0.03234595742344079	-0.7791794897121272	1.1018679659645716	0.22290224959796195	0.9124515468574443	0.2795554662534471	1.680407876077992	1.4577210936076326	1.5173868771764025	-0.7999829627958255	0.5589933677106547	0.7272050301493153	0.6017186380771905	-1.07582290317607	0.82648338441371	0.37983098312041214	0.12113268957497933	-0.011208597062718305	-0.3012907275924622	-0.05980512715604427	-0.35514679819317385	-0.15372744008457365	0.7241269696174173	-0.3622745227006414	-0.05244315348364986	-0.5644466899371771	0.04572436189897882	-0.041397524957333086	-0.08669451153558078	-0.3345550087378114	-0.5854239981072517	0.9195185924435482
-0.05694323985256446	0.3198404831663767	0.5224765741844918	0.5717982968673254	0.2411329231761435	1.0749902975886612	0.29922611545627986	0.678376677170097	-0.5588429970833669	-0.3380950172696987	0.04038690087503104	0.041012329520941714	-0.7429216397793575	1.1461110149123497	0.28028505980588875	0.9375476922344699	0.30760921138140085	1.7106877108751384	1.483151911635766	1.522575558770766	-0.7946607018570888	0.5764965593660294	0.7629930392465514	0.583433271220249	-1.057301316940428	0.9026408557243657	0.344733522216011	0.15705746337367987	0.022140691234685605	-0.28249019772246386	-0.05200560396942301	-0.38598504388861155	-0.13860706739860623	0.7740114031230457	-0.2862350554538107	-0.006625986812775417	-0.5151751753413727	0.08047769130890192	0.03418357528938333	-0.05495870108579063	-0.304480511062567	-0.5669138339003891	0.9276935944314522
0.02270898723980802	0.43808386408192207	0.5349773131444961	0.6092398676058302	0.2530274815855128	1.0964419484852346	0.2822440511318979	0.7482612378034021	-0.5785149870526872	-0.3277707420779624	0.0332873756607822	0.03268957436390252	-0.7088841273226346	1.1745976130475246	0.32909274938544203	0.9694603472434054	0.34030315371678455	1.6854054132652894	1.5124971830745468	1.5409377576438206	-0.7894277933665025	0.5841739716238418	0.8273977843969975	0.5526558740102286	-1.0273071419849835	0.958464984236697	0.329219760759769	0.20970703084864373	0.05236764909326648	-0.25990617086152035	-0.05916903689059252	-0.4259926428478801	-0.11590072150787148	0.8243706474251586	-0.22413736302949605	0.04193469367026139	-0.4573104941327678	0.12082824112513184	0.09853287864312371	-0.01828579183970231	-0.24930371988133215	-0.5437383691842446	0.9716655688179114
0.07244123531963857	0.563258853237207	0.580152112417909	0.6231277358412187	0.2817771126349352	1.123136963406195	0.2889708583251096	0.8105613533124526	-0.6132483206289943	-0.3059696075907375	0.024031355523247352	0.029639352780250205	-0.6698860077804264	1.2039688511059987	0.38545654301645466	0.9677756380010759	0.36528652534128875	1.6701915035340058	1.5404629100151763	1.5720137723466177	-0.7698528705172143	0.6137315685256955	0.8848231182380415	0.5292258912669612	-0.9810066994854003	1.0161250262133918	0.33256016172402536	0.2656374023875886	0.07205150658116602	-0.25457301899793144	-0.051412932834718726	-0.43312639691233235	-0.06643618939011156	0.8813490453500125	-0.1768894333572384	0.08280187129297374	-0.40837002957353186	0.1534024283601832	0.15555778929390549	0.019089215821202165	-0.18568073269221702	-0.5024662637007005	1.0264177450714633
0.1125519720518681	0.6193939640769545	0.5997200459910289	0.661987836778396	0.3122028355350121	1.1128968832011277	0.31633827596543757	0.8090782777996026	-0.6483833419197301	-0.29633679319215955	0.013149904702309681	0.03859765992139101	-0.6401361000103492	1.2161481589907368	0.4209478008758025	0.9652067266394454	0.4061547577613266	1.6563841269529636	1.5625268692248784	1.569100409143715	-0.7580591703444148	0.6060088692219578	0.940468799181407	0.4891905617275526	-0.9227101371630292	1.0835259443471705	0.33676983807037575	0.33380100376839505	0.09361645306000618	-0.25753198264154537	-0.062487705784065	-0.434856212262513	-0.019184835256490583	0.9447418610476241	-0.12982358360179438	0.1025629468647232	-0.36523102958260767	0.19222525495066875	0.1925812400556512	0.044166941587574594	-0.13479013637502432	-0.4634689924751719	1.076577834795586
0.16473636720563117	0.6565499804789626	0.6193898211564639	0.6593688944653632	0.31725305567242323	1.0534976785411774	0.3094291386080022	0.77461712059254	-0.687012862837065	-0.30782228313784643	-0.046994520615618554	0.04839333417909726	-0.6550854125196682	1.164606641763379	0.43147892061910864	0.9088052554423094	0.41017399271956034	1.5886641718042545	1.5571690855723719	1.5316398707098686	-0.7818454386716542	0.5937041272493924	0.9748457855541448	0.4187200172818792	-0.8853284662504605	1.1278893569622508	0.32703722525741474	0.3765284569425812	0.11955445617598877	-0.29298545463822706	-0.0744771750878265	-0.43344522235945426	0.01849805637426217	1.0119030490089762	-0.06619810803441377	0.11427208885223872	-0.31943572130732817	0.2223102867054414	0.2389921393032898	0.06951569799201937	-0.0730654039468813	-0.42609043378350686	1.1302434989178134
0.2652440619901958	0.6450720100441241	0.6182263794298931	0.6252967142740274	0.29548195106948494	0.9705266862192732	0.29371559354582527	0.7320354771549953	-0.715089379076961	-0.31572190605569683	-0.11541170127928424	0.030954251193450476	-0.6747115414016223	1.0754968672357852	0.4265312426481785	0.8265695169452943	0.4197650317131506	1.4876734624279133	1.5313571942246205	1.49920358381986	-0.7957298979544187	0.6028845662425211	0.9830673869215621	0.3516202061547988	-0.8421718879168285	1.1501215401828369	0.3308017484847089	0.4132267955849655	0.1514719022565511	-0.31521715430642805	-0.08210736366453224	-0.4207399311733659	0.04845694265469886	1.0803265742852113	-0.02489128929024261	0.1316784568208124	-0.2692732325390307	0.23818855376760237	0.28406125623069134	0.08309186904455543	-0.00867183599273908	-0.37606186301800015	1.1788668373444018
0.3406034487443946	0.6318747279409248	0.6250166746307546	0.6075417496809034	0.29182773276982255	0.8999079409544997	0.2771671831706962	0.666692054112064	-0.7276504429141609	-0.32102471204116034	-0.17385656377122743	0.008707276271879455	-0.6930299928250284	0.9956007117883037	0.45278598044055185	0.7679181636527653	0.4412257420338192	1.413219526173799	1.5157203872077476	1.46333141156639	-0.8036145166973888	0.6328037047276773	0.9969417814154872	0.33073401616271464	-0.7783925527565673	1.1584462909478184	0.3543761697004489	0.4407523057149145	0.19971166205476193	-0.334042537131931	-0.08205526070763507	-0.4190442459624332	0.08814054707185295	1.1579407274429023	0.020134300735076965	0.14972270997600498	-0.2145714606834729	0.2628937654376256	0.310768904353206	0.10199478943409894	0.05443065905590838	-0.32887949328175464	1.2154016123148397
0.3779707739849899	0.6380527673893779	0.6366659549313363	0.5979938212028074	0.2919594002825067	0.8529861249730629	0.292739765906997	0.6152585990267039	-0.7254547452016527	-0.31762793471312245	-0.21130071726627042	-0.005871094593164007	-0.7063690659146078	0.95843850085997	0.4862327962367822	0.7375135627648735	0.45999010276962815	1.348095412128625	1.534480835704691	1.4414980521651883	-0.7763451488584276	0.6635073154861372	1.0174520378587093	0.31355480112798323	-0.7246903810181907	1.1668323185530634	0.38387311364714927	0.4937204360100905	0.2518258111742643	-0.33987128616705414	-0.08712039177021047	-0.411983746831001	0.12626546607718347	1.2071777577302978	0.05259396484572447	0.17576543586169607	-0.15094268362692637	0.27824986954862546	0.3512124859752469	0.07293467322727047	0.12205436865531909	-0.28824572661152337	1.2486895161387745
0.4104150973829073	0.6021165963060617	0.6520510510468904	0.6184895996819468	0.3093143053383911	0.8099298567734451	0.2962095641837365	0.5655427984073567	-0.7291853891815688	-0.3159309471286812	-0.22485556020340405	-0.008314565179373089	-0.7149727453177462	0.9212855220665442	0.5214394985237089	0.7121024030107306	0.48336471795897795	1.2950096469668433	1.5396077652933469	1.4339272429157746	-0.7280323683201754	0.7144771812097455	1.0487466901751066	0.30485172690919854	-0.6664900695015636	1.1673280954694456	0.4236564829486286	0.558618007076828	0.3050401501735627	-0.336225211400664	-0.08637618786919712	-0.4106163214146247	0.1730139752470596	1.244633369756581	0.09850945539163022	0.20497207227301648	-0.07089885692148881	0.28395188003798527	0.39799030664894247	0.09950623539361599	0.19360776883065994	-0.24675714956973413	1.2863755828669412
0.46126285652336	0.5676739879812034	0.6709142168881096	0.6366231440549747	0.3202169091758496	0.7825413195708588	0.308147585643304	0.5354080148238018	-0.7522674547400687	-0.30943486968853073	-0.23691013079908654	-0.016645980856645187	-0.7134281000151524	0.8791736139851348	0.550732059318959	0.6869954483168433	0.4977603277219482	1.281111307334579	1.5430454120640587	1.4378496725825862	-0.6776699778257116	0.76336165394691	1.0748214203795647	0.3057321334615698	-0.6202685442072757	1.1640269331672073	0.4560101181711621	0.6242478428035804	0.3398957382946044	-0.3133078625482463	-0.07071592052160039	-0.3901612687727781	0.20523016807564787	1.2677597270841896	0.12490742584782452	0.24613692964948433	-0.01885937064261333	0.2929271841664172	0.4179070279043275	0.12211558775576004	0.2584431008444861	-0.2197772126005723	1.3299606443245406
0.49809723551507307	0.5111247868874305	0.6593387031676795	0.6641879313574979	0.33192256622130045	0.7415096889998576	0.29867844494434853	0.5016036482010013	-0.7480880838812518	-0.3011864339990304	-0.2561973582257021	-0.03015529145571097	-0.7115542626832846	0.8740882866197444	0.5974043003234943	0.6675850036091635	0.5062521785383124	1.2589095345489567	1.5446416967994083	1.4304770226248311	-0.6140185563032967	0.8180566936912372	1.0900404153036525	0.31909031277103017	-0.5708679238518158	1.1479333729550347	0.5002863793467063	0.6716114043146313	0.37238976250863487	-0.2776658004774408	-0.04912792871390986	-0.3585086169091049	0.221849655625318	1.2736973673737007	0.11233305914230673	0.2674848205616609	-0.024733529132921074	0.30265098888808384	0.42981495320301244	0.16639917811405816	0.3461965483538561	-0.19693730956598957	1.3818497479553333
0.5265861909987066	0.47351569516311953	0.6663503350336067	0.6902004195383126	0.36139058589567175	0.7063609730411782	0.27617150746970176	0.4511613996994094	-0.7237278640942355	-0.29344687041213013	-0.258258408360278	-0.03240975160290542	-0.7042334368477678	0.8624654476805832	0.6541052025830962	0.6456482671320516	0.526437486911085	1.245479586747613	1.5422259348421417	1.42279083126304	-0.53606781854765	0.8843719994481759	1.0820871916069401	0.35631214336844813	-0.5112779649040873	1.1407868803439833	0.5440410752929941	0.7134123849475831	0.3970086545300368	-0.2597263524187512	-0.025498948300212116	-0.3188835252421405	0.22186391083430404	1.2690651310811725	0.12942686643204787	0.2717629038799179	-0.025702923337224758	0.30543161273369834	0.4443209712941377	0.17226212226318294	0.4249732229781921	-0.1742974735082341	1.3810939856472841
0.5610474917081404	0.3942800072313721	0.6627813076841423	0.7303661783787837	0.41381127634235293	0.6682172475517689	0.25105221933754385	0.4298477907463953	-0.701920515734442	-0.2893160394717734	-0.2494617067846266	-0.039606862912624795	-0.6956480271214733	0.8591939850897455	0.7031218226054634	0.6286243651686616	0.5407152462445554	1.220141625181046	1.5522544104310483	1.4111907830832249	-0.4702475750313743	0.9455351112078241	1.084103915377621	0.3900349222833649	-0.48645343058980767	1.1386732465194669	0.5704862083552461	0.7613110067328754	0.420484518330547	-0.2295928748386264	-0.00771230138947116	-0.30112073012918855	0.21877528222064496	1.264602130063563	0.15274756571136452	0.281706622674753	-0.03928689488982381	0.3241304981507841	0.4686446252239439	0.18137391419076	0.5006220005485134	-0.16940477325743716	1.349817053206484
0.6487930561209889	0.37474419970862827	0.6573326418301074	0.7387065258264613	0.453596364935726	0.6418466220851171	0.2101612444964355	0.4036321066064579	-0.6771512638933245	-0.2835581628394915	-0.23140781253103854	-0.05137472323558797	-0.7039769077153002	0.8562322904321421	0.7487186486313432	0.616675283053109	0.5458269677605846	1.181490474356495	1.553059664416804	1.4055296110359836	-0.42355019270047567	1.0100041898997438	1.077149325465268	0.4314912588897587	-0.47842839635276224	1.130116737659692	0.5911852442009143	0.7733534181822754	0.4557235003409379	-0.195937587269635	0.03154278998896857	-0.3034567023020306	0.22420721222040427	1.2653790339681101	0.16799886894222266	0.29578505249828113	-0.04810231545271506	0.34215707363203574	0.5019642959042232	0.19407832868880337	0.58456610297586	-0.14778225507133236	1.3258838880282373
0.736781820566405	0.30345333326487445	0.6156090276493055	0.7525852422541167	0.4791251832480715	0.6272393090283774	0.18171794288333648	0.40725794425287865	-0.6757808837610203	-0.27313525164548913	-0.21097377161845846	-0.06586655232341926	-0.7086471230951638	0.8570885653056936	0.7874233336080801	0.6158832689647584	0.5434226596310056	1.1651646431483305	1.5597183271305382	1.3921614479282518	-0.378323745655003	1.070640764272102	1.0747588067841587	0.46517007688370693	-0.4474125254359057	1.1266431473349274	0.6109098503843967	0.8134363946837408	0.4885480292526501	-0.1742146422200001	0.06853241585543612	-0.2982127312729335	0.20614354451483155	1.2478381923128434	0.17993294137073335	0.2896467744739034	-0.0750486112774495	0.371159795872292	0.5252551754781117	0.19080953493265734	0.6773385186521667	-0.12367182766646947	1.302895425735052
0.759234637584926	0.25638086633350887	0.5424083962771967	0.7919550988820425	0.4916119489160674	0.6315808144405701	0.14154003907221	0.41011496043097295	-0.6644561415460087	-0.26480521708138677	-0.1796315156156741	-0.05863113463638121	-0.6932681093457694	0.8744428843822425	0.8362553770429308	0.6239918007992871	0.5317403578191371	1.1471743238685481	1.5587850640193295	1.3649554420300047	-0.3333159769694778	1.112957752380299	1.0596253012323298	0.49699184299998134	-0.42875086116086436	1.1110800350501182	0.6368876310906844	0.860947693693911	0.5063618624340582	-0.1649459517553197	0.09969447072340096	-0.2935930920593494	0.199276474247795	1.2397350670510798	0.201411136591167	0.28053534397018043	-0.11451593705829773	0.3945163658764151	0.5576323095439945	0.20729781872846492	0.7549765062924536	-0.1060998504546505	1.2851703080872088
0.7735711787710239	0.22532519738199816	0.4486191120164504	0.8111589471694879	0.46554726755097386	0.6336515936726015	0.09346419323059843	0.4259852402252104	-0.6747750153064247	-0.2711717226821969	-0.14850939648630912	-0.05234479125419963	-0.6827101514575139	0.8775605940638288	0.8766340691258945	0.6068262967850064	0.5144115738651465	1.1234614783066526	1.5359534876949452	1.3400182897520014	-0.27641184097253807	1.1320625090930556	1.0330098065296935	0.4805659042867119	-0.4233448916745563	1.0876991660084978	0.652421255022055	0.9011282776469974	0.5024674022898122	-0.14845528480869588	0.1330418104418908	-0.2902232264000184	0.19762843301379004	1.2228726696955594	0.2164888006960571	0.2663742928272427	-0.1475399449982554	0.4178036716465373	0.6161491962440522	0.19162145355406918	0.831344150359828	-0.09578096262787597	1.2785885319429353
0.8104218838240946	0.19697083540295962	0.34090764426586295	0.8015815803765165	0.44169987896141877	0.6418620026195888	0.03261105465834171	0.42709061161464384	-0.6746914011071979	-0.2767593401242038	-0.126013477763575	-0.0705966419845854	-0.6623955962034532	0.8854472701765165	0.8957095467329882	0.58779000885956	0.5027504495793143	1.1008062479224	1.5223123101210319	1.3149670202081636	-0.2413499697105091	1.1666447163200409	1.0064565716733367	0.4731531425050057	-0.406400240309011	1.0729230115103694	0.6536772644787096	0.9235197561731001	0.507284399798883	-0.1263098395154817	0.15258519538267828	-0.2859229675951699	0.19423499789904564	1.2137273257163117	0.22536851266569968	0.2699853304932067	-0.18517804796950116	0.4458635065723304	0.678971633018394	0.2061726309279825	0.8971986321453841	-0.08553160659780898	1.2881663658084033
0.8515679331683369	0.15754722143197558	0.25302147989833895	0.8053614295005269	0.41864857469123445	0.6491929246408855	-0.006391846705967518	0.4397918654080938	-0.6665264147713372	-0.28056568103437823	-0.09754456926090138	-0.0927835736641822	-0.6501544449312533	0.89817843255057	0.9129533580653513	0.5691237084084142	0.4770253128858464	1.0621193907061004	1.5238921834300414	1.2737633792395315	-0.21208733686372588	1.1806697370510133	0.9816522724988331	0.46592572947116706	-0.3894949066225326	1.0559014918866436	0.6566274262257356	0.9428353841782642	0.5189762202699914	-0.08155259052870131	0.17016502250062496	-0.2760513104090887	0.21101442193977954	1.2087573704739838	0.21714959403654652	0.2574900709518964	-0.22593354942842728	0.4826539864774234	0.7321458064764454	0.22604586446768135	0.9630586761685498	-0.07150710473446864	1.2925794778571897
0.877173486040998	0.1289282998302961	0.14634244711467784	0.7903791575903563	0.3951687579079227	0.6688856016860776	-0.04745876548041909	0.42637711968497766	-0.6396939295581567	-0.2998054178809391	-0.06164878985297095	-0.11786026138120605	-0.6305561883514542	0.925692933604514	0.9329312101003037	0.5193010962910394	0.4639957710348682	1.0148579761375014	1.5152389853684372	1.2243670461380871	-0.17327780642359256	1.1960881420631702	0.9382075168478785	0.4510918889767607	-0.3652621104243867	1.0273932067558122	0.6606454881061404	0.9672310944245457	0.5228205651132296	-0.03376474290891109	0.15999047286211182	-0.273635007542651	0.23054985305116307	1.2236848988018294	0.224698072707101	0.22033477760560408	-0.21708575186543175	0.4958387685690033	0.7928422357758573	0.2359026973267563	1.0205460378183369	-0.04944632701839079	1.2747069450338753
0.9036989394392109	0.13004526707827782	0.07087047745346783	0.7700076911662617	0.3690013225042142	0.7099670092595504	-0.06057674786057852	0.41034054642881623	-0.5880062619761003	-0.32998792248799114	-0.009912651756639745	-0.13336280800419903	-0.6146086394108684	0.9551208067021075	0.9529436702454153	0.4641965886985159	0.44658410561983963	0.9701869720425138	1.4954402406317082	1.1826376506232872	-0.14409438569778515	1.2108037776647664	0.9167621835467077	0.440483049427337	-0.3238924430963692	1.0116514553315363	0.6660749541015581	0.9886523072322021	0.5319938575490932	0.011640144859549723	0.15668497443829943	-0.27420689548566074	0.25328749086406255	1.2311063228303545	0.2496020231836122	0.20133916425779708	-0.18649938506086788	0.5113785346166119	0.8373742207955168	0.24850386205791505	1.0578899801501875	-0.02585646510038232	1.2382517950208927
0.9312371410913857	0.13954953903755604	-0.016728589276052086	0.7541369312553096	0.34971069742795685	0.7603033038936682	-0.0649193791923151	0.4233789598352594	-0.5431962568374425	-0.36051397180748124	0.04764749451563233	-0.1383144427960438	-0.6087009263005264	0.9878381716382909	0.9673419258535649	0.41677240957397865	0.42195866769344426	0.9378747239964176	1.4858472148883597	1.1478663164773102	-0.13726406705848618	1.2287423539477715	0.9097369617254124	0.40300339396910323	-0.30005944709719257	0.9876605062811814	0.6526222165351196	1.0016314824966737	0.5481275981655374	0.06079198115497839	0.16333258808618784	-0.282918544158519	0.2685008121484597	1.2625602832973386	0.27409237490868554	0.19180733704060723	-0.1614170018407522	0.5225367792811347	0.8773992417499802	0.28981667503266634	1.095459441527613	0.0008177780935203951	1.2381531721922325
0.9450571340426311	0.14035043290373944	-0.09145556096309305	0.7345978217445651	0.3150777245028412	0.8120691492953949	-0.06839354375938969	0.41400723343160317	-0.5170727100359981	-0.38292575281782615	0.10072975037705512	-0.1330677495727177	-0.6199131283333601	1.0123272714701872	0.986926270858187	0.3730124344468044	0.4121995365563905	0.918522674263264	1.4809839622162355	1.110019297155476	-0.1548864860759706	1.2418175040499337	0.8986422099518437	0.373316702852304	-0.2559333145270754	0.9592928519622707	0.65288276547357	1.0022687763834601	0.5421895474135277	0.1155854383499656	0.15816310637938247	-0.29580697267715766	0.2854413316403376	1.2853124690733702	0.30090756159810866	0.19635272462754255	-0.12740220660963703	0.5329040710799708	0.9159450550599167	0.31977670682131976	1.1128870589485167	0.03649226627929318	1.2582275894322668
0.9361380822447186	0.12283390745172282	-0.16639493707609485	0.727180281576669	0.29475155223223065	0.8690431233152653	-0.07551605132687725	0.41566132751849405	-0.4984150742864305	-0.41024579580457027	0.14027035093221668	-0.10583744405456381	-0.6269259554845046	1.0459092024782182	1.0123078588490582	0.3359502208848719	0.3947212022870871	0.9020461430747166	1.4706163171496327	1.0860019693908831	-0.14684417789736626	1.2660748057345868	0.8912984960002432	0.34390684672430716	-0.219965952672263	0.9345278308753058	0.6468702774140864	1.011852936549719	0.5255026652091883	0.1536396990432825	0.13531234151911703	-0.2861697867729024	0.2906468008404312	1.304256547997057	0.3266712669136143	0.19047689079423086	-0.09005639067877977	0.5389311766031086	0.9509160292748204	0.35993030650422886	1.127792159199788	0.07144768492849615	1.281700860788445
0.8957511911559823	0.13147677379444617	-0.2410605435771588	0.7153713989980441	0.2785874374853171	0.9196544498703425	-0.07869312114586328	0.39614890081988363	-0.4617065597056502	-0.44852385029761016	0.1887347840317753	-0.08685482946902871	-0.6514681087625761	1.0572544328930051	1.0286928763367265	0.2910949531219651	0.3852516505774438	0.8757290389329043	1.4683832690722862	1.0526645496085927	-0.15758528271714992	1.286435622567574	0.8856398070549589	0.3154522495276281	-0.19686843684172226	0.9093595507033999	0.6519036622878243	1.0031179415633515	0.5037248342015445	0.19928288279687612	0.11701653293514291	-0.2872964975892979	0.2873646258933834	1.3204650533206943	0.33740312956024915	0.21134363402278633	-0.05131271213691422	0.5234729636052109	0.9795947671477038	0.39568405816648194	1.1250519997916533	0.09181164067465716	1.2905956017985614
0.9053551316609939	0.13859338571513147	-0.28976902807286875	0.6724902988030821	0.251119785393853	0.9603904945334089	-0.09475052928077016	0.37470862837754	-0.44402279583121806	-0.4805307846874859	0.24215643929953695	-0.0894646832845571	-0.6921765091484358	1.059123883820146	1.0546934367867071	0.2287085175972216	0.38138273212576895	0.8521057987647497	1.4707071270420482	1.0234513727858954	-0.17458047106241956	1.308141560270524	0.8807754028152412	0.2832835485756015	-0.18287881204374298	0.8939598742270389	0.6277170094857707	0.9923779288883979	0.4935851676649774	0.2507899021110114	0.09772729463966456	-0.27792223446140357	0.2884021269571536	1.3450798292542097	0.35327543383189575	0.22531028206123077	-0.015012733976385815	0.5258826886494015	0.9956292648898695	0.4280059283726234	1.1165362018928455	0.11110972935659924	1.2970393059827106
0.931701163875417	0.13833641886108577	-0.31451396786582725	0.6192127450230122	0.24114760232451693	0.9882123433389702	-0.09310632771127056	0.36178971458076525	-0.4296526315858361	-0.5074767954701824	0.26805744293840117	-0.0850730803095706	-0.7226703410074043	1.0620027953902142	1.0802134572182158	0.1684017946367027	0.3878633717852249	0.8316255356649446	1.4886601333630574	0.9998014126726478	-0.20672222202058058	1.33835225801532	0.8811616968614759	0.26108209535345667	-0.1608541474344754	0.8883973091390439	0.6019717365765754	0.9861815013318248	0.4922420693637837	0.30616374891396037	0.07351577422177029	-0.25951712677665195	0.27333332799475396	1.3789322707048073	0.35955176473928163	0.25841834577585215	0.022183245199880082	0.5188992898310261	1.0024601100428885	0.48613672042152994	1.1130619240655315	0.13427513965187468	1.2877012813111424
0.971592013240923	0.10832636422884387	-0.3291783131680899	0.5897149433970724	0.24384975181906135	1.0091399374791863	-0.09525140596733776	0.34419278736519543	-0.3982367921950841	-0.526205866832284	0.2941817534481478	-0.0753417598083996	-0.769022304343067	1.046739627374027	1.133172838235034	0.1414557118881736	0.38808689531135704	0.8071089568743395	1.4862465595959695	0.9858413013830237	-0.2086845957708347	1.3643187053929233	0.8805117417995575	0.23679665685080026	-0.14424292126130264	0.8717797902261623	0.5870760486110964	0.968193005544434	0.47852088283738475	0.36204342645835724	0.06706152043614452	-0.22232413495846207	0.2596538903764648	1.3934905128813135	0.3865164740093994	0.272084884021735	0.06924590761303231	0.5046587867534656	0.9844869306260671	0.5307230203236493	1.1271832214222415	0.153020788979091	1.282095352103086
1.0126655630724986	0.10320653836302032	-0.35459475337722746	0.5292622198239116	0.22105184820110338	1.0310683849443771	-0.08571042406692321	0.3119969403608025	-0.3747934272107621	-0.5425380833393201	0.3207197913900354	-0.0541090051638339	-0.8043205934250517	1.0306912284208745	1.1831014460491933	0.11381335471492751	0.40052464125989895	0.790905857902451	1.484990538433405	0.9825341492898882	-0.23666352198177054	1.4092344730199065	0.890341722529197	0.24446249096132563	-0.12258868837674804	0.8616280440483048	0.5645426547682673	0.9639274687976698	0.46119327820796086	0.3973200038893883	0.05431554514432454	-0.18345189034272372	0.2203948130366778	1.4127414951532977	0.41375611189563327	0.30573363137072845	0.11377659708542476	0.48724330056251175	0.9765219180425019	0.5654102488256956	1.1370437720608368	0.1785816619697851	1.2732099543083166
1.0482527791989773	0.07458113239581543	-0.3718592945827258	0.48456326555284457	0.21552374023330834	1.0226692148925118	-0.060383542771672315	0.2851084612245938	-0.35705276582661405	-0.5515203484684067	0.3383155810059209	-0.02832180056441478	-0.8496179182246764	0.9928021922956134	1.2385153111454243	0.11092325222368696	0.4134786877334496	0.7642737772250632	1.4898122154921345	0.9888725763913886	-0.25081295242245527	1.4596802896278038	0.9229412374572032	0.24733420842027481	-0.08750936858630695	0.8698139253628863	0.5667543997928695	0.9664492115912389	0.4602122266746765	0.42732629281487167	0.052100301093583615	-0.14469253879327032	0.17217558352506301	1.431753593880301	0.43828746174767136	0.34953265081308127	0.14116624068772024	0.4806352692058183	0.9824480709177598	0.6019207743475014	1.1529730995948584	0.19448499912575096	1.2707028581902695
1.0764264668534105	0.0597290003578516	-0.3961873379402926	0.44109065351804927	0.21505252474309425	1.001557333984719	-0.05329094188457913	0.2715313850368133	-0.3372547726865238	-0.5596868490242064	0.3547532455696122	-0.0009186675857056126	-0.8819758990292719	0.967369996853402	1.2979634564607503	0.11866534821659817	0.42424778152317577	0.7504285220003034	1.490819877069418	1.0147887198932906	-0.28244474779659895	1.4969353257255569	0.9529935228410217	0.24754331982812552	-0.06800663010347328	0.8772973015405297	0.5712958963119545	0.9716764295744131	0.4530590883010036	0.4531865239867535	0.05182516853507998	-0.0969607066124779	0.12866822211539666	1.4483901354248085	0.46852599203864465	0.37935165700355566	0.16085309582340784	0.47762562652197504	0.9909099933629335	0.6320943454267574	1.1705480738988459	0.20576157977018528	1.2704973074526404
1.0803089323200623	0.05424787868010765	-0.4147006343057032	0.4098036734802357	0.21989293685072156	0.9801462317699343	-0.05534296658837984	0.28586005889713884	-0.31153906231192763	-0.5571271326790357	0.3598499338315882	0.02244713358144873	-0.9073911050688059	0.93446560465367	1.3526427323743027	0.12702079573201447	0.4565601608224276	0.7215925559341243	1.494308946309329	1.0338492545963123	-0.2906810448428987	1.5234192153420603	0.9805817097254007	0.2612923948943065	-0.027232111242246948	0.8894784142996366	0.5907763108894455	0.9921068186774613	0.43605469699952737	0.49532836489130794	0.03925808006193992	-0.03499194468770063	0.09897856226158389	1.4458511052343426	0.4906915087993684	0.41462245525566555	0.1834756997884002	0.4691519295075171	0.9998921837850483	0.6618948093938616	1.1833896930603545	0.22854942625608254	1.265235000942337
1.0982706467215528	0.09303928776898185	-0.4422261730987812	0.3513281979678694	0.22684314292004068	0.9611549070966443	-0.05480054922523604	0.3162024425678983	-0.27274122896076286	-0.5660678137662578	0.3426271086256386	0.03751672599481491	-0.9173270415327093	0.9081192731810452	1.3929733576376004	0.145669646857369	0.47378444650636303	0.6931570988248191	1.5009883968297606	1.06032502242402	-0.27329817268476536	1.5439731562664485	1.0155078326589793	0.28736834982668424	0.00042914429344603213	0.8856366067138642	0.606821685650597	1.001112730833556	0.43116661789900873	0.5453247630923274	0.04132077823332094	0.04406552822583985	0.06967599507454866	1.4400422390844436	0.5082097672859203	0.4334333856542038	0.1954571056257818	0.46533345931695436	1.0126175383754688	0.6827629952326315	1.2009192242466145	0.24234059663879023	1.2586843688492195
1.0916119449541375	0.13987400846882614	-0.46972797464226923	0.3106697668110851	0.2194773241952558	0.9375776663361046	-0.042293989162680366	0.36723228162468424	-0.21923287613952738	-0.567444010170602	0.3238696211579817	0.0509530378742167	-0.9272512053598982	0.8801601795779668	1.4097523948683421	0.16084963378293574	0.49274306226271136	0.6687527983078866	1.529569442848636	1.083027331399922	-0.279507579986176	1.5335401530614399	1.0353729686116797	0.30209407021816786	0.05066644204097489	0.8885738161040388	0.6292861450209214	1.0197255311517217	0.4356890889471349	0.6063845275331757	0.06445507001736803	0.12164486088105282	0.050110546897088784	1.4190287547265223	0.5224349115153979	0.4614493030505026	0.1951596246419182	0.45978785193662874	1.0324096131858043	0.7073563857288901	1.2149600569895354	0.24906536743398472	1.2450546939283729
1.0735989862911106	0.19474865745191727	-0.46577528300683924	0.2624351641523597	0.21565881805319037	0.9204357810214964	-0.038262608313305205	0.43181176073437777	-0.1699886561784987	-0.5533575560969786	0.30556392040445013	0.0744386287436393	-0.9295233502339364	0.8942808346474381	1.4333166725412898	0.19032216271970936	0.507634081069386	0.6604359243454672	1.5569065027509297	1.103565769018608	-0.28229514123045213	1.5301158234027485	1.0493490070213112	0.3385424262331381	0.07823185544930839	0.8854894866752894	0.6320084724944147	1.0364537634397686	0.43697399215449034	0.6672934199147253	0.08980822411305171	0.18929926003526115	0.04272727581034338	1.4265143152915076	0.5531256270302463	0.45166718183627746	0.20101121927942475	0.47075059271485903	1.043853927030344	0.7201722630434568	1.2408602104611706	0.2612024194458152	1.2439034021706443
1.033158191138351	0.2387987541395363	-0.46778679512024307	0.24109619912071914	0.22669561006517497	0.9154003338585562	-0.014012186457124803	0.5067983754932353	-0.10669553542080061	-0.5440131399186626	0.27983576301541	0.123427321572451	-0.9473296321874976	0.9004697163169482	1.4562958167961733	0.24097585688495	0.5214901798205391	0.6526959190466943	1.5823310844370542	1.1103771081885003	-0.29499024300847576	1.5305021470639604	1.074254478446019	0.3778779454360466	0.13367823834829168	0.8908345699671301	0.6648668482613898	1.0528572925294184	0.4172327424056708	0.7225583522950215	0.10895519239011386	0.25166155495220455	0.03127732969828163	1.4095374241970715	0.5787000174653563	0.4554957079753935	0.21619679864782984	0.4828550761890386	1.0548867085908884	0.731996707937369	1.2689281824208702	0.2655794768148343	1.24624232041245
0.9924158538481702	0.26500798255920055	-0.4880742311031575	0.22699478870488526	0.23986858885107862	0.9315480773541406	0.0027071495925464263	0.5803386486753783	-0.030665120151318597	-0.5313571320506297	0.2838709849380824	0.18220881059469368	-0.9727187526109121	0.902702884196878	1.4604730156924073	0.30897140134813217	0.5386655314235708	0.6448542252025999	1.6053475628315372	1.1361813830406429	-0.2958864127927227	1.5286758211396783	1.1092711611560042	0.44743600373837167	0.18767564498862116	0.9012111214969372	0.6929500513312974	1.0695346088015592	0.39235492544615364	0.7849731875862975	0.1245072013717133	0.29652512352828925	0.02239297351569715	1.3893033490771531	0.6061157061320854	0.447612662088188	0.21883932382398824	0.502825518882572	1.0682617958692424	0.7095457501039688	1.289891395582608	0.2585402746203696	1.2453754776552786
0.9299388447717305	0.30205718543690196	-0.5027737427011092	0.20645660684991443	0.24624363919776057	0.939754431432949	0.026352793485980963	0.6705616160899386	0.03534306923257514	-0.5173247036055202	0.2920239990785244	0.25944224582142283	-0.9771659765794556	0.9055936541461647	1.4505180568941616	0.34756236115195827	0.5506475366031787	0.6426226436011978	1.6361944797804397	1.1631692731795602	-0.322390582725384	1.5111605780981936	1.1478834679050096	0.5137884792089858	0.24026917091617978	0.916937484183719	0.7133464765264789	1.0962506819984705	0.3692444226725227	0.8252310282697428	0.1261044464614804	0.33963577092740316	0.0203338491412551	1.3831900849124124	0.6212717490091139	0.4318587205078077	0.21735351540368977	0.5277483543071657	1.0936866330568669	0.701993264314912	1.2938091982389406	0.2687204680491098	1.2333289586681884
0.8628653694703043	0.346268955373807	-0.49111787399503026	0.21205751318273663	0.27102886226673795	0.9651446177385606	0.02248494310168987	0.7654126021886366	0.08591300069173562	-0.5038989986607131	0.2911846946588871	0.33478542108696385	-0.9849595790311054	0.8980088672337787	1.4334653592367892	0.3651271922148792	0.5636906655789172	0.6549785485693791	1.6740140647337172	1.1938173481354766	-0.3325184181929763	1.512140539453074	1.1795417743235397	0.5666865365972086	0.27899077142051387	0.9314827149161953	0.7346963005278278	1.1313416540768313	0.34952001182952547	0.8600927075377017	0.12785886880455372	0.36980949171244937	0.01608069743903891	1.3749358880432827	0.6469281356981531	0.3990738519544065	0.1981945692769334	0.5448655574258902	1.1097119760937406	0.687481978896386	1.2947483560053052	0.2867236654656424	1.2091040775441153
0.8240327280571552	0.3965061621492346	-0.45876787109639483	0.22714884413506337	0.2803605006797728	0.9976204764521682	0.026121487767932848	0.8649527285830505	0.15289777841588376	-0.48208833683236013	0.29404253427758903	0.4157048129765961	-0.998508155676696	0.8910640283898073	1.410248444447293	0.37358579149692034	0.5669010068991647	0.6730679768452694	1.7158993070389887	1.2071668196220806	-0.3503211586806593	1.5166518840113188	1.2056054203886981	0.6119247005399017	0.287360521083538	0.9362406158990673	0.732981117381438	1.162091317141631	0.3373846467565828	0.8950568686986535	0.1364232923445113	0.38600862143277315	0.021410291263719048	1.3646414728746745	0.6726725477774401	0.3766567439675165	0.16273717753229916	0.5601662501496893	1.1069977211941073	0.6587949698017092	1.2927331052111573	0.31068493793668317	1.2062180621370047
0.7945947743872684	0.4220269497984475	-0.43240897416279533	0.23890434116857673	0.27850262462804765	1.0611132802732381	0.020239791511198153	0.9610105997702119	0.19660560652763165	-0.45761786553380973	0.29436012719137217	0.4885023673164116	-1.0220815872774005	0.8777711381367844	1.3775983842538424	0.3828158671652746	0.5918309290223561	0.6784586916390436	1.7672331545358158	1.221289393423164	-0.35753651583008084	1.52307132277121	1.2349357038051498	0.6576499990122469	0.3207730370634222	0.9430525425244749	0.737538971232982	1.1894597932398898	0.3131905048125459	0.9360804727993539	0.15324082425696656	0.3819998589903755	0.03033891972136607	1.3610151279645257	0.7012337723446528	0.3644591641799616	0.1314604845519433	0.5573029560892998	1.114680865220002	0.6281204026945011	1.3040938846429906	0.33789882171211205	1.2038095888476177
0.7922004196997733	0.43625130018827535	-0.40100547211262605	0.2627463256152939	0.2765872181766361	1.122296906577968	0.020496622035530727	1.0148843466295419	0.22336996171159665	-0.45080794626826703	0.2959844405127451	0.5675995914931982	-1.0373806874332039	0.8730878257777194	1.356857359300783	0.4046821886639721	0.5885940264055848	0.7006227215466961	1.8005330326750222	1.2440628148824557	-0.3754341932939237	1.5376200378693672	1.240738958226833	0.7062684013375259	0.3151658709806854	0.9560660376568422	0.7318653136315728	1.1956664875087875	0.30437918606621045	0.976113321138554	0.16848007076674767	0.3739721311363107	0.04599936780469365	1.3636155388246514	0.7347256245929993	0.35127255859829676	0.1123876429389421	0.5644751558035807	1.1232564358944852	0.5872452279362044	1.301424252953569	0.3472616165678766	1.2060592274761102
0.773512702834199	0.4280586239988148	-0.3766035795341127	0.3118472994061118	0.25668422054701684	1.1823756512154788	0.0248570613716519	1.0629478822376566	0.2780112430926893	-0.4322546263283849	0.33093842167532433	0.6570815417273665	-1.0660936805927164	0.8715597479423393	1.3606619442109684	0.4256567415215649	0.5935244159934219	0.7107488098682008	1.8373996608054832	1.2786986699098797	-0.39966413767538417	1.5490033142547055	1.2456124420274666	0.7411579268576096	0.32096644058582785	0.9816518532123277	0.7213148341956739	1.2175199952213893	0.2982643988521745	1.0037941043980803	0.18206707462114816	0.35650291071705303	0.05143801977291797	1.3816890143725555	0.7581439958806728	0.32568911004697126	0.10829134575613189	0.5627703619151082	1.1225540165159131	0.5711511705230476	1.3026566703063343	0.36372871507024435	1.214068439298361
0.758031711222657	0.4154462901996473	-0.34036647014150695	0.34420199034615173	0.23402702916952878	1.2502070241648877	0.01194777406912854	1.0895243515511723	0.3045173427900053	-0.41924543432041955	0.3844540070854884	0.7329860891141271	-1.1023832620694778	0.8867717766981453	1.3939546898278967	0.4463411414308226	0.6049324928504474	0.7223281347572911	1.854242160610811	1.3074394968182041	-0.42689973381601465	1.5741010177143795	1.2529032115264542	0.7686584532559702	0.3159964745664182	1.0017389762107434	0.7263856072578889	1.230803720963056	0.2732299996246962	1.0347253326111336	0.19992709986285254	0.33708383266774733	0.04867158206154668	1.4101057590914494	0.792364167796274	0.30637516161555634	0.11867529467515676	0.5691102736563145	1.1346021952515066	0.5420394294327767	1.3076711668704866	0.36976444421983656	1.2117087583557846
0.7503345553895534	0.3953498424409466	-0.3504398555415865	0.3813064694998106	0.21984074432317108	1.3157232072072085	0.020266718857207388	1.1008829113885386	0.3184540523019316	-0.40965128971818465	0.4534192469275672	0.8433535713943284	-1.1220296617166352	0.8976094652599829	1.4415628432107772	0.4590862525238462	0.6220788313449683	0.7356129489739238	1.8857225586164421	1.3469634215783899	-0.4345201162073818	1.6016078662199225	1.2555033855232547	0.7956338248687056	0.33385242236011076	1.0198796093226077	0.7473264979477688	1.2581721233767764	0.26197005179991917	1.0388582329177032	0.22538431514189447	0.3324168829765878	0.05548615143695147	1.4176624711265708	0.8102417628073983	0.3151403115894004	0.11047450494790592	0.5661028653026003	1.1539610451066118	0.5297832127864375	1.2947944050312692	0.3757375332198286	1.1992532141635142
0.7671353432109673	0.339288517204815	-0.3616948284768123	0.40190566340633704	0.2058224541748664	1.3660890045029033	0.021052495279791715	1.1038322958873716	0.31124649238688407	-0.40450943975460085	0.5290916937600321	0.9428144466065664	-1.1375976093929914	0.9236425389557068	1.4934776873738929	0.4486756450353629	0.6304157072119986	0.7666530719603901	1.9175093032470887	1.3950422061980583	-0.45097683848353365	1.6330229867888064	1.2699883510096712	0.8228242485542874	0.3397213258096242	1.0373218162400024	0.7614276869081082	1.2859117730555318	0.26879288618413993	1.0577062757908722	0.25743964625977267	0.3321921235230032	0.05847962942802837	1.4292591586253425	0.8248238319069214	0.34597628902025573	0.10364287277930262	0.5401522380186392	1.1469380035149195	0.5192986682764157	1.2975985483491637	0.3918548806315014	1.1944373057197784
0.7772561197615204	0.2733059674186124	-0.3715888657688783	0.4493013503561703	0.23364092308503626	1.4058643250536615	0.02704034820991875	1.0929980710720202	0.2942521654466067	-0.40414112395523	0.6212220280294716	1.023601291968494	-1.1390296869783039	0.9322345728931924	1.5630511620866514	0.4417518143288957	0.6328487219735901	0.8161857117288343	1.942093619904599	1.4265971761249505	-0.4715627313775905	1.6902304637829169	1.2769302059534673	0.8215113615902249	0.35099183011443824	1.0602003264353486	0.7752975364522451	1.327443866527784	0.29200772635894495	1.0632413213694725	0.31803955336762935	0.33373214200126805	0.06454075885531323	1.440157108623378	0.8774087530481685	0.40285620735620514	0.0994136404448483	0.5121437926858146	1.1461030818229125	0.5131611736108019	1.3041229682383364	0.4136602982092287	1.2036684024823776
0.7794910417176066	0.22464842182737632	-0.3721058103155048	0.5253583637051135	0.28934178192420273	1.4502789740931974	0.037926464875888743	1.084541644612317	0.26726016283366955	-0.41318604536302883	0.7260186444633152	1.095361546468887	-1.1515674151383286	0.9383672722687679	1.6291615736927505	0.43048356475682886	0.6367227892304372	0.8567371757294406	1.967021482420162	1.4437018364577459	-0.4818451700942855	1.7578461367446565	1.289389250191912	0.8196032199935877	0.3665644494964925	1.0883445659508784	0.8037464427406951	1.3611878358912322	0.35242499995830273	1.0863933113606254	0.4115375858672616	0.34674044222848516	0.08083330376636685	1.4669269723953056	0.9426789770031906	0.4744718810127509	0.08348760483145631	0.48703550786050875	1.1427827728635687	0.4995697497517943	1.3142210349055863	0.42133673163086416	1.1939099331202054
0.7941521326276386	0.15792631396285023	-0.38246755934023324	0.6091962439889674	0.3118018723730748	1.4920589096131511	0.06189945304085002	1.0792998186218845	0.2736043204550806	-0.4185917466326745	0.8279386151098705	1.1628470677477751	-1.1699945672407313	0.9590688927825985	1.6705307627062933	0.41863500928809155	0.6272860713696508	0.8921910431864054	1.9728606679119793	1.4521061795786703	-0.4881155663200095	1.8025450800595384	1.305760759770425	0.8085215035105016	0.4059386952886186	1.1082516592612586	0.839953398138156	1.3733164336888297	0.4426579030584318	1.124834751861934	0.5199010261609384	0.3893232018161387	0.1242076165588295	1.490926814232171	1.0036226927361762	0.5540155562744162	0.0840645795769032	0.46529771003488934	1.156327232664313	0.4863866317891036	1.3295165824243709	0.40749436615535944	1.1957204406273998
0.777489980337216	0.09497111600722556	-0.4244619188315438	0.6717801185229725	0.3154230255203401	1.5143181783925208	0.06984321136901175	1.0798287263330448	0.29877785372468074	-0.4245887034840855	0.9259533226940567	1.2286596019760032	-1.1902758576493295	0.9780975811697898	1.7059600207771815	0.41472141890884373	0.6284030760473146	0.9426785234611866	1.9821134300825427	1.4700009473850169	-0.5021468399049163	1.855962282904412	1.3214023669844104	0.8287233288950745	0.46177226149837447	1.124501239022846	0.9071119316902566	1.3744844564270864	0.48176660149082096	1.1598070998788166	0.6288106791194197	0.45906182035670956	0.1845998673765256	1.5218726930743822	1.03679138327786	0.6336248425838482	0.0816438613311102	0.4455093652468743	1.1811742969184145	0.4869146135515822	1.354753872285423	0.39265025054675906	1.2102055388199946
0.7505935533508638	0.04853138740289279	-0.4197781199087419	0.7437987441794373	0.3357846353309638	1.5215359835739313	0.08880295304141898	1.0781551221058	0.30575266486781005	-0.4314827996106529	1.0051615995947536	1.300329984282187	-1.19491630359132	0.9962952646317543	1.7390817766942857	0.3969224889264572	0.6172396695948076	1.0332659108584172	1.9952185010626784	1.4987902600774705	-0.5008916437541695	1.9207334513521226	1.3600341299353784	0.8616619400305513	0.4992010008869584	1.140694269809304	0.9663511795705387	1.380530641210241	0.5029009825000041	1.1827766399377941	0.722499032142162	0.5399201409321877	0.236739163463315	1.5624351691188183	1.0717338457243977	0.6951874456992815	0.07913033327568253	0.44288402734522947	1.1940748897462865	0.4792788239733346	1.366015282766493	0.38222540364571	1.2460513035653606
0.7070102223547978	0.03555729076803961	-0.36929795743622634	0.7649104393190325	0.383708496189237	1.5300577784324467	0.10386703720860746	1.0548999493416162	0.3175756648133906	-0.4373272069176501	1.0784114400110867	1.3488490021519801	-1.1698680048990113	1.0404962712749812	1.7795499639786143	0.3640420912207595	0.6217683706521366	1.1235681901846533	2.0258170584263	1.5203713528626945	-0.4702840214246991	1.9882955598023209	1.4233653644030042	0.8726414770757103	0.5614208616087943	1.1528111392245344	1.018067222900682	1.3933072945214313	0.510699619125352	1.2107692546919757	0.8102398326351029	0.6207669349549473	0.2817288348155218	1.565069527247266	1.0754887918234561	0.7380120195803613	0.06484464718762314	0.4458199371348135	1.209127152552481	0.5018506309657024	1.3929515393223115	0.3807092412821057	1.2940432482615156
0.6704812464809049	0.021081120541193647	-0.35045761452090907	0.7501256939257734	0.41171052859118945	1.5224470705068087	0.11619181962258876	1.0121315877639643	0.28691611545610285	-0.43995361465071675	1.1400401635318151	1.394317630900076	-1.1365317049893693	1.1154653636062437	1.7969087767792555	0.3597866175910519	0.6122377688240214	1.2226703980050229	2.0462689779313665	1.5288167332269982	-0.45400041951683934	2.068779194631115	1.467352063715892	0.8582947711109558	0.6625781191143727	1.153011378218436	1.060264467120718	1.3999054993033728	0.516374937658523	1.2431259156887555	0.8809200988138377	0.6899842447539895	0.332904803283672	1.5594453041730367	1.0996608051509213	0.802915926054274	0.040352223571641935	0.45914659918958867	1.2180014557154355	0.5349844197932556	1.4175526255351811	0.38545586322725345	1.323145287796598
0.6307670984881737	0.007329319326856603	-0.36922586653006395	0.7657319665932312	0.42315492645043606	1.5295530312380032	0.1222798337229614	0.9794993537921212	0.275114158550175	-0.458882872262872	1.2075695241923932	1.4380259134739792	-1.0996975416089654	1.161675775669359	1.7912231000859051	0.3790006415694703	0.5893254836483203	1.3172833755989546	2.096667374126806	1.528129499938904	-0.42118617381733464	2.13251316392979	1.5110201529820997	0.8674659697314062	0.7533207857759967	1.1597580417643496	1.085999224601904	1.4215685079231783	0.5078104962101654	1.2715345104405429	0.9484087549487109	0.7674478679127276	0.392441625666193	1.5795042564844164	1.0979159731003953	0.8612356423828775	0.011431856709981465	0.47008364517133483	1.2101622417709497	0.5769237711261483	1.4784548860051185	0.3911623931623456	1.3485453377842858
0.5784643987505209	-0.015570723987251211	-0.35236186943246184	0.7757089623238931	0.42347460568168255	1.5762854289462709	0.14530641924917928	0.9853158143851687	0.26479462002100634	-0.4581589064235123	1.2641687391188747	1.4549879438431201	-1.0721508840993945	1.1915587301814017	1.7775607986299349	0.39819953250428164	0.5716011304779056	1.3772741867087384	2.1056137896723537	1.531083619308176	-0.39971528019504954	2.184418785819562	1.5815039589565927	0.8680790463589684	0.8232407250497168	1.1927946019577318	1.1045998483692916	1.44432462666739	0.4661169228067547	1.317337557175574	1.0123202102125974	0.824006642041643	0.44788024930921677	1.6291887769069642	1.1125450694632015	0.9219124963534627	0.005855392070073007	0.47416353198699746	1.2048911635741275	0.6103825620608273	1.5759128021913962	0.41311844245541796	1.4137277605834417
0.5336932442581139	0.011912067862435498	-0.33112318515116324	0.7979127731863372	0.418340462332358	1.6260744002700673	0.19012546868033725	1.02309994479425	0.2671788601804651	-0.4476127002266773	1.3278914818513605	1.4586857478392146	-1.0286082019334246	1.216840601332701	1.7472997362807845	0.40736737739127415	0.5713161073344374	1.4253868525178794	2.1188676575846404	1.565290691357691	-0.37376471334163686	2.215431606463811	1.6246189025051916	0.8674992374553826	0.8620006285833351	1.2191343729471995	1.138415128085104	1.465661458398035	0.43143979003360267	1.3480559578351325	1.0370552495629588	0.871168528645074	0.49492661121969733	1.70153278576769	1.1428643901808406	0.9467426328748765	-0.007554986822532639	0.4892419088629552	1.2350526704185392	0.6301795315681681	1.6536059917074653	0.4423168744674933	1.449718864234202
0.4702053145255906	0.04077243452385889	-0.2945843489415471	0.8078217404795145	0.3666450982616599	1.653380288073325	0.23001497348966896	1.0903001844761882	0.29836990570595534	-0.42444164617161606	1.3628235296111288	1.4621741292788963	-1.00871482380279	1.237324340240315	1.69594550889414	0.4052484424487221	0.5728510437970218	1.4601428840296469	2.128949743832925	1.6041158586723956	-0.33717517974650735	2.21301139125116	1.6902546946161654	0.8675978524943121	0.8967702809242108	1.2329508635264073	1.1724278641713115	1.4772638257852206	0.39371568092518233	1.3726111018359222	1.033793416311635	0.9286911323567377	0.53450625691766	1.7677186849948217	1.11866102534452	0.8991636880695311	-0.02188739711521321	0.5079443692082474	1.2754942618872556	0.6628404833951015	1.72754497379102	0.46842883309651695	1.4936226331486302
0.429753522126388	0.07085059159940645	-0.30198333755448725	0.8072325165916144	0.30199485196407544	1.692126818655586	0.25827997405266295	1.1487742090388402	0.3474727228171955	-0.3979591125132039	1.3832340093589286	1.4526005267000106	-0.9765405844906845	1.2543780429588964	1.6600504256605066	0.41393789785517043	0.5855174109974518	1.4998652266066503	2.14328676588366	1.6385744946453644	-0.2888626931307819	2.2041804172957544	1.7323473031889236	0.8875287835550786	0.9245497008824755	1.2397969976466066	1.2015626100421395	1.4966601752019983	0.3160675337703112	1.3834491833437939	1.0003815890528545	0.9734134077059519	0.5556816165424872	1.8193811661804786	1.0938523352218383	0.8293972739444783	-0.03493462569764269	0.5443918794385297	1.2946058090055865	0.6922584539076101	1.7964052330373683	0.48262070353246295	1.521204842987306
0.37945735217222526	0.10638034822373914	-0.3018039894464738	0.800785373103713	0.24530150476578458	1.716013795415774	0.2696089532620385	1.2016939405194522	0.4062274401995264	-0.36630950945881025	1.385470112878203	1.4452252626133013	-0.9480311903771137	1.2597803725133214	1.6642289447920544	0.46745513447593384	0.621596233018895	1.5447575288710296	2.1404804119794982	1.6686945664390376	-0.2558056674241313	2.1782647794677317	1.7696525069151847	0.9002715099709784	0.9332801985654282	1.2598691027204796	1.227041492108435	1.51543364465574	0.2140066888485237	1.3843917828491579	0.9786014820646495	0.9999706795126201	0.5513169728805585	1.8333095675262747	1.0417316575771032	0.7536371691040149	-0.05452004992899336	0.5803500713705483	1.309114969444066	0.7379605552677677	1.8597444564339631	0.47533598640980096	1.5680392671155015
0.3237265537033217	0.12794287698687837	-0.2980482290669015	0.8007606632228331	0.21869413973354698	1.750509230163927	0.29523448739950847	1.231239609318098	0.41549594266482026	-0.340558451426294	1.3629380247327203	1.4091782555031516	-0.9192281482414082	1.2955116347547564	1.6832652511455748	0.5127552828371129	0.6417391965554785	1.5895887365487664	2.1386685905115477	1.7180109331312945	-0.2229585024016238	2.1379242111337478	1.7892914792596195	0.8725012773818106	0.9307523113715233	1.275726918598628	1.2485245115312336	1.5482629310040676	0.15848580058256884	1.396843405944706	0.9829846433136163	0.9851715181577054	0.5057825902906707	1.8335676168721906	1.0201919651662226	0.6675797748224189	-0.06973042824882596	0.6075630951774278	1.3226259108730327	0.7665900730149747	1.9239428577097233	0.47845568737711985	1.6166561691048507
0.25564238799436345	0.11249082490079351	-0.3541609771199049	0.7736912937789431	0.1559997935784932	1.7857319264934144	0.3194817074983373	1.2455445051948668	0.3807596232087199	-0.3352022923305138	1.3633573803587902	1.3759363139486156	-0.9109003721444031	1.3065557171179425	1.7124535005332409	0.5692131169007429	0.6606680023644204	1.6025217817120907	2.1491992557464625	1.7480397954354026	-0.22276274999876752	2.0898939024016716	1.7681078023957486	0.8287280814270712	0.9102928849751392	1.3039967710015357	1.2992649568183012	1.5646664600937177	0.128138644226315	1.4620800750427527	0.9406974493046381	0.9815566369458866	0.4659329068940278	1.8370838523769706	0.9914510723367232	0.5991024962840379	-0.08736993304261799	0.6199993766757728	1.3239910513086026	0.8022112425902055	1.9660946818971259	0.4633647031239261	1.6501111088564848
0.20607268100138768	0.07567916068849588	-0.45174111772332104	0.7675363980179941	0.07361121990402199	1.8221283253907292	0.332522337687614	1.311612242198442	0.3681178577202816	-0.32333761420793367	1.3638912311064515	1.3457411714148098	-0.9268367019960936	1.3087738462851293	1.7157654313943413	0.6091413436191948	0.6844431210418178	1.5962575500950869	2.139739709604014	1.7844898620202927	-0.24575278220087568	2.0402821951853585	1.7589598499821715	0.7963336352052057	0.8891429330324216	1.338953307955425	1.3040424662771484	1.57835373148967	0.11402541791760198	1.510926219985474	0.910163683731634	0.965310829404227	0.43406382260945103	1.8815860905468373	1.0044450669299974	0.5617345745422058	-0.10150639968904003	0.6178030301589074	1.3185253570656443	0.8182020502364773	2.0145988480345736	0.4527177236687937	1.6325749317856537
0.1545859389587997	0.07280099762790636	-0.5333321986658746	0.7751583285586022	0.0424011263484281	1.85663028987488	0.3554255280521856	1.3941736689497548	0.39747178211728806	-0.3185840314169063	1.3475018752073162	1.2933532214028243	-0.9339267789543761	1.2678306974816143	1.7226584056016918	0.6155807625114379	0.7097795331606582	1.5835417301287114	2.146223317103453	1.8125877252695104	-0.25597379110946716	1.9914477897934113	1.7614526021608647	0.772964247244895	0.8482342267374772	1.3649806690331112	1.3248419828793492	1.6062308028321948	0.0806677101672869	1.558194773579238	0.8995047080092137	0.9588559321338422	0.40217967184383213	1.9441477743972573	0.9451268063484346	0.4760210307516826	-0.08072594272537474	0.5946576043519805	1.3436250660470228	0.8017736043737507	2.025575481644552	0.4577141678215807	1.6366371541914178
0.10855604441617617	0.0764061927742983	-0.5833966955233476	0.7796692545903803	0.04519476104041177	1.866102531852216	0.3819711849173939	1.493237930827096	0.4090884965074835	-0.31232624959132127	1.319287794220445	1.2231811079002362	-0.9459288651379765	1.2216634170505214	1.72221804944446	0.5856286087436215	0.7365422869028333	1.5603461520670494	2.1238775189987362	1.829779800552243	-0.2753063983492018	1.9426171583219578	1.7703081219631287	0.7343570535704664	0.8109929157114694	1.403486812966857	1.3397493546537274	1.624504445501718	0.08520556369998	1.606315299937537	0.883112466482431	0.9436953520279474	0.37190415766949225	1.974889468562846	0.9025502514956223	0.38671831964445075	-0.0448522904698674	0.5544602178660976	1.3564159909522338	0.7774301252450655	2.016268731133994	0.46314257056984276	1.6585636043401877
0.072042077869737	0.07927481879446527	-0.6303120506018814	0.7676331021197103	0.06435149449059503	1.8360272529766217	0.37117545414479963	1.5456135122993961	0.40765629447535057	-0.3497784517381152	1.2764693776638283	1.1431984451549346	-0.9527005871299206	1.15737063620738	1.7197153190959213	0.5637860677420201	0.7496338391653117	1.5741983313449623	2.1349289734961774	1.8501930183632211	-0.2977544374118703	1.8993291580823446	1.7435552546830002	0.6861794485878725	0.782826660523677	1.4226680399243439	1.351803540294942	1.6436301270481226	0.13847702734922582	1.6414869832769525	0.8419061483142825	0.9421164862367171	0.33676448803866954	1.9628388146419398	0.8672629224516759	0.30594990482447726	-0.014866952329302486	0.5448168490290769	1.3784159837585315	0.762463602218002	1.9697083186188038	0.4298432393335476	1.6474877416141223
0.05111867246430544	0.06843922398151725	-0.6828944542306782	0.7811015125006527	0.0624093986785043	1.7910372880540262	0.3500911736314064	1.552221048114611	0.42423948505756137	-0.3757793502809168	1.2354677090004158	1.060427470658533	-0.9706060399040162	1.0856359973676812	1.7227918519109022	0.538950118063741	0.7527190359153983	1.5742431340418328	2.1518108607247215	1.8165043928576285	-0.309206246901483	1.8537322732846468	1.7551841676377176	0.6459112449806302	0.7672360029232695	1.441636976467	1.3477994989852162	1.6749130205544644	0.1670456205952822	1.683835248444113	0.8576856590679556	0.9364114808469651	0.30610999391811344	1.936267248013014	0.8151820371066416	0.2575483918832443	0.008726110172672835	0.5353611639228972	1.3900862428523282	0.7446553640159977	1.949323141914558	0.3856302465120932	1.6768254378029508
0.06380738232914807	0.06655691064071526	-0.7429999834961969	0.7755091478550482	0.0728397491061668	1.742610850314455	0.32940017092367324	1.5518613299018336	0.40914620544956193	-0.3943832211719601	1.1978388183164146	0.9935319226385685	-0.9781571208417172	1.0358774535147728	1.7542936752530127	0.5251435320548816	0.7470731258627398	1.558950480176655	2.164666478024487	1.7435105205051982	-0.3288086750208302	1.8138015527162856	1.7430187351743414	0.6039226247906164	0.7431427210701992	1.46904005359538	1.3409212406863085	1.747729800523489	0.17717245209788807	1.7344907031669592	0.8831043036858501	0.9237854104312451	0.27339023293469034	1.9131355042184761	0.7761602610271192	0.23422244938284792	0.03719317774622062	0.5058322569372475	1.3811268868209872	0.7215907740453165	1.895440934271139	0.34619513417802317	1.6805232748101908
0.059281127521847776	0.07523894470989938	-0.7716007317799625	0.7671779522151041	0.08072363797658029	1.6944766007829313	0.2911668246891717	1.546628649289692	0.3805791632019996	-0.4099152531106127	1.1570344123323706	0.9387027039689672	-0.9930351998030582	0.9975475305838832	1.7643032379583985	0.5026843967357165	0.7356231638842727	1.5383045828641768	2.1716446165043086	1.6984535948140782	-0.3719325472707599	1.7720964605291063	1.7410106192990742	0.5361301321250307	0.7116589838648063	1.5291451249314985	1.3234983448559512	1.8329269337956755	0.21723863171250235	1.7562597431393627	0.9219807180100836	0.885076005427033	0.23687835456894368	1.8829913320820215	0.7297564104394283	0.2368140857696251	0.06167549020174858	0.45637066743724536	1.3923041116149122	0.6928099015261988	1.8471633778140917	0.3180981350518454	1.7121251435180507
0.07310927990613866	0.09147235869046688	-0.8057647880417088	0.7593371409395395	0.11731623421004153	1.6596554902084957	0.2295917890036146	1.5487183682291752	0.3322487212962007	-0.4479863961716264	1.1433956982700229	0.8662768447492771	-1.0006910442134371	0.9764351042345346	1.745638212537795	0.43870312371740977	0.709421057816418	1.5103721378515556	2.1976031165940326	1.6937300956703467	-0.40165796113600705	1.7666137088357672	1.7400154050896055	0.4755365373013037	0.6823956385998287	1.5424637991230898	1.2942853174654991	1.916019882271596	0.23834784699751962	1.765555596422471	0.9345778235756139	0.8444363051896584	0.21236078586491575	1.8827220087355563	0.7388796995163314	0.25971477147894223	0.08260271864188887	0.41863394872249565	1.3867556688916274	0.651996911286594	1.8013033952201387	0.3339273870014079	1.7066614388102728
0.09119372067104592	0.1545163949445821	-0.8310792459933485	0.762162914107346	0.14845826989590344	1.6411265882952442	0.16037672275918774	1.5828519684704498	0.3149679220661034	-0.47277777073664023	1.1460690903862187	0.8410659590581039	-1.0183413972038937	0.930674472761462	1.7190730656329294	0.37282419791459487	0.677902197455136	1.4811281957123574	2.2172618171593257	1.6839612642070692	-0.4235944280407608	1.7476257310607963	1.7817318604244243	0.444936171908157	0.65533577444556	1.5584374940486352	1.247968362227636	1.9851575932475924	0.2317322464334861	1.7897518330450637	0.9495549632661155	0.8336552046589807	0.22701583607869394	1.878077120509078	0.7386144175183247	0.2761479089056461	0.09798860542053756	0.40176363908303225	1.3829328985903493	0.6394016130194629	1.7174820498014793	0.35813675876831125	1.6820846299081382
0.11601739263427051	0.2096884820234004	-0.8412176890404524	0.7550090985322999	0.18298333032208164	1.6100155282991202	0.10624547540757208	1.5973351992238929	0.35133667126497303	-0.44169498843617794	1.143551577170503	0.8135550153473531	-1.0250320491291038	0.8955465861224239	1.6748973255171045	0.3013302952584733	0.6480954169724866	1.4568139078864104	2.2312596697323643	1.6733365532500297	-0.4258292679733689	1.7261906174403197	1.840514352789625	0.4307154080413128	0.6393918214278755	1.5629382362495243	1.1799230275800927	2.0670682733078687	0.20781184992908858	1.7550092579115144	1.0043626425478982	0.8183230026740216	0.24547575223567764	1.8644493591779407	0.7393982052397081	0.2927827395532618	0.08893262438547149	0.4044861703452911	1.3994777763897817	0.624934912727546	1.6544033669465208	0.39919940740584453	1.6542947930617569
0.16850924385950128	0.2216910343081821	-0.8475827885601396	0.7605553990789798	0.2087671803031395	1.5666757968491922	0.0621028751358037	1.5869811067688164	0.3565164473589244	-0.41425624598761585	1.1337008583357477	0.7994578855499438	-1.0376424141977747	0.8464149525655602	1.6620612159124555	0.2501066412569874	0.6210841107901472	1.4473564658742633	2.2673494903493925	1.694541002842597	-0.43473952937364635	1.6852528890868725	1.8833451178731977	0.4271735835708423	0.6127251340642745	1.5769753605349754	1.1813905139778211	2.146525626668308	0.18479380674653442	1.7244094657891942	1.0251740253099941	0.816828074826877	0.28642412978832377	1.8352760037554892	0.7237333032574123	0.28980351197690113	0.07292828581686364	0.4172810618293502	1.4088358963003689	0.6234354445221065	1.5925849732232007	0.418518786354743	1.6852208358595342
0.2090276644333066	0.2317124219641402	-0.8341035474225921	0.7968804492740135	0.22623462549655465	1.5401023580620772	0.01717737435624033	1.5871594416454902	0.3404009861580891	-0.3830915285534529	1.1242281113481742	0.7953879077535951	-1.059991582538744	0.8058753108940495	1.6598990678213403	0.19957045980791668	0.6105088327379795	1.4508307113679588	2.2827499728269673	1.733624761005991	-0.44703901143058233	1.647836605946156	1.920310722437934	0.43869847366261183	0.5600160508003904	1.6221144211417104	1.1555587808827725	2.23116349429545	0.1727570769025009	1.680794736405734	1.0505750840220922	0.8367990622010961	0.3437984485572513	1.7886517481488222	0.778382600674057	0.32046209657490626	0.020262231147016703	0.4534526322886937	1.4257150151133746	0.6404118181250055	1.587102715500575	0.3976112519429943	1.7258202209463245
0.2587855276644964	0.24038536463735727	-0.8089965706155168	0.8108552596828691	0.23109890975456718	1.5086899095018313	-0.02249701769368424	1.542011757482475	0.34722562651824107	-0.3289789210193557	1.094186246793728	0.8116522618347997	-1.0748197772259718	0.7770312212940563	1.664695892885431	0.15829832616590905	0.592235886635513	1.4591314292063553	2.318002810700649	1.746187497943157	-0.46960638303913615	1.6188784334160615	1.9315882445935735	0.45307963548434155	0.5072861108465355	1.6344291192666565	1.1199430262156067	2.284190572221197	0.13646113447713898	1.6124698536760635	1.076443854768447	0.8726943956021873	0.39988400371702726	1.7484223561872934	0.8150735126529114	0.3353594494761127	-0.04257634275511268	0.5055846931589476	1.442355629762198	0.6937180301576622	1.5363871054820444	0.37989048899273387	1.7574542718403792
0.33547189438337527	0.2570640702108037	-0.779340833461085	0.8491927923984708	0.23036925228844268	1.4786901770151002	-0.04059785537228025	1.5254525258569855	0.34617554695616864	-0.25191371575794347	1.081989067695996	0.8172312787376453	-1.108698982802903	0.7617050073024845	1.6685902153434777	0.1179351016531726	0.5994075388558053	1.4607429686362172	2.3493519172955595	1.7586125071456944	-0.4945095569682575	1.5797040065146504	1.9344771957940459	0.4648647267029252	0.4491052467840705	1.6668900850558095	1.099643576634288	2.343281887641961	0.08595923854101448	1.5774541007033613	1.1040628839632363	0.9112281552556354	0.45011796943201343	1.7276017825054446	0.805537830651834	0.3407978763243143	-0.11745568884280946	0.5387119888174476	1.431751254890941	0.7650788718814799	1.5182062229416924	0.3884635749290789	1.8057462375626687
0.37999879833419853	0.2773853743451	-0.7348185448041794	0.8453856403813889	0.23552563677166657	1.4618398227402478	-0.07598228924902152	1.4999262508172149	0.3345323693494401	-0.18686708319991974	1.0435256041377436	0.8431194968112751	-1.1384024497301355	0.7553968812517271	1.668836701994724	0.10177764364566788	0.5988690596481991	1.4791270085854689	2.358823498483991	1.808058309800801	-0.5316230074674279	1.5333081160758275	1.9442005801202065	0.4735119586707498	0.4054262788284578	1.7054889322274729	1.06774677833971	2.3839176823913775	0.062259415234521595	1.5218192978676133	1.1340109254624557	0.9631281653771945	0.49980838286939894	1.7100180996480892	0.7880846868375204	0.31302253276982617	-0.17521601223220928	0.5509337746234029	1.4411437311326005	0.7946188648457614	1.4783314019065474	0.38449004811121706	1.8120207257355379
0.4097538776512857	0.30419429033883316	-0.6749690261712756	0.8830898680018414	0.23194422111696822	1.4735757018695843	-0.11540766674598904	1.4541200994172507	0.34924528007401723	-0.14781865911190853	1.0216253083499587	0.8476669580362456	-1.146355346611677	0.7369749970852719	1.651075708345921	0.09921104856622208	0.5865438007904359	1.510567640528809	2.3759657803437984	1.8833893374867707	-0.5723262807478049	1.5054081885913895	1.9689842439289926	0.4799516395261508	0.3604109748323922	1.7474121175108537	1.0630241827826885	2.3968861611170516	0.043874829604667	1.4625024565769214	1.141406506002689	1.0265054753739302	0.5529154106231322	1.7045840313831313	0.7970777465699477	0.3081952606813755	-0.2233514794127857	0.5557163582646546	1.4400543840498163	0.8086455803356125	1.4679824892294424	0.3828589429190733	1.8295133011347506
0.4524041407827582	0.351181115489925	-0.6582984436999625	0.9428674932245373	0.22674394746284965	1.4671513924438644	-0.12439746470162641	1.4184531240825258	0.3660221622712147	-0.11003748348028389	1.0117207906026484	0.8575660631028136	-1.170196625188754	0.7081338076323704	1.6416453700442353	0.10136843379303988	0.5838288276503596	1.5526563800950708	2.381059887079774	1.9206098361545507	-0.6221583762193962	1.479794565040748	1.9977405104293666	0.4803983775338317	0.32768209323573666	1.7655050084551906	1.0838973073809537	2.3795039785523553	0.004595220395273219	1.446026043531249	1.1445614847732428	1.1078858788623882	0.61332041000171	1.7171219726611304	0.8012318214932798	0.2901315672157336	-0.25886581295576233	0.5590043984825785	1.413577803202746	0.809207587589451	1.4760834823496354	0.39917245614304997	1.8572595363095143
0.47108492529616147	0.3806777553293706	-0.6506216413510801	0.9398010275133428	0.2289857054856775	1.4610935592076888	-0.10456002783650938	1.385316370074965	0.3411547095783836	-0.0615142867700529	0.9937577475383137	0.8906695464300526	-1.1975760618794755	0.6571397157252423	1.6393199613978982	0.10574867782309591	0.5957470857183101	1.5945292521218648	2.3749329545794593	1.95600586395402	-0.6604276623591246	1.4220675575717316	2.0465449190972627	0.47354997892672246	0.28771970287878934	1.822571267652377	1.1047470643614208	2.366752869214413	-0.024984612960336973	1.4401819733800265	1.1531882871310413	1.1865099267555594	0.6628923777189019	1.7279876038575899	0.7737269016090395	0.2513967486454326	-0.3152714962842602	0.5581486500431488	1.3999748957412135	0.8323015098802701	1.4679158393234422	0.39584551350200453	1.9004148098611626
0.502193663189785	0.3649024003335982	-0.6229123586630276	0.9251262563430134	0.20076734098799737	1.4479341137368833	-0.09968421890333097	1.3287979322368622	0.29508575676740173	-0.01933383335099527	0.9787078466158687	0.8957339821942831	-1.2047571103936494	0.6058659368549906	1.61442404055293	0.10391541768332221	0.6099517606228065	1.6123498642165317	2.3693957393323006	1.9807940454170172	-0.693914402799973	1.384923650852785	2.0649575611361906	0.4461314337053035	0.2604880810641387	1.898625004039803	1.1174952682512427	2.3833846975649626	-0.044728950528072596	1.4159908535423908	1.1292633329760808	1.2702682020187006	0.6900247921558145	1.7426112352372845	0.7475049819333404	0.22086817112355756	-0.3555239089723363	0.5597830625325557	1.3932156018374493	0.8250787193695611	1.5040328174766548	0.3875912893094987	1.932234686927114
0.5491227934504593	0.4089641456317577	-0.5955441890431572	0.9218544850783335	0.16161612471075562	1.423583791384588	-0.09157199713703293	1.3174942446692417	0.2916267274159751	-0.017251268666786543	0.9562292814910818	0.8911601935622204	-1.2049118698895307	0.560972046564084	1.5940378128180972	0.10674483358132394	0.6261013353858509	1.6111116805939247	2.3549033557788794	2.0034952300848814	-0.749815351820654	1.3429487233503017	2.05981286967184	0.41014882582600043	0.23792080288979775	1.9718132833432023	1.1303077330900098	2.3962561583153215	-0.038790457188684846	1.4024056432881182	1.1174883541782124	1.3701834909652952	0.7016653872010645	1.7600358294202167	0.7096902389447484	0.19085354680918667	-0.35630096761816415	0.5443393726804968	1.3747132511261833	0.8160408448887312	1.554810351316942	0.33466171661371535	1.9919232991023748
0.5494534899472877	0.4184669376446147	-0.5521102972378223	0.942757671531737	0.1286076130680608	1.424845274857335	-0.06889137140959822	1.29679520513738	0.2872864410706003	-0.007765399494311834	0.8928461616373408	0.8900723929691946	-1.1913033125694659	0.5239349930946788	1.54824795044444	0.1189284778727793	0.6202585652624171	1.6092937772269615	2.3255914542403238	2.001841091884295	-0.8080621259200667	1.310076240484076	2.0298161229008955	0.3665989988751016	0.23185564926154462	2.011111112928763	1.143158754498144	2.3970605478574916	-0.037584458047364634	1.3679456608780423	1.143918707961656	1.4548276237044473	0.6832031531239205	1.782617652521275	0.6719876378916774	0.15734452669154772	-0.3588217097204921	0.5127850454328546	1.367591958807217	0.7843220471846208	1.5722653557901292	0.2856245708171562	2.026764149130445
0.5737190969837102	0.4016767524605295	-0.47128847901346305	0.962979048309004	0.0862394391836178	1.4034565443290545	-0.07277870151228942	1.2605596921189004	0.25476824929427466	-0.0025343287832236133	0.86852105229855	0.8782729277907178	-1.1626314066917316	0.4703479441207093	1.4942514284552386	0.14114641100711237	0.6113402013191782	1.5958651870830989	2.3096548651689717	1.9805368599533746	-0.8448333036367653	1.2651281303584612	1.9824019483004922	0.32569752037931143	0.24810949323359432	2.031641171997948	1.1817947737657304	2.390361395258197	-0.023875365478387072	1.3466781681671087	1.1644226832780589	1.5128655092745142	0.6520236500870463	1.8036436635464734	0.6353353123852602	0.13047923266996922	-0.34269941116103786	0.45667621208239406	1.3285292293575168	0.7559565203186532	1.5713564934355826	0.27100221856725837	2.02126307156128
0.6046153154642597	0.37684911691751377	-0.3977209400952844	0.9748098952261891	0.04021467461189667	1.359630410467616	-0.07523826034220532	1.2573054616770354	0.22701184232424967	-0.018957223160524724	0.8377477984252149	0.8567311252879023	-1.1307559142788541	0.4143696594220442	1.4578808682414715	0.16890844275990052	0.627424700905739	1.586891071134162	2.2662915003979993	2.0044073249805323	-0.8814343002104403	1.22764496076686	1.9488240812047177	0.257994137688662	0.2466519065441485	2.0795761622602713	1.2337304727031773	2.4132993920042334	-0.001956997539143044	1.340292464399126	1.162674079098506	1.5395452888574261	0.6121519464488803	1.82810949740606	0.6239245689891809	0.1283298633459145	-0.33980754476810043	0.4138943759362282	1.3063355632092892	0.6745616785221289	1.6147806037377035	0.28051330690095655	2.0394273203304207
0.6063376801124185	0.393980968385743	-0.3911800090971527	0.9779463722665437	0.0021116088382179946	1.3366009963803447	-0.08420125420532432	1.2497163219252578	0.1965793027280657	-0.026544349289377545	0.8172506886336086	0.8438390727151102	-1.105239049052416	0.3707551206847898	1.423483867554088	0.18112405174550456	0.6249978156741146	1.583347585108939	2.219666638165699	2.0158415377247745	-0.9139901145282463	1.2006485853270386	1.9407845427211174	0.19516804095952925	0.2472948140125014	2.064246754838252	1.2709691084264298	2.4225934684243	0.01885315219112314	1.318951216887886	1.1661745829696362	1.5403111358844555	0.5728006158867114	1.8552059313939107	0.6421000033344312	0.07853350812994168	-0.3301838720972164	0.38029898811569024	1.2989984963720018	0.5791248684292818	1.648367309095858	0.30361016992053974	2.056143370720814
0.594680052042454	0.41918394740041104	-0.37337883021944196	0.9870295414419135	-0.024634096046873492	1.3021551708470143	-0.09040784666424787	1.2641736407735427	0.17054603375507144	-0.04561472363659298	0.836138245318312	0.8115494652771087	-1.0885781562914196	0.32813194889499664	1.3956652277170694	0.18724567672200845	0.6420071591738717	1.5975934850563207	2.1807431112672755	2.0385174254617886	-0.9250547251771646	1.1836798474861763	1.8904318920425194	0.13111460284227316	0.2506811935687964	2.0456402879558526	1.3253630807562495	2.426652258404258	0.031246010483476926	1.3203741363068418	1.149980781343413	1.5312555497514515	0.5418540638259518	1.883121609421707	0.6837975101120303	0.043122982646477175	-0.3242064839803436	0.3844112727182241	1.2760746534435736	0.5378190952113635	1.6736530716158196	0.3187032462808911	2.1120863916770625
0.5893804196925365	0.38882890957745997	-0.3936645078875719	0.9524506561624067	-0.025672015628842915	1.2626626004490595	-0.08718930133719785	1.279057743942072	0.10858786430291614	-0.054998594215815266	0.8416629797999245	0.7793336942489968	-1.0792183903402675	0.29388449857716803	1.3663515175211662	0.19653412270141682	0.6890952299691505	1.632333224678317	2.133992428099701	2.058666430883888	-0.9360493234801966	1.1447720732271194	1.8337766110918707	0.07487313919443812	0.2630431791922767	2.0286097761180497	1.3573989163767275	2.4178727456760525	0.045034459998597634	1.334713560663753	1.1551221853456684	1.5060200577684253	0.5017007328883037	1.9032995650722224	0.7098240857710152	-0.030523960448143483	-0.33518722392280476	0.36304917750380605	1.251846422128423	0.4990053959123448	1.72143014786963	0.3261849906717455	2.1610313443385873
0.5780796480963948	0.3284888578987387	-0.3479307403441842	0.8881134477968168	-0.02959016205077749	1.2474905421311329	-0.10375907565076126	1.279345823358237	0.028176511361457213	-0.05353138368210743	0.8384059384554712	0.7378991422875791	-1.0547822466671708	0.27625385993050744	1.3315124302710435	0.24614039406274185	0.7094209556575852	1.6502814565761905	2.1234956798125557	2.121159687778949	-0.9264069745462642	1.1043907717112726	1.7781354109707752	0.016781752466924222	0.29295316640050073	2.0013828351417122	1.3696295275323185	2.433231059591136	0.042080652423484126	1.3286958268310953	1.1457325522797661	1.4746910872659948	0.46913511359554355	1.905176059830384	0.7379692999322629	-0.07287710680082699	-0.3508045817725469	0.3465783660914184	1.259846000532884	0.4782580592325423	1.753441491813237	0.33816415012574297	2.225873258845106
0.5594598794491502	0.27841772477429816	-0.3077725889822685	0.8834916323613362	-0.07837104793530533	1.214961271015997	-0.11404966828275546	1.281901956590559	0.006680089854231798	-0.04716711980862158	0.8092979678446088	0.6843001315493646	-1.0509718625721063	0.2638636259589939	1.2936305210687988	0.3253062865709848	0.7256795338952104	1.6739196309766353	2.1243775204545656	2.139121914067563	-0.9149134427539707	1.0779935690485112	1.7256685196789339	-0.02565241759777126	0.33788269021288186	1.986490059970284	1.3884054084331932	2.470635787339866	0.025971501138341714	1.3260541038548055	1.1383861800877135	1.4374406763444338	0.4586245046284613	1.9367545353701066	0.769536651867797	-0.09397105865775901	-0.3619963783531463	0.34285373776627626	1.2643077147961799	0.42718814328718435	1.766674527695437	0.365339760646701	2.2799362172465782
0.5657840732427772	0.23340703077366923	-0.2859800355438701	0.8875985060816859	-0.07860532121237838	1.206697030198359	-0.11362629962481777	1.2862841170216417	0.0018884940750893801	-0.04625697851498465	0.777488877985695	0.6237162203695951	-1.0186819889397787	0.24129758143964763	1.2880136247899352	0.421666250573786	0.7556951270320711	1.7034907685687368	2.1355668309332643	2.1701696805309103	-0.9215147075681258	1.0477673340730422	1.680965242551953	-0.06903234152979146	0.3944517830960554	1.9741929754605423	1.4094841680680825	2.481585309718475	0.024879339587727443	1.3088251579358374	1.128371108916436	1.3969062800732766	0.46727266474670676	1.985963042436111	0.7950833082758425	-0.1085719468246131	-0.35098870919739994	0.3455516913971155	1.2523356856114696	0.4154516953536852	1.7388306206015447	0.356708218775071	2.3152826390384122
0.5683884002187451	0.1760586087966235	-0.26905273911402816	0.8958275065352742	-0.050033026137246715	1.2167273758424513	-0.12991786389183954	1.2883204879210945	-0.030438237923788452	-0.05325004690291674	0.7614162459409861	0.5814377553408485	-0.9827371404122808	0.22689781943647125	1.2942910232600993	0.5231447349483095	0.8036263146743188	1.7478603727029582	2.148567962879912	2.2181846606694355	-0.9071592668283989	1.0220943593327687	1.6527997370929814	-0.11219127272396938	0.44150495621981056	1.958460308953582	1.4130091732129448	2.5002115329033527	0.012356689973601481	1.2931466417169495	1.1116327734984643	1.3370134353091194	0.4740039048923473	2.0238424316163908	0.8296809041249714	-0.13115065239211315	-0.345794350632686	0.33925758342355505	1.2524248235314164	0.4101800907785367	1.7075572728898294	0.38955380888842706	2.314854927402538
0.5806966775971408	0.17152297776982361	-0.2831421154817777	0.8880260480329631	-0.024962375183227886	1.2160134393968904	-0.16763286544501926	1.2971320599044298	-0.036919175302943204	-0.0649103915798935	0.8031953778637835	0.5283211345025778	-0.9515904859611144	0.17505914024857067	1.3152973770577134	0.6222135137566964	0.8509419953490408	1.8050951391264576	2.169060363903284	2.2395324595368193	-0.8917323021249299	1.0015756794055277	1.6637176143032562	-0.14946538117335	0.4808843034455646	1.965747710486268	1.3876319402840718	2.5389229331297445	-0.01117598969496444	1.2999566439129389	1.082331996901647	1.2800965721989062	0.4754560818728031	2.0595822660256813	0.8630871426375976	-0.134248951869976	-0.3489112403693456	0.3277667587193216	1.253649710530078	0.43521933254088835	1.724422122740798	0.4310138348207719	2.3155463253381985
0.6095976628637604	0.1808809342968845	-0.2942995019464669	0.8789520306653271	-0.0202961852911455	1.2457289116419794	-0.18746110788305145	1.3155706667687106	-0.01456078625478473	-0.07264995516679387	0.8121070987555589	0.4901296404147576	-0.9285862340579824	0.14063552210685862	1.333495218626803	0.7027809114054874	0.880357201025628	1.8505101395209937	2.197329592821697	2.295426028250101	-0.8948094505387466	0.9905696315330109	1.724121456831987	-0.19100251082368613	0.49053587765317824	1.9822025352166044	1.358430596702519	2.5783195995615285	-0.038502466611112375	1.302445813600587	1.0498239489805077	1.238660363305341	0.46849768555144883	2.1093482097855327	0.8877800733429669	-0.14586332234405086	-0.36226293195801473	0.35450643968836004	1.2528933475219255	0.43241046956450163	1.7261501730309092	0.42894609455833016	2.3553691854161687
0.6309279707047459	0.21622308062496204	-0.31282827148198056	0.8744681024663625	-0.025333060748217017	1.314450957360331	-0.2260496933458286	1.3155523760121286	0.012629690482151254	-0.06810933647156814	0.8342835622944598	0.4521389526410296	-0.896119978780223	0.13566918133186306	1.346995586043596	0.756505841328811	0.9130792881194439	1.8631214198613377	2.2408953651841976	2.3250698150512683	-0.8854303239237001	0.9679336186722137	1.7541995659020464	-0.21109502797233706	0.5377757308352951	1.9614731641858971	1.332298589718763	2.5909749189997924	-0.06806822980519499	1.321663390683339	1.0235284405441223	1.2013280955457464	0.4708805074762831	2.1364120744384616	0.905271803629718	-0.14988382154885402	-0.3544086038045287	0.37319661121794245	1.2570022809222583	0.4664570801947402	1.7350121868959758	0.39666278900985297	2.3875617529609516
0.6452176515617284	0.2136564550037951	-0.2937375445413587	0.8759676261634752	-0.043352827433465746	1.355336193207771	-0.28144131389559107	1.3020416038169575	0.07201872797644296	-0.08083674335487787	0.8382209529638397	0.4191205547067103	-0.8429187057993917	0.12511167920292598	1.3365068932797814	0.8185499303466575	0.9486979867580265	1.9009023122406137	2.2578352394524766	2.3416069809019935	-0.8804057918084964	0.9465005303890687	1.7560484946703485	-0.22110623662318746	0.5868185321265315	2.0158797674872337	1.3085325540370774	2.633693530029393	-0.10029610461411971	1.3406133160546916	0.9996055705074378	1.164804545597846	0.47045401016677973	2.1736814149223296	0.9169924446325599	-0.11281479458018054	-0.3649803638038095	0.36213220841884003	1.280782413504702	0.47189763893388204	1.7397067639113277	0.3573529569749835	2.3889497395074653
0.6549122668244445	0.1796099762367749	-0.2748390014066765	0.8929182993869651	-0.038068334018981485	1.4079686618154488	-0.33527597368015016	1.3081476680558852	0.1096068575564105	-0.09485549726330972	0.8116619472406486	0.39283551080618595	-0.7564546794031828	0.08914405497352973	1.3186806402712548	0.8734881288783203	0.9612337949701582	1.8990491097791462	2.2919217719609195	2.333502125334633	-0.889493979210379	0.9343335365145256	1.8119880232215337	-0.23883318097052775	0.6213156382619764	2.0769582228214847	1.2731574858332333	2.669133336759081	-0.1264844114778039	1.361839567478873	0.9677175911925042	1.1268743066993936	0.477863241959321	2.2257961087967026	0.9102156954107521	-0.06625768109282833	-0.3617087541542258	0.3348443345526369	1.2908006358494917	0.48302397460851676	1.7393662434824908	0.32071191528241283	2.394917977843968
0.6781140967716695	0.212404945473807	-0.2663604075160876	0.918920873109402	-0.028168805320383378	1.4540553147750814	-0.36501004251892716	1.264091332368924	0.16495496188608644	-0.11079642026590164	0.7852584065801484	0.3838376407523879	-0.6623077601191283	0.0828270512502864	1.303760955803371	0.907092750813764	0.9636794774270147	1.9030093966510147	2.342703101437629	2.359358399433523	-0.8956900130368197	0.9276772213449757	1.8281378500140513	-0.25740405618716533	0.6430342732229953	2.1341830045555095	1.2199494201066732	2.7092570239679103	-0.15907170840855922	1.3707300251995433	0.9264284148498462	1.0816166321332765	0.5059320961410129	2.2887100425309646	0.8976268587780705	0.02696565462427314	-0.3554082788057246	0.3586206234715037	1.3277244742001097	0.505210941560678	1.7109285463169612	0.29122624926411567	2.3970939088847247
0.7240911348811792	0.2344575357658098	-0.25277883245808563	0.9389250469831307	-0.006530109601259315	1.4799519401339285	-0.3724182148440996	1.2293404190930097	0.23677214613294623	-0.13159516638009755	0.7599453284933599	0.3706097940691414	-0.5864584510531532	0.09985752056827905	1.2864298551264945	0.8881393857905294	0.9753327354827226	1.9179477019136701	2.3751452090267917	2.337542607345412	-0.9291220104070496	0.913605026607831	1.8482685336444438	-0.28652329498356977	0.6335580079500021	2.1917674748526546	1.1690897999688352	2.762582524273424	-0.15568365056654893	1.4071804369578307	0.8906933847663294	1.025918603467348	0.5388917618610316	2.3423730324808303	0.8712011542948119	0.0547956740519	-0.3448664042037458	0.3971241642865466	1.3327377751689768	0.5265543109856787	1.6900380421435872	0.2479433826718919	2.3489150998816344
0.7990250942647992	0.24265660499170383	-0.25252211849955686	0.9514410592392872	0.018481528210813235	1.5093077875184648	-0.40467770237817274	1.1757119207948488	0.28213647594949065	-0.16556361217867357	0.7505034813940228	0.3538109936239705	-0.4856142528629567	0.11883060507976126	1.272954226099556	0.8645658099029051	0.966240497206085	1.87688535140299	2.4114199317139184	2.334726215710768	-0.9762796901110609	0.9041282090585924	1.8347305545699044	-0.3344467583176452	0.6085676065810214	2.211534586273779	1.0981351969054125	2.787707723728781	-0.14422403407792905	1.468501157431478	0.8525214414965621	0.9806978338485479	0.5657286414775005	2.3724683506149025	0.8433598086040084	0.08132805275703363	-0.3032360872710636	0.4124248570103458	1.3034629340030048	0.5439988284179754	1.685457375876672	0.18822861420359832	2.3175426590172896
0.8634274992913789	0.2536333032516472	-0.2536017237772053	0.9580517150253579	0.010682600471895209	1.4967658005951712	-0.4192629538164884	1.1352481945465178	0.3085966635602912	-0.19339577777263778	0.7474250800284382	0.3439882380379692	-0.41364131572982366	0.13981204145214146	1.2510560084853168	0.833229600320332	0.9674255396663831	1.8584836619064866	2.4325655075056276	2.3058132291341584	-1.0096096669722345	0.8940015224003275	1.8405037403158275	-0.36592990652916146	0.5520538966651355	2.2114669129100992	1.0207556673283678	2.8068055279582285	-0.15044300430219326	1.5362903712537097	0.8144848501303787	0.9260339761499152	0.571203568896234	2.3911543801926736	0.8018962323155604	0.09949866793014694	-0.29731449147323963	0.4205589358451868	1.2950720286080357	0.5433065856627255	1.707500317515611	0.14723918931658006	2.3074177279865165
0.8724173956904941	0.24873596750767457	-0.23928552480226242	0.9581112017756247	0.0034617939401339524	1.482378149535293	-0.4300770946938542	1.10391155583256	0.3203852294409853	-0.20578916728463748	0.7263308023074713	0.32239976422258176	-0.350889497711482	0.1457230245825677	1.2290684506755922	0.7853999173946622	0.9741159216254285	1.8449953348334627	2.4478390749528387	2.244948813508834	-1.0504039092746595	0.8972849590272516	1.8519675703448037	-0.3781379730954431	0.5129017464364832	2.2206723444352963	0.9547608411426186	2.8293922950721107	-0.14760169626292188	1.5976225825644315	0.7615529062429783	0.8681224830873889	0.5948173805297438	2.398079121863648	0.7436861269893076	0.1391010103542494	-0.2875332741505006	0.4336275327700556	1.2998995121033587	0.534734508425682	1.7130661905748545	0.09663431686823887	2.3072734272161615
0.8451192857154408	0.23932357053919304	-0.2352554673163168	0.9562280648043551	-0.029806197598053207	1.4646406180675144	-0.4442554962754355	1.0525175782968224	0.32957960301659306	-0.2250290162175647	0.6939926898084331	0.29175837213856765	-0.2995069671622216	0.21539573939981627	1.2054163709453882	0.7326334650393622	0.9861257140075537	1.8462335184560694	2.4500568056989342	2.210618067575163	-1.0908411385798935	0.904032225680701	1.8313864461598879	-0.3707216469147394	0.46416007206211674	2.2331696679389395	0.8946418024522333	2.8566629426651344	-0.1537639535464277	1.6386573412563379	0.7274277402959285	0.8061440925786124	0.6261823171794455	2.40960991909254	0.6739278139589173	0.16118155796648523	-0.25447495212496235	0.4777418116886862	1.3041726855254034	0.5189361207995133	1.6992539064186907	0.04708731225086703	2.294417162899019
0.8161081552979772	0.22666486024228782	-0.2598367080028435	0.9389078110785661	-0.06225156373041667	1.4412422109759668	-0.45601451683174243	1.0069446340432777	0.3268052695387205	-0.255122636336211	0.6695165296766993	0.26767980429241195	-0.2720111035123821	0.2771724492978992	1.1850643667861573	0.6791275009918977	1.0274224005722892	1.8735102149054021	2.4452679514928852	2.1693264495025746	-1.1311908965411486	0.9031734574926101	1.777015205403245	-0.35394402083372123	0.42065093111382773	2.239473488117322	0.8334723893418179	2.8740930201796693	-0.17118254590657864	1.6777101059855184	0.7104422487126981	0.7464812794033711	0.6531814512071382	2.4446733134688485	0.6083175467155411	0.19797234549185266	-0.21707051275012948	0.5194165372559032	1.2962501993760316	0.5328419871303972	1.6900513721247872	0.037649570732810674	2.2590084530048733
0.7843584097540182	0.20504493944753016	-0.2790656384855227	0.9212957672162114	-0.07158839174136135	1.4021103560582815	-0.4446075479134273	0.9970752466376218	0.29735298487303347	-0.29890289846020474	0.6385780165796694	0.2508436667971835	-0.2647441641276983	0.30011551293914684	1.1739342703807227	0.643185904750917	1.0715570595117727	1.92566870000771	2.4240479772351016	2.1357770976551618	-1.1766701757441842	0.9032914554067151	1.7491091159704388	-0.30044833254692527	0.35139586929472066	2.2766743704611914	0.7875188005607171	2.930203796029675	-0.15874069422075657	1.679248620886342	0.7003215532693553	0.6911722788287087	0.6707257889007858	2.4867115561852415	0.5331378343077049	0.2189156349428024	-0.2240499913712138	0.48918716777479315	1.3049869724697847	0.5123844537735552	1.6664524581348643	0.02764486817505265	2.222022815987202
0.7528437868356277	0.18463442339573094	-0.3064011034504024	0.8791840289913682	-0.058670741172622234	1.3648538077617984	-0.4030092538719159	1.0157912633100614	0.23852238501437856	-0.3235002515253066	0.604823889112997	0.1990329451856888	-0.2752136245329441	0.33621573833834	1.1837210593992313	0.6002617986547902	1.099775372303459	1.939056560427145	2.4237667947971406	2.1216234648445345	-1.2182459580454001	0.8903651487288269	1.7470137419772798	-0.24304368669292087	0.2663670901436371	2.289695467259068	0.7390228149631693	2.937859619550116	-0.14238976671448578	1.6684742945190323	0.7076715437223035	0.6522168870891843	0.688671126782173	2.5335487651356248	0.4578061876646465	0.23921010403250548	-0.20094945520257917	0.47766863737695947	1.3144716242338335	0.531964364111877	1.6568585071202695	0.023944053678436446	2.2025588221498227
0.7286450957844974	0.20817769335281291	-0.3325913779961738	0.836187310958708	-0.04396416206724589	1.3084777170637487	-0.3577078724461068	1.0404258639664643	0.19630813446708442	-0.3569622911213392	0.5738223347261271	0.13210099354191812	-0.32292708160995365	0.4066886681858601	1.2024214876347463	0.5676238384844229	1.1256910250041863	1.9872153865906381	2.417573122496377	2.1169252626316535	-1.2497302043110847	0.8945848950302533	1.7068030787579722	-0.16856913404010695	0.20317640687308822	2.284346490431234	0.6868160516592633	2.9515993297757643	-0.16281651226267316	1.6507707156274676	0.7114867393219615	0.631306210962417	0.6857088248172527	2.5705249816051996	0.3834838184412774	0.2386208196220101	-0.19002631534822262	0.5115421992985653	1.3223484416016578	0.5507241427791486	1.6678836133891572	0.033349675198367776	2.1649752193499587
0.685215470087121	0.22816929946532719	-0.33248763742389176	0.8020472548600163	-0.03289237733792631	1.2584746207355006	-0.35023793170477163	1.0881830294018322	0.13543620034513254	-0.39351466392018775	0.5445092385179074	0.05922625203131062	-0.38585170790165574	0.44219645798196316	1.2145283018157893	0.5256816816157913	1.1419046533553865	2.016459328729836	2.399539153138756	2.073337245391895	-1.27252989228483	0.9059657812659456	1.6987081195778735	-0.07296209142448493	0.1445826367186317	2.25954003099692	0.6378235041835032	2.9417108647474373	-0.160394427104907	1.6346777836852318	0.7177981296943842	0.643186967930818	0.6747068167761775	2.585871401686803	0.30777715951921875	0.22438808233429036	-0.1841758595466828	0.5250442562684716	1.309815712904049	0.566699697618949	1.6901592237908603	0.029857579157001095	2.139530529555614
0.6192357329676618	0.2372887396905686	-0.3197384485848455	0.7588462989847731	-0.04398462391043332	1.2193410879413278	-0.3388006594281602	1.149184226832218	0.06904413490454062	-0.4425902222431087	0.49136261708572004	-0.005470837826444952	-0.4498666024974651	0.46834603703112593	1.2398952774934822	0.4974619525033087	1.1642110344938434	2.037864156574153	2.368976700913083	2.053288022308149	-1.281393390611092	0.9267795817757992	1.690189840609624	0.04397205733920636	0.10523977460796854	2.2399295880478753	0.5859625816230108	2.9219081451024094	-0.1903361837156699	1.586829060943841	0.6790762541876119	0.6622346379200954	0.6452669128196419	2.5790769373555142	0.22751970850408137	0.24569587760616513	-0.18169114297688368	0.5195913735885019	1.3171222989720008	0.5580290637862431	1.720070489787228	0.04025239816708269	2.141566312366169
0.5789908793322653	0.26227916062213047	-0.29589517261334997	0.7055162748403649	-0.08027815103006126	1.1974845095190312	-0.29214823556947	1.2607365027658586	0.027736648065925306	-0.47758593958801265	0.44637472489383934	-0.08073826196158056	-0.5074628372560395	0.49465958717445935	1.2653733836582424	0.4390189101885893	1.1913271556386196	2.086882379923074	2.339540072534342	2.0342914326247756	-1.2828298781763756	0.939911818715297	1.6941860265763178	0.12217984268865423	0.05233396202516978	2.2517334913318967	0.5453192839865568	2.8894108075987353	-0.22112256172727546	1.5261162028275579	0.6430903483666359	0.6787154717051944	0.5929305935192233	2.578071045973135	0.14833785540813496	0.26130280183877214	-0.22014178944548507	0.49075064028260257	1.3514324375383189	0.5988608267107359	1.7329436161770275	0.05009871590649995	2.151457663013273
0.4867052451990239	0.3175746706660153	-0.2771156673895746	0.6512208875102152	-0.08708453110016458	1.1750677999958892	-0.2634166015397954	1.3763630447281197	-0.021919186504071403	-0.5207524167706323	0.39860906379810945	-0.14911101685946712	-0.5731878444221611	0.5624096978131499	1.2944033073508385	0.38842018912053183	1.2244909775253947	2.1146763438726404	2.2940486928146	2.0186157678080017	-1.2944261505879162	0.9658329362758764	1.6715437241471474	0.2077503694205438	-0.0031575446044127264	2.2744550549454488	0.5118697074892866	2.8762888194184484	-0.23821405113691724	1.451712301800832	0.6433088044864704	0.6894935199469965	0.5415932978079131	2.6148756471010097	0.07948873613454963	0.28017083814925525	-0.2365486405397475	0.4456585067829891	1.3880605810029083	0.6220814646245498	1.7350146105289213	0.06090026516103878	2.1683346243346384
0.4580575045580325	0.360615580888069	-0.22121514793105357	0.6232255076538371	-0.053440812673304236	1.164027093060058	-0.2342706856095517	1.5541476744745721	-0.0500860921642947	-0.5771817374079538	0.37634169389158334	-0.20571362573677465	-0.6495165921692178	0.6630557580011505	1.3145784256136994	0.3348212649480551	1.2477525437503854	2.1330468072470827	2.2433078448561963	1.9930208953278956	-1.3018741474173088	0.9800734478670428	1.6318860887290731	0.27244302309134355	-0.06012810058480985	2.29944413975846	0.4631760318451657	2.8605571705097472	-0.25842639912503207	1.3553700244584026	0.6347535858022313	0.6930333426005505	0.4765026228251988	2.6562048804494984	0.008347339232733581	0.2750106507443598	-0.25042221701438316	0.4139866537705584	1.4136049321349036	0.67047861955896	1.7510493660960704	0.07390148049407295	2.1771784967278665
0.46175316649671067	0.4004263264256771	-0.15248139218678988	0.5880154527009855	-0.009086357257423855	1.1604880320781576	-0.18062354113607762	1.7580042534988227	-0.0987806424228754	-0.6246720582535462	0.373453933800745	-0.24701139485134643	-0.7176998967534596	0.6931713848695769	1.3349893917383868	0.2773680472202587	1.2497007126915824	2.1196738810599376	2.2032880346782524	1.961647079533591	-1.315490299521474	0.9883520330797768	1.615278746399501	0.323001646604237	-0.12396942943753794	2.331685398873749	0.422172872894619	2.8403405893750833	-0.2644785242005312	1.279472124559978	0.6197257904591907	0.7000422303019003	0.40483484938750686	2.6851828198624217	-0.06010144538931432	0.27332784887108924	-0.29185421896759733	0.3495350551512027	1.4255392531513638	0.729801477098263	1.7341542208332839	0.07811252300688257	2.1937159878916326
0.4296232762769939	0.38342649531112083	-0.1353698243675381	0.5481776336376268	0.05099628668094287	1.1285022531220295	-0.12183190928618526	1.928582325152003	-0.11152459418720387	-0.6493458542204043	0.34528896156482125	-0.2880868768810398	-0.7582630623042677	0.7124436356654809	1.3555240498123475	0.23094697270050343	1.246475558340581	2.0730288429876804	2.140612797485308	1.9063887448616565	-1.3319972825497104	0.9888229680384585	1.6015120095564348	0.36984141382978636	-0.18052476817921717	2.345338731754222	0.3722539162112483	2.835479866004229	-0.25416963489463373	1.2126214752926874	0.6070377797069186	0.6897300723348738	0.340527631418989	2.6857815945582844	-0.145551188601801	0.26332337910609993	-0.3203290029530701	0.29790851147264846	1.4778068593977327	0.7445251285145862	1.723527802183924	0.06222469205690815	2.2133315494446375
0.4504130799603928	0.374892829503061	-0.09375930499367154	0.5055056522493723	0.09794628242287665	1.0939679196039678	-0.06670636043916423	2.0376089524476244	-0.10891461960237772	-0.657046972183694	0.32220012364735895	-0.3337460203204553	-0.7948708571118926	0.8086835668250034	1.3558327028836947	0.18631808291644694	1.2274157849080098	2.0409066669889144	2.0779966414271884	1.8624465705899973	-1.3470921147978832	1.01562879823255	1.6142375448035762	0.3936373415367925	-0.247904559907495	2.354718445366703	0.29964558683624537	2.8009549756240317	-0.27294141243110415	1.1408656566749837	0.5943943893480117	0.6702629901059753	0.2912660332112673	2.685630021884227	-0.21616322733486718	0.24948795316318845	-0.31890472360496175	0.3061152060366839	1.4961003487548574	0.7697931623740121	1.6940018938258838	0.05107363784192811	2.22634976282779
0.5102379710958849	0.34562851841945813	0.02215495969862028	0.4873484657063667	0.13019444383466602	1.054175960111372	-0.01730886883062046	2.1288097132244594	-0.10982584698613447	-0.6725275564802554	0.31268075093557085	-0.3440532959329741	-0.8170577553785912	0.8662748488882752	1.3643070754580489	0.14368644605084013	1.2194678277173894	2.009292254888015	2.0083782767972815	1.8067328911627611	-1.3521649236881153	1.0462183611136884	1.6189813205911272	0.392803272171388	-0.2967572693804762	2.329251938878417	0.21860738934053248	2.7908908957796283	-0.3103869807171084	1.0807371470962805	0.5895261929894637	0.641731997319866	0.24802650747612875	2.6607533133379406	-0.2843551707497541	0.2360376883710546	-0.3242561191348427	0.30256128053340187	1.4749677485632264	0.7733505861603132	1.646599268862147	0.026291151778977385	2.234391156836236
0.5702952837536253	0.3007655097874251	0.1058563700454633	0.4618622064702208	0.14527037403699763	1.0394664364119173	0.026699370968925905	2.1839853046835067	-0.1273975821811295	-0.6734106849596354	0.302626975692403	-0.3291208142623422	-0.8391330085077069	0.9194598408037864	1.3678915784232577	0.11055743405731902	1.2202810120263525	1.9531585486815488	1.935856183800261	1.7422299336501645	-1.3533210679473267	1.0517052641195708	1.629597331880046	0.36449362720060535	-0.34269245205076504	2.328812525530689	0.1390275648716068	2.7840984094319294	-0.3027468933003711	1.020413614913794	0.5942561992805815	0.5846269606004576	0.21216828259559914	2.6226258961455677	-0.3534309855489088	0.22562983216424154	-0.33195550173687677	0.24034769868781872	1.466277691700139	0.7729528398992457	1.5925546778113826	0.010779161726604154	2.2387440570527875
0.5707753519835923	0.2714126925111205	0.15746537060959204	0.42785103833044086	0.13409894902780892	0.9971573825415346	0.07287684387535527	2.253043580388224	-0.125260438320625	-0.6711657071307864	0.30743742615040015	-0.31468944606489757	-0.8565515601004282	1.0051118182899104	1.3666831144877674	0.08514009755068361	1.2314336918014175	1.8841311693787055	1.8619796010826355	1.6791833766620097	-1.374677228911271	1.0620850550456171	1.6513080949425336	0.33166313616805143	-0.3857244539388952	2.338317388514359	0.07556683999798629	2.7842212169956193	-0.32573796953105827	0.9809438468300163	0.5862356148262807	0.5148499262295761	0.17694748575916436	2.5827910942032783	-0.41595674665182536	0.20838870683448718	-0.3467682027944168	0.2152952721157395	1.4585297105738362	0.7894164845461378	1.5334034921445385	0.00454985113237327	2.242434627114758
0.6066514580895852	0.24422362747497167	0.19521392739090576	0.3740384088582265	0.1434901936796941	0.979339452825382	0.10688450792385946	2.2952525496604124	-0.1253678853564284	-0.6595758647781566	0.3288693127395394	-0.30382446023414594	-0.8741431278717944	1.0426982885138814	1.3638101286317978	0.05649834182415124	1.2392222812128941	1.8327153229184652	1.7869793827082563	1.622372232051394	-1.3726795844577997	1.0745804114524553	1.6799723866699945	0.3191604126179802	-0.4491782979043878	2.3412421756706525	0.00830467106095042	2.7846485873172613	-0.3485502610465048	0.9552366806252719	0.6144948547620298	0.44521736640301635	0.14668958777804317	2.5817651601532554	-0.45931106008970274	0.18522193187589464	-0.35146194184009677	0.18591640039825605	1.4318628082220142	0.8302693667411297	1.471139149959254	-0.008060017097068242	2.2504220381012
0.6304319573308684	0.17887155977209998	0.2512389355361654	0.31970412634520995	0.1967528163191658	1.0014401622766542	0.11985744786257979	2.2865293830005564	-0.13745201029406515	-0.6515770454262091	0.34101365854622395	-0.2905604732011641	-0.9025337898764093	1.061811385682172	1.3503348841394165	0.01858676148278715	1.2546891284964408	1.7835178887820624	1.7216695645401774	1.5628429322209354	-1.3834762847235296	1.1064848623264811	1.700913155800275	0.34422407823508083	-0.4961409403105467	2.331713209845124	-0.0605116781358455	2.7925794997803672	-0.364605890137102	0.9174352008043316	0.647503510787645	0.3615640343810428	0.12270305458275008	2.5820432521668146	-0.5079058988154762	0.16020468236640603	-0.3135061036341006	0.18213256232469383	1.422255709656064	0.8556101447544971	1.4318157054192004	-0.004087228669967952	2.241052869378476
0.647249167630221	0.07014271911168907	0.30214302770321044	0.28005696994296303	0.23057787412441844	1.0497048387404968	0.12683178348332308	2.2707459843000826	-0.10782803355484658	-0.6442787658630832	0.37937209697095353	-0.280649365230363	-0.9337925695964241	1.0710147446863518	1.321934571695349	-0.009650200769149289	1.2441289699515252	1.7384979667144762	1.6645282603091238	1.5025833943199374	-1.3909222681836133	1.1373759664869652	1.7348035012912024	0.36755306967342044	-0.5374302811974601	2.3170985443874477	-0.12360915339079252	2.791929847768447	-0.36668296299464576	0.885554999033797	0.6538630385030232	0.2674383824703034	0.09972632330531106	2.5351233672124	-0.5502629931063012	0.12903700463850895	-0.2808868050024475	0.18742211547222914	1.4056323779176885	0.8980188132095932	1.403748824094326	0.013787981014571998	2.224391840145125
0.636631111770473	-0.013318994225295516	0.32272023396260124	0.21079608901682034	0.2539989150045454	1.11664274246015	0.13260336195447275	2.167209632438465	-0.09305597913548774	-0.6388645460296056	0.41909004081324525	-0.28046866348168653	-0.963461342329366	1.073077715984141	1.2992143473757323	-0.04958653447524781	1.206168790865526	1.6795362599752361	1.614110170402076	1.4668065071726692	-1.3904162364653292	1.1938755817937952	1.7767263102831983	0.42716764290584647	-0.5948336698641856	2.2897872434646054	-0.19434649602773604	2.790313700230285	-0.370242909422984	0.8549424441878559	0.6751681112547623	0.1926351759178686	0.08086598644062787	2.509590261300775	-0.573213503415672	0.08753801692619315	-0.2681795242777854	0.1765344481863353	1.364941703048697	0.9005226200565479	1.3759230942475247	0.033340199183595494	2.214901209622893
0.6273280341696557	-0.04819634978423983	0.3396730259568178	0.16909282647714302	0.2630781906849358	1.1833199880674228	0.1230926267440828	2.057961991834145	-0.08857715944573151	-0.6431483748598408	0.43559747842814256	-0.2700938820039835	-1.0021036709600104	1.1169866679869722	1.2491594840485845	-0.07335545016044742	1.207160753131862	1.6211488423504286	1.5668507330179573	1.436079168500089	-1.3838186897711382	1.2890766385465529	1.7929244827896826	0.5056509562977975	-0.6545772355150784	2.2386233994256193	-0.261411430586746	2.7904893150463623	-0.35623501891022785	0.8379899508504132	0.6977823865828896	0.12796619276503896	0.06383529985451265	2.4959687633032765	-0.5949907437974952	0.04787127847372721	-0.26172664553643665	0.18460954070576913	1.334771711866429	0.8802481203773652	1.3758188780308698	0.05653219154628466	2.204573842259607
0.6355491162646347	-0.0008131978874979407	0.3995707224148154	0.1260549253096826	0.2713035550978174	1.2487528827191192	0.09167582474445778	2.0049919607729327	-0.12450543956459434	-0.655534590844403	0.5038175343583695	-0.28610076601083206	-1.0560044802515693	1.1702290183671828	1.205335490510164	-0.10425971944121999	1.186435790724906	1.568416068133688	1.5336526057220596	1.4027628294935066	-1.3620697601346161	1.394335180835455	1.8168414612383266	0.5583078226871925	-0.7220201610075924	2.2070505306557147	-0.32421974325524905	2.7730629217587373	-0.36453785519365123	0.8237717212000512	0.7026589483606284	0.04582798919295167	0.043134882070540004	2.4720390708031643	-0.5990784982213258	-0.0018983463153778024	-0.2499631937451215	0.17267408430585282	1.275493423927961	0.8824234052387776	1.389654186700016	0.08423304402891993	2.193997322487074
0.565742072597153	0.03170901078957225	0.45916976910667506	0.0680751727162072	0.2829144649128571	1.320786902819051	0.0591321245771624	1.9511836033683831	-0.14516890741889305	-0.6821387359684273	0.5685676983747268	-0.30379194588638736	-1.0951307331198008	1.155735049919316	1.176658185006636	-0.11480652432216294	1.168103388181759	1.5065869887947272	1.5078264911381467	1.3804004831605288	-1.3245544440606634	1.508437855482551	1.832006686295173	0.5551759041014291	-0.7607778097639167	2.1703826919298708	-0.37879823797901263	2.778958912891499	-0.3667682897240264	0.820240847192118	0.7062167264071275	-0.027514627762191844	0.01630368135846404	2.4561276980273483	-0.6050292557675216	-0.04282141483063203	-0.21933210368137349	0.1559391750722105	1.2276002794333531	0.8851172855202245	1.4190043816695104	0.10129983889474906	2.1668490530945035
0.46011485883116865	0.05705025997372544	0.46576485620016755	0.021219442422642593	0.28056891493183217	1.3954581392709928	0.010975126937050073	1.908220140387191	-0.14920837394741188	-0.7152213632148342	0.6362155545888555	-0.331696089422056	-1.1469844939896432	1.1517297856666033	1.1339549815246355	-0.08152927026882202	1.1542363482196147	1.4517145463880432	1.4914325703194493	1.3566869996431468	-1.2828764122847431	1.5920483847161884	1.8454114198653646	0.5642211606239693	-0.7922347714889415	2.168856796633751	-0.4135476382163092	2.7858754348785246	-0.33149067909899566	0.8270926608308977	0.6764964616678099	-0.09737458311000158	-0.008704359251492884	2.4514101551306613	-0.6005122268378257	-0.08813556346862997	-0.21286724055405593	0.13957304202636936	1.2007089087355305	0.9018977192246036	1.4468131460856934	0.1010081745439583	2.1376816110519936
0.3686405630314267	0.07496053835152916	0.5003895030196989	-0.01952898151018651	0.2788514545721249	1.4705903583056543	-0.037260055917539184	1.8940387071173503	-0.1335182372147124	-0.7445116491382066	0.7042382098937843	-0.3621270130335753	-1.1705716343450205	1.1578608577374216	1.0949559994333584	-0.09037237239352122	1.1368192888182154	1.3914345542348214	1.467126153814632	1.3282885245323273	-1.2309073824742245	1.6897042383730543	1.848209575456679	0.6043396594733187	-0.8410993185427174	2.1527523901427417	-0.44116656177199287	2.8008137469257885	-0.32293248019121334	0.830526315924651	0.6470005305513258	-0.15565050559026308	-0.03717815408519694	2.451153358451473	-0.5741407845814319	-0.13979794548385835	-0.20930927219710735	0.1405454224985361	1.1749509827283624	0.9019974491130718	1.4782306999576635	0.08557162341438458	2.1055606748248694
0.3374169886727211	0.07133686982063797	0.5050699611444103	-0.06610100576401659	0.27931154949538933	1.5223555045921777	-0.0992973205283584	1.8938054999709308	-0.10031949440597632	-0.7970865438142488	0.7422147243204488	-0.38853495805720606	-1.1968360490087422	1.1371452681817669	1.0687935499347432	-0.10233488894574494	1.1173232971696552	1.3217935137505987	1.4535298341393816	1.3015602090116327	-1.1824320627786458	1.778122163647937	1.8281519999791143	0.6125104501084835	-0.9003788228417575	2.1399982786700678	-0.4689014003957646	2.828799134539488	-0.2994529110080038	0.8096983696608959	0.6273877907856908	-0.21851040683821052	-0.0677157091336637	2.4407374346102744	-0.5344763025703749	-0.18840965678182484	-0.1775727236393345	0.1337519417411309	1.1593955253658512	0.8738618876369838	1.5087939232163596	0.06995047459443696	2.067128915698528
0.2850881845055371	0.09887277783991295	0.45911130514009246	-0.0889118865394409	0.24356485772123318	1.5413915726384761	-0.15816361282622743	1.941024612316847	-0.03553785916669845	-0.8561044542446773	0.7956795318339167	-0.42215364480722783	-1.2273247092237678	1.1390550150415522	1.0283815315234779	-0.09218602134413142	1.098456603931046	1.2480632089338193	1.4443624113857871	1.2771601948986802	-1.153363840578384	1.8415022335523088	1.800461697513527	0.6000005977604174	-0.9404622806470424	2.1290945238262244	-0.49823743492630646	2.8382639134730834	-0.2955807860872508	0.7958807111757266	0.6087260602408199	-0.2895955786888633	-0.09836892839813173	2.43057956011499	-0.48964605656176924	-0.2372655869798111	-0.15864505700378934	0.11259205340339273	1.167677705542365	0.8434384051901546	1.523717443078016	0.0318899628084798	2.0133275673267645
0.18915339864102926	0.1496617783833492	0.4365290925320001	-0.11080758654152804	0.21871202160520187	1.5270296490180777	-0.1953753576254279	1.9627890884196053	-0.005953577252279738	-0.9198563771865926	0.8471719884455595	-0.45112468258129085	-1.2601291744225012	1.1544752260227469	1.0138971401744876	-0.04233091796445791	1.077628461102978	1.1900790155808476	1.4291315136470601	1.238346973356877	-1.132850708205839	1.8982552261071697	1.782801361950477	0.6032643991090866	-0.9658080912870137	2.116570316383585	-0.5207561539051582	2.856039080241588	-0.2869760640411329	0.7806730415085672	0.5753697617083524	-0.35333450167314384	-0.13592248008393737	2.4194446055720653	-0.4345469855757768	-0.29818738886205787	-0.1645856298532852	0.12288561230796965	1.1723000985003718	0.7956009109239719	1.5441232206622986	-0.008766681668845113	1.967319498689238
0.12992138313522578	0.262833052883592	0.4211462998088136	-0.13737833499407834	0.20778346977819412	1.4931993245096902	-0.22201025285150985	2.0002028310079027	0.010222143562106923	-0.9867481867138258	0.8839100243160212	-0.4758791826705255	-1.2865686193473074	1.1421592680406336	1.0171697856137047	0.009212784467426816	1.0493795006614568	1.1441861197530243	1.4112907614822172	1.1944575010244889	-1.1152382972503925	1.9482001705030818	1.7529921022166246	0.5816724581155066	-0.9620228839044576	2.0986081370047116	-0.5311255343031209	2.861685772020059	-0.29590397780046623	0.7741834962447319	0.5422642810211701	-0.4001783952718737	-0.18964158942481202	2.406078651587027	-0.3775089443498081	-0.35549803157640036	-0.1870715735022559	0.1214149762170228	1.182411439071757	0.73600350286818	1.5465977498996109	-0.06344894790216522	1.9313273569034393
0.07860171519785109	0.35255454520628604	0.42893457931502976	-0.12425159210184815	0.16028224977369895	1.4299705065893682	-0.24346851562404642	2.03440502158636	0.018844210225942855	-1.038760744090585	0.8822905391021854	-0.5098019270384528	-1.306398755289323	1.114181387929173	1.0188622503786828	0.0872036270233778	1.0456833940913195	1.0982280563661169	1.3995286922242482	1.1451121834002589	-1.1138260142051917	1.9638394228265863	1.7292437441849877	0.5194356753539531	-0.9526120071729945	2.0781680000763063	-0.5218997768040123	2.8823960395607573	-0.30462706623836683	0.785491152417786	0.5132679434488068	-0.4577522635626112	-0.24119024468594316	2.37694162349968	-0.3201055374629484	-0.3986911208424355	-0.192206340080256	0.11041190577996304	1.1972421663894814	0.6803776909590333	1.5493570560080145	-0.11369730067783108	1.9059179637004047
0.02692660105903206	0.3473647488020951	0.4131950421052274	-0.13531765295278103	0.14714722918965015	1.3833939416599053	-0.26129160651922206	2.054149893316532	0.042121000421376155	-1.0891649741985767	0.8863471150547639	-0.5574856361162349	-1.3131937496790107	1.0988172142345585	1.0326093608030933	0.12837060145420073	1.0328297697503959	1.0562791555203908	1.3754207445686377	1.083110389656213	-1.120958205975652	1.9368607973928207	1.7171997655884066	0.4327387985388677	-0.9244766142494159	2.065066251461442	-0.512296784166978	2.8945318830046123	-0.3261762339625459	0.7738557296197822	0.4774745146344347	-0.5358077532824554	-0.3036141838161034	2.344275833240275	-0.25122024337145293	-0.43985512770532126	-0.16766491458771993	0.11307980767056643	1.2112261358401648	0.6200469748997988	1.5442601559237168	-0.165548970539983	1.8949459144781922
-0.01535307702873214	0.304858985545389	0.3400769284459525	-0.1225066474273522	0.14939343543925787	1.3692805772641798	-0.26471884975732174	2.0448429466757703	0.07716945829899438	-1.1447027598790522	0.8712485192191602	-0.579220825391144	-1.306526227216661	1.0806097685552454	1.0489815604721842	0.1797138991514664	1.025732795636869	1.0146099321157356	1.3459209869032418	1.0351238826187457	-1.1407328579995841	1.9440935160191182	1.7107167232617961	0.3770189252776603	-0.8857564511656069	2.0495458753693123	-0.502605286677533	2.910483357452319	-0.3415782747159081	0.7709878447484	0.44488178493529384	-0.5979791316924272	-0.36376805972450965	2.319640889372443	-0.18431974095595327	-0.4704432411779475	-0.16076843262896706	0.11397577405231937	1.2356882625433787	0.5769988618657007	1.5349182627354496	-0.21255485257771842	1.8789025755927653
-0.04749145766378708	0.26170959919442344	0.27706956437592656	-0.09639043875889253	0.15384907593042654	1.361641359420553	-0.2665882326214044	2.067377158784683	0.12521263083013795	-1.1951420752613955	0.826683845139379	-0.5944030033708377	-1.3043420522659743	1.0855376018216363	1.0521082109578033	0.2499125368099108	1.010377301481057	0.9896439686989431	1.310684779274918	0.9579185631645414	-1.1788354312821052	1.9152368619503062	1.6958344975062203	0.3671419756557138	-0.8669812024843727	2.030458278682122	-0.4744020558388048	2.9085700156100276	-0.3545440263444903	0.7920913664305452	0.4169538619132358	-0.6592474488163607	-0.43209860761134555	2.285270219696577	-0.11733844811378788	-0.5094706364205108	-0.15799307873443239	0.10683898847058408	1.2541147779384976	0.5245256877249549	1.523547788771834	-0.2643503678224587	1.867090675124383
-0.05152771477233499	0.25197014029385806	0.24998079097530423	-0.08395770795310964	0.15363570931921888	1.345554998239814	-0.2763670342577	2.107479642590522	0.16924216238142764	-1.2305600219478177	0.7774622544212768	-0.598978108373255	-1.2862743034294475	1.0897966289448597	1.0411669210200158	0.28555239869163296	0.9875529750603835	0.9673824589841601	1.2752282208956012	0.8973730012987318	-1.233272639946894	1.928891283688791	1.6728738208631202	0.3393764955985426	-0.8433043498128161	2.0040953318831747	-0.45838530640945585	2.9021840222981425	-0.36399192880929	0.8017933754841421	0.391350758354882	-0.7235351733405173	-0.4902361131826673	2.245223717077299	-0.06691436942903176	-0.5596114496372577	-0.14767384124230878	0.11947915259320567	1.2708600327542148	0.46180262763528884	1.5044180539333356	-0.2975545574091352	1.8618449787746965
-0.05709829066622729	0.23487455892908282	0.22335471811020852	-0.07691386660099267	0.14972141802716027	1.3360856366171157	-0.2796004252552309	2.1288401978187625	0.25118742538000827	-1.267777750625134	0.7268745851620658	-0.6161839065980608	-1.294595322604718	1.0551113853116334	1.0298180244514628	0.34138190260796347	0.9680771087018816	0.9586676556140807	1.239281617325768	0.8221148006659098	-1.3105786733361071	1.9254884653769146	1.6375507914095095	0.3145302583202866	-0.8018735216506947	1.986092363079618	-0.4376774726556866	2.901991214423149	-0.339712027841224	0.8029142437774024	0.3697634901993707	-0.7895575691289751	-0.5512769991884334	2.199377367508562	-0.0293781725383468	-0.6027991928179193	-0.12546154816851213	0.1455059705345676	1.2929429835306636	0.41132757114232366	1.4663706521390656	-0.3181379382765872	1.8574100658901007
-0.07530188505655785	0.19546213277185714	0.2537429692038398	-0.07529399663218617	0.15810884616905505	1.3996911378089496	-0.2682328407857536	2.1560248347886266	0.2991153394439622	-1.2722845304464	0.6934064196075127	-0.6342786138223161	-1.279810008382344	1.0133960401211366	1.0052590840568976	0.431358810585016	0.9417917431853077	0.9533605725211313	1.2081966252854248	0.757636500633967	-1.3700270027251236	1.9246026004396781	1.6180486020606892	0.31588354180632006	-0.731020386424358	1.9630824923961427	-0.4259347539921043	2.8740758271207527	-0.34220266257892684	0.8287509377384825	0.35852242197926143	-0.8478453261656507	-0.6114861690822646	2.1732204335665193	-0.010211548182362445	-0.6409916267266836	-0.12817208420287768	0.13772603302518252	1.2947025933040952	0.38401096804448037	1.4399094276405568	-0.35087086226625186	1.8593108911456473
-0.08482410171630612	0.11792705480124159	0.3061607945688127	-0.0626461983446691	0.18821236917604361	1.4169058709277365	-0.2736642112876986	2.1260417120617303	0.2622794985315851	-1.2594853882887151	0.6559983803568464	-0.6533351090956527	-1.2459864434570807	0.9804263623879883	0.9800630980790294	0.49343764383563304	0.9187389896145282	0.9423377514334736	1.1815482982418715	0.66798340473946	-1.4307126180957153	1.9479108365985596	1.588236983999326	0.3109896219828151	-0.6648759308061132	1.9541357029047355	-0.4098280626018501	2.865354033947482	-0.3156705785425868	0.8568558293740031	0.3504225831383027	-0.8656683346136989	-0.6659028217265924	2.1406473406449678	-0.01655540541651373	-0.6671919406289545	-0.13094616089819724	0.14026501406733918	1.3047708837167284	0.34927915441582486	1.412358780133065	-0.36876355950532647	1.8582312307055768
-0.0927504081031723	0.0546047969226008	0.2950718065492384	-0.05212314475258273	0.21177388505787897	1.446031275958977	-0.28386747527957557	2.0914737063516347	0.24267647234221829	-1.2563180741695854	0.6045301884342253	-0.6383761157260792	-1.2126835253396233	0.9554492161363692	0.9352622585868146	0.50981561190712	0.8980113710779196	0.936319255820518	1.1449695265294164	0.5997018587196358	-1.4750131944856066	1.9768783181325387	1.5617223077977673	0.2979177827261504	-0.5987109003450592	1.9667952570747347	-0.3905150302706479	2.8619301590718025	-0.3078460454092629	0.853475535037657	0.3438480583605061	-0.8902740839054777	-0.7207138916654046	2.088269586757769	-0.02278953236967126	-0.6746449911494088	-0.11849655511519289	0.1396874397289773	1.319897620155217	0.30340457901325757	1.3890797856919426	-0.4008996791620123	1.8397586558299932
-0.056207372677100784	-0.035078295668268915	0.26642499041812046	-0.04479102145686462	0.2393439946395061	1.490767378168968	-0.3089623252195591	2.0549562108358512	0.21914636858611497	-1.2482773569339483	0.5554726154264512	-0.6255906891520093	-1.1748757272201062	0.9400711491259932	0.8792394189299646	0.5400647130510132	0.877591352786825	0.9156977963426964	1.1264253806316358	0.5274831967592564	-1.5355784147803788	1.9850213063819315	1.5463990747977117	0.31305934966733706	-0.5447536569252817	1.9857289663869817	-0.3800766686649449	2.8816800714644435	-0.28339010788479174	0.8806494641987441	0.35348913161256756	-0.8984224465403401	-0.7556687882906454	2.0391788303641722	-0.029241914057552627	-0.6887503944036856	-0.10028082060882948	0.15404256394215848	1.3173827995676626	0.27480908675741034	1.371235788131009	-0.4312262085810342	1.8138218900273855
0.01774544006625679	-0.08970442573831569	0.22390049901929995	-0.04819091802981164	0.2561639262879982	1.5376282313046814	-0.3428064163017755	2.051765998042023	0.23067779489892964	-1.2272708587399792	0.5210472430662075	-0.6173602630149413	-1.1594240765620658	0.9021534208788399	0.8161010236461653	0.5985591768302327	0.8505402046596998	0.9133015308888577	1.093132723520019	0.46305163280705913	-1.5845551956989499	2.003037751224458	1.5261575497743212	0.3381087576884479	-0.47270915374614797	2.000116508911761	-0.37808034970882465	2.8771423319860947	-0.2617124868937041	0.9130338885783118	0.3761806929934253	-0.902404296119277	-0.7838871830914821	1.9773497060161371	-0.043553877850014314	-0.699097013632583	-0.10559396934387985	0.1874436767579748	1.3074615710112054	0.2486470037801872	1.3472503046862858	-0.46777655127506756	1.7841416092758426
0.05491158563494134	-0.052236250651493996	0.2517604517012315	-0.03643694629758702	0.26574496194915775	1.506809695091902	-0.39352463423454287	2.032298536120009	0.24389633097421748	-1.2021029412363144	0.4795768341339183	-0.6009481164439252	-1.1427030342035516	0.853291758792343	0.7562072027788986	0.6250111193793618	0.8385161100409849	0.8890906965629574	1.0748413135878763	0.41284183473257857	-1.6238870264692267	2.0260046991733534	1.4952646385493529	0.3608401182282142	-0.39048782598872805	2.0097020237124186	-0.38875875516835995	2.8650003481640547	-0.24342168861706032	0.9584291275522826	0.36622352846952155	-0.8680842212589264	-0.7783582284306909	1.9192422545162322	-0.07989027661335084	-0.7254534575281502	-0.11097151020602776	0.21312931248862946	1.3107262604223804	0.22896267038217516	1.3345080544755412	-0.4948714064597436	1.7388425868696316
0.06914857310356563	0.005728061510789378	0.31364117557312493	-0.02781441811146379	0.2659780490324229	1.422884829986681	-0.44497092470552013	2.007045098199252	0.30734332736520786	-1.1762500191141854	0.4243905165970613	-0.5651062596700378	-1.1207330591126918	0.8063810659341522	0.681155029661834	0.6441000641198069	0.8130079689242342	0.886549704821652	1.0631017826887479	0.36805479918592793	-1.6527682948374725	2.025844684944418	1.4559725438954199	0.37697852875568894	-0.3168595249611084	2.0095564796288885	-0.3986015813506663	2.848627643772891	-0.23109820332302095	0.998932720107512	0.3584381888656111	-0.8458951910547958	-0.777192291410836	1.853979570667449	-0.10656920482197958	-0.7539653458447876	-0.11747128344522628	0.2207291629896123	1.303332526587806	0.2029965273034719	1.3082941617191166	-0.5236503832932387	1.7048831134892726
0.1001729824651868	-0.010129367203688918	0.339166631298898	-0.00589888919262094	0.2570129445060492	1.342971068448596	-0.5103362177443309	1.9719268455619847	0.339277574791166	-1.143389322872877	0.423840664121563	-0.5345072307774352	-1.1179827320851332	0.7327715287243588	0.6094248505855104	0.6599429710066314	0.794857102626945	0.867586352425288	1.0480183689680642	0.34674456626085604	-1.6876955495822217	2.0590048663496177	1.4187817190534222	0.399393845917681	-0.22187016846660607	2.0065306459432652	-0.435196637828329	2.84857238036923	-0.2141141700116584	1.0352806061146498	0.3524192842309475	-0.8212436574298791	-0.7577302108829267	1.8128269633275722	-0.1374986741350338	-0.7790788248910003	-0.13663299683694885	0.23591378226320678	1.2946708555958182	0.19784694518009613	1.2814778749940983	-0.5363068439797305	1.6853879756007373
0.11473577163424438	-0.005804270490345112	0.32466879840672214	0.0175907506563616	0.2513507966379541	1.3005667950875306	-0.5668211675943101	1.8858337785606483	0.35235072259248856	-1.1237588451076577	0.42060183163982073	-0.5044336370953717	-1.1130270497560661	0.6635243943808669	0.5674426493984966	0.6753122753960932	0.7711227453238286	0.8561250079712904	1.046893529806712	0.31699582530436127	-1.723776597205968	2.0641814272935632	1.3899676735290387	0.43120016630496644	-0.13189962492311955	2.002029903742376	-0.46610268417968914	2.847549393363692	-0.23226447252762097	1.054579072257877	0.3367122689525792	-0.7818043391631307	-0.7461222336101728	1.7736272634162493	-0.17649995115107395	-0.7959735481889356	-0.13376579103219086	0.27167635859242606	1.2886609067911154	0.20246267907696555	1.249813716469928	-0.5466087611255034	1.6599308281859304
0.12684022579954682	-0.044827323366872646	0.2987512384840181	0.043833559331799575	0.24477335197278802	1.260194709799277	-0.6079295658436045	1.8173867189717097	0.30942180578183165	-1.0958393474214598	0.41129337825443424	-0.47131294521749717	-1.1011869737651314	0.6298613881496987	0.5180325223457991	0.6720095658383537	0.7480461887450103	0.8284312391438163	1.063389201468718	0.32586526655281534	-1.7556505847422041	2.0885810812592407	1.3575597727112676	0.43640300070825083	-0.04518751359837135	1.9782005364357111	-0.4951052277528234	2.835127408296439	-0.2639736658077537	1.1116461684626213	0.32512934744305083	-0.7278068516222556	-0.7297250183784385	1.7466874127693668	-0.20530234117102006	-0.8213436636334677	-0.14966277036343795	0.3258155182176141	1.2775274653703252	0.2149981394110158	1.2359459311193128	-0.5640421670044151	1.6362042518803512
0.15414410637892312	-0.05011693831719488	0.2756828518380271	0.06784027631771737	0.2482469722651876	1.1845198235615473	-0.6748959783983481	1.7491149458000144	0.30897416293830643	-1.0777461868494222	0.42709315325033836	-0.4247980413775614	-1.1153635153273849	0.5937503194227687	0.4836051434283869	0.5948092703920365	0.7261026757806031	0.8086781373907964	1.0727680033935738	0.35320001274831364	-1.7955167666662235	2.121913227641607	1.333994774643579	0.4283034980530351	0.02409411231573247	1.9624928998029882	-0.5251755896726744	2.8541011768865587	-0.2710179071009865	1.106551604971877	0.2949023959209527	-0.6810446761211562	-0.7244784176850996	1.7287078872260433	-0.21824327936469262	-0.8541982013994417	-0.15347457142107201	0.4006789835218803	1.2804190534056468	0.22302463549349788	1.2104694286865438	-0.5654730944611175	1.6155775467998192
0.16931575906146717	-0.026207397188344618	0.263506697787231	0.07674956114615286	0.24830613368135984	1.168104039297036	-0.7359325238319909	1.6787458325402604	0.3804108188847767	-1.0698390429363993	0.4400113757222376	-0.3765468809409223	-1.1425429471347643	0.5363170953759863	0.46292102958981207	0.5258943163203457	0.7010104232721173	0.7937490641990114	1.056743886715074	0.3874169084393089	-1.8508980900517549	2.175927842100644	1.3113113193993486	0.42959381049011364	0.0805958169517628	1.9310118072386224	-0.5527288151709184	2.8689608920930607	-0.2959717039620254	1.106633034949619	0.2650756240539113	-0.6571197259890932	-0.7051524917874088	1.7109864110286357	-0.21374192618942428	-0.8928002183489856	-0.15431826793595071	0.4611195126935484	1.2692775466266475	0.23972528528710252	1.194195945274267	-0.5620981195010368	1.5890708448610593
0.19700832797691703	-0.022164424342544474	0.2815237977204714	0.08545140499929862	0.25054863307531783	1.1222995632157402	-0.7964895565175005	1.6489882958112076	0.4658339224368979	-1.0453423322195186	0.472575733340459	-0.36635805472631083	-1.1486638086406302	0.4596155679557302	0.4478947008713631	0.5069324582624336	0.6732232207547811	0.79460981904192	1.0592870013407398	0.41184247245242034	-1.9068640253431137	2.199297215771524	1.2784955458386214	0.4407551318841428	0.11857235448396078	1.8777417456341527	-0.5748239610257506	2.8850425425582786	-0.33502746688546337	1.152925611811164	0.2461784605090834	-0.6287349655882172	-0.6696421635437453	1.6982480430741973	-0.21621869538899602	-0.9347612900904881	-0.16232204968426375	0.4853027848454235	1.243284258802651	0.26172217880477133	1.1670808246070739	-0.5486002871548459	1.5773648341666069
0.18515657159693294	-0.04903136752021695	0.3300358784547589	0.09952078408806576	0.21877020441148276	1.0794159764713254	-0.8304923895958417	1.6169337449014098	0.5616004770632482	-1.0341103872385202	0.4940209455064005	-0.349763531026167	-1.1430807344338396	0.3736107762975692	0.4501775543600227	0.4879891304619992	0.6521700220180893	0.7935549191792386	1.0659983994377806	0.4573374004473593	-1.9512811567110124	2.2476361054026404	1.2298892366816148	0.43307741644362585	0.13134594970248822	1.8263007189137936	-0.6100291933834371	2.881581825413492	-0.3691966534469219	1.1685690853627906	0.23169600944823232	-0.622583909801382	-0.6265163317924715	1.6887139966093305	-0.21911268082179639	-0.9693458696841244	-0.17813398883443504	0.45950733178892567	1.2113773874928133	0.2792722925895638	1.1595421143302276	-0.5411646220394625	1.5674319581179619
0.131359429244956	-0.07305531909329152	0.39080810793709525	0.10964725934503947	0.19485549932332585	1.0594305099790113	-0.8340629157255437	1.5615813427954037	0.5783947357098559	-1.0434670096221166	0.4720125580470773	-0.3242959531158472	-1.1111856339538517	0.30034862676236573	0.4576375247721506	0.3851831075580252	0.6292740822556337	0.8012989974504542	1.079965070300773	0.492214841164402	-2.001618034730149	2.3342236792380473	1.1813191278518957	0.41935566843642524	0.1256100781133297	1.777263487152632	-0.6297133268528929	2.897318386624741	-0.3906910638489894	1.1533992799043118	0.2205578445679947	-0.6060181668893729	-0.5744004466993015	1.6871619425336544	-0.23196077031616644	-1.0089618130354254	-0.18282886671608184	0.4345564555212122	1.209339051509065	0.30576759072355136	1.1480969924718918	-0.5319578737646273	1.535168797390559
0.11594702292070494	-0.09207346086914288	0.4107682512060332	0.1010674395950053	0.16773540201759538	1.0883322121275154	-0.813425181193217	1.5463161821980846	0.6116411441917451	-1.0496655650117956	0.49028720717184937	-0.28509242153240966	-1.0844414648528986	0.22054912999506007	0.47047200651384047	0.3446452353685634	0.5947645220645906	0.8341486063275019	1.0745801530900505	0.5055903403820804	-2.042366866002182	2.371950304440701	1.1316855312312764	0.39354823156185575	0.10561116179455987	1.7229607114777632	-0.6432905904545783	2.9234530642536307	-0.4102334580596139	1.1216168818233805	0.24139019877024176	-0.5823210284997703	-0.5226972557010799	1.6669338802140294	-0.23669243649879507	-1.0392984174916131	-0.19432014735464712	0.4279876366582839	1.1872882574205412	0.33023895876803705	1.1306831897587775	-0.5333790052372271	1.5116809921438414
0.10141416606334804	-0.1606836316559388	0.4480274162333927	0.09556262724338332	0.13460234002506422	1.1593287592481256	-0.8112717868682765	1.5208691671035017	0.5662028449024814	-1.0543745150117978	0.5241793633357078	-0.27848727000414936	-1.0735729302547472	0.1368112576453226	0.487235149649546	0.33559135156505765	0.5918292944810314	0.8340425732782414	1.0743722750230758	0.4986131657766153	-2.1010173426921694	2.4103759855161493	1.0907526302118506	0.3433947614016729	0.08049129393182072	1.6879763635524991	-0.655071106239949	2.9584360268463916	-0.40005734496710754	1.0669475432120605	0.26142711449719336	-0.5460341696801511	-0.4908163963820886	1.6530823926053166	-0.26474239030621294	-1.0636186468201347	-0.19077560023278448	0.4487814300043757	1.1613228526920674	0.3574006872155532	1.1302601446281477	-0.5359952467703331	1.4920332484046424
0.10342596278245453	-0.13660315982894122	0.46470890025636963	0.07351134650982882	0.11672980964622919	1.2592639217999717	-0.8229379422943204	1.4832618473413788	0.5624597345157408	-1.0857135267454194	0.5407890188844596	-0.2669854720638566	-1.0698280363241868	0.06157042314277482	0.5140218269128871	0.263273161288812	0.575173829178039	0.8667725725312193	1.0809045697539905	0.49968810263768804	-2.1506405768162087	2.456861880184828	1.0520556595052148	0.2719356903007056	0.05171107697918913	1.6530272428576431	-0.6590535675546383	2.963973419893178	-0.4038677135095391	1.0118748557522859	0.267903946230808	-0.5068325137245078	-0.46957817476251285	1.6145831839281493	-0.2943828302744075	-1.0843864874692795	-0.1708770493271847	0.48079714642366866	1.1424831186198734	0.3703585329595863	1.1280862670577192	-0.5441854155642791	1.4774557561936188
0.08144845072699029	-0.09204683013620754	0.4782772879534883	0.048667239116307624	0.10164364852230393	1.3184529724298246	-0.8138228507899345	1.4806432206907356	0.5978365913455177	-1.1061982147075364	0.5645886921772965	-0.2647801771527061	-1.0731562101008503	0.0008176585111482698	0.5393165100938028	0.21412489612480576	0.5567646031926382	0.8903537253174647	1.0861371889282767	0.487101403885467	-2.1945240918366817	2.511778713236574	1.0150048014009707	0.20891830415870963	0.010849864749474367	1.6240250348751881	-0.6638882926256644	2.9573491799077343	-0.4099136629472061	0.994078531478532	0.2934534995279065	-0.5193700677628283	-0.42644648562699394	1.5717462409061465	-0.30490729063169175	-1.0932746338572978	-0.15793231598177143	0.47030249780747635	1.1240656112871705	0.377624735304099	1.1435132966637949	-0.5654596840542372	1.4694693833422157
0.06742617003267971	-0.009347880769535499	0.4792846264934963	0.018695068789521478	0.09196742080805516	1.3817808829390557	-0.8129871354529067	1.4573499421836726	0.6111544441912885	-1.1307485083117843	0.5810907499009383	-0.25965480540806085	-1.0864689052075047	-0.07617254632821488	0.5525919247945599	0.23720417739421787	0.5333504729667674	0.93549475043235	1.06438471859051	0.4452084777665718	-2.2229633007246035	2.591272574517204	0.9893886479809467	0.15760996872335165	-0.04657635353735451	1.6094659913602622	-0.6774049055753544	2.955701102403013	-0.41339960464885595	0.9754396598505215	0.3007244671628941	-0.5523691952419576	-0.3933866208542838	1.5158380963801439	-0.3385088731610318	-1.1025915763879164	-0.12051378484226458	0.40198595493087386	1.1011565373913066	0.37576037303614634	1.1608214289804875	-0.5832139207190188	1.4668595118553536
0.03874079814404558	0.026105491523384528	0.4876716121838154	-0.011722489513621934	0.06907714234730195	1.4622458968149046	-0.7856998042475716	1.4291105382509186	0.6357843656031892	-1.1611260992392274	0.5676884751619736	-0.2656907105269806	-1.0984855707491552	-0.14041225447958103	0.576435630912498	0.2529788311659999	0.5056588298216177	0.9795485634365073	1.0384438334317252	0.36655223878960996	-2.24246946921642	2.642138732905644	0.9562503731331462	0.10533092862768675	-0.10430140027744887	1.5910171199823224	-0.6844101668769955	2.9361882086082938	-0.41129618240322835	0.9947333015965036	0.31047365405051697	-0.5627906806469001	-0.3612980990681274	1.455943715793111	-0.3907887200045711	-1.0964388760832242	-0.08436223532419285	0.3249666962015847	1.073912595320344	0.36163510095063234	1.1934282595387933	-0.6136351401386437	1.4576875887899505
0.02112865472049088	0.04523225264876903	0.4881591928735417	-0.028291837414887926	0.005772202929598203	1.5107074916598164	-0.7476497515379126	1.4186451770266355	0.6158582012215768	-1.1830387473313324	0.5252216551907931	-0.25376811685233613	-1.107698373652581	-0.2062199754917783	0.5830855151905253	0.3055300236969364	0.4869781269539758	0.9604497168235471	1.0394344271256153	0.3292598687305146	-2.2418669280364574	2.674335306611436	0.9251117241815743	0.0571236203201141	-0.15226835008437484	1.5785809806157047	-0.6617118210201287	2.922616744744901	-0.3758540939572682	1.0127259642187445	0.3274262194595972	-0.5709264179050486	-0.33465989997820256	1.3899635044426746	-0.44787137683929545	-1.0932889018301482	-0.035542466090789225	0.2710805744635125	1.0398409923416818	0.3528201521028487	1.2452491673621	-0.646950826730306	1.4580997284002466
0.004641563281912979	0.05695973831401809	0.5048380394243418	-0.04319860691125841	-0.05576634563381957	1.5811692156499393	-0.7298399054345419	1.407493912430531	0.5678300138853375	-1.18807141396559	0.5136166779689553	-0.25300366468641206	-1.1321588201539856	-0.24467334801719817	0.5762049101781023	0.378611660581255	0.4753149594914879	0.9465707916932601	1.039486724870886	0.3011966763304122	-2.2502863388169603	2.7216602696032277	0.9206793655417969	0.029118137397114264	-0.20454750368769653	1.5737659744382755	-0.6505966981515623	2.899574361569728	-0.32542959934863996	1.0078906024345282	0.33745690704490017	-0.5741941706274425	-0.3179563553718377	1.3298125777097998	-0.5010399183761572	-1.0909661856878556	0.023831332423790742	0.2405182897931728	1.0159750736764686	0.3431592591422937	1.2687906412512158	-0.6795533016854398	1.4527419134663986
-0.011914458816783147	0.09973143528106587	0.48748821995179786	-0.06008216687803678	-0.1089128695543368	1.6627063282828964	-0.7368771130860396	1.3821231088217063	0.5046929240783261	-1.1869166049474682	0.5353038472954645	-0.26942957331113526	-1.1604214644798918	-0.2826870260196825	0.537445108581482	0.37685329356545283	0.46541607507118526	0.932074403940647	1.0344777387328612	0.27085304993727666	-2.24453868380517	2.731291314703312	0.9390114706962382	0.016737791545955755	-0.2378487323157561	1.5567336085357135	-0.62692943739031	2.8717523080157363	-0.2960725727132837	1.0148827183168248	0.3194663349500815	-0.5508929973492782	-0.33494434007379903	1.257759563329929	-0.5565019433685134	-1.085082867335021	0.08729099766092385	0.2655887027227908	0.9958840778368204	0.32557629315894704	1.2835202704772355	-0.7192769894356151	1.4317082594507635
-0.01261096068520048	0.1775649310594854	0.4068363076850596	-0.0698746011527425	-0.12614826558406866	1.6626624238481322	-0.7635546936877865	1.369452187199588	0.519242432411659	-1.1751698304735059	0.625988201982436	-0.2832081414827322	-1.1880289082969129	-0.3095204758649609	0.49642808913335684	0.3671632042552197	0.44753216001984486	0.9108781122854003	1.0301156910211646	0.24782372191473506	-2.252417277136341	2.698303475667327	0.9655099923543495	0.0023887093152031554	-0.2640671417685637	1.5366744819151488	-0.6102805121128568	2.8333565232280273	-0.24208658776685907	1.0257965282420578	0.2893276689938369	-0.5329281962089071	-0.36561004133833047	1.20499398382382	-0.6107521119608845	-1.0890316269341884	0.14264129934795763	0.2797890995745347	0.9582154298418221	0.3167613443111635	1.319137495517095	-0.7377214983972682	1.425051737583716
-0.001875909780199736	0.20609696963550522	0.30056066747924565	-0.10102887997842218	-0.14670381808229468	1.6512746761254067	-0.7981413233012732	1.3657284940054542	0.5119220052839277	-1.1682603224715844	0.6771868475585634	-0.3260942789681703	-1.2191115409146442	-0.34384581124412594	0.45017242723259165	0.3679556816000074	0.42550688934156033	0.8732366513294156	1.0334530092721839	0.22900477290133175	-2.254439464120801	2.7152597004458054	1.0214627275395938	0.014690638388417682	-0.29472309385984163	1.5338850414862146	-0.5841148440756627	2.786247541796506	-0.18375779136957504	1.0690672781019477	0.2680482424753257	-0.5363689582143997	-0.42228348479357425	1.1760420998788332	-0.6539641377816492	-1.0863700054297936	0.19286683918417663	0.2828377313191298	0.9330360026504158	0.31239317519625626	1.3588778049237669	-0.7595541379810695	1.4098482499444593
0.03604530713220094	0.2737838448163514	0.22275019190416873	-0.1389646483345289	-0.15797710748474245	1.6333451676228155	-0.8049930840336034	1.3716104964762534	0.529339584271769	-1.1546717112021256	0.7232703063235519	-0.35387189537875585	-1.2409191159904305	-0.3857174904747855	0.4134686037358085	0.3537792625356595	0.40087537316893185	0.8611974878515349	1.0500526199676774	0.22270274527255457	-2.2568804907059667	2.727860820974481	1.0732734142016136	0.047973808093648415	-0.311562616234047	1.532127388095301	-0.5623430242644956	2.7224735739722385	-0.1523656862139336	1.1217744027792464	0.2560055123711804	-0.5382555502204758	-0.44646385406227623	1.130081381837853	-0.6783785223891117	-1.0932990581773383	0.22444920851002664	0.2828321454938072	0.9289803634612103	0.31122809544038665	1.3704930658148735	-0.7797353420137603	1.3804700664891283
0.037924279218136216	0.31301317690091657	0.17381646728457156	-0.16541184738267878	-0.17825509063190467	1.5808430140890237	-0.7888031004770333	1.4154122858007832	0.505047626830051	-1.1154707711956104	0.7184817892683657	-0.3795611739907961	-1.254616695754348	-0.4384421645991544	0.3636213890696169	0.4008936775226978	0.3711257863088166	0.8264862590366382	1.0845105977589524	0.20585168667153142	-2.2511196091804697	2.7229786258290494	1.1132309109626597	0.06921168545348134	-0.3328254479650532	1.555995690761891	-0.5342118696744851	2.672598966206416	-0.12505897133884852	1.162225804127916	0.2558214152568107	-0.5538879864384948	-0.46518943516155753	1.1022351015467737	-0.7042941619398394	-1.1035895556600075	0.24846225668725266	0.2851111622254478	0.9264029054163956	0.32264775431639864	1.3899110917922344	-0.8010033341822457	1.3453676064313487
0.02483997356067376	0.2530950656268027	0.09791775462517718	-0.1837596965867963	-0.2228278057084506	1.5402224632575345	-0.7988019336787204	1.4343112100390418	0.4679297773029319	-1.0862700646961145	0.7034880323392796	-0.39340369741772085	-1.2655890270656056	-0.5015777223050544	0.2970520482871678	0.40892623530156885	0.3589776504353349	0.8090091342846467	1.0787102526428067	0.2117831845326071	-2.2487579416775434	2.735279090691722	1.1651840406063194	0.10571707185241101	-0.3321570474209183	1.567996124910297	-0.511704986394048	2.627418063524829	-0.0846385983091015	1.1555603876554215	0.27488313730717173	-0.5183782126185837	-0.5133148932130857	1.0839901359238415	-0.7249885694388897	-1.1159293899192755	0.2672551788055988	0.2732837356872716	0.9369712480379911	0.33301262296025863	1.3853110364617556	-0.8062080045297746	1.3059973732301766
-0.015033463258121804	0.19813296903821126	0.02391010951645216	-0.2099231895952117	-0.2813279188327659	1.49610008631987	-0.7979592764784084	1.4458846862662456	0.4696382489389923	-1.064355812648109	0.7028937612744409	-0.40914593114827946	-1.2738367596282172	-0.5579743048858908	0.2441554745813796	0.38011724400130187	0.3562699724575079	0.7867544128572683	1.0972955365159467	0.2253590635503191	-2.2678349832802156	2.7118304646904723	1.210010894094855	0.14512150276927022	-0.30588121160890025	1.5747653153430248	-0.4870400685585182	2.579521885610054	-0.034288942138269066	1.1355008362983279	0.28966083845710633	-0.46696726241917624	-0.5475823874355747	1.0755910055143119	-0.7301109236549463	-1.1150679861182073	0.25363917083935295	0.26893796358625094	0.9604606087452613	0.3420786564684209	1.3890749384260512	-0.820570443231626	1.269603473184467
-0.04157248693034139	0.1782690576014716	-0.04134306211200472	-0.24771710493145113	-0.3460496184798579	1.4454194774481506	-0.8033577793827622	1.4391521636143874	0.4294970566314418	-1.042837214264193	0.7057121345626761	-0.4300926265477881	-1.2962571355290042	-0.6164992731933587	0.18441162219147006	0.3906984842773904	0.3469715367927783	0.7471705513433193	1.1252494472296117	0.27074272721106923	-2.294160154394049	2.7033517233144844	1.2385585665269174	0.163298749523289	-0.22734435905842024	1.586343949758907	-0.46996020234715374	2.533600453319416	0.02738540312728064	1.10711276716391	0.321227993814946	-0.42410882564987296	-0.5785408188371559	1.0471765155955277	-0.7364270468620331	-1.111818574677183	0.23322367355141865	0.2592095784878196	1.0008021688232032	0.3588086385821633	1.3608954793508605	-0.8173527824232819	1.2262582209207677
-0.1009639495580883	0.1895455436055976	-0.03500996392139445	-0.2931970134624325	-0.38091481998047005	1.4105713334870358	-0.8050892784248292	1.4483356476482214	0.41737722229318186	-1.0412000370856258	0.7153907244664413	-0.45233612625162306	-1.2934317027175504	-0.6538563901181728	0.127055729402556	0.35517165696628106	0.34291868136267534	0.7905758113688374	1.161205897655249	0.2806303137108376	-2.312227572117125	2.6936602954865	1.2802376423706938	0.1958179497100653	-0.1752503367633064	1.5971485121381783	-0.4811283813919309	2.486125505348098	0.048612408411216355	1.0713071141683415	0.3493760373568506	-0.38490578229019523	-0.6260162277693162	1.0431355379984955	-0.7373784445730663	-1.1126620046962215	0.19844851905421373	0.24876743662966025	1.0612848870790568	0.35766115821837613	1.3328043616965315	-0.827679669483306	1.1991525150647768
-0.16693390111410691	0.24127616784320036	-0.04824075517989996	-0.34735283572464837	-0.3813581599161971	1.3460976710358037	-0.7984014306684174	1.4858347471005677	0.4217586382160599	-1.0718666427083452	0.6922904668331407	-0.4571941312102464	-1.2910179223686922	-0.6933109578673087	0.09855018266796679	0.26461506076780755	0.35868710152060135	0.8048674643733266	1.2042768108088402	0.28697946390024814	-2.331103276788932	2.682976326568656	1.2967725840456905	0.20809255172429936	-0.0982684350043054	1.6111995419093172	-0.48740022664135696	2.4450095330246535	0.08244095708258362	1.0495198438221063	0.3657006174048851	-0.3605915265860592	-0.6633048736316767	1.0392738170102032	-0.744484384637855	-1.1130035891761074	0.16050452687093802	0.22141163912753373	1.1120042587840189	0.3531087821330041	1.3178796300184021	-0.8283977544988603	1.1798027160816356
-0.20263134873463687	0.2690013390077279	-0.08910645241107602	-0.41292706343553187	-0.378948703743768	1.2738769676013781	-0.7813546228436079	1.542827220380085	0.43603123927759685	-1.0986046772385363	0.6314774175943041	-0.4421741061242327	-1.3053345401161345	-0.7110453573321335	0.08921240183422954	0.22560747900836228	0.3589621130984567	0.8196313106496825	1.2217348485114314	0.3066342010227777	-2.3584292541065563	2.6992607934992447	1.2818016851757168	0.18280195270436064	-0.0383329018422962	1.6233353227850826	-0.4912294197509076	2.400995302198122	0.15114533967435223	1.0357835129789796	0.38980199796111636	-0.34204346078959547	-0.6789886689658193	1.0480449894378734	-0.75155294405747	-1.11532323131931	0.12833379443997267	0.175276185174156	1.1644065460379882	0.3583850798793748	1.288854928953483	-0.8202859166581963	1.1654681474696276
-0.27844528930118495	0.18373299093655276	-0.056016726482625	-0.48443471316021675	-0.41052814839631707	1.2485343211295876	-0.7839328875356861	1.5362227330243001	0.42722664018646894	-1.1253759117503992	0.5597960223978447	-0.42531008551149296	-1.3264199042111415	-0.7220755834369932	0.09041855856237606	0.2335901595108562	0.381133327885257	0.8457884827402417	1.229783887264701	0.3378896693422554	-2.3783660191001514	2.7262455830031502	1.2674764963781422	0.15633747828126024	-0.0014283671714145096	1.6380436185130556	-0.4940851646382199	2.3535559684202747	0.1538672520488689	1.0594310709028956	0.40592583689466133	-0.30966698636709755	-0.6945623457079444	1.0422807182234821	-0.74220054780047	-1.1017279539614182	0.107507145438026	0.14049716096774872	1.2165735657455499	0.34679529354656413	1.259930081565916	-0.8295731495260344	1.1483552180540049
-0.3437301075110185	0.17319988222732113	-0.01666353162902768	-0.541606056070578	-0.44046397325370445	1.248547324672368	-0.7786557964034688	1.539054751835066	0.42353135488984844	-1.144390949058616	0.48674449304994527	-0.39797314202761364	-1.3453005627086534	-0.7239735685891293	0.10114194558434522	0.21648370525040378	0.42189146373120306	0.8831258284204981	1.2480049468825993	0.3815263129046475	-2.4165274503686667	2.740582706958957	1.226829896318502	0.12232835931354799	0.03811126653523765	1.6392969662896988	-0.5039374313381167	2.31331561402594	0.13032685283301285	1.0361621258270148	0.4110562413837939	-0.2805796584372049	-0.6889252855687948	1.0264917309869666	-0.7473530476981183	-1.082110858188934	0.09348083722391123	0.09663011067789853	1.2606827028883916	0.32821737526414635	1.216241674091093	-0.8412819348961975	1.1359794026326937
-0.43423635205686706	0.1962698391655985	-0.022778247123409923	-0.5852083187149294	-0.44913208450540887	1.256601551282949	-0.7699810173702616	1.5276504651062448	0.41946143972061983	-1.1835999256575884	0.44025643887335714	-0.39146775940522854	-1.3776436081173997	-0.7160142760156548	0.09863349848872084	0.1969353645433291	0.4316568265570565	0.9260146355402711	1.2340183634889805	0.42289389203903865	-2.447747901166538	2.753961255109348	1.2067012172664937	0.08863647185660915	0.07780301315509643	1.6368338412582335	-0.5083848615117551	2.2645708358460666	0.13416027709001777	1.0395042635669685	0.4049988384532008	-0.27032577143962666	-0.6956821271426062	1.0304907442486195	-0.751538474130306	-1.0558955230017828	0.08271042910903367	0.039241899895538626	1.295194580154849	0.30986472920038616	1.2026063151399475	-0.8356403833481172	1.131540337207944
-0.5152530464562177	0.17655020693745896	-0.011712644690468692	-0.6159172095642517	-0.45899691703512396	1.2520357697135531	-0.7785962947181745	1.4987007701262263	0.38962384424553115	-1.2159630368933745	0.46543432994910994	-0.3888305909048422	-1.4115607564086863	-0.6952959474321914	0.10474887973206477	0.13880656451166562	0.4812074513404262	0.9746160580425464	1.2076360109616462	0.4728495402815785	-2.50222644151097	2.7541814004714844	1.18910137280409	0.06110505400027082	0.11658587314004094	1.616253722440573	-0.516225376112357	2.2181372960148407	0.13894649933722508	1.0466532893148128	0.3870335941846516	-0.23080667744089595	-0.7132560449743802	1.0173699371422007	-0.7500372191870407	-1.022100839672285	0.05180582683335997	-0.014159483921034022	1.343483346181349	0.27603048456794443	1.1889261189793108	-0.8330469088634906	1.1206690908979724
-0.5699788099976361	0.2155196185021197	0.01360937401474408	-0.6730626223527016	-0.47827701464133554	1.253276559376284	-0.7691409102421762	1.4818778467600144	0.36474507294803843	-1.2476314368313817	0.46070043948205636	-0.39771716782866073	-1.4419427352247882	-0.6873511555941746	0.11894333202483147	0.07896896590295208	0.5403629525312867	1.0126454017408322	1.206476160757435	0.5103029955747871	-2.5498624654312394	2.7601605485071032	1.1399903815598174	0.04054916498195078	0.12992648847861504	1.6008492253958408	-0.5244257415116234	2.1760069332153162	0.13516721483854854	1.0789470735037165	0.3430953153637793	-0.19094494320479166	-0.7314787335925532	0.9853664317817546	-0.747748559040601	-0.9925564157167133	0.02218810920022426	-0.03776250053839234	1.3740904378805836	0.22743738973501437	1.1799259580363528	-0.8292541647170684	1.1041999090197414
-0.6010379005473333	0.21682022779731347	0.05831962652210687	-0.6943680307559865	-0.4578344471033183	1.2236672128190489	-0.7788219761102553	1.4535759494089384	0.3155577648442526	-1.27917895162343	0.45806360303721194	-0.4163420132957219	-1.469095425214995	-0.6858237447926252	0.1415052562850157	0.020015414994727664	0.5772727334770094	1.040055148623296	1.2084832781988326	0.5639244220668139	-2.5962022910082725	2.762170790156781	1.1110237522454987	0.02649592786798688	0.14240717403427422	1.5746865175907954	-0.5222753598513594	2.1331090231427283	0.11659296507813917	1.0983785760558213	0.3104208274414408	-0.16576078517104115	-0.7433458126166707	0.9461271100218335	-0.7388688470709583	-0.9496794744993606	0.01518150073914458	-0.044895376042401715	1.3877149227939483	0.17527513818772825	1.1696861088417936	-0.8108183933794262	1.0864389757130688
-0.6242397592756272	0.23150287172164954	0.07437655713364903	-0.7042367300951369	-0.44314491953393126	1.2062584053198393	-0.780942219496246	1.397552886228262	0.27898830968384514	-1.2996579041261884	0.466634459536876	-0.4544402844284301	-1.4841015088609644	-0.698913075332485	0.1597347578659917	-0.031446198396531816	0.6441523414240933	1.0784144030894474	1.1905785214712632	0.5877916547083627	-2.6473565675744704	2.7523183417210633	1.0925062825487248	0.06223496848246374	0.10216249965245723	1.5508617854460263	-0.507832251233873	2.0953014865850945	0.08398148023254134	1.1429090783720857	0.25934039107346524	-0.15521085390058711	-0.7568547787967673	0.9141783587240571	-0.731081614602198	-0.896073182941139	0.007912002106278525	-0.03644770897394728	1.3859211661792674	0.12886084809462703	1.1777591090014663	-0.7949042264922918	1.0851350781046762
-0.6138627448682759	0.24691517489614342	0.01264687250173944	-0.6974674429750211	-0.43581127631618743	1.2067909912816763	-0.7961675673976503	1.3712172452097415	0.24148180159101593	-1.3116446443015728	0.4855068421693204	-0.5062386201915883	-1.5117132797067119	-0.711707557584704	0.2108842628996614	-0.06543485991819646	0.708908526952339	1.0969681502238153	1.180860003021167	0.6090714329394614	-2.7080324643967133	2.7409324235913792	1.050209560729925	0.07116972863608298	0.12094854307998706	1.5159488190139583	-0.4931507158017059	2.0477454856217414	0.0808803836951312	1.1757904010485052	0.21299538983525523	-0.13076010538753957	-0.773135038730971	0.8703047713515091	-0.7115821819214415	-0.8365138552167337	-0.006580164521564548	-0.027981608681928123	1.3780015081425143	0.09161466798376745	1.1527969014797235	-0.7794367860158622	1.0701405670486757
-0.6024424167117453	0.26091171109319433	-0.03903755976664179	-0.6834850060597208	-0.47971230914897306	1.1978111361419905	-0.8037142228118114	1.3267813763237062	0.1988621536964697	-1.3138665323389822	0.5161058405372142	-0.5597106610256002	-1.5405620869930883	-0.7165926942411363	0.25032084531717586	-0.08938583538311252	0.7279998674642406	1.1281657614780694	1.1454102280314036	0.6056705697713769	-2.7565002890678585	2.730988143090313	1.0121863641930648	0.07874051210667624	0.1509735802996452	1.4733730029356389	-0.4902921083812134	1.9982110548073408	0.0759502176227865	1.2187040285571784	0.16456670451246952	-0.08378002282138185	-0.7909768814771989	0.8402323018585509	-0.7076716841053698	-0.7742180182670247	-0.026728833606799098	-0.020667864153971406	1.3737718038588693	0.05259775437083468	1.1482538015234627	-0.7814178884289549	1.0481485067654703
-0.6283698426689288	0.2815714494996116	-0.035871362334293416	-0.6593120312333134	-0.5191562187483303	1.1820122511328286	-0.8152795087142135	1.2716240756212405	0.14616352747605932	-1.3233871482849824	0.5345138971705298	-0.6229060116488253	-1.5546064787591105	-0.7332604840534025	0.29198260103975116	-0.1408452869109996	0.7491882223367062	1.1577301107827664	1.1473876954958802	0.5850785954147018	-2.80417305330398	2.7251813374239093	1.006650662027458	0.09608131322929232	0.17861867049137492	1.439456596311183	-0.48257756977654287	1.9691793467510017	0.03845759097650135	1.2322636402672813	0.12505269038433847	-0.05100834635966432	-0.8106867360806485	0.809925806662182	-0.7075667771334307	-0.70826518554243	-0.048572452483814	-0.009386284466324404	1.3709680968045532	0.008479011651710453	1.1513020046789648	-0.7718300074560611	1.0252093558866153
-0.622954684547328	0.3328153727038006	-0.06978362791890744	-0.6560448358725004	-0.5503323575061712	1.1805736118675774	-0.8148087370469913	1.2508107188607418	0.08443361123735105	-1.3380529767855527	0.5438645620103826	-0.6925915468003416	-1.5704574375035014	-0.7832284072479709	0.33543372423575074	-0.1610095579347452	0.7509728349866156	1.16738712844461	1.1572208751113393	0.5467708908743865	-2.8585648865030016	2.706964623200514	0.9969330556036982	0.11623917769289653	0.21172849389340573	1.410899363870731	-0.4932221027056987	1.9362804285140611	0.037418981469348404	1.238196274656414	0.0948060555229682	-0.023779240798150896	-0.8250537847145036	0.785123544099525	-0.7145026955540424	-0.6557713657496717	-0.07068236739718907	0.0005205118929122978	1.3937225672105913	-0.030536963326977834	1.148611772109507	-0.748694797342931	1.0105403001651934
-0.652427938198273	0.321546628915875	-0.06136253092176984	-0.6515268934547934	-0.5851916280377434	1.1416966543529976	-0.827705443993195	1.2027441347931969	0.02909583712714116	-1.354701837277136	0.5688703517443313	-0.7787621075725057	-1.6011989625203618	-0.8285883189526329	0.36752441482647763	-0.18586504159278155	0.7387348197720502	1.1665698186410913	1.166440157972169	0.5176336610596415	-2.9088432739393033	2.697123496526277	1.0119012423970346	0.11860831489320449	0.23834966294038096	1.3868113545302767	-0.5084789488880582	1.913960153813386	0.04577801605704422	1.2736273789931416	0.0429654949060386	-0.003074954895551535	-0.8390837150402385	0.7755633169000482	-0.6758764308170027	-0.6040110531705548	-0.0991926468775163	0.015475665462252411	1.4339903868706214	-0.06600865539878678	1.1510535823020558	-0.7119058313678074	1.001115175963893
-0.6595325450668204	0.30683706159037716	-0.031889306841963304	-0.6710263451320266	-0.6418279341412938	1.1245019159290235	-0.84176824230049	1.1975312691673525	-0.019515497474630255	-1.361070920864369	0.5599433188543672	-0.8420640841944531	-1.6177643357973763	-0.8739482306572949	0.43045990404219436	-0.23183891923207994	0.7500868114298772	1.1518704610950794	1.1778807820928892	0.48301965976970174	-2.950639057251837	2.6794389050925025	0.9942595376213182	0.12697633560622845	0.25865290373207067	1.365375584826639	-0.5275552088319199	1.9122948832497486	0.050355501745525076	1.2759591856142882	-0.011384402007228794	0.038916201737762494	-0.8527201784187548	0.7576190789784457	-0.6292965294488164	-0.5524792857411579	-0.12945396648182286	0.03142330847492068	1.4475667938694667	-0.10071313130507384	1.1398898442286878	-0.6974172509108671	0.9861927114795661
-0.6637000438497479	0.3371242377467195	0.011669425313067128	-0.7056796651144314	-0.6862196063878991	1.1053067292624654	-0.8321342110979293	1.1826349721611018	-0.025311898397197906	-1.3764651986589478	0.5447858201068121	-0.9140533871365462	-1.6489228408497385	-0.9293925982764056	0.5026370404523168	-0.28149692089552963	0.7507233631169563	1.114992410940621	1.2006576536628066	0.4369063342462816	-2.9685330606840945	2.6507835267833575	0.9776197682884759	0.1644013369465013	0.288320431919383	1.341881803241235	-0.5517983645338097	1.9165120949868666	0.06668749062911063	1.28264580019589	-0.06062589345760898	0.06344128597157297	-0.8586031756817171	0.749911420602631	-0.612475239120664	-0.5113753008367844	-0.14690646802386242	0.043799486492793915	1.4461073830132716	-0.11894492820986664	1.1221793888430491	-0.6711713974237589	0.9897077329065214
-0.6630927632950534	0.39044878918780157	0.062423357397520786	-0.6892399678227216	-0.6747921117904161	1.0744702957004828	-0.8442913970983315	1.1745336912250306	-0.028338110683036804	-1.388781024405529	0.5546166747277008	-0.979497936015648	-1.671698734786404	-0.972580622048063	0.5663697979835566	-0.3233331310170337	0.7583413472776834	1.0542102212852038	1.244637322197605	0.4100422163684737	-2.999455180117253	2.6196084275578775	1.0030713104482607	0.15261505759491853	0.2941790451290203	1.3239567051575285	-0.5677154136850606	1.928123550133765	0.07720357258427654	1.2925657842886484	-0.08965968726676392	0.09058492328235074	-0.8597959773962307	0.7610047866101947	-0.5960711650257404	-0.47985818352856047	-0.1687823787543673	0.05731349712889061	1.4587851834137318	-0.13408615453567016	1.1116067748450786	-0.6647192158846832	1.0092996249806474
-0.6494649271506049	0.47819425206743055	0.0996598929136044	-0.7296970592093717	-0.6915485820701821	1.044532784466841	-0.8591938775216736	1.2042546464409196	-0.026025129907856964	-1.4105672514060477	0.5430661861480659	-1.0127344924187338	-1.7013058765966789	-1.008484443041445	0.6438959382642718	-0.3838628347425318	0.7761807312938133	1.0061483318658495	1.2556128464958465	0.37061152485232085	-3.011835196946535	2.5851613392643036	1.0449037954966007	0.13937806785137183	0.3095980014384782	1.3202995624216876	-0.5935311399619174	1.9267395088909776	0.07691465566102954	1.3091674123719077	-0.11516524251137153	0.11273815846239206	-0.870068338939632	0.7734238873957325	-0.562271826825159	-0.4701658522482234	-0.19468993910074184	0.06672728854515028	1.4833653576325512	-0.15604761461061267	1.0939409143056367	-0.661760853298751	1.0039166871788672
-0.6377423977701743	0.49895835700119023	0.12860826003025466	-0.7457127227427688	-0.700809790225869	1.004056950482425	-0.883531341843199	1.296260200507359	-0.04116623460597675	-1.437658346781168	0.5260026884908371	-1.0070118714772047	-1.7260427071851865	-1.0259352725684294	0.7583070178182709	-0.45833578512578593	0.7895796794841397	0.9562595785401576	1.3028180167635335	0.3535170395072674	-3.0219138003908865	2.556806616621162	1.080564773282479	0.07334520015752936	0.33942475917983195	1.3048320271751712	-0.6110310589656802	1.9276065302906296	0.07790697773335756	1.3190567249936962	-0.13554213003207655	0.13758713355545432	-0.8758597088186558	0.7885397040594253	-0.5232006118278262	-0.4900893759141652	-0.22149974490268312	0.07869313183482174	1.518447047219234	-0.18211665546835903	1.0731702587814156	-0.6543700786497129	0.9936278346255104
-0.642635179490462	0.4653315042765618	0.1656942838007899	-0.7694982710417968	-0.6768056757794366	0.9336315804828711	-0.8899726826176769	1.3596513901311145	-0.06688481448598012	-1.4782309212769225	0.5195168847175043	-0.9998048634558193	-1.751010832402299	-1.0555103281309193	0.8518577385282541	-0.536236678723565	0.8026927872603355	0.8935367532815015	1.3378002849216208	0.3394123562578351	-3.028297797673223	2.525441563397495	1.1269714703703586	0.024107780539692404	0.3247877737283438	1.2954393351093816	-0.6246497416699128	1.931350932907541	0.09273591929589695	1.344315807030077	-0.17382086989043927	0.1344796814952035	-0.8783578472714672	0.7940354786873915	-0.4920902684252219	-0.5166685328663176	-0.2424066020153417	0.08122183495838481	1.5287119438313275	-0.21047690251670192	1.0572346298017357	-0.638231465584109	0.9845994856359358
-0.6796418779372031	0.39530585710488786	0.2205271545221965	-0.7503953976996763	-0.6264739897652205	0.8854052155321666	-0.886091331017651	1.4004443499979196	-0.09007105584411906	-1.5080425320981807	0.50473763370899	-0.9961908284822902	-1.7807984619873671	-1.1212695522389742	0.9315632925017084	-0.6146993479605367	0.8509017447689239	0.8209411785872822	1.3413982166229215	0.33583721129004374	-3.0470118449552834	2.4861336655079542	1.1469717384894156	-0.030319404018438235	0.2843520774326379	1.2967974375448712	-0.6299288604124167	1.9287179387420248	0.1036167755923479	1.378956411949129	-0.1920308533259691	0.12401594547519927	-0.8776844914648869	0.7882399158581413	-0.4566365352188896	-0.5567193389520984	-0.25694900514564767	0.07616275296366196	1.538412474858609	-0.2317555061788385	1.0361899825730307	-0.6143729524940431	0.9736647054616064
-0.7002217812848018	0.2868459162746447	0.22617398245243817	-0.7150160343037577	-0.5689435900789165	0.8454284099798317	-0.8804611965526868	1.46129617291622	-0.11041908534568172	-1.5378245521187595	0.5128240241037996	-0.9863431815295838	-1.8105369739490578	-1.1916980131644241	1.0302535739267273	-0.6812106187997713	0.8788051018791357	0.7615089077651522	1.3409974495916956	0.3305344011867649	-3.0541012563019665	2.443516039345383	1.1489292682395806	-0.056514172250731264	0.2788381604833724	1.2911582995823565	-0.6211871163807627	1.9282095154283483	0.12225355162726177	1.440046891719104	-0.22257780384167664	0.12097726980774541	-0.8867278569704713	0.7700301902555939	-0.4454440465575341	-0.5843524037344853	-0.26998505823494456	0.07244382218034902	1.564387641812863	-0.25625503325065646	1.0125907050381664	-0.6032733395021139	0.9760112020891933
-0.721240595933779	0.21420068091114314	0.19575759832225575	-0.6740418657801722	-0.5152030796090609	0.8013868088127507	-0.8667637669272352	1.5240639525864752	-0.11695645633117842	-1.5643892450836046	0.5224359585343681	-0.9684167303706523	-1.832876396729833	-1.2419865637318914	1.1471809066278646	-0.7717065747306496	0.8978263614317475	0.692253442005513	1.3273024425393865	0.3332732717822037	-3.028610825164277	2.4073253997836908	1.1669255475565143	-0.0711840503912546	0.30961164284110776	1.2896175717681695	-0.5968378494948323	1.9366623600371375	0.12077013357106507	1.4850882099873028	-0.24113716654928843	0.10858095627494235	-0.9033892988750436	0.7572122779639437	-0.4302494172080684	-0.6129582130509807	-0.29044582797772556	0.06714488484627165	1.5508085114463106	-0.2739752744922477	0.975357159186981	-0.600907732406485	0.9754125096124737
-0.7464010064036352	0.1310285845785606	0.15365650912352935	-0.6288258343721699	-0.46252421259733395	0.7885999917452783	-0.8478650399829771	1.5726716382029016	-0.13375183089655568	-1.5937957757773746	0.525646374154607	-0.9447807023037058	-1.8518295621951886	-1.2984910962322467	1.259185312565745	-0.8420586892466515	0.9277728951976458	0.6330510225949044	1.3074355356785914	0.2991423153868463	-3.0017316100874045	2.384935987467691	1.1620297775609059	-0.06954442685242544	0.3430229327858383	1.2871284898300877	-0.545900403505917	1.9414518550210516	0.12498655030095995	1.5001354757557581	-0.24219514603517087	0.08997255227701947	-0.9373438391070839	0.7238933472726926	-0.43332427673041884	-0.6506021872011933	-0.31302313394388703	0.055335556382140806	1.5435318824231357	-0.29690047727763463	0.9493693913843677	-0.5979465516291463	0.9604795599642578
-0.7737674858079622	0.04233514648155523	0.12182714323256778	-0.5998603628960545	-0.4016398499190089	0.758448830905523	-0.8253151762925108	1.5665320409102403	-0.15593478157245663	-1.6383629962785389	0.5166260898162139	-0.9244080760158366	-1.868959658200247	-1.3657148946215343	1.3449767411641778	-0.903152484893527	0.964103845218401	0.5813846883294331	1.3119320476767684	0.26556907199363083	-2.964449007174055	2.372651876260492	1.1515268480761196	-0.05972331948143925	0.3537452302686539	1.2794563698600443	-0.5002976795060565	1.942697123716869	0.11516141929191363	1.5272581493509632	-0.2611953576503062	0.08467377878856089	-0.96252085609673	0.6818566453363752	-0.46158163282718745	-0.6856043446632816	-0.3289798861984034	0.03771417666979406	1.5598165738616414	-0.3151328608288302	0.9460715540354832	-0.5631027050546565	0.9468030651531736
-0.788671762360027	-0.039508173833625086	0.05140100950827666	-0.5544612953333848	-0.3593209030775964	0.7411750924635816	-0.8140802664141724	1.5837588851509694	-0.19958992237658874	-1.6767816070748078	0.48731382128357204	-0.8854435135197715	-1.8640517940865315	-1.4100098078664662	1.4245762661423587	-0.9526545235565411	1.007928043465053	0.5504413663213571	1.3188843655124818	0.24574808344155435	-2.9371906320375962	2.370671825974764	1.1514148275193665	-0.06963591309336012	0.3703136156732376	1.2686073099265722	-0.47278004288971925	1.9447222204421184	0.12062088899012147	1.5533908420121039	-0.2815444569273329	0.0647055676098149	-0.9866588653745015	0.6372749880959694	-0.4461554846430976	-0.7145434338020431	-0.34605978913620633	0.009731872999479247	1.554041986873767	-0.3368161331795866	0.9453449488784349	-0.5448992560636065	0.9218060191874426
-0.8047301597767008	-0.155585166419316	0.003979435603301227	-0.5340588652931256	-0.34717427848403454	0.7614544669873426	-0.7754174880166602	1.5991764687198047	-0.24058415487491666	-1.6952576995083704	0.45090564172003755	-0.8615349967894235	-1.8847058846577525	-1.4467305036239682	1.515004848238862	-0.9923242686250635	1.0303580367911793	0.5434854082178203	1.3012596971277837	0.20674382791028173	-2.90616417010742	2.3429523799480725	1.1546654282435878	-0.05138024956139746	0.4458267301365841	1.249947075166181	-0.4369960063229795	1.9372014852417372	0.14026775440740635	1.5741840818544661	-0.3118379844499105	0.034378025339466614	-1.0207598749814737	0.5867786143671703	-0.45387519078509275	-0.7486109983392795	-0.3679880863211862	-0.022639213626840553	1.5268706330266864	-0.34269726336719686	0.9557951694126601	-0.5152453723233279	0.8967238461485524
-0.8300848424619215	-0.28747413073964995	-0.04512238390968877	-0.4888092772567676	-0.33243137219328905	0.7808241528086325	-0.7221312495986328	1.622387438822249	-0.2716824516089672	-1.7042679862290098	0.45312574351147517	-0.8529857696864782	-1.8948464648916503	-1.4967177611324802	1.5958111708361185	-1.008331940384625	1.0674986977205827	0.5418021844729652	1.3116971454610864	0.1781457881227559	-2.8916003089039317	2.328976294386169	1.1357385528909756	-0.05548643720646512	0.4937622243910208	1.2376323770412352	-0.391762841198598	1.9374311353858373	0.14987465896092425	1.6138950990392662	-0.34122549944422237	0.031301207160296995	-1.0521175101826707	0.5344984432180624	-0.4854341019297812	-0.7665896404467055	-0.38991369074448745	-0.05605518473801505	1.4984114404889488	-0.3300016485651947	0.9667148476484204	-0.4843631632447886	0.8939335467919942
-0.8731111014780636	-0.3257691018685165	-0.05546391231439597	-0.45184207521910924	-0.3125507639717952	0.7890807033590344	-0.664692147723754	1.5914821571176812	-0.2963675472331699	-1.7324200463121415	0.47281697318219296	-0.8615653929776113	-1.9213881732280929	-1.5446749156769075	1.6330256305893935	-0.9604094363108742	1.1053975815069113	0.5364748722835502	1.3123929899379077	0.1289585341547877	-2.881116092372581	2.2985530859203958	1.1207533861395629	-0.027047285738775	0.5229234000598573	1.2325225745672286	-0.34831978398193353	1.9200202158512378	0.1528571832519572	1.634290736913649	-0.38016956511607364	0.02440655969454984	-1.0802010831573807	0.49058756395702935	-0.4957101618707499	-0.7601421399842432	-0.4070435824081053	-0.09533951221665785	1.4569874464924024	-0.30814132633008695	0.9729643063799305	-0.44316290318233786	0.8911219656671461
-0.9215309328140995	-0.30321546564868684	-0.06721666416509792	-0.41382851649726893	-0.28032484369390537	0.8359005883438371	-0.6290956895084137	1.5757597276058142	-0.32934238891165996	-1.7263881185144725	0.5252871905430411	-0.8569773636117125	-1.9495385487005634	-1.590829145446088	1.6760427296305391	-0.9151944035990418	1.0907459617089836	0.5319986755689293	1.3111085223030203	0.08693396561851865	-2.85261736417298	2.2750377873237566	1.1259175338058764	-0.014687138148602046	0.563252008526449	1.2361964038858946	-0.32570715054715066	1.9052476940149556	0.12885988976381985	1.638196846691546	-0.42260308159567117	0.045641341728194326	-1.1033537445749897	0.46435687299805756	-0.512301139191542	-0.7459111037236876	-0.41929367903037534	-0.13536225228800278	1.4406885097458908	-0.2970038443737998	0.9876699416397907	-0.41354200089607274	0.8856041741238609
-0.9358135382769983	-0.2302771884398366	-0.08195415536239342	-0.39542118054288444	-0.2505928958972619	0.8638358336353662	-0.599278403312632	1.5853760928787535	-0.3712310462454159	-1.7091891381375235	0.5457762994707289	-0.8498794946597267	-1.971412783408077	-1.6319822326751752	1.7432328373666983	-0.8698653943618415	1.0656373637872525	0.5217271821312173	1.3186867719393462	0.0548414921264639	-2.8172379096207316	2.2644758418352113	1.1447599810336095	-0.010166292086830658	0.6127030090620752	1.2360072892805432	-0.3095779911923835	1.9029082099266597	0.09047572745462724	1.6208810616221676	-0.46607865721321023	0.07709470965116391	-1.1452451679448719	0.43132059402725476	-0.5182904832101751	-0.7340176432927246	-0.43373084094535236	-0.16479318389749334	1.4514039142236623	-0.276813235130211	1.01010211872977	-0.3752953284926299	0.9002847531442104
-0.9376080379255862	-0.07993040707910848	-0.026741488647546864	-0.4076678245914221	-0.24895298295775029	0.9008082615132477	-0.5649442308496088	1.5277114342948512	-0.40411093917832064	-1.656814889265636	0.5605919682046651	-0.8547696908570215	-2.0033275439314964	-1.673275493680353	1.7973256980803285	-0.8410366374535986	1.0790927036532758	0.5025866554335923	1.3215076773081962	0.015494516586804286	-2.7954597199966655	2.246529591913869	1.1730834944357904	-0.02963385127792792	0.6374024032365295	1.257927896918489	-0.2871263840118482	1.886962875857137	0.058166933263188	1.5876055710714438	-0.5090172829138377	0.0935664254169484	-1.1723273994103132	0.4261105526798873	-0.5086920981913872	-0.7242689351120843	-0.45379593862860856	-0.20236556763125071	1.4262716295747124	-0.27557904842809683	1.0164587020374696	-0.3141661725206915	0.9062443749598936
-0.8978973580516627	-0.018508271714191293	0.06094004304536369	-0.40276245564633595	-0.2417201662136835	0.9471270207203595	-0.5426730333852714	1.5048754247023362	-0.43923288827775686	-1.6168340186971122	0.5832622781716352	-0.8559059578131031	-2.0390560670108475	-1.7164747958018112	1.8188906652293704	-0.8055003905949383	1.0914382921187629	0.47682035293179237	1.3806393593257802	-0.02619839513216954	-2.7828901231375904	2.223784173097958	1.2137644081607095	-0.06249998630045659	0.6461410744871738	1.2778998824954113	-0.24551246563490925	1.8496314642239302	0.038715835565181905	1.5577403007393713	-0.5792694364634017	0.1073253389748959	-1.2066591579692476	0.4231190091606905	-0.5011966759204339	-0.7233279025843962	-0.46922959691523475	-0.2332586560488484	1.4180758639504385	-0.2807185402333452	1.0313937341556172	-0.2778871145924316	0.902417809207876
-0.8442321769007888	0.0262427757538091	0.14916638857423406	-0.358874961660961	-0.22490260695280734	0.9807097186237552	-0.5285140406867506	1.4977206904193792	-0.45898841273782054	-1.5586410190874536	0.585811794843025	-0.8336616922210618	-2.0809385865007237	-1.7446013890113548	1.8748917145946387	-0.7736652538297835	1.0858098512265104	0.4606169824284079	1.4266912439597923	-0.050084600471856075	-2.7773423354440316	2.19657672228492	1.256460394827052	-0.10904034401021978	0.6488751328799128	1.2948905319409103	-0.22938588840190874	1.8211789166379535	0.026145118903262488	1.5779625950968634	-0.6404209402082752	0.12271866998161388	-1.2428338948476723	0.4203809302271856	-0.5138301281618716	-0.7393418583170364	-0.4854759540917879	-0.26480315224392265	1.4025442884278188	-0.28225215125942504	1.0626028555942777	-0.2455701630382557	0.9184853366397
-0.7895898784593047	0.03077913326202169	0.22196097231317125	-0.28553695038960225	-0.25391839023789187	0.9864228880647274	-0.5177564193268805	1.524030419532742	-0.48416001706211925	-1.4898413987295718	0.5902675863159479	-0.8277739266350471	-2.1231615508933777	-1.766648951678445	1.947343049779772	-0.7283030291060549	1.0772407683325613	0.4387130796941011	1.4562676976909508	-0.08254140598355422	-2.7641099432869973	2.138172535102237	1.318068871048192	-0.17330408166832573	0.6581049228099393	1.3009375641502616	-0.1626075459913851	1.7908092201752108	0.020086612335336783	1.5845530872182045	-0.6525811914263107	0.12982786699465604	-1.2846605323490727	0.42574449840870565	-0.5180324361757505	-0.7523532824011646	-0.4819906903001622	-0.29256431308971387	1.3934052948727302	-0.28981238078099797	1.0734963585942268	-0.2165772977835294	0.9386026288568257
-0.7647503769081615	0.05570471053833004	0.3166459245419654	-0.18280180737737065	-0.2383332863434914	0.985020462967005	-0.5068228429833541	1.533797683547482	-0.4957355365138548	-1.4559606044693731	0.6041635695370522	-0.8318829168619049	-2.146393666987927	-1.8041107961371208	2.0076896216348343	-0.6944944199195466	1.0482000769369615	0.40614355555536896	1.4989275593194762	-0.1386758576939303	-2.7570484545803615	2.085922480068735	1.3593268675149526	-0.22549044739005675	0.710503410501554	1.3114121030025476	-0.06998852068819619	1.7669034998272966	-0.01214795274790605	1.5992388886779227	-0.6509442901971273	0.11390704497403155	-1.3158924203815707	0.44399920977877977	-0.5312398621946933	-0.7692850637908939	-0.48369611014537517	-0.31071210098046703	1.4045504677236427	-0.3011899184452922	1.0607383547693368	-0.203813991953849	0.9514545330068065
-0.7544812915093458	0.08092897545839589	0.40678769028126993	-0.10562308746057418	-0.23077871452901405	0.9749603350152543	-0.5009498849741171	1.5409265059252815	-0.5210939137567698	-1.4407025116097416	0.6158693576442625	-0.8176391912750065	-2.1665357907969542	-1.8419013239328386	2.086727726159319	-0.666479141314566	1.0250562998461714	0.35761341007084246	1.529519442703053	-0.1897992684799123	-2.745245995516263	2.0535972156741047	1.3729755700661144	-0.2850300494302364	0.7359257426459453	1.3469109538982533	0.02411030574730106	1.742179881105206	-0.06814822490058095	1.608111963949126	-0.6326127331955043	0.09887174745244964	-1.3399041030106038	0.47124004492367144	-0.5234333364897142	-0.7745321250831099	-0.4829245753861528	-0.31747519484811715	1.4286726971880452	-0.3147381651290571	1.0539878099263533	-0.1819043259071112	0.9628824273244371
-0.7436826344419812	0.12071317328951578	0.48403158408335545	-0.044510366019708404	-0.2440418440443231	0.9537771443567294	-0.510768017224392	1.5176332274182185	-0.5479024433823091	-1.4158898406351474	0.5915050716614572	-0.8038960454329513	-2.1911361835427448	-1.8663092840938844	2.13031012945319	-0.631948675138705	1.0099214687691735	0.2781149616805906	1.5236113292206075	-0.26207372422666675	-2.7411663508441255	2.003491628062508	1.4022708323190334	-0.32409621888223716	0.764552677019649	1.361953908315108	0.14350235852568688	1.7209685587046526	-0.10921959249967357	1.5944858925121266	-0.6493348877507507	0.07544706746713677	-1.3594819520609214	0.49322916876249706	-0.511744046995728	-0.8043044502281178	-0.4772853896214535	-0.3161341499046556	1.4407833038910751	-0.3369867299535075	1.0164831807302186	-0.14413945347554422	0.9689456550169654
-0.6891497040624801	0.12015274477099958	0.540039536575206	0.04100870134476575	-0.2732696594725814	0.9406323803051923	-0.5228441675962502	1.5391248664019632	-0.5811269798563167	-1.361641272338836	0.5491784323439652	-0.7957200691605507	-2.1870222577328375	-1.8855952622526886	2.1635977735783243	-0.6584863355705487	0.9805334373421072	0.2154060388345392	1.524166035430904	-0.31933655959146173	-2.710057590606442	1.9737782940416118	1.4361118887649897	-0.3546549996204135	0.8286719198570035	1.379624999526921	0.24082568254116127	1.7287697863805023	-0.1259700837736839	1.6007284125556924	-0.6483536153958558	0.06132992063787205	-1.3747826589353633	0.5187245694056172	-0.5064540827900215	-0.8505037283510679	-0.475613322982278	-0.31620553675227897	1.453339704938752	-0.3623332571016218	0.9841768806571494	-0.17230709198457173	0.9743585949213595
-0.6154744847290766	0.023321988368196135	0.6020744294873995	0.10466715063679724	-0.3269567912210787	0.9162121464325719	-0.5239326234251	1.5244236707992527	-0.5966956568018076	-1.34009816066663	0.46782516245159494	-0.7991632153280471	-2.1873795949399524	-1.890720466640588	2.228233302889799	-0.6773519598246274	0.973274030684453	0.15967809571939806	1.522187911509374	-0.38419339305894995	-2.7080662654872967	1.9412750263970255	1.455805102642168	-0.38071669695680155	0.9136370015495274	1.4080339067867047	0.362574359574498	1.7335555971375054	-0.1355992412088569	1.6183000471064832	-0.622827508429361	0.057408248321526224	-1.3857793357600698	0.5383105272872678	-0.5055533298240624	-0.8979530184359105	-0.4911386266985878	-0.2958198773192119	1.456153153269866	-0.38420777617967616	0.961433509096973	-0.1907809519789942	0.9877980835031476
-0.5674561493047936	-0.06485662348641061	0.6392331947405671	0.11041601119464224	-0.4024016828921745	0.9015712758460761	-0.5244681385927497	1.4884457526026353	-0.6105048965068667	-1.3444159516658272	0.4186832741327133	-0.7975200261154136	-2.18584759287745	-1.8875641398892846	2.330822380191548	-0.7032093745044723	0.9588297933170775	0.10360646840124725	1.5496803329143543	-0.4473107814534849	-2.704456896858057	1.9054772519587342	1.4491809144140484	-0.38911085659580685	0.9597292999201443	1.4228534464001785	0.5111061705777294	1.736484557531514	-0.1479231382120852	1.6276403287024024	-0.59155126124753	0.03561146498602159	-1.3831589270188005	0.5671008548043772	-0.5108469115115598	-0.9352167765643161	-0.4992726040062284	-0.2732747043014568	1.4235827229437361	-0.4133125948423945	0.9214578649312969	-0.23215333092794949	0.9830585817982476
-0.5471798862345423	-0.2018562807633777	0.6562379097703683	0.15664636795975986	-0.4273844072301779	0.8684495745077048	-0.5344165370326157	1.4941250325213187	-0.6375983201942522	-1.3587889993692168	0.35845481215445546	-0.7877481302931126	-2.1856305917371293	-1.8652748982978988	2.384801290498024	-0.7135372135095561	0.9377089654330822	0.040569603390677646	1.5592631835733721	-0.5042644321078897	-2.6965415632110346	1.8628837788873234	1.4277183653220504	-0.39078850039060864	1.0304215004171107	1.4062938670109955	0.6376908929524981	1.7559372756200258	-0.16765759475928932	1.6510987556349281	-0.5781579067162639	6.104022790044127e-05	-1.3728109201509664	0.5880835611407979	-0.5031790559419024	-0.9820311704102712	-0.48715338837353156	-0.24961225450266555	1.411154005943551	-0.43099904525118726	0.9149224175122225	-0.2870622954315614	0.982382859701669
-0.5586419469410399	-0.2626536421132083	0.6815490422212562	0.21176923123913505	-0.4777768856770523	0.8144545303688897	-0.5393833693772265	1.4798917754411622	-0.6759838534434903	-1.3689914366808813	0.2846696863527928	-0.7817810234757253	-2.169313925156266	-1.8511930729755974	2.439530171369471	-0.7185284927799327	0.9280879530379529	-0.0019656697210614442	1.5283385858731264	-0.5597799522434669	-2.6901311129012853	1.8094099672350432	1.366452554088199	-0.3826497893464209	1.1060682921708125	1.4201873012776745	0.7577291772010939	1.808628229243953	-0.19880442416569755	1.689435009656909	-0.5548331496786708	-0.03821170710454224	-1.3529864443955881	0.6178266419176957	-0.5020142268052004	-1.0294232573816167	-0.4981684227114186	-0.227124827747096	1.402653432625921	-0.4470184812419137	0.8938616531244303	-0.3080320761845041	0.9865406943444814
-0.5359811723088719	-0.2736832697332337	0.6995359518896478	0.24644848134345104	-0.5415855126404632	0.7818491955196397	-0.5320438364961616	1.4706579918267277	-0.7185673774532992	-1.3836804670592575	0.23647804546745213	-0.7795362530110411	-2.145884299041785	-1.8323485616518405	2.4926372136563026	-0.72661957528867	0.927441798420592	-0.06283678594147928	1.5182783815266288	-0.6112025695060035	-2.662449489326219	1.747833548282653	1.3234413769500661	-0.3696409211387112	1.1509431517261688	1.4402223250563808	0.8822300922587057	1.8522340021136507	-0.24133151311458265	1.6877513388765533	-0.5252372228567708	-0.03649282449815313	-1.3209130354488772	0.6497262886797445	-0.5055569473058534	-1.0630806192181779	-0.5024517231459813	-0.19629196569812715	1.3946945999921525	-0.459837878434897	0.8640990770092664	-0.31530193934634737	0.9788609865834597
-0.5317805752966602	-0.27019314924264376	0.702403411640119	0.2596255591782147	-0.5789847206633405	0.7903937815337813	-0.5266767844826061	1.4248000166164483	-0.7492990789298817	-1.3849260828469652	0.20104699210184643	-0.780049637449334	-2.149028866464393	-1.7901401431199957	2.5258644602202995	-0.7446902823807265	0.9115634553585901	-0.1198582643747246	1.5123429156669494	-0.64578909551827	-2.633715623105169	1.707545689038232	1.2727005455632252	-0.34284852200784505	1.237150052013446	1.4505049682061775	0.9607429512989645	1.9049423944116224	-0.2767403560435464	1.7189122668760117	-0.52557733938096	-0.011561853826653489	-1.26835859986137	0.6890505788238085	-0.5052976944441652	-1.0981413649158829	-0.5358200852809987	-0.16348915063261976	1.3897778738319706	-0.4882762785170147	0.8258574210344181	-0.3445569813168041	0.9632485775525266
-0.5457897606046018	-0.2913327205271973	0.6967623333992223	0.22220534265775455	-0.6463575634712342	0.8064664400565364	-0.5115864487385486	1.3753814407915572	-0.7951295296106039	-1.3629237533323908	0.1407499985857493	-0.7822652084261525	-2.1486520381368903	-1.7325657785814244	2.5537286033132682	-0.7497422482443419	0.9019278342503725	-0.18492372761672266	1.4831010362141117	-0.6581354031581628	-2.5717053180112037	1.6568701136347272	1.241030447507142	-0.32642495956057394	1.2487821662268097	1.46044460937568	1.0360404261301874	1.9493029425677595	-0.2915897801382291	1.7674920466132655	-0.5342003787474269	0.045431593986262384	-1.2277722814377696	0.7150362356441662	-0.5142678434585826	-1.1320864676474824	-0.5515206313729547	-0.15132880890521366	1.3919387613625323	-0.5200210799095734	0.8038650121423918	-0.33966836682822077	0.9538203389461103
-0.5014007179740149	-0.3049855895027268	0.670065664195531	0.22949628281867254	-0.693275976803031	0.8200478714640248	-0.5021763988799175	1.2962510551290678	-0.8305343641181009	-1.3461700528581715	0.08787111640837744	-0.7866043241250005	-2.113370511418439	-1.6593757331476884	2.594835603847808	-0.7573561766230337	0.8884987492043747	-0.25279614770054026	1.4658427802748346	-0.6668783035369645	-2.5265103206761	1.6032298720886717	1.209984834575863	-0.30072457346922793	1.2823095772021886	1.449030986723291	1.118466192770759	2.0100914585187204	-0.2916961040362391	1.7947648759178751	-0.5655446492340958	0.09650110405278621	-1.1583385194506177	0.7159790740468043	-0.5286388927869641	-1.1741139888001397	-0.5641173279322379	-0.145870005250402	1.3891420722173073	-0.5545674898091024	0.7721731030209961	-0.34853612833441444	0.9389410608793863
-0.4279286929873479	-0.3693456157013773	0.6641154742155294	0.306262408736823	-0.7241377742017614	0.8298862400733038	-0.48819378617709075	1.208032754635885	-0.8576471729086818	-1.3345404198455368	0.05268135806287751	-0.8006361140848088	-2.0880658395226264	-1.5945912807009597	2.632799547088949	-0.7869336593939716	0.8583099968459444	-0.3075586198512688	1.4758001396829339	-0.6630177108122308	-2.4822029693719654	1.5567907488746462	1.161210730416478	-0.279727530668323	1.2899446758909268	1.4363454756466756	1.1334833923487886	2.057897986912002	-0.2983628080033336	1.790782087462554	-0.5570142373465571	0.14571329633836122	-1.0836292337623663	0.7259792879077339	-0.5497517223465066	-1.1970902851669107	-0.5767085527572167	-0.143367443789349	1.3741669016662021	-0.5906604744469194	0.767749730532241	-0.3723758124600622	0.913755904844674
-0.4063651966086267	-0.39017840426357286	0.6688244170397487	0.32857146538820076	-0.7418120619404402	0.8751388485954571	-0.4611292746161152	1.123640727996666	-0.8920893840022396	-1.3366140176204486	0.02403542354871194	-0.8406802199416756	-2.081446655038839	-1.530520586677318	2.6752498550104145	-0.8205792023146781	0.8416243946872808	-0.36484801841180053	1.4699237549580793	-0.6668712766117283	-2.4546212794560147	1.5157267577212128	1.1133489452545646	-0.28281430020011866	1.2645587020304034	1.4108465230251184	1.1780945114873815	2.096783773878834	-0.32258510056315537	1.8044351755241255	-0.5420114803689143	0.1803148380173975	-1.0085929660308552	0.7284566743685278	-0.5972106717899061	-1.2128681869299198	-0.5781283938380524	-0.143702369875695	1.3597993563484845	-0.6304831691865982	0.7662675578044463	-0.35732539047269996	0.8769953458847063
-0.4226322567751364	-0.33199876093484726	0.661882801268538	0.3507600232377558	-0.7547816084882777	0.949959555877854	-0.43098889426918496	1.0504472170747219	-0.9341997584537927	-1.3394013813753947	-0.0015644220544251055	-0.8590772136673591	-2.086292147567312	-1.480652557438125	2.683838306170109	-0.860284911524588	0.843193554358848	-0.43526817779460386	1.4534488711027707	-0.6669555997145621	-2.4190522448739733	1.4834141988589118	1.0693864187986601	-0.28017426867600403	1.2148532639694904	1.3698809621894241	1.2249781314568515	2.1277275957018285	-0.34126177327701085	1.8203428696173531	-0.5175780881929001	0.2020311796669833	-0.9464010240526637	0.7314262335866527	-0.6387972424592478	-1.2335869529453736	-0.5748824665360202	-0.16160988907601975	1.329505556680462	-0.6638234047497447	0.7491787642693176	-0.33440305841610896	0.8435315819852447
-0.38720463167594577	-0.3741384190726794	0.6308862260089327	0.39446448106846355	-0.7506225164491005	1.026482748503209	-0.4057790502388361	0.9988444200680073	-0.9397508166640438	-1.345389483403875	-0.019844462106126993	-0.8609155847025696	-2.0877539815964172	-1.450342797945776	2.658169342686729	-0.8851262658612977	0.8390148494626379	-0.5086786524503136	1.4457923936675567	-0.6855643031249001	-2.3844619723062124	1.4298040857781316	1.0736501570214307	-0.29351664581657555	1.197876200180342	1.3410539633266327	1.2211002752832363	2.136836232700723	-0.3336505055034901	1.8397051201399137	-0.4909492800358528	0.22894572188656878	-0.8828849238244721	0.7418120182663823	-0.6602862901250546	-1.2683036172983193	-0.5759660785374698	-0.1877551265142219	1.3246269576681775	-0.7041300370132761	0.7483882963841566	-0.297492405643491	0.810685404620204
-0.3304539760290517	-0.42614909151664576	0.5691222014892828	0.4273728563763724	-0.7650792534836743	1.1319019384970095	-0.39332300994050895	0.9563854771225329	-0.9287034280883357	-1.3741230475549115	-0.02902156061840282	-0.8731802072963479	-2.0942536205418243	-1.4337716797032283	2.6487583721089143	-0.9221640812508847	0.8371918250916016	-0.5652416363756745	1.4564631030739073	-0.6991515657614947	-2.3471793693928626	1.4020090355442154	1.0913511737340382	-0.3004458374676271	1.1688473517539557	1.3339204491688899	1.212804770964866	2.129309357122157	-0.3287318158247835	1.8284669060484169	-0.44119674541657367	0.2676620500369132	-0.8340090391210326	0.7524326027975604	-0.6733297236361387	-1.3090453441676633	-0.5961101390622031	-0.22202244443447192	1.325372636695326	-0.7277544366603712	0.7456089953039529	-0.26839002596297346	0.7727470710776748
-0.2606213172102107	-0.4473021545988674	0.4952826359766121	0.46668292119377347	-0.7673923314092062	1.25319265156959	-0.40527349841985244	0.8993686161675729	-0.9078271704663956	-1.3950706443634364	-0.04608527898911895	-0.875916582253458	-2.124510336424232	-1.4065054634641774	2.636922526612601	-0.9654564762143767	0.8299738949200581	-0.6184757935001219	1.4594959346615626	-0.6979640153965876	-2.2965012473200983	1.3934963288837832	1.12853846108477	-0.3250600323711488	1.1101073029225415	1.2903350948296501	1.1952498480939489	2.106013990365782	-0.30857751883229073	1.807547617863489	-0.3869736323650893	0.32307829694344026	-0.8033539655204365	0.7553193732716486	-0.6726255205141571	-1.3376590389600849	-0.5986824608548351	-0.2651581984730808	1.3313494861078978	-0.7501573129546018	0.7557153023232175	-0.2501419412503909	0.7230054224435319
-0.2251405910388205	-0.4706957071150585	0.4252324651195306	0.48256740881632565	-0.7488254328300334	1.354437816189289	-0.39312339595341406	0.843077288557029	-0.9049217962415937	-1.435531020406613	-0.07523164409057499	-0.8709110241450876	-2.1381957017527062	-1.4001315846340832	2.5972375348710535	-0.9990539948844539	0.8224427457671977	-0.670694694360331	1.4642005435457324	-0.6785219186532438	-2.2480657541269027	1.3865412450084769	1.1492535382722866	-0.3484378560757534	1.090387020707896	1.2517149259132658	1.1969919040008068	2.07411840992419	-0.26917242066214786	1.8193837209675006	-0.3381459252307334	0.33164221483470785	-0.781107263197498	0.758219923079742	-0.6594976790946163	-1.3778769223639837	-0.5897714525740163	-0.3099392015022227	1.3324041626248744	-0.7785344425131231	0.7489967494351137	-0.2515811632966474	0.6826231010119475
-0.18847379701629474	-0.512872830937184	0.36585874646729744	0.48510703546233563	-0.6974409998112484	1.392650893906861	-0.3581548363556769	0.8229361171009156	-0.8991854955156106	-1.4792700347478407	-0.1076818514520291	-0.8244248411128885	-2.135469543714428	-1.4209723638725233	2.5727653711082588	-1.0352845087232712	0.8202208933129714	-0.7106540839335046	1.4612388281388842	-0.6672647844249523	-2.2293517068448416	1.3863591281851828	1.1456161718363287	-0.3834655614636383	1.0510442572437397	1.2370594710309057	1.2149090249475962	2.028821945325171	-0.2522681560061172	1.827340804015115	-0.303533641503131	0.3113708961091465	-0.7759213804227592	0.7601275090260865	-0.6600185964725205	-1.4218334812221403	-0.5770984433616275	-0.3657302952336899	1.324977538887993	-0.7995588288230903	0.7444992137782277	-0.26347929667108333	0.6423511333349589
-0.12449204170284948	-0.5550095831493648	0.28408022916872233	0.4748448083906502	-0.6409188648617148	1.4846210369480608	-0.3720880059914376	0.8168452951591394	-0.9265137085120927	-1.5330862859296748	-0.1151630868481524	-0.7984195857477321	-2.1646711402798293	-1.451425519526621	2.5573697610365906	-1.0751858665683809	0.8221988926333414	-0.7466673062726117	1.4533164855969605	-0.6607887701273284	-2.2280452212131667	1.4011619539299198	1.1372138046652247	-0.41379800286547636	1.0363301443164334	1.225167499670863	1.22144728440754	1.9886884335112467	-0.26194949758097175	1.8263115992695103	-0.27448624303300834	0.29821876370567546	-0.7875720584207068	0.7653339051132765	-0.6711447646343744	-1.4640817592501434	-0.5845085403414287	-0.3944631774242597	1.29999064017663	-0.8141301363816679	0.7550303836528311	-0.2911073930506861	0.5974925812442453
-0.08362666534293783	-0.5456740894275908	0.22382700146131027	0.46371773548816153	-0.6077825408362117	1.5484772827986932	-0.3918704746329971	0.8366008364973178	-0.9863398673300828	-1.5613715438460938	-0.12548854659972328	-0.7881521363219415	-2.2124594692472894	-1.5125171180101102	2.503882157716192	-1.118596391923292	0.8213366720846418	-0.774491681749751	1.4561053339796926	-0.6289839227390391	-2.2055219379836344	1.418021692141108	1.139528621033244	-0.44789029114312917	0.9949445526237761	1.2041989542863287	1.1900365325631648	1.932680816014741	-0.26871614395364973	1.8718049343207963	-0.2531269253139218	0.30691778700182	-0.8306814329388421	0.7860607292172206	-0.6830040757725377	-1.4994651898009193	-0.5925193466854252	-0.4234945214334692	1.2824201002007916	-0.8295561795360085	0.7541429704498517	-0.3085139130759182	0.553989844933336
-0.09914512990624344	-0.5095293559089396	0.15280495727342314	0.4133911821117164	-0.5863361567882039	1.6235673032396865	-0.3992336665175006	0.8602649600940788	-1.020858885518374	-1.5959494032177615	-0.12880033868364596	-0.7655008729502655	-2.255494563656113	-1.569538843408458	2.4868512503504014	-1.1441837435422835	0.8249393033227811	-0.7799221759077166	1.4520035714897501	-0.6095038805994201	-2.184788642942382	1.449306763409777	1.127466365398456	-0.4756017111488391	0.9816145911079168	1.198517172834372	1.1971145839942472	1.882688312987776	-0.283216541583519	1.93240892479646	-0.24677904839862735	0.2842432347558254	-0.8818208315806226	0.803074022806765	-0.7014242930523122	-1.5496322352865788	-0.6030188193377934	-0.4411642632214595	1.2861336215590558	-0.8347085200707699	0.7557041536116683	-0.3225147618218652	0.5356151765732354
-0.07775489556255855	-0.5236527772739051	0.10006500863994013	0.41348575079162797	-0.5829985039610424	1.6804275172336838	-0.39909216584304325	0.8579988877765515	-1.0094097183605661	-1.636898924163085	-0.1473422580470729	-0.6870205477896557	-2.2916765801364933	-1.6402122056438606	2.4643427763936856	-1.1369365598428338	0.8026520258860543	-0.7718510379493452	1.4455932683612966	-0.5938745934892042	-2.18251221297223	1.4810533222561582	1.1104057525213489	-0.47277870714285514	0.96783409690397	1.200677158277847	1.1879614881026823	1.826077587545988	-0.29675384849346603	1.915522437984961	-0.2640063121749038	0.24543188330316013	-0.924665012853213	0.8227018197571223	-0.6906900187511502	-1.5944702056703142	-0.6274156445925204	-0.4551081589743872	1.284251879218458	-0.8479096257854619	0.7522263615165837	-0.34329302862430133	0.5256971147115902
-0.053557211848841435	-0.5270573825995528	0.05009493328639175	0.4000036126990853	-0.5900949084171933	1.725353079663756	-0.3858618847988623	0.8589911613211202	-0.9953062587010877	-1.6613263542970103	-0.15961787871822888	-0.6168752044732788	-2.311873279082607	-1.700540098726575	2.4467436551303527	-1.1256051529765312	0.777583780703273	-0.7500194983587721	1.4371917121702409	-0.5692381936113076	-2.1826459477219293	1.5059658520169381	1.0914029390228956	-0.4747106113994753	0.9697579856302043	1.2021149854979458	1.191310067733168	1.765491458459988	-0.3103757616417132	1.8905757722186594	-0.30189095105651437	0.19571800571871975	-0.9324144573772888	0.8296632520365519	-0.6882180728606331	-1.6349966918524022	-0.632775762328708	-0.46277934046474034	1.3019371148727241	-0.8689003561913029	0.7472774242236061	-0.37019601296960264	0.5190618849941828
-0.053693490210285987	-0.4551477615581335	0.05824419481785427	0.41990116801272015	-0.5954031257078366	1.7281084744497233	-0.35292172348574347	0.849595809356879	-0.9401600719018992	-1.6744515556940045	-0.17958661421557992	-0.5515640637461134	-2.3401263077891215	-1.7484344167506858	2.4062311450214393	-1.116733020115117	0.7565079027057029	-0.7043363606117523	1.4327124868744758	-0.516488471248674	-2.1755550667626125	1.5431923698554937	1.0471666107430115	-0.4627654786659061	0.9638166474601164	1.1974427423069094	1.2112040891456874	1.7203873105057075	-0.3227231260687036	1.8705205189609297	-0.35630510828328804	0.14514518629653733	-0.9347622787077018	0.8229727966236681	-0.6938734027272306	-1.6586670923535727	-0.6436265701341798	-0.46750742879414436	1.2955891542376228	-0.8770845076280611	0.7444175373479658	-0.39376204947904014	0.5200754162322985
-0.08662781130695592	-0.38466868620175665	0.11527355236798834	0.4445561380464185	-0.6258423415624792	1.6921033144024527	-0.3134499630083823	0.8508456777233097	-0.9195106167990055	-1.6678297173509644	-0.18822272189887673	-0.4633002347700758	-2.349635375722446	-1.7980575446799254	2.387086451194027	-1.0753869198620118	0.7315272076426178	-0.6488651505262548	1.4180724004839933	-0.4781776748612548	-2.1910168612855085	1.567057762476604	0.9911099912309259	-0.4362843703808176	0.9638758353640879	1.186602952697229	1.2439175856823135	1.6762589914525083	-0.333037058812164	1.8686932419559135	-0.4249768054736404	0.10111204840528631	-0.9188797391042106	0.7931163996145786	-0.7110938218796566	-1.6839510386220382	-0.6522602558920811	-0.46529310709139066	1.2877467979457826	-0.8949144200680618	0.7517244271335792	-0.4213619024120156	0.5369768775405731
-0.1251581795435324	-0.3032573317346816	0.14748201092647595	0.4425274873321882	-0.6468379719634603	1.6606139631698493	-0.2486093473302569	0.836152103269175	-0.8549980455167441	-1.664790495531141	-0.18819596038852893	-0.40215245036541314	-2.339142655913537	-1.8540593850177456	2.3879348626056744	-1.0400915663505588	0.7251164344089032	-0.6102581235698339	1.416045042283443	-0.44493835095526046	-2.2255410012847365	1.5865301858456244	0.9244808715724917	-0.39210637751326743	0.9934672507253646	1.1801498803057997	1.276745583546151	1.6383554193800691	-0.3505851337121956	1.8482958365978124	-0.500167016763125	0.04032335685607016	-0.8906920683350995	0.7691140273909232	-0.7454816037849076	-1.6929649030676934	-0.6513218337687449	-0.4738903625619858	1.2637119257378262	-0.9091897680363283	0.7353772652797608	-0.44398484039719416	0.5695100883355484
-0.16024604412385252	-0.23045704448105706	0.16756460323700267	0.43407121698655454	-0.661807737819979	1.6392780857509348	-0.2217193032108054	0.8031197589971028	-0.7856513619502231	-1.6492718018700678	-0.18013315874768573	-0.3501512619306114	-2.3371727533463167	-1.8842321931196602	2.4092733260826327	-1.0016561062907312	0.7047878482731504	-0.5706722255696637	1.399539414356124	-0.41898510528811184	-2.2854997271415605	1.6051557414558446	0.8596346239287882	-0.33393170266251293	1.016607748248075	1.1683126038561282	1.2835362132783152	1.5945150840637237	-0.3695188158871654	1.8477758250523415	-0.574063482686768	-0.015562998033497777	-0.8730777526318111	0.74823935228577	-0.7734797070199879	-1.682252684500408	-0.6445160968142287	-0.4901882368223842	1.239435930742892	-0.920402822955511	0.7340260899126682	-0.4640349800697196	0.6009016412659528
-0.13900115417832898	-0.1537887626190803	0.20173164863388243	0.49159170136194386	-0.7007667907003304	1.6898188715820033	-0.24538636771094585	0.7507027184765501	-0.7415212223510173	-1.6385248489913482	-0.177750970488935	-0.3095249733339194	-2.335276917036571	-1.8846221017841907	2.411456072408202	-0.9572200856032531	0.6952163829119214	-0.5254418665925336	1.3682856034434954	-0.3672607518559354	-2.33785026839188	1.6169058051739715	0.8279768009673978	-0.27245734484651507	1.0581334179801316	1.1548910290704488	1.2585667452800213	1.5639802114278178	-0.3761090448724385	1.863861491159938	-0.6385987840212355	-0.0719142581409771	-0.8410647220283968	0.7186258849351921	-0.8073803347107174	-1.6561258792720235	-0.6290165073754509	-0.4893223623988095	1.2138088311305697	-0.9274828941293578	0.7437695790799979	-0.48817733056850454	0.6300979538438839
-0.10324988595887578	-0.05324074612279354	0.24125188339200196	0.5511364130778256	-0.7578938844919262	1.688521752809116	-0.216986213319926	0.6920369458157312	-0.6275777857226843	-1.5956793871615582	-0.19065386716805255	-0.2561681149059346	-2.3122293168816954	-1.873003790296878	2.4160677953542145	-0.9017701431275865	0.6817181363361289	-0.49231081531968923	1.3416894647357036	-0.2998104208222937	-2.3988391927051764	1.6109491748639653	0.7859992587313727	-0.22207634721699474	1.0980753885102086	1.1315076570414044	1.236009983819394	1.522686659367277	-0.374607335606256	1.8154688395582486	-0.7055337159816853	-0.13230106036352757	-0.7912811745589686	0.6931000144265863	-0.836642988997205	-1.6413904884572486	-0.6078161179531689	-0.5044746285721351	1.1925791324056942	-0.943615764068521	0.7446099738038352	-0.5126130191038061	0.6519807088888824
-0.09853425171793137	-0.08005787343215351	0.24817278621505187	0.6066055197497799	-0.8025273920011303	1.684563460404434	-0.16935492440304406	0.6436202461826139	-0.482404565245864	-1.5725206626067803	-0.2278305710947322	-0.17150129185783927	-2.2785395649949365	-1.8382020251982845	2.4325215163494582	-0.8326331811294342	0.6687057571690582	-0.4647025789135137	1.3079076377096421	-0.2812409276547732	-2.471357228132637	1.6071533656313381	0.742480935053725	-0.1700301811891637	1.1548357428773586	1.114446738541564	1.243373120187615	1.4950145538485513	-0.38676099085991156	1.7413353825455709	-0.7738247721258176	-0.21245749601277386	-0.7425883244209907	0.6761181251919066	-0.8716656389567763	-1.613341158027365	-0.5714399090931513	-0.5302109612534183	1.1689720384175541	-0.9636545140242927	0.740980947012954	-0.5476998713085552	0.6622367553368863
-0.06089393803841305	-0.06413775975004829	0.2523290907025205	0.6446831411257539	-0.8641798151701128	1.671997969228007	-0.12516186103531896	0.5924870643511402	-0.4645669225498005	-1.5466723136083924	-0.27073836281915514	-0.08727632646976907	-2.2380162263001213	-1.8085866898150786	2.448286023239788	-0.7749477483916823	0.6550918667945537	-0.4539235931094307	1.2759522930257277	-0.23666562741933786	-2.539656005687725	1.5899564905227073	0.7143615466892234	-0.12348685314690266	1.207807507696011	1.0976554937608252	1.2478702182328834	1.4653011410061683	-0.38931976346836256	1.6894584489178268	-0.8134707804114212	-0.2729814015020109	-0.6913683618281972	0.6505126527234197	-0.9127408182835973	-1.5823237781996293	-0.5463282992976621	-0.5581892543011514	1.1394868694686753	-0.9952753652449993	0.7385834893033072	-0.588153741376261	0.6614248610673039
-0.04155104503397894	0.029463973581958364	0.21850983997000376	0.6404382276387592	-0.9175185024875201	1.6542914225460366	-0.1239292552903096	0.5875575530293439	-0.45151912204624167	-1.5154488629183347	-0.2926161734204108	-0.04074646387580394	-2.1893806832997935	-1.756859344051637	2.473952807694009	-0.7325347685643101	0.6545702437943569	-0.45172921132300614	1.2403309639259557	-0.1834438362193405	-2.591104204780734	1.5785649115122828	0.6925324781271669	-0.09643187662322408	1.292861512168073	1.0629061485436815	1.2353568589019335	1.4430492701184685	-0.3908749949290902	1.6967700129946717	-0.8105327525641691	-0.3146999471165913	-0.6623569254133012	0.6224421576147416	-0.9777624006568513	-1.5669845227415216	-0.5114269149446925	-0.5938216809003529	1.1285061461292984	-1.026129915468572	0.7397732507162323	-0.6197425658005261	0.659650255384147
-0.005481170381328207	0.01406236006253984	0.1920552907121304	0.6624879830710247	-0.9651575285576557	1.5898440468264468	-0.09111310880638807	0.5790172939353069	-0.4106599747032976	-1.4924387648851534	-0.30531354445897513	-0.0054682529537484325	-2.1496707740291736	-1.7351195192148168	2.499425274018596	-0.6970227654591827	0.6556007199406524	-0.45900258974558383	1.2157103233114797	-0.1693548511208857	-2.633414352515188	1.556587485516852	0.6662342845994427	-0.078141757234286	1.3457177196504004	1.0271681232941487	1.190689657480625	1.4275405169378643	-0.39611193581074666	1.7137666758818006	-0.778366413202013	-0.3499605431719111	-0.6533877913008521	0.5953631106410717	-1.0401300778055012	-1.549393350321739	-0.4831680947031759	-0.631602103112427	1.1182672262553333	-1.0506134857582352	0.7337966930543806	-0.6481566176131772	0.6452394357535591
0.030951345740002568	-0.05821818163169008	0.12694032262573068	0.6949593595596653	-1.0083735344663416	1.5875511866589505	-0.07013663967992102	0.5663535361928497	-0.431405000277948	-1.4663578366768768	-0.2908209037084496	0.02639530523548624	-2.109178621126979	-1.6982280370174792	2.5346355652947237	-0.6662775166713295	0.6466595745777028	-0.48377006363866465	1.1719524278512907	-0.15134933897281752	-2.6906910353148605	1.5524960525122136	0.6548527602005862	-0.0733607100457003	1.4125986419023473	0.9912861299161305	1.155972387717801	1.4102936683083545	-0.4135004734001145	1.7146080215225612	-0.7287195318008864	-0.38525249455841	-0.6407769032868809	0.5662616582887924	-1.1050521794295025	-1.534316174548876	-0.4555604544815067	-0.666215340023258	1.1130292474506418	-1.0907036103003662	0.7347077366785781	-0.6788986062861084	0.6319171941430224
0.11743261535632885	-0.07066405363122971	0.033742429959584264	0.7348465983847839	-1.0228421334389952	1.586009218166659	-0.07609369907120139	0.5243759449914226	-0.40429365812346446	-1.4651585125584143	-0.23868079095720196	0.05808153637095344	-2.0743648812978415	-1.6669725073347195	2.5646532300869054	-0.6572562152372218	0.6430134236767976	-0.5337445258811274	1.129533595370947	-0.1297577057997393	-2.7402434341099386	1.5469427285056407	0.6472278274849856	-0.085985811294684	1.4977432602369176	0.9586326195018231	1.1132306780030663	1.3849561345753771	-0.41204055261659606	1.7180113370053973	-0.7082589900882745	-0.4195356644714436	-0.6280686973949777	0.5538245191023748	-1.1664129908129905	-1.517875504001873	-0.43757261488843435	-0.6950819133571	1.1072990723053735	-1.1310973830205628	0.714186594166092	-0.703506967500986	0.6171954011616434
0.19760618273153255	-0.0727752293737044	-0.014270816870356428	0.7709956288110793	-1.0599952062467197	1.5793277601868787	-0.09567227527115175	0.4956905514440126	-0.4517924583779755	-1.4720116971613144	-0.15049333760514136	0.08122956201344453	-2.0573894148478624	-1.6389296961522646	2.57924734196292	-0.6522030140231079	0.6360205494138779	-0.5761145720774375	1.0775186736810045	-0.10790593585441925	-2.7774540260042198	1.5506259491102037	0.6353094534116186	-0.10744111699336163	1.5699130444794576	0.9308709662491783	1.0514735693050254	1.3645584122842704	-0.391464871269357	1.7455808375018056	-0.6685869303242222	-0.45120801747240635	-0.6034594781278096	0.5329311905369788	-1.214972981130844	-1.5096992739327035	-0.42434849421470566	-0.7163525127527332	1.114612152557857	-1.1759472866172958	0.718811612915909	-0.7441666652241097	0.6061032397154731
0.3047468705936794	-0.055285915839753695	-0.057237700268942905	0.824555210799466	-1.0864740175250192	1.5600906266081256	-0.11864026580442251	0.49341762009276724	-0.4919371052512026	-1.4884421013251516	-0.07639681266193588	0.10181997579297986	-2.027631671647389	-1.6477670888173475	2.585698421874809	-0.6380549771364631	0.6335380897772188	-0.5983766248552131	1.0422243696034368	-0.08740445986247532	-2.804052545067987	1.5428554468135451	0.6221460592872237	-0.1373084043260318	1.630575009106974	0.8901740593969688	0.9946330073917314	1.3491491332302554	-0.38787867838023204	1.7587122620273337	-0.6051906575196992	-0.4757948980693163	-0.5870331080962987	0.513959050625924	-1.2671998921575083	-1.498009329251757	-0.4193055795469288	-0.7326237984845957	1.1035717246187509	-1.217024033079579	0.7148830250929692	-0.7665642968055819	0.5970341958323879
0.32280350884598763	-0.13899359502653158	-0.09734327801880371	0.8194959389543304	-1.1078284715529096	1.498091762064884	-0.11975833080524019	0.4986548733940543	-0.51151553818506	-1.5012790165882501	-0.0392494360398953	0.11614855939973692	-1.9955817726892786	-1.6692088429808698	2.5965103800231493	-0.6247007301545106	0.6062763412163088	-0.6405899973782242	1.0321644934854657	-0.07531828899482437	-2.831347660520297	1.5360757244438494	0.6005098429573458	-0.18156873481042318	1.666544343891919	0.8534995831192898	0.9577740954576999	1.3193274532397234	-0.38409126262507653	1.722653108885618	-0.5271929652360768	-0.48922052943010297	-0.5708102317525446	0.5131283321587524	-1.3253444004806179	-1.4846865078448122	-0.4197965562118885	-0.7535460434698071	1.0878319162114605	-1.2600980758846787	0.7118860817742633	-0.7896911877161326	0.5982537968756517
0.29308230628609977	-0.23671642909114216	-0.15706654965018432	0.8305681010104188	-1.1522736707950993	1.4333961808729143	-0.11454395728273663	0.5223567978877512	-0.5531898753482906	-1.529849943421914	0.01778990916965838	0.13033095409511444	-1.9637150902628169	-1.7119699006529376	2.593077640029898	-0.6247280622842899	0.5659311926677766	-0.6640541200896138	1.0273800156597743	-0.08876121858706863	-2.8506451440180776	1.5200822267833298	0.6021646778340352	-0.21037145497585366	1.6898065993885136	0.8152750994333082	0.9532629768417525	1.295247837381624	-0.37096113610286224	1.7251814585266498	-0.48254652039271156	-0.5131028862583076	-0.5477276410613826	0.5006405276138646	-1.369066008903008	-1.467833095206582	-0.4259970923183027	-0.7773212152236095	1.0685058724627332	-1.301092691850576	0.7004123610471713	-0.8044785703012247	0.6066293665529995
0.28343086262679806	-0.23975519705820844	-0.20841444046882301	0.8424440968457552	-1.1619960117936328	1.3837810934824708	-0.12658946995349538	0.5104356448625198	-0.5959871137441496	-1.5579271298124162	0.14016215718069094	0.11995366553023605	-1.937999805430828	-1.7639018679056164	2.597355202445595	-0.6248838245402696	0.5151680089424981	-0.6829483677201984	1.0096986731494484	-0.06265661295033369	-2.857148179923773	1.5091559721697865	0.6005881005182933	-0.22815899410615065	1.7009325160993405	0.7959533343671386	0.9425921541741925	1.2631609227558027	-0.3376327626322498	1.7398565585961154	-0.4353991336182864	-0.5169641704266488	-0.5177734022108675	0.4831622942416504	-1.4012980128262753	-1.4625131327501808	-0.43941238842788666	-0.7977326029681128	1.0458102163246743	-1.337666927171721	0.6928073644092664	-0.8088668265967932	0.6149734807386799
0.273296472630635	-0.21411395256375476	-0.2515249781852987	0.8219364210165623	-1.1398393942031058	1.3560979491332341	-0.14528499864247313	0.5004993437723686	-0.5439611155328865	-1.592161668644378	0.21523609800827748	0.09972222594639917	-1.9088228976179196	-1.8013298773148907	2.5980244207535277	-0.6180899701555702	0.47523147529333676	-0.7008725690806595	0.9963683279904171	-0.0660052239023624	-2.8608178026710087	1.5090694235931295	0.6045966712419093	-0.26208850816291984	1.7147063868949857	0.7747358807887961	0.9312915742069705	1.2305662356963922	-0.3244335718936127	1.7492515459329163	-0.4096689567372781	-0.513804357738137	-0.48144250705124036	0.474401857167837	-1.4236483829065192	-1.455128001814359	-0.4551446729203394	-0.823771821441691	1.0165076177570735	-1.366375055536897	0.6724983988429905	-0.8292631484713331	0.6238294577864574
0.2494776916895506	-0.29002275000008304	-0.29312143104088956	0.8129661241365709	-1.11051816601247	1.3274208027880146	-0.11637645901888423	0.45786419987182175	-0.49087414958069997	-1.6261410989068428	0.27469233867247633	0.1045288924611932	-1.8952102991388942	-1.8451269319757735	2.5932596530536993	-0.6034369343386436	0.4420391102286817	-0.7365156939904656	0.9982724910839075	-0.07861307369954437	-2.87669108873144	1.4895829738196071	0.5997908832324674	-0.2992559222689766	1.6844923711533615	0.7618539315510338	0.9558310780377773	1.1811891336518348	-0.3304589358718392	1.7407500369658937	-0.40808126385627547	-0.5130829076402111	-0.4378234218898453	0.45937886310867027	-1.4444480350091422	-1.434892704169586	-0.4744510184798516	-0.853441602941978	0.9675382192936575	-1.3901182780662846	0.6636005152103311	-0.8499650410560052	0.6412960144071995
0.24601187536745042	-0.2638893454833128	-0.322763101677046	0.8008857379285228	-1.063312100682242	1.3012111136411515	-0.15699783455733712	0.4171576638298659	-0.4435259760416921	-1.6651037769247021	0.3070374188204202	0.1069152206070095	-1.9086916574073065	-1.8669682619607983	2.5671048942462305	-0.5669693876229266	0.4175009876609847	-0.7303307495703482	0.9927468732446958	-0.08331127591242567	-2.895139136126737	1.484963066148492	0.5888920377252035	-0.31904665363584306	1.690801519869558	0.7487583940531095	0.9706741888632106	1.1444025823364516	-0.30851051316181216	1.7239454874248161	-0.4351979583124893	-0.5252984452021306	-0.40700024112962	0.4463193114052383	-1.455252850205229	-1.4172831849568168	-0.49120256116263306	-0.8697516543015796	0.9201250893063838	-1.4011027626407335	0.6624021499004495	-0.8769590074496355	0.657253105033625
0.24214326798549474	-0.2009918301518719	-0.356716160164659	0.7686385807293499	-1.0550191232223063	1.2447961521378013	-0.17007502994893406	0.3830132415576134	-0.4195047564351446	-1.716747009724795	0.3203867499115935	0.1170475625664055	-1.9267807165354576	-1.8826983375467965	2.5493405513014338	-0.531736898009966	0.40414801094541114	-0.7080738558910002	1.0009386914071245	-0.08817854594648834	-2.889826486454627	1.4753077421598983	0.5582403834045685	-0.3382314371731422	1.7054815292902905	0.7373358718898804	0.9793050184969851	1.1046048804369843	-0.27286390817631084	1.711785667265664	-0.4605503887559939	-0.5353758544065238	-0.37274114936771213	0.4378977582612819	-1.4703428016899358	-1.3999817946646693	-0.5009809686470986	-0.8890590371860133	0.8706029519433663	-1.4113182711104524	0.6518502579641625	-0.9092062549159262	0.6654788302995115
0.20680638959668105	-0.16295782982746673	-0.43662594051032705	0.7142640302623064	-1.0209976020676093	1.184031295839819	-0.13976928591832996	0.3457203703857281	-0.44162560941986373	-1.739672146292388	0.3016023767822519	0.10236392994100715	-1.9268015070638715	-1.8777970889620779	2.5441061387289237	-0.4895616999907329	0.3755224899814817	-0.6514344222728881	1.007096696207976	-0.09496205849244557	-2.8734917420271016	1.4762597765031251	0.540623819697195	-0.35760275759130816	1.67514068232587	0.7106796305868104	0.9733708119571259	1.0745034816586356	-0.28170989180707107	1.690012962213293	-0.44706585405015786	-0.5449904256250171	-0.33366020419224757	0.43195360410478656	-1.4910698871078316	-1.3830025546170555	-0.5154339465456901	-0.912104253286652	0.8195927978887392	-1.422438622991779	0.658078873452342	-0.942179832761275	0.6562536509066317
0.19148088771010288	-0.13092439992065114	-0.5550814975605758	0.677913660065877	-0.9416293743766694	1.1192296085352216	-0.08915484317483639	0.3286816160918497	-0.4048445712782554	-1.750073200644979	0.25694522375124784	0.08852233515353247	-1.896187453974349	-1.856224828179436	2.539540944464348	-0.4456271389543581	0.3476785893119501	-0.5654636758260503	1.0254715855954355	-0.10809355475822433	-2.868721379416958	1.4603260325837568	0.5142132282803162	-0.3810054132755951	1.627035008755157	0.687107746523461	0.9786273575808367	1.0352126016622152	-0.30179666849259895	1.6552847579357794	-0.4672340402824028	-0.550763552552862	-0.3010408091517674	0.4160431081956797	-1.5164278315491133	-1.3707256340624794	-0.5285106571433361	-0.9272984801798014	0.7706145484802753	-1.424565920177446	0.6509502418698669	-0.9638165280500006	0.6363039448287757
0.14084477735538858	-0.15866185858423026	-0.6486502188147615	0.6416235392703591	-0.9259063754520926	1.0743015292904174	-0.04111434416770341	0.2975144717222176	-0.3772264154845804	-1.7517891308253102	0.22903942432790975	0.10821750938891302	-1.89422015022318	-1.8360253036867937	2.5408796374365865	-0.4274645217852132	0.3229580795153183	-0.4812476120679189	1.0398401175847432	-0.12091769331417432	-2.8527555077605813	1.4648305840851126	0.5037116666254862	-0.4096836171027146	1.6025326257467796	0.6798339723667487	0.9713460078749095	1.0050052567986707	-0.2988460516636987	1.6050554290641394	-0.5182138889974797	-0.5687573504375538	-0.24916500263920516	0.3940273651888896	-1.5549380233537524	-1.356117091273386	-0.552336020895895	-0.9461067360567046	0.7387093530890265	-1.4173210717619935	0.6517233807794678	-1.0027229525988397	0.6036654671408935
0.13007162031510752	-0.14601589284696845	-0.759842880816386	0.6143694558403838	-0.8826888868011469	1.0531843351070802	-0.0009495732285454445	0.2564637646105788	-0.34554522176963604	-1.7577424860802648	0.2503351858736919	0.13239324930124435	-1.8765507998873854	-1.8122553758858888	2.537083127752105	-0.41259798960675964	0.3164099741626916	-0.4202377025232257	1.0486045851169337	-0.1607045656166964	-2.8325027760506645	1.4795196890256377	0.5022472277828729	-0.4505456495829329	1.5952792890386573	0.664279657619218	0.9709896517034865	0.9887734974202784	-0.2794988076085698	1.5668334986374792	-0.5652103219273389	-0.5906865198660277	-0.20622656314329446	0.3537923362270859	-1.5678508416556363	-1.3501463644246934	-0.5754278146359019	-0.9625840270264664	0.7145504629054914	-1.4094449918171779	0.6340904816480839	-1.0334077652138058	0.5801087089649167
0.16312538284789024	-0.15979599985281304	-0.8483880967314154	0.5622987204400873	-0.786418880088965	1.033785985562457	0.03980620528333319	0.20530604268069083	-0.3350038226473998	-1.770466866631687	0.25099669178463135	0.1330780012256991	-1.863260454598776	-1.7703869190408867	2.54520885566115	-0.40206559200100545	0.3226260939564191	-0.3505446366043336	1.0462544688650275	-0.18267860406112532	-2.8086112834588266	1.4928436411262187	0.5052466430439411	-0.49010299321678297	1.5969985567254477	0.6611118674653713	0.9308732938483825	0.9974632378194259	-0.2607313530185818	1.5289367472045197	-0.5652479518406537	-0.6086746293941782	-0.1450426266948327	0.30754901657232636	-1.5866948867195265	-1.3437701856011919	-0.6025312591807344	-0.9689389087795373	0.7080310557987458	-1.3895152055642535	0.6331742272130536	-1.06720034147878	0.5565303887241899
0.18123730953363767	-0.14103119252394256	-0.9221968764380197	0.524082296646824	-0.7273138081225874	1.013578899550712	0.07861552783148466	0.16896078512271986	-0.30825365557350376	-1.7809737305139817	0.21208333137148946	0.1649090989186897	-1.8508550061757851	-1.732148479638807	2.5432165821196433	-0.39667683870773657	0.33295998090260076	-0.29439795119234974	1.0464935286420487	-0.2107861644671687	-2.7990823151396116	1.5018879673868724	0.4976870442545301	-0.5098545161946774	1.6282737270311316	0.6399308369892067	0.8994111332448516	1.0062240837979501	-0.25564571526381286	1.4746986804681337	-0.5665563149805137	-0.6319672007673286	-0.13397148668497513	0.26577372112875475	-1.620904555879661	-1.3237009568084326	-0.6286356784994717	-0.967946642769222	0.709424261585985	-1.362431149100462	0.6328188014416022	-1.1094390004691221	0.5411323130533113
0.18260253953894262	-0.14511046868377564	-0.9772778453755112	0.5599108612723224	-0.6763223018026909	0.9915476821506433	0.11810261707634326	0.12975377103224034	-0.29676876307337613	-1.7798629546248264	0.2089967636068709	0.2031357999299936	-1.850403331945992	-1.6876006091197788	2.5407214655553396	-0.4021699307850405	0.33342009876888434	-0.26375290653283356	1.0441045720144708	-0.23380735531028668	-2.7924176218441707	1.4986096884512898	0.48756207684488356	-0.508415687132705	1.643589301801653	0.6251622656159398	0.8599233643085198	1.0145313646014977	-0.24833972985379443	1.4043755031608032	-0.5537505660186979	-0.661917924101914	-0.14423199206675624	0.2196837905148076	-1.6539243629290996	-1.3154123252942838	-0.6446941170981682	-0.9757178663911038	0.7152640732304412	-1.3271819133445775	0.6495183716438551	-1.1340639631696203	0.5249986979449345
0.19188141226077896	-0.10840179877921426	-1.0314462489398766	0.6005799695381289	-0.625507241811729	0.9522128041779337	0.16319030244953764	0.08261158656004791	-0.30121569936971904	-1.7670761419674246	0.1944473856954893	0.24131233526378426	-1.8662145288047913	-1.6669934528414914	2.5367924196267664	-0.4266558933135892	0.3303061780197838	-0.1779266338491714	1.0312782764630994	-0.23512869833168976	-2.766008682810196	1.5093005133246975	0.4799793004126983	-0.5076491037216524	1.6833043853665057	0.6190655444710649	0.7876928893133139	1.0432072868650701	-0.23307869949759946	1.3396248262979575	-0.5297672854981	-0.6853693532370115	-0.09995206786764695	0.1850057164239532	-1.6804333418431874	-1.3153078457758123	-0.6673709062398635	-0.9751944745583716	0.7137578309241772	-1.2923476712540007	0.6540717720401339	-1.1660922777751277	0.4950642921173102
0.1841562855458233	-0.06200758319756884	-1.1078749176753022	0.6563680167095911	-0.6009648919249326	0.9245987324107785	0.19873298247502608	0.03717109786875064	-0.33322646693986957	-1.7556503940549284	0.2001196009293858	0.2670668938784094	-1.8678998610143462	-1.6466908120078165	2.5406594273134244	-0.44123752278332634	0.3279073456036418	-0.08246349114068234	1.0305327600692218	-0.22240560696063527	-2.7476517513982115	1.5019229893690542	0.4810981853168224	-0.517367437588212	1.6969204217515608	0.6080492673640698	0.747403611086503	1.0535456758241102	-0.24533507619386286	1.2756863440210042	-0.5079839076020456	-0.6997313435806637	-0.0801129892152584	0.1553081199759399	-1.7154609839276305	-1.3122169822166965	-0.6984629694303417	-0.9786681876100204	0.7120335516094974	-1.2606422490878735	0.6492094432704623	-1.1994512955979775	0.47315025806360084
0.18802287825295308	0.01178051121147008	-1.187605701575914	0.7183904278391539	-0.5741717392875226	0.9168245713506205	0.20756954942396236	-0.018450105195982995	-0.3542862613159943	-1.7213530868578881	0.2002550638322808	0.2996791317233194	-1.825695088334054	-1.6293221533150928	2.5350454791328336	-0.45013164488361374	0.3259582980964829	0.012143376994585148	1.0215260598842515	-0.22053110438464335	-2.741380914288697	1.4811141452747827	0.5035761948599677	-0.5246737426531942	1.6941385902649018	0.5967322600262384	0.7258084270982728	1.0778674141624787	-0.2712210855856637	1.2134416199004645	-0.4775557807741504	-0.7102066602621437	-0.06492273123645668	0.11662539562315763	-1.734192003184615	-1.3168188682058752	-0.736767514952056	-0.9844909636428557	0.7198406088660588	-1.2232453008515058	0.6442647473351392	-1.2366305010905516	0.4532941699653844
0.20148493544029064	0.07951010349939411	-1.2059396498333115	0.7771033927622012	-0.6030644549650306	0.9257312990400465	0.20800121998370527	-0.02551094692848647	-0.3476771574778264	-1.7050337602829664	0.17133716891785317	0.34677347785934215	-1.800503464936492	-1.634871101416924	2.5197904805309617	-0.47064203795421705	0.3321256707599707	0.05891644216729423	1.0002488097485402	-0.20359747941209552	-2.7434604161658855	1.443349189619647	0.5172902335777303	-0.5300375690778638	1.6986439171457772	0.5946177084396664	0.7028181963274883	1.1077672611672993	-0.26932413549822404	1.151805837047946	-0.454597191739195	-0.7154159461903788	-0.07841070864950142	0.05740858246916203	-1.735591245141374	-1.314356825788631	-0.7566428634052472	-0.9943775393144243	0.7190652975033608	-1.190071972056407	0.6275163530472001	-1.2585636602700174	0.4420861422675639
0.18847445322466666	0.02725728442220497	-1.17900226733563	0.813210172342794	-0.6141731599766231	0.9328021502057332	0.2097172769217317	-0.033478705341509644	-0.3596077638761773	-1.698055263122642	0.123292312157852	0.4193943597404665	-1.8181533241518983	-1.6512956011120656	2.5183757778945584	-0.4792527706501485	0.321797896998343	0.06553325200146509	0.9709020065766344	-0.1932140730676653	-2.7388899208739734	1.4205233862972186	0.5274434348843335	-0.5252850370812577	1.7070359163874458	0.5851827066160912	0.6803221906731363	1.1147866467696723	-0.2766669688806409	1.1147610449296863	-0.42966303225522545	-0.7191056084796559	-0.11028176316621434	0.005679083613570729	-1.7443483172433383	-1.3076835747210755	-0.7737938394992419	-0.9992306160712481	0.7113593714591483	-1.1581947798235532	0.6184797285465778	-1.28902117159557	0.430463971358823
0.1862429130441813	-0.03798574485514129	-1.1643484719220738	0.8629220292998143	-0.6225699293947555	0.9206249615954963	0.22873598476426568	-0.056108151323026136	-0.3503084939362394	-1.7049653875995776	0.076764860623762	0.4510577338997767	-1.8264955236779907	-1.663982133444766	2.5001969066969636	-0.4846595600606955	0.31768220673495934	0.08765027980712795	0.9307908503996813	-0.1875197339333093	-2.7394792355402293	1.3976393262221014	0.5275419540160884	-0.5169203431406315	1.7101052319791088	0.56835096906103	0.6532064069800751	1.1361599646274896	-0.29364904657335666	1.0606971389338455	-0.38848867056730746	-0.7193071982858646	-0.09910892440932172	-0.030319802275017925	-1.7483759008867117	-1.2920033483678803	-0.7815019496292462	-1.0092987310658028	0.6913831550938574	-1.1447294849411376	0.6009763968324583	-1.309344146654468	0.4207525606579473
0.18111844371890345	-0.02014377648676107	-1.1370787679301322	0.9220022867732276	-0.6759012030008632	0.8929104968851542	0.2481848189561385	-0.058057945974657854	-0.33524789480648864	-1.7047445774581411	0.02283214051699499	0.4435021270744878	-1.8440817119001303	-1.680707926198863	2.4775234674151543	-0.49344490954958975	0.3061037289448496	0.16024513494288253	0.8784259605135111	-0.1575978214312952	-2.7469977737760565	1.365104089697013	0.5069355957268098	-0.4760250429364368	1.704269586494684	0.5491946792745427	0.6200477573243929	1.124458333114649	-0.31558635313528594	1.032124558533884	-0.3604529378436033	-0.730496611823888	-0.06965499703581604	-0.04905305738842517	-1.745945949136479	-1.2588050208618038	-0.7983494844763734	-1.0266907567904018	0.6767183437164339	-1.121473530913878	0.599761793181842	-1.3214783681683795	0.4039761946218155
0.1847717687051665	0.06835282250925181	-1.113049638085921	1.0218382896256566	-0.726382645983335	0.8667380006671038	0.2516658092165406	-0.05789317674244913	-0.29763928014625274	-1.7022484140826122	-0.015088147148752905	0.4903618002772957	-1.8530333337903557	-1.7189173641300273	2.445722715880652	-0.4898326983663324	0.29167735915732795	0.2089448246936275	0.8318987681498367	-0.15125110255801627	-2.750197120480395	1.3449413156318037	0.4661323319706413	-0.4345643102379461	1.6950292272960912	0.5349633973275976	0.5957185620537702	1.099471029360257	-0.35176673908407874	1.0072963244102549	-0.3333651894745544	-0.7430914656488322	-0.04838112580417418	-0.050904248278686615	-1.7354972352304165	-1.2129754609930177	-0.801002440112789	-1.043410584295673	0.6646733911241242	-1.108299095317948	0.5915943925189436	-1.3341577681945282	0.38968763407844526
0.1904528639037995	0.07097251448413854	-1.089598993805792	1.0786319679368872	-0.784387523192825	0.8505129350300399	0.2367561035885552	-0.06977009357288723	-0.271907787491917	-1.7024916414972906	-0.05478359200992229	0.524586711476619	-1.878694043485258	-1.756999517827729	2.409210518771603	-0.48656000782570635	0.2807456080740426	0.27609516106963844	0.8042293221594008	-0.15437007359332816	-2.732824829533227	1.311766353038003	0.43247027612023015	-0.4378566267785948	1.664227560222179	0.5201626922309713	0.5634759230157782	1.0699916508919984	-0.36075507116686983	1.0082427834334147	-0.295717908507697	-0.7678746639166201	-0.023565936151557908	-0.05378012055224346	-1.7190149150043534	-1.1808114916549803	-0.8058985833040909	-1.0659071606331207	0.6586116438656349	-1.1064647693458163	0.589761035377352	-1.3466685689968025	0.3711182531105182
0.2057900077327651	0.060156451642891504	-1.1021920442919795	1.1095513503640768	-0.839069574997753	0.8426492872238656	0.2149243827383885	-0.06990055239420762	-0.22510404999632844	-1.7222255671324782	-0.10736224866605111	0.5368824482787788	-1.8753475480554294	-1.810939031344891	2.3620395364462157	-0.4961303916726349	0.26379489904499726	0.3727701488456042	0.777445228856211	-0.15356872303939917	-2.727687063764569	1.2978672051352322	0.39425434880505816	-0.44330469183290405	1.6256130898240333	0.5002817597743314	0.5389434294703109	1.0488342778541737	-0.3545317779961231	1.0135670174717935	-0.2751169782723347	-0.7817348302210035	0.011857331010883064	-0.04853006902959166	-1.700592611643413	-1.136548468452784	-0.816309140540098	-1.0824680155497097	0.6543735788431293	-1.1087610206954763	0.5731057207126833	-1.379365742567098	0.3534164000688883
0.2216331227537463	0.04654096532520821	-1.0629411833588367	1.155123844683294	-0.8789642382441366	0.863375116716423	0.15606078218342576	-0.02098660330111416	-0.2051887259684766	-1.7381117919883586	-0.13547391859476643	0.5528805365382581	-1.8517347054093	-1.8544670168033914	2.3162105797258965	-0.46976294709760336	0.24326950085312057	0.44329374815187955	0.7457873686270886	-0.1680506537970587	-2.7279883343545506	1.2869804508895235	0.34445939423700045	-0.4564201355706376	1.5750426628236514	0.486064596530521	0.5356263961238529	1.0342664516650504	-0.35901632033523034	1.036244900788231	-0.2717852836396379	-0.7955968001506318	0.028203303981632528	-0.052848261773473924	-1.678882764947356	-1.1054231827518604	-0.8254141873116797	-1.0962546144615517	0.6653291215057078	-1.0989722388191208	0.5444747388197535	-1.4074344367140852	0.34462386760585556
0.24273022191024834	0.020492816515732627	-1.032371122516494	1.1955196189581305	-0.9034546921518345	0.8933551341544221	0.12511429567143567	0.05029217025264713	-0.13074769786065568	-1.7362822062326893	-0.1802582895004515	0.5820529789765743	-1.8074495804795887	-1.892431553424602	2.273822765078906	-0.4447473928987238	0.21604411164238693	0.4919740505537968	0.701671178907042	-0.18724554331059537	-2.714608980934111	1.2730837019422137	0.28011666130844526	-0.4585607947952089	1.537895206902513	0.46696923965528453	0.5109829063938441	1.0353119922796608	-0.3366213990099394	1.0728303518112223	-0.2621679461790517	-0.8145269570181893	0.08776828909410161	-0.04484722885002138	-1.6546299973680427	-1.072233469733352	-0.8363545693554408	-1.1030499943995666	0.6780316940778102	-1.1045013811650786	0.5280233280302354	-1.4247103192305446	0.32691163321384037
0.2541765969341721	-0.04651284742255106	-0.972398521848679	1.243113259509237	-0.8818659648468712	0.9161116136663445	0.08866582999095117	0.13151372592130842	-0.03491150990309056	-1.7589427068896573	-0.2215253109540969	0.5797942071181185	-1.747124302996919	-1.9341340574082544	2.2261386342045855	-0.4239827569745884	0.18344988654368394	0.5396065129119336	0.6471816329440263	-0.21071870598490175	-2.716494493943604	1.2833665785899804	0.2098497389234637	-0.45143508594609766	1.4924558074821335	0.45980993545675286	0.47023328609640813	1.0446017704349981	-0.30332524178335135	1.1274112723784877	-0.29068997316712875	-0.8228143375373058	0.12393039330765232	-0.025502922906820068	-1.639710442539792	-1.032112800031894	-0.861368196684474	-1.1151898920062917	0.6886460825626359	-1.1143661924152308	0.5151019216603461	-1.4320314636307736	0.316324836942561
0.26369133051599514	-0.11501562349990968	-0.9447964963624778	1.2895615665755247	-0.841338170655486	0.9238871729569091	0.05866706365502168	0.16312838413531122	0.04413985689231706	-1.7693102474187512	-0.24601773491093387	0.5641876792041157	-1.6874265616262636	-1.9645694899412374	2.191442850166159	-0.4298269222291293	0.1591194937465705	0.5836691506897174	0.6031728067750968	-0.25531831938165417	-2.710157524265557	1.3208438357061412	0.1295713978818154	-0.4560733195481852	1.4571107641605068	0.4585936226236577	0.4350977359749959	1.0769512721935015	-0.3093228153913332	1.1714983687297778	-0.3295443059687685	-0.834880590425116	0.18767215465305429	0.010172524432664795	-1.642604970594861	-1.0026275596714465	-0.896690950345177	-1.1138622530436049	0.700270201522782	-1.1075568702891831	0.4876912753099486	-1.45967681374117	0.2992486056005502
0.26671017683741266	-0.10876933631186822	-0.9480124541032255	1.3435139746578533	-0.8386558899072252	0.947033618929205	0.009883728608191802	0.18753099702906667	0.06002543882664115	-1.778015995482394	-0.25078707748190177	0.5424272395524048	-1.6337490556039505	-1.9833366640092198	2.1386228116550976	-0.44480344692759316	0.14032628948591325	0.6245074198331699	0.556844772540535	-0.3103287441312577	-2.7151659641224177	1.35859172066091	0.05485734193520246	-0.4653326776371727	1.4230072575864718	0.4509995402392935	0.4068673169129594	1.1393630585213188	-0.3127091234692911	1.1949849964571084	-0.34864582888898166	-0.832937947296047	0.261599900247082	0.04847481390023083	-1.646235108748821	-0.971812359072384	-0.9332760025635263	-1.125005974562289	0.7108407123640521	-1.1048871598395296	0.4525711252690379	-1.4764702809601187	0.2893928733666183
0.26795078481419504	-0.06078523899038239	-0.9692581716436619	1.3877359672158827	-0.8008696861544993	0.9462394240583112	-0.004095483998332375	0.1792583621884174	0.0841216322328004	-1.7612112228554107	-0.25638897891654844	0.5162441545193456	-1.549959197930904	-1.9824392296036677	2.0996230604947055	-0.4265048794360884	0.11854329869545988	0.636516307549226	0.5180153268788441	-0.3635782214166854	-2.7228211763332117	1.39197281479208	-0.012236438992643251	-0.4782849907141228	1.3794449602634735	0.448063174448584	0.39104627128267067	1.16714702944981	-0.32675355317255395	1.2266039498071326	-0.37614316439141604	-0.8362818684999332	0.29605520395056306	0.07897574552074685	-1.6503327509562133	-0.947136201959923	-0.9759720272933272	-1.1350712966441825	0.7187742386271283	-1.0956236611522003	0.4305162460260261	-1.483640055254241	0.2755908680293758
0.29130978817891706	-0.01979383661715478	-0.9849968472792201	1.4591148052467207	-0.7572488916088451	0.9509248941505037	-0.0027316203689769615	0.18488078833872518	0.09586412661001201	-1.7439666233274138	-0.2598888050971474	0.5354450915215913	-1.4905910644000913	-1.9856084458976	2.090920787106043	-0.3845127989654361	0.10442717506722099	0.6207024489771198	0.4776158328820461	-0.41596521389862956	-2.718009664569315	1.407276456139995	-0.07010543319661708	-0.49970132565042824	1.3201496725233741	0.44251967841662865	0.37229959990404404	1.2461668440223337	-0.34871515057662295	1.239624120808314	-0.39816824211529867	-0.8312969258040726	0.2967262418369828	0.09461691808338851	-1.670709343386688	-0.9482093070967264	-1.0062421808588717	-1.1575611699912431	0.7269004536299631	-1.0976131550978603	0.3973641344094862	-1.4897194725238883	0.2585571690798936
0.2986708343717453	-0.00536225844213033	-0.9905408137945718	1.517196447966294	-0.73944263980903	0.965947481637975	-0.030715645473770075	0.1813421366320116	0.08369551067982942	-1.7287510112005762	-0.2708965592112528	0.5543657613083399	-1.4082911079695084	-1.979769483086614	2.1033949599675177	-0.3700634137665634	0.08580466187073305	0.6259609279322519	0.42435017450882073	-0.47103143243460793	-2.7263908654213327	1.4361562317616987	-0.1243791571106971	-0.5423358149387807	1.25650210091124	0.4320792840209326	0.3569867999608667	1.312185014458533	-0.34300072996324477	1.2536498131504428	-0.4297252663426304	-0.833798415278227	0.29695687489293704	0.10244220186493842	-1.6961272017672198	-0.9463323451228429	-1.0521900612237285	-1.1861039553744326	0.7288015633047539	-1.0893257186954333	0.3866061124911879	-1.4858318451646142	0.2355162518994817
0.29337497378091265	0.024532244132238385	-1.0045071081274102	1.5742603791598915	-0.6857273359575936	0.9719892352244756	-0.013456898312769233	0.18555888460594577	0.06277139608437554	-1.7133882296749028	-0.26787619169826277	0.5567661028149311	-1.3163006342688686	-1.9649110628209088	2.105028334588854	-0.38421253158489455	0.0686178480466629	0.6541123630965469	0.35805840599805727	-0.5222511120963251	-2.749300656773621	1.4964221568226297	-0.1769959201158368	-0.5678578622669541	1.1775524831923496	0.42965586656736476	0.33342523093491566	1.3972924122439312	-0.3535265900116447	1.2504660033564394	-0.4625153938831933	-0.8305685386859742	0.3329285619653154	0.09926305897659451	-1.7298703484173141	-0.9569750645802723	-1.1038552174419647	-1.2119909042497157	0.7213051564127291	-1.090789049482463	0.38099551128593556	-1.474849513238636	0.22601491820500277
0.2647257221338019	0.0436279326097629	-0.9819092465177366	1.663177665265895	-0.6399506341659631	0.9520015315635112	0.00774893564343993	0.19308461640157276	0.028997476858460484	-1.6849006950977004	-0.2350852992744057	0.5723232070056204	-1.253753447026441	-1.9598615844959557	2.102016916292247	-0.3679301487582288	0.06243787204797454	0.6684913134770596	0.30410823797313613	-0.5610879441069214	-2.756616388465949	1.564492033695529	-0.224954750454811	-0.6011947355837466	1.1266160776524108	0.4387662772736963	0.30405131749592296	1.4629798078757852	-0.34764841206841757	1.2490537707083509	-0.4991567983210653	-0.824742829145223	0.3682001212532617	0.11617543773455181	-1.7543531154888992	-0.9660425356819914	-1.1550832522288135	-1.2462208418269065	0.7176794343344389	-1.0925235282368462	0.3735292676341581	-1.4413333412487148	0.21145118128323964
0.2379885408019106	0.033239455971531974	-0.9780304041032533	1.772449181891428	-0.5982010603523741	0.9299986982406944	0.01781178982509019	0.15045757683042155	0.0038998579485777563	-1.669795488041581	-0.19728371408110296	0.5618841507536034	-1.2017542564103432	-1.961414774382763	2.103371375181335	-0.3398098962446381	0.0489767193443657	0.6877443899798535	0.25178937666737455	-0.5824905529911476	-2.7628401979711734	1.615791941346052	-0.2601874559647662	-0.6303688661247119	1.0770433896046911	0.45540735207933264	0.25847710198977636	1.5190272395844395	-0.3380195634151361	1.2677162497202135	-0.5325880816923338	-0.8324484711526852	0.3787686782243525	0.13002479580982712	-1.7763071783806665	-0.9761012317629405	-1.2081998389218067	-1.2832320735487506	0.7188770939407254	-1.1043074945289684	0.3852995440884563	-1.3979442694519624	0.1917175173357118
0.20754392607414357	0.02152286752747635	-0.9549912054826839	1.8505209657128723	-0.5731530953549324	0.9131634448542323	0.014744492115231567	0.09444471074654	-0.08318526313540064	-1.6587269593782008	-0.16003421608735846	0.5571626893017614	-1.1350342152040347	-1.9607928539509085	2.1141372468629798	-0.3307867417847825	0.03280996044405863	0.6944213494710596	0.2179326916553001	-0.6015433580764096	-2.772120801755233	1.6870558167040932	-0.2755223626859995	-0.6776378226335447	1.0206025089954065	0.47218075148677235	0.22340768222673302	1.5881023187029537	-0.35828008137834155	1.2659968637808583	-0.5766469209662486	-0.8411211337721747	0.37485487003361073	0.1444780645145482	-1.7913115643627435	-0.9853915131227972	-1.254499800536975	-1.339572495217088	0.7054267893412035	-1.1132069204587487	0.41936135057745966	-1.3526371045870984	0.1796131223202238
0.16334670926806072	0.03454847169450361	-0.9891447118557236	1.9111781101647707	-0.5703759191020341	0.8512467263473729	0.00465037121466585	0.08141346121975805	-0.18287897503697065	-1.6478455028600276	-0.12386284830121667	0.5430625677535461	-1.096548686139872	-1.9678772688184325	2.114308262198441	-0.3235895743386409	0.0324328921922517	0.6824400222018663	0.20396164441195017	-0.5954622569770566	-2.7629562973692634	1.7188176347690043	-0.28840802837111	-0.7183911409443406	0.976246248217705	0.4842375584741559	0.19064850199731137	1.6479066548385028	-0.39090000626231014	1.243310471982007	-0.5979353207717808	-0.8489016955974984	0.380400494017235	0.1459689884539103	-1.7964623628381229	-1.000860374700632	-1.2922484876735996	-1.3813645231160807	0.6856384225007458	-1.109717312996606	0.4372378745043376	-1.3052774595355303	0.16437287431925288
0.1185924348725887	0.027083978960102107	-0.9997508666354895	1.938455942535814	-0.5809167338280634	0.781676374241396	0.01829764941965495	0.0682358856403209	-0.2669345360788016	-1.649632159537438	-0.09846275392201859	0.5394491311301779	-1.0739964723007802	-1.971294608807975	2.1108284590207194	-0.2758719840288287	0.016064901844714576	0.723186310050986	0.19836337865880616	-0.5802869092370949	-2.764392108912736	1.7396559657620674	-0.30003104550705073	-0.7550174792825839	0.938129660830824	0.49955108583152014	0.16049492799048085	1.6990440927817503	-0.37945675521394545	1.2188706603141446	-0.609573095116487	-0.8562036030309287	0.3824761915208235	0.13440975569029828	-1.7833535011397121	-1.0117940791549054	-1.3130508698904584	-1.4330081594201223	0.6707353792959104	-1.120696869741272	0.45535256762894905	-1.258968052277063	0.14605099512586156
0.07347264090154218	7.672108668249633e-05	-1.008436941670643	1.9895376115683399	-0.5901690455301906	0.7325102586344806	0.011235946907711009	0.08406104823498972	-0.3038819848098225	-1.6491192523256544	-0.08924916595243762	0.547888381473498	-1.0550920346363948	-1.9790750589774704	2.1237470128344595	-0.18794174299016586	-0.007497532358709163	0.7817188612605047	0.20184063167175226	-0.5423063783357743	-2.7473093316544763	1.735190914628546	-0.300248011638025	-0.8024785212533894	0.9153420359546482	0.5190851432592887	0.14455143604292942	1.7381914598592427	-0.35051833389631115	1.197061607083379	-0.6225742301666669	-0.8740729507737284	0.40188993182378907	0.12675145238355676	-1.7613552446787317	-1.0288734611017214	-1.3341459435941239	-1.478358358049642	0.6570158174260994	-1.134248518974173	0.490191782256987	-1.2201754629706212	0.11935960896374742
0.051109606427588126	-0.026685608767533807	-1.0125461233218884	2.02543978723404	-0.5936979721088866	0.7183965209112365	-0.02215526551407524	0.17705034015959248	-0.35891890721978287	-1.641287329572996	-0.08927596884656432	0.5927912103091815	-1.0383988645800357	-2.012249519319139	2.1423038815019058	-0.14715837577288965	-0.028249873332851137	0.8050287540820609	0.1952946607522204	-0.5072940206541978	-2.7231518391758747	1.735324763008725	-0.3135136038850915	-0.8488169914039367	0.8831359244736415	0.5416403694530455	0.13499758550612478	1.8137319887833498	-0.315628038690653	1.183313390679767	-0.6452983558955853	-0.8814483906209858	0.43503155427639484	0.1162358162708291	-1.7367730571492572	-1.0586166986822194	-1.3525312262962994	-1.497678610675619	0.6453322138305386	-1.1470575911904675	0.4997058030688571	-1.1920507741908872	0.10596143815649264
0.022464096319439877	-0.014625166292450623	-1.0243444155255075	2.030668809859617	-0.588291893829086	0.7183517775382284	-0.07874651087471268	0.23512105353961327	-0.42357637258341196	-1.639776629529198	-0.09240334101716693	0.607608275020523	-1.0017031791129487	-2.0445394347978847	2.155622748607641	-0.11825659420830426	-0.05762707592364259	0.8515869020755389	0.21047949708768612	-0.4834221502419931	-2.6953893869059353	1.771693405820373	-0.3146892301491203	-0.8927146799343271	0.8918805145146829	0.5667363410993758	0.13912080166662166	1.8779880991026647	-0.29793143970075836	1.1510207760417106	-0.6770941853420289	-0.895975898265951	0.46971343467554955	0.11118694302465318	-1.7243014269266042	-1.0854117888826877	-1.3768618713450276	-1.506670672280019	0.6223143099713082	-1.1636989310327537	0.5050287553979779	-1.1786649803362408	0.0899821522029434
0.006092704778012376	-0.05485615019249894	-1.039650545724092	2.0390597973100855	-0.5822037541097055	0.7094212799318921	-0.11204638820957202	0.2991085218279391	-0.4813650869121018	-1.6464037359314496	-0.09421732999177877	0.5691124600407265	-1.0232825781393922	-2.0619596516611254	2.141753740728558	-0.08931213128399557	-0.0833953134286622	0.9022068897204587	0.2609241735054052	-0.44514508309570744	-2.656573978015266	1.7732436065618615	-0.31857221639530603	-0.928711548974019	0.9249053920006283	0.593136098500035	0.14712771590518373	1.9329538172288239	-0.29694652839382896	1.128961585123483	-0.7320903036512558	-0.901205024071879	0.47741124752805375	0.11763166280555537	-1.7155426256683437	-1.110705090800557	-1.3913665970984863	-1.5118643726650176	0.59774585670812	-1.188036426368131	0.4886394223309084	-1.1691237410464481	0.0722766553073282
-0.02402020813018802	-0.06651244067928472	-1.03094512922631	2.0332857708062755	-0.5790899953637971	0.7329281897029845	-0.15871483502208777	0.38367796880600247	-0.5391153179849414	-1.6250399624451817	-0.11495832818696776	0.5433680853458447	-1.0764507681918847	-2.090606660154319	2.126110874936529	-0.015070716467922912	-0.10970540138276978	0.9231757737476499	0.31531767345572703	-0.41575988714322965	-2.612916195495384	1.7539712009790105	-0.3081708129098507	-0.9681805430380519	0.9847852307542361	0.6157939379078428	0.1530070085432173	1.9694325759473306	-0.2793111711457698	1.0975104623200436	-0.7794953106014496	-0.8882785806826956	0.49812765896113287	0.12937040271125327	-1.688836156365013	-1.133232583300217	-1.3958080573691922	-1.509893693491187	0.5714066278639012	-1.1807137886396735	0.4827106223562468	-1.1721129929792364	0.03991289929469187
-0.04525919795657822	-0.021222157193412645	-1.0365664615921772	1.974857274573607	-0.5740427407109061	0.7426909140472716	-0.189856614565455	0.4606950099684236	-0.5973469882983242	-1.6001588067008323	-0.1312853325259114	0.5431610561900764	-1.0850833074472777	-2.1079898195825004	2.13749322601157	0.052169318514139175	-0.1440192456819646	0.9514389441226255	0.3851575266955205	-0.39492364843303607	-2.5451303127495817	1.7076016688588898	-0.30104630550035955	-1.0113469951141147	1.017784882919203	0.6353175828152251	0.15287112584572055	2.0270488497206127	-0.2739140753896666	1.0756473173625911	-0.8078248461098789	-0.8873948043127363	0.5178543184857449	0.11889673093390499	-1.644785103875916	-1.145738692964797	-1.3936793920105983	-1.5043670779169587	0.5399497302206917	-1.1969203648328783	0.48817645996566705	-1.1845284183081506	0.0066635102806865245
-0.06002561318840667	-0.048217376231990114	-1.070728759539139	1.9202661313235403	-0.5765441269034524	0.7253602676277854	-0.1857607593899429	0.5850771587715682	-0.6588526367477618	-1.5618565415526908	-0.16615487698496517	0.5571447387969257	-1.0747271554218876	-2.131000875561117	2.158516114795149	0.08761204934006302	-0.18214390048874657	0.9502129794173471	0.4564423075560041	-0.38241150535757057	-2.4860166141573394	1.6601538018563509	-0.29261764297751225	-1.0413694169724839	1.0388664869251918	0.6456711439420287	0.16369302016234588	2.0725501573358676	-0.23506499047901083	1.0229193308220539	-0.8484463375329447	-0.8944955381611683	0.5252693450786869	0.12721681807291413	-1.5944564423025338	-1.15238269851532	-1.3691795180658624	-1.492663656700945	0.5073292779144796	-1.2130077344770436	0.5070537491965668	-1.205973747324522	-0.019661621839834564
-0.03920250980824084	-0.0946514943241539	-1.1153723719161714	1.8829350229043775	-0.5599552064990616	0.711734512316411	-0.1666864883069984	0.7000008936544665	-0.7302477486326143	-1.5145784898674295	-0.20912278554552022	0.5755468783339956	-1.0875351474572132	-2.1474753222339467	2.18521511817942	0.10742212993400731	-0.22293316413104206	0.9446832404975256	0.5150611434414101	-0.35899216893057295	-2.4163452184020437	1.6240944947278417	-0.2883573243296321	-1.066328895206889	1.0840362995353392	0.6851301844583275	0.1714399696529027	2.0917069091958855	-0.22384838533908574	0.977903903485737	-0.8814897433362017	-0.8951545550775428	0.5386727184058792	0.12052281761319072	-1.5547033319875976	-1.1581748782627295	-1.3375273285162501	-1.4720407896097265	0.47501553546922193	-1.2159640803590828	0.48337486743760855	-1.2328777531103765	-0.052390282318513795
0.019295228676157756	-0.06824671786475116	-1.096036184231641	1.8872064766337993	-0.5525503916528398	0.718288018231692	-0.12369275224172165	0.7670413940622562	-0.8112825016237899	-1.4718481519443753	-0.24740196713638207	0.6276631773728052	-1.1143934695532394	-2.1526762526847913	2.2197068681817282	0.13734259696153708	-0.2688725610104937	0.951996941347287	0.568912066100777	-0.3688172157957398	-2.339253748457403	1.6011539642224026	-0.2704195315349612	-1.1020967599279252	1.0965086001379356	0.7422517782182269	0.18603316380598364	2.0954562241153445	-0.20789897721920134	0.9528467151643676	-0.9097367824962108	-0.8937061052655532	0.555794035670264	0.13644872132304883	-1.5183087520587892	-1.1598790280269122	-1.3175104238167126	-1.4551660113100051	0.44274844640768285	-1.2252885902722985	0.48038043257900115	-1.2717249833331694	-0.07784130473659354
0.03902882469149122	0.013453174262912714	-1.086383036065044	2.002949144989521	-0.5162721367784895	0.760753673907603	-0.1324181785427688	0.8111606804364534	-0.8952895680242392	-1.4225876847431151	-0.2686752710848207	0.65316581860257	-1.121596750938736	-2.147098303112045	2.2297866943232107	0.16068456007257387	-0.30873718505725833	0.9294150244670046	0.6095809810133256	-0.37425324515841546	-2.2457030578951325	1.5766432311968586	-0.25374450520583547	-1.1352975920163149	1.0761003290014126	0.79638699279056	0.18587122621464194	2.0867270624882517	-0.16661019629022816	0.9402832537690482	-0.9348055412854979	-0.8833642568521893	0.542068471440784	0.16671064413191117	-1.5013690615516173	-1.1729436505205852	-1.3108296075887658	-1.4302387072251532	0.40945861755277696	-1.2056770010282278	0.4946679790376048	-1.3040160419846423	-0.10240243779964626
0.06985809840567962	0.06423526285462049	-1.0345022000352402	2.081018335798774	-0.5091001124670809	0.7599580808063027	-0.10808684856165585	0.8481512968558228	-0.9882371364802411	-1.3740492442870795	-0.2872020026013956	0.6922709933865125	-1.0977341620700345	-2.1368478943362463	2.21996739931679	0.16640747567568687	-0.335858209826008	0.9047246655188405	0.6685864044575995	-0.4031788802004499	-2.1651275772789367	1.5645239145178866	-0.22893784770382125	-1.1592374857988281	1.0485135515782171	0.8347204379156217	0.18478556669173635	2.076661754568211	-0.133413672687332	0.9423157869477621	-0.9676868490006306	-0.8823066387567107	0.5112053645057966	0.1997879354113803	-1.4999639110412664	-1.179249431119872	-1.3202840747789604	-1.4037395518945082	0.38298130349132403	-1.1783216910007308	0.4902791554364872	-1.3316835438178836	-0.11411488493133759
0.07395637871779952	0.13561774690718448	-0.9710463777794418	2.121948179066904	-0.489360364760283	0.7407268197952567	-0.08053062640706168	0.9045813293704461	-1.0766716584236575	-1.3421090012850996	-0.30819782831238696	0.7079477676094381	-1.1007376267751132	-2.1004365476018427	2.2046522851457886	0.18492167359670497	-0.37470482110407677	0.9482815758849782	0.7075136731612284	-0.4406843909558077	-2.0900112667144657	1.5439300077754696	-0.18747113925237358	-1.1690131946079168	1.0518091904407805	0.8564609231622942	0.1659989366866749	2.0565249983499463	-0.09759166517757632	0.922788966001604	-1.0020415125524642	-0.8650039068215898	0.4578734984965099	0.25287545151918656	-1.4813314922796317	-1.184350362028479	-1.3256706624688823	-1.3968287688053274	0.37034278243279106	-1.1521232946111772	0.4884054569245183	-1.3630300776202766	-0.13077435696213088
0.11010332907307933	0.13298989758386137	-0.9254673419370851	2.1752503817158027	-0.46341978892234775	0.7194876999204718	-0.0382102935815704	0.9701192441250319	-1.180506768062489	-1.3012946677060637	-0.31879028241075336	0.7151314399745373	-1.0873074482906158	-2.065376991650667	2.165594046279227	0.2206910928619572	-0.40204119669233573	0.9604516175440206	0.7379895715243839	-0.4773522922230181	-2.0485742158459046	1.5040601731244077	-0.15271080674278945	-1.183152500076339	1.072429128795792	0.8854349493604226	0.13349399613889795	2.03669771719218	-0.03778377264130513	0.9246489904303441	-1.0227698055713526	-0.8327838067078173	0.4027510391633572	0.2881370177718245	-1.4622111234574815	-1.1950664443574666	-1.3299950461448655	-1.3956345193513449	0.35488693748140737	-1.1227881820365937	0.5174009568478943	-1.3923195778262698	-0.14390136689732178
0.13389419237728908	0.1314398145714807	-0.884725430066734	2.226739824794901	-0.453879825221789	0.6842075503035813	0.004081010921737978	1.0460289323993899	-1.2836008598133015	-1.2714539144295904	-0.34188932832700814	0.7397060401043116	-1.0380812840608804	-2.0231282932981065	2.132655713345968	0.2793024516820971	-0.4366834612071657	0.9848134233818	0.7283673334421498	-0.5169419890034143	-2.0166689255605634	1.4906375833218544	-0.12450462013426038	-1.1904500450367184	1.0640681327419181	0.9103202992502043	0.11113363950586472	2.0378336871563136	-0.00712459218358228	0.9076365576119784	-1.0054962280556121	-0.8111618085325756	0.3626174105470722	0.312549488028809	-1.4363079533664875	-1.230337121107636	-1.345254383767946	-1.4016214069321598	0.3369008744404339	-1.0766097707291118	0.5608920806009571	-1.417981118090781	-0.14870762068519933
0.17177540360385926	0.08955525519263238	-0.8683625526826985	2.288443476935809	-0.44819499139711655	0.6114801337627604	0.06555659379044597	1.098748989787316	-1.3856989781206643	-1.2601031522960897	-0.3799211590714535	0.7726306167333578	-1.0082445368524344	-1.9615452810018827	2.1247986725499453	0.3242051260203838	-0.4638262458072985	1.0415431412223939	0.7265796759395239	-0.5442331612355232	-1.9583357382382682	1.4772839178872526	-0.11319526055722799	-1.1925358006353988	1.04331008927764	0.9505842819813397	0.09331594777280675	2.041871599850444	-0.012793004295111026	0.8911027634778614	-0.9877522766234396	-0.7892694053110152	0.3156146255356062	0.3552104439022309	-1.4324973101061202	-1.2627627691745156	-1.3695147828598404	-1.4050432835248143	0.3132744026436097	-1.0416848096388136	0.5715577621040334	-1.4329003034268002	-0.13672795759459055
0.22069228400053845	0.02684122830947609	-0.8730027453988463	2.3666966190805034	-0.4151921141750095	0.5685807470147521	0.11489680794335984	1.158536900364435	-1.497832713338849	-1.2204626880217497	-0.38077467192184244	0.7668162088771037	-1.0185316903116504	-1.8989842746586754	2.096196339749059	0.34528854414065685	-0.4772158975438415	1.0655492408001699	0.6914057879674892	-0.5877663684584394	-1.9242899571514251	1.471391066833591	-0.10896324183947503	-1.1669927708784607	1.0225717751146854	0.989262232825918	0.10183344446026006	2.0440354691226634	-0.002437077214392032	0.880659405380946	-0.974781534964783	-0.7615836190627067	0.27186040562886304	0.4148423908098011	-1.4500663942118357	-1.3068240505550242	-1.3908674250718958	-1.4067949983459969	0.3080771696096109	-0.9911282444946498	0.5926159089682446	-1.4482563699633708	-0.12502184308663422
0.29246101654609735	0.03671597880573372	-0.843876260994532	2.38612972015167	-0.43724345706507933	0.5266380295108732	0.13447229572250213	1.239292114903284	-1.5998756733756063	-1.1999725044650973	-0.39837022702964753	0.7742405376770296	-1.003677689381029	-1.812495443617356	2.058131110105518	0.35666921060808726	-0.4863475691299339	1.0577060535328464	0.6599870969248969	-0.6303115899931546	-1.8914607214030532	1.4743730930104129	-0.11918541243412566	-1.1432126691030031	1.0305753889674363	1.0173007906502218	0.1181662409203299	2.041509317537558	0.03008784577425864	0.876852809760767	-0.9471192067655079	-0.7217255822583544	0.2289269612508979	0.458800445499801	-1.4669441172559279	-1.3396661951230866	-1.43070646159066	-1.416655097205536	0.30491471123235886	-0.9479151547591694	0.5987161930919619	-1.448420046582169	-0.09664359130041437
0.3226058764408243	0.06474363171508898	-0.8196167919135584	2.4271128574468337	-0.4769809496319078	0.4602346692756263	0.1918837718149229	1.2995875939755512	-1.669960951692247	-1.1664133084068324	-0.3953246567953144	0.7814434769173189	-0.9705103644910714	-1.7268444328469286	2.009642686751094	0.35981642042182815	-0.4906361969302198	1.066096376764984	0.6227141656420581	-0.6725434106623382	-1.8417163618057146	1.4494172386423643	-0.1365344487657779	-1.0993728901749915	1.0449129540866193	1.0332786572214734	0.13513335136553262	2.056765701174779	0.08442884755419364	0.8784817017033137	-0.9121928579921649	-0.672809184512929	0.18426527560137984	0.5077094399512017	-1.487825150640576	-1.3714166326072845	-1.4723271910145668	-1.4193083642337943	0.3083478304617181	-0.9122253592877444	0.6128864357160054	-1.448612028180158	-0.05622226713543256
0.31647745147814693	0.022469802838601637	-0.8219641421507913	2.4226630959967403	-0.5046385410068723	0.42306411214914313	0.1764010082892807	1.3351798820542333	-1.7408068083587653	-1.117686663733291	-0.3955884094127636	0.7665158370961911	-0.9608817250312065	-1.654482540527113	1.9669077591681148	0.344631337675455	-0.49838096020243217	1.0898933970906972	0.5825632828724111	-0.7175550829549378	-1.7683175581344124	1.4346053051695022	-0.17417370958391426	-1.0918726936858778	1.0804933397883232	1.029123698098016	0.131532401462826	2.078371235854778	0.15811686694920363	0.8596531026129808	-0.8992930342470625	-0.6284079544572919	0.13197473522412803	0.5446442432587577	-1.5149763652135648	-1.4088126941984922	-1.5029629428554498	-1.4273564213586662	0.3262649713507232	-0.8743974582573282	0.6260257133577103	-1.4364679614560931	-0.026248505608497542
0.3314447585711966	-0.0757006890726328	-0.8274342594451964	2.33577552831587	-0.564616948164364	0.3605869828953573	0.2020995736619156	1.4161027618617499	-1.8076889215561223	-1.048556915401007	-0.3967922635406295	0.8035381549690648	-0.9516015023423581	-1.594019307246793	1.949851895509554	0.3345156701184887	-0.49400243262929616	1.1122051401322746	0.5563995524258292	-0.7606765123590163	-1.733000562119111	1.4127303159560074	-0.21499683045772197	-1.0663921121993747	1.1222130612912573	1.019201670543718	0.1310143413762394	2.0820505504629336	0.18158494944604536	0.8352670902840934	-0.877331637914943	-0.56559101695008	0.08681295830001576	0.5808974831264149	-1.548231031239148	-1.446334444686871	-1.5057163714967914	-1.4254728810598691	0.3456579680470772	-0.8501678237295612	0.6444197544156152	-1.4034692783248535	0.008134838308092937
0.3371667228877284	-0.10552046784453248	-0.8684557433662743	2.2811543366304123	-0.6061426278966997	0.31274652953684773	0.224577950327621	1.5008240221194433	-1.8661908036286845	-0.9856362249509159	-0.41074811529519256	0.8322469957024985	-0.951716071147999	-1.5585762874024014	1.9457224686231585	0.30029433033043157	-0.48820900522209715	1.117269202536138	0.508483110940561	-0.7957225992817263	-1.689230795116514	1.4036496342612639	-0.26281604780806933	-1.0458761682124864	1.1885216928812325	1.011761772184658	0.11641857678520065	2.0949490288773043	0.20506659776065836	0.7969909073175054	-0.8381010059801577	-0.4971000131630844	0.04811898989532069	0.6179103651511111	-1.5666570847228787	-1.4824933735218586	-1.4966993450377875	-1.4175756412187084	0.3546458146944297	-0.8418623772825697	0.6823452595908932	-1.3632517179138521	0.04060116206253593
0.3331396757212421	-0.14450329233173637	-0.9191637834348538	2.274504328071088	-0.6756343093940711	0.2646949433869561	0.22908661969546484	1.5255089223564464	-1.9199898851727606	-0.9317870203774156	-0.4207287791956576	0.8590638532262801	-0.9345389365724042	-1.5328036469154986	1.942980993585794	0.2686642617480278	-0.47762228538065765	1.0911899599849837	0.520795805434143	-0.8354851584229313	-1.5890633206306728	1.3923748329306513	-0.3156840906094623	-1.0508919999867683	1.2654645588083286	1.029602973838049	0.10406213100776578	2.100287473670913	0.21387387661057863	0.7657551280638208	-0.7652263369334409	-0.4753802030034125	0.014043245618096032	0.6543677258093876	-1.601444706890489	-1.5136793129913841	-1.5127069085344136	-1.4067804752001578	0.35558275793053584	-0.8390395755876536	0.7515552248349414	-1.3142873036073002	0.07299398585625104
0.289733995873226	-0.1189423447900189	-0.9533893807140558	2.2706619415942324	-0.746964591293788	0.20950259455105238	0.2418947824671236	1.553906846179577	-1.9643843221616675	-0.882301102659158	-0.451668119968265	0.916473157790891	-0.9553070151138782	-1.5409804505208395	1.964190163726761	0.22902140099472917	-0.476368796502394	1.089025853960384	0.5309691063900259	-0.8562679925013305	-1.4750800030759508	1.3698327051479509	-0.37079678953543455	-1.0214536049041318	1.3159278838872381	1.032445162409358	0.08997145747543567	2.0821573930433432	0.21104428169772885	0.7218805975790236	-0.7418031631994866	-0.4811498614211712	-0.00685570202761013	0.7127967368583044	-1.6263172455667818	-1.5371644230335844	-1.5190694892912506	-1.3868536019441409	0.3666690641410132	-0.8382832475793668	0.7795975390044643	-1.2414877585847965	0.11266538203210039
0.2907355770724378	-0.10558320262802731	-0.971466615012924	2.2360185360702056	-0.7993098412970249	0.16011709659335666	0.26752082661903887	1.5796693768251977	-1.9606380234355854	-0.8134705464642021	-0.45139664237875665	1.00508761996138	-0.9784058002503006	-1.5721473645980242	1.9870742125856171	0.1838256397506735	-0.472556228862883	1.0630389321179332	0.5387669496635434	-0.871457394091764	-1.3538564331337863	1.3353043769258819	-0.4194036882743187	-1.0174900169816223	1.3931779632206625	1.033409276083699	0.07480248521980638	2.0440059953073777	0.23552744349231008	0.7027577102567442	-0.7342352087101857	-0.4641282175434346	-0.03863380794589324	0.759833245085072	-1.648430912960995	-1.5318538162265871	-1.5106165591522744	-1.3641081212303159	0.3882076556108049	-0.8416198341938153	0.8014316846651521	-1.171331775553574	0.15902170448778655
0.2930959125364424	-0.06866885545717052	-0.9766659518305248	2.20353361490612	-0.8687377648772181	0.1120571210610261	0.23873556882055286	1.6276993793795789	-1.924245999359524	-0.7387969279986435	-0.4222085251827801	1.1078602436457192	-0.9585340832514566	-1.6208714469288836	1.991577471150827	0.1203235900744973	-0.4667088615919738	1.0138958042807675	0.5452951305969227	-0.895861905436868	-1.2360819705631183	1.2971574879370427	-0.46256697753688447	-1.0247935655780467	1.43525351676533	1.0325536251977216	0.05169156070309405	1.9992131645270514	0.2601969551584761	0.6935653329848488	-0.7076627006926743	-0.4544430274595868	-0.06279557590530853	0.7976110304670639	-1.658915786009213	-1.5236780721651788	-1.5072596538817717	-1.341029390177741	0.4148141201485148	-0.8638633773250579	0.8553786033082144	-1.1140111160643031	0.19433760510948767
0.286908270524415	-0.020684197707166375	-0.9644632472264835	2.173772058181304	-0.9496346998381731	0.07879321969031322	0.21143378720593192	1.6684862423275237	-1.8641654110620944	-0.7064759276106434	-0.4295287638844342	1.2072578134109042	-0.9314896339498049	-1.6713082272365856	1.9768209690494714	0.07883527009525224	-0.46945284784056074	0.9864236051541809	0.5738410561634304	-0.895731204627476	-1.0956956071210846	1.2425947744249615	-0.4960446157134589	-1.0552311805129695	1.5104785242414445	1.017898448425075	0.010685013447966601	1.9744858615780505	0.24301725705513175	0.6841875819036598	-0.7018850616945314	-0.4401774616963302	-0.08747551491656867	0.813164766892109	-1.670494296152486	-1.5049744279799329	-1.5168673849777854	-1.300932548547666	0.42157519471577976	-0.8840735453597146	0.9184189927626345	-1.0491946827597092	0.2213774932040359
0.2642814863346685	0.021794353631473935	-0.9691456394974578	2.1671829091434067	-0.9798144357973234	0.04669684070903052	0.18879849609586447	1.6557924572596783	-1.789000789340755	-0.6791922118151883	-0.42285273267414414	1.292756067941966	-0.9416102292882644	-1.7252864093816354	1.9842196318353431	0.043830069532134405	-0.47226323733045755	0.9976161334269549	0.5974904685670976	-0.8874998644058649	-0.9236088173948966	1.1836234927894163	-0.51224868403872	-1.0740723084615944	1.5283067664591352	1.0025217623517177	-0.04172282820709312	1.9489983798098076	0.19053689261218354	0.6710158078738999	-0.6984954748875045	-0.4227762240747618	-0.11479127683816462	0.8255935006847835	-1.6949604734525774	-1.4770562224440302	-1.5111753338089053	-1.263488527079823	0.4153131249083595	-0.8795051901996243	0.9906173216647615	-0.9907938806514972	0.21400953739508433
0.24448428415697135	0.0018927066744873155	-0.9545973429709687	2.1409121066134142	-1.0036124490696219	0.028719792372617868	0.14179698151637934	1.6755236109224139	-1.7146509477380967	-0.664320256487155	-0.4028301568804591	1.3696763745623464	-0.95039608569663	-1.7772054870916851	1.997326774213814	0.01470529176068841	-0.48895599060741624	0.9947569067721197	0.6296223236117756	-0.8785812908961599	-0.8169032126536591	1.1490641303611533	-0.5321895223045101	-1.08788494864323	1.5235477771326678	0.9709545484793264	-0.08465778812101914	1.9329977823366242	0.13803067283217793	0.6467838838691413	-0.6862353596687499	-0.3931269836368673	-0.1475436045998405	0.8300397410215761	-1.7157994596405413	-1.4447765711086251	-1.5061836135430027	-1.2201659830424245	0.41666611493415984	-0.8683313830980787	1.0509516037539306	-0.9333654161110478	0.20179403078642263
0.2206247780033328	0.03191102243822434	-0.8908127158504794	2.107265943072066	-1.0205572276164023	0.01583789563750319	0.16704538830562624	1.7526755464146262	-1.6371699974852691	-0.6607906568151565	-0.3841401387669833	1.4407196858996134	-0.9446988442012787	-1.8273522526902322	2.004927343277919	-0.011547064473526727	-0.49127703928827604	0.9740594184753659	0.65710707759837	-0.8485580501322408	-0.7712833796983023	1.1091816404967025	-0.5405438975107736	-1.0558253539445155	1.519351072893929	0.9404741873682785	-0.10774183987726338	1.9207280786483465	0.08124496247455178	0.6432671906652315	-0.6682251042346591	-0.3703044647505965	-0.18245020735854067	0.8495356947988381	-1.7388651988032282	-1.4203986502288062	-1.476771844283311	-1.1671494625905825	0.40049098667340316	-0.8600934185867958	1.0983590759835586	-0.8786413077345763	0.21793253551083097
0.20763329129321112	0.0661750637074551	-0.7822865382194641	2.079521383759634	-1.0329633321054565	0.00786798232043447	0.1665913337785581	1.7917232632575744	-1.5596793227974506	-0.6664407063631431	-0.37122936537528406	1.4900919510992496	-0.9398003813046307	-1.8839357336391909	2.012120164715254	-0.04087323525999064	-0.49559631473839716	0.9464052932463352	0.6715123711826795	-0.820711750806477	-0.6954369655772332	1.0655643908534782	-0.5240780548318373	-1.0284348486618764	1.5469495469743382	0.9066996166978359	-0.13568974444011941	1.9207207101945254	0.0745831269686149	0.6383476212200113	-0.6672163330969573	-0.3742467733145509	-0.20949094805311175	0.8554623479484802	-1.7558038040658626	-1.376236947494633	-1.4750816839885874	-1.1424473789827398	0.3765669345821377	-0.8844482434569103	1.1439705150189554	-0.8512593169957803	0.22311712723215008
0.1971610115476588	0.10909967463361088	-0.7283344073735853	2.045032826822456	-1.0364996723954523	-0.012555969227358982	0.16873721955749696	1.8415015572952427	-1.4763039301873089	-0.6709537518122807	-0.3279947935381647	1.5297553865835736	-0.9349395947436931	-1.9381346492017641	2.0234458482143625	-0.0453446172730735	-0.5034053359164309	0.9551472497660332	0.6905875798958758	-0.7796407781863031	-0.5882419504366025	1.00402319515903	-0.51030895966126	-0.9917801258262834	1.5455346742222584	0.9002637871086592	-0.1577137242149472	1.9135917311223156	0.07983980930587473	0.6375230878726802	-0.6668197717027962	-0.3543907878607494	-0.22914366592460866	0.8636655988617925	-1.7864011403174125	-1.3295845400354969	-1.4598361826903379	-1.1420686600258643	0.35268258081244663	-0.8906937279923431	1.203242397606483	-0.8358968510726099	0.23698785710894307
0.20090197488885303	0.11556492331949779	-0.6641611926857338	2.0120170703038087	-1.027557253825656	-0.0032940910146814066	0.19705520495453882	1.8889127225852698	-1.4069428831520552	-0.660601679201724	-0.2896102626408458	1.5816048214504965	-0.9365159482009341	-1.9831320425199823	2.01956176719336	-0.04789314535147883	-0.5255186368609259	0.9418282225808812	0.6742339436583679	-0.7330410207903365	-0.5132918530610437	0.9503913442962058	-0.490757245434717	-0.9308039783157556	1.5244355956922397	0.886351348678207	-0.16758338810629483	1.9050848511855025	0.06210192617707237	0.6187883452378413	-0.687222421241078	-0.3127194972275832	-0.25037442384126807	0.8413300876194109	-1.8217163360294222	-1.2886342793860015	-1.4087360806915408	-1.1278995437959274	0.33609926163038134	-0.883886858048259	1.1991034384438772	-0.8379195494986001	0.24100159860840753
0.1903299687394136	0.10033286018354226	-0.6011326409225555	1.9819016741859954	-1.0364225697979348	0.0021548128794618483	0.217897086935697	1.9281372500751766	-1.3307675578595088	-0.6521137149476297	-0.23259783068216264	1.6184751583824304	-0.9202655228424141	-1.9825681250299585	1.9960797158265868	-0.063870396605015	-0.545792057226975	0.9265885173574595	0.6692212157151378	-0.7071186935942269	-0.4191293774553423	0.9175889280378673	-0.45367620073833725	-0.8965823023544951	1.4790779319487735	0.8772214702919129	-0.16748465992109737	1.9148234909861273	0.07297645244474553	0.6110751574000411	-0.6688981007612465	-0.2827006523549051	-0.26297707164906925	0.811718561902261	-1.8432193110001243	-1.264345652712154	-1.3736418392570824	-1.13302509711199	0.3115836102772345	-0.8812257478348698	1.205584838848268	-0.8642104448221597	0.2574748915013911
0.1539091089510046	0.10653474897895002	-0.5536036339842505	1.9853805813657068	-1.0468803509574065	0.003969715947103069	0.2191488890577479	1.974719234400156	-1.297287284686932	-0.6354628369014546	-0.1754726968989732	1.6567887159031316	-0.916667708906302	-1.980555745186989	1.9757974021469622	-0.07239215318129184	-0.5456694666276338	0.9148121963678866	0.6813912423972597	-0.6766372973049116	-0.3218700459304014	0.883403737246826	-0.41100922150037505	-0.8503978498846279	1.4136936181258193	0.8680584041464444	-0.18264767343418803	1.9434118637375448	0.097942631459638	0.580640812864454	-0.6513915072438272	-0.24005576481458785	-0.2717448364475885	0.794422062036708	-1.858790820455022	-1.2369037918881722	-1.32989457313994	-1.137150787695298	0.28162646075575687	-0.886417615430956	1.2139930274442974	-0.8906834765335546	0.27072506473941815
0.14488077543431596	0.15123126882775992	-0.5155343605862542	1.9949847629553372	-1.0491489466151398	0.016125931101242642	0.26741910707132116	2.0056671945367484	-1.3025563342824409	-0.6214651552298706	-0.10906235361953973	1.6449006949007998	-0.9088038864449344	-1.977159350704219	1.9626590099267986	-0.06923373256177713	-0.5599970386079696	0.8911384513414417	0.6976881826272378	-0.6442473881214617	-0.27651750612092674	0.8521161751906311	-0.36614086144765295	-0.8038363315261499	1.3764686542351943	0.8518154063147492	-0.19778913031985978	1.9754584974824763	0.1355855113743792	0.551953192519277	-0.6496098755788189	-0.21073317478256973	-0.29303716991330747	0.7565481219566942	-1.8612796358689576	-1.2272261744928064	-1.2683734834448785	-1.1381085333051195	0.2400791819980143	-0.8621547767167932	1.2084945313809374	-0.9101616094961749	0.292830312885874
0.13080064479143025	0.19912721281894416	-0.4599909548604537	1.9889235054405134	-1.0654502150210992	0.018806338790509348	0.31040383288139617	2.0250965507158822	-1.315263938978278	-0.5906841094272494	-0.049289278744170786	1.6648772133819676	-0.9079974478359183	-1.951478548208549	1.982378608553051	-0.07466232590862269	-0.5574297871400996	0.8904080316167022	0.7026438644525095	-0.621735930434973	-0.24173412645305134	0.8540991188154041	-0.32308464025406797	-0.7620195272491435	1.342996485303522	0.8374460336246022	-0.2137059831831213	1.9618514194256131	0.15526284327163614	0.5571451211180571	-0.6133013511433448	-0.18206334447473063	-0.3253850901446081	0.7136702167326942	-1.8720613956477632	-1.1984122809533386	-1.2134875501058218	-1.1624220669035186	0.2057148903122919	-0.8464492786820366	1.1808420912897364	-0.9272890754695737	0.3349328136949504
0.10767822181341866	0.2212053026085395	-0.4095642451573852	1.9984430633146357	-1.0730492691033748	0.026018411227253235	0.38266565458718704	2.062501147925889	-1.3267150191396906	-0.5364622176860961	0.025347607994574577	1.6786261033855698	-0.8913909482948845	-1.922327236359991	2.0059533327481396	-0.087000234593578	-0.5589274356287177	0.8910271234280055	0.7027939403818195	-0.6204696785074211	-0.22140262350594936	0.8692817267591637	-0.2871746230830714	-0.7470730398650874	1.3455176081655444	0.8290525897603238	-0.23638204801641746	1.9747118274952402	0.1665990499309103	0.5509172628563003	-0.5616210071188737	-0.14555057465617816	-0.3277942204632621	0.6737933251883528	-1.8736610075092712	-1.1547029056425455	-1.1731492351271997	-1.1750315089868657	0.17366420423854434	-0.8382210571942107	1.1304510057226025	-0.9497061267280731	0.37162400447164357
0.09818809604554166	0.27995413167029864	-0.37958146145304666	2.009057410764766	-1.086208606660487	0.026914676917821866	0.4744861052612869	2.0698037324912164	-1.342821074739469	-0.499302000523283	0.06502527162541476	1.659387949003299	-0.8944790174565277	-1.920994779890707	2.028384643437019	-0.07051803382377993	-0.5651029370705303	0.8755919155273304	0.7016028318809058	-0.6243836758639494	-0.17816456235435357	0.889750251283043	-0.2516558524460818	-0.758580832722999	1.354784742844505	0.8293023322832733	-0.27788738875725694	1.9821736150650504	0.18772950941007024	0.5233557737831964	-0.5357605728456226	-0.1438152096898595	-0.33966237732025406	0.6389260733682743	-1.8741559875427334	-1.1480633835136198	-1.1255993212134654	-1.1924246518765291	0.15129393816901154	-0.8457256374380184	1.112952860582986	-0.9759604717089385	0.4243509142225803
0.11710949029530737	0.29666870466893014	-0.39706086872520413	2.00476771443193	-1.0950561297256463	0.014470426299942723	0.5463329735474891	2.049566534563048	-1.3749431153526324	-0.42381878223457914	0.12793647845389744	1.6580141370332289	-0.9008804081610988	-1.898534751859485	2.0659884828830424	-0.0428975269124761	-0.587470613508658	0.8623248866236979	0.7159670947111749	-0.6356253508567214	-0.1253487417440923	0.8877387516598672	-0.2222534042078062	-0.7815006656122879	1.3794266401979585	0.8217484089415749	-0.3186195534441975	2.0016459823637525	0.2042120809294629	0.47452205531822755	-0.5190210506380771	-0.13981310401201918	-0.35059363084843476	0.583663678540424	-1.8589922997208537	-1.1346211499997403	-1.0983462314939239	-1.2322362812656298	0.13600830369931297	-0.8532316455791704	1.0988642822710395	-1.009840916474531	0.46042198541535856
0.1417049283818151	0.3415227028557819	-0.423271539722475	1.9751804691384094	-1.0824379930934183	0.011183186614253535	0.6250392527827021	2.0738231262500912	-1.4175310392707323	-0.3948924295336588	0.19601982996786263	1.6257834072510875	-0.9000808953968606	-1.8605234906462436	2.1028444410685223	-0.01903376719275411	-0.617318359683254	0.8574006629403705	0.7411722009223773	-0.6318406489245381	-0.07011188128048824	0.8928619745275004	-0.21196873793412493	-0.7960033259145106	1.3985288315868445	0.8341870512956163	-0.3428800829699202	2.0112200600290326	0.18093334348855467	0.46553259511833484	-0.4729779570889986	-0.11875390628336153	-0.36235345970673294	0.5425053352396008	-1.842325274492024	-1.0971804485956633	-1.065900794798432	-1.2517547189740545	0.13021056808592943	-0.8294656142376441	1.0767941959431115	-1.0251576021704885	0.5118069291460401
0.16945505943515057	0.3336546808314368	-0.38281130988059175	1.9415382866334259	-1.0777021143151178	0.010067398749864061	0.6974445868865959	2.0506289226745142	-1.469930121010023	-0.34090558290245093	0.2455271342954109	1.6061323912576018	-0.8955658163412059	-1.8179654432705843	2.1273699269565998	-0.010555556721549227	-0.6451423393803926	0.8289915443861954	0.7460090202571432	-0.6453829392396215	-0.03672948333665778	0.909499932011005	-0.2036391251667225	-0.7967291563636923	1.4194728941778902	0.8398609529723501	-0.3792167987490146	2.021045893199877	0.11982756861275079	0.4532543579358957	-0.40416543718458825	-0.11329260396188065	-0.3901177623585571	0.49021576909003467	-1.807436359216784	-1.0808660428650287	-1.0532177808588579	-1.2551631895859348	0.11884427872619426	-0.8021127563921105	1.0314903159284936	-1.0505044649054756	0.5337251987907065
0.1946494315663593	0.346939970968655	-0.3192691543688773	1.9053785485920827	-1.092244850400769	0.006095026164988382	0.76698576486764	1.9922890303267962	-1.520019250896509	-0.26786293315163506	0.2767060871477828	1.5589297437424057	-0.8899670803694797	-1.783502028666005	2.1452652936428964	-0.008872391667343132	-0.6527991438975776	0.8260078205403592	0.7566438455327534	-0.642333253687138	-0.008114655738966303	0.9302997690150316	-0.20815768067701215	-0.8131297878440797	1.4367374420720431	0.8412934034046495	-0.4184079274612068	2.0377600026180995	0.08525418655517857	0.4786716217243708	-0.3643964080285331	-0.08718543377207594	-0.41605568299923956	0.4418103090831855	-1.7746047094535675	-1.0805656293176162	-1.0472519833248626	-1.2611363360364556	0.10316920267440037	-0.7855393619361914	1.0301298095745608	-1.0581527164130473	0.5675775989231918
0.2450990333990565	0.3086490660600395	-0.2505044522844072	1.865996504806859	-1.0947417883665354	0.022426357312946642	0.8220498994751966	1.9587285404584212	-1.5484858604548186	-0.22505793450004727	0.2968776307508733	1.5194314529025674	-0.909503578684625	-1.753327609371262	2.1872066700777406	-0.016051414903038026	-0.656850763205804	0.8234581397911755	0.7564613067080478	-0.614888051253853	0.0029500577828363932	0.9580668721097183	-0.23488095094688247	-0.8554007737820069	1.4747825812034157	0.8543972841939864	-0.45660585063031195	2.050899183857303	0.02350793627980317	0.5146116268735204	-0.3275002780236088	-0.03384185750072843	-0.44897368410437605	0.3958143785804883	-1.754429145309528	-1.0448770101931741	-1.029974883808371	-1.2304569724673535	0.10229458266081877	-0.7624207770306006	1.0214027920645563	-1.0582971948720468	0.5867799204427596
0.3009366959769449	0.23260618091150334	-0.19263848855983473	1.807567245923546	-1.1016780566586108	0.03327382880659908	0.8847233079371526	1.906570923835389	-1.5955213583371297	-0.19161281994531243	0.2867426743281192	1.4535734440620898	-0.9275581385296894	-1.724202076607962	2.233376221873302	-0.02085198694020877	-0.680866261616743	0.811061097801322	0.7468722087660697	-0.5955907091703734	0.0026443783549529726	0.9926849944800693	-0.2604630265343785	-0.8887213696767109	1.5099754270576873	0.8789527959632581	-0.5060809394136053	2.0589455354302784	-0.04490958793466246	0.541724739390549	-0.2722306191906722	-0.02454539027925915	-0.48560487741037656	0.36072999289202273	-1.7287019162687483	-1.022890180672556	-1.041901795812573	-1.2048778025673486	0.09389079364169761	-0.7445889791090616	1.004693297085392	-1.065259235231935	0.5872713216632471
0.3466973004480044	0.1591343965096373	-0.11284686696768129	1.7546361795842613	-1.1037583440493295	0.05699061296170758	0.9377048835594046	1.8645433378993048	-1.6493548739460926	-0.18807862473229933	0.2807694500400993	1.41297418892568	-0.9338041979988476	-1.6794189719359527	2.288593461632554	-0.03316271791419727	-0.6983721992026648	0.8126226754358858	0.7257031646346946	-0.5770539614744533	0.045245656352212546	1.0367519067501252	-0.30128567574268417	-0.899885423776638	1.5370524838888238	0.9039451253895967	-0.5481099952045387	2.077784215700339	-0.08697103379100404	0.577121195783426	-0.19921121970813016	0.012271415259407756	-0.5158492735065636	0.3298216314183076	-1.7083895992547362	-0.9699687834016586	-1.0639553010939449	-1.1641135665277234	0.09013568855344628	-0.7510852080499596	0.9888760625750974	-1.0516661997035621	0.5634665189757366
0.3999029918332052	0.06478085869834697	-0.03685373280436219	1.720247316339325	-1.1061589037681987	0.06750530561861243	0.9935338981643529	1.8526025223107474	-1.7061685303374117	-0.18227322348074362	0.24519254920201625	1.3445552413953503	-0.9332873194743166	-1.6553364727262916	2.3394054478674398	-0.05881753511228803	-0.7292211019385473	0.8374868145416089	0.6984528883548873	-0.5562078850689292	0.06578349291313597	1.063987812923686	-0.3354545397126124	-0.9173317311095787	1.5461279624977817	0.9437353018717364	-0.583754865923481	2.1363118444037665	-0.07873361809768262	0.5720320414653505	-0.14167479278929884	0.04786719425541577	-0.5430627572010843	0.307758412342536	-1.6833649937022226	-0.9689563806342333	-1.0624109543762852	-1.1166978414103945	0.08895626084650876	-0.7332791756384297	0.9709015523800513	-1.0401249059711317	0.5619648981679061
0.4504252514744486	0.034242228644052256	0.043199174364759695	1.672910292477063	-1.1255724481778064	0.04132903417846455	1.034975121923755	1.7953936084116777	-1.7870273667054284	-0.19986753247132055	0.20164810942317288	1.2853748203536455	-0.9428415938128613	-1.6159685871513367	2.3735012298182507	-0.08237140715946137	-0.7499154166956679	0.8662868026845434	0.6893854998094062	-0.5234244680722554	0.10941482240560499	1.0749953326251949	-0.3721027133944234	-0.9285474214696491	1.558424954165758	0.9817449272631966	-0.6100315651966434	2.1926854284400683	-0.07220185181722041	0.5826509783832137	-0.11280787317265051	0.06823090437784479	-0.5976071272462473	0.28410029798899944	-1.6562835362364368	-0.9875432007038727	-1.0518265916137488	-1.0830370994335814	0.09518544075162186	-0.7429817791582206	0.9668225781328458	-1.0206221599831284	0.565855163885888
0.5119797697291315	0.004653533231287327	0.06804082147086254	1.621262965461551	-1.1483369900949154	0.022422162621727214	1.0439230420265997	1.768951271313096	-1.858284359730014	-0.21538846785971805	0.17157804872071095	1.255259856741438	-0.9415668745394818	-1.5370910310325063	2.3882722275906354	-0.12423766718184155	-0.7560326876027932	0.9154489377264421	0.6824767488401504	-0.4838583817606528	0.13399262409754645	1.0613949534281806	-0.4067748444551115	-0.9374686606697379	1.5488576522595134	1.0261530228389533	-0.6177542006808812	2.2219148566739486	-0.09132492021904262	0.5802797140403569	-0.09147026501893771	0.10710388431772148	-0.6304703095395917	0.2671945583646992	-1.640212801030281	-0.9809316944923433	-1.0688259003009435	-1.043718810136977	0.07624127600235728	-0.7465062686154711	0.9781153746605593	-1.0117556867842157	0.5731919444996325
0.5545180601118818	-0.016910510764512887	0.08374081418116272	1.5899666200738234	-1.1892977450262079	0.026630836145302074	1.0647160476234088	1.7086009199710834	-1.8974786152531848	-0.22839160720390791	0.13889249180871785	1.24899034375259	-0.9334957315275861	-1.4583423703399667	2.3632623563385122	-0.16966640472059752	-0.7642237828154403	0.9310334879500193	0.6625286480886803	-0.43614780802335773	0.19432022272551813	1.090718617578361	-0.44157904185639263	-0.9502268696467497	1.5411167199615312	1.0744921992185965	-0.6159235698187594	2.2246841672351603	-0.11272329945282031	0.5912369435407953	-0.04011266986635685	0.13541364165649375	-0.6691947006463913	0.2576675268335077	-1.634805003384369	-0.9614307570048328	-1.0611117234746674	-0.9857779377971942	0.053843671510843016	-0.7514056460480723	0.9997293332681523	-0.9808493569408009	0.5792852781082782
0.5817756103655272	-0.09355579430061871	0.07080665062679281	1.5720537867972986	-1.233790392020716	0.023447065509694116	1.0994976160915744	1.6275774410023662	-1.9003216574438633	-0.20140625410667118	0.0942029352788441	1.3070961279048148	-0.9391959343738285	-1.4158713273770536	2.343816187418157	-0.22081888709148875	-0.7784422491623626	0.9568724251270488	0.6361585822491994	-0.40209532832903766	0.24371390335611806	1.1182812320490667	-0.46974926397038513	-0.9748154127588198	1.5158167094853474	1.108154877080873	-0.6161038743576905	2.2203281829510724	-0.13495806590366435	0.5647787794982425	-0.001980541939485056	0.15895876218603927	-0.6842004521804296	0.24421689257767368	-1.6319182372393963	-0.9469539223190336	-1.0594017665921087	-0.9253051225551612	0.0393145047942086	-0.7500256307831614	1.0143334183075974	-0.9587819337078696	0.5653982495113802
0.6095392685212658	-0.1461699859891919	0.049209621792424434	1.5589539959788434	-1.275683791833521	0.024643950737660875	1.1392844096584336	1.5604960912382102	-1.8807049213953284	-0.19958260892841093	0.06608912718821962	1.3522823353768334	-0.9365011310512154	-1.3510159824458647	2.327326961065453	-0.26453806476845	-0.799985503819921	1.0128148373944523	0.6297559487273221	-0.34037418997892316	0.28596673619784296	1.1376450923052164	-0.49728391682027384	-1.0141942988161972	1.4936437932689894	1.1243742355868993	-0.6211401684998442	2.2336319263256206	-0.11991812338186017	0.537294334587203	0.01707596981518633	0.16858912761206088	-0.6794174934671635	0.22424049100365226	-1.6361222852620165	-0.8985520570221739	-1.047473790255228	-0.8675127214524545	0.03388557601529466	-0.7671927583303799	1.0275059845478078	-0.9323461907299301	0.5700775902526625
0.6465956287024678	-0.21987239710473316	-0.007988533977016182	1.5529705593357792	-1.3054928422276821	0.037000112839930356	1.1599130772672868	1.5427433877457513	-1.82711037182	-0.24121260620300422	0.06977203520662116	1.410529330167097	-0.9426394046246278	-1.2680685532418932	2.358910066040509	-0.3227411248069544	-0.8340912301449676	1.0527666240857327	0.6227783660478057	-0.27815933986171765	0.276805171037142	1.1448556328587454	-0.523480218807903	-1.0541854416893677	1.4759085606146825	1.1361222388184562	-0.6280886581740445	2.2639555699519796	-0.09448015651478123	0.49886727956131616	0.028854132682643047	0.17068546736006857	-0.6710462552704746	0.21017229205104	-1.6376447024737595	-0.8575374124945092	-1.0578122921688469	-0.8238561450607618	0.04071180191770295	-0.7813343391858903	1.039042719731482	-0.9190894921934183	0.5876692452599526
0.659511334858063	-0.26956331061427796	-0.013832996489029492	1.552171591267643	-1.340335802594395	0.015004550315227355	1.18335532456649	1.5130818774887533	-1.768085920929391	-0.2396075294388563	0.07681301616833572	1.491433452160616	-0.9290888268906773	-1.2037207340517253	2.378338930905785	-0.3701822436752023	-0.8620357572647916	1.0804601213817104	0.6071783753306892	-0.23128792153612215	0.28624890182358154	1.1357443899558435	-0.5310186126955025	-1.0889564450021207	1.4260018836802666	1.139236511393053	-0.6308782727029878	2.279118619840796	-0.07488012301772333	0.4528355125387141	0.08892999982846377	0.17959803988519907	-0.672443509132731	0.1991689927812013	-1.6289272104458976	-0.8402938571259486	-1.086508617001515	-0.806902383190978	0.038348756707355665	-0.7759604234781016	1.0538191250733493	-0.9064312593690987	0.605322420149626
0.6285759165616133	-0.25531534957853125	0.01782423038453501	1.5681767775064865	-1.3595832798708876	0.028312907324325537	1.2046045097505564	1.4751072183652774	-1.6749734993877445	-0.23856064277844147	0.10548162899333217	1.5520594871917326	-0.9110184662440183	-1.1399948352934122	2.3652019999169402	-0.4235058391053258	-0.8976421968434402	1.1170872764336932	0.6011996270692757	-0.1996098398790928	0.297870598533691	1.1425438335760663	-0.5302214979969233	-1.1236703644649295	1.3761966717240874	1.1314493467047542	-0.6213696385066229	2.3058980371790585	-0.049256269451896977	0.43260520675791814	0.10631473031891814	0.20785543659571037	-0.6678849135013853	0.1869662651195468	-1.6462491964287422	-0.8469299285997696	-1.0881210810106499	-0.7738080103869296	0.055658167618061326	-0.7609244649828082	1.0573933777596631	-0.8884507059359187	0.6514820045960257
0.6006818801635633	-0.23059754598630974	0.03397276919634679	1.6177530961909756	-1.3921442998995275	0.03459515654074474	1.2158673287527118	1.448597815159229	-1.5591624132817348	-0.22903442251413067	0.11412176193885556	1.6399260116607466	-0.8959966857490965	-1.0822625738576344	2.3210241833145053	-0.46945794369208815	-0.9366699357320354	1.1576540819638343	0.5943025063308195	-0.1739132175215678	0.30071282936795407	1.135743669137029	-0.5205594301860377	-1.1754871970612646	1.3435052194305146	1.106638530218258	-0.6142313336730476	2.3236658354937423	-0.06277731384888585	0.39036541596990415	0.12189033036155719	0.22221405554755885	-0.6395735121541153	0.18887332494586576	-1.677149255614836	-0.8606393570305813	-1.0708578178189894	-0.7424725134321275	0.07384188430761314	-0.7495008051783295	1.065401061011456	-0.9013910040311295	0.7254803976253521
0.5626921643070785	-0.2277785905381728	0.03561345272171136	1.6329016869536876	-1.4331465716140985	0.037144130571800084	1.2123368954252438	1.414462690688239	-1.4409955429448875	-0.21202643730520593	0.1355925603158244	1.7238793260756407	-0.8890284672754799	-1.0362920200709183	2.2598778693049346	-0.5086487742561044	-0.9781024935443737	1.158247378283	0.5928009264664034	-0.1583526537401612	0.3232375822101202	1.102918586712205	-0.5258774587224172	-1.2187598325834612	1.2727605953614591	1.06214459144419	-0.6205867765751466	2.3133561405219583	-0.06665369995974305	0.351644072712071	0.11346470330955596	0.23426676737199253	-0.63268969491392	0.20490006832730723	-1.699820978660847	-0.8450093474293154	-1.0413376994925452	-0.7150351517086397	0.09614553261323726	-0.7600205250066604	1.0805647628980073	-0.9181474286468767	0.7341438006234825
0.5063100790290668	-0.2516758852660627	0.02079993199313631	1.6613649377274213	-1.466444514545937	0.08277817634884758	1.207830351117589	1.4256901667701016	-1.3063679142565374	-0.1916422986596261	0.14633067152128526	1.81335062567694	-0.866982684720391	-1.0150500538181473	2.209111655500189	-0.5309413225605468	-1.0119855136139506	1.1481993552666487	0.5807005192430064	-0.14061444582807575	0.2923419158043748	1.09222933430567	-0.5289821968901085	-1.2515802244855225	1.2218742176927346	1.0135477000631363	-0.6217045081534803	2.3176433525703795	-0.0720750865579861	0.3198825803525348	0.10557096060921248	0.2405593841546772	-0.6022956654817818	0.22083348803753172	-1.7435130443152775	-0.8348327701658796	-1.0147895173065018	-0.6711271684908253	0.1290803704875409	-0.7396358648659684	1.1008937113179187	-0.9437844789511318	0.768177677142053
0.43266046045648787	-0.25862644429237297	0.013358567993890957	1.7179417334483844	-1.4989210182657595	0.12595692953207532	1.1863629930874429	1.4148208846713013	-1.185993214575988	-0.15950792207136805	0.16541945821029336	1.923895817955012	-0.8450120209432773	-0.9931861671335216	2.171006857250699	-0.5516752136991505	-1.032317164514687	1.1427266379610264	0.5444698010603727	-0.12558315005545498	0.2894776407806009	1.0826196747550507	-0.5281921571740609	-1.3010179276830265	1.184074285592101	0.9602677192122098	-0.6212207517298214	2.3499736717874344	-0.055458431648527914	0.329345708645575	0.10502098495307663	0.24354187273354308	-0.5804116365367318	0.2168739337778028	-1.766865541259537	-0.8010428521424805	-0.9822994850717477	-0.609849770969318	0.14094692154606225	-0.7101694608264485	1.1070687645180033	-0.9563093091778747	0.7788203261165403
0.3718192809955542	-0.2871306690085852	0.02478216331694489	1.7804583421955489	-1.520110887902795	0.14767983712751026	1.131931559733517	1.4281517977600837	-1.047092254668431	-0.1599226416263504	0.2015861220402348	1.9933116168538683	-0.8070386405584318	-0.9940529888753293	2.1605561436833303	-0.515132661133729	-1.0452576238634772	1.1971008200722095	0.5320802365399088	-0.12125920188065042	0.260319056508309	1.061226401333115	-0.49669787243389224	-1.35502099628578	1.1336192750044636	0.9207370190930011	-0.6146372642456293	2.4020207453549345	-0.06471910935971646	0.3392342610593129	0.07111064383922656	0.2715503136641087	-0.5514978309189895	0.21385688596402916	-1.7986852366665385	-0.7713105983373862	-0.9637486986379414	-0.5328012425153382	0.17192449599835566	-0.6869172965349505	1.1039434898348355	-0.9704880116452405	0.7889676808641455
0.3346938534441566	-0.3016746193285558	0.09074112249987767	1.8170435477784164	-1.5425907433059922	0.1874846603398455	1.0721493664941517	1.4595737933380903	-0.9664181825652453	-0.164775981283306	0.2392187786481148	2.0222945019611225	-0.7700684694393678	-0.9849384710437208	2.1507065473537916	-0.4650147848053313	-1.049800627157396	1.2324311406984094	0.5259472974575543	-0.11577876235048228	0.25154693869563266	1.0416198402500112	-0.4799042222309839	-1.4167230360284055	1.1143000613010154	0.8759711817221213	-0.6231626124526628	2.467442790683924	-0.030904919046308977	0.3744054327202329	0.0338497931360226	0.30351502044321543	-0.5496542415957453	0.22704007587348962	-1.8081678381514692	-0.7353370328625328	-0.9297221212440665	-0.4802941493329215	0.2053132983204272	-0.6810509146379057	1.117079580399217	-0.9755435270589471	0.8223309532918777
0.32878232261703255	-0.34082864642552196	0.15290885609403587	1.8244606303559259	-1.560334719930889	0.22531658044860464	1.006189481614435	1.504594966434747	-0.9015000864021578	-0.15650737004788765	0.2815228086277408	2.085335478242763	-0.7294506507869916	-0.9733056588209502	2.1667398438996925	-0.4223682156405739	-1.0359897745532831	1.2366982581609676	0.5159790408623648	-0.1267754787295225	0.23241552142550043	1.0233052556884774	-0.4561877016207398	-1.462804655587196	1.0944876150644718	0.8367397276549099	-0.6209564406049055	2.4738963281558384	-0.003998828090124645	0.4356685528146517	-0.017939388176188984	0.3289741064604371	-0.5425627271195825	0.25332215122163343	-1.8007202076382842	-0.7158391304934911	-0.9133462986404037	-0.4148775435308251	0.24120707520834334	-0.661288698063464	1.1308991354542175	-0.9630681690132248	0.8562350224433655
0.27587723510640555	-0.3551035910566046	0.1913519472152049	1.8011293320337436	-1.5769859155101984	0.2297210062290899	0.9307104604530473	1.5527591012040625	-0.8727533812327108	-0.12438790094633549	0.30682167828377777	2.1646862832178577	-0.692940520785999	-0.9624639422770409	2.177995554927187	-0.37439174435378336	-1.0227060615263375	1.2585063102771206	0.4942237039954641	-0.15271256246862805	0.24304669922025685	1.0053102341346205	-0.42913296841925613	-1.5145483110721132	1.08352657894328	0.788525072118502	-0.6099665448001199	2.471405790764203	-0.013067134682841958	0.5116535403930417	0.0036406434575311382	0.35139203058217516	-0.5242385483671886	0.2882324697238116	-1.7627218653905268	-0.6940070543491859	-0.9071197395999808	-0.3462610418343962	0.2557490208042182	-0.6357335359886742	1.1429033894330702	-0.9485739275604462	0.881959904884609
0.22005256718114494	-0.3102082851366158	0.1913758602962734	1.774465387672442	-1.6100896192059821	0.2546360738425717	0.8714906998103935	1.6085230453331611	-0.8580790494141641	-0.11338438237535782	0.33254114507925137	2.2447036502725077	-0.659791153714959	-0.9209757269395975	2.181143739348016	-0.3333143328341016	-1.0136353787634174	1.27232454811801	0.4779085033184449	-0.17774232962124348	0.23310770897614064	0.9858828587965608	-0.4212596920251527	-1.5528036985654932	1.066378011156195	0.7456582234950646	-0.5831092887465693	2.517357924945764	-0.02290513160403856	0.5619641091904114	-0.030070693307059183	0.3530662942748156	-0.4930250182623606	0.3257638680871233	-1.7281238957349458	-0.6734464960102073	-0.8964157458442914	-0.2927614368653502	0.27926404401488064	-0.6105362399524924	1.1725240618392778	-0.9311739953960558	0.9129624582347263
0.21616640334713408	-0.26656688613527785	0.20661535036452766	1.7708545465071446	-1.6620197013764315	0.26160904887980346	0.8531245129495202	1.6570072683426598	-0.840886630950609	-0.10718376459654062	0.3513642810148184	2.318908643861451	-0.64356408131748	-0.8532427916164604	2.2022225907275046	-0.3077283864263022	-1.0025491022296626	1.2800129624325076	0.4558346863119878	-0.18322009891982166	0.2252981874387706	0.9512403606737407	-0.42483845402247244	-1.5940163490937613	1.0677506068340095	0.7015627974001559	-0.5431164287515289	2.5606046084992315	-0.026338477456817826	0.6127537552535973	-0.010724141758994065	0.37387587026959107	-0.45068843832568417	0.3620939214785258	-1.703519195410459	-0.619909703561842	-0.8870006589632305	-0.26760491497517175	0.3238974116346774	-0.5825041629018501	1.213685831968461	-0.919502867954729	0.9312593806617914
0.2117408822811339	-0.2404537878118286	0.20622183951576903	1.7540123374583085	-1.7028173546591288	0.2547423393534659	0.8445336029584425	1.6776316206184785	-0.874732686354122	-0.09815296607088439	0.37248407873276673	2.308550005871097	-0.6243126757220266	-0.8009370276275375	2.2455628910640826	-0.28709503737639486	-0.969804131557303	1.2763391412891154	0.45112490235804553	-0.18369652445083182	0.21839688650924666	0.9118788353739837	-0.4155890935259402	-1.621657574201881	1.0638498421151281	0.6629182623647174	-0.49520646795693396	2.5970551214780895	0.01650064588626595	0.6867455358005132	-0.02056118002116291	0.41457620006327184	-0.43700366949102615	0.3958607249946145	-1.6790256964762276	-0.5651180390739723	-0.8857262270130404	-0.26218771901602356	0.35758798404766245	-0.5494108878748711	1.249542754306626	-0.8910031997332825	0.9253374431480068
0.21424598652192123	-0.2207269115261719	0.20236796517122477	1.7754688574602842	-1.7208326731175976	0.27864788461345247	0.8683725281596082	1.6969512322581213	-0.8488572401785243	-0.1012543958239551	0.3964849047801875	2.302658650184115	-0.6108156338586237	-0.739383016802229	2.2821665048552267	-0.26339122466246623	-0.950814847719353	1.282778510721159	0.44464232330799	-0.172959101613005	0.20548486990643644	0.8915196664862789	-0.39964797871810975	-1.6374861196431774	1.0797540546830036	0.6301866123911695	-0.4550604916462708	2.6549699404387024	0.04579536033589589	0.748085115281573	-0.004646187106513777	0.4771185703120617	-0.3902415309506072	0.4229683077163423	-1.6688752113864969	-0.5253807079941872	-0.8927300682091539	-0.25014534880226663	0.39091295482047916	-0.510878860979671	1.280501635643668	-0.8613691171719244	0.9949725309409174
0.22149766465276657	-0.21604899392550445	0.2302092445501455	1.7915340932855703	-1.7489780866960878	0.3079030594087205	0.8432514833110272	1.6891608941839427	-0.846029246949537	-0.09517595218430837	0.42706823469761035	2.2753140478181724	-0.6157171698552527	-0.6853629436436346	2.2893514946054103	-0.26219271849258413	-0.9421579082292093	1.2808832208777827	0.44725231996646747	-0.15031286750048728	0.2198606206927658	0.8667357016169863	-0.377153071758351	-1.6547328206322605	1.0718073739569298	0.6107992532949466	-0.4359869540298826	2.6915457171325246	0.06404314529503878	0.816304431427891	0.04097878021346578	0.5479174846378976	-0.3519145588448994	0.4564450869419566	-1.6330867284734982	-0.47991650445990847	-0.8911098345714603	-0.211867184867342	0.4074736491015942	-0.49394507790561193	1.3169657992163175	-0.8323661125813915	1.0587366536504352
0.22654974958965307	-0.24068003488041484	0.3344093348181061	1.7801007398842716	-1.760470821953009	0.33996588086024704	0.8438677507658625	1.6839876585306925	-0.8420082727891979	-0.08436970561786283	0.4400296397633204	2.235558466409027	-0.6104230047295264	-0.6691043968098426	2.316241342490482	-0.2513451520909003	-0.9468521065956489	1.2585972733283428	0.4714129701825317	-0.09743778479164109	0.18081110250949123	0.8505610557727662	-0.3546711355999005	-1.6602299555794346	1.0772258856419366	0.5954897307174605	-0.42657980539761536	2.708353160299151	0.08168995835127651	0.8780128580074111	0.10311502984369436	0.6142426258607179	-0.305247953383889	0.4979199177442113	-1.605300259981464	-0.4514972006217862	-0.8751616608383387	-0.2010256564986132	0.4493877445404821	-0.4741982431998504	1.3373982367629997	-0.7971982835231317	1.1098651157384978
0.2174799713336868	-0.22780201022326368	0.42401720761457684	1.7404066804673914	-1.7754539324898668	0.38138845665290655	0.850598666408773	1.7315314318059378	-0.86233887801626	-0.08039176048101858	0.4275202476430606	2.2109471275793564	-0.6323955136660366	-0.6481427781092546	2.3613905318381785	-0.3144689992119608	-0.9451399245581836	1.2067958521435194	0.4671982423746147	-0.04899404978290859	0.1314632737930737	0.8246167361489911	-0.3501065927031545	-1.651892113444589	1.0901036233867376	0.5694165770213402	-0.43937085381467045	2.7075770164966295	0.117990954506931	0.9423248509668285	0.1743530871220996	0.6755008149351996	-0.25768777811146504	0.539028092995255	-1.5680279704457054	-0.43494887935567006	-0.8779233912745784	-0.20745862808969479	0.4733896221012196	-0.44763532820148144	1.3537262519165494	-0.7638237594942908	1.1619686980682506
0.1886892607327218	-0.15195226534749745	0.44428196133677195	1.7176781354555417	-1.7564451767172276	0.4095809763392321	0.864301054507999	1.7112698462023268	-0.8616403128665711	-0.08439548548209144	0.41659396439499374	2.1986139340571063	-0.6471215488942703	-0.5859765140090636	2.3920415250462765	-0.3460812478634237	-0.9329554405719971	1.1687434282680578	0.48062677304928725	0.012532077338052455	0.10711326205941078	0.8066569001138711	-0.34472960597901015	-1.6301011601736513	1.0862000401962386	0.5513654423964583	-0.42824979557118326	2.721623745631503	0.10686214635151947	0.9804438755383135	0.26122854433924125	0.7279628624311238	-0.20389215098100913	0.5650182969958344	-1.5460422545882666	-0.443813660920567	-0.8945570697564547	-0.17619074196459808	0.4917522535746274	-0.4101111480932847	1.3514407660489824	-0.736637171564012	1.170642212501656
0.12854622366113527	-0.06134531672215937	0.4855437189731441	1.710668567623386	-1.7615710167098964	0.4440459576291313	0.8827970117110857	1.7343924109812918	-0.829829294756156	-0.08361424350959767	0.3916293377264461	2.1246770013403715	-0.6550358533574432	-0.5248833043327458	2.3956960133009186	-0.362327218734146	-0.9306967087791358	1.1374996566594522	0.5215096273156057	0.050821511872753654	0.10269266725617228	0.7980778982500987	-0.33468902660267497	-1.62605568612484	1.0733530237920703	0.5441964228985929	-0.409322083573665	2.764897446848982	0.09197683150830235	0.9983774758427668	0.31871402614466204	0.7711707862767108	-0.16644635940345803	0.5864995521632304	-1.5435021866923162	-0.4688765951596115	-0.8914639061238818	-0.15374175685889907	0.4974250285082261	-0.38013222629046267	1.3595999263598664	-0.7173666002444483	1.1731881348701445
0.09732768598949453	0.024898592103470046	0.5376803898040843	1.7174985617348	-1.7829284362223068	0.48045867387528957	0.9105075132354076	1.7895649539809089	-0.7787960443454308	-0.09258899885214818	0.3755887091374108	2.031364293704294	-0.6312087383278482	-0.4856378694127671	2.400514231304215	-0.37531908892738136	-0.9135135931048126	1.098646214870243	0.5836552130757994	0.11636421540484036	0.10226647959229618	0.8128326694072154	-0.31317388680719066	-1.6092882779876145	1.068674360906707	0.5681848485668116	-0.4068652940250219	2.80053988605876	0.11411330239031817	0.9983157820355728	0.35504440487594563	0.7857151092585736	-0.13833589855488795	0.6034251215018308	-1.5632593046593182	-0.47467284522202124	-0.8494053208790389	-0.1348727272024855	0.5124675500376226	-0.36819115609168296	1.363826742216745	-0.6738085477219278	1.174666854419025
0.08508234849171672	0.1388857882568372	0.5596563354745003	1.723106942043938	-1.7770686388109596	0.5346638720442021	0.9304037434324226	1.8005439806192005	-0.7134472035373273	-0.08745320155233977	0.3519243304534348	1.9010029407882514	-0.6493057628271978	-0.452547029978905	2.3739912165690145	-0.38345555358086936	-0.8929388041820495	1.0666407974148364	0.648072030831958	0.16621786080065235	0.10557604724418881	0.8441907534577036	-0.2650680147479313	-1.5921395979709614	1.062556163642609	0.612206130612034	-0.41404783375908927	2.814635738219109	0.16323064090993572	1.0104913911311635	0.4133711323396005	0.8114832811465952	-0.10476464960056234	0.5966956705737123	-1.5856412432973248	-0.4740512412954037	-0.7892437682395366	-0.09094503719293262	0.5160553775017195	-0.39034632680881487	1.364003667421763	-0.6332555610010042	1.1540321556986965
0.06270132584967342	0.16136582153123474	0.5272609680544262	1.724063728460532	-1.761508741534978	0.5824903430986466	0.9120913914296729	1.8265214276546586	-0.6659311591494885	-0.08601625433750902	0.3378117721228141	1.7987736190502641	-0.6407452536569029	-0.4496613836228132	2.351598872048611	-0.37341904110709434	-0.8682184098248987	1.0568507293198617	0.7074209235476289	0.2059842144814849	0.11416593309024223	0.8806423973607445	-0.2206638914656688	-1.554622635136554	1.0214233888540583	0.6620701083895902	-0.4060743352139786	2.799581987061977	0.1801186430530084	1.0217917376114216	0.4173904412729028	0.8189406749501689	-0.07744390415062158	0.5804065310928099	-1.562541451572712	-0.4788317351368357	-0.7261123432006986	-0.04904085497049822	0.520636364796089	-0.4125884385228349	1.3466204024837614	-0.5915122022269609	1.1438656992663827
0.05528228580292534	0.12216588703595757	0.518492955550318	1.718412015867078	-1.7558387351329052	0.6356105144721125	0.8813417704935993	1.8631501919396491	-0.5825408451112295	-0.07393670665090152	0.31372791642035	1.7445966020563493	-0.6436298095335341	-0.41596344673112	2.330521635714263	-0.36900916410695556	-0.8533798393629756	1.0800313731492333	0.7458232126045391	0.23634530981075744	0.11743876042628357	0.9223300917744472	-0.1715159923958553	-1.5334105402628029	0.9912172648329637	0.7168728177940297	-0.3994497324062706	2.7960033746560473	0.1552552163589131	1.014990360852931	0.4178425791544208	0.8246920196346725	-0.03852046165005239	0.5689384229439745	-1.5296158558073836	-0.4877244621480036	-0.6595721905332033	-0.02503663756650567	0.5518406281865131	-0.42622362620348797	1.3199937650367253	-0.5514650747102252	1.1578995201577285
0.06225277289019886	0.1074205975815572	0.523149500593961	1.6982734629497975	-1.7515209896719124	0.6696238673407112	0.8288782845454463	1.909194123175178	-0.547740918285269	-0.05985417560009541	0.3088555282399497	1.7331573436749033	-0.613043017764513	-0.36211899359084726	2.330580379776804	-0.3689143818399582	-0.8123150533486608	1.1119987761951735	0.7798898325823564	0.27292354751195463	0.12067337783383943	0.9760751350926142	-0.12748743276965419	-1.5209959761812686	0.9756240706081003	0.7717402396207296	-0.3835986593871111	2.798660930334301	0.14462438076009637	1.0178917241173167	0.40800988280532663	0.8174186927243522	-0.005344070395041376	0.5550354883127534	-1.4696455561912658	-0.4770388525056456	-0.6362655399552268	0.004621513128294496	0.5803496164553235	-0.4370040751590589	1.2880788816843471	-0.5089246231091473	1.1206946290199202
0.09179524501195155	0.08558547223568932	0.5009633835573604	1.6609239258404624	-1.7434785956539094	0.6913859253875281	0.8221914284837893	1.952034123549442	-0.4689066136322203	-0.03803768528069957	0.3313783740081472	1.745979987628998	-0.5819446623096682	-0.34569771628136275	2.3307251954910932	-0.3371709389655546	-0.7633727997383467	1.1218309316720574	0.7910571517497591	0.27751437830722764	0.12469129877534665	1.0194420102705473	-0.08524778247661083	-1.509564710969832	0.9692267037302704	0.8238267191243154	-0.368156706620363	2.804739904736961	0.17277117794221758	1.0071268857312554	0.3824077923600236	0.8050910529164476	0.03443201903651052	0.5326583384283416	-1.422040954872688	-0.47951627706853284	-0.633127142183784	0.021162259073721712	0.6318963682186424	-0.4360090055307074	1.2378332140939408	-0.4707768089221561	1.0926244957131357
0.14150310113585318	0.08086687167589972	0.4667109895608437	1.6444559647158694	-1.735763887675357	0.7088330443998759	0.8092044773148889	1.985855256699109	-0.39767710409275736	-0.03715108212396695	0.3362807930174275	1.7368216400619716	-0.5928274384197831	-0.2809933401182174	2.3335570361494287	-0.3150386619464112	-0.7274956392528199	1.1447047449107393	0.8237126407041961	0.256792256862869	0.1849296919164311	1.0694237629710084	-0.025235068565511182	-1.4912622349977027	0.9566033330489656	0.8725210879600394	-0.3688705756602898	2.807241494809328	0.2052348694817626	1.0227207995657286	0.3568640282803582	0.7877197832220236	0.050763736798273874	0.5304981898163491	-1.3641741726849461	-0.46511951216139674	-0.6284925055317855	0.0235812565879479	0.6559583169863007	-0.43551516658886885	1.1937973788363867	-0.42414836762867186	1.0979054886541326
0.17572220915013265	0.05420728705007823	0.4424966019126286	1.6589235084530896	-1.7331335029061947	0.7252930127452325	0.8151872301005622	1.9945052603326374	-0.30630392166181536	-0.025741810907303864	0.32681801952056594	1.7046758760027179	-0.5993373556826748	-0.2029603712801593	2.3332195429862823	-0.2837937812085169	-0.6916736445369966	1.1595059267678205	0.8409771592437648	0.23210866415508669	0.2623397738801353	1.1244641755652693	0.024850265689761626	-1.4898976642481774	0.9459958741922128	0.9233435958959164	-0.36380843693285125	2.84411446580728	0.22582559879985262	1.036219024475735	0.3496965429069856	0.7536794090150228	0.09606331407591877	0.5222746457020472	-1.3033377755784272	-0.4243543961685434	-0.5988745643887871	0.028997384537294595	0.6882020793559807	-0.4356974962908448	1.154472116571624	-0.3941586723846239	1.055211769940614
0.2047260435666196	-0.0232699837566828	0.43968822153891474	1.694744233029963	-1.7635193400394786	0.7418005209244102	0.796400848004967	2.0721891519954405	-0.21445838675745307	0.003753716361238199	0.3312309098093745	1.6834356419811374	-0.6197672593871919	-0.15419391457790682	2.3434471367856715	-0.2771811816182655	-0.6795473910854973	1.1715605675409841	0.8646397212480824	0.20772489629327978	0.31128522265734837	1.1778678048761004	0.08588543249307735	-1.5003266204615298	0.9088616650876775	0.9934618749100513	-0.3550148284734942	2.889420632203831	0.22393616240510883	1.0583606687286955	0.3441147241885142	0.7140890024489202	0.11810789376087523	0.5120079144681225	-1.238487179511161	-0.38852468899101505	-0.5575098921208653	0.014992268138830603	0.727934162310494	-0.44638513778550015	1.1340050210738217	-0.3754993409374262	1.0594257676890106
0.22357303875316803	-0.07198365522621777	0.4149030515036881	1.7330370744177999	-1.780484876977899	0.7367668914609984	0.7886528785555598	2.0727531169900497	-0.13943229838049528	0.029836213778641707	0.36070154026922974	1.6805503975039258	-0.6402684616100884	-0.14943767334776567	2.362673095582866	-0.2719477273245393	-0.6562367886207703	1.1719923026199193	0.8584086308952632	0.21759407224892957	0.3276963869418442	1.2181447574902948	0.13979797854891052	-1.5031591295315068	0.8869617178474926	1.044875368768749	-0.35533815451715933	2.9333280204499514	0.21211393304844495	1.0956591071869586	0.3619550660909464	0.6871343781267788	0.1500344624654284	0.5037559723991027	-1.1676855967905186	-0.3411819439576289	-0.539781409115084	-0.02305424044831318	0.7795906238944388	-0.45925557321552296	1.1090379662861878	-0.36203251115800794	1.071284903301646
[truncated: 132 more rows]
