# Supplementary material for: Obesity dysregulates feeding-evoked response dynamics in hypothalamic satiety neurons
Source: Sci Rep. 2025 Oct 14;15:35837. doi: 10.1038/s41598-025-19800-2 (PMC12521569; doi:10.1038/s41598-025-19800-2)
Supplement: Supplementary file 8 — Supplementary Material 8. [file 41598_2025_19800_MOESM8_ESM.zip › Supp Fig 3/Supp Fig 3a/Supp Fig 3a/NCD_to_HFD_1st_MPK173_matrix_4.csv]

0.07211707806853299	-0.23410045718012573	0.4644149267656587	0.5399611970589453	0.06830414158351142	-0.2519637239309205	0.9567787878457203	0.46228520536866136	0.4631937908645982	0.28253228520430307	0.3905398075113128	0.0018767321174041729	0.46201559252069774	1.3460976173580181	-0.4169343698483285	0.2471059207476433	0.1481658787395232	-0.27504221479768587	-0.3289011725297219	-0.07597137468537757	1.207751396633035	-1.0941676941200813	-0.4540780146454302	0.17969084653533113	-0.20675978443008947	0.16750146328902932	-0.05377024836020718	0.676496730776037	0.1726666339661866	-0.02473894982161824	-0.36492352244908394	-1.5409250296909336	0.2152194216356073	-0.11075992514552532	-1.2372520686199462	0.662646146632837	0.1250278499697159	-0.15408942760404148	-0.7308827222156098	0.3372800484148081	-0.8322808625273186	0.603909632708038	0.2512167128722533	-0.7025990497332303	0.2236341066735615	0.02512262056292185	-0.2991619364715082	-0.12309618546154569	0.9663124377491098	-0.6834649813790357
-0.02222709604530937	-0.0653571370835199	0.4030947562623527	0.5183834543505225	-0.011919827939608357	-0.237183379322268	0.8917150669341722	0.4299416826682133	0.4920604665123439	0.1919290595681787	0.5519927269655311	0.02910041380093979	0.4291880983516997	1.4420791210314932	-0.21193889508807637	0.10853866436481227	0.11974179686868777	-0.15371982037739473	-0.2874059186975919	0.054661539884352336	0.9502113685112348	-0.9279798009415238	-0.405128390755607	0.07412049603889384	-0.14082607394958857	0.20496064888702326	0.0304894849278468	0.6652149635472309	0.15660149546482693	0.08820220411075508	-0.3080494084599148	-1.4893081412136162	0.2735968659059943	0.06980693210868526	-1.3257000566621682	0.5046246476232552	0.13807212190302057	-0.1978765247249621	-0.7500574755000115	0.2270449994681841	-0.7913856673150201	0.6181578429014798	0.23266038153847868	-0.760931019540326	0.2046821097969007	0.021152676895150074	-0.28071261886918397	-0.07029485272463615	0.988447506104495	-0.5709436835801982
-0.010327763035817254	-0.0419340089211196	0.312467771310243	0.5071972124830919	0.03043723531013354	-0.27786891720483603	0.9413550884786166	0.41830684274663077	0.4500309323077607	0.15915017340428514	0.578604789123848	0.0564074142295361	0.4233749645270037	1.3684990666902141	-0.1585221943179086	0.04317405401402794	0.09924036691296206	-0.05713283622742549	-0.33291181164530076	0.11304017135036369	0.9407985726066393	-0.9563693201493662	-0.42214833126040124	-0.10258383227596335	-0.15059892482389722	0.24834906549156754	0.06296390681858416	0.6439413985983385	0.18930367060189937	0.13068063297817234	-0.32975822059695736	-1.4074938159065258	0.2780265709111285	0.13974701419737615	-1.3696281332234828	0.42030316186917105	0.09830365726264721	-0.20203727722768738	-0.7105020929471868	0.2274901071699964	-0.7812894887466583	0.6161311550960207	0.2091167469778438	-0.7448635308509459	0.23297231575095176	0.03422171748307453	-0.29028682333379147	-0.0981663576677868	0.9510525820021277	-0.5674741039431913
-0.12101940792550799	0.03840204335472779	0.17767582907945315	0.4344881370322245	0.08058069063790942	-0.27316098154489254	0.9575708511199947	0.3021580343895683	0.46497931009394655	0.10408490044026919	0.491397146616664	0.002549028198238615	0.43181940977291194	1.3510140756244708	-0.18520105249047447	0.04873591341302466	0.12465364805600912	-0.028971872369135652	-0.33162844382217754	0.15456900980478724	0.8980657841262691	-0.9543733865360122	-0.438910680907572	-0.17034806398714508	-0.11529896660201099	0.24597785487911578	0.1393171606454861	0.59217590608845	0.19472252358566203	0.1508707319056661	-0.30155039478076046	-1.3634810273979046	0.2828188768348707	0.2119101471214448	-1.3877313189992664	0.35600614050095025	0.1030736545629429	-0.2530177831888174	-0.6576390075706856	0.21418960480137975	-0.7874719801171722	0.5690596680957003	0.21956115595933454	-0.7591541800538822	0.24229431431529064	0.08732189628648201	-0.28245263115181923	-0.09601669303088417	0.9607738015295206	-0.5740537267170562
-0.17794804487503166	0.07772093172636582	0.13267684154017886	0.3977863678225463	0.08054203031053839	-0.2961780690888048	0.9432573765484541	0.3035923737347675	0.4592055487244284	0.06690011157034606	0.4805199032729309	-0.04691546377703583	0.39829447061899365	1.3012707673558364	-0.1603210281372151	0.09335439576136452	0.06761866026917815	-0.03809512245580746	-0.2888997258192313	0.21045319016106037	0.8131734747807007	-0.9767810265024902	-0.4381568563517309	-0.1824364573026529	-0.1119185976779105	0.24510726004470315	0.19829077017872185	0.5571198914944826	0.1409730791751546	0.17897369854571127	-0.2893565351779845	-1.2824639708669274	0.2817634278226682	0.2533137061797117	-1.4175597989467494	0.3257595762373506	0.10088615958479648	-0.31885686857418183	-0.5950761738119341	0.21182041148491063	-0.7809809313791757	0.5705335309141747	0.2594790966335195	-0.7411427985930084	0.2886307308902466	0.12918961354264052	-0.2650923899982353	-0.08322830845181628	0.9773049873133679	-0.6059761654425361
-0.1769535486479681	0.08986499791294218	0.14145136343298245	0.3805699722912304	0.14261535515576357	-0.2817107070750645	0.9255157318668115	0.24482518314975735	0.4270401167100615	0.04951191632939245	0.41812579974830993	-0.02958225070052184	0.36410568512661295	1.2310473190810889	-0.11312863034040026	0.07927663524090629	0.05757439100788531	-0.01847647426706923	-0.2578343353193242	0.21401898480521045	0.685027655064495	-0.9348612013353169	-0.4301491769076035	-0.23127077226298778	-0.12055854170324433	0.26603477959222815	0.16385482726311232	0.5280135879608617	0.12622472431206455	0.16125815782196476	-0.3010031311566817	-1.2740820655038971	0.255943627540555	0.2535481095859959	-1.4427673246789015	0.3053828144025033	0.1024033818038567	-0.3414281869794627	-0.5859624899921753	0.2096217840040964	-0.7626021050444688	0.567007935009186	0.2872927299109104	-0.7480932276952511	0.31355978231897946	0.16033289634360018	-0.28000776375741676	-0.070278172273905	0.9948374286822302	-0.602056693485226
-0.20379863888853259	0.14642716953897553	0.13267331886408126	0.35027594960330444	0.15351930015013857	-0.2981338254021998	0.8897212824582147	0.19966450145003095	0.40357110046163946	0.03419958722808784	0.3682202621715808	-0.03190465078056131	0.3415250291326662	1.1912065487911554	-0.1123809560702826	0.07979548010885451	0.05774218616749331	0.050243601237074956	-0.23792660469432356	0.2045255323433657	0.6073050769994447	-0.905583943974273	-0.46249251419682685	-0.25008508884630043	-0.12178233277953583	0.2540302892733046	0.12472801422170778	0.5039672132507919	0.11657537810423313	0.17600835022641773	-0.2973844057588649	-1.2663495419715	0.24602129192477704	0.2569143199358885	-1.4372863033591308	0.2871045104614191	0.09265792890019763	-0.33350704877267245	-0.5780291385353852	0.22735260446247482	-0.7791114367408992	0.541832006718515	0.30323475770011205	-0.766265877046022	0.34550249612032374	0.19086664639396078	-0.27448310955075467	-0.034446515627209656	0.9937186879282996	-0.5704576129931581
-0.22025013609147703	0.13696380864182783	0.12272580326579083	0.30544374663754	0.10322540886128087	-0.3240875166818623	0.8810014537301532	0.13893990736886916	0.44749618266923497	0.05490867930480919	0.33605075908191223	-0.001681912041243988	0.3286384143377665	1.1559043391624142	-0.10341572057880014	0.05969164894966267	0.04691407363934433	0.04215224127068	-0.23329118705360077	0.16046608458056436	0.5267226988121015	-0.8715108702179193	-0.47238243239902455	-0.2864288382496043	-0.12705134585822137	0.26053333810609186	0.1431386517620853	0.47538857127620116	0.10201299141546889	0.1931846990185232	-0.2982157006789447	-1.2444344692093745	0.22460494937997874	0.2871243000445212	-1.4085552047142376	0.28207786740047697	0.09417083478098673	-0.34988868018234914	-0.5830330506053485	0.2348205848530432	-0.7921216106685289	0.5410525446247457	0.3276613609719433	-0.7975422656253187	0.369892924305568	0.21732052987973022	-0.26283642600492896	0.004768077870160554	0.9838388738567228	-0.5700223057853558
-0.2344975155032041	0.16305512008216336	0.16661285655269692	0.30172697284785316	0.07229314616802858	-0.3518354508861654	0.8665439427086905	0.059564646399475576	0.40044422028815635	0.034250205361073344	0.306002788344956	0.03465068721472363	0.30726360573429906	1.123874837994274	-0.09141159735003931	0.05252709619361394	0.04217100367337729	0.05525993724864632	-0.25374602752919895	0.15703647337622276	0.42668899462980775	-0.8455894292370014	-0.4869752318827049	-0.30984073281284885	-0.13243815887769814	0.2788490597673189	0.15859119830353027	0.4455618222012812	0.09207468585413808	0.18334494149404482	-0.32386016433141407	-1.221297374119853	0.22749359631038205	0.2860807785746623	-1.4056364528281013	0.27162298262248435	0.12274610917618414	-0.35822580568250745	-0.587013324778252	0.2573211406974021	-0.7958123563452437	0.5278707324602167	0.3512891830819899	-0.815516945985689	0.37391048938769733	0.24267576632982857	-0.24730324268084386	0.03919077022618275	0.9783391906830737	-0.5421776888149195
-0.265670439620277	0.16711960173018856	0.20189035278376338	0.28568597584653754	0.05199554779800277	-0.36436059057269515	0.8666967480470985	0.029665020756216964	0.3778168680366618	0.004957753145976696	0.28560047367797126	0.07766777221486607	0.31151362333634475	1.1203071638859072	-0.08924948807850888	0.03495161606139087	0.02186770970999071	0.12036367021778989	-0.24129274233393766	0.17027364042719392	0.37859975587445205	-0.8477838226555523	-0.5071929148311498	-0.31069288695691805	-0.11533875292029239	0.27859312212338316	0.17858977195185471	0.4248794325441911	0.06905712510185624	0.19643781701853208	-0.36791096229282944	-1.2189924231327012	0.20750737076042558	0.26692174444159056	-1.3980069657561516	0.27543862601028135	0.12807618607123664	-0.3524816595001853	-0.5799621747752675	0.294793812876342	-0.7911644589081857	0.49596426496704327	0.37656118400486244	-0.8536334434134	0.37647573950749497	0.28192245950512457	-0.24432168014783523	0.059512239280682756	0.9778250104766661	-0.5205526829290443
-0.32435876288075527	0.18377680847410835	0.19913936291897633	0.25674138792863155	0.053555605714270184	-0.38872440505170824	0.8298281890513003	-0.054655430525012386	0.3825837653518548	-0.03707067524088134	0.22985600564256367	0.10180987522517296	0.2838923901711102	1.112920933795743	-0.05192494749406269	0.006905225346845555	0.000356793010246062	0.197358696363355	-0.21847282956195033	0.20680894644723669	0.2688920826419078	-0.8231844481989441	-0.5193532048884253	-0.3563725152285365	-0.09570545275873057	0.3008826624771528	0.20106001080109787	0.37888655358582507	0.014913496357423112	0.22689086688730425	-0.40298457167360136	-1.1698220817449763	0.19392756395059826	0.30092520649943844	-1.3955129037773495	0.225478950357994	0.12484233311939097	-0.38711072281586334	-0.5476937285258928	0.29080604289237133	-0.7889501060356638	0.4605394700064063	0.40144051607009984	-0.9082355689651921	0.36235571514771997	0.3226767070729345	-0.22736142707178866	0.09942883101026653	0.98121587312574	-0.5016974567929471
-0.378197035419338	0.17239434555363736	0.23977048816160762	0.256407776300019	0.05441977773785861	-0.40306133932210136	0.8054030049397023	-0.12600461266475893	0.3549243717917686	-0.047667347547632626	0.1545922826343718	0.0961931246714464	0.22851531079807175	1.06181320887432	-0.06513681421763488	-0.0061682710318770265	-0.021023945158031083	0.21200568685294638	-0.2158594927109759	0.21304650738333816	0.2359845825205506	-0.8223107351626856	-0.5435479213239265	-0.35669554306549944	-0.08885662712097644	0.31131438320471244	0.24147646181606136	0.32012516288012793	-0.011457151996353726	0.22307825644776175	-0.4383580402174534	-1.1330873815602565	0.16812240049866709	0.3302167963399246	-1.3756787749308508	0.187529355297182	0.10227090585015308	-0.39425966455435063	-0.5189594265066148	0.29888453606012183	-0.7709811769881518	0.4162358924451429	0.4232147718169002	-0.9264276717071656	0.3580741372269204	0.3677696107547051	-0.21309527860389382	0.1154136776818806	0.9670116449237314	-0.4887717527386086
-0.43659483732993243	0.2167876415530987	0.30824386888390387	0.24524114103794864	0.02150695236929763	-0.4252767251383568	0.7723572518272616	-0.20437100217284804	0.35300919036390754	-0.06806469451008304	0.11564121322304437	0.09591201625522935	0.1772903949717912	1.0219804634237581	-0.07844683990591876	-0.007805417363632552	-0.055577129510428994	0.20594020149370743	-0.1791373764465896	0.20992706545601525	0.2196060792569167	-0.7801194442464923	-0.5750492398252006	-0.32439463955142145	-0.07518980657181182	0.3145288872086972	0.2741213658273009	0.27022629997713743	-0.043381829256558334	0.21991435626231826	-0.450141761874033	-1.0853417597187378	0.13092760680165733	0.377851738393962	-1.3365772862079104	0.1768251180778274	0.09940151963080344	-0.39478779690096416	-0.5034261536662725	0.29070266645227527	-0.7895558767497656	0.3617259103183041	0.4413242778898632	-0.9637853422430878	0.35291533216012405	0.3861570490512927	-0.18706306612161844	0.12882593062758874	0.9600371020481806	-0.4818950668622882
-0.4411814619573736	0.1980730736530499	0.3918941300085838	0.2655466994290956	-0.023574021527895415	-0.44028933230514544	0.7409103713125791	-0.21354081957657312	0.31317859974242146	-0.06700674802083081	0.0958695332123007	0.12341163484666798	0.12421078143143069	0.9754862580091936	-0.07643125232254534	-0.045993746383017856	-0.10261567988086262	0.20461100212000574	-0.15312399686555578	0.20225519623424656	0.18790479826577172	-0.7367291959311332	-0.6095626566448187	-0.30033220810888045	-0.08337022596164366	0.32832735763347587	0.2755778863086961	0.2507280828944835	-0.08517954794526854	0.2141334718438515	-0.48571348441000406	-1.0505295550692169	0.10148121296607704	0.38062243432017195	-1.3039929443642526	0.20195275004819996	0.07555205932869648	-0.3751010479826105	-0.4960305560104161	0.31919562581237854	-0.7943112902956728	0.3330565336138029	0.4441432793743827	-1.007703650882802	0.35585153285358884	0.4138691413137128	-0.17152472018161755	0.18092317275995629	0.9529739409931162	-0.47014419811222685
-0.4641522173937872	0.1988235246076233	0.4569963671406369	0.2791568265927939	-0.04857436656117985	-0.4180264382383623	0.7176811920077211	-0.2641660756255204	0.2864847249596857	-0.05295014751046282	0.07985587532168906	0.16029901860202309	0.07025939442843096	0.9462378758601193	-0.10229646910318793	-0.13211103025859489	-0.09218865936038213	0.20111679649099465	-0.1510115312307539	0.15649557608076708	0.19808452228320625	-0.6931026270355519	-0.6589828607443363	-0.2764145857926776	-0.07836537138520122	0.3444196310503067	0.2625792496694146	0.2373954827857121	-0.1083924678398636	0.19524692043109823	-0.5038190302402817	-1.0313279557753643	0.05487783737321006	0.43012399066859447	-1.248108409874409	0.200410436045313	0.06033083745264482	-0.35613890758955874	-0.5147354152025817	0.36089844357963574	-0.7840029785371665	0.28284980140928057	0.43005613223822686	-1.0534489149944748	0.33906506980872186	0.46611003855455335	-0.1775273860514075	0.23894246263432314	0.9253951844676204	-0.4459770560339857
-0.5016640932440775	0.17214114907315223	0.5311802882052011	0.2650565342950865	-0.11031111914458643	-0.41791532171907236	0.6887080686220378	-0.2588944637650152	0.25790039066728	-0.051065873755149496	0.08886068304444805	0.1636583072717196	0.020980403850435324	0.9605415481322224	-0.14586850522106629	-0.1669660404563225	-0.11004840117754347	0.20103038232023648	-0.12907095016751055	0.14716450242080997	0.2769115424709102	-0.7109091293685301	-0.7099777413592205	-0.23421612740380843	-0.07219041733752848	0.3442372252925266	0.2858572081161614	0.222986086095509	-0.11632011032539798	0.1919684344741768	-0.534197737270183	-0.976769663726729	0.009164053885941936	0.45620262741588036	-1.1963667198217158	0.1822429229738285	0.048706672382443916	-0.3546448129716778	-0.4788197904138386	0.39120985483276915	-0.767449783293398	0.22156733828710617	0.40529969662486787	-1.0754817246263766	0.32898675545456046	0.48188192293598897	-0.16485092663801215	0.2885693397680721	0.8779007093791685	-0.43153186477668487
-0.4922530078582021	0.11271195767767392	0.5881582100003622	0.24090598589090373	-0.1423537081244814	-0.3909557092181646	0.6648405858181554	-0.2682555264147669	0.2806830874962077	-0.04314959664911064	0.08337244631618196	0.17154584249994237	0.00034633471661141334	0.9904786304715776	-0.150674420634319	-0.2429980495435789	-0.12755611090960947	0.1485579498167365	-0.1325308144146093	0.1633980358772047	0.326259494727606	-0.7138655152410085	-0.7232701984428116	-0.18607006233075446	-0.06717822211195652	0.3645620253393044	0.30751339874656225	0.2124608094599522	-0.11468807374860499	0.17128280045614508	-0.5657585337280943	-0.9416494510605589	-0.04550613697195923	0.47181926831290316	-1.13800901164435	0.1720234505475448	0.037926741583461314	-0.36304458007616025	-0.46194547746818804	0.3989678492932004	-0.7365532080700369	0.18250487347435856	0.3772066020227144	-1.0810476363510058	0.2934934557039507	0.5338986597692033	-0.17845520667360198	0.31179077075508654	0.8483635884690411	-0.4129187754672188
-0.49968162372181296	0.05932912398193224	0.670802656160595	0.2505371695163944	-0.1336195063211611	-0.3715868594127007	0.6380075007196578	-0.29451904902943105	0.2502669784130379	-0.04582491628159703	0.07188965152227446	0.14621887305618242	-0.012859244081681265	0.9909729272708496	-0.14390551475422128	-0.3040331709593768	-0.1419051818781509	0.17254443727382057	-0.13055760198606192	0.18574768634733937	0.4002558002808974	-0.7200461561584978	-0.7322007506227914	-0.13414419302188554	-0.07585193312328573	0.3639337709596287	0.29956078285454113	0.20346163234488102	-0.16174347412866935	0.15616403559296596	-0.6082059525282463	-0.920405656433568	-0.07287311998522608	0.44798557482527956	-1.0980121115018844	0.14130328815954923	0.01839695715974249	-0.3637314257704608	-0.42340435588038616	0.4126099418434377	-0.7104165840009283	0.13175961081029985	0.35010038210386735	-1.08206818005604	0.24469571111198657	0.5687398909769679	-0.18224826053620097	0.3445820006834425	0.807468733188968	-0.36142891387193565
-0.5006961905084542	-0.02976454040196117	0.675865569732843	0.22914202267468683	-0.14593016742912163	-0.3567009409139863	0.6045933827080382	-0.2693645226052312	0.27919878352801825	-0.009185750995968	0.05778483357821056	0.10112996963924772	-0.032975832892170216	1.0262703176180519	-0.1758485407515825	-0.3571275192727061	-0.14857111398947906	0.16504938241105965	-0.09017637380396767	0.19659561841012446	0.49551240722591866	-0.7104149087491626	-0.7226870233289354	-0.08009559800622792	-0.07685613392419113	0.3487997781878707	0.3128274483271789	0.21375515174666782	-0.20262662844550167	0.16479559042381162	-0.6149874781461706	-0.8980466100306531	-0.12465169321961087	0.452909370355321	-1.0325217481288598	0.11264042025922053	-0.02622597030399788	-0.37170403505470295	-0.38538017079958103	0.4191384232701781	-0.6707317958147468	0.08296134116198718	0.3183817507590812	-1.0763762190345092	0.24147401467689308	0.6243222447613948	-0.18751230667056346	0.39071954212654647	0.7668952405378997	-0.3201456541069482
-0.48467536808972855	-0.07120447513159016	0.681745303825168	0.2227885845254704	-0.1629376792898484	-0.331624502677056	0.5515840559457236	-0.2788283418686405	0.25676338702567786	0.030771845554684818	0.03253776427840876	0.07100667249644989	-0.10095109394639548	1.026653778120298	-0.21477343053780143	-0.39346817001194057	-0.1447559855672639	0.10099771886759809	-0.06705472740483115	0.17896137879908625	0.564888332402916	-0.6389076234791272	-0.7314239649806819	-0.03993511924500008	-0.0943142529357214	0.3486831849671027	0.28195455829072985	0.2538130777704225	-0.22400191202078862	0.15441235666988426	-0.5961273280583896	-0.8610403956701195	-0.13954591197470198	0.4882120647542137	-0.9600282369661111	0.09371620116928399	-0.027542394842992656	-0.4117859964382407	-0.3682020036087258	0.4145293365449138	-0.6462479955854254	0.05978994202651479	0.2559666513632336	-1.0539075521952488	0.21950328652414264	0.6422163206654968	-0.20263342895696237	0.45681919350241645	0.7093995709043617	-0.26584323176181085
-0.4693560117282355	-0.1099133752506449	0.7152768247894203	0.17670707517889256	-0.2052623992591752	-0.3143064256860427	0.5389814809962736	-0.2816555438692462	0.22355059815994896	0.061185269336571715	0.04312230036417386	0.040395751372091414	-0.11763813041137898	1.0069815595603606	-0.24678887763152932	-0.4454397450792242	-0.14966793325460864	0.06025407171687769	-0.049401383788851776	0.14568084927344235	0.6314561249557196	-0.5597840977272667	-0.7496340958100021	-0.005364860881422899	-0.10906161703673747	0.33701037276558254	0.2667944630709548	0.2888423090991666	-0.20123847570120942	0.14374029367771918	-0.5757815121171661	-0.8316774513341116	-0.18908654876468955	0.4932396756700338	-0.9119447829928781	0.08312494436240664	-0.025864787055578414	-0.42241705429623994	-0.35835489983150504	0.449464647933356	-0.6219150708335862	0.03199609579758293	0.21596792441173318	-0.9778269301846759	0.21493535465808206	0.6779772380316529	-0.22504592503999882	0.5172249583892691	0.6523158297316389	-0.20136427028848947
-0.42760222311124707	-0.1389124502037902	0.6955813321342788	0.1328319824446998	-0.24342544869385296	-0.3515146235647001	0.5325161258284048	-0.28190119144984827	0.2050123989404399	0.08326139143835623	0.06722941346001635	0.018652637190010778	-0.110457107869783	1.0145621005676682	-0.2722782039516337	-0.49807384888916584	-0.15856571790543322	0.07101186064521592	-0.033181962911743114	0.09590114424771996	0.6650082501164143	-0.5419578678211003	-0.7623909532178084	-0.02384339184542375	-0.12831173531374315	0.32135122871019994	0.23283308862460808	0.3139923417412128	-0.2191724449655696	0.14970058114740242	-0.5595854000484857	-0.8044618045928473	-0.21328536443216342	0.4776276339242134	-0.8603757694814311	0.12090112762732334	-0.006375162167872507	-0.4482449151952685	-0.31988878107963237	0.4851963917318319	-0.6016966224488761	-0.00261789714428213	0.1754894474973697	-0.9750158789971486	0.22153222294448546	0.7109633847445297	-0.22687357660131607	0.5754532904034994	0.6160933923120647	-0.14249017887119445
-0.38971703485281595	-0.2479624112247673	0.6492286103241284	0.09909021196946333	-0.2669536691044983	-0.33989621696339845	0.4941384590198405	-0.27002630958513285	0.19218240538324585	0.12195319079118519	0.030998507436790633	-0.02670580031500943	-0.12056829065153851	1.0049747608749633	-0.2997501564702562	-0.5432650253580678	-0.153789256250839	0.07166003741054411	-0.04229341578264223	0.07803684910183807	0.65228213556623	-0.5251045987196213	-0.7466311796814059	-0.05259589016118575	-0.08562982457666304	0.3005292212095684	0.2054932100487432	0.35094559538804787	-0.2261869410084846	0.17253657947914602	-0.5716702199555961	-0.7855740523301774	-0.21933170799821822	0.4476690417279774	-0.8038186320123797	0.10933771378285125	-0.014479053444473991	-0.4758665105668631	-0.2811629351927396	0.534868718292941	-0.5013701019336005	-0.016553213941217917	0.12784446679293038	-0.9929574018115467	0.20354985313821644	0.7664766049452962	-0.247370436017261	0.6525910105710252	0.5747924515280676	-0.05700289802083662
-0.34921865973739813	-0.33111386489514855	0.6402995358037973	0.06264736968553643	-0.28815923769034113	-0.3458413466475038	0.4683073894399417	-0.2824320629143312	0.18979529106191748	0.14008807226831227	0.018402240537061246	-0.05555185803537206	-0.1469816896142659	1.0226373353997893	-0.32447148472428783	-0.5771436471819534	-0.147918001831605	0.09066340166676026	-0.03160119133718573	0.06956024852960693	0.6724596290616939	-0.4999970202429765	-0.7535936387526492	-0.0534545794007731	-0.03783030689251256	0.27054549186544563	0.18809418923542337	0.3645821035675178	-0.2464817624886227	0.18451326489948017	-0.5469293608265821	-0.7495035400486584	-0.21223135822590583	0.4530663407795424	-0.7343943071150021	0.07682562950393763	0.01780643517736161	-0.5061979995283614	-0.2706074124033668	0.5404554900811402	-0.43055505169427344	-0.050818091975118815	0.10037112375330193	-0.9672919425629152	0.18248424374950759	0.7615471709346011	-0.2563534620821392	0.6797215198188349	0.5317006444569803	0.013977405801185994
-0.31896078588239474	-0.4202376217124074	0.6106983353977979	0.03702183581703033	-0.2959549789978699	-0.36378494893713337	0.45072609014775916	-0.28539936563184076	0.16869351417399248	0.11978282830001159	-0.013039396263063632	-0.10710674754990064	-0.15286783168113435	1.0255362835625872	-0.3028004057818766	-0.6080628250604861	-0.16176517617882505	0.12003858095321347	-0.01161753062776583	0.06343804609056339	0.6872310293970669	-0.47872819020125534	-0.7680106082318169	-0.05881009038679343	0.02975930721860421	0.22887931451643323	0.19961919467635741	0.3631500187739386	-0.28535429311658234	0.19419651502876917	-0.5217548210898074	-0.7082158682813381	-0.18648149041906492	0.4133180232074435	-0.6929505446632259	0.059621077389962654	0.044769269823275094	-0.5150818423432892	-0.1921433413611488	0.5319441279098761	-0.3769341338774931	-0.07929447016555398	0.06803483692237537	-0.9584381184552513	0.148022933866559	0.712566026911203	-0.26404142146395193	0.7015124314492949	0.4930446154923068	0.08545920329286844
-0.3290236626905484	-0.4831751101952614	0.5139206829951865	0.008634165292604686	-0.32332194250277085	-0.3853490758190699	0.4140621862718117	-0.3393875969364887	0.17550193044380186	0.1231187145679589	-0.035825150932327146	-0.1604494028623874	-0.14305114606008518	0.9795957964366849	-0.28955435782533995	-0.6426513560837045	-0.16122361804791646	0.13731543800723692	-0.024677609987479168	0.039682530083462515	0.6680906119082862	-0.4232963598457561	-0.7742385819136348	-0.03816007432421532	0.05014252809522819	0.19505793376443564	0.21382132414018423	0.3624438151276393	-0.3552667131473017	0.20954842861458958	-0.5028190866675311	-0.6783390906663704	-0.1462536583770644	0.4044414662712351	-0.6316963267617346	0.06636049036680225	0.06937481547793023	-0.5094707782151483	-0.1802003986209282	0.5280683049818128	-0.3327537102231746	-0.1007063659945124	0.05647174188230729	-0.9329123764995713	0.12510188822514043	0.6945797728955536	-0.2595397567329894	0.7002745664213593	0.4623067669410797	0.1560134972424579
-0.3450339480654956	-0.5250944967989899	0.4774337995175634	0.01077143494562728	-0.3524748615230877	-0.4514917777796036	0.41337878563200176	-0.38947656692763116	0.13151652310233486	0.1102276378343648	-0.07141200076964602	-0.19673196640729224	-0.16857533871240132	0.8828840139076594	-0.30657407715254614	-0.6772965203127125	-0.15362925921216355	0.16342365414960935	-0.0025360199482510255	0.0043299132419722455	0.6690352511168752	-0.37694820644626803	-0.7998032527755186	-0.016405990203146703	0.0762745049310704	0.15685004624465027	0.22029081590184996	0.3494260550345555	-0.4399355229735772	0.19307967997655878	-0.4780014041165709	-0.6156193160533496	-0.10602439639854744	0.3962266714457702	-0.5662811612373171	0.07017554987649863	0.12316017896940949	-0.5027429741354374	-0.15579717909195667	0.5392016407309477	-0.270130177449257	-0.1334902488752253	0.05600572587770971	-0.9400106224479797	0.11332318640781129	0.632984892289752	-0.2476274636370201	0.7149002002246319	0.4235582244922987	0.2174501635762322
-0.31950871215885945	-0.5277670810372564	0.4311799136604164	0.0009142515178912267	-0.36943992282826976	-0.4551266868144316	0.3877103520899835	-0.38990246466085654	0.08550732838895393	0.08669198038173984	-0.10207141921530676	-0.2123640815981978	-0.18429688377371606	0.8273762037934406	-0.34003763860506725	-0.6863370943185967	-0.15419831984972024	0.15103160831817172	0.0190760776624521	-0.015213694703970531	0.6662010091514655	-0.2941181258513766	-0.8326035699699323	-0.010146738305054078	0.09214792460854035	0.12356219992520852	0.21635335865905655	0.34705819574990493	-0.45021976388711327	0.17104610451918956	-0.4044541293901844	-0.5724719181570672	-0.07945717687891757	0.40596781306074925	-0.5048083125537642	0.09705175078881531	0.17909420392543748	-0.4856955187316373	-0.15356087545389477	0.5511317263203315	-0.21667828554334037	-0.15259964343177412	0.035138544857287526	-0.9170043477641032	0.12698621733346596	0.5927093424148633	-0.24977627701019692	0.7052430971698149	0.4024145111560852	0.2637992163185321
-0.2884575494365566	-0.4973760220657287	0.39739242432974126	-0.018279268111213796	-0.35443061926068237	-0.45839023969096715	0.3709965872109216	-0.4531901317954404	0.05111504828153144	0.05477829290885765	-0.13940023148166053	-0.2505567786782647	-0.17639167714234677	0.746631299701136	-0.3373232738331824	-0.7480656933275404	-0.16211624326368695	0.16859144711180377	0.027588686705663733	-0.045710935904383465	0.6725564444449603	-0.2591457627583448	-0.8851359853053987	-0.030864816963368024	0.11195593221938241	0.10968471591280189	0.2178909792509382	0.34089367197052134	-0.45327540143966666	0.15943273983768808	-0.31228944180761786	-0.5499070464918416	-0.050378130874534174	0.40995012052918633	-0.448908459983649	0.09361898546552445	0.2416923123905038	-0.4723471789037556	-0.15487514776263486	0.5529304975400169	-0.1897963593035113	-0.16283034496175902	0.012271737242800364	-0.9060198349389346	0.08712008400917105	0.527897655211772	-0.26268198631882	0.6884436397142537	0.3789180338450978	0.3021512997349573
-0.27006589216774257	-0.47783307634720396	0.38179426824157225	-0.022260456680569606	-0.3435299230333134	-0.4742506051949521	0.3638566360831103	-0.5117709487601706	0.06127234673829403	0.05954672736000481	-0.15817127275218548	-0.31918552602298284	-0.14825807554147005	0.6810008271223102	-0.33070319405621484	-0.7985517235714112	-0.18248257897675677	0.170572911360054	0.011246965186540284	-0.04695156891517367	0.6642205912947632	-0.23632321167415338	-0.9055475856906179	-0.044513339092804846	0.13329666736844845	0.09344742365526375	0.2434121995688136	0.3041197022215084	-0.45300174109273267	0.14672479081194623	-0.2325049725804192	-0.5199572811952036	-0.014022423925363126	0.39233250043855794	-0.4150192962113823	0.08557898401947013	0.2754837836128298	-0.4426034766161049	-0.11478970983221773	0.5402650319519969	-0.1536418304099977	-0.2025141178644016	0.025307003380048116	-0.8771773259418929	0.06556601371982976	0.4842659840937327	-0.2535478003473561	0.651793470423791	0.3533677571869257	0.32315559398033034
-0.26949538651175303	-0.41579919676623955	0.31397337232766376	0.025950389875640845	-0.2934185583040746	-0.5020825219624954	0.34153924079224274	-0.5427391044270882	0.044880862497704024	0.04888667234760209	-0.15396055587001561	-0.36063442637368504	-0.14421221304390783	0.6341040047231181	-0.309607290874071	-0.8320913438113461	-0.19833560280884246	0.15608507519148376	-0.006294095211747684	-0.04140867250665375	0.6434026891753135	-0.2118117851562502	-0.9082859681067544	-0.06332209272433063	0.1929759979776961	0.0755768627266362	0.2673879471164799	0.2891440307808673	-0.48264355224638916	0.15450243441519246	-0.15753336682940186	-0.5132000816261566	0.06703721674444582	0.39758411789158016	-0.3635728273421098	0.06759670627541935	0.2819854609479285	-0.41562494394634564	-0.09038953812166736	0.5376546974820181	-0.10073445150552077	-0.24215926195266096	0.027360925339390385	-0.9053728831259218	0.05669290333308531	0.4350868666262159	-0.25645776799553993	0.6187505705370369	0.3409553690981556	0.35589413569770173
-0.27317582537427143	-0.39045593451652966	0.2703279180369885	0.022660670899910005	-0.24275685244402415	-0.4746227531574199	0.3251087775832514	-0.577200170507003	0.07052243604543965	0.03473710228265542	-0.14714672927257122	-0.36941453931069346	-0.14877345868011047	0.5684667496246236	-0.2814421101436165	-0.8454685856092888	-0.19386967822931303	0.1371568475633493	-0.02731417405309356	-0.007645806879779174	0.6280070971980761	-0.1232016032411489	-0.9253066344172007	-0.022656521816183595	0.22977643381929774	0.05725630978066426	0.2807575112842146	0.3135463183856554	-0.5098777195187298	0.15095951975486022	-0.08967152096201113	-0.5028314515680574	0.08665909161014401	0.3785541960244362	-0.29985518362235986	0.031708346879453585	0.2927569304610214	-0.3910558440806967	-0.08196510297790435	0.543320826824027	-0.04640566678686892	-0.26732599050726874	0.03685694321183018	-0.8813566954006047	0.019481765978787348	0.3900138650367112	-0.2957186142008987	0.6075112633251579	0.30642836300311843	0.37450277220526507
-0.2540089427417776	-0.30989924270812846	0.24046756641184258	0.04328053365179562	-0.21697268822443241	-0.48802403882714024	0.31249444015416056	-0.5995359260104495	0.10360087407299952	0.011058462359273774	-0.1416342035070159	-0.3710498441183057	-0.13290747002297126	0.546390640666781	-0.2677331257750419	-0.8482365933660578	-0.1850887551067369	0.10606423949655804	-0.03340939146836104	0.023628913549084828	0.5937839133171854	-0.04671428673407425	-0.9560486079372243	0.024117184479155403	0.19566840126538676	0.054471562606948465	0.3037677924876797	0.2939486206036003	-0.5456052830508361	0.11879864743088915	-0.013036192490879403	-0.4588140405062638	0.08871591229537086	0.3512548191166273	-0.26070913321135614	0.026339149835331983	0.32455216965265954	-0.3756880137253495	-0.051309601991158485	0.5374451935399607	-0.057225593886311474	-0.3107002147782552	0.07926983778393962	-0.8373548601183654	-0.009745359951674405	0.34062944177529375	-0.29880216473812116	0.5936177159706371	0.27022608378481816	0.39835966468200723
-0.2466014009657232	-0.21155549866807463	0.18253043331685373	0.05621789981476999	-0.15205972443152133	-0.4876848827053168	0.27950552375566245	-0.6176594295579976	0.16420917985892325	-0.006085073987273929	-0.14230410768274854	-0.37942103850504816	-0.1066854391636048	0.5142033829850374	-0.23923246943778861	-0.8059339815936857	-0.19898990191700344	0.07080725782720829	-0.05953505426708635	0.06648843166987675	0.5762058398860093	-0.005432759635721688	-0.9526021160586973	0.0736593462569601	0.15034415046767863	0.05110770365074023	0.31579803286547353	0.2653276954274978	-0.5529260518136359	0.09099923634305208	0.02268843343651366	-0.4246485067163426	0.09412550513066127	0.30748696882499527	-0.2084200306718585	0.01673187359758766	0.30831748778759865	-0.36354507440878026	-0.006758553515601923	0.5545589145441908	-0.06374954028481161	-0.3502987803540985	0.08535787999757946	-0.8330524786952072	-0.024404622260317317	0.34029110620677383	-0.30286284414750925	0.5769294615199494	0.23280165275015144	0.41604570201883895
-0.2114949816807926	-0.13675511320706163	0.19014716740357493	0.039086815467083154	-0.08746968807900364	-0.4661966370568621	0.24586706536432495	-0.5872028700066335	0.22424320401006864	0.0028763987902786494	-0.13684208084400423	-0.37578534502907746	-0.08637486076888688	0.48722533200710655	-0.2596501052138051	-0.7394351118255403	-0.20086277436972516	0.026800876610910768	-0.0961168165093584	0.07779343208969756	0.5269216203690519	0.026252229049405378	-0.9295487701644772	0.0750262387182846	0.0988748954707457	0.04894542937467854	0.3116082511459787	0.27189560797698126	-0.5264930145724751	0.08003253958013548	0.03495044284908053	-0.38597087444555644	0.07355729827839255	0.2747552696323738	-0.1589941558457136	0.016433657857676857	0.3201434608406577	-0.3518153370836029	-0.025646652851801188	0.5602387991955265	-0.051319896624862846	-0.3754990991820832	0.09498017482731098	-0.8069602742365838	-0.0391544250521522	0.3500389415028912	-0.2981935090552194	0.549856407157991	0.20216031037024068	0.4388250793278049
-0.1791914160408557	-0.06221761858753253	0.2109412635559921	0.07360641440077602	-0.03388647434271671	-0.42545712452299994	0.2280977181533427	-0.4877246644048025	0.2523985703978631	-0.02003768724618258	-0.12586947693037548	-0.35681588313946516	-0.06972782810194832	0.4922865805257556	-0.2692629056631667	-0.7040187788168528	-0.20151318452694608	-0.015894574850820874	-0.12175283641368054	0.06103615518163739	0.4954037534457033	0.0667768117150253	-0.9278914640428004	0.0687537001992932	0.09178412203768574	0.027651267508953296	0.31293726162707164	0.2516157568276029	-0.4862422567050343	0.0518988304160353	0.06283238866573168	-0.34962154922005645	0.06599465003031972	0.26116009505704	-0.12625245554108125	0.012849814075840987	0.3430652106032927	-0.3408025462600462	0.00034832297607999827	0.5671958114128391	-0.044254840431182	-0.3989725420557607	0.09496883272509762	-0.8154329131210878	-0.07395787211645158	0.3613066681609973	-0.31028083528287353	0.5537368067491084	0.1985152790964084	0.4524452318009211
-0.16301103267348938	-0.008874391967455788	0.1966358482293968	0.1172067153224374	0.003395726064408604	-0.35876636210568286	0.18222424798478704	-0.39702096564688943	0.27787442184572503	-0.03231437263573763	-0.06312525632870385	-0.34378392845020456	-0.013083642843978237	0.5220615110168357	-0.2790942095226167	-0.6167659927839908	-0.21521252083842982	-0.04476057308543293	-0.15801459148553199	0.046412745885439706	0.45840065448951056	0.1228284028001024	-0.9033499546738876	0.022540463684015345	0.09673069186004048	0.018016427720031383	0.35673507158387746	0.23841543325320025	-0.44716979805159457	0.061591324800809366	0.09640546314365198	-0.35764873445016865	0.04990443237289009	0.23223735714298935	-0.07657508568792828	-0.013927857406989857	0.3107561061536759	-0.3450973841771967	0.03129881303184037	0.5629358979243372	-0.053706678614507064	-0.41671145345853133	0.08033394589509009	-0.8098897813898743	-0.10087542903885718	0.3621488409074059	-0.3248170635543433	0.5440494642806856	0.20009385128312546	0.44683566995079954
-0.14856324036164797	0.03047209158352897	0.1699812993714186	0.1302742932920036	0.014634510644865654	-0.369816781178452	0.15684772895090185	-0.3063437214758479	0.33207083388002484	-0.043526426641303906	-0.022016387818419293	-0.33734404615648195	0.029731824505981268	0.5630916193298907	-0.2957068494333063	-0.5551729944086273	-0.19934675900326507	-0.062484500125007156	-0.18923185788021843	0.06852069913754147	0.42649212046685026	0.11888177924883488	-0.8822141947940821	0.02070699774182993	0.11154118554356954	-0.00443306696966791	0.38665105063460137	0.21316810630075053	-0.4272563995420537	0.056407017335159425	0.08526111061165653	-0.33598453077675605	0.042393690820363664	0.1983774443499447	-0.00531941466641751	-0.06925935755485162	0.2762596961576863	-0.34423349100711426	0.0741294077628079	0.5303941161688658	-0.04942431073860068	-0.44955020045242644	0.0880159144606453	-0.8319954870007074	-0.15687321603668808	0.3575881193428997	-0.31445764566108514	0.5454765695098974	0.2054187326631188	0.44793835602786275
-0.16809891952637793	0.05154410907243412	0.15768593929921232	0.1534654650522174	0.010145364396014541	-0.36768946729370666	0.15225618718412562	-0.19739795616731004	0.37857958183685203	-0.06970546478489563	0.017896137731425475	-0.30997470032209884	0.08723636667741065	0.5935413278143544	-0.3008628797891191	-0.4812984073546508	-0.19308400398939524	-0.10032361615941084	-0.24943437643242378	0.10635881533995381	0.3648987250100575	0.1360300193715663	-0.8463071301089453	0.03236279873615264	0.12659303977047426	-0.04837329391382538	0.3902431292276788	0.17176117826533438	-0.40935929643842045	0.03662753533735226	0.06417258565245682	-0.2875411466984685	0.03754148723917596	0.1499593922775289	0.05485849921306587	-0.09248734212473497	0.2536785447240678	-0.3194591583642837	0.14545779380357188	0.4961645579589707	-0.0166797945166035	-0.4772309370341404	0.10128604712125275	-0.8428357265342417	-0.1890016423795738	0.34088607401766946	-0.2988497996311928	0.5380776678259795	0.20571185433381706	0.42860021472044013
-0.1453690108048939	0.045056681979405155	0.15406150763957696	0.16448108455238986	0.01072451126094571	-0.37731199950338984	0.13982841734229245	-0.1328192177152878	0.41681859241479857	-0.11211530355478508	0.05937777684780822	-0.28834289669992197	0.14677976559389402	0.6131722557179675	-0.30742573212392404	-0.41965962382418454	-0.16667888981659662	-0.1283704418878631	-0.27570314529291273	0.13105717539353595	0.32654507578276937	0.15342332940293216	-0.8034380665283134	0.039272747851301845	0.15911196860084725	-0.0883098445580558	0.4069031077046872	0.12899322307876865	-0.42379948800928097	0.0316219859748617	0.03335561339122731	-0.23646582681914566	0.002829349321984706	0.09573740650314355	0.10654866481393555	-0.09903100996832914	0.22178619017647358	-0.3190309059692317	0.18014543929904675	0.46419795975351164	0.008278185784805093	-0.4820466625606108	0.1063449507647554	-0.8690980216103708	-0.21286256403213616	0.3171020262814088	-0.2903848448623914	0.5257048703363536	0.21392315641796186	0.4070299240705001
-0.10433324645678939	-0.011865454458839925	0.20011889422066761	0.14810477967670538	-0.05497985217462007	-0.3502534114805492	0.11595147988705293	-0.0862065523787926	0.4235567643377481	-0.1375656881720793	0.07871274136001442	-0.29832267643465393	0.21287424519940323	0.6089275563965092	-0.31475441274749083	-0.35569505013257835	-0.16573733908899946	-0.13682535660167247	-0.3139234719423774	0.1571874624794058	0.3026495147962631	0.14538592353061214	-0.777715252342209	0.051356591125879224	0.1591579210643974	-0.11476590628869295	0.44391968270055876	0.04521429490429379	-0.42636168617979786	0.01688556781819974	-0.007489045791386806	-0.17889606302478925	-0.025028073317685896	0.03241799304025834	0.14851797667431038	-0.10587814845474006	0.22905910740601199	-0.3228318170026322	0.22918080927457182	0.4000676391789302	0.026889186413181575	-0.5039318453414499	0.11377692728686387	-0.8706045385082787	-0.220137270154	0.2912010244151832	-0.2655021393243527	0.5115303890747834	0.19719632896088116	0.38915872187217293
-0.06537629031692128	-0.028893801214266417	0.21051442625386835	0.1525693982866258	-0.1080718523396041	-0.3272580985514624	0.08768580894959868	-0.03791848517602218	0.4267818664377584	-0.15849634118129985	0.05595236142712808	-0.31087035630964294	0.34343054612585766	0.6015423850411229	-0.31528650053007556	-0.31377148201360294	-0.16529942198314357	-0.15976937620760306	-0.33917949021192423	0.18568603834317768	0.27789818366319463	0.11689349713941573	-0.7365012388997079	0.03845954397956083	0.18051656739733937	-0.1444066010328702	0.447659780714943	-0.03915189735499829	-0.4013068761781183	0.0026848865143015987	-0.03239408400762447	-0.11042339934250626	0.00446838545520743	-0.015868467560480486	0.1611105526999454	-0.13476172227711747	0.23317369181746533	-0.3254847927023311	0.2830637211975607	0.33940958191877213	0.019639222679428414	-0.527069945319248	0.10390850651012777	-0.8831866882050188	-0.2363530277834868	0.2757706180378884	-0.22950265456035424	0.4792012368956261	0.19588224795609638	0.36728268473678266
-0.05541577336261272	-0.08935209113827294	0.22904130940366635	0.15690754680853475	-0.1223322068200815	-0.31390036211139255	0.051051348495790815	0.007662164706264267	0.42787917861346497	-0.15373248712099075	0.05975857188370428	-0.3177868792863162	0.437737533906369	0.5793468375661872	-0.29166497018628423	-0.2943707005418613	-0.1779248095350261	-0.16222647081823208	-0.3609613336281961	0.188015697899588	0.2502021729164675	0.09590952482678979	-0.6940347505322163	0.014136603265204495	0.21438456072471807	-0.1894106206689938	0.46462786929378497	-0.10221063563593165	-0.3708029640351567	-0.0008999497697420887	-0.057101735592958634	-0.10455227022893807	0.04947821119543916	-0.07555004997999107	0.1881447362952988	-0.182113652362343	0.24860038402399892	-0.32813366374648634	0.31568162633168984	0.27552431747035494	0.016452687218919525	-0.5387918310520119	0.07163118929481584	-0.8908999939756578	-0.22578281971416442	0.2587857535067748	-0.22337794519402948	0.43884186211365417	0.20447752969059438	0.32782311150022486
-0.04642918031180076	-0.10879727824340657	0.24273946993426546	0.16411110341917762	-0.19587476211872065	-0.2907004997703108	0.051226898064144134	0.04284661442103123	0.41103344191331387	-0.15844459514426418	0.0685382306702068	-0.3347502884746545	0.5021694703454196	0.5501265848421616	-0.2938620869232381	-0.3101243035607616	-0.14056161205337536	-0.16628131128754547	-0.4047264697630683	0.23679964213705934	0.17103573129295646	0.12719974026542874	-0.6300532613493557	-0.01982841191279247	0.2560741625124824	-0.22216849780312642	0.4765467728146973	-0.15003964407467585	-0.32523497144749547	0.01244295061821404	-0.07173709310868148	-0.0836777932711994	0.010537893992828506	-0.12463822625624565	0.1715184919682689	-0.20838028453757315	0.2742015830809406	-0.32445862881642373	0.35059316721865963	0.20556820015549956	0.043494564152921585	-0.5381883258070066	0.08144280640153449	-0.8983050105020677	-0.23441491791421315	0.2368515528727003	-0.22292368457438597	0.41627838223880886	0.19910794969038495	0.3112744254290543
-0.05348448376727072	-0.10242612496929784	0.20536686387583697	0.18753126835650108	-0.2600569699197554	-0.30652338654332373	0.030479106610837386	0.07353227612437804	0.38990438566738495	-0.15988679928652808	0.07744625249503653	-0.3304565821312882	0.5485782015210885	0.5259741977291446	-0.26035020651094776	-0.3349192782363316	-0.11662352676692125	-0.16201276138451354	-0.44461453244000826	0.31116512684824893	0.14021714063869575	0.1900030627790666	-0.5724531751770638	-0.025613995775846256	0.2740304179739357	-0.24791054650410146	0.48108580067472617	-0.21745913521178245	-0.3319034927512814	0.010096414603801068	-0.06949186664793251	-0.05038519215405637	-0.007503186053960917	-0.1562640386370085	0.20070013116245575	-0.19945483195187175	0.280918833774449	-0.340715801206224	0.4028254866958262	0.1474602714344966	0.030489778635202053	-0.5406236206268329	0.09063780441543592	-0.9109175335233626	-0.23803796758127588	0.20331652740470138	-0.20576631005558155	0.39011680233083235	0.19159497833732891	0.29492520853102827
-0.010818488217486306	-0.07541868846191073	0.22524392990294567	0.16269823048328605	-0.30950883494678205	-0.3226037416407249	0.0407781482420629	0.05226996751763531	0.4124240071875624	-0.13703040141575734	0.06808742892196351	-0.32056471803789616	0.5950819613782211	0.4735099192457838	-0.21286004838584968	-0.3798276555956476	-0.09186808628289136	-0.17992149915469796	-0.4831342810033165	0.34307696484801997	0.1338521373257491	0.20790092850468006	-0.49926501714146604	-0.03884303296095998	0.3374747675216658	-0.24467098941135662	0.48236676051232263	-0.24896565658722186	-0.3392327690896335	0.009437492672131306	-0.0596064269658934	-0.03773788667420689	-0.002522288186294806	-0.19056144220397947	0.2700904777726849	-0.23372468125281495	0.2726996416916213	-0.36392762830544634	0.4387199490236188	0.0810733394597841	0.030942405067648848	-0.5379140052410951	0.10987482491017753	-0.9258763958664998	-0.23514009998338042	0.2013650748841053	-0.19459754520861144	0.3557354669792786	0.1784059638951308	0.26077434370982
0.00786369040121175	-0.04486803510593025	0.24337948968627537	0.12041651118929482	-0.33077353109213364	-0.31735671930465326	0.044323871565812675	0.03285917834324446	0.4251926221892478	-0.11116741023999406	0.027492444060778703	-0.3090664849572209	0.5958775808216462	0.44415914437496246	-0.17651546750902464	-0.4104446833565315	-0.06616424356960808	-0.2192829424811374	-0.5166662329062354	0.3467925138713783	0.14523305320893803	0.22465106864008216	-0.4488085084806552	-0.030203633343440128	0.36935212361812675	-0.2644754560761944	0.4419341363539383	-0.26846606005887363	-0.34707391789038555	0.004489666160751185	-0.06830853813247148	0.021148574897483768	-0.018706166685550477	-0.20342823666024362	0.27103003311444807	-0.2593016074216435	0.2870359646090451	-0.3711367716585735	0.47370370995578553	0.0281420626888921	0.06266822821611907	-0.5253019772638429	0.11836255551455752	-0.9240372910647192	-0.23859579994217373	0.19718982542243293	-0.17219609328111152	0.32210124023678394	0.15489166556562595	0.2391938141312111
0.014670620681910431	0.018703943975424187	0.2201460719581611	0.12611440024325643	-0.3233280068678486	-0.29760648382134103	0.028621390741522357	-0.004481305119116957	0.3853877764618777	-0.1076528887293611	0.03409506738755992	-0.3342046943475158	0.5829587920303082	0.40470688173508523	-0.12087753492927751	-0.4298595034821025	-0.045511308577259726	-0.25743204996985974	-0.5464234872261757	0.3234676078504283	0.10450377827064176	0.2585084190945077	-0.43967648911332535	-0.041895797061562025	0.40191260052257227	-0.2702530837764021	0.4172860313873981	-0.29894585316093175	-0.34276908466089495	0.00044261710245302455	-0.05871428400135729	0.08842029926556172	-0.06075030409071517	-0.2105865298019889	0.24188334699433595	-0.2713156291902981	0.3151809798103623	-0.3563980481762131	0.47630266423181145	-6.161193505697799e-05	0.07826966010945449	-0.5159426074252552	0.1113968511841604	-0.9166094945448935	-0.2271917040102783	0.15170725972366728	-0.17788941123875218	0.2828864760330466	0.13360285213328615	0.2047289110533257
0.04414574271339269	0.06398616000773841	0.21367164696217067	0.10140858080176889	-0.31602499522289224	-0.2490017164778744	-0.0171880128540123	-0.006643221015445686	0.3424579097791739	-0.08709064769673938	0.04058012899001767	-0.3451894705312901	0.5632714707119472	0.37977864054288984	-0.081958472147797	-0.399897251298239	-0.04036457633316149	-0.318697300559612	-0.551267077008942	0.32021719698722545	0.12506253301578668	0.2634885501337723	-0.4244343459509282	-0.022722112599050492	0.42844757899561997	-0.2719374222053485	0.37506146981667604	-0.3176903126365835	-0.32335337932116676	-0.007168844884747253	-0.06762419013342526	0.1056059787916775	-0.05892513312114918	-0.2007686938565037	0.21879008768709535	-0.27439237484171297	0.3278232775199892	-0.4020678139731447	0.45650599697288125	-0.02350637277214903	0.08381348310536307	-0.5023956501723457	0.10364242708043067	-0.9264352650383044	-0.22134018557839769	0.11670681177777578	-0.18803307764910496	0.24897970438211597	0.11619833905946493	0.18061009571211922
0.0470735355917561	0.11463826628649636	0.16061784753837943	0.07885050782532857	-0.3181020402620432	-0.20110376632837162	-0.04095363338592981	0.006840488857819358	0.31348893653891324	-0.07222170868151849	0.059048237944240814	-0.3614459837855495	0.5627643452380408	0.3475332186193042	-0.0327967629934437	-0.39353694346268936	-0.01669273461106539	-0.35449645009313147	-0.5805906098801528	0.31008496385687534	0.12608177034213564	0.23031872611985987	-0.42362074400419775	-0.01582109184245416	0.4624670099145388	-0.2625762392321135	0.3371536139822938	-0.3368255891455977	-0.24858738743782985	-0.020057056892448348	-0.02265101547367588	0.12618704526910104	-0.044717712874897356	-0.17722941572994516	0.21980149875086089	-0.3010596933635195	0.3594691181861447	-0.4282267837526927	0.45708380901485623	-0.040066707101146466	0.08317935233910315	-0.48719493179351253	0.10204950218723212	-0.9300026120072411	-0.20997699735296801	0.08641477987057407	-0.19597449482262455	0.23395461767975795	0.10913615183054912	0.16847805957206313
0.03191976134677728	0.20204652452917143	0.06348749166665783	0.06665549862867007	-0.27127907749624847	-0.15629649181042807	-0.05625147116667587	0.024443844550499944	0.3145090140322713	-0.06092299863306945	0.04598395818187957	-0.33166560689643737	0.5342295259903231	0.30125112410033084	0.006735815038427398	-0.4022330918592793	0.007376783707159475	-0.40320810405260604	-0.5664098999752448	0.29630240158739796	0.12974129452771888	0.2194624618414363	-0.4361019449149948	-0.00041312403724046154	0.47640704942430084	-0.26939164295519036	0.2797518464748444	-0.33639946192992043	-0.178703325992285	-0.029640555055572677	0.01998313380530326	0.15106854595054545	-0.0786423847524929	-0.17718495726832154	0.20777179254757755	-0.3046198900822789	0.37153478557679126	-0.45348136109412784	0.47352816754097293	-0.03379079431566423	0.07529525783908986	-0.4593732280311934	0.06590628649234007	-0.9451406769652506	-0.216307679479466	0.07201404489840327	-0.21013488713447265	0.20748479084599136	0.10274794967900966	0.1396650224780826
0.0224213690267399	0.2601005753099428	0.010943618752938944	0.059377107646423066	-0.23548113044191799	-0.11584928698467449	-0.06028503102130495	0.07641232696899629	0.3024510263065875	-0.04839872454956349	0.045886941224913616	-0.3252927079484976	0.4484821975398667	0.2601272185030766	0.008485885825370488	-0.4118176637010567	0.014535444937592883	-0.45192285933631676	-0.5266968670200004	0.2876491913895105	0.10629559262526878	0.2182348944710364	-0.4667316916714356	0.0014615429642789875	0.47970021143674374	-0.2506394060182756	0.2596735920981855	-0.3437339224620433	-0.13588469823729243	-0.01611169464448626	0.01870179347248834	0.16327354607947217	-0.11073003148680141	-0.19826286722908879	0.22449676886472317	-0.3013447718461656	0.36323072805936985	-0.4724626565463831	0.4726249531775556	-0.02895961224980456	0.10168371917136425	-0.4344262918320485	0.07087142565224694	-0.9306693064812148	-0.21028452032115533	0.03191342393974625	-0.23551100984360268	0.18016045671161676	0.09344567016070128	0.11423876890136027
-0.0010280692555963756	0.3524347141242594	-0.04872197088966114	0.05371139737225137	-0.2028609106883615	-0.036994063413183724	-0.037408754738785174	0.09909781392077587	0.23426286105610292	-0.05176258833992724	0.02944040954022975	-0.3112726257777908	0.40544010316887225	0.21542379679382617	0.005232644752458092	-0.41947383500316365	0.0703304074246777	-0.4987993751637679	-0.4880736417658783	0.29306389699109336	0.09720143339106092	0.23214843358251533	-0.48034617076462344	0.026140239220472178	0.46783786925657456	-0.24010843651601252	0.20744113625740668	-0.3540755424217824	-0.09668179009204991	-0.005137903452941533	0.02226416989337865	0.2345722927960336	-0.13646731585229782	-0.1947641674779988	0.23483675155874995	-0.27468008077581213	0.35432756098582874	-0.5049865788555852	0.4399589322665255	-0.004661069943792495	0.1706451564016233	-0.41682498858254535	0.08651876279091107	-0.896446011172704	-0.23688883291782598	-0.006664163221301122	-0.2437386826040587	0.1641164968637277	0.08356503529279925	0.10902344354060318
-0.024825229982612378	0.3860822759264819	-0.09479264169290982	0.0409326800770783	-0.1470945255240619	0.02521970622869989	-0.06125619436898509	0.10067272153829118	0.18901339646313065	-0.05334591803774323	0.032517340886641495	-0.30227198495053076	0.3798911506297582	0.14266059493313768	0.0314666425844778	-0.39544620038350137	0.0790699320372467	-0.5618470413735313	-0.3909265320640374	0.2087111710220026	0.1406061860397954	0.1943067565139554	-0.523895856724536	0.0235033338194516	0.4493956628227533	-0.2279480526640077	0.15869856349475678	-0.37071013651452767	-0.05773552714263661	-0.019867442163661136	0.019432855068427735	0.2868212545966167	-0.0898110612070535	-0.18695271821298745	0.25147190822339244	-0.2467489581051323	0.35826142748522305	-0.5151209733928054	0.42414514086897726	-0.007220509769261208	0.2203058765350157	-0.4012670936301377	0.07244302762618156	-0.8565309067092851	-0.2572139556059275	-0.07022830348288422	-0.25365878853264184	0.14712653110244867	0.07242193220598289	0.10256763549384504
-0.02291802505876343	0.3637780150863091	-0.10365391977503746	0.029016054742788316	-0.10842661769665621	0.09527576835909937	-0.03644225858726239	0.04056809623787046	0.1484512075591774	-0.0745110375401354	0.013366332773755546	-0.29678415271120595	0.3543263381313931	0.07832426019256623	0.028474666795592223	-0.389201551911888	0.05844411355145307	-0.6163443566645859	-0.3061320073688679	0.15209158024698533	0.14834168651184707	0.17181244385942834	-0.5562850124997748	0.01458875073475234	0.43848158569712314	-0.22383452820567115	0.12340513145333931	-0.3820054593551205	0.041092724261271876	-0.020724148166174693	0.029246427678323583	0.31907159161950616	-0.059200982174532936	-0.21529659023251324	0.25647938866424946	-0.24495703621421433	0.3490136208714943	-0.4821537482848913	0.4199526678599109	-0.001734680789507803	0.28339224536015706	-0.3936779311985135	0.052872498088943246	-0.813898908364458	-0.25704660589765815	-0.11175663769198267	-0.27728781508159517	0.1286189369641309	0.07368362136397838	0.09202028111116313
-0.018989213021473793	0.35432802972350075	-0.15632338135649643	0.016363059191910674	-0.0675558292547351	0.15139330568672657	-0.028742530251604115	-0.013468338521533129	0.10088811241549973	-0.05963070944499277	0.01960005503734194	-0.29613032630292174	0.3506601971375544	0.02573657293669665	-0.018296557106710583	-0.34580009641704323	0.03383139660192315	-0.649398834249227	-0.21804329121348767	0.19741199144377655	0.13447941019421655	0.179867592349568	-0.5944936405779576	-0.002493130750930067	0.3707429564086791	-0.22189773172845015	0.09033433466535454	-0.39478435645019133	0.11794590801345264	-0.02946426925329875	0.05127182665903125	0.3581959085021154	-0.0736236078665069	-0.2350963960741233	0.2240820666551826	-0.20731485297339836	0.33052242771875495	-0.445314601602672	0.4084771942085732	0.01951420362863545	0.3228694379645396	-0.38169180198185115	0.02187572051634032	-0.7747537676784981	-0.27398897593569915	-0.17533544265312995	-0.2972110254409755	0.11128843638705022	0.054545210832754376	0.08607113651254503
-0.01860084769364983	0.30741670547738903	-0.18483611313836731	-0.006941860813141876	-0.05599411723388448	0.19185436708555076	-0.02794081762085674	-0.016189661844922203	0.05542569833410947	-0.048190007280562844	0.03602512328620925	-0.31673447734439464	0.3363902971068711	-0.04773962062575286	-0.01858574104167086	-0.3256160218736784	0.026810247904729967	-0.6861156938180416	-0.1310863238434851	0.24905674703317154	0.08939814593374056	0.17487748108777987	-0.5985183657317765	0.008729827231247265	0.3178745736876778	-0.21408791309766584	0.05989589276412688	-0.4237788261865732	0.21126266838869517	-0.04197733647445383	0.06455732230591302	0.41517461805030476	-0.04557540309681475	-0.1972884743311542	0.21433990685758234	-0.1683037675255909	0.31411422634903363	-0.4330936738307738	0.40322668296084874	0.016455340264524658	0.31664270491265867	-0.37797145527020204	0.027544132895769475	-0.7274857369402807	-0.2995262553497292	-0.23343698232700055	-0.3238578953795654	0.0953370481633938	0.033273731505857815	0.06660648028552461
-0.01697814295181136	0.26298727557061385	-0.1864616127762905	-0.03311593062550858	-0.023816596131008307	0.2915199463574094	-0.008710065350472961	-0.017119946290893678	0.04088716448593382	-0.022959729012191	0.009734711082060782	-0.3009570673960925	0.32851641717187396	-0.14140141985886978	-0.0302400308634607	-0.28985312555159076	0.029480403550175623	-0.7236064747530268	-0.05288722729023972	0.3017630124624663	0.06189576595354669	0.15564337445762097	-0.555150471640026	0.012863733702015545	0.2704228559592794	-0.1988681616759214	0.0173478683249907	-0.4342952479466888	0.2725937805456079	-0.04323176044551199	0.08090125750746732	0.4383055821745658	0.01107210397600003	-0.18866211818876938	0.19953609631707295	-0.13442409476541223	0.2925973026197619	-0.43859487001219694	0.4437889454575634	0.011478351919798698	0.35247846681991285	-0.3738409713206208	0.015754914299838517	-0.6636440460589812	-0.30791805653277576	-0.24217400083171947	-0.34828745586922666	0.07429792737377694	-0.007532602977316732	0.07263751115642145
-0.024783081807499892	0.2166665115677444	-0.19785319344163313	-0.050754392012673455	-0.02702009698336304	0.3546164588843085	0.025748387909320658	-0.03885358091800957	0.03329514865746251	-0.009286395800058958	-0.014707395859305316	-0.27858462990464455	0.3068472563173371	-0.25412871645346063	-0.06329201811250987	-0.30060060842695363	0.04689914026073451	-0.7384110689015216	0.008190439870442719	0.3133372268060404	-0.004010535898512579	0.1713056703379533	-0.5045823198531667	-0.014236473028608199	0.20550744032601248	-0.20462844493006438	0.005839387617551764	-0.43613553156616297	0.30330754621886086	-0.03233428810739076	0.12521573327840096	0.48249232465783487	0.019908396679253343	-0.184794566511244	0.19416181748134362	-0.10360146177075116	0.25446456029685216	-0.38960306966195496	0.46295239531103755	0.010857458418792007	0.354960538584809	-0.3852359117258495	0.018300482620012076	-0.6015542885379905	-0.3159894616931528	-0.2502039713217297	-0.3634919113292193	0.045262335068789725	-0.04416287878788234	0.07672993798989654
-0.05356125365765437	0.21468404713465822	-0.19813278192563794	-0.07610977379968746	-0.03725219696090319	0.4145176364234091	0.0438041234391206	-0.04748590566931754	0.021584802250340696	-0.009074707466730987	-0.033419160743469525	-0.26546537522979585	0.2771119299061383	-0.37101138162265335	-0.10282492051044985	-0.27623014349956876	0.05765686636115508	-0.7792089892263723	0.0898514922209203	0.27767570848446954	-0.024994986424352154	0.19134152151083944	-0.4888079553784047	-0.010901781873993155	0.11676948947951175	-0.20701716058530367	-0.03444720946328038	-0.4305847271784704	0.31578957748342146	-0.023982210767954787	0.10960992247125519	0.5057432805307622	0.014047515879378875	-0.19076480830805792	0.18588211658387624	-0.08562312520387977	0.2127573666930802	-0.30581733566503255	0.4747185129024317	-0.012784013922683454	0.3215694131736021	-0.3928597841066299	-0.007033511702740612	-0.521215022691618	-0.3407177411499421	-0.2663487580635153	-0.37180470217729533	0.016501628788130423	-0.08868338620143257	0.08379416984466205
-0.0399985730231795	0.18850034919560307	-0.16384316256639658	-0.09524192924407679	-0.07932221359696193	0.4735519955791364	0.06807836956799207	-0.08538603335293198	0.014862486454231088	0.000989649148025902	-0.04484343635653405	-0.28378962989164747	0.23392788234614398	-0.4622528138978895	-0.1571213677050906	-0.26659388388687366	0.09187866963344955	-0.7890415967473922	0.1319279768269827	0.22366557453796979	-0.05840813204826395	0.20925823876788624	-0.4873395457894912	-0.025972908770328568	0.030026066407967254	-0.20777646189080126	-0.061844748811340736	-0.4194396092620286	0.3250089535236546	-0.025537610498992634	0.11628761256080708	0.5639586933571752	0.020832135668864434	-0.15739187594324225	0.20370581702233653	-0.05875349292019542	0.19309018108954287	-0.2393711717247653	0.46196054906279455	-0.03111095320955547	0.3299424349728247	-0.4120275137712766	-0.020403917164117453	-0.463278057970354	-0.34802105405954425	-0.29163698498365986	-0.3898714903924	-0.013556933615198902	-0.12579862743395084	0.11640805071870826
-0.023732388013619425	0.21084588264403759	-0.16232219116229557	-0.09867233683842416	-0.08523496954782958	0.502825127913386	0.06049729682053423	-0.12917546336860888	0.02882815378432476	0.0013048295554253576	-0.05847271810005489	-0.3033863218610713	0.2221557292864505	-0.5368539131614932	-0.1827099118134318	-0.1999201850195039	0.1290057991080366	-0.7777330408285935	0.16088108516139782	0.18255826202902636	-0.07016220069007334	0.24267978617211564	-0.44285431130955794	-0.023689440019761532	-0.05327341771801575	-0.20590807961750196	-0.09956087085850356	-0.41438555245464315	0.36690025554344075	-0.057075570491148676	0.13164734060023514	0.612955032111798	0.018807202567953783	-0.11234009454724765	0.18891816009375015	0.0051224793526888305	0.1774903482418961	-0.19451152811029476	0.45154990365950204	-0.056087007985965706	0.3182263302251792	-0.40626062367035	-0.06287228789120088	-0.42393184587584265	-0.3494285080162714	-0.302061491416817	-0.3793232062837545	-0.027595142422551087	-0.15789622943632722	0.12873375858445976
0.017058013743650485	0.20038734101797773	-0.146735518471717	-0.13927896355842168	-0.10670737019709611	0.5068176421073257	0.039203142769195135	-0.15614783015304867	0.053018806478228195	0.012627555707187524	-0.037774644463648706	-0.3310788869650863	0.18250976337989494	-0.5954830057417971	-0.21717167508960103	-0.13574999290834278	0.1296021692521947	-0.771072242185322	0.1905278175690223	0.08927137765080734	-0.07376431675894568	0.26298732118036583	-0.3859228604994946	-0.030304096492346694	-0.10697745993591098	-0.18335933615309927	-0.141290862391288	-0.4016859119607437	0.3690441645826336	-0.07386249350401511	0.14139276340034004	0.597856800281456	-0.008391047936374801	-0.09958539394892651	0.17007538955138837	0.04748356540301899	0.1402033556443939	-0.1441391952788789	0.45900048130939924	-0.10693159375094377	0.25137488087549925	-0.3974890836158583	-0.1134466622719181	-0.38379744600913973	-0.3313561698625653	-0.3103260970998566	-0.39020281505849547	-0.03765716098020172	-0.19397695567477183	0.12795954966606304
0.03723645257884871	0.20979705685363684	-0.15378195235775124	-0.1843741558872532	-0.13221257362310843	0.5074215247584792	0.044163269910060934	-0.16288816930519961	0.06844528342943032	-0.0009353529474424277	-0.04190136331283955	-0.3285932384332536	0.16195040645080788	-0.6490185914781981	-0.2715886822013644	-0.09495398394012763	0.1588492998219823	-0.7649358492765048	0.19039406844206636	-0.00542471924829474	-0.09654755494172435	0.29318636562309386	-0.3165501318307459	-0.013366374843415288	-0.15284579964709216	-0.1656641468457923	-0.17249557962402032	-0.3734947215421649	0.36580845001422196	-0.07776335433603748	0.18107614982411638	0.5978965055802847	-0.06882988868884098	-0.06591884062188977	0.20243093497789583	0.029333130765978745	0.11255364138723797	-0.09399603904864891	0.45098434782299546	-0.13518813108673725	0.19983785969131235	-0.3683644131492486	-0.14538038598835074	-0.334930867199614	-0.31930699086717	-0.3215728741871564	-0.39685362783401473	-0.0732238813451104	-0.23080735275885397	0.12588773892765293
0.024716939278412762	0.24519799817069435	-0.19425773763560253	-0.20401069499625643	-0.17275437025955837	0.49064939674644814	-0.012429303860447488	-0.12540025506366562	0.10708871048978463	0.02500179104215927	-0.0504264395824258	-0.35808327206987345	0.16108571098651206	-0.6958576797465517	-0.29594757771136804	-0.03135353783222424	0.21256401130621674	-0.7703955896247355	0.2162963757028547	-0.06368320766184647	-0.14019556232228442	0.29899818187265637	-0.26389708086168195	0.009011202765147226	-0.18990565402892776	-0.14612851909495678	-0.21016658094497317	-0.3379534379101289	0.34744059439669184	-0.08347221955479485	0.20595591065635888	0.585676907915024	-0.10246614237107346	-0.027178991477088698	0.21107144629340197	0.002546263203062604	0.0866939311031932	-0.06948796172874848	0.43036254335776736	-0.1716849557709883	0.13795055387142477	-0.35861114137152766	-0.18070556129475293	-0.3235770147478615	-0.32238937224597775	-0.33315065449319403	-0.38628704835660177	-0.09889757270117802	-0.26607200294659483	0.1158689346465313
-0.023252199875728415	0.2975008624972543	-0.20990500849167182	-0.21074429175322326	-0.20283058886297223	0.46073767434468726	-0.09158022622921344	-0.07788229687210314	0.1592542254694906	0.009322494231637035	-0.08270023689506274	-0.36554292655067866	0.11788698313365709	-0.7557473284213841	-0.259652914455652	0.03688532735999339	0.2835681494697525	-0.7720547980910066	0.214081093866755	-0.14533876730293654	-0.173107927538278	0.3219748719491563	-0.15964235704655277	0.029989523709403616	-0.2098824965697466	-0.14130194518729491	-0.21170232638979164	-0.3206491528673481	0.3342864646634953	-0.06404638407496382	0.2131398918782849	0.5814837656030587	-0.1056614785106786	0.004421818245318979	0.21970666590845064	-0.021896917663814172	0.05960304057829476	-0.07465531259262306	0.42452431465819923	-0.20849390958588349	0.09988909507078565	-0.3351026526459603	-0.21636797200166855	-0.28816414818317004	-0.29501553705914557	-0.32990975588947735	-0.38335019544089977	-0.1368787931867305	-0.3012332327973651	0.12292410995505403
-0.04505635403670176	0.38223154199362497	-0.23079341759585342	-0.21277080653627137	-0.19685567317005687	0.44035610699880545	-0.1351950168389356	-0.0624561355800279	0.21192384593550972	-0.024638751740219143	-0.11186974213073278	-0.3558096553789194	0.09076042340820618	-0.8055459112476273	-0.24272202509332486	0.08322048341873123	0.29956669533701474	-0.7558560177291371	0.2171954120154877	-0.2446790372204463	-0.1823840413118914	0.3423944072323934	-0.074541320761164	0.03159971174775069	-0.24299763292241158	-0.12381103491141617	-0.20680819255465588	-0.29664948879651043	0.29703888096603515	-0.023672098243833057	0.2092043023172304	0.548386625497429	-0.1235578489820057	-0.03038609110512245	0.2419068811358443	-0.007286973859636087	0.030098157817893136	-0.03749846557132677	0.4131037891975796	-0.23520487285507605	0.13668682994725004	-0.2918708511340919	-0.26266354530930214	-0.22432538832768983	-0.26041419695021767	-0.3269160622212737	-0.3747877397434224	-0.16145853961432796	-0.33293801280795987	0.12443303118739979
-0.05952823102003622	0.41376126520766326	-0.2571600020416061	-0.2016848427267905	-0.22665293097989134	0.40845578160710405	-0.19353005823008465	-0.05372189883129078	0.25415587254127636	-0.05743286460879073	-0.11975897455366746	-0.3375300973246398	0.06283614705463585	-0.8713843259538574	-0.22474755509430508	0.12983784353956893	0.29482661419121453	-0.7323282443204175	0.2336108881972124	-0.3254294559935659	-0.19145906450719563	0.3720423216090972	0.014824214690487026	0.043131232698478406	-0.2822862551929234	-0.10595974558952712	-0.23338863656989614	-0.27947616845469975	0.2854756678611287	0.01303834516625935	0.21235939069306092	0.528884170979731	-0.16707996877054804	-0.013642532732106163	0.26772285958376274	-0.0020018552620092653	-0.003054423175847501	-0.025857799271446224	0.37954809021233765	-0.24854191496846897	0.1484562515929532	-0.2766980126821616	-0.28195618169744346	-0.1485547564675211	-0.2558199468394379	-0.31831835836241584	-0.348527973034244	-0.18574008640517214	-0.35227886134510766	0.12054877913214512
-0.06481782699667822	0.43860729764236234	-0.27554481269692566	-0.16670276737658224	-0.19979385805025723	0.37029649494635236	-0.23867223889028155	-0.028197294757110386	0.2755780113897596	-0.054410054244344294	-0.10146526506294622	-0.32311119335799476	0.03862637801691796	-0.9038742494401353	-0.1951115943467651	0.17104990715764012	0.3154177891686339	-0.7141474358331641	0.27295063449442597	-0.4051032836553813	-0.1814256176684989	0.3991929625276796	0.06598285052896107	0.05809543990022337	-0.2888297098268933	-0.08138555625690616	-0.2981020712638026	-0.26504064441597264	0.27169197753705826	0.011345356516373615	0.18543129439599282	0.5104109887489491	-0.21787374472607052	-0.00553039653620827	0.29666720778901173	-0.0026626593024283844	-0.03546076926926953	0.004637465446242892	0.3427405544911046	-0.28897742434440765	0.21212797189464228	-0.24820819838237568	-0.32293505725603	-0.04069056125662292	-0.21815925381583154	-0.31146784870879374	-0.3165869599640977	-0.21874252400559172	-0.3646935866166342	0.10286536945157757
-0.025200047682722004	0.39577433401819223	-0.25780593687412545	-0.12606321353307876	-0.16822883782024006	0.3544256802665986	-0.28995929868771686	0.03209115523247226	0.2828919482625788	-0.06437549917586774	-0.12790920625351276	-0.2888005136201458	-0.006408697183941298	-0.9257040371348868	-0.15447904116176608	0.20886434534770498	0.33348355853559736	-0.6558509983529844	0.26659782616798405	-0.39734198514002184	-0.18375924139581182	0.4343577221326937	0.16092275296671202	0.02499320273137719	-0.3126148811360582	-0.080242749977312	-0.31164632999178615	-0.27711858519833893	0.25326315096140306	-0.002954216822946459	0.1899155518802369	0.5400985822930269	-0.24978120515994418	0.03121034094911168	0.3170983240002858	0.010814852925524338	-0.06058043275760151	0.029414685030139005	0.2968308415689346	-0.30323671021744264	0.32885567777411795	-0.2081245780622119	-0.33155517138690166	0.07704418991474207	-0.1939507596922482	-0.30273292516115535	-0.304968173668296	-0.24889853535792872	-0.38321381230879087	0.08761540343231043
-0.00771758676276729	0.3323935672738471	-0.23895356515367347	-0.10642068767434718	-0.10653453579237818	0.3177088496657613	-0.3493387340249056	0.13275637392414613	0.3016507692899443	-0.08128444523489704	-0.1369814609442306	-0.2539116715658941	-0.03814548491561272	-0.9554296702878871	-0.10007173027856345	0.2713494363618703	0.35767900938426334	-0.6489815651701987	0.2804865997068944	-0.3855644382161978	-0.19580845911223618	0.45060330657384834	0.26837311675857045	0.013177197678840874	-0.31345465139646456	-0.07311032832338658	-0.3341463953990044	-0.2673836881854978	0.22950432830219863	-0.029053114866898322	0.18752398919155508	0.524435425806556	-0.2896022202630216	0.027338176183562053	0.34984949366363177	0.003737812436979461	-0.09014959603319402	0.06716911516984699	0.2750349856445546	-0.32644999036057554	0.35474953979675117	-0.14218306452567925	-0.34027193792883204	0.20826758265417902	-0.1866917873036405	-0.2825899128310095	-0.2786557519953475	-0.26132917791938814	-0.4080362805183591	0.039608790150308104
-0.012742251352986839	0.25202804600740897	-0.2087656175743331	-0.07438633822163743	-0.09277449143082026	0.30027081434216535	-0.3948216629542576	0.20660946612060407	0.2809873375859443	-0.0909454798672079	-0.12000002758964083	-0.18784811547612568	-0.08776670982092032	-0.9747366915204914	-0.042442769260662504	0.3016663623723235	0.33650593926618483	-0.624788416743569	0.28463568476376355	-0.38300564916792473	-0.22395951837729813	0.44629406827089085	0.37841849016148404	0.009339319628605309	-0.29556842572770614	-0.07489102478602563	-0.36038591423880384	-0.25434625059143356	0.1936973607316037	-0.04140601998720698	0.204499858992989	0.5226270830054898	-0.29246237928317653	0.04491943371236544	0.41271808404496974	-0.023958153328660532	-0.12385594924522811	0.14704023917481024	0.26038951580752634	-0.33827517584483013	0.35996552058970954	-0.11251523933856486	-0.336636642786143	0.3314467674386169	-0.1551914229855504	-0.2532898431014806	-0.24989052377915127	-0.28464787251706886	-0.43590290005335125	0.014019267170486096
-0.04310097976986703	0.20650431729981406	-0.20631162974832185	-0.05524370596522342	-0.05928706747113656	0.29480377601920477	-0.4086796564038634	0.32102253785330614	0.27323454404123754	-0.13387711180959888	-0.13476489490233082	-0.1009773897042104	-0.11741474091921608	-0.9712461753007334	0.016621720133331745	0.32689687032993825	0.3086875880417702	-0.5925769354739916	0.2932860058710261	-0.3306006519787102	-0.23734825881697516	0.4173968884106826	0.4534829530797376	0.020786495605722377	-0.29574019691733466	-0.09277314867869631	-0.35579956235476584	-0.22117982268884115	0.19668493767973838	-0.0676597055648627	0.22690454264236948	0.5101637064834497	-0.28165992386983774	0.09113799050109228	0.45708035855435264	-0.04990686387808283	-0.1525498114387241	0.24139543383220713	0.24553843748952991	-0.34277082359217537	0.42283408421427504	-0.06862932323647017	-0.3332533426043349	0.44364613207653003	-0.1420580467348714	-0.23519255636055864	-0.20723040921249009	-0.32582078507153744	-0.4501657535633255	-0.01426810030678094
-0.03421223069699526	0.1551014466036351	-0.19886502249006136	-0.020397829171335077	-0.011672705062687184	0.3117515525908263	-0.4273346112440069	0.4372397701798329	0.25777533186043067	-0.15043336777409505	-0.12668001393605138	-0.031094920986771253	-0.12667158308610432	-0.9922786033661375	0.0909030559053671	0.363258579049917	0.26812824223752774	-0.5430516068104119	0.3004938178757121	-0.25618026614793454	-0.2610704602646004	0.418095503987333	0.522477664206985	0.01576781299403233	-0.27726818744804804	-0.10241762427098755	-0.331524919881115	-0.21426296245530402	0.19326772816621	-0.07701897678680203	0.23806958793479233	0.5040397480405752	-0.24580583865062877	0.10055015343687894	0.4431914551718964	-0.03847482260625855	-0.17855917282394965	0.28746061477984136	0.23073103573464726	-0.3410212963798807	0.4926213661633844	-0.020159678429361633	-0.32441488718342093	0.5592582434613972	-0.1066509964492928	-0.20138937638624052	-0.16999352164418202	-0.3563498142226787	-0.4548658271126157	-0.03927108613201578
0.008523008283331477	0.14499737503484894	-0.16190417873814525	-0.018326413765324352	0.04324163680817976	0.3344383918098888	-0.4422388583598392	0.5264615595999625	0.20417599677444134	-0.16910006976582875	-0.08308545128301535	0.05972061901403329	-0.16810041813095777	-1.0085186022900063	0.16700197694469437	0.38821539706991937	0.24242932102543416	-0.5119439150302909	0.3033681581670259	-0.22892424152684185	-0.24384640355314113	0.44611664209269397	0.600666350070597	0.0228242621460474	-0.2747767711335209	-0.09608015639502596	-0.32927708733901967	-0.20496752963102685	0.203454131960894	-0.10125290003230843	0.2296543255130615	0.49606803344853245	-0.25900858550043976	0.09711283144910869	0.4580530566516131	-0.02851021297091193	-0.17819041230458424	0.3181429149684685	0.19859046534511665	-0.34105164270845745	0.5439598669824631	0.007239123791142135	-0.3159716586096556	0.7267366031888016	-0.08017398405805781	-0.16996397269842434	-0.12526503754835808	-0.3800624893610473	-0.46681728380877807	-0.05110132544706626
0.06732723902536948	0.09072389517084034	-0.14958829931698395	-0.01833539388991694	0.1227544079167989	0.3955739089190987	-0.4340689744358002	0.6043537272606095	0.13600500046990044	-0.18642805968936993	-0.0614481644201767	0.10089111983382575	-0.18727838571667454	-1.015160508746086	0.20149105647766916	0.3792518920829559	0.22840593763561987	-0.47553718788507837	0.3379939027244793	-0.20859918559681528	-0.2541977032414234	0.443419764184101	0.6380556296170952	0.04749287937217951	-0.2563364732684734	-0.08730097594529425	-0.3881525680825007	-0.1774288670088507	0.2203274901397274	-0.11008331384742645	0.2536010534948935	0.4865559868225174	-0.27696887413405114	0.09707729255345356	0.45530081539259337	-0.0009469335036464771	-0.18859274243476465	0.37375497742317837	0.1576677386888705	-0.35442746950364906	0.5980311424275174	0.016783464068458653	-0.2941027114477028	0.8905929439630708	-0.07061073491712556	-0.1562325765135111	-0.08386187059459255	-0.3749791317554102	-0.47741008747733915	-0.08033321522624096
0.12233813400726594	0.02601074414419497	-0.16904650192563483	0.01079912366312107	0.19629559873329558	0.41737821640092587	-0.4630018683085921	0.6808279954276479	0.0628105615377386	-0.15518459481101277	-0.03223997767469185	0.1489142878157273	-0.2175529638498165	-1.0196601315507028	0.23890234992570303	0.373695357800605	0.23536551931793062	-0.43284464039058584	0.35301959888330803	-0.11736232093020607	-0.2926919537037067	0.42987438439238046	0.6758136109521421	0.035677651461620295	-0.24772735996948297	-0.08954611813033164	-0.4440323021580319	-0.15162182447295633	0.2644647921053347	-0.1520882433495899	0.292151170536219	0.4495205773893157	-0.28561069547107054	0.09118922225812306	0.4372265947140511	-0.0019493062329502778	-0.20786047957160592	0.42417865949544514	0.12430088518328024	-0.3686706648390736	0.6050587633523493	0.015267646998536364	-0.28696254369291024	0.9980261720718637	-0.04862556033656721	-0.15292568676175505	-0.04297881643232109	-0.39220039976682636	-0.4924665888479911	-0.08872838202260784
0.17168160472847444	0.003971004152313334	-0.1577607762411444	-0.01077113560814083	0.279185008317241	0.4090075133959143	-0.47696165244739974	0.7612351587330054	0.007460914643824426	-0.12350054585177002	-0.0175364440089422	0.19972579763633236	-0.22450827688868147	-1.006829589465185	0.2822627719371069	0.36659793465225193	0.2163887897307645	-0.3903865248144798	0.34672271200254	-0.03880926985907256	-0.31004898966856415	0.42600094913961917	0.6951926218534504	0.018035500748645135	-0.2399022279975153	-0.11161210784593452	-0.4418670581244045	-0.11036357088939266	0.2947872093031795	-0.1950912299701145	0.3117059530488872	0.42128310310466555	-0.25206152492268824	0.05981194522097549	0.44920254838110785	0.01375759855283811	-0.24008408714738358	0.4936480937941872	0.13074985694029456	-0.38457371758339093	0.6066877647483233	0.060519791486448184	-0.26953157248018594	1.1090332622277108	0.025632368376472082	-0.16505129834437438	-0.018702580057502128	-0.40586892686552056	-0.49776358082091754	-0.11656216747554689
0.20995967419063458	0.012061603543132978	-0.1751857725298043	-0.02473971941182427	0.3273603244953881	0.4109088859591911	-0.4733186624650794	0.8377874030768544	-0.05564271926670935	-0.11766834657706274	-0.014476428967859115	0.23120859812310482	-0.23833698168928766	-0.9923166516472056	0.33549366501078504	0.3483891625147607	0.2093230580227945	-0.3387580754110278	0.35511951521730917	-0.027559964309964373	-0.3395087593908473	0.4189005752709015	0.7567517907926411	-0.007633385943843432	-0.2567490177495471	-0.10167470383121788	-0.42368225693422107	-0.08331903218072614	0.3124631154424515	-0.20766234251640844	0.31835811793695384	0.4184059286932177	-0.23297215841570712	0.022424135035116293	0.45175788268099726	0.03931481883576947	-0.2549064919959847	0.5241406806345997	0.13147431012761887	-0.3896666843477579	0.5902877137862095	0.11007150216336292	-0.24166493564163	1.2197592017048184	0.06981955698864555	-0.1934201596515684	-0.01077608811195472	-0.3999104533111704	-0.5181258960555752	-0.139029697708885
0.22125086924492945	0.05282021632483645	-0.2223996905277447	-0.045353595413981436	0.3816849068624376	0.3821604756536531	-0.4967227614099752	0.8849278479791389	-0.11692920694220868	-0.08976027278926493	-0.029643784419376575	0.27604982323113875	-0.23064988226613248	-0.9844274232813168	0.4014621668617412	0.33595341984529037	0.18496934713587299	-0.30713020697495597	0.39010872715532496	-0.07512176993789403	-0.38308541205007185	0.42686368393110163	0.8065405619951225	0.003992532688005179	-0.24445196232793326	-0.09280976473149967	-0.4255701069468782	-0.04087717691318685	0.3280404862788097	-0.21170401700756414	0.32273767253161006	0.3877475989829232	-0.16863225065531914	-0.04083558701989	0.4457664244655889	0.04089128970754488	-0.2596041474067222	0.5864905214819915	0.10035078349384352	-0.3939446670222119	0.5595431484424173	0.12979077292010083	-0.2544832578730918	1.2922796144777249	0.11441210378307143	-0.19591315857750427	0.017646559324068632	-0.4129819763480859	-0.5374368685803134	-0.14887944646014056
0.23365146447986884	0.09866603855705722	-0.2937744927856706	-0.05490395791813929	0.40223946585717724	0.3736256712332766	-0.5144656945813545	0.927118087660731	-0.2079616180731171	-0.05768404333880398	-0.012142454313045782	0.3123827597296459	-0.21120430080601013	-0.9804340080422194	0.42411867339693565	0.323637994820345	0.12561739378897152	-0.2524875523526588	0.4215687454633967	-0.09845122679863622	-0.41421228753446615	0.4427632873247723	0.897686562312004	0.020737335108397027	-0.2642306073422576	-0.08378101697450405	-0.4217222114156942	-0.036212515986315134	0.3449010830943146	-0.21060975513735233	0.32735909699665156	0.3748677547492717	-0.0919509326051543	-0.0724440201838364	0.432234432353466	0.05856484190587306	-0.29127713996043375	0.6163282887925172	0.05264570675084619	-0.43119686980865907	0.5594557994817696	0.1649979029092555	-0.21823188463676435	1.3558268359774677	0.14546119602458907	-0.21385122858029929	0.056442468892765094	-0.4404816015348798	-0.549995788289648	-0.1298175549701968
0.236388085278257	0.15883763536068857	-0.36513388333567065	-0.11001124082392784	0.4112996272834299	0.3724838896122582	-0.5387700469887523	0.9321633122071308	-0.28693416602247873	-0.04736207068799119	-0.026832645015388325	0.3269387825453051	-0.2085255405810878	-0.966458708978468	0.4490589487475001	0.2481220434572579	0.11460616212727215	-0.18556210309360208	0.4397181167057657	-0.1265918209043363	-0.4380853069158232	0.4633624666134337	0.943542514436634	0.02327639582759193	-0.27266794945161943	-0.08158983528833465	-0.37171836785961215	-0.030092813181387047	0.35818708024857243	-0.2089629877648921	0.35980213611036743	0.37230442736900693	-0.09360536915465893	-0.1188989175970813	0.41115626650598286	0.06600052951774685	-0.3253634933104031	0.6104355084722319	0.008828413934490579	-0.442477874093923	0.5713193765006384	0.2181440751499605	-0.20286741184168894	1.4383686082672542	0.13782590134328337	-0.24208182272017248	0.08498697017820807	-0.4531355182698965	-0.56575502208558	-0.11729398672611246
0.26604986351380966	0.18540382066633213	-0.4217152049295844	-0.14977972258195577	0.42285830712174155	0.3669569117132151	-0.5782781487930094	0.8439568721531294	-0.34540781089580147	-0.01059131201152718	-0.026160625118355974	0.32584665849428507	-0.21318915504518418	-0.990515148252269	0.46295221706434075	0.25321080022220055	0.10276155626412475	-0.1251081307301363	0.4331080477129075	-0.1750713615847776	-0.4824938907578911	0.4562765086216946	1.000449418798857	0.026264619540451138	-0.2822401559163904	-0.08351121448016488	-0.3318269345830259	-0.03934561142020647	0.3742692339010371	-0.19720558468397176	0.3733260321827725	0.3888770103690914	-0.10679724848694508	-0.19771500379471485	0.42877599974286024	0.07692415893342351	-0.3633054146933262	0.6229364011165759	-0.043227529615781954	-0.48602624171358466	0.5415628753740418	0.25861511448649577	-0.16666705477558424	1.4995804248419942	0.14850767588478542	-0.2741273337038517	0.10769877403199693	-0.4702140562490925	-0.5905584023288116	-0.10814461088430172
0.2863366833707262	0.2100427945901521	-0.43855901733642744	-0.19081290522009856	0.4176732749802115	0.33635407623363717	-0.6001530394852463	0.7984261752877864	-0.42772463764045315	0.02730560383937226	-0.04465457649471717	0.3146497642778269	-0.2756025118936945	-0.9566836092900559	0.47430885236297	0.23795891954754786	0.08467783789282253	-0.046708063736370445	0.4326919393179335	-0.20437241983748686	-0.5177252844172879	0.4420380578213926	1.0580207720463792	0.036208251413755256	-0.2924275087782072	-0.09128152631713522	-0.34928678047921063	-0.01641804319445509	0.3619034728356921	-0.17839244985838504	0.36877560742865856	0.4195830740231982	-0.0996208260919589	-0.2574065510418307	0.46923021420907707	0.09179553415717098	-0.3922168708508177	0.6831852192952207	-0.07934775578027549	-0.5365083327537674	0.4664450380212545	0.2547102899934607	-0.14338826334774207	1.558256068816426	0.11899791489146878	-0.309021986317172	0.1477876083869277	-0.4638386123959942	-0.6050702631849572	-0.11960063874001334
0.29392184959904133	0.17934516895371422	-0.5192183685083683	-0.21809153035734657	0.4201978701621051	0.34440677748504644	-0.5950898474819947	0.7652161668314845	-0.4772622468156501	0.03981601295601696	-0.06678379222240566	0.33660886281071206	-0.2847856642333844	-0.9256825315847177	0.4724676115416506	0.23453155769824807	0.058429349047884147	0.05395528219351975	0.4073667898123962	-0.20717621340015352	-0.5805239259853654	0.4069941698002751	1.0887077601763848	0.04525130108108739	-0.32047172471226487	-0.11188287392061076	-0.35942997832955154	-0.030034873872944533	0.35548450708144175	-0.16993610591638464	0.3726441623586277	0.43680524739014925	-0.023328136188228328	-0.3034014079034355	0.48458628331996795	0.10046612395193544	-0.443463217136187	0.7295046426072274	-0.09739176843042785	-0.5588181641803027	0.42114949711607075	0.2811114051108812	-0.11050431833704533	1.5855100529392625	0.10501348670557369	-0.35060478941036644	0.17395100089440904	-0.4748101154591186	-0.6186951702939806	-0.12918749607949814
0.31573202492788777	0.14596304749080252	-0.5972985368551842	-0.22249328809511928	0.4025461711209877	0.3062051424976437	-0.5876512530663142	0.7438262608445063	-0.5129042625116259	0.06132057655781577	-0.09520474969455867	0.3526321410400049	-0.2680939091028385	-0.8823289967168524	0.4638281212954971	0.24162916606111368	0.0170206100383214	0.14952368808690514	0.3873706678674444	-0.22964311414086436	-0.6236529899380311	0.3775491866148839	1.0998518699435045	0.038805159072051565	-0.37611443236524156	-0.11846701836282536	-0.3446515224158285	-0.03458584257192908	0.34785462974023984	-0.18407336732800128	0.3574771124177905	0.458446386956154	0.031918519276904686	-0.37822444134300454	0.499062704708486	0.07409045254140736	-0.4883686505183591	0.7622101275133092	-0.092061929094893	-0.5644764582864988	0.3587823392136645	0.3204293015591448	-0.0982259686719443	1.610552403434656	0.10701510364362647	-0.39286740607622167	0.2118191009966237	-0.4902979481041695	-0.6199315107573306	-0.12938057661398053
0.34003345846428773	0.13264986240461535	-0.6444850488159864	-0.2645591850614034	0.3680640396794156	0.29291431351040054	-0.561417315695397	0.7217516124151303	-0.5639558760560393	0.052037238478127	-0.137881033626654	0.3417719489541405	-0.23615010302702455	-0.8609392456640229	0.45973971868658764	0.2895467591795129	-0.027295288673976924	0.2772035152524712	0.3613446289040237	-0.3097604573883971	-0.63801474930501	0.3579524652330351	1.1229627939252516	0.037159636142842734	-0.3788539626203432	-0.09250141902368343	-0.3395953875940956	-0.04775337031136435	0.310042710197807	-0.1767510570530672	0.34323231526654235	0.5179675494076503	0.03913583785626065	-0.4217361328494828	0.536002116028697	0.050641762049475514	-0.5055400093601778	0.781380770725792	-0.11547447512314453	-0.5633956401466329	0.29528872003952955	0.3343542613551227	-0.07205334583265934	1.639043189333356	0.1102940136541968	-0.41257571481213917	0.26413410557901423	-0.4893069342377543	-0.6252908363681964	-0.14267357393261124
0.37127127739066107	0.08174600366422316	-0.7186105059015706	-0.26422991382634387	0.3347386858764363	0.27839143722613613	-0.5464976067027238	0.6784846378665164	-0.6329027484510071	0.05608778951116365	-0.17023580738819272	0.32997825036511885	-0.21158276399891723	-0.8216734196013811	0.44055010620321344	0.3215742790465451	-0.03221707936370089	0.3547460660949774	0.3545293678349135	-0.38839949816490626	-0.6696897587851178	0.34053808584300826	1.1469592756274394	0.04628629124545251	-0.350890934265657	-0.06416059415401922	-0.35084555507389986	-0.06731061989695972	0.29813210442451277	-0.15818192757574973	0.3307518547364093	0.5708217250646446	0.04267164188042666	-0.45983745256552355	0.5647818644986614	0.05071533069015838	-0.5116599185274542	0.7816054458880652	-0.17194701234751378	-0.5867868505064142	0.248204227044199	0.33138339313949283	-0.07546133313632825	1.659030355556506	0.06731102777186945	-0.4453848376517039	0.31072252586860244	-0.49345363576159523	-0.6332927853069368	-0.15913145680701474
0.3863241970737631	0.021765828172833013	-0.7462512197963906	-0.2686765721870793	0.3016272525515769	0.2649824974493863	-0.5863079309330079	0.5983632866599129	-0.670524393058128	0.0639973817224659	-0.19518820682013682	0.3230973085969583	-0.21409374944829035	-0.7899973984753503	0.39771003687340023	0.4049946721141108	-0.07077404968391736	0.4443880105364676	0.33916979422583193	-0.38633955524129593	-0.6764895393887475	0.33539161776168414	1.1490424126732421	0.08016975665404669	-0.29169828869369024	-0.058522685602665804	-0.34903635341694395	-0.05751778357567615	0.2735905848144919	-0.1457000328440211	0.335773132721806	0.6167838199168649	0.09464525845565207	-0.4916429523900835	0.5808923072863568	0.043056309704783136	-0.5265442044221128	0.8206497465191618	-0.20819100644267508	-0.5957100148959074	0.18994814230266274	0.32713498493684295	-0.08107427634770471	1.6710581920801246	0.03271798363138568	-0.4552583703726583	0.3909286416457551	-0.5051861302510187	-0.6315955231892406	-0.14312074090335064
0.3963373992469626	-0.04397995306375614	-0.7793932768502397	-0.2573960390114271	0.2728018092454619	0.2690544823890702	-0.5487949695867647	0.4968791929275376	-0.6991779487214687	0.06467664130432006	-0.14315120630117406	0.30641185566738843	-0.24024367647638356	-0.7724190926217258	0.3401353168129271	0.4714073955973931	-0.0930395000660523	0.5190827069630704	0.30646334413611676	-0.37754329786121954	-0.7128950425537557	0.3200187483345355	1.1853210973345996	0.13637604876546222	-0.25957854436297556	-0.052115839942445584	-0.3509155906447461	-0.043869250256718194	0.24996788336412518	-0.1426612525816548	0.332183000742019	0.644836635366889	0.09544873978423177	-0.5098847191093481	0.6500281662737136	0.05038033062990609	-0.5384114736018268	0.7900333944629354	-0.20400118371049683	-0.5989095315883904	0.12457595327356066	0.34460390891896775	-0.06623382264873079	1.7095472689557052	0.008836894193467873	-0.4905227829107077	0.47660840824249834	-0.5364469532114249	-0.626318485887923	-0.13750681430108153
0.4111750621785964	-0.060873928745196794	-0.7413742183269278	-0.24823481523961233	0.2470713146568088	0.2614829341416177	-0.5371335648072341	0.40328455380863176	-0.7345405214938922	0.0642682437536481	-0.1119726427416025	0.31386026827416813	-0.29081046953076345	-0.718387224958345	0.3043250479431595	0.5520403341820328	-0.1050735354749898	0.6124244466365629	0.2669631869518249	-0.35939055355595106	-0.7561862763276382	0.32461852200429053	1.213187544841705	0.1513024267012898	-0.17527676800486067	-0.03854477447718148	-0.35915874885455185	-0.03751779021802004	0.22288118073469193	-0.12104259370768604	0.321169248027332	0.6704205694967295	0.09560391649499422	-0.5653021218389994	0.7091206688361911	0.027172051945919918	-0.5332917641994048	0.8035221956035201	-0.18929188195462188	-0.5670763916264249	0.0919925221478227	0.3509530192283364	-0.05960403784867228	1.7451068386779955	0.025059374418073148	-0.5268441012959292	0.5666093289836015	-0.5469043277153501	-0.6173878768574509	-0.14885315731896345
0.42747135302752237	-0.16047894279620173	-0.6943025570938869	-0.26758099698679044	0.2406294428529019	0.2642947627360513	-0.5140441150560483	0.3292743026639406	-0.7730555650756405	0.10039527182583963	-0.11317964782385515	0.3254433264043099	-0.32035036454325594	-0.7039321866985133	0.2840261035040185	0.6745747778649136	-0.09639229687650991	0.6390943393822426	0.24219472002654782	-0.3376743164847994	-0.7950405437930235	0.32115427587499584	1.2427903140136043	0.17020948879291792	-0.14663076565517272	-0.025902600456713755	-0.3866148865483395	-0.036376495161152426	0.19424042763769567	-0.10513709970618867	0.28879262400097605	0.6483184397332943	0.15446639523175254	-0.6018114383979059	0.7423872083475185	0.01980073689464364	-0.5230460310021057	0.8404185338196472	-0.1922037411714251	-0.5592064183670646	0.06322295083633582	0.36280742978633007	-0.05457147489840038	1.756755008644682	0.04727655004718954	-0.5653598872230983	0.6608593268095483	-0.5741178490308331	-0.6118529606537494	-0.1521267214296501
0.4582666161152124	-0.22567461763285243	-0.6409752501099788	-0.2740032827578829	0.23416103945177955	0.26508142018437425	-0.4966548007346388	0.28036468841158385	-0.7779470949577139	0.11855057937021765	-0.0805630201453544	0.3600712289247695	-0.3604796004478195	-0.6659368423689397	0.2856666451370833	0.7489819723015624	-0.0973522791085625	0.7166244849278047	0.22369892203312505	-0.31079644812957846	-0.7994223723623072	0.32440671950406785	1.2459543028778919	0.17433498458196645	-0.10192474432714486	0.002567344178098527	-0.42104200064652597	-0.01977305711162624	0.20456295264121724	-0.09040218642832658	0.2773901695529905	0.6415378841061127	0.2089486838517761	-0.5974131167979756	0.7582350435372447	0.019804678071823043	-0.4987583518636295	0.8480412896297208	-0.18771668988626194	-0.5264683695095111	0.05699848658862755	0.3841445088797203	-0.06119736914779197	1.8295902409265967	0.06297624122587639	-0.5740843359853335	0.7628302379925146	-0.5905614568707985	-0.6088966873999659	-0.1603237762769552
0.49563052176501793	-0.28846202010429633	-0.6005737593154444	-0.25257221541780533	0.22553296403732087	0.2617818402178552	-0.5037797194821882	0.16981136201883915	-0.7740001128465253	0.11857112923181563	-0.055136281565708066	0.4115331174814493	-0.4021157028774979	-0.7087907867636454	0.29699536178477903	0.8418735112691692	-0.08376247032355436	0.833056654905025	0.18036387465464523	-0.30199745230811553	-0.7927993568638041	0.29115372696912545	1.2903253464294628	0.15605543956774576	-0.08063098933250708	0.045220227792122966	-0.4310929529810231	-0.009906976758915411	0.2042977998698355	-0.11863048797413471	0.279589549778062	0.5850890651268504	0.223770547819136	-0.550538665300494	0.7727419757565588	0.0169893638399775	-0.495388992049702	0.8337554464756742	-0.19292209872190708	-0.49335151001409916	0.06874522019260405	0.4331685723456726	-0.08872420871469795	1.8937341463872144	0.10203552010201086	-0.5745850307276014	0.8469766518837071	-0.6183370410933711	-0.6173434314320334	-0.14822599149164803
0.5391792205250193	-0.2997516980218907	-0.5235560774634169	-0.24224656882382573	0.23175166720636428	0.23728514780146312	-0.4924434436128934	0.05673869624078014	-0.784889691569705	0.13507935298968543	-0.07369103626676295	0.4524127332716882	-0.43459308910139727	-0.7649103470665213	0.30429834798188493	0.9076020258614363	-0.07404414597438418	0.9912072746280602	0.1655175013993649	-0.3067307225675593	-0.7961205948023287	0.21180097768417078	1.4283241966748979	0.14105835424655072	-0.02744358200034085	0.08211668247335208	-0.4110087450124384	0.006329147938975108	0.19960161816493666	-0.13149827662669433	0.27181997582691414	0.5647152836653709	0.2059488200339663	-0.5080458530272175	0.7843835357312817	-0.0031684437071232722	-0.472039631630022	0.8323741888386877	-0.20335637134365578	-0.4778420389936562	0.0922954075048737	0.49613684283424764	-0.11086143036411714	1.971473000051845	0.14191481254866528	-0.5723193346449125	0.9356516269290932	-0.6502535715965498	-0.6178037801844564	-0.12363860051066718
0.5690968983951847	-0.3285785773841115	-0.42958498083340785	-0.22974922876588547	0.23579326331247272	0.24169609091192665	-0.5101868062808516	-0.07999577251948375	-0.8468138342385453	0.1532032167699317	-0.03480747506795835	0.5154221689347529	-0.4799302899722887	-0.762801148876857	0.32430154007316947	1.0130245310493184	-0.06361287945287743	1.1191273416464913	0.13509612487125572	-0.2914407872212162	-0.7891116151293293	0.14007167681953053	1.5099369268195606	0.1273438540167134	0.04161577687946958	0.08660503968275288	-0.40433519037161225	0.013816437062046303	0.18450917913506243	-0.11957963653149924	0.25886407744193035	0.565726163056506	0.19209124805582323	-0.45580507009626736	0.8352771392949387	-0.008536327025518256	-0.46053607145570946	0.8384869786961116	-0.24073587657146422	-0.4640130752757078	0.11644796232498593	0.5454637897952396	-0.12308400110765536	2.046571045013077	0.15378620035826676	-0.5857134427398462	1.0407634290123706	-0.6806091630786865	-0.6441280051741481	-0.095537370215763
0.5766594852439751	-0.37233151267081377	-0.34098486441560205	-0.2040585889940835	0.2528592962962004	0.25332909310352925	-0.53270216227156	-0.19906967580847773	-0.8799667790126533	0.1745676451709544	0.031109492330100057	0.5885833492971089	-0.5477082452689872	-0.7626886583067416	0.33920407573041	1.0703732295936152	-0.04323226752635669	1.1393192179315206	0.12161740524009104	-0.24154869312140023	-0.7949254032199594	0.07493974660841964	1.5823192048819597	0.14894402642267326	0.0767672093006371	0.07728239992299493	-0.3827357112202062	0.024167895772275662	0.17629086115148937	-0.12872177524088188	0.2603130663068309	0.5807076145961755	0.24471026647773728	-0.4303983832764793	0.8591831759414019	-0.0053610519446174315	-0.44402267230768977	0.8558090766023358	-0.2578456666186103	-0.44788546181612376	0.12796441230543687	0.6008813587152072	-0.1451778922002614	2.0784782224576768	0.15198540307013714	-0.5834487941356976	1.1343101037777559	-0.7189925775198482	-0.6571552963078651	-0.08119582609879669
0.552293324152938	-0.4049053179374932	-0.24901080684752736	-0.1980119717684453	0.25332549436155727	0.26273394514864123	-0.5626137356821632	-0.30569822141166975	-0.9113516803961339	0.19265053302235188	0.05909964997182336	0.6388214619768292	-0.6038813504149855	-0.7698913633403085	0.37298309476947533	1.122883538001606	-0.03829407183266723	1.211533143956338	0.10648867271679256	-0.22143292290507272	-0.782762666628683	0.022552449668554197	1.641255372056042	0.18494688334828346	0.09921931872789837	0.06885299913556726	-0.3665976096102442	0.05115668156149752	0.13711205780364516	-0.14352548297816792	0.2523565140593657	0.6128467183921993	0.28437742041164715	-0.4019317278566703	0.8764948625840132	-0.0216788391932188	-0.4200481870349761	0.8680846236573346	-0.26762267057214445	-0.41936014573608044	0.11961748175419998	0.6574064314190091	-0.1591657086055339	2.097056066421494	0.15107370474491583	-0.5689841629725679	1.2153086098253725	-0.749960175714772	-0.6744373410052511	-0.03790465456055701
0.5726262059440849	-0.41793325183240393	-0.19113324335404372	-0.19332883679343993	0.2801096723824804	0.28517755532173755	-0.5495687792564352	-0.40375590317661053	-0.9253067769750011	0.1744730662898652	0.08644981583961017	0.7157583519401374	-0.592615143162808	-0.7610459651284385	0.4219622553340316	1.1923606762736483	-0.01529435277304061	1.2512584290033761	0.07413745590500889	-0.21518758320793116	-0.787300178226335	-0.010822523363898488	1.688270742590324	0.22100446611053864	0.1015728776517748	0.05127440304902823	-0.3520022582913488	0.028671857107806932	0.14119994785655066	-0.13115430432957476	0.23452381528574198	0.6143534760926033	0.29531486183213634	-0.3794640380234575	0.8626973691493026	-0.043244960719105566	-0.3646729858112055	0.847702806051408	-0.25369917591355023	-0.3975906334409173	0.13215262480817774	0.701430190806285	-0.18943980562026863	2.053234648687109	0.14922642142671153	-0.5604534977402899	1.2904025087175082	-0.7671796000974231	-0.7007647114534024	-0.00902961786042245
0.5798802079393717	-0.3970756429312274	-0.12237759385071198	-0.22462307431098183	0.3128439021994998	0.32849318954373413	-0.5893393177869594	-0.4794992917397686	-0.9145297256035875	0.18759452430318083	0.05573037772128995	0.7921041717485531	-0.5716582386600951	-0.7351053088052043	0.4906550857874402	1.2302698275180153	0.005672207295118986	1.3140400791267948	0.10037287004494828	-0.17109424510685178	-0.7556008432730448	-0.03330907362312947	1.7072468191169325	0.21722968697502396	0.15465325831963397	0.062347868280980545	-0.32543401445168885	0.01746989307742145	0.13327230537101628	-0.12783819640265587	0.2313925173889658	0.6318427843744681	0.2968665288442055	-0.355699526919376	0.8479293040453839	-0.07110645592628188	-0.31143419613062123	0.8540075569664223	-0.2421743143524054	-0.36484451127488954	0.16505255411600248	0.7425911855547398	-0.20692352808866712	2.0261629045116	0.1727140244992883	-0.5564039457034544	1.3693801574161941	-0.7459585550936928	-0.7279990938380044	0.0027090245522110256
0.560510110891156	-0.38692759670443394	-0.12854174598725385	-0.23152879012263888	0.3616819018715248	0.3280021389875841	-0.6001000682405142	-0.5648062849407611	-0.8550249209977177	0.1978022347717352	0.026372113955718073	0.8789665738547058	-0.49104114826823125	-0.720666813276272	0.5937951780368361	1.2526054852909083	0.02148190261673106	1.366940156048585	0.15027071738327005	-0.1489274219795313	-0.6855645625840517	-0.06818218894773238	1.7080751354638088	0.23069380960820873	0.18349713520725475	0.08415080056460265	-0.28072889114898125	0.06474618237751406	0.14178980642818034	-0.13358575850483922	0.22810757264829729	0.6583130809105141	0.32925680734285034	-0.30217697448512854	0.8328760873069945	-0.047955981174260906	-0.24136679283066945	0.8663913437881066	-0.24865212112196083	-0.32235771494304316	0.22720644442617824	0.7754650567778294	-0.22531904378428239	2.0633109991080953	0.17536601675657254	-0.5434089269323785	1.425449884832473	-0.7312482509323236	-0.7479061843012847	0.012894997582731438
0.5848446608508587	-0.3345412676703313	-0.12371662501718979	-0.16387851819223115	0.4535515748718229	0.3263722100923925	-0.5919689821741033	-0.6281200748486981	-0.796887494211793	0.18118284369028145	0.06449503158962759	0.9667127251661649	-0.4308232423244225	-0.6560227837409731	0.6962741195617173	1.2908369193587563	0.022220706795319112	1.4388564268410788	0.19619481761485888	-0.10920917394204208	-0.642683618457848	-0.11137880985699788	1.7199510369086564	0.2359213303244208	0.278561859406723	0.10650971870263097	-0.27609352760857686	0.1153938835122615	0.16982935751947703	-0.10554352447350428	0.23279764255810992	0.7289505592311416	0.3393764680695957	-0.2577165617065186	0.8326880509088941	-0.028407742364246556	-0.14388356037009062	0.8653457511992929	-0.21805069903511393	-0.2715261332358827	0.30507861004458176	0.7929322900495276	-0.2057821644244219	2.094811174003664	0.20446455517615042	-0.5334484534925784	1.480585879098846	-0.7057971021510969	-0.7400012284469348	0.0381942166205154
0.6062359134249246	-0.2707446402148947	-0.1221780172586276	-0.08478158078120938	0.5388511147468182	0.33093785854200525	-0.5982001185409397	-0.6417374150752593	-0.7748355431853947	0.19137124224070776	0.0721626978832963	1.0353445507896413	-0.3447879442006208	-0.5928742170789733	0.7959396372341607	1.3164687892387534	0.027669966612546115	1.4918824457207085	0.2598246382810325	-0.0761141175963009	-0.608204692768898	-0.10029189154691831	1.736359108283974	0.2708870787470507	0.35172053038636986	0.12326927150278297	-0.26036995069628904	0.13552506020978733	0.13342402380169985	-0.08407535347952544	0.24727229043147117	0.81059110573402	0.3489131951563089	-0.23472233874473608	0.8536800734431393	-0.010365033236777624	-0.04120850814525483	0.8909297955590298	-0.17346933139195903	-0.19653409136633887	0.35441602558336927	0.8110714855433733	-0.1862243988278777	2.0700022425074724	0.22456683098777006	-0.49701295994646344	1.5394679616775062	-0.6715934477411023	-0.7150688639565085	0.09971016546952371
0.6429070837109135	-0.15981511207517038	-0.1095403832556131	-0.02970483029903534	0.6375822832925825	0.35530704409267505	-0.5823459681580833	-0.6244856761349933	-0.7447412964274734	0.2420599517589272	0.08193208274226128	1.1243037286286355	-0.2127678083574988	-0.4439362059642282	0.8765333683977714	1.319692734184667	0.014128021839108006	1.500313818564181	0.3481787171075569	-0.04179059909037647	-0.5831624289765663	-0.0607657746991014	1.7090291583565524	0.3194835590151161	0.4095637150662778	0.12750998856559378	-0.24239134536505064	0.16003666726446703	0.16623774270712535	-0.03562578051679719	0.24698804377027034	0.8926885259290828	0.374951974915592	-0.2463550136915246	0.8816915227087797	0.014331696695309778	0.07042870020743566	0.902604667321774	-0.13436396585471005	-0.13047400670325024	0.4195874254431904	0.8027496520688517	-0.16954941249779606	2.052624144863562	0.23943835566143168	-0.48062201574770497	1.6195503606012245	-0.6492684690477623	-0.6874411239757432	0.16831648437203733
0.6844704528939107	-0.050645406156674455	-0.09341188014436959	0.06812749071812915	0.7353665118440851	0.37455985499622474	-0.5559419071922594	-0.5717934179383958	-0.7162821061899105	0.30055238456291533	0.13746109518557756	1.1996549442570972	-0.10614959536679017	-0.2850670972086905	0.944636689006791	1.3690301472970332	-0.012087946497969237	1.4685957297866976	0.41672765453263205	0.011533866174642554	-0.5481986155221776	0.017649942582250805	1.631083243259647	0.3542629187087236	0.4311923504742	0.15247539151500664	-0.27642015478766047	0.18570378090450024	0.19440065364393128	0.025559581729471113	0.2556376176289369	0.9713299793970513	0.41270578799433333	-0.25983791323023164	0.9107990363199784	0.04342021173101784	0.14188842704368998	0.9468929565667565	-0.10890010551517633	-0.0684533273391446	0.4722134726302567	0.7777407977991155	-0.15420962682458145	2.0280642746287176	0.26020731266129393	-0.4491442381328734	1.6967992085085015	-0.6116118150166976	-0.6602507001034844	0.2065836500888997
0.7367486408365368	0.09684699275516356	-0.09783749279090817	0.16683746924547066	0.8168729732938609	0.39250022408547114	-0.5219296436117435	-0.5029567428419722	-0.642399374956113	0.3568868813522796	0.18512244999552835	1.2777591261447712	-0.002037089473727016	-0.15718781710147933	1.0177608488278918	1.4048969934695221	-0.045307211027924225	1.4583204787156274	0.4927746780964428	0.06495477220153692	-0.5205308223243422	0.0908552074667667	1.6154956315720892	0.41178954997012607	0.45248463733901206	0.19676347096079433	-0.3026963327525468	0.21924954729821625	0.22674929175249475	0.08062868656758095	0.28439832426565603	1.052498850305903	0.45600648897700236	-0.26965724041565214	0.9282212856631205	0.08471849366862591	0.24961297262684945	0.9785651628506556	-0.046134578580033704	-0.02706391900439961	0.5171970529616988	0.7397087118230151	-0.10623928848580702	1.9999264267613426	0.29845287146021093	-0.4359145841687682	1.755682406658428	-0.5834764793187093	-0.6098857750597166	0.26197951202895675
0.8111309876294204	0.2277494122551212	-0.08291812192573975	0.2615963426208411	0.8656322271853506	0.41033267686397	-0.4754997749417619	-0.4429631414398427	-0.5511055934763298	0.41953894038842454	0.23172886719164149	1.3447927094368863	0.1086204283801527	-0.0179660135531449	1.1111889344241916	1.462205490414216	-0.07554780933785861	1.491051290825455	0.5450531057803598	0.09264054691172649	-0.4626431694521794	0.1682661381227175	1.5740798142282757	0.44613723236455377	0.5031173519611556	0.239493055569638	-0.3401943751962514	0.2458600877908133	0.2372221172574413	0.1603717842088246	0.2818777725733518	1.0933812360744437	0.49410803401780806	-0.25095541920792563	0.9529523819640785	0.13206122767376613	0.34044016611437744	0.9830970446254508	0.0051708065555682746	0.021752234780168005	0.5754554065074078	0.722020768061715	-0.0652971990677667	2.0218620417546695	0.3454699865494012	-0.4347508355104847	1.8275129249252111	-0.5503884836870838	-0.5536329997395081	0.339343423098524
0.8977397673765098	0.37648795137113533	-0.06088138981436471	0.36614774252688126	0.9255132840549463	0.46033046529332966	-0.4154673201211	-0.3561919758418654	-0.4512477985431988	0.477383693548472	0.31110836408867976	1.4515610843358766	0.18871428429817652	0.12045826493853298	1.189248903209301	1.522534850414767	-0.10499913395700514	1.5058740559145871	0.6257712653143531	0.15305294515308582	-0.41002392756189404	0.21368169517305807	1.538171514925278	0.4860662857657318	0.54706713961587	0.29280111419135524	-0.3659745416038953	0.2783082869076183	0.3051636156185323	0.2313546598818313	0.327421670912914	1.1027875965374	0.5009763336922348	-0.2478916876660115	0.9795005367979348	0.17469556867520394	0.4239198441399051	1.0140942129408297	0.05336977564802159	0.060669517760649105	0.6490520106624228	0.7024942942774028	-0.0194913390727433	2.0364624988680626	0.41034975203817525	-0.42470027891621803	1.9416369810405443	-0.5079012511124341	-0.5035131867373174	0.39481346066801715
0.9833958478368559	0.5196769442340093	-0.048360951799013396	0.48172583742009145	0.9471315326843344	0.4995893040190751	-0.37102773859779037	-0.27432800036665717	-0.3728690881183844	0.5557008538973713	0.38137242887742345	1.5386833916741585	0.23122972316279844	0.23687806449716264	1.2849634220565374	1.565204381548592	-0.14723806266724615	1.519550049979737	0.7061146851133808	0.2168141793973397	-0.36723704193199624	0.21245967237072677	1.498240606154523	0.49521562840025374	0.5795128087679313	0.36292490234686725	-0.38487067280072884	0.3326378671147126	0.3449904126376141	0.2926041944597809	0.3830963234680137	1.1633027052378844	0.5504869847134729	-0.23643715317579744	1.0436177846702883	0.23006253941768068	0.47373244447446766	1.0527375883316217	0.08212064189784954	0.10330012056100575	0.6931042468809856	0.6705367097282464	0.056771139610621434	2.102410883540469	0.46981940182987164	-0.4226063693141399	2.0281484171720385	-0.4718261184129629	-0.45085207701800345	0.44247927108348756
1.097801379176601	0.6537546169945752	-0.011763171031748926	0.6028214705316965	0.967975058675032	0.5026612534818847	-0.3372957931177766	-0.17425228911288704	-0.31010354775111143	0.6168620699923257	0.49637440881261713	1.6094696430350637	0.26817674344174836	0.3993657302096193	1.3585447063447909	1.6482659912927198	-0.20424872279819653	1.5339970050561051	0.7426052337535165	0.25408555729539867	-0.3299655519216892	0.20696833215553231	1.4412820723181043	0.5323917190203157	0.5758286837828553	0.42009566546521926	-0.4105521361548298	0.3768335343168619	0.35752916107252375	0.3967506754485339	0.43264756692290296	1.2340258856943294	0.6183302226397391	-0.22904492351129915	1.0812812955704754	0.2915173151766631	0.5035002585366908	1.0644831833093824	0.10069404735637225	0.12349693543577644	0.7281289112965119	0.6192128658020282	0.1217068500438256	2.1321539616105545	0.5000075870977974	-0.42429595219965865	2.064693416285265	-0.4304504066943432	-0.4002028921214887	0.5039974463334473
1.256530375525977	0.7746219204829521	0.07732345782638139	0.6962593675795055	1.0022535790591165	0.5734820796751559	-0.31901899569881126	-0.08851439081102866	-0.2830458345309987	0.6883880544438421	0.5777830216282467	1.6691143722578172	0.24861590857526633	0.5382198914149934	1.3981150498546882	1.7221153725818659	-0.25309192010486	1.5220208186108615	0.7564242706077134	0.3022837132014796	-0.3424801970250065	0.20283762894438548	1.4083054292455142	0.5727349138879968	0.5567011837089074	0.4545997428859289	-0.45660744738077613	0.37735498809284446	0.35219491120119845	0.4814236055503646	0.48827763711152494	1.3079307305726147	0.6464353960802456	-0.21535394722273643	1.1214452184900139	0.3252406545753909	0.5446430679542097	1.0648041673728943	0.12298552626101608	0.1225608337310379	0.7068146304964044	0.5754733473080678	0.16314478962033477	2.054982937248471	0.532418004850814	-0.42633225048201967	2.117896125547113	-0.38445313711177287	-0.3560639297929204	0.5639864489073795
1.3926125778498994	0.9372863600645104	0.13515954372331634	0.7765017198823047	1.0137886685172757	0.6220796152071533	-0.3309186279141107	-0.014511530058336978	-0.26219929013639764	0.7618349433979419	0.6589157276833341	1.708564361513965	0.266692198826224	0.6687320298584869	1.414906786173441	1.7774752086569308	-0.31269718601299373	1.49052024543775	0.7670628743126431	0.30846306572163434	-0.3174573936112208	0.2227592620150574	1.3742254867569625	0.6187373318401658	0.5087691526266724	0.5018912058838809	-0.4873025500362889	0.3733047024743631	0.3327295783374149	0.539169674790808	0.5191155623415467	1.3636874818140314	0.6534413700424738	-0.2158856369753818	1.1654553164084203	0.3405337357573384	0.5536425926566124	1.0643578544934504	0.130379931292273	0.12367120462394254	0.6365282116293085	0.5501499761119457	0.18976118327134436	2.0369138464709438	0.5425822826021289	-0.4126605605739041	2.1688509587073357	-0.3313937938942572	-0.3194238183382549	0.6360053538047532
1.5209087628381748	1.0505818221874985	0.20217310066789365	0.8389620784732017	0.9798859871588886	0.6806409505484586	-0.32356808029710693	0.03757476124160371	-0.2786623826917479	0.8199550275650973	0.7265767871509461	1.7310419530078	0.2668287779794446	0.7933250964725468	1.4311030790656443	1.809113229423597	-0.3603290667768507	1.4465593973000086	0.7829587433922629	0.33059536067495016	-0.29411629124345556	0.20292966877432508	1.3558745758200696	0.6429666131582794	0.4749936514783245	0.5479542966683197	-0.5387198372578553	0.3707531865138948	0.3332442866583323	0.5979700836167288	0.5248284989419489	1.3847992563224172	0.6646333258635219	-0.20452307157239452	1.1892789835596036	0.3690061134273277	0.567468460087983	1.055173277249026	0.12763132913176814	0.1042447928815559	0.6215745233272691	0.5308864022005968	0.23019348362295933	2.046548265019661	0.5741707844332409	-0.4425576930714093	2.2113899222344755	-0.26910972246324266	-0.2951958028245151	0.6653889533120317
1.6172326969487378	1.1235764108763082	0.24819949631456795	0.893338977912131	0.9659009851747694	0.7211748975216341	-0.3454608094139212	0.09225793071312229	-0.28397844758275675	0.8717023025443037	0.7806563077964712	1.7215707049239555	0.27773020616884597	0.8983571447637744	1.4511674373299286	1.8620277872498143	-0.39462778056773656	1.3589793429023658	0.783776308323118	0.3520218785849127	-0.27852041953701495	0.19622185032486814	1.3027702944703354	0.6485283174591899	0.4608920736438204	0.5942974038986694	-0.5965231206302276	0.35223665809126675	0.2853310390767389	0.6548884480189596	0.5288958034990177	1.4415842419659168	0.6793009350001915	-0.20673067808638595	1.21423159322682	0.39677827528510334	0.5759287129429256	1.0756005060274505	0.14697495805947008	0.09630575738836686	0.6119207615725768	0.5237741768638935	0.2862231890803014	2.0516084608904563	0.6222624276834593	-0.45399720621012596	2.2401660830490813	-0.2053384083885385	-0.2821521124584574	0.6850083632729762
1.7020783131604262	1.1730113827130508	0.2988907814244454	0.8994921592829337	0.9366718264727855	0.7324922205852158	-0.40496731704060196	0.07956274550133322	-0.2779156102663912	0.9162430134086816	0.8205212713747303	1.704459168961763	0.2830413264073278	0.9630211910034614	1.464297312420425	1.8656140251826234	-0.4220988282081989	1.273623625912053	0.7937337044972463	0.352187243402943	-0.24002941247115603	0.19139696719152594	1.2517289473286755	0.6552957199339181	0.4776777891950954	0.6443987346097209	-0.6175537036019756	0.3551828172658436	0.2123601456349486	0.6957279993784817	0.5129670865022078	1.4747397138267373	0.7127881320999517	-0.20288690262689482	1.241016899794339	0.432235732642784	0.5905129136505585	1.0639153726258472	0.18800262242909518	0.09053212501346389	0.5929081826056386	0.5395036733262261	0.326804858164043	2.0623287257919998	0.6651706068158508	-0.4860469071079665	2.2619487275951564	-0.1408641742672384	-0.25779560058442297	0.7173002461924808
1.780919033705051	1.1803894831411266	0.34328041013455424	0.8968807390514254	0.8955567654055299	0.7389574996289194	-0.4699498630987359	0.0664558098781463	-0.29393711821405344	0.9348010016807884	0.8302400041954744	1.684125290795278	0.2671394234622976	1.0066028501304287	1.4540844150498748	1.8437025580976012	-0.46623142512618854	1.185636646761402	0.7890219924544744	0.328592594290822	-0.2479497865393951	0.20437790995385735	1.208690168687324	0.6367627639624247	0.4882908997064189	0.6888359955632714	-0.63069383180685	0.3527788825627288	0.14580112830111508	0.7198091774257984	0.4766406357999882	1.4852213434135988	0.738218902709457	-0.187496762958181	1.2420728307695852	0.4641356207331583	0.6021230986558643	1.055248802911029	0.2209153642413178	0.09345872578789197	0.5745229279924423	0.5633012091533913	0.3395662369870616	2.055924510309664	0.6866581234135187	-0.48520368688301757	2.3030876491830696	-0.06739322686567797	-0.24153387249586541	0.7300551337218506
1.8373237537850038	1.2280242169468292	0.3279797670167822	0.8900564430360738	0.8770718832463716	0.7388122893415076	-0.5245042322209184	0.05831717839483415	-0.30561438839959554	0.9246923390692489	0.8127114620158483	1.6657972190677657	0.24254075773781816	1.0522768818354624	1.4362593411115063	1.8007125308780547	-0.5182654922041678	1.1270781050924934	0.8249258832984898	0.3201835948562016	-0.2764895668659143	0.21558902658867476	1.1677558523093776	0.6153936158109781	0.5031241494022491	0.7180009706951084	-0.6479670068128861	0.34846841665350575	0.1001948516234683	0.7220160821858495	0.4592469457101632	1.4770428401218474	0.72708299753998	-0.17263405534304482	1.2385179917319598	0.4868565071726206	0.6097702067822792	1.0546264003087633	0.2635929849903122	0.08433768598322615	0.579187589371443	0.5821776887543446	0.36075627665297405	2.053997322866675	0.7396139075134346	-0.4898586815161517	2.3244419143628794	-0.009369479116466638	-0.21329992573765938	0.7586847631758777
1.8746796964402972	1.2411809840720855	0.3263201605991447	0.8753773817083778	0.8738956720368669	0.6904885728901217	-0.6060906865231604	0.0369343611512024	-0.3479059181050081	0.9247072067703206	0.7934926255484005	1.6034423732261174	0.2088518449556093	1.1075416461473082	1.4258471902986085	1.7573769613381145	-0.5755921030614916	1.063192122747877	0.835393034933268	0.32364964144211594	-0.32817633228420184	0.21846776632991963	1.1345143275865666	0.5703480852544764	0.4930858117177596	0.7540006211567606	-0.6519867244134115	0.31802076346971575	0.004585299636866824	0.7261248312749435	0.3939066428050375	1.4829259392152097	0.7581999604688431	-0.15916010324394983	1.2389679255261254	0.5247193963354851	0.5833867807880263	1.0620695856481142	0.3064771418171854	0.09921574598153086	0.5687726438168212	0.6222601782019714	0.36454190821638705	2.0347269671030133	0.7743320920468797	-0.5002821404707685	2.3094519832573988	0.043791041277114764	-0.18600202067339072	0.7718836981989476
1.8919613574328469	1.2192022857453846	0.3447024752278544	0.8389463632551643	0.8977977605545593	0.6535202784798934	-0.6965323581238566	0.02950535812416391	-0.38211423304189174	0.9229391065819831	0.7644558818242857	1.5301279930865133	0.1910863312615479	1.13899897237085	1.4143924342641259	1.682560029645833	-0.6358133286185186	1.0199184998669808	0.8298263412285692	0.3048205418019183	-0.3642364137300178	0.23139769906601965	1.1250459309710543	0.5447102967756197	0.49994418019938214	0.7799310498136048	-0.6964966214674944	0.28891336674159607	-0.08704979663752718	0.7115215948920725	0.3017188090688911	1.469653275278808	0.7330976108147353	-0.13253032094075037	1.2531432770096647	0.5515903423448959	0.5589113116179419	1.0660158014877592	0.3465146229873147	0.1277410832235884	0.566345023352069	0.6693172624395184	0.3704921683423586	2.017901663965996	0.8111962433693055	-0.4808755055544601	2.3012781925891055	0.10215642611752702	-0.1632307516951907	0.7707335922973279
1.8889249276331306	1.1792739315592424	0.31144065915230656	0.8075211655873146	0.885971793825443	0.623782884964097	-0.7631253731873795	0.0035148577053652095	-0.43794740655642495	0.9086941158343878	0.7118536218186103	1.472456686810195	0.17489619649508567	1.1266534300698385	1.4071532786755856	1.611298067975558	-0.6803455900331175	0.9617683321153147	0.8570539096947154	0.28743210045640033	-0.41764055755499374	0.21707718865830147	1.1244173982417174	0.49067022525261417	0.5137656829070019	0.8054920417692715	-0.7466756389182934	0.237756236970354	-0.1481129201645408	0.6572925886440057	0.21632720891870924	1.413883519092271	0.6760451314211036	-0.12532540216158766	1.2436147180935857	0.5645752074254189	0.5488101780078597	1.10111882937906	0.39878254893447096	0.14827881814952543	0.5628896345970992	0.7199866558727764	0.38424377091295103	2.016791518953526	0.8445370110731488	-0.4570202292774585	2.330606561180538	0.13525356185578108	-0.11798961293175103	0.7690714141768954
1.8622662896654156	1.1126384800687183	0.2286758006479741	0.7603247737725739	0.8612272133893153	0.5832239433724492	-0.7757554359178799	0.011528757470645818	-0.4760225704903604	0.880524217002737	0.6753506646585268	1.4229518078176102	0.1711153657132739	1.1223980408356733	1.4031126042168198	1.5267978152742208	-0.7106295554535347	0.9310905825528044	0.8893174905559066	0.2532019799996995	-0.47477460726796095	0.1990994811524994	1.0830475984727301	0.4173395470031882	0.5153474459814106	0.8404578957948461	-0.7846604343806153	0.2042443596061044	-0.19434308571602693	0.6166490799955733	0.11950764150993105	1.3585518495686562	0.6251993200757485	-0.11490778115201743	1.2328088429508552	0.5655407958343812	0.5279366946583763	1.1192566181170993	0.46685981381400377	0.17108480358348563	0.5701758991976149	0.8015890185496171	0.37468325560567606	2.0618549019289487	0.8752693403540397	-0.4403527507440585	2.3380998533763786	0.17244287062688995	-0.07524643562182659	0.7738004910541679
1.8080651664978717	1.016167776850926	0.19073904399535824	0.7071793487527672	0.80639756037676	0.5281319244194098	-0.7912440847120832	0.006400127071680912	-0.4941991477203304	0.8560795871780101	0.6138573642752956	1.3826423631321174	0.13247893208896871	1.1170758406627257	1.40065784814511	1.4314527024895944	-0.7264942364884384	0.8946568456928816	0.9220036526093273	0.2088756097970519	-0.4974540567651607	0.15951570079676852	1.0278467115187078	0.35664450790117297	0.4820623001949083	0.8431052364125161	-0.8303451110698369	0.1587521637282417	-0.2210625446674503	0.5746433980540097	0.036281098862434795	1.3159971101877839	0.601665379130444	-0.09716899433243739	1.2150896953730137	0.5737568365277836	0.5142340841677249	1.1503641606200465	0.5124054847028433	0.18024668607584535	0.5865748157576423	0.8799020537060234	0.3748352327884143	2.0609376275273994	0.9338216562833302	-0.45104122176937367	2.336590485453054	0.20493365734909613	-0.03898952475659555	0.7545485378784895
1.7444548546123326	0.9561137286151282	0.11065800041148324	0.6644275199363568	0.787033587855922	0.47438082583751806	-0.7953148532869986	-0.0200193177317389	-0.4862813140597001	0.8314368368803837	0.5550151183574492	1.3472704775750977	0.08969295639877355	1.0530162658101	1.3960796527721047	1.3643830338191543	-0.7588803005169872	0.846557209877529	0.9380044514566954	0.15628218931958096	-0.5185572156001312	0.14835781201541032	0.9835923954740136	0.2992549544568915	0.440820478004039	0.8536848570859906	-0.8690889965345105	0.1203176315353763	-0.24127938003835842	0.5335131686051529	-0.03247586377937371	1.2770160243316846	0.6020548652387882	-0.0943810864312731	1.1837201608480759	0.584383563929276	0.4944202783713851	1.1739800226466133	0.5772990514651747	0.21620063102498813	0.5614727663912694	0.933707177536321	0.3530144720935652	2.058298185623605	0.9703541548121111	-0.47490697283177835	2.3093995514078824	0.2103545111972	-0.008934230952851533	0.7333286726754645
1.673174312449349	0.864956517408247	0.03162393110333172	0.6077560489952923	0.7332695044311894	0.4200456397088592	-0.8234954123190654	-0.051270118186553984	-0.4795126233549839	0.8035392113354707	0.5149692466888478	1.312319700552227	-0.00608659582969574	0.9946165216509846	1.3728828450420798	1.2809867298053188	-0.7779610860793064	0.8377259184544361	0.9576339246632506	0.11160828841536104	-0.5349315024484135	0.1140180841390119	0.9556776856323337	0.27074362084498904	0.4163093164959739	0.845989222725132	-0.9098798909786708	0.08941739582903546	-0.2647361837654544	0.4860480228585124	-0.0840178127417546	1.2086743151478547	0.6086104520964377	-0.08437029936865946	1.1497385315730775	0.5813685633870056	0.4601230344164505	1.1850275662204395	0.6134659596067727	0.24756728612364637	0.5337842802680576	0.9850083704215254	0.34973380978538027	2.0657593928004414	1.0177802897523844	-0.4703190168252241	2.2831010743757627	0.2222074834122895	0.03975542096765324	0.747776631210784
1.6048166559129122	0.7671304050171253	-0.0682034805236971	0.5391342772527159	0.643824212979874	0.38004656965294553	-0.8411295396904539	-0.07555754047516111	-0.5067988011983793	0.7759313264596537	0.4619763298805603	1.276225404536186	-0.08998829688987536	0.9625831775375284	1.3581705269152662	1.215100934431114	-0.8080675493568169	0.8192991467614095	0.9627756160413183	0.07098833909811643	-0.5605283870293073	0.07354162832422795	0.9165470337116097	0.25363220796417707	0.3865421033982575	0.8434680436809755	-0.9454627988479809	0.04772295764040453	-0.2452481640335311	0.43420651757561873	-0.11132568934247582	1.1564675986174222	0.56184855374136	-0.06854559565860271	1.1274554594569408	0.6029530770730631	0.43531608490005425	1.2126067468180834	0.6330306468045614	0.2562551394945832	0.5300725166415766	1.0088404902343218	0.3492918637245969	2.055828834337317	1.0581263019409903	-0.46710744762063605	2.260779608908057	0.2311846873934491	0.04343512045237209	0.7634018149723059
1.5181255366951558	0.7109035918673301	-0.16293755720718056	0.4824928897290365	0.5747092506245461	0.34389688198952034	-0.826984785691662	-0.1071769043037186	-0.5329494757648627	0.7426859584374872	0.4355511100396522	1.2344917018347568	-0.20292891486127668	0.9178931554403065	1.3606310752382071	1.1427926144600697	-0.8261830644858051	0.7815550440240547	0.9774234241318226	0.054812484890250666	-0.5772286352182358	0.005235322002451526	0.859333719643835	0.2466436960624175	0.3482459368900442	0.8325894914795766	-0.9860977044958155	0.0019509039708194343	-0.18401205313695318	0.38461312923362473	-0.13502571501286453	1.1087870671904174	0.5193958977728176	-0.04801409273432863	1.0993108403716283	0.6245546691935648	0.39894009495958843	1.234491401958199	0.6208295803468377	0.2837371894292231	0.5103305171331264	1.0447384153922303	0.3554252627022216	2.045305996045378	1.1354361887140776	-0.4677694540581114	2.211502594932373	0.24228489330274033	0.05618094661438829	0.7984071146173786
1.4440116587248204	0.6196110900954437	-0.2386934724801943	0.4435805131821633	0.478816023004246	0.3237165648715689	-0.8426065784253277	-0.14507211963901828	-0.5695481444468375	0.7431602764779236	0.4017992865301164	1.1975438606845867	-0.29583105104464974	0.8504854493070464	1.3678667554760087	1.1179009645092646	-0.8392464656435669	0.7267369249346405	0.9890907182413429	0.022298718952849468	-0.5717943245092535	-0.06625079410669768	0.8185397007501157	0.2341314595402409	0.2526671617133404	0.815664973725743	-1.024258939577122	-0.03414309879986829	-0.13213002156018733	0.33801595458222844	-0.16808704637362737	1.0860899418460053	0.494564223661777	-0.06910697781014737	1.0791155808199577	0.6295323759711955	0.3716195247235359	1.262405659270054	0.5982472998106623	0.30255942566193916	0.4548707335344006	1.0699464599830917	0.3463890657641765	2.0277335091243183	1.177977013781727	-0.4656598322779287	2.172315923060512	0.2697081395835552	0.0406661431817296	0.7997377979882507
1.3946343038814053	0.508527275542152	-0.3141934528904984	0.39286810325195987	0.3924632545243615	0.315678828719076	-0.8373452453336718	-0.1721416172897366	-0.5762435218769184	0.7302258345845839	0.3727273550201752	1.1627183080416077	-0.36904310024734616	0.7707430677927027	1.3525728953256	1.0860061001895818	-0.8594360075239009	0.6965397255625017	0.9846091537703625	-0.016418741205920535	-0.5418788575893503	-0.1247592941943565	0.7861601637703954	0.23236734725223712	0.20329674511549292	0.8003853839650754	-1.0696399596387853	-0.05756588413362822	-0.10109722180372124	0.3059300037242238	-0.1801780617179915	1.0795973956106952	0.4470355647478613	-0.08012846737259757	1.059892253461534	0.6331109648501254	0.38709584805476493	1.2822109561133819	0.588732938296725	0.2988067656573884	0.398818792046609	1.055769573136787	0.348039585013984	1.9889072883461818	1.2380551442520122	-0.47110672068753645	2.137071680043809	0.29087085178297467	0.04054275940871471	0.8268068335822022
1.3545423515762636	0.4301803087313155	-0.3798884184462348	0.3318683619260382	0.27567207323679055	0.2728998529737362	-0.8452794788014151	-0.18916650136048468	-0.5998418715101622	0.7118908185005319	0.35658363455458725	1.1394198011684828	-0.4564418148416872	0.6921849472979802	1.343764039653451	1.0506197588504391	-0.8953139441965258	0.6543058921163734	1.0027413963179543	-0.03982368379879724	-0.5369391648350801	-0.15712626475192804	0.7354779781883565	0.21588729955507402	0.1363059811603547	0.8049667266769897	-1.0845654270822687	-0.0768246916210197	-0.07259684370333877	0.2906926759098813	-0.16726057504398079	1.0400785073209757	0.4055036306028805	-0.11895728918793295	0.9983424940894892	0.6334091805900364	0.4154947018327686	1.2885988947140803	0.5923154368286426	0.26830754152690556	0.35031969964962145	1.0576979907313557	0.332549650402433	1.973720626068885	1.3001772010994148	-0.49120783387606987	2.0941467288585245	0.3149627876958597	0.04433581225711895	0.8587050963606281
1.295080835096263	0.30858021269544406	-0.43051350021945634	0.2854297429581639	0.1927599222838032	0.225859558713623	-0.8498584849947083	-0.18554867824026444	-0.629678669326922	0.7008494880409362	0.336122521703746	1.1184659576600557	-0.5516503298926894	0.6106008635526144	1.3406142134340173	1.0041186324021036	-0.9315190159482276	0.608836785421085	0.9963679697104599	-0.07114708763008945	-0.5315178277117949	-0.19463238456097304	0.7356586813480408	0.19606401464845746	0.05864432110394606	0.7942361996869491	-1.0863584192648295	-0.07731225636753591	-0.05386883405409236	0.2654337152189584	-0.1478663782649289	1.0219083699444893	0.395933794766066	-0.15844351088878036	0.9726235654279621	0.6563547141287266	0.41476021170241617	1.2682631997542788	0.5853754747753644	0.246366341809327	0.3076820628327156	1.0752533872739103	0.3067618206078499	1.923908373799352	1.3748841133460075	-0.5005387727131442	2.059523859037159	0.3430319868698968	0.046477158575053724	0.8918665209262716
1.245141012855969	0.22030420570064	-0.454494553300545	0.2643057958791508	0.11677555038658263	0.16390333657654516	-0.8689252697878164	-0.22797204708335758	-0.6739326078487398	0.6913493736802588	0.3220661557261356	1.0637558324181675	-0.6258656329309574	0.5196285815091103	1.3278422994695986	0.9856217488007932	-0.9758240680579041	0.5397811634166608	1.003674524897763	-0.09880111229521729	-0.516126289980088	-0.22156789623849155	0.7446736364945317	0.19272011060104943	-0.0025250144655925566	0.7744193702863885	-1.1034080767409238	-0.09560249352888846	-0.030930992435690013	0.24670023147842346	-0.13389442817033467	0.9792581641357458	0.3875179033986418	-0.2090263555585395	0.9359253581699223	0.6988944668778581	0.41426415303116026	1.2554580426766706	0.5918744572572546	0.21596351065420497	0.2700289887831562	1.0396730021669918	0.32134658442907205	1.8887846612844208	1.4376075134784583	-0.5016333877877672	2.0335422042446734	0.3638367034308194	0.02907264550123249	0.9240063167615791
1.2088811184415618	0.15039697946948843	-0.5224478893914781	0.2280102276385414	0.07454679899461217	0.12717454973265846	-0.8888450347866413	-0.2689559289469872	-0.7288459555105793	0.6761184599944817	0.30682650385073273	1.035239273656104	-0.7033335383561437	0.4134495495880703	1.3200795243697736	0.9724363898758744	-1.0312651842594551	0.49327534041698423	1.013221570604353	-0.12416397433357221	-0.5172858042017896	-0.24849553462935256	0.765616122560066	0.1777380667374755	-0.024287102874687726	0.7681490639599108	-1.104590356964316	-0.10196379231807687	-0.04837719403504841	0.21480507775397734	-0.12314782271002814	0.9544214778908471	0.36932542453336625	-0.2590160630282244	0.9089715387938858	0.7579665382867248	0.4226419626524548	1.219512813351617	0.6094895225930905	0.18695314004326286	0.22780087111941652	0.9854796867440345	0.31843535558363867	1.8528378316740597	1.4631139547753063	-0.4946959374152994	2.0079420748252668	0.397804734280926	0.031219932158673157	0.9303848925945444
1.176148077950146	0.05876760962409485	-0.5715662086852326	0.16235788376122898	0.022426461724220758	0.0845629481932754	-0.9468534153964236	-0.28916920911548977	-0.7885587652212289	0.6567283310737799	0.3004430873455839	1.0187545983802724	-0.7759489516206971	0.3877643130299218	1.297794416983513	0.9239997797488906	-1.0772343889214002	0.4603163695218842	0.999003124731774	-0.12519571850622666	-0.5171949891019081	-0.291021262802311	0.7877393522528547	0.15712964030521984	-0.05421199311570413	0.7479762301680696	-1.0995898085333398	-0.114074200977061	-0.08362266161918816	0.18108859071628275	-0.12238702301527102	0.944235317036924	0.32415330099852013	-0.3097452582639738	0.8821940305217779	0.803405420969051	0.4390730221228627	1.1769544722320524	0.6105209308495785	0.14713681004516857	0.2204510800020661	0.9337989237696709	0.3341497799759596	1.818998910787787	1.5183271147990496	-0.4616039953698511	1.9989249122796395	0.4389353116563462	0.0437018514344461	0.946955479155525
1.1521395742307792	0.0034636937900754464	-0.6264277176894588	0.11416454844797401	-0.03351351589043121	0.03892005633549268	-0.971238656326183	-0.31264279842063103	-0.8406793886074198	0.6385815158216043	0.28412436610622976	0.9787693580136139	-0.8299671077414036	0.3472589401409934	1.3118429431192504	0.8519305157183407	-1.1308923294419115	0.3996796163854898	0.9995753067993389	-0.122714981652064	-0.5364007610286393	-0.31440381526143635	0.8316872585919972	0.12320133881836656	-0.0848747654072104	0.7523822012586632	-1.0704789707529077	-0.13131825100295158	-0.12545157475159024	0.15215149125572247	-0.13046091684432182	0.9550710682577137	0.2665171358182486	-0.3710905167342211	0.8702645881166374	0.8159344232224857	0.45292330099546413	1.1092449869860967	0.6065795742259235	0.09128664287977654	0.1891086847587763	0.8865449221528309	0.3356762476029036	1.7648341611095808	1.5143145837169292	-0.46776631162249005	1.9747984525030362	0.47812266529484704	0.04626330635284343	0.9303721882727315
1.107179468562531	-0.05377065164433591	-0.6502578197921551	0.10008221639945176	-0.0657441001877382	0.0033334734081847174	-0.9920577871612469	-0.32119888147488346	-0.8722126215000465	0.6132513726535274	0.26731764678949316	0.9482432988780671	-0.8758554487499746	0.3168787111263069	1.321313273881983	0.8085677303335898	-1.1665536235621683	0.32914400016485174	1.0020043010264448	-0.11697840996866704	-0.5507917109634375	-0.3337664449794267	0.8623832257609931	0.09078649626280814	-0.10093155449993343	0.7464977414065006	-1.057280982541462	-0.14858416491882034	-0.21568433898910472	0.14472706420508102	-0.12673621996738416	0.9666178654733366	0.2329520643758037	-0.4288996174573578	0.848152563255027	0.8142765013556685	0.4820982693788828	1.057967030319905	0.614661462407056	0.05338029048677286	0.11357792504656372	0.8431626362162339	0.359976876268144	1.705560618241292	1.4976692379559757	-0.4653969151643108	1.9438937817123005	0.5137635209963382	0.07867438299242169	0.9142592088677419
1.0928228969439693	-0.12227049656203319	-0.6423275412084226	0.06616428581345843	-0.09857202444520977	-0.030060999659352484	-1.0357332942706745	-0.3046290253477847	-0.8940582723815401	0.6178919523031184	0.23939424572246276	0.9274433693075599	-0.895666621931942	0.28436612409869716	1.3406651852448506	0.753533614956893	-1.2052550544173046	0.30762533508086787	1.001949854674023	-0.13394603092526167	-0.5297939625122582	-0.34844302754851364	0.9123448434640423	0.038906628745163985	-0.09321609182595925	0.7676086948520251	-1.01757861096753	-0.1708973578361813	-0.3476978067642246	0.1449302228430674	-0.11697159131179265	0.9284726053526544	0.19850259149731478	-0.48802885575427757	0.8741056245958505	0.8295310903738301	0.5153946417176061	1.005140417217909	0.6319432289214617	0.013038719292530473	0.08890241086465193	0.805896019385794	0.36762389858242367	1.664726720710097	1.4457793856773724	-0.4599709763255092	1.9109531933605388	0.5441990030582918	0.10448428170178356	0.9091681720256313
1.0902447833898445	-0.16927320567696905	-0.6268950442286014	0.010258819500136903	-0.08966953651098016	-0.06304914521751429	-1.072131697678092	-0.2904978417232047	-0.9162159309202031	0.6116872929766662	0.21410039392734354	0.917232718665948	-0.8993040577102767	0.24034591717558884	1.3307001962269882	0.6707239033309105	-1.2431773440841023	0.3053495269687626	0.981350375556359	-0.12226399872033186	-0.5473374937715153	-0.38568112293711987	0.9675221604407147	0.001956084782131537	-0.047184936517087495	0.8125932983443598	-0.9421227165808688	-0.17663662895548685	-0.4656510880098227	0.1543701125721442	-0.09597290019277194	0.8943588928167191	0.1576874988273833	-0.512051755535005	0.9101589267489194	0.8410866218639435	0.5454946685956658	0.9456672421151587	0.6557223347460873	-0.009904395994412942	0.04828174095724595	0.7740365408284139	0.38295379776202515	1.6274191661596897	1.4003010502975157	-0.4528826890432368	1.8754467910962518	0.5687882310052522	0.1514048810409248	0.908207800767799
1.0970624012435184	-0.20383896285225406	-0.6375096570403411	-0.038174584477225146	-0.1006126832938939	-0.09308821612416225	-1.0960245923628933	-0.29411397561096786	-0.9315026011616359	0.5931304832267427	0.19909477005804624	0.9130106746520774	-0.92055169754865	0.22547532551556607	1.322113763002111	0.5938587639509361	-1.2686204437343571	0.29750853348440176	0.9818670214638011	-0.1343978076081204	-0.5391998121428453	-0.39232096498205526	1.0030892562620726	-0.051361090527235885	-0.006258468612818235	0.8533044712214448	-0.873151104178335	-0.21024897089418682	-0.5712712205630263	0.15578201136047737	-0.0740769858506671	0.9061273244265025	0.10469405152864315	-0.5763629411126411	0.9350663759303888	0.8359565229020411	0.584659321562338	0.8869446716894869	0.6636056628576353	-0.02367007470844979	0.02329653500576539	0.7567968928556021	0.4144769932737029	1.605161442059461	1.3621863818558957	-0.44248227461650674	1.8543122934559062	0.6061582934325285	0.1801930322602417	0.8833118582877395
1.0876010391059014	-0.2123670330828758	-0.6676951144562215	-0.05609142972675848	-0.07002099365886567	-0.10550964412674654	-1.0990639964863178	-0.26024156179502567	-0.9366907940620017	0.5957971360169971	0.16476385970956683	0.8966688315106351	-0.952670096871751	0.2340765530193619	1.2996085500690713	0.5267615891386586	-1.261154236929582	0.3030348536252086	0.9660706881542171	-0.15895435079375977	-0.5319183871702011	-0.41534788884525725	1.0565044368368537	-0.07303754819243113	0.0492013100638531	0.8872207453650228	-0.7992825803790778	-0.24964846587124478	-0.6576613965093947	0.13806958788567353	-0.057367891577378496	0.941011830673486	0.05983751498297228	-0.590661284096362	1.0104487795537098	0.8319838163051673	0.6000106199229603	0.8314089147813333	0.6700339094493858	-0.028533740466335566	-0.017405811851856544	0.7191417709232847	0.4493534568505478	1.5663165416867235	1.3066610359575637	-0.431374812175068	1.8171001827254234	0.614463402059671	0.22304761528155445	0.9080611350328109
1.0947031571415857	-0.22647975740556375	-0.696853261763062	-0.078248390471399	-0.03533130932250547	-0.11372659195761939	-1.0948048220787867	-0.2567991624489801	-0.9246861715804127	0.5862280446841285	0.15112972155051	0.8886596427058804	-0.9807458948194894	0.24978437229019956	1.2794526742353367	0.4623447634045381	-1.2794786263590607	0.3071152941163976	0.9597437490004787	-0.17543302105640252	-0.5160062843123876	-0.40920628168697115	1.0738126568709716	-0.08778007188484548	0.09360577752564418	0.9249065746940651	-0.7484354480296357	-0.27585999037173786	-0.7096866389412919	0.1299733399422203	-0.07111556684338799	0.9507515988663131	0.016605815300916087	-0.6018253752197313	1.0622661130718902	0.7951719077234862	0.635243540654888	0.7954518859398101	0.6872464109773248	-0.022335280653371523	-0.059666827176099814	0.6813530044899583	0.5057778651359423	1.578262370234045	1.2662725426891666	-0.4147356155622564	1.7777383661647501	0.6393162981839766	0.24730085289254045	0.9279279270700854
1.088454840710327	-0.1955108819183735	-0.7454453047348569	-0.118421127504834	-0.034427718925911385	-0.11883900758386219	-1.1262896414579397	-0.2352571199638418	-0.9276118827263303	0.5816833189974006	0.12991914310284564	0.8936181341299105	-1.0013232088925217	0.2770252872621209	1.2716817899837882	0.402464241501138	-1.280537231614953	0.3370380262936486	0.9292128743188032	-0.16630051746993613	-0.5084767395132814	-0.42482987648218434	1.0880713707879308	-0.09134899613826622	0.1563079874463895	0.9877369269213512	-0.6802011903310563	-0.30047140608416845	-0.7975273565193366	0.13659899882414436	-0.08292283116153172	0.9782752536242265	-0.01165902485101455	-0.6264935498509824	1.1149743043620974	0.7606563917116915	0.652998955541214	0.7587983791456439	0.682343822778898	-0.018969250650981425	-0.09339146680068848	0.6583555357900316	0.5629624853913546	1.6005427224610667	1.2189336012379202	-0.4105823631499305	1.7325845035893674	0.6488729283484252	0.28389305210069976	0.9600444526129633
1.1096990262590887	-0.21587342849564267	-0.7662371058829416	-0.16195677152942903	-0.045475476006417354	-0.11505523936404713	-1.169950832014737	-0.20433608634125844	-0.9173258597989868	0.5717302535005746	0.10395748893407428	0.8951666314765362	-1.0140905940563312	0.28557043490816814	1.2699568575671878	0.35599806811023466	-1.301865666770587	0.3899683270298119	0.8954679145470286	-0.14895811368975773	-0.5022786089463671	-0.43167375863204605	1.095717022488366	-0.1048303287058793	0.21385456585757384	1.0535158349796307	-0.6164607225696043	-0.3256484406303379	-0.8695765959429554	0.13864025942486363	-0.08979109290100808	1.0048713809234722	-0.03968462232438185	-0.6278978240181263	1.1642619126254978	0.7042722031392017	0.6809148466979134	0.7613972500124037	0.6875660608727817	0.0031462182547631417	-0.10300552448235918	0.6436141420061122	0.6099152950941876	1.6258573698110925	1.18408253817543	-0.41308164694710836	1.696386447139965	0.6490611930847463	0.2949644815829865	1.017376667032418
1.1179933355336749	-0.22209566601963884	-0.7726297818194985	-0.176555460742022	-0.0468596673354281	-0.10798812316331	-1.1982890162912638	-0.19740807647961933	-0.9350966565786489	0.5792865836874608	0.0891577999110196	0.8740029724879366	-1.0164128328832114	0.25591494293418104	1.2925176761120458	0.3316982431364374	-1.3048224274853129	0.40395280417794766	0.8758047046368207	-0.1589396134811769	-0.5039246326317198	-0.4279077771084552	1.1083303275103114	-0.12212217640540526	0.3213071933522816	1.1283166493745136	-0.5618015099978864	-0.3292483301152661	-0.918598664204872	0.14935392156671162	-0.09118134902074335	1.0128127326399399	-0.0619135574468276	-0.6084388152806168	1.2073464782083536	0.6503755542298009	0.6898054481304692	0.7746427545367324	0.686306516781778	0.016364012417298134	-0.14422969629969423	0.6348968390463666	0.6318502686622492	1.6403424082911784	1.16271312470094	-0.42578965659813955	1.6579405145889368	0.6426406827507256	0.3026012262395167	1.071684749718957
1.1224471934095113	-0.28125216563526634	-0.7996002706899591	-0.20472012483906651	-0.04894429283092633	-0.10427957634016391	-1.2154831960003214	-0.2171538163183444	-0.9751666235666192	0.5713195756580314	0.08350205512461648	0.8651871515173306	-1.0224680604660628	0.23626217862578094	1.3050914950843633	0.3311101352120914	-1.3183247107491636	0.4330261682285226	0.8601132680705094	-0.1793714289377239	-0.49517881417348625	-0.4477968081188834	1.1272098793677716	-0.12120122555890464	0.44052077398138306	1.1988919712759092	-0.5128957877210629	-0.3352204516628405	-0.9551826570092485	0.14019458424247297	-0.08653105381809947	1.0135256763144966	-0.08276074491345094	-0.5943601166088669	1.2292539788472805	0.6313843351278136	0.7066337902309611	0.8053912942883041	0.6887088337641016	0.04312857801073655	-0.17686984752974882	0.6259007592111081	0.6889993837126835	1.658741049640123	1.1820796339319288	-0.42667372848616053	1.6279941195159657	0.6324919453585727	0.31628153597363273	1.1304499110106092
1.1399590075228478	-0.318602726748243	-0.8179688487963869	-0.21933527761341232	-0.058404702352314895	-0.08990028054638365	-1.218757391586884	-0.25053573434201304	-0.9864278835426019	0.5635035719730427	0.0869823749049454	0.868952009570004	-1.0326143710914493	0.1886770131938677	1.3372454401180511	0.3401350114505117	-1.3239226771023367	0.49473868517403724	0.8663427409880281	-0.21680420289818042	-0.48345069270307156	-0.4482266230355654	1.1354021300667552	-0.132599629609685	0.5517665351007389	1.2542563777872497	-0.45480382545830017	-0.3408744536112307	-0.97115704803805	0.11823625272509863	-0.0806949519250931	1.0009192439363825	-0.10490803066080867	-0.5904580852341452	1.2612321007014178	0.6172788620026038	0.7173242713464278	0.8318646806824942	0.7032946326169975	0.0476528050584604	-0.16879971108757705	0.6274960620645978	0.7424698264841407	1.7038317686076447	1.206747467246227	-0.4353227587934936	1.604715493901762	0.6314803882002045	0.3134262777062332	1.1806963842779714
1.1398138973771026	-0.3875212953377062	-0.8503407727540611	-0.2363226799676188	-0.06347451155736665	-0.10668943234818735	-1.2296279499991132	-0.2828068010360011	-1.0107678907215767	0.540900284024098	0.05807958974522669	0.8539169573270776	-1.0311391327330062	0.1536151913346717	1.3659796400249395	0.34615651711480677	-1.3322805441226493	0.5332597528043924	0.8764342722351529	-0.22659604908709713	-0.505956620491569	-0.4349682300870786	1.1426134207560235	-0.12447230388233008	0.6547953057163001	1.2988097626979442	-0.4154972997733585	-0.3484196820427443	-0.9788634935592231	0.09712065333566731	-0.07810711778421338	1.0398294149609708	-0.11889495469622775	-0.614816862420869	1.2411818615933385	0.559893088936246	0.7460917467271628	0.8902016570299605	0.7037421848750676	0.06720893994880792	-0.19774398032035917	0.6114133750744649	0.8129740339934767	1.7506264310826787	1.2478552781923054	-0.4137436533845838	1.6204015414774229	0.6390451189264776	0.3003633737502657	1.208176587071347
1.1329518734103639	-0.4582826075203381	-0.8794655671147268	-0.23370946371119192	-0.10072487404783352	-0.13218183171196105	-1.2374791474616005	-0.31820546804996674	-1.0363030747730972	0.5261412991478605	0.05555797009803777	0.8605600060188545	-1.0387663313183284	0.1269317663940578	1.4046637690964894	0.37457250729744523	-1.3230611248940771	0.5729716457695022	0.9011770020856297	-0.26993300851050617	-0.4948090669811112	-0.3756294863768196	1.1567823442830778	-0.10168532286641514	0.7423969974840571	1.3209867086893439	-0.40155387028624806	-0.3400764216270224	-0.9953228163945086	0.08397661193198354	-0.07483580300550295	1.0876837884481783	-0.11858610270804493	-0.6725813653141638	1.220058865295111	0.5170774537845539	0.7729235829872072	0.9602767469363502	0.7296826577587477	0.07449999456262316	-0.18793367107775288	0.6151107684326399	0.8805195132375351	1.799038473090245	1.2948154451770089	-0.39220749459582666	1.6198850319811189	0.634578464897386	0.2821784364010373	1.2403829233644665
1.1105666765496227	-0.4853102101375847	-0.8931000705908492	-0.2365920837053946	-0.13301610199591862	-0.16328535136515707	-1.2424770559848577	-0.33459162618033805	-1.0750840920953835	0.5344352232887826	0.040936800627331814	0.8552444342588498	-1.0203169650176476	0.0969000927194201	1.4565472802733084	0.3923636294835089	-1.3215522505293433	0.5821188606343616	0.9034264092133807	-0.28290647379832506	-0.4860502749371801	-0.34468669357336246	1.1665504163248994	-0.06710117998399887	0.8162086045224679	1.3618515726301688	-0.39686755079636626	-0.3275540972808471	-1.008554932236935	0.0905664761967386	-0.09892985848522844	1.049589867862783	-0.11429443424129619	-0.6372693611182916	1.1825717727254141	0.4829599966678824	0.7748927363772916	1.0291846096279833	0.7398504980449496	0.09359543240058786	-0.18792346145897587	0.6205602304501546	0.93785733338691	1.868847155446917	1.3408513331433796	-0.3537398926815117	1.6186913707261614	0.6123351326207822	0.27161047503752456	1.304858740203676
1.090719853535043	-0.5677714186176465	-0.916511292523231	-0.2447190964616361	-0.1687731145859741	-0.16669142899327602	-1.2475479789265298	-0.38784349994156647	-1.079360131462494	0.5358128203993037	0.011411694142294825	0.8862859203897031	-0.9992836443476335	0.0472348443042256	1.509714354322923	0.42755257134893404	-1.348483477039317	0.5714182629443213	0.9394449500291856	-0.2908803653237443	-0.4607809733951445	-0.30119144222791927	1.1856600560564918	-0.05049118662753684	0.9069142163681111	1.4111926866344024	-0.40615261103253986	-0.30257274454998345	-1.0224960127087241	0.10799415510433312	-0.12992563106560037	0.9960161358472728	-0.1027735787221051	-0.6286895748660368	1.1784303208410158	0.44912630430813055	0.8117072861313192	1.1049371633070244	0.781778540981722	0.11778456709241444	-0.19314511426236589	0.6405477643268384	0.9865682853815081	1.937878584428237	1.3703921325013924	-0.3255250107197432	1.6467145209360048	0.6029511597533743	0.2476329276091786	1.3427896942198099
1.1147295614879846	-0.5935359749344722	-0.9172284394974823	-0.2313461942559239	-0.18532579906586485	-0.15805271347160627	-1.2739405437005915	-0.4464312548253167	-1.0936084811399032	0.5541454509662894	-0.009571822311643195	0.9000006373075768	-0.960282051545826	-0.006193709963256822	1.5428970031752418	0.46745414577564015	-1.3624441354139691	0.5811638360297356	0.9433028692911591	-0.2855983484521489	-0.4369160625048484	-0.259665954134546	1.1801974332106289	-0.023035600391516774	1.0164745204034564	1.4543638704758561	-0.3901527312004791	-0.29705976469195344	-1.0653642679877722	0.12260265856300379	-0.1484760092906952	0.9262529039776934	-0.1128673575979033	-0.6250078846443772	1.161452874709936	0.43344173285969223	0.8323345119636973	1.184990233010052	0.8144843889286857	0.13107082037136925	-0.2182755236808971	0.6531285981368813	1.0059694519468863	1.9748429204111773	1.4223662317698849	-0.31501775348190175	1.6644956113498062	0.5841669237538094	0.23644269133677503	1.3937658483865418
1.1248869706317481	-0.6496633785665455	-0.9567658360330625	-0.19221679803139793	-0.19241807402436722	-0.1403909934684418	-1.2885219525546092	-0.4626863767808079	-1.0962801532644095	0.5804014025376569	-0.03035754527057653	0.935764449316116	-0.9435852500646094	-0.07847882690095473	1.5696965911709664	0.48146256864036036	-1.3937072479710717	0.600086396692675	0.9667036495678447	-0.30786875610148345	-0.4136252327816604	-0.20289611970185542	1.2086183363753997	0.015417347031458885	1.1354187285721042	1.4817529670467386	-0.3886944996473887	-0.27372192057075917	-1.0537443377125169	0.10715518517338976	-0.1526777548361696	0.8578244708305027	-0.13233136747218793	-0.5999138007381368	1.1267931697234144	0.4117416113097045	0.8736318004668681	1.2862121606551264	0.8479389665992677	0.17022869429298693	-0.24540815278180586	0.6591437203580631	1.0122303156584205	2.00686855382154	1.4813877562316597	-0.3000168133061336	1.6650031962759795	0.5756511146963799	0.21426886470067918	1.4345567842349403
1.129955890805836	-0.6732690117646339	-0.9777312869250177	-0.16074295802200553	-0.19089288620729725	-0.12469967815591834	-1.2757845156793812	-0.5100021097153732	-1.1044042870699444	0.595383378171101	-0.04864085710464709	0.9311801534579567	-0.9189150572346477	-0.12787459422979927	1.5779181125682888	0.4907614379236918	-1.4012680247987068	0.6048414456898403	0.9991307896494732	-0.2978111355770285	-0.4032366340344981	-0.1330971047646362	1.2644028608638067	0.05641113507944799	1.232733567267917	1.514691997284213	-0.3974790831323754	-0.24302097422157054	-1.0291673698710277	0.0990804354985065	-0.15399862205866327	0.7592191347213159	-0.1201866306508804	-0.5991251159910281	1.1032803621230562	0.4014012761165846	0.9180914756280798	1.3361955089628577	0.8644819949339231	0.21966241914230844	-0.25013860948181377	0.67466586406284	1.0177801436808886	2.0263712655180446	1.563976253298592	-0.28413599115650584	1.6912425480309845	0.5589306699021763	0.19788745337847113	1.5104556731643666
1.127135274715616	-0.7176206610901689	-0.982558166840008	-0.12662297463268019	-0.1665111064119499	-0.12842643647510005	-1.2518515346472148	-0.5168645411598417	-1.0551224218760336	0.5881140998400946	-0.08114654582326122	0.9635826081934736	-0.887297795923151	-0.16416603727674212	1.5902787766953046	0.48528999702716646	-1.4159215533408436	0.6378851673181539	1.0265155403097812	-0.2996937015822268	-0.39450541086017404	-0.06222543768885517	1.3096067102817492	0.12540536109668818	1.3090784616834892	1.5521513755982743	-0.38334899447478554	-0.21276025729709502	-1.0310276930584756	0.07289446946684612	-0.15697367102790066	0.6721178250462929	-0.11233828108682564	-0.6026136418621852	1.0795314750546543	0.3896841563621144	0.928892736444775	1.3782842227594905	0.926039976210604	0.2583550461784582	-0.27216983240048365	0.6940387855107885	1.0251166439236872	2.043530675225162	1.6349775852954966	-0.2604294568322281	1.7138641021693282	0.5523062873925539	0.19068990431491395	1.5931683552878715
1.1295940186166542	-0.7067575016204831	-0.9408842385339071	-0.05718266453349452	-0.1413439913390256	-0.12931352108634434	-1.2491056198527126	-0.48787152054329114	-0.9814459907871406	0.6134880785864354	-0.11550179531821851	1.0080999368105488	-0.8466109710379728	-0.19100165534162988	1.6067820589027526	0.48978546113765553	-1.4380712036949868	0.652565553430996	1.0556683256329908	-0.3084465275464957	-0.36436290619056716	0.010250494711909936	1.3466777951340207	0.179852554739307	1.3386282887978866	1.588532796589417	-0.36515573168347915	-0.18916365403800756	-1.0825504213610806	0.07677275711687001	-0.1432086485375808	0.6058477836214599	-0.09949802314392847	-0.588002695964917	1.0648786311579876	0.40169029577641024	0.9634287313670642	1.4342714780952583	0.9999729616171656	0.29954849426032937	-0.2914943719411633	0.7283635997891516	0.9971700068364597	2.0391143938349243	1.693918724683727	-0.24413383318063797	1.7582526828560188	0.5421555990704908	0.20271470959658133	1.6492107665799112
1.1344976577326213	-0.6623427417749734	-0.9607531129032161	-0.024207647029717047	-0.09191789986357943	-0.15127051480667336	-1.2726191258928097	-0.458791566293178	-0.9469376029122143	0.6264355065067728	-0.13973827363616162	1.0363999078791712	-0.8142025074783135	-0.17335221574513823	1.5901119598598512	0.44417867670333777	-1.4531628423430258	0.6594556959883063	1.0689078379778385	-0.30162000327449756	-0.32374423107034095	0.07785596762980855	1.4038854973024262	0.25794553395526987	1.3928071388827716	1.6235034396092658	-0.33916914674317655	-0.168653138849358	-1.127674460297835	0.08825283253323765	-0.14768175423476823	0.5703038044755112	-0.08440504321305413	-0.562373577468793	1.0346367580005507	0.40670478687438233	0.9946670032578269	1.5062130916991876	1.0668528313987173	0.3649727662022951	-0.3142482089888273	0.7571515949457044	0.939930585828464	1.9978385644314596	1.745389487521963	-0.20906739408670694	1.78027852193815	0.5132352091766929	0.20981292839299162	1.697931463376087
1.146269492512398	-0.625466972388429	-0.983194402347648	0.010846269317231516	-0.024544319940345692	-0.15040137775673962	-1.2900438020992162	-0.45026827244751083	-0.8997085094080965	0.6337661868338789	-0.11715239199323271	1.083679930116335	-0.8006674085349186	-0.1481361310352946	1.580850150141436	0.4364416714706011	-1.4770591431193796	0.6629936584829019	1.077597788456051	-0.316586048473654	-0.2663328709630926	0.1513851461808952	1.4594354443972057	0.30396582617291196	1.4487445295543995	1.6559825529519254	-0.31381183537403545	-0.14824647713810538	-1.1682726108336634	0.09294590456206366	-0.16242565581117616	0.5173563505613422	-0.09667432750494243	-0.5168138281845825	1.0457679863831486	0.4304096538829777	0.9838311521992636	1.5731519511265417	1.140318506733009	0.4032073414378555	-0.31916243882682116	0.7713169491314831	0.8844391760763752	1.9586888677468166	1.8073123123961623	-0.197088429499731	1.7716897387587878	0.47286305580381016	0.21565588528398644	1.773651737087946
1.162045554457076	-0.5907033156687198	-0.9970473500317645	0.048139230062584755	0.04042777141207414	-0.1393956956198843	-1.293174832159475	-0.44353857998456886	-0.8737760697056445	0.6523143346933447	-0.10330502392521512	1.1080065820947653	-0.7940163707803973	-0.09984955381325	1.577168595258994	0.4143215596789429	-1.507910007576831	0.6583223170462527	1.0870814271691214	-0.31957536813296505	-0.24625624709642596	0.17665950526504517	1.4905590382981257	0.3386547114989281	1.509627432994908	1.7087070673216007	-0.2909659108106661	-0.1529308155659576	-1.1857641861693011	0.09332319917546668	-0.15371189722256107	0.46811316746731	-0.10579617853052595	-0.4717466061836875	1.0477567508480246	0.47140538478577765	0.945765051974323	1.628210021904713	1.2011676714560047	0.44533033100001695	-0.3420841673832624	0.7851646512986941	0.8528447838368404	1.9375490338568198	1.837722328999605	-0.19653745578752838	1.7754190935020802	0.4695991500642731	0.24018140468609284	1.8483113886064797
1.1480088573817802	-0.560829679370892	-0.9988459968578647	0.07501374959316881	0.10405038992555367	-0.1252883845603756	-1.2987525610642618	-0.43921970277103767	-0.8331161866008399	0.6574155159697271	-0.10764058228328566	1.1414887738875785	-0.7875446292098405	-0.07923069402032916	1.5716833333432094	0.3943321119273052	-1.5183798741076686	0.6650920990425635	1.1233495669729594	-0.33116377739251884	-0.23663633330183242	0.20766472990495538	1.5401570049220585	0.3844772837561399	1.557087019899173	1.7372652759152754	-0.265454697918274	-0.1353172657994337	-1.1851828351732236	0.08869397700429357	-0.13269573497048476	0.4517979390327954	-0.12766619958734876	-0.47654798067081305	1.0571448443605638	0.5230953685924111	0.9375646161628431	1.6833727613992466	1.2792412507015503	0.48729248925312413	-0.36108880553559636	0.7960730925778471	0.7965544196362286	1.8943961329958814	1.857872807248564	-0.20857822160838269	1.7905607422997794	0.4534793965893781	0.28089804978099064	1.9222341894598682
1.1423441426466352	-0.5422302568235121	-0.9555465689138407	0.09582518833636158	0.1467526166209745	-0.11861004420979097	-1.3128500704393737	-0.40937787602618797	-0.8072570601730231	0.6765233591169079	-0.054831482682127806	1.1307303127581219	-0.7680957184690158	-0.05977032167228817	1.5609653516653135	0.3801838608798399	-1.52243480508785	0.7008340855316417	1.1543367628529646	-0.33021736146596814	-0.24891583216438495	0.23611501757882997	1.573205480306573	0.43383758177675646	1.5862263138703585	1.7613861970574063	-0.21572427424335502	-0.12803768363115642	-1.1841775233287872	0.08342023674139247	-0.11765073514354593	0.44264499180059885	-0.15715020361318402	-0.48217525121932175	1.024711733745771	0.5820723262586809	0.9235132996632631	1.7517396304902295	1.306658232593667	0.5327931479255675	-0.36175356515818746	0.8125410600036131	0.754074520489031	1.8486675742127137	1.9330953568441405	-0.20900978276698998	1.8153877808316288	0.453445255315952	0.3165644324697718	1.9645420968039393
1.1314500436135806	-0.5394061655422601	-0.9539132629108156	0.08743026852977623	0.17223204649540616	-0.12011763935987355	-1.3146868841418484	-0.33629272097063595	-0.751204799314521	0.6761903275646743	-0.05726289187047941	1.1536792502954427	-0.755935587551605	-0.015139687978994704	1.5622303793341699	0.39630032800359805	-1.5143123981244544	0.7232182738221857	1.2043529919288403	-0.34167304230797807	-0.2459838017967814	0.24652106293007883	1.6103349289122828	0.45726227045761725	1.6229661746753443	1.7865870026831303	-0.18601961254699256	-0.13410819268363325	-1.1783498340754255	0.08911362320677946	-0.1233108866185465	0.47529530131904235	-0.17661821730971466	-0.4754280176689106	0.9725228393023058	0.6647365470088111	0.9091127366427603	1.7998598756467075	1.3325510402475174	0.5716504154333544	-0.3593293478996942	0.8420913192339083	0.7141131735663858	1.8032921053274928	1.9389089712822678	-0.20206395256619974	1.8311340692556708	0.45908997837123566	0.33871410821738485	1.9780967276806962
1.1390782611921892	-0.5538674605514307	-0.9235972607904668	0.061468728332766266	0.23372016011062238	-0.1300864539289594	-1.3099466735659373	-0.3103874061314554	-0.7060216576606956	0.6432068217246651	-0.02951645975479269	1.1540463042545945	-0.7394401158010474	0.03462746365853971	1.589830456450023	0.42023613706480284	-1.5121826426096372	0.7203220880874495	1.2335105217684055	-0.32004967411863233	-0.2410700562139058	0.2550718958055561	1.6190457191129695	0.48352127113622856	1.649405137457779	1.811075240649697	-0.15377458364699542	-0.14312486091068696	-1.2167374328969007	0.08984671416501569	-0.11909055476131092	0.4966047848595367	-0.17030090077379717	-0.48722930028614486	0.9559838801817702	0.7094453923049325	0.8860181114434955	1.817968247686684	1.3415692699280282	0.5845349078698889	-0.3716761802073406	0.8813646189958853	0.6793930656429489	1.7313803739786606	1.9717547128276927	-0.1984061575034401	1.8822183086827864	0.46059316986694016	0.4188023497308733	1.9532214140004118
1.1122374001052502	-0.6145315074885731	-0.9014464485367266	0.07210119585032422	0.25430564736725897	-0.1608725920751572	-1.316311812865394	-0.23988922008922914	-0.6536418803734678	0.6256771584304663	-0.017236990105487897	1.1657924003408962	-0.7265641620070917	0.05827860602530717	1.6198099903715828	0.4371489946860865	-1.5067236362900545	0.7095015327266221	1.2797585810993513	-0.3150122648858673	-0.23005548195684597	0.2801156008580501	1.625558889520724	0.4967502331140542	1.7005367225947583	1.8412650798278887	-0.11343373621768901	-0.1450838654527432	-1.2444820547023827	0.10501374264113435	-0.11084194960170521	0.5074580531239273	-0.23569032473978097	-0.48875008628375055	0.9383796042804396	0.7319324355650816	0.8295826858401947	1.8415478519226156	1.3790262957548092	0.5700569157528566	-0.4102174910904986	0.886960982475635	0.6564791079546815	1.6608334679686891	1.9593173397226882	-0.16620666717433544	1.9024826607354057	0.47368488502842465	0.4913199693833145	1.9225926777486468
1.117152178381783	-0.6611219084713567	-0.8954010385841975	0.06269002527735065	0.27324617559653863	-0.17058248667886655	-1.319252432775669	-0.18674070322247774	-0.5895004373868736	0.6094853530234657	0.011042993515854364	1.1742852483041708	-0.7308118195481673	0.09229211502741284	1.643404146536056	0.4773520013447339	-1.517241173832415	0.7024574808924201	1.3260345681286578	-0.2900744565757773	-0.22666126759877372	0.27983504571377626	1.605134942956893	0.48867083949831897	1.7475145280153612	1.8543432739508154	-0.10633384345269022	-0.15700952424141068	-1.285447448916221	0.12697099924508018	-0.10665135584328753	0.527131152841371	-0.3007874696818075	-0.48612006863704804	0.9327581194801784	0.752467282395682	0.8279536483595435	1.8591897982709849	1.386127712676102	0.5591288515429091	-0.43754410294817025	0.8709783161228607	0.6422545513666591	1.5640168254180726	1.9259046116442886	-0.1498869515163181	1.9303172794012418	0.49288203534345454	0.5427185135010995	1.9194882949531902
1.1448313516187938	-0.7502055420441284	-0.9018744584688013	0.03574815481232268	0.2996125188636004	-0.1957615955238819	-1.3099366519790965	-0.1707239591150504	-0.557667131556204	0.5602204022898111	0.03345403584795843	1.1523462324619054	-0.7122881735870926	0.13449146356043232	1.6373431348479073	0.48477801848911567	-1.5078652315660075	0.7116554743028729	1.3552692651599894	-0.27866057995976545	-0.2319042179187197	0.2904828342328184	1.5749608824292214	0.4851083956062232	1.831888668492594	1.8695283364804305	-0.07090892844313013	-0.17416502551288898	-1.2437637317399122	0.1405245826650221	-0.13836703823254193	0.5118752676186209	-0.3892240384449358	-0.4997573881615823	0.9111457007693969	0.7361941618217809	0.800742253969036	1.8866269577868189	1.387012905156681	0.5465035937821529	-0.44354168677861205	0.8651300255927842	0.628408220117334	1.5035483959618063	1.9236389540554106	-0.12023283404016465	1.9356218207725715	0.5142700799474864	0.5591343008863495	1.9228329277948102
1.1526620309671405	-0.8897516786679329	-0.8741459480943726	-0.009356017641101425	0.29857793818132544	-0.19011075305832364	-1.2833193173287383	-0.17376171036723392	-0.5016216905372028	0.5132801608391386	0.057927600224438366	1.1181073997502775	-0.6996013596377602	0.14254446496222453	1.6721059098360507	0.5236638452616071	-1.5278378413939036	0.7258484732150958	1.3691162076962304	-0.30746132364822787	-0.21287472458765117	0.29611722430418397	1.5320826041098257	0.4980262501022509	1.8633427627602521	1.8972910131479392	-0.0559260346208341	-0.1816610601919515	-1.2063929299898688	0.14941841637242148	-0.16791307849554293	0.4800892782265186	-0.47067479535071743	-0.5364109508263832	0.9120029423179904	0.734230141860694	0.7573044318872844	1.9076386895146562	1.3769763065819711	0.5514565632405923	-0.44801463420502224	0.8883506456755115	0.6568813217231114	1.4701611264116605	1.9214719898842305	-0.10503077798465721	1.962369873025016	0.5463226878118922	0.6012853918979865	1.9402038866300004
1.15823958929732	-1.0073336825386865	-0.8578948046421226	-0.05235884093987285	0.28484669955388725	-0.16975703082594565	-1.2278508363211074	-0.18431193233699497	-0.45944950802305734	0.4689355154615007	0.07912104912433782	1.0899982819646756	-0.6530133191707228	0.15753102116585166	1.662987747948165	0.5279285649527894	-1.5217515849226981	0.6956001315966123	1.3744819144412617	-0.30757301766091827	-0.17574399798216062	0.2808397214478161	1.4920966987252537	0.5483758999979006	1.8868823159495467	1.9138751943267707	-0.0663923789085222	-0.20162989750638854	-1.1839612891168316	0.15708254911761824	-0.1675847203210957	0.47915211639387056	-0.5365787104753114	-0.5658636363903513	0.8968899586080383	0.7312663766217564	0.7429482817775522	1.949478811689382	1.382064838206857	0.5653864591859793	-0.4427022292347257	0.9108175000236607	0.6773903811063366	1.4611736596759564	1.9382943544477094	-0.10195433351176911	1.999413532494286	0.5719584921091064	0.6502337894261474	1.935819008824101
1.1881650946857207	-1.1012038937936457	-0.8337361148753304	-0.06497142593008397	0.3063324418063251	-0.17884258783730198	-1.1826248465618125	-0.19000375585361592	-0.40420710310529584	0.39025154008307833	0.07831931602472793	1.0517815743102932	-0.6212025139267447	0.18541677178822868	1.652940508962822	0.5433127790834038	-1.539397579188191	0.6629155997025433	1.3592608234673325	-0.2767591491361265	-0.14859839160864405	0.28685225106146395	1.4802275315596487	0.5744188050686876	1.8915213125733785	1.9226466661338066	-0.04836354307532652	-0.23049351186125017	-1.1753757274552488	0.14684077397088133	-0.2069745669277907	0.45131169509750746	-0.6101457983850826	-0.5639083002882244	0.8689323732828449	0.7151670619614685	0.7725650176858997	1.9985828059578161	1.3611972205602705	0.5841952575395835	-0.44662045404091905	0.9259147603604928	0.6722931891342122	1.431934778793477	1.9605904848109834	-0.08833606500920924	2.02647952255763	0.5898836361227746	0.6518357334404287	1.92375870807741
1.212637469178042	-1.187248609546973	-0.8254717540185895	-0.09836401922741414	0.2902377684989361	-0.1692798368428662	-1.1300468775302506	-0.2440453714286354	-0.36747885747280246	0.3077254127891483	0.0686326530847369	1.033243810233759	-0.5870708330259378	0.20061292439235018	1.6226864223329116	0.6291942438853753	-1.5755628929302823	0.6522724047047261	1.3255134529088253	-0.24677833564782933	-0.11620821321696925	0.2837783425242025	1.46105728331487	0.5793812326288745	1.9355199889512948	1.9256771262934387	-0.04464805636614771	-0.25360025466537367	-1.1573708617279526	0.09983910939634093	-0.22944170058468863	0.4323624872068711	-0.655120161699707	-0.5673646321009647	0.8708378171389113	0.6811138460328218	0.7883503421263012	2.028814962255159	1.3634698329916977	0.5923172386468216	-0.4516458552833734	0.9553845149022614	0.68106841291753	1.43111014303182	1.9629385299485478	-0.09001831554494574	2.041775120190081	0.6251749827308777	0.6754033000602564	1.871591743865111
1.2451280522921218	-1.2704339172048904	-0.873332209915881	-0.12754643077827887	0.26931722507175043	-0.17016982473608727	-1.079730923814285	-0.31052737713943834	-0.3479877561790199	0.213856170414509	0.004936079513824382	1.0572083334990514	-0.5604394841438485	0.22940935235073515	1.5824198502250446	0.7012523886639714	-1.5764005131327568	0.6109705896761637	1.2914185437752457	-0.23499245433717647	-0.08817715961960788	0.2747961422529839	1.4456672104851038	0.5653264946276463	1.931350206619816	1.9130889127718391	-0.05360715744437915	-0.2681900284478978	-1.1472737874765682	0.05977826832096052	-0.2549371639712059	0.4514227823490099	-0.696293181779065	-0.5603902283547968	0.8558328941299604	0.634420223909135	0.7930076485692519	2.023610259025837	1.3685151651033098	0.5963507185817867	-0.45379100962862884	0.9825494168524838	0.7028118283937943	1.4202430231060545	1.9239417569036212	-0.0829813547111486	2.042083017859584	0.6306668504277079	0.7074908716533032	1.9019852614852923
1.2511961852747742	-1.3420706266331317	-0.9096445390493859	-0.14687315558883976	0.2249457818886616	-0.15183216790180207	-1.0378774843581227	-0.4016201423300408	-0.3319611333517319	0.1334696674753984	0.0006457586177537556	1.0586767955979581	-0.5547408815075332	0.2346715950498109	1.5400344726168673	0.7057037586390233	-1.5541680657585997	0.5738216733504864	1.23286559778883	-0.250636587894555	-0.07781126464741596	0.2755313519788873	1.4163091201256965	0.549629730836106	1.9080230918163275	1.897048094545	-0.06520283249026013	-0.2630148456900326	-1.1183636278204139	0.011438336527939047	-0.27110105976616705	0.4445940548519259	-0.7431493415493057	-0.5658876077238911	0.8766474636670207	0.5784404001152555	0.8272306049598331	2.0374196884931197	1.3719933884910702	0.6016274668597696	-0.47495668375542677	0.9866352257384741	0.745322819340694	1.4091271456521874	1.9480544182882813	-0.06758027773298247	2.0349232814723717	0.6540984941125318	0.750849507089079	1.9192354663705782
1.2296721659491032	-1.3947154580288526	-0.924845006065639	-0.18141221145914976	0.182528580351898	-0.12946871470473514	-0.9995506413113964	-0.5101107952333065	-0.31051103316129464	0.07690603725333053	-0.03342091762730133	1.116522578714303	-0.568975653694586	0.2453052624718981	1.4812292212189688	0.7305919946444652	-1.5380265068567676	0.5751626577562851	1.2038665854330648	-0.28690250801143374	-0.07069038779777677	0.28970548578959304	1.393465322553918	0.5298828038891034	1.9104419825174552	1.8718947934298868	-0.046496670098472706	-0.2570613084489396	-1.0793464684080645	-0.0226278198480463	-0.30552414823529805	0.4717050372576746	-0.785559256715372	-0.5661600725905809	0.9048745775773608	0.5660268743531786	0.8737031316326739	2.0564693948711024	1.3718721383234462	0.6247141664140725	-0.4774296803036323	0.971748352480559	0.787313983344261	1.4006169957118588	1.9552933659254723	-0.033072144701036296	2.025254625307216	0.672539659087412	0.7550096923954674	1.9692301173382443
1.2314094234097301	-1.393714466668989	-0.9669866462035804	-0.24506034119615228	0.13743547772454937	-0.08298090180805152	-0.9308406376104228	-0.624721748482402	-0.3008012866717834	0.01441861231922822	-0.023908611001233104	1.1676620237275976	-0.5941089442272767	0.25613744266477717	1.405315976585103	0.7651145312322725	-1.4908790079599983	0.5817654544469095	1.1703716209430324	-0.3320764721253773	-0.029103558844885014	0.26074398893978856	1.3693689490429606	0.4937398107166559	1.9155014515234208	1.8498875821148364	-0.047171137057792786	-0.24223977743264552	-1.0817654557234502	-0.05353910531138756	-0.3291250469096271	0.5131198535664647	-0.8190469399935478	-0.5508097782954664	0.9323356203677797	0.5689972082207486	0.9258360565050641	2.0672434315638712	1.3509898116401313	0.6347534260213518	-0.4853432692578902	0.9974453594842106	0.7985930868174401	1.4057994442139863	1.998219853402016	-0.008387265420109782	2.0352612995660655	0.6832844055670895	0.7571160783546711	1.9778049056350937
1.2115720837345507	-1.407306215739038	-1.0427149209134663	-0.29038452670209325	0.08333830904791785	-0.06356837080557452	-0.875801223685124	-0.7591875177231614	-0.30905073502814856	-0.044700244639325225	-0.03531877948576308	1.1822801538954864	-0.6120232846331737	0.2620713202383656	1.3514237126813637	0.7719647561804404	-1.4408965313779416	0.5662473160763485	1.136826239086625	-0.35360472247139213	-0.02445090667416892	0.26563762471718216	1.3593012015748303	0.4548367226052704	1.9045512584040736	1.853727449757486	-0.011385244518883847	-0.21842016249577928	-1.0862631273321273	-0.07113113848219962	-0.32875084249950226	0.545945333520917	-0.8270560144220489	-0.5290333548248018	0.9360337809346392	0.5895977413376731	0.9759391188925515	2.0819107340397727	1.333700730361515	0.6674794231117334	-0.4974303234877665	1.0298374342194971	0.8101517835905616	1.4273236525262216	2.0337866725971137	0.003490093748456198	2.05784938656642	0.6954611346007541	0.7805015394847297	2.0003796049989724
1.165473706385706	-1.389075216525153	-1.13218306827649	-0.33930525210734347	0.01081001880854296	-0.04672392467885103	-0.8285703438954737	-0.8503680174245002	-0.3056885541541686	-0.08970741260310644	-0.06289243233504847	1.2211110397277447	-0.617763501967527	0.2274353082725183	1.3033607704165315	0.8136915119445355	-1.4278449032230256	0.5131943565569576	1.107459884478471	-0.34816858558939245	0.0030839072702683614	0.30388849090920866	1.3480167943234833	0.437036034928968	1.8653009543220176	1.841296299830805	-0.011106902376679573	-0.16183094925942693	-1.1102559083190215	-0.08407417107475423	-0.29564366490306193	0.5992213779779662	-0.8267886162934772	-0.4981127038179471	0.9647527444769797	0.6043640185033021	1.0196700247629749	2.095289174674974	1.3488298359764428	0.7001017263318036	-0.5258119292857275	1.0294147566128378	0.8429684212595813	1.4683030382820332	2.0373138895252523	0.0036325508299382032	2.092967570030029	0.7014251273358199	0.802273370686725	2.043256062190509
1.1366300543349297	-1.3927260138230273	-1.2249340769463113	-0.3226815447991346	-0.026805115241354305	-0.053474055274677725	-0.7869731707313949	-0.903143409989875	-0.31214012232208976	-0.12404127955935866	-0.10353275209276677	1.2837722358714292	-0.6052382826525977	0.20001904035306423	1.2303448098484269	0.8530390987569076	-1.3908911842903564	0.4410203107424297	1.082863585153654	-0.26500263661715573	-0.01559367754875926	0.3324385808083191	1.3399625963489794	0.3864775594633442	1.842726256054295	1.823416103098808	-0.022967816974660223	-0.10145928305682746	-1.1503309847513064	-0.08802447792448748	-0.27512065945638187	0.6540287039964607	-0.813508795865431	-0.4770835727335694	0.9423726810616673	0.6100852940421203	1.0391898122405594	2.1034943811066884	1.3726916039372037	0.7201738969420574	-0.5650338814206852	1.0054955708114486	0.8554277321858693	1.5225962671231055	2.069698203584458	0.02656499851292744	2.105268974383689	0.700238961950501	0.8310304568519047	2.062560342077813
1.1040058615057426	-1.3837923226676672	-1.3125315445005372	-0.33260458247388247	-0.0866482698292138	-0.10223058508510818	-0.7575871579678523	-0.9424347608684667	-0.3125237382940195	-0.15353949173405598	-0.1369926519963686	1.34634416193112	-0.6562067914351833	0.1578775913781924	1.1711549529687884	0.9174866819053273	-1.349517378289238	0.41008925347447833	1.0889480145734962	-0.22864773699899135	-0.06309029912644155	0.32911073105351335	1.3380051658490442	0.33510471441301404	1.8444880118453573	1.8081260103124683	-0.024587240857177107	-0.03502312037149506	-1.1400580872718398	-0.08365602975106816	-0.2815738268998589	0.6747322438037273	-0.7942818694655696	-0.47023669090710546	0.9374404277130253	0.6332791217431151	1.0884441318806157	2.0937211962573077	1.3803416281743046	0.7208288612861663	-0.6219672533295574	0.9967982652611198	0.8661748980521613	1.54097516581109	2.0688957831883967	0.06510906636068493	2.1066567450389853	0.7317698911569556	0.8465308476575656	2.0675074804629547
1.0498373279093127	-1.3941386863893483	-1.4365257705447319	-0.3550444171431878	-0.14304656183462147	-0.10759637804749941	-0.7692909397431683	-0.9687279928589685	-0.3081010723776382	-0.17416610582710484	-0.17765386450192136	1.416261723026405	-0.6792261329033574	0.14626988796075285	1.1297565749703782	0.9125003514777849	-1.2932235106815548	0.3494112809196016	1.110479092136924	-0.18785316243390673	-0.06325733404229503	0.3300233669576137	1.3183814761352435	0.3423672315344392	1.8455378714838477	1.7843764530321888	-0.03796864189074868	0.015880388275998646	-1.1158044073013405	-0.07170514225301808	-0.29002564240138673	0.7069710487729128	-0.7815439949772485	-0.46761628966746266	0.940875384669338	0.6366238674427318	1.1525720029481579	2.076257255137681	1.4094198036197956	0.7278631148558536	-0.6462457267812528	0.9886089566118279	0.8834759125290523	1.5490360942812562	2.069527993197415	0.09476737375099957	2.115730801719195	0.7547928150256211	0.8761926183147011	2.093372724961725
1.034187921230848	-1.3900845668942845	-1.5499237773155596	-0.3453189422094757	-0.15696276359693304	-0.13530860041718526	-0.7778729972174354	-0.9663345616214325	-0.3318392287206522	-0.16785556519568454	-0.19143653603966965	1.4368519602478897	-0.6983503601312812	0.16053054913251735	1.0992603722390109	0.8545823695676864	-1.2428186534973977	0.30436186797501696	1.141923335753726	-0.14512752366979206	-0.026868534368872442	0.3490889187184856	1.2969440205453562	0.3513715494483968	1.8572986190800655	1.7701940922011787	-0.019379371479017953	0.08058985025029408	-1.1239546646804945	-0.04315221685180337	-0.3179249354423484	0.6776348179283964	-0.7911145600816865	-0.440136500601122	0.940447578538401	0.6861138861478027	1.2204888504658242	2.089423621903128	1.4298918674408538	0.7195707795331041	-0.6699535959835227	0.9677846666318098	0.9244175245074716	1.560830056205805	2.0993740269805956	0.1371954920262236	2.1141690019463537	0.7625848290864167	0.8554296710025507	2.144811391913663
1.0131637491561745	-1.3595616445515513	-1.63847693827976	-0.3553422579421734	-0.17071522750214363	-0.15342956684211853	-0.811989771632153	-0.9613190343849244	-0.3400111014026939	-0.1636131329248359	-0.18912942547767464	1.4820570994707416	-0.717872148040235	0.16884657995560887	1.0672350151826515	0.8400043442768498	-1.216113816042148	0.28310341809136347	1.1467310389394656	-0.14796478707162816	0.002925305185117849	0.35017343623271424	1.2691381815514364	0.3884148992049519	1.9007799265073402	1.7690618853052904	-0.02449957773196904	0.12104023309915939	-1.1154002974626036	-0.004580023383550897	-0.3058909181207185	0.6406791110435787	-0.782421975998334	-0.4308083070168345	0.9603216457978266	0.7391007799916165	1.2825834113901833	2.1370814092016905	1.4637995099454326	0.7266801582537311	-0.7016170270172446	0.931690686244958	0.9358066719908322	1.5784558483114581	2.1215871976594287	0.17441554699903034	2.117008130819126	0.7849073691173692	0.8531606560765479	2.1457686185373834
1.0132757428786163	-1.317139672515574	-1.7006517884986998	-0.3562582306506118	-0.17966623035699558	-0.17687396470605588	-0.8380735283659778	-0.9342566556424176	-0.34440853391292164	-0.1572986308743123	-0.24559927969605527	1.5214106770361764	-0.6991223076024686	0.11832507978906526	1.0326529584329163	0.7800767290710582	-1.228193495962119	0.2609228317369144	1.1618104549122485	-0.1129515385242923	0.0376627295690876	0.31138918259248327	1.2881681323119882	0.43117538165783653	1.9732835179586767	1.7909285102491836	0.010821864318706053	0.1679590477981066	-1.1396128574846003	0.05127032853439192	-0.3146946344582576	0.6327687061041392	-0.756584453083036	-0.4118400137758032	0.9790823671320418	0.7954422724779958	1.2747863238141797	2.1890819220654127	1.5065551018404708	0.732039438387676	-0.7042125389907742	0.9252072036453235	0.946190634399182	1.6012510283896801	2.143766040192976	0.2154306167233774	2.118237490354606	0.780511924029995	0.8381802884341856	2.154090578251621
1.0432524281939395	-1.2587994301549834	-1.7647169181984732	-0.3282432352967763	-0.1680068820583922	-0.20315618873485453	-0.8878120955143609	-0.8894164325438801	-0.33598773708909446	-0.1725414288173991	-0.28879298275889603	1.5118975643612178	-0.6543880473312074	0.10248872349913982	1.011157914114568	0.7108041403665177	-1.220336753562941	0.21767658509086538	1.1693009564297108	-0.05873017417383332	0.08963718425021411	0.2842806803912227	1.3247330238411685	0.4994598388935774	1.9726410643468697	1.7957184681040421	0.02272693863002663	0.2013266234884994	-1.1366224446779483	0.08651136528772643	-0.2982903556978521	0.596318219951844	-0.7693051683331598	-0.39420143270514896	0.9789052344219893	0.8290954589229294	1.2535188312156607	2.25500405831461	1.5666403242505116	0.7180555793056985	-0.7053299250458119	0.930584558542656	0.9440963047450959	1.630039624735638	2.1767711215461034	0.20297190696493983	2.103726139322375	0.7879283840831034	0.8180279301171443	2.1691911112578817
1.056816313061989	-1.2132662348693923	-1.816831105994473	-0.2955346281559107	-0.13731513039958027	-0.24771714617054755	-0.9468097499109008	-0.8324693899313058	-0.35948378912982387	-0.14704684961823472	-0.3326948817691498	1.538131887251804	-0.6154267099896085	0.12447881025630583	1.0293085125721204	0.6690923963902107	-1.2648420818210295	0.16810016915896137	1.165149559659536	-0.01462658345403613	0.11069720591274076	0.2775506836694911	1.3706585635179749	0.6110175669416049	1.9940654828960114	1.8062340203209142	0.04443750852526237	0.23092049176863644	-1.1008863735702894	0.11466872254725365	-0.29155219814070404	0.5601366204188227	-0.7502355349501053	-0.381894382823865	0.9826604757261526	0.852840525938755	1.264589097779719	2.3469852843917938	1.6180525155446983	0.7221091631542953	-0.7035920210495501	0.9239452170745531	0.9819916190448443	1.6579158064119752	2.2085475413658684	0.19280927016686	2.0611972159366325	0.8038352911048104	0.7829400001605716	2.201862601828861
1.097340428670065	-1.1697116170775776	-1.8379451458530625	-0.26213155804655586	-0.10227826116251522	-0.24148577927701212	-0.9959865355340689	-0.7370287817152639	-0.3847564093605568	-0.12955842222101333	-0.33849042701619564	1.5717614670315694	-0.5779727883733663	0.15471164353867933	1.0399778393396757	0.6548329528232094	-1.3007548550020753	0.14208970111773694	1.1907948264170798	-0.006714472224633036	0.17388619024048785	0.25284630618279874	1.3936954104280501	0.7493913184475999	2.010024641355313	1.807576480446319	0.06262502867868733	0.24657722338210203	-1.0556274895610303	0.11459992808782968	-0.2922770642993895	0.5385162093544125	-0.7315405449343544	-0.3957949689126842	1.0329422970268316	0.878381850140396	1.2660436812256268	2.4305779627563138	1.6861989526510068	0.7101028943132544	-0.6764616607528142	0.9351617931281504	1.041287989678071	1.7335362725555459	2.2548776644475224	0.20033749843606213	2.0117127057054134	0.8076727702379063	0.7320342120739273	2.1650074900351557
1.159746070446285	-1.1070930247983046	-1.8488807577379298	-0.23734042742143907	-0.04980937450927657	-0.21477941214489013	-1.036547333453236	-0.6668599205899927	-0.46067997756502066	-0.09160022816836097	-0.32637847934424674	1.6278383480421872	-0.555306586592915	0.18350757521513733	1.0707416440779167	0.6567798588611098	-1.2902925154730573	0.16313351117040092	1.207554417636553	-0.0009862349280647998	0.22511774497061926	0.191780651301877	1.39063355813228	0.8476941380034052	2.055357407306011	1.8336528915242076	0.07562964234923306	0.2500590478611473	-0.9943942145229696	0.11354651292790081	-0.3186857351371056	0.5113770537035387	-0.7112740546870515	-0.3917386569203534	1.0882197342189204	0.9367223076921863	1.2418328735008966	2.5068383581013984	1.7207148337013727	0.6980384299327529	-0.662742201920705	0.9584347020697678	1.0843663186330166	1.7712204563304297	2.3025794830012303	0.20436610090209134	1.9559241022482456	0.8373142238264639	0.7133786245471292	2.1262995598226064
1.1943590550240037	-0.9978088004528347	-1.853422186019161	-0.23048859235733715	-0.000981835867010672	-0.18193273559941114	-1.0909692744635877	-0.6058341357153547	-0.48134920613259646	-0.05738842243822655	-0.3171727254233624	1.6589338887480376	-0.5451915567879857	0.24239853922557736	1.064838181623252	0.6586347159983326	-1.287256624739204	0.22059695410617813	1.2785720116841595	0.0052314822298729965	0.29416024899519455	0.1381047967428565	1.3841832409974588	0.9591579822867805	2.0630991495038686	1.849370813980143	0.1002883184573424	0.23957968539454488	-0.9452982721466732	0.12048507910886083	-0.3267212172551831	0.46899471268652554	-0.7195762661014198	-0.38209590926746284	1.2022903029828655	1.0149895278475616	1.2740889370538926	2.591817041821151	1.7474017968247009	0.6627391318975037	-0.6329267118856191	0.976217840665818	1.125404699471183	1.790817325333053	2.2930863204902567	0.22430590239541726	1.9500059966804426	0.8885544224493402	0.6526118728807826	2.1057022063884108
1.2331636756166788	-0.9115266888362914	-1.8309378443036752	-0.1989309378517476	0.08604604805516147	-0.09846760172489918	-1.1775947257951365	-0.5334771906731037	-0.46412058659326194	-0.032895834683481485	-0.3106891531773458	1.6787727796901724	-0.4933310891400776	0.31039809629649573	1.0987228513247713	0.6735254203971899	-1.334668437199865	0.27647721612963744	1.3405122781525183	0.02996794233752937	0.3702757897721499	0.13960404794862044	1.3712444458121071	1.0467280951024747	2.0678015693361784	1.8819851176440736	0.14252834999133648	0.2566695949960883	-0.9635427679186943	0.11697763659166913	-0.3319960125330021	0.48997370800441625	-0.7359247302937159	-0.38784038848752445	1.317878851725165	1.0764420702728092	1.3022981064825516	2.6876470665797436	1.7708540970062718	0.6621973843301632	-0.5982968193961369	0.987852279720224	1.1835509064128107	1.8034556656802199	2.3087985986555486	0.2304650762124354	1.956225306490151	0.8874940920432206	0.6275475354707115	2.1321397742955814
1.2570993232047794	-0.8190557757328243	-1.8121436015250745	-0.196268330910062	0.14509522564520813	-0.03417481825297356	-1.2343269289034489	-0.5131332242421587	-0.4769555245340942	0.01245498638750361	-0.27297809131670236	1.7241466085889847	-0.44614466040601136	0.33226692483616965	1.1179021536009544	0.7125657521268844	-1.3480912044444946	0.3858322487818288	1.4018341062708866	0.03589766012838565	0.42373004407188175	0.12698682885159257	1.374448840351852	1.0828062846616708	2.085646393743847	1.8983844841142823	0.18003996381191137	0.2915129832600168	-1.0031242631760164	0.12734840134982603	-0.315429413316549	0.4943595377959914	-0.7725439745428643	-0.3957014528382347	1.392292467539353	1.16108042667212	1.3089499400702274	2.787163072016516	1.8195171560845758	0.6388038355677963	-0.5577669016556375	0.9919931766545524	1.2227296017032563	1.7965914461975043	2.339815508260861	0.2251973066332204	1.9681786526087204	0.8812989141138121	0.6142713635882228	2.1775055238502494
1.277934671454948	-0.799169692683841	-1.7896994642650477	-0.19878575917083513	0.20483452798111	0.03934934616595638	-1.3053567867926452	-0.4785340181615848	-0.5097487227745257	0.03614303468125538	-0.2629234042243182	1.8153535455773622	-0.4286326439118815	0.35517364431246723	1.1356241254674104	0.7531375414592204	-1.3522822004575668	0.4609599535079575	1.4760210592602119	0.022746526880075096	0.4491086480734177	0.15543489869823973	1.361750234459497	1.0840923292882816	2.103029050882327	1.9268923938143696	0.21151770597295663	0.297863350104216	-1.0246129810920013	0.13236072266691618	-0.28540136803520844	0.5581655150876313	-0.7646464351626445	-0.41589116914405866	1.4359933491191816	1.1899061965625324	1.2609993277827616	2.821906244756307	1.8247580786305195	0.6602726991250999	-0.5270143954972406	0.9988413376554819	1.2121642122389675	1.795812370422679	2.3867048940427993	0.20762585411953363	1.9813702828329003	0.9013398416149447	0.6168568720124878	2.2420434786595145
1.3180783997826317	-0.7792355453315658	-1.7663842304700743	-0.17865082314694636	0.2501125937433318	0.08509147748039719	-1.3171865542311085	-0.45122848043986374	-0.5437439177270038	0.08303571434381962	-0.251038200631132	1.8673555242987603	-0.38781696013463896	0.38364285705366347	1.2164770019510973	0.7932180576726025	-1.3450369787062093	0.535978247744118	1.558202467267579	0.068904477807226	0.5060623649451916	0.19863373743473262	1.3544457862407018	1.0953696621397593	2.127889774101935	1.9708393658208858	0.27378348776583783	0.3105859476825926	-1.0390942926113649	0.10907809780563119	-0.2825477496361441	0.590844289801926	-0.759086841986781	-0.42383905989474224	1.4812842335056973	1.2233279045344605	1.2199161224413815	2.8509111090461046	1.883406055884219	0.679177784643993	-0.4929358224217161	1.01934271314077	1.2166870792817643	1.7894045101413962	2.4628947821657485	0.2216306422034676	1.992019526141147	0.9097239629034449	0.607671743779844	2.2847614462918022
1.3456330703209438	-0.7598988581667333	-1.7654545024375832	-0.17897710100714148	0.31681621293459405	0.14660407813143536	-1.3330621794429105	-0.4341317587423944	-0.6219108721353128	0.09858960748085568	-0.20532024718869696	1.9232940058964008	-0.3706634049343937	0.4670673526970409	1.301054295976336	0.8965584550143969	-1.3201928547007422	0.6067208350667254	1.6386234505520823	0.12425049489970141	0.5319475874682094	0.28546500013068704	1.323566871152274	1.0871402299842527	2.149506517658268	2.0100647941764644	0.28029892063055367	0.3245362026832513	-1.0695495697807522	0.07709942330779065	-0.24557090193102887	0.6148058537435965	-0.7701102225919076	-0.4268926175567236	1.5631031134273776	1.246660987162462	1.2176834290420429	2.8508098608760277	1.936003451002702	0.694969937852113	-0.4438729321878211	1.0250568665124948	1.2075689141122203	1.7685653721644896	2.5242835183128722	0.24326735893209434	2.0392182308476863	0.9237960203447365	0.6107743538889623	2.3209134178980437
1.3699905007185649	-0.7553553186790178	-1.7781892637042442	-0.1930414728064785	0.3489346064779616	0.2140836952536623	-1.3370679508688843	-0.40745138785409607	-0.6899234265186476	0.1497753513021815	-0.13943712854758966	1.9874724240745252	-0.37223825956581924	0.5181971290787528	1.3650528798279749	1.003648624653098	-1.3046204529364904	0.6871353531210701	1.7080099657403423	0.16604374067383426	0.5673481242511358	0.3494238106298323	1.2942705116859266	1.044349789961606	2.2254058933968768	2.049959910866207	0.2878346678910715	0.3328696243484829	-1.0799756036201609	0.07967620577858814	-0.2258731287265447	0.6567780039896218	-0.7599919918016788	-0.4474651783580959	1.656848093627594	1.3239125922332105	1.2198527890850588	2.851424190989058	1.9984267476833018	0.7191687012604685	-0.4084966031255318	1.0322031971734336	1.2177238219512294	1.7383139965079835	2.5575603641495137	0.3187371402828316	2.0714705117281307	0.9399146032616856	0.6125593772191611	2.3410529126055186
1.4147165033799016	-0.7508640229992289	-1.7845298413672688	-0.19237993696149522	0.42615550241454836	0.2884536121058773	-1.344055860207761	-0.39814824174572794	-0.6986153119626384	0.16791803182316822	-0.0997988116135597	2.031353903431265	-0.3619298208346734	0.5348055346197499	1.3975717366892175	1.0819851425785298	-1.2879056838960985	0.8039439110851164	1.7810717748394485	0.22451925387456878	0.6077811149260687	0.4098440777875629	1.2436792388736666	0.9763506190387468	2.271233565911881	2.066383174128772	0.3018702608563416	0.3306657442386697	-1.1261490520012978	0.08553663379076384	-0.21701241436627122	0.7137104393476321	-0.7628532947710468	-0.4566758845343939	1.7532354705257536	1.4320670332542218	1.2175717779546555	2.842611495536886	2.0941839019222375	0.7102362150036545	-0.3684204462195655	1.0180395225013235	1.2274915379025635	1.7147944126391341	2.5526113898707785	0.35754936263690823	2.1075949404739562	0.9511948800016757	0.6409571215355447	2.365153388440584
1.4113116834767807	-0.705123524283787	-1.7710713999023446	-0.1793692331143485	0.49143505707641333	0.3568409469364875	-1.3372569293636052	-0.4117765936563683	-0.7295432840995535	0.17773888495742438	-0.08349411677126929	2.097961699205519	-0.345674948598177	0.5437305033672456	1.4328778248428313	1.1540559221455726	-1.27991837696536	0.9250452656689492	1.8262334059739609	0.2816289859702278	0.6269572097755173	0.47999173516493904	1.2358562511531686	0.890941462301295	2.3603155729830783	2.0764398693892003	0.3029097955095421	0.30200765044960415	-1.1518901397642005	0.09154862459635792	-0.22684581237537899	0.7396883609831294	-0.7665568303485897	-0.4966708002318744	1.817440786219248	1.5121541445212314	1.220035148739156	2.850187321451911	2.1456615550555567	0.7417602096789992	-0.343128951704775	0.9864424959465949	1.210573872506643	1.6428078110452748	2.539173351330686	0.4045183003843726	2.163713753025953	0.9718123072912324	0.6870103339242178	2.445503821419086
1.406421742517725	-0.6991792238179576	-1.7750985461908282	-0.16640492657759656	0.5362319154697108	0.4010148968846865	-1.3382834261872016	-0.41389642956559813	-0.7174738731427055	0.16622873416434128	-0.06919267593852538	2.147051626221471	-0.3458401018928584	0.5788887693475846	1.4493625718463399	1.195506004758117	-1.2876121308251391	0.9868039087507954	1.89018178073362	0.3469822203906225	0.6367589159396949	0.5591958900256538	1.280266578000323	0.8499647713768018	2.4393200433034345	2.082333126729839	0.3009840194755634	0.28069910327674635	-1.1985641171736678	0.10099281397914886	-0.23872494376566583	0.7609505485059014	-0.7422807981092288	-0.5382002993805678	1.8313651996968798	1.5809275549298583	1.2577688593452716	2.8455654793097844	2.178404400867877	0.8029247797526065	-0.3111546944993978	0.9571708120501725	1.1838896556462686	1.579609579044664	2.524663988589792	0.44817406350883904	2.2045860530812176	0.9748518560911119	0.7230331369833497	2.527766191937739
1.4164522555485601	-0.6960339376055757	-1.8007305617316305	-0.16789113719766058	0.5910956198921778	0.45119683257178644	-1.2950689120724717	-0.3998481691557384	-0.7402043981994505	0.14585020394263112	-0.030771316328388178	2.2058344373918723	-0.34774736029834086	0.5896054812787864	1.4831939528365337	1.2192514305297746	-1.2947386575478048	1.038875713599179	1.9118249213515672	0.3464914176107087	0.6751738653594033	0.6413985472978964	1.3269070736567505	0.8070301840519523	2.5678747761253087	2.1090666995975105	0.3258938246541213	0.2716463596312284	-1.1892752625997571	0.0999909946637879	-0.25868292533480647	0.7648969924538208	-0.7172683485639086	-0.546618418499646	1.862611298345882	1.594302307531486	1.2754103878492813	2.823455068114769	2.2456777042534464	0.8701480345344009	-0.2912697603280696	0.9355171782204781	1.2033889884556497	1.5277228287080524	2.556928154140496	0.45590864505048206	2.1910932186151326	0.9732423389153093	0.7747033785965659	2.612158108677101
1.424617621513141	-0.6490502452367248	-1.8385931076602113	-0.15932409833638503	0.6151521981102276	0.5128831682556576	-1.2302936696964255	-0.4466155500863772	-0.7994722133826617	0.15047454177389896	-0.013695789052838506	2.2884246564797377	-0.3522940960379394	0.569834436444456	1.5117393253532907	1.2422995499845149	-1.2641076201434913	1.0817575447796457	1.9394774157477237	0.3618774894476619	0.7002855378352157	0.6859458249886858	1.365111762181576	0.7653139547944179	2.6771006989115103	2.1228921502717233	0.34804165540517334	0.24169392355544708	-1.1581999249655293	0.10550100089827293	-0.25452950419991116	0.7565664704186863	-0.6973579125091958	-0.5619213276005536	1.88316816207066	1.6110728309399467	1.2623687679608073	2.7433103004068973	2.3331514180790585	0.916802869469452	-0.289318588739577	0.9319514587339409	1.2342199430965084	1.4825233732386254	2.5602522628756934	0.45108710132943886	2.183980336221105	0.9971958563510752	0.8070314852482919	2.6771262494328996
1.4368493229892358	-0.5812258709604656	-1.8373052249370059	-0.15196039617050872	0.6494748367502531	0.5575851460150008	-1.1386186270866236	-0.4072099799453125	-0.8338066953503134	0.13971557507826302	0.03995354420789621	2.343018545915709	-0.3523266848462754	0.5469574938837771	1.5308757649703644	1.2972722063681688	-1.2600304941579445	1.1047274181521622	1.9804739999954013	0.36326787683766043	0.7186494862200096	0.7485606321879893	1.409893596766964	0.7444752687150782	2.786367876145819	2.166037423437917	0.37784243010819757	0.21534793613158754	-1.1217804119551646	0.08226674714127039	-0.22409144488111932	0.731101652185332	-0.6425884840570546	-0.5812231289878707	1.9171632991073526	1.626025027884113	1.2543482266646104	2.664747193301837	2.375623430347085	0.9757792872593478	-0.31359252458292686	0.9139881643050123	1.2963918976317648	1.4755572512520296	2.5857981243260446	0.4720660015347514	2.187956232214254	1.0122560597918144	0.8329596064520818	2.711372572767214
1.4290735867977327	-0.4673823880103514	-1.8429522757433614	-0.129414296693525	0.6897454046585977	0.5801400178714861	-1.042258922125117	-0.40100067816440355	-0.8070967939447502	0.11527411438881877	0.09657141261809679	2.3835582458523303	-0.36798728047741014	0.5265098513556645	1.554444435229421	1.3332973064565536	-1.2489345354757644	1.168772484333158	2.0077555194468326	0.36016430993286846	0.7174384019951608	0.7528975933312901	1.4961002277351558	0.7979677058351926	2.8523074591456234	2.1951442946754374	0.3927607485535021	0.1756890260999369	-1.0988014503882593	0.06495849111558202	-0.1922483843019282	0.6767636369599781	-0.6480880198992283	-0.6215366404322834	1.9879296270918165	1.639212469471659	1.2823702375009065	2.6714596733341853	2.4435765297544165	1.0266115038269388	-0.34331385924484714	0.8972962617233999	1.371728376347974	1.4575443511249278	2.5815371432924166	0.5060441104253011	2.211259400396316	1.0274469755365279	0.8376982444906786	2.7386415819336216
1.4258158941315946	-0.38587285273547123	-1.8502225814388769	-0.10454384163450763	0.7418739288218443	0.6134042787423684	-0.9722711661018844	-0.39882675665168377	-0.7774117375568874	0.0890963141886969	0.19249946907565244	2.4323822095835568	-0.3643713408421929	0.4925534147751616	1.531854655428408	1.3281893103546583	-1.2426703329615447	1.2061638015708156	2.006875967574916	0.35511221630426226	0.7184662343220343	0.7518685214977481	1.5687226950905517	0.8402316948410984	2.928412373059856	2.2058525629596946	0.3683535999845922	0.15615910637681443	-1.0943874366058466	0.07718993101847038	-0.14544978600974207	0.6693110107599756	-0.6646180860291105	-0.6504215398750777	2.076639554306687	1.6563898931493821	1.312698011886029	2.6805432760522363	2.463572868874086	1.0504304090777254	-0.3712995587146781	0.8634622349293469	1.433577768017408	1.421192037631763	2.5697254006352495	0.4879112094140086	2.2347232108407287	1.0505040406786195	0.8531333889443902	2.78973433913323
1.3911323113605625	-0.3222923892597096	-1.826122355651065	-0.056582492873226406	0.8006088661744716	0.6266095136982439	-0.8841142731354668	-0.40481680510913154	-0.7009425821923456	0.11142014877877922	0.2683749417622737	2.4935131317908654	-0.36609009511216273	0.4589407361427466	1.517189833761689	1.307545948488849	-1.2396113787221164	1.221377234835188	2.0288526553983584	0.3400904762343934	0.7534650764578061	0.7619851403958133	1.6292021345911312	0.9048352567059768	2.9708604107156726	2.2357331892077665	0.37319042463760665	0.13689701930592624	-1.0294991653175694	0.07350190304529089	-0.10078749839138443	0.6771123721029997	-0.6753082914259098	-0.6876101371297623	2.086005864116527	1.6622077275290963	1.3410910564229743	2.690027766795049	2.4737022271398748	1.0613584732876729	-0.41209038893503414	0.8235897966579039	1.5346764228822287	1.3939281821784462	2.5439807220101165	0.4460895812136235	2.2141955839692584	1.066936723311089	0.9049701548289996	2.8791262241108155
1.366097198518808	-0.25086925251827014	-1.777565424570371	-0.014242702106870292	0.826516137005143	0.6160277701152999	-0.7862178294146175	-0.40889434077658293	-0.6165726427659257	0.09601753233374716	0.302931098481543	2.532166462504339	-0.36097230908769257	0.4291907851753245	1.5257322458772105	1.2787722916938724	-1.2221734385069154	1.2280533991303562	2.0427251368625448	0.2867253973700662	0.7858620173310256	0.7904054874021172	1.6356098012907474	0.9668524399328937	3.0319536971602306	2.280249637193406	0.36025730094884806	0.10704187754054839	-1.0287320655885988	0.052713937268866064	-0.0573281168702095	0.6548920022952587	-0.6891557966509773	-0.7073056537336516	2.0766465170704467	1.6584925505863843	1.3638091038850149	2.739098923819134	2.423764384878461	1.0848610064239383	-0.4618271140082106	0.7804812714493288	1.6361125460449393	1.3797052654892668	2.540463517457686	0.39615313676146324	2.203750490202747	1.07155067254839	0.948434937314962	2.968409933674946
1.3303764545286905	-0.19695665198189172	-1.7482748035827924	0.049194544370950846	0.8789501080764459	0.6026067157346655	-0.6861404306991652	-0.4301596809522887	-0.5257492597157223	0.10353543923121904	0.3210297161976824	2.5600507428094277	-0.35222061317665554	0.3907345603628957	1.5553526602224463	1.2745788819829378	-1.1912331185278402	1.1829954716410507	2.0454815797752826	0.2380438470279191	0.8209675347751938	0.8392331716419072	1.6165439343742336	1.043767434860706	3.0846507491305513	2.32442594132011	0.35164674283100206	0.07161253702520122	-1.0182535683666174	0.045765696867049524	-0.0025547517450321966	0.6408405597954336	-0.7039999676279936	-0.7552923611705662	2.0304760128126134	1.6545336512468958	1.386691199263033	2.8115597763493323	2.3734396021914046	1.1343748294975717	-0.5168478839995256	0.7532850185772878	1.7055602146078463	1.3555296178100382	2.5754567705586293	0.3499153390351347	2.1983868235543027	1.0676800276068232	0.9787900721898286	3.058384204890091
1.312591580452302	-0.10548741985655286	-1.7403763032707293	0.0900336066491518	0.9232875483645436	0.5723832600290246	-0.624695791127045	-0.43227159707613316	-0.42677889639765587	0.12445519833790583	0.33229029344287103	2.591577242541454	-0.3836352602318679	0.3292539972574752	1.5674491976933271	1.2469766551319388	-1.1465471422260847	1.1344299605377344	2.073962988513808	0.21043863805707388	0.8534924762882998	0.8569680270663023	1.5924453161035284	1.1258862727435253	3.08402679395455	2.376228020233246	0.3046575497692016	0.06241658490032546	-1.0220337677703795	0.053425744941218004	0.06963101369047624	0.6445332985618667	-0.7220829448147141	-0.7541657084941875	2.0522040134018096	1.6785310455630065	1.3888188969446316	2.846222224196765	2.4096251576811865	1.1566340942908193	-0.5633651759516897	0.7453080004557382	1.7688815176938857	1.3474436313471145	2.62415982668318	0.3025431220496512	2.2044521845292597	1.0455594088215623	0.9930196198716983	3.1130429771728103
1.2772885700363101	-0.013028209366061227	-1.7148380981259979	0.13325793968787242	0.9718566692499312	0.5684764058501337	-0.550189802676435	-0.46622156476077176	-0.31046551073262585	0.15163152374073174	0.365794299175962	2.625163726418602	-0.40622783772214277	0.25314916375512275	1.6008229908362697	1.2214438534795342	-1.1216123081986906	1.0997271150247199	2.0793790025436283	0.15310811085638096	0.8808560389015321	0.8412746816047854	1.55158395441738	1.1523241414223484	3.078364217216111	2.4179462309204522	0.2839636611723329	0.052382152594781586	-1.0154219636369424	0.06679121851117258	0.16093912011834324	0.6309418244319288	-0.7604638708520991	-0.7788115842105178	2.104950708775609	1.7193988195800471	1.3875353072464023	2.8878489042832216	2.473955328582675	1.1517742376955162	-0.6016104078903146	0.7370755842889459	1.8229160379101237	1.328397278852043	2.66618033719205	0.2606670249651701	2.2409324805090405	1.023025192895368	0.9972440777038873	3.155719435634819
1.2931316174735783	0.04220854182848836	-1.656183483019629	0.2084465772074811	0.9890307616388894	0.5647715673098761	-0.5361834897415786	-0.5066002836214049	-0.17275300317742834	0.1897812276481552	0.3894763889172917	2.627117817774434	-0.4398650417942312	0.20499575551681765	1.644950677614741	1.201210643647766	-1.1121980554230224	1.0479611923760421	2.0846353982737895	0.12495190631185885	0.8596116139352994	0.8175561283206998	1.517812666394128	1.1996082169093216	3.0689902082778344	2.4411897158077784	0.23119924954904247	0.010266287926818819	-1.042677399848164	0.05483065679226593	0.26277476134522504	0.6184518803937606	-0.7994753988932277	-0.8064216825609274	2.1076703643002324	1.7452719514884252	1.3965093218032871	2.93233105640953	2.5357346079795002	1.1364846823281909	-0.6310662924640329	0.7116388235266611	1.814299999483333	1.3388730384909222	2.7125834075824367	0.21317120551193022	2.2898937878163568	0.9879113809090805	1.0042361494501113	3.1777809307116036
1.2932017038676227	0.08088640912563495	-1.607604774525561	0.2623171472881348	1.0265961224124103	0.5407843480934498	-0.4859406077102382	-0.5165768301828167	-0.03717981107529118	0.21858223006068686	0.439678293512376	2.6173510549297836	-0.48440740704447693	0.1691809085470844	1.6989437266899003	1.1872562217412423	-1.1159499763299585	1.0375988222877965	2.0967179531500717	0.07922377161973229	0.8570217618904638	0.8136582969684362	1.4905713844767379	1.2424400209404267	3.0651569213024485	2.4888031109962974	0.184531175421827	-0.012671119049422724	-1.072517721098042	0.03399990946138685	0.3370600365572748	0.5890426618675737	-0.8061789412822321	-0.8139322358427247	2.0973543335135396	1.789089013486898	1.403820125387555	3.0682061006517687	2.6015833875377905	1.102498487283312	-0.6605539402961687	0.6907002146495835	1.804089778517513	1.3378751229126808	2.765338615190125	0.1852234305779406	2.335203830369024	0.9447148663053981	1.0253107211297814	3.1940047270227034
1.2882918930545852	0.09104218743600168	-1.5931764005726867	0.3247815469350984	1.05704141827446	0.5563537123662157	-0.4877519379490308	-0.5859255387853409	0.11299748763182334	0.23113658617050775	0.4867897695726942	2.596038284118127	-0.5028667926450353	0.15170582933427165	1.7488138513388134	1.1358779393284122	-1.1112977102053856	1.0207059232711209	2.0881822269738057	0.01956067444183157	0.8478787895400695	0.7974160392681229	1.4514418549358876	1.2839431628816613	3.039015401622738	2.5154287628662333	0.12509733448124977	-0.040518062520293066	-1.1001985360868813	0.018380342431870242	0.3823140256059864	0.598621565209999	-0.8401699622141898	-0.8340388886904684	2.1071161283049427	1.793659805544283	1.3945764862728465	3.176094235179029	2.6602843703292485	1.0876819029366918	-0.695003462853924	0.6751148652470691	1.7649397296043212	1.343094778737388	2.785381961019003	0.14643844266591205	2.3409813739572716	0.9143359612108363	1.0446655158312017	3.194145606630925
1.3009038312818755	0.09728151495444656	-1.6002188810206008	0.39536517656365666	1.0552939714772882	0.5947423846965991	-0.4357180265505279	-0.6141459467068633	0.3024035431740618	0.2929968565633977	0.5481905934482223	2.594591493101679	-0.4995217044130955	0.12405796318222703	1.824474553819006	1.080173996704367	-1.1254922846365811	0.9391329196453391	2.0742227810567018	-0.04052192020644818	0.8382900123511499	0.8011586227144638	1.4054613186452642	1.3182251517099284	3.0399623453604336	2.5439651945442936	0.0799476606885174	-0.06628575005422646	-1.096683489454501	0.008825436965944016	0.432943235492225	0.6178757156346544	-0.8286561133839292	-0.8372095156557846	2.095056621472767	1.8128342499733425	1.3758204675005492	3.2648984578654434	2.722152434001821	1.071116278104107	-0.7253543906737587	0.6484805888453817	1.7530444961228144	1.304363930198353	2.815100122460994	0.09783229595994435	2.3814219479324716	0.8689534296429271	1.100649807282269	3.1780186650504776
1.2820147653350529	0.13048830619795823	-1.5750642933883747	0.4592508305961317	1.079478052971099	0.6605749237648674	-0.39192781522142595	-0.6171334297192612	0.4132632736861508	0.325157637552843	0.5200533096608565	2.5922015174736575	-0.5216233309664193	0.11561389162197473	1.887410838794874	1.035264502633951	-1.1391470379372879	0.8701479373488544	2.0915375137142314	-0.10569920646045869	0.8344032882460416	0.8496236922025637	1.3777755742978428	1.3096402397726412	3.039576227216226	2.5652246675178896	0.04224771178477524	-0.1003584361964196	-1.0923502976398356	-0.01858915511449046	0.4718830455368096	0.6203647415549788	-0.8046531990192058	-0.8717979200624735	2.0719263202623237	1.8363379987104707	1.364322337703748	3.3749114357457897	2.72966861925608	1.0593269199101456	-0.7477395470433645	0.6176761471844971	1.7729595507484366	1.300023885852747	2.8401410741077635	0.058341307511747265	2.3847575060187545	0.8196007557080376	1.1237557803077083	3.147659109478707
1.2683723042262574	0.16444264364032282	-1.5787021265331633	0.5021668460238421	1.074133634154411	0.7199599465964349	-0.38911003133271915	-0.6373610004927015	0.5084672271934159	0.32300893907239003	0.5525644296587543	2.5656593667072314	-0.5125268120157133	0.12059325362267222	1.934365144174087	1.0198795738082325	-1.168354120997395	0.8288345628390485	2.1219948869209535	-0.17592157487479096	0.8178309920460534	0.8827802092531115	1.3645023099100937	1.3178077512609405	3.038617538439923	2.5529746706945504	0.0016200723318109066	-0.14080444626728922	-1.132598219648759	-0.020260645495806178	0.513487190981483	0.5939299170322245	-0.7827122531111682	-0.8824804939917694	2.1104652176734624	1.9155176933436866	1.3537802069246165	3.521169890294895	2.794917111099247	1.074994217233605	-0.7810172322459381	0.6046977131462221	1.7926323921029712	1.275929486816702	2.8549808452470353	0.002497084092243057	2.407433723149148	0.7453729450478679	1.0781281299459295	3.0841563682191433
1.2322057078080462	0.1687149750723324	-1.5657554542825198	0.5246062316869178	1.1294884763436177	0.8055182016120487	-0.38080929411763864	-0.6451211835759112	0.5915792983726773	0.3574328540366323	0.5879512603179382	2.5714268297889697	-0.5054684747787375	0.13642133854714805	1.96928083459473	0.9875220720328046	-1.1985203177893446	0.7816148431940966	2.138010656864014	-0.20606295098680277	0.7996547714463003	0.9100439593602945	1.3683004434030874	1.3220619768581303	2.97000889541666	2.5512016828746065	-0.03801971620888446	-0.15407910706761813	-1.1449342041996708	-0.017226164887153877	0.547643900430453	0.6147766586709283	-0.7802556221759487	-0.8854978159170045	2.1669805785599543	1.998530603176139	1.3424741609462927	3.559635985612757	2.943637398667204	1.0889727858119953	-0.8131287521037617	0.590691039411876	1.7885019571388103	1.263280212072696	2.8564569554943344	-0.04610487269956341	2.4463325776343003	0.6831831523047572	1.0946812268181179	3.031403244208351
1.2188117704032186	0.1810843026270038	-1.5656683446290254	0.5095015124535359	1.134232432052126	0.886310732459646	-0.4038236964999361	-0.6451673659846913	0.6694621553169748	0.38066469540291	0.6239453725862278	2.5861840981567377	-0.48464539687433394	0.1659300964980579	2.006390629781686	0.9499243236552012	-1.2452480415846436	0.7314643721461052	2.1640812788697534	-0.2646501317418568	0.7414869215570388	0.9333300363350251	1.3867557356682452	1.3164427389818187	2.9154987031113713	2.5303343870981396	-0.06864121934216387	-0.17334010094400737	-1.144515915068347	-0.03093131110051406	0.5464447115956224	0.5971005019239872	-0.7743542741726595	-0.90466791433807	2.211486982279168	2.055912027810342	1.3127484638817437	3.5701630588636513	3.024053425140175	1.0856746858756665	-0.8493318334065704	0.5549017228045527	1.7994062122852448	1.2500441246982956	2.863199575364265	-0.06207682548219797	2.4946156176116974	0.6286478330637826	1.1135520299237343	2.94815848999308
1.2253132769435475	0.1482583269482267	-1.5478313029274795	0.5199609629039442	1.1271276159866426	0.949095155370786	-0.3908468868647287	-0.6684777633685386	0.7455673017481522	0.40827312497385365	0.6771085089165284	2.6056055744992332	-0.44867192905272163	0.22522569570629547	2.0363029735889655	0.8983164454401962	-1.2910235031497561	0.6956319961524752	2.162774610444266	-0.3228122058519042	0.6847232677157311	0.9933111737017185	1.4115120685450067	1.30096006527042	2.8534496641501623	2.50796968747809	-0.09291068523795325	-0.1915406961564488	-1.122970479982013	-0.049837103463637386	0.533119936876552	0.5879758739122787	-0.7691993530309446	-0.944781432389286	2.2320716970589856	2.090562739336649	1.2891326613580376	3.654121051571554	3.0326734507182698	1.0948177341752554	-0.8839696667106569	0.513886386678218	1.865865807513493	1.212114220727765	2.823710765570239	-0.07588573507909405	2.523906056780075	0.5846268554801071	1.121798389749225	2.876434417310866
1.2026331933862147	0.11535078823651539	-1.5466687240904544	0.505773862735176	1.1416286651170584	0.9963973520586702	-0.38771721687696964	-0.6665892919761894	0.8210876128429236	0.4180454507240955	0.7177688862689365	2.6517366599726118	-0.3983088250617822	0.2922406294340859	2.0663867680326837	0.8512111782867203	-1.3175621675648372	0.7036673016971509	2.169884780082195	-0.36947695364416877	0.6238901243808037	1.0616180344803017	1.4279145280209549	1.318787952915921	2.8087054714466615	2.4747772356120037	-0.14702144073300263	-0.20488750779370615	-1.1018972153388347	-0.08311964795024701	0.5179929094603739	0.6078739216646305	-0.7825420906657136	-0.9813502591773877	2.2563466766315594	2.11337834540099	1.259390357441332	3.7197257611253773	3.042476824926839	1.1036433522596059	-0.9242614734532351	0.46411321532892924	1.9564908344801863	1.1877018129836334	2.7974640378202977	-0.09702699445815459	2.5103831018897993	0.5443595645898902	1.1068949543725943	2.80018710292182
1.150660128125565	0.11810111126097592	-1.575086238320313	0.4926148371635091	1.1941081719896396	1.0582570136765501	-0.3526678622239107	-0.6421678773559024	0.8450881625107375	0.42001266669188225	0.7237660514043109	2.7296946851848367	-0.30734232481428736	0.3314923941754633	2.103619358945738	0.8044847154914054	-1.3579799478348598	0.713191496619827	2.1699211070055657	-0.3980538462857598	0.5770530636829931	1.1057339447753498	1.468788235885715	1.3091965167728166	2.767517089181454	2.4412687293954063	-0.19613693336786026	-0.19269019017205827	-1.070648890335042	-0.10706656931034417	0.5200642919517833	0.6125100992043353	-0.7916636557039938	-1.0027778439977584	2.2770692541338233	2.2046681214279813	1.215549530627054	3.7942019995274983	3.004094189896937	1.124440321861321	-0.96606169465001	0.42857771802399974	2.02148201175247	1.129166493768644	2.751653127936095	-0.11899576188405939	2.5183226225921667	0.5137343545941828	1.1048392073731124	2.739449123973606
1.1446895380624593	0.10819370001348998	-1.610693984371898	0.48367198008803614	1.2137572757955237	1.077055289393175	-0.33932606639594515	-0.6072719862508758	0.8633110413360395	0.4284780955211042	0.7225173582609228	2.8091586043656713	-0.19099467563951728	0.36633436314100715	2.106399639536632	0.7045173280743686	-1.3999661429840085	0.687586399850107	2.1421244057317863	-0.46040774787638217	0.5445037966967045	1.187250184520693	1.493369477502161	1.312547001457934	2.7060538340207736	2.383820069707885	-0.2409016277488342	-0.2011088810082053	-1.0307908988722683	-0.1093496854324757	0.5536197466061542	0.6078323186860785	-0.8119144166496159	-1.0556792322832405	2.2952949845517816	2.2139932619287066	1.171037496523606	3.8332701109917595	2.99262379152584	1.1627467421355973	-1.0021946699038835	0.3763844794454823	2.024453782270806	1.0769272610005765	2.6953020471096956	-0.15131571224529972	2.5228719222162006	0.46974390906359986	1.1028545496824713	2.6825765292759747
1.1470051286973109	0.07733558139910304	-1.5945887495892515	0.4814033012784761	1.2269561389736936	1.0809185019652614	-0.27547753447166184	-0.5648677419323854	0.845786952250325	0.4373071083473931	0.7097201674338185	2.9219048734823234	-0.14479212393411314	0.41883387764118335	2.119888634203452	0.6449905642944563	-1.3986836576739985	0.6633101923216654	2.1332518299024463	-0.4963858670639609	0.5284926080781271	1.2577892884037163	1.486876509932135	1.3219867695700243	2.677498708907308	2.3433246424682372	-0.2852728541616874	-0.2030471148547822	-1.0015078238210695	-0.09504903717972711	0.5825182273765216	0.5866337764217231	-0.8054682628335683	-1.0904195480478278	2.3294891173767325	2.250720724220689	1.1238155146102946	3.8715624425582753	2.9909408657019845	1.1814148130937787	-1.050740159346202	0.32779202859890777	2.05402476210726	1.0341253239048662	2.635199186071411	-0.18235250139466125	2.5440075354278124	0.4408906311587081	1.1021417089417698	2.6485553617440862
1.1228981788832166	0.10249187350900697	-1.5872346846115295	0.46797741633766804	1.2517293735348136	1.0718720336867007	-0.27766832493792204	-0.49663149847983556	0.7775186368361053	0.42293385427689667	0.6952283116841026	2.996347504352456	-0.07370904488130678	0.47665800093592575	2.143242991166961	0.6107780458516486	-1.3631154860762522	0.6759400251404356	2.1261009300777074	-0.5040291612451739	0.48794026041477867	1.2839685209966707	1.4591694403671114	1.2896363545912766	2.6292412815304638	2.2961593121363886	-0.3478271062348484	-0.19507116779069583	-0.9922742684882492	-0.07595534994930213	0.6033981916141868	0.557942318757083	-0.8143438787910234	-1.103663709828663	2.3679430690700007	2.3437756352710357	1.0817477691973485	3.8568650392750543	2.999032161040931	1.1866651088538251	-1.0841190332148767	0.29583330198045665	2.083912482375136	1.018691726498941	2.5822709073979055	-0.19842605959570578	2.524035463046968	0.40575760251280657	1.0778574062766464	2.605209725143024
1.096874540805873	0.18126278837240214	-1.6150829707595133	0.4140562582218096	1.3118457429303412	1.0475781619098536	-0.25658648536209105	-0.4506846772976253	0.782290103443764	0.44275037054277294	0.7375197709663789	3.0627459771711387	-0.013841185277796375	0.5269790032039696	2.1579750029479596	0.5690895454192386	-1.4038411979207095	0.7200320874872175	2.1361921090637574	-0.5091782777198148	0.44776284937808397	1.2928087803253319	1.4439174202618246	1.2925518904601816	2.566220340624519	2.2477769798390033	-0.39483036289962353	-0.18200640033415869	-0.9797128331851999	-0.06273606460562337	0.6469213241847026	0.5198161814089985	-0.8378491752480309	-1.1236644428305322	2.396103270820608	2.4413119406568056	1.0325403023493072	3.8275140157010767	3.029701165188421	1.1772871621949599	-1.1499955774115624	0.27602391971700635	2.097380937631828	0.9989095802165343	2.519557676978496	-0.2229360099604006	2.554579804318684	0.3778564759505215	1.0726182215977214	2.575863999608992
1.1039123828745105	0.20962887734871494	-1.5981279142996005	0.3998284481548883	1.3810240779007321	1.0121590323689198	-0.2205103475543829	-0.42679053698163366	0.7996757327380098	0.473500514948433	0.7304528442488498	3.095492706602995	0.012561059283837783	0.5693042419191328	2.1761476119601904	0.5017467292137203	-1.4430807129059144	0.7561503632846236	2.1336756440084383	-0.5268323743382022	0.4274191318158729	1.2987070918367656	1.4553915097118464	1.272313609230887	2.5163127353233796	2.2194592808974254	-0.4662336191351299	-0.18724826795645783	-0.9425418176677107	-0.058863151522742095	0.6419332413521112	0.5209635477648575	-0.8424092427989128	-1.1615112761800384	2.3896042271271014	2.4478891085064247	0.9991698874446581	3.7826501306092113	2.9916829432306136	1.1896066288483693	-1.1932047259995628	0.25598815692580806	2.0750123091495705	0.9860147371435044	2.4701780703239336	-0.23200088924823642	2.5936471100650493	0.3786603566199635	1.1023822440004492	2.5577081400994244
1.101233414758509	0.2754388139814373	-1.624546429500321	0.39109572599488057	1.3849054686423974	0.9595449513862574	-0.17464372069798478	-0.37850038840315714	0.8108383948844073	0.480454810942995	0.7376332126018557	3.1148513860588194	0.05627281094255204	0.5915518989964014	2.1957810267328854	0.43661455430190826	-1.497233630996075	0.822941412428834	2.1838827545543893	-0.5452264851318677	0.3795159018454533	1.3388042991956532	1.4796607297233717	1.290034953218238	2.4732598281792986	2.183996633757542	-0.5175090819524997	-0.19067324632155955	-0.8941748327233254	-0.03163054228575252	0.6247656599402981	0.4739844425562418	-0.845962635042231	-1.1926990960612889	2.3675113777168852	2.423342011934584	0.9607634793527534	3.783503898962286	2.9269260777501636	1.2150349052904157	-1.248006000531193	0.2230642921791758	2.0694623646784143	0.9636292932135235	2.4116528736294187	-0.24703953865145553	2.6293978224366596	0.365710376516445	1.078574142321942	2.5406981852603017
1.0626226757713522	0.36355656403327163	-1.6156491835072284	0.4251074988828658	1.382028421658729	0.9120084334493811	-0.1305269201702793	-0.3298297854610356	0.7695056834640353	0.4769541791580928	0.7442680867592382	3.1487259968277534	0.10995680689702017	0.6090655227722095	2.2205208901908566	0.36592275341329966	-1.5214561018512724	0.9307579627091054	2.2216605532282467	-0.5504085290490747	0.34108846534951154	1.3302312880479015	1.519350326821256	1.2940886260471454	2.4234887589519674	2.1746951927651965	-0.5712038946699083	-0.20223498066153808	-0.8051572338605384	-0.0011954434712363627	0.6155764634968324	0.4645396905727268	-0.812789108816714	-1.2274909780666312	2.3638406086626573	2.407500844379549	0.9086708529330105	3.775414991104308	2.9016238843007955	1.2411371918894853	-1.2901621971026591	0.2151779454022283	2.0617301717937146	0.9213084695787582	2.329568556892982	-0.2824107940006166	2.6525158057885134	0.35109040040991185	1.0612741207938547	2.5238404307122053
0.995321071868203	0.3928724036426344	-1.6299834120269026	0.4199972093147424	1.405719212536198	0.8755774441558861	-0.05086217672760991	-0.29232585367602504	0.7671977815785109	0.4951617402963292	0.7472580742091454	3.1718512581723557	0.17029680831225405	0.610748414786598	2.243517286028288	0.33010150095972524	-1.5575220205693372	0.9710443055042962	2.2558783134117713	-0.5551994124111201	0.30794111606257435	1.3311040030619075	1.5114207130127455	1.3257270786984905	2.4111036157408003	2.1654457851110442	-0.6057204064043362	-0.1981781358760633	-0.7508774839072675	0.01154980505047431	0.6292211334230614	0.4626044951809174	-0.7591217324377821	-1.2307382575519878	2.324247548818267	2.4237814531900908	0.894435661325144	3.7435656005227758	2.917512294244124	1.226883517124555	-1.3439959854709398	0.21084811437691275	2.0190796753185642	0.9183221643085506	2.2872491054522457	-0.3238479975767081	2.660859163289287	0.3489976378953862	1.0758240572785804	2.4866758869218697
0.9576494845400749	0.45644636798869015	-1.6132918622688117	0.4544587367760702	1.435868203520546	0.8458465698278012	0.04166241011527686	-0.2480477980897232	0.8002116357259965	0.515783526409846	0.7867364593159818	3.174610627251385	0.19445572062113362	0.5830768925293672	2.2470215980230606	0.2884734624568765	-1.6062622523511112	1.052819078465488	2.285998836965419	-0.5600233158200301	0.28453530793614357	1.3697152661783965	1.498900565520327	1.3212071206833267	2.367444370978628	2.158433810999235	-0.6218213683827762	-0.21136260813023178	-0.7409477253084129	0.056289421806081694	0.6553060307098979	0.45736485548916156	-0.6940054263464356	-1.242705806453601	2.2890786290669274	2.4235147668676156	0.8669045313582908	3.7155212256301873	2.966020312124483	1.221721043724058	-1.398721243718765	0.20530213630722835	1.9721427026373017	0.9069850171853032	2.2301156289812023	-0.3686423698744906	2.6983200464121584	0.3520811801647379	1.1361603777872904	2.4538383596697715
0.9325659012969411	0.49013246482363887	-1.5842642454273617	0.47299536029123146	1.42121731908997	0.7595475688093052	0.12201191427025622	-0.23103897680974933	0.8794649905668107	0.5434197478116858	0.8088325236395948	3.1668582900262314	0.1984600326469388	0.52883410504702	2.257575079765995	0.2616049626576734	-1.6184376602942223	1.1152986384629258	2.2996544577052402	-0.590592113684501	0.2489443837831086	1.419537645929703	1.472146396468173	1.3091426182163404	2.313248358456079	2.1677362155719173	-0.6344347794972474	-0.24577560571993734	-0.7407307821318281	0.08452632265931774	0.6364497217932144	0.4952991812098163	-0.6675473109830091	-1.2991206675213083	2.2402069902360724	2.396358479630414	0.839475681920422	3.6783029455975877	2.994850024111728	1.2133461765453464	-1.448341238817258	0.1776233927484014	1.9647354015921856	0.9072875354978667	2.1820633772776996	-0.4000740584335488	2.722397421053044	0.3425089425610088	1.1963837344627746	2.4165014899300936
0.8552486867534432	0.5284241249950729	-1.5518497382506136	0.487895482352647	1.3940355916163707	0.7250337182198943	0.20615387321701695	-0.1826225113495696	0.9531774014239509	0.5519674998816464	0.8470587357982741	3.1489858035549623	0.20375149177891103	0.482984602941064	2.267183266108026	0.25755134922345213	-1.6395296703927063	1.1889628423790046	2.359618099215887	-0.5630745335151077	0.18839763235245047	1.4231061299386882	1.4508335250442792	1.3274618601441328	2.309898086193409	2.17468459338149	-0.6615120085678937	-0.27385212003557996	-0.772240006119226	0.07080075309081599	0.58187426371567	0.538074925831033	-0.6524114329566421	-1.320159693749182	2.220322729490502	2.4492852836594983	0.7956644948643271	3.656504488223889	3.0254103669068115	1.213189577639162	-1.4922767450611372	0.16715039337979112	1.9760041411321303	0.9153972131539433	2.1426346417379243	-0.418653185303013	2.7426628886769295	0.35926528446555756	1.2230003507535532	2.36002889269152
0.7799154470241781	0.5574018844745842	-1.5471742951178524	0.4761535204416819	1.4160957656898916	0.7037892162901198	0.2408117846880568	-0.12391157823835108	1.0269372902987373	0.5896884668271897	0.841980865486833	3.113934058988816	0.2235098552287936	0.4162467599558373	2.2733079925597157	0.23468158448440954	-1.6984805696426626	1.2294293580153801	2.421905563006401	-0.5281220730748798	0.12553282549731623	1.4286506980073415	1.4429577854697118	1.2942001835245025	2.2723697515841335	2.156985549752835	-0.6862719461333203	-0.28045392161452964	-0.7731786752885024	0.05798241045596726	0.5214943748203604	0.5779262000230796	-0.624928053110938	-1.3558226271186218	2.1775546493715896	2.5338370655334344	0.7679523186370074	3.642634857141966	3.0614952118748504	1.2104882465074815	-1.5480265385532337	0.15701979086446952	1.9876955894095978	0.9117818763322099	2.1525826521739373	-0.4445175254203278	2.7554863803832252	0.36102824227878694	1.2368627659774385	2.295046915545629
0.7400131675282112	0.5365286651235993	-1.527118972586352	0.46324219664002575	1.446440180838872	0.6866387906365246	0.2868163085793907	-0.13441246557090764	1.1376048718328864	0.607549923730152	0.8609966066287298	3.104251025326394	0.22878519225342786	0.320488500435849	2.287298596183143	0.21273843471017678	-1.7553443663881123	1.3011855708737459	2.448406604013291	-0.5351545757642164	0.09092513697031993	1.4557691804311257	1.4481297119282563	1.3175645810293983	2.2157905239152247	2.141516231023827	-0.6984827959883809	-0.2811666844278225	-0.7764044643521026	0.05049133877275872	0.4559807731443734	0.6358138981587923	-0.604741639308555	-1.4211417236506827	2.123281298415791	2.5666145224090964	0.7484115471704168	3.6656195599677743	3.0753058047380177	1.2022699782349544	-1.5955302384955476	0.14145722686406245	1.9943692637201722	0.9141557035127741	2.1194817380818862	-0.4731692059334053	2.7526907587898384	0.3624218890600412	1.2431507614182975	2.2504107211049655
0.6670135819374174	0.4961991411851544	-1.504470630196306	0.4675755557621521	1.4262057748375028	0.6847623994949835	0.34391484363640845	-0.12251393445179397	1.2068906732014537	0.6212059628720116	0.8591175120533492	3.0709809885056094	0.2377209030139913	0.20911390294689594	2.3188478301883118	0.17880964065186628	-1.7348197764267883	1.3580407383998767	2.468636297067358	-0.5464570097220613	0.03378135706807973	1.4597135861551658	1.4517853031772754	1.3628681979295836	2.169462072316611	2.1195157647711347	-0.703859897389	-0.29590294627320113	-0.756924952195732	0.07197735332965065	0.3703274281610963	0.6918281484813888	-0.5807558841820285	-1.4541901092456466	2.0743247138670644	2.5706108760690474	0.7010964532259656	3.671697186609374	3.1240854759993923	1.2240340518924298	-1.615271239730162	0.1455240012618056	1.9694375996145372	0.9078653879975178	2.0899724061903857	-0.5023896672938706	2.7383143918808317	0.357494718025679	1.2374071347944495	2.1679596725395864
0.5973899146439529	0.4726651237989711	-1.5257912204448163	0.4503771204800214	1.3941662786837976	0.6865310392849802	0.3573543642526289	-0.05535439570140079	1.239072131838648	0.6654129241769435	0.8623515034136746	3.0967486443364223	0.27557220311834313	0.11402562402833014	2.360137313863578	0.17757044229712982	-1.7007465831904167	1.4076389058922179	2.496999918508893	-0.5653420291291242	-0.04828954605342818	1.4553788428390924	1.4240052789204536	1.4164634183434426	2.093052081024559	2.085769254211317	-0.6719028207599063	-0.30078733929435486	-0.7612907563833476	0.10509866080198553	0.3654244458546222	0.7085119647083389	-0.5713669210151766	-1.4883868889590368	2.0228225428877122	2.6074846611324456	0.6647048288497814	3.6468681252259616	3.189556591101148	1.211734689152652	-1.6313217473774142	0.13908143945287502	1.9466008474064285	0.8874909315129722	2.0477414927577	-0.5203413545176896	2.717992030122364	0.35243644450136047	1.2190933602457745	2.097785275547811
0.5571808566448443	0.44321520568094697	-1.5246420430929448	0.44277095495014673	1.3906902755866712	0.690011718063164	0.34469500985544715	-0.014194436994262727	1.2768232647383737	0.7080041711828909	0.8457233259200372	3.115521219516647	0.2888671744142331	0.0275144202264473	2.376110025858264	0.15505627027838215	-1.66361337421436	1.419496396200792	2.465303026644127	-0.5941607645097882	-0.08912682609265496	1.3936888695936402	1.4167490930362328	1.4231856964453071	2.0295917288617273	2.0504810151124166	-0.6469130639984382	-0.2951552012359431	-0.7503826265959724	0.1035243425946061	0.4165652154730755	0.7458851611323114	-0.550863061306147	-1.5253933319524613	1.954524375400864	2.6888464541973436	0.6443819693625137	3.6383495967544173	3.235134727881866	1.1815650633956587	-1.6099506216887605	0.14316019438145575	1.92051401231561	0.8935438794968344	2.015626082503235	-0.5339899998979185	2.6779831822272278	0.34188942476806783	1.1994425223952103	2.032425942308468
0.5512816174210367	0.39067312113739816	-1.524476534751305	0.42065365642245656	1.3829454961710739	0.7104813340333573	0.3612432696594811	0.02556813432767343	1.311028101557112	0.7470313294216763	0.8437412291234876	3.123972941675709	0.29312183786292817	-0.046285680007010985	2.4088767910721947	0.13231444872537662	-1.6546861570564206	1.4794238482905517	2.431614758889128	-0.6243148141814536	-0.1484501683920521	1.3681738762553108	1.3912171956666644	1.4526970362980578	1.9814975575215215	2.0106639484299653	-0.6054533514754857	-0.2958470840343065	-0.7867794527381974	0.08664497702688881	0.473273093489853	0.806150651961483	-0.5586480646825238	-1.5437718188938347	1.9133030036235794	2.739768039826559	0.6260105854922133	3.648122781603798	3.2939205195337387	1.1569959647361914	-1.5975440063911643	0.1460681043476952	1.8956300921720648	0.9102522453343163	1.9901600339906733	-0.5308810835902807	2.6399143127642146	0.32663607926623234	1.1769744054970381	1.9880388028894829
0.5444585805162769	0.37459272782802866	-1.5185003099658783	0.39477248834054973	1.3811521724520883	0.7157553740475695	0.28031967174402456	0.08329539118133258	1.3408948555188795	0.760343040777141	0.8745887240573154	3.118705391064336	0.27523940612215597	-0.12526100817501462	2.4486637647781326	0.10398083991589233	-1.635641877452926	1.5914548162690085	2.41433194989153	-0.6388534249281328	-0.16257515982005413	1.3754006662759937	1.4152967334795146	1.4491648006666846	1.9226555013519762	1.963857840847723	-0.5669542383327162	-0.3067079713810304	-0.7997294006581372	0.10075321577593617	0.4940581163688675	0.8737696517189486	-0.5990141715856627	-1.5921507084969209	1.8805798242705483	2.7614773574566325	0.566670198382472	3.633596405634895	3.2957770384937555	1.1504886453238004	-1.570399976549288	0.1453933899624825	1.850919618405794	0.9081428331306618	1.9639103025280196	-0.5269708461993065	2.602596222763432	0.29630272838507044	1.1451059447874035	1.9471661065541697
0.5595375417504307	0.3378326680272788	-1.5555420149288366	0.33251298520303896	1.376308412455312	0.7182005841120273	0.25220181921247875	0.12533878829862533	1.3121372973031489	0.7774927173232987	0.8810472417089935	3.0651002447655626	0.2816941473892844	-0.16071026079187278	2.4901698786494397	0.060304593725350894	-1.5790610187758698	1.6067749350870997	2.397653488800918	-0.6327828427706855	-0.1547614934941758	1.3833781908131724	1.4660934018086829	1.475413397670441	1.8711611413350204	1.9237834982153121	-0.5314382497742268	-0.29116657178720046	-0.777467911296147	0.07719584304232693	0.463139910662912	0.942503582106539	-0.6422581687217602	-1.6127562995660196	1.8372661419834089	2.7926261885491783	0.5305052733242029	3.620487504047058	3.264942392040768	1.1364402420980575	-1.5403526147277558	0.14079555334265037	1.8020740517278422	0.924085183722877	1.9548076226696747	-0.5157104518909825	2.5528227795742366	0.2508356240055599	1.0799423680605833	1.9171537185883742
0.5601809035376866	0.32287284170535435	-1.588675511784044	0.2432884129453028	1.3869022669706563	0.7692292092006867	0.22100805534830098	0.16578730865757157	1.264518449971551	0.8060365988771622	0.9357134435193906	2.995102648422559	0.2699729821324727	-0.13658616174869373	2.5534965613582794	0.03624628943297598	-1.5569036484198606	1.6658247124180654	2.4201552657894463	-0.634863515827884	-0.13731218290104605	1.34912052254419	1.4811085997605944	1.5152231221744912	1.8141260593551745	1.8693392820183257	-0.49879639287696503	-0.264228838181078	-0.7364699047093579	0.08815824015152951	0.47215984776060604	0.9862695360074417	-0.6135650625831599	-1.620020171101504	1.8204970217440255	2.8612725616800545	0.5057099296611389	3.5942915923676173	3.2577376143208445	1.135103860891903	-1.515498318777038	0.173842145751444	1.7328557870803394	0.9424018170955243	1.9453831164492736	-0.5171570197551495	2.4960625135441084	0.2013862814936267	1.0115554267822309	1.8914155173077325
0.5939357211642715	0.315945438159495	-1.6084423673476256	0.17809794680953278	1.4341601053561812	0.8055306236998879	0.19520574772263627	0.1870105537637458	1.236718397221757	0.838176768107836	0.936336606957463	2.958024165121883	0.25229240441853323	-0.10771909632936857	2.589678437898025	0.03201586872558173	-1.514324943127487	1.7219506458408813	2.386884207245281	-0.6448802184817655	-0.09438420952668944	1.313676316708516	1.4901044744492302	1.514008524471581	1.735711777224824	1.8107131271590806	-0.4439875904482749	-0.2446694022064848	-0.6657762056570806	0.11697344442929802	0.5119524597431656	0.9914623176075651	-0.5879463199548752	-1.6308936794898106	1.7978582916550323	2.9179059640228577	0.4897990750987343	3.5458306608010175	3.217903952694784	1.1196185568918469	-1.4691215792433705	0.19641470868991054	1.6699734955481453	0.9647596213001604	1.9298369006868028	-0.5536323174857964	2.440117730109657	0.16482390404911698	0.9573045458754919	1.87102696757858
0.6119811612803743	0.3617361118280692	-1.6117039537967428	0.14739639751509795	1.4182084378126105	0.8145604640907642	0.1963061465909107	0.20889998992015615	1.221076754334299	0.8741853621282762	0.9396582893979728	2.906902574125387	0.2761806488277962	-0.07603298413748918	2.649600435333266	0.03701555980378558	-1.4667513966277306	1.763441007286065	2.3267125115371483	-0.6570029148537823	-0.06127837571398385	1.3084256107475012	1.5116395770881395	1.5776000469295144	1.652795474983397	1.7691189292612368	-0.3971888068510804	-0.2561993245865449	-0.6121770617479981	0.15444008943633944	0.5767365362916521	1.0097104058280755	-0.5847661411423443	-1.6144259308207225	1.769874804848652	2.9488153029154662	0.4688561296436117	3.5063972349933734	3.1900654442636367	1.1082482065820005	-1.3834259529164683	0.22408881679101147	1.6299489169879038	1.0027171649960356	1.8813566914387347	-0.5763049904907889	2.3946503920084394	0.1166690035325112	0.9280868399420722	1.8354183887469069
0.6277022800682092	0.3938458666952259	-1.614560145319981	0.11515939658408336	1.4082365900623848	0.8239976877299166	0.17531985568733474	0.2809777742164524	1.1467952500352807	0.9234578519376619	0.9264315514701555	2.8509148400676123	0.2821392748406636	-0.03148175555251261	2.6500777168347023	-0.0024444479103325006	-1.4343354947919693	1.7547412289268933	2.311915344750797	-0.6593481980782001	-0.044383523739595046	1.314133189117373	1.5644767320279054	1.6057125312234954	1.592420544462645	1.7161117967787411	-0.37613649561273654	-0.2724988545653725	-0.6087541805174348	0.1732177521187857	0.6058371246161104	1.0054728870056544	-0.578015410848298	-1.6045349683711183	1.7309756540405747	2.9735277975562715	0.45236078965801296	3.4564244219682045	3.171172945467804	1.0892351947899261	-1.3286675247516386	0.2553125322441868	1.5714287933090356	1.0503094309738734	1.8519956857416573	-0.5873904558828811	2.3325699666092534	0.07793016868033395	0.9070171373931448	1.798851325437869
0.6759950569955372	0.43730374985228454	-1.6172419500176656	0.11237406127296637	1.3977837623569251	0.7933544174504449	0.09375473304851194	0.3034937346252241	1.1417181693699847	0.9311123782764559	0.9673245468117768	2.804256753270795	0.27685056826360277	0.007764219233050007	2.6922800593039797	-0.04752751079173141	-1.4140661473923442	1.747425768931255	2.3057056424861186	-0.6228696452637054	0.012540516054896056	1.2888854439599524	1.6131835290320282	1.5746845110606096	1.5158562527258925	1.673043513681468	-0.3350606186618341	-0.27456608536282145	-0.5998283158337578	0.15957538084964978	0.6392639867748429	1.0093788957779284	-0.5739572510146816	-1.603769836852895	1.6750816501920176	3.020750982520302	0.4793918197424393	3.414972873851609	3.140221686831746	1.0565039071959572	-1.2806837685344303	0.27148374080142573	1.5313867474455907	1.115698339007984	1.8337817439886461	-0.5972776058248597	2.270810825734766	0.03952445511030027	0.8873156605828584	1.7757131076411041
0.7061219704492976	0.546007712671881	-1.6283785841798284	0.08509723216063689	1.3986421125900388	0.7943814666464386	0.07959738048340545	0.31820393283931214	1.1483586470920828	0.8987381510739556	0.9962477097082241	2.7429645292565463	0.2585673120981199	0.05207888676616633	2.732802648916258	-0.10339353605544407	-1.4024810300919217	1.7319665134303928	2.285156712832733	-0.5860875223308635	0.06445594092109971	1.3177959307835256	1.6807081470005514	1.5707223404322312	1.4668880009312497	1.640525278977129	-0.3469961758326021	-0.283914538120296	-0.5881856986903629	0.14584981128114807	0.6565689582031946	1.0729686105687788	-0.565690788013224	-1.5915430630653262	1.6439248141744176	3.0652468728761613	0.47891243106726417	3.3625345310632335	3.1183118477989686	1.031618436421969	-1.2490937673477567	0.2816139626269824	1.4767956025006044	1.2080953894759863	1.794495899353624	-0.6109660553896202	2.2051505321419733	-0.011424284338662136	0.8831895591916675	1.7502705019669988
0.7211237102054772	0.6065854110432836	-1.633559933377116	0.07193386619541699	1.3742472337661236	0.8141518667427524	0.10320835361380987	0.292183116730883	1.1644484420926682	0.9253139500996037	1.0178946008322258	2.6806367722679716	0.24843043880385834	0.1422453723875644	2.7676384062699126	-0.13406320876818884	-1.3786921338415303	1.7736783376198855	2.303421449577201	-0.5341850622090503	0.09618770983863338	1.3532966912135	1.6859249686540483	1.6138762823473898	1.427032093296016	1.6019894850686878	-0.3531770777733628	-0.29716842822514555	-0.5782970600400111	0.16565197395229656	0.6313172109273641	1.1115379291199663	-0.5402793861798211	-1.5859000439081545	1.6394751903660052	3.065756598458035	0.4504726473973678	3.299746983430854	3.1140488774246826	1.0069213075756887	-1.2259155504795958	0.2759575845254659	1.4098803435561242	1.2904221338145885	1.7558232412137733	-0.6220609480885753	2.1589603038601837	-0.04971621967634095	0.8679959236227839	1.7228920595334904
0.7412056598255067	0.6671818189671803	-1.6704173679192205	0.04280054599232464	1.386737900390506	0.8046576068094945	0.09261900092834592	0.26890353275694345	1.1734627354490677	0.9950011304594508	1.0543605885464413	2.6336917898908725	0.23572281029643416	0.21866236722198712	2.7664706884217365	-0.17920481921726322	-1.3586760990031372	1.7785234518922504	2.3647545060173383	-0.45356809945867377	0.16271317606809937	1.3826152582469255	1.6912360702169458	1.6361413999911378	1.3744451510626368	1.5572396579254453	-0.3955525886826781	-0.2933116380329722	-0.5615796740796377	0.16433842974267102	0.6116375692895467	1.1111547437911966	-0.5236149060173948	-1.5967610091568178	1.6042585060552728	3.081973228825698	0.445266809681861	3.22082129841944	3.11862193019486	0.9883706857971454	-1.2133009992795745	0.2850666732371222	1.343985524464786	1.3818089371345805	1.715519424037082	-0.6456449274236369	2.1114771284807343	-0.09704499892253005	0.856479455590633	1.6815929508125784
0.7716446203042977	0.7303809444401279	-1.6793301931388034	0.04401944823701753	1.3719932608758274	0.8168965067938769	0.13860162049415528	0.23087031316287857	1.171664122127877	1.0105360273539437	1.029600385691511	2.581489107394426	0.2503441198374672	0.2962481059944473	2.7859233849560248	-0.18568509373099223	-1.3113928245735476	1.7518915348618411	2.3931819747787375	-0.39301795840932063	0.18536181329926787	1.3525237784247295	1.6615917729897156	1.69213949325998	1.3177961431831038	1.5185939195005607	-0.41383269422235214	-0.28726955203746724	-0.5550713787820876	0.1520091727177893	0.6210934297432871	1.10012896184241	-0.5061367919771222	-1.6070199037026167	1.5657242040682156	3.1174438234406425	0.4385040953626774	3.1503074208354365	3.121024406193797	0.9569609659992864	-1.2185860651595906	0.2967379585820712	1.2884755993713015	1.471440298975277	1.6735645661060712	-0.6658214590670727	2.0534395333506748	-0.13820487926519937	0.8402331139552217	1.6508912590494123
0.7974871717578537	0.8138840198353747	-1.642563218621482	0.07938916563213695	1.3609983547369744	0.8607615211462827	0.12287853815062974	0.19632234210602342	1.203670140393909	1.028155181581571	0.9956241286935794	2.5770009769646793	0.28444565370829256	0.33498208325867573	2.809033308917584	-0.19405229094353182	-1.3029051650218608	1.7385324397458988	2.423457713368606	-0.35846091832196675	0.198661846846739	1.2859423872291111	1.5896169188215117	1.7503148375194875	1.2609348143681514	1.4703786720335978	-0.43676229722341997	-0.30496137453011346	-0.568659394868454	0.1672234973847619	0.6345530171769986	1.0871601183274093	-0.5184170867801872	-1.6271906659307578	1.5233110856457837	3.156514026546142	0.42729478587676273	3.075963899629227	3.118684211701727	0.9177837288345392	-1.211077344309945	0.3104037134351572	1.2347404687319692	1.5241712758678836	1.6176042540001774	-0.6723168734955299	2.0068198101313537	-0.17583919514879381	0.8286445827880818	1.6090437261393515
0.7995096820464752	0.9046697566703781	-1.6129744145892495	0.10103874933729955	1.355667171397069	0.8909970782590717	0.13962833206604128	0.1488639595234361	1.23645145676897	1.0299536658544304	0.9489780417230971	2.6317647873881143	0.3205374158540713	0.36108932488206624	2.794948870824214	-0.21683089217426907	-1.267224088396822	1.7215371829325061	2.4474191721871223	-0.3051415066057867	0.2034719659138569	1.2877598966420156	1.582566128454199	1.7813002402191134	1.2112462540370346	1.4208774302489737	-0.4378834206973103	-0.3170258690201431	-0.5797787961153793	0.18459431337198895	0.6320586102299051	1.0693969018737717	-0.5429633770211523	-1.648684032550145	1.4713631585305218	3.150896535339716	0.43124961615910723	2.9964881907749668	3.1073065730217087	0.875404678898752	-1.2047022314651719	0.31037258644849464	1.1993051329666975	1.558415073170469	1.5605814857976812	-0.679055302945339	1.963740910111318	-0.19384391759349345	0.8215911599945027	1.5661904134548792
0.7765131861174034	1.0127091155605856	-1.5517751924894503	0.11036610541407606	1.3514748409486776	0.8781315932781512	0.11734311895383161	0.10647508420381804	1.2699083958888338	1.0530921291447846	0.9618478908737828	2.659610897036598	0.33113737374365754	0.38259057394115703	2.8263208619417126	-0.23465758958537802	-1.2437340527186733	1.713222814594302	2.4639082929498626	-0.23232251367281606	0.17340892445664627	1.299239370371356	1.57529871877124	1.8208367115763788	1.1513121148152061	1.3865707904393003	-0.4701973729715518	-0.32891435919584733	-0.6362690977830032	0.21730414398389436	0.6378876121518184	1.1032253931472753	-0.536255544822599	-1.652357778783364	1.4128512112103464	3.153299339693447	0.43691779369016076	2.9228561431963196	3.0933422640990393	0.8489839039837264	-1.2062267544289944	0.2887229722548478	1.1568106777334974	1.6075056552485845	1.5057086850434307	-0.6682474193664286	1.9026522275678857	-0.23358647662044998	0.8172440000676024	1.5247365887356517
0.7621933436228684	1.1762259442147422	-1.504073276161519	0.11241806388346956	1.4060613655299796	0.8896172011224914	0.11906362498273729	0.04993802735802123	1.316299586862263	1.085261575738518	0.9622483468066247	2.707266346151136	0.3300363517791154	0.392760879470754	2.8710938055073205	-0.2520770224582898	-1.20076693483241	1.7654540486538095	2.490880483144712	-0.17125236033125954	0.15122036300827033	1.3096309998456264	1.5860107122869407	1.8424011479859406	1.1130724713052893	1.3583855837940495	-0.4928548452550624	-0.3204125855777828	-0.6905048919292536	0.2181713841380073	0.6275340576217628	1.1379279265063182	-0.5138219857846527	-1.6842689197173617	1.3647478855093427	3.13297600270481	0.43571616480599584	2.8505334807360905	3.056999017134424	0.813008479590019	-1.2479229509544525	0.2632804899493311	1.1015394724504592	1.6283303658963277	1.43494503254245	-0.6547873201234555	1.8661128063109906	-0.258623462491069	0.7967975462537146	1.513488861443525
0.7501737377851083	1.2988969129279595	-1.4330805334934493	0.13073452467737065	1.4406648145949332	0.8931726394115753	0.14221281770804955	0.0010804474983136148	1.3934529255751413	1.1113491051008253	0.9717077088990902	2.7558169587286168	0.34157348907899643	0.4029928893866055	2.9210299618202673	-0.2605038839496049	-1.2078706875495708	1.8292010634787956	2.5231960335226407	-0.10514346160920832	0.14611525703635864	1.3145889526126162	1.5251171146129228	1.8507579311493063	1.0717260448643258	1.3382614686240433	-0.4772484533145599	-0.3391027132868386	-0.6677740679826252	0.19360316281623777	0.6587204638064319	1.2073330808096225	-0.5327271764683182	-1.716423955033307	1.3356139412469115	3.1100252142632137	0.42637907268295505	2.7836782194599747	3.0200806600851204	0.7885166222829266	-1.2620459166086704	0.23144128872031272	1.0589984377420496	1.6392761527326893	1.3634498043552423	-0.6665054625538944	1.8411954065065697	-0.2682978215209404	0.7944876306294745	1.4741230737747262
0.7638496163756001	1.2955734335355036	-1.384487083365713	0.1372693613433561	1.4439930594369388	0.936136857743765	0.21712117287033558	-0.04034269965860078	1.4378419992166709	1.1796840798086599	0.9603458679431951	2.8328748952318863	0.34954410165802124	0.4297189945729398	2.92095582100451	-0.2743766264156663	-1.2295055102792667	1.9035723693206872	2.519178055634664	-0.06942307341241875	0.1015193670507851	1.3264354767481012	1.4626286151382124	1.8568622560339008	1.0490130634483028	1.3129130424907025	-0.46317684111813817	-0.36453008937325965	-0.6756846953170548	0.18440297878171624	0.7102094417802934	1.283449306467158	-0.5473239684279928	-1.74058622303229	1.3002716904545326	3.0783565419006997	0.3896336023823838	2.710850684367879	2.98340612850951	0.7567058823131496	-1.28711835808059	0.18026543234183529	1.0215643766955584	1.6354369645089886	1.2887888346097573	-0.673628316627997	1.8070455389021223	-0.26898334902738835	0.7948109409107763	1.4375175201441563
0.7720013745007872	1.2732613570216649	-1.3195336027188587	0.14087787474212185	1.4603187850537922	0.9462011375029393	0.28961919323177493	-0.09192658004447274	1.4722482599950701	1.2403935950903702	0.9379643204363148	2.8899055501330064	0.3547291286667544	0.45914652771513415	2.9254621924622506	-0.2806988065436563	-1.2290322741648734	2.003349864273343	2.509501884227729	-0.0275712091175905	0.03390914688719857	1.3140156442743174	1.3966483918760602	1.8449870252419813	1.0136430705399557	1.276383711917842	-0.42654337038696183	-0.3797251649498331	-0.6827417292377315	0.15639288466189344	0.698822203326203	1.3062707429712377	-0.5694693952578792	-1.7631387881104204	1.265954901583187	3.0617812644097087	0.3723852079526154	2.662571725863714	2.93800688541873	0.7258410843847837	-1.3043551440215828	0.13664475623508246	0.9815748491904117	1.6041437838202595	1.2490314213822622	-0.6582733287056045	1.7837892247132445	-0.2554355942447767	0.7840618478836429	1.4026562321628808
0.8119150942157134	1.2910194452862027	-1.2692586012415465	0.15184260686960352	1.495710293812334	0.9418710244020543	0.333059193050433	-0.16325279163929035	1.5005514464040484	1.2448900533612122	0.9612275112795254	2.947015008970342	0.3608303632388389	0.39671227617336724	2.974283919638347	-0.2850617968116452	-1.2092577788848666	2.0377844311430136	2.480725456838799	0.025264834620894395	-0.009712913321966745	1.2902715859771159	1.370146758295515	1.7786579574969938	0.988424270455814	1.2506743285902888	-0.4035401022335135	-0.4266165404668577	-0.7203579745424602	0.1275409183448704	0.6905762993772401	1.3417977305848934	-0.6060514611576006	-1.790923236101868	1.2328296922506585	3.0134887067043237	0.3615316513376089	2.636059755707414	2.878188810918996	0.712459284611042	-1.3263166012119432	0.10806794312725024	0.9290385577942718	1.5780318367006756	1.2054714365912522	-0.6617991414722854	1.76669644177076	-0.24793708783430057	0.7834872904560284	1.354763454635736
0.8390073390613605	1.3491818497246126	-1.208046982767981	0.1511301836519293	1.4909389271736742	1.0122577967430726	0.3875039116960195	-0.23226292979364382	1.543319341898604	1.2169195872225391	0.9375241947291035	2.9794526792148552	0.3405899094573389	0.3521830494204867	3.0082010259467604	-0.2758608949978217	-1.1237858168240837	2.0428184442552086	2.4243901044017884	0.06618786457662479	-0.04645151329975464	1.2816586539392696	1.3432612707981249	1.7253096676790818	0.9602172389240659	1.250765088222224	-0.3605028988042466	-0.4759049635616538	-0.7656735757220684	0.14081717410025957	0.7253531559871707	1.3725948536706523	-0.6279952669386708	-1.8118911845384313	1.2134855191644176	2.987549192234987	0.3495594369552946	2.602947499436958	2.798785190217227	0.6807310764972271	-1.3391418108793964	0.06567382704961319	0.8973312103273552	1.5334573123839594	1.173763315477212	-0.6755472973138434	1.7436810909754068	-0.2317241189283028	0.7735065462600605	1.327441238260152
0.8636193143308226	1.4328620107312058	-1.1538855505962924	0.12806413496103813	1.5163623677975246	1.080997880333852	0.4275115180215498	-0.28108796176368855	1.612492462469017	1.2300216095233794	0.9458680706047466	3.0056759203019103	0.3414974661338259	0.27358324124389777	3.0484374783482258	-0.3293408277009908	-1.1319061007869664	2.0335497138680108	2.4069157534445993	0.11653020685921352	-0.09372563788272728	1.27016143759211	1.3122285896669839	1.6532122009363726	0.9387453557376532	1.2484996144920775	-0.32316039980944034	-0.5173991285180835	-0.8043433424660302	0.16867355559980704	0.7348862611525907	1.3926981865764703	-0.6191762764672664	-1.8236998536712332	1.2129779336863196	2.9458370866935377	0.3330973106740086	2.584570956568131	2.718834287338093	0.6415580717353497	-1.334783324623497	0.023467502993668655	0.8533705496632624	1.48160792123655	1.144514791669522	-0.6978445540099892	1.7377060912730216	-0.2229864501215008	0.7698469075940009	1.3074967108676265
0.8713462790625526	1.4904564204898436	-1.1447417172763843	0.10819411261262897	1.5290425458305894	1.1343071521858352	0.47784271886606666	-0.3438548626636662	1.655228986701868	1.2647434974807914	0.9285969643819477	3.0235434815271662	0.3065933658952753	0.24140680250816254	3.074162024515472	-0.3544266258530516	-1.146517651818956	2.051385429549365	2.392794487596116	0.1813046644165024	-0.12965338875443008	1.2691811579575718	1.3056548107460428	1.5818379776142815	0.9080854903432021	1.2541939888511746	-0.28523208143273016	-0.5641003975117467	-0.8077931643525094	0.17213810907120164	0.7692652752810987	1.3964361466127866	-0.5666103801869374	-1.840279096914926	1.2051026301080283	2.889250978476888	0.3219622584433632	2.5525450657982227	2.6461809218699623	0.6286111513564847	-1.334998634139483	-0.03626675195796611	0.8142606755474382	1.4475518310797122	1.0955772314024865	-0.7237540404523914	1.7250655532544013	-0.20924190503886111	0.7659467338692616	1.2664924430410638
0.8745164239478138	1.516169777874902	-1.120076451370808	0.09186824610340581	1.5161835145104674	1.1880001851281932	0.47991246287983724	-0.36332955610520334	1.687951035261746	1.3029593075694996	0.8985608207281122	3.008913038244244	0.28956946913875914	0.19061962608337557	3.1161060325798453	-0.37347612191874136	-1.1775927823306183	2.0591486079892585	2.3588849558533136	0.2353595130097975	-0.1749830971810106	1.2676508571706235	1.2979608967110337	1.5302821281628936	0.8950159050072075	1.2699214507524454	-0.23977615276178987	-0.6103677776087901	-0.8260291525489778	0.14110686326923996	0.8021442749234845	1.3992834544648949	-0.5382061212246555	-1.8601000449152454	1.2284808057083247	2.83819434184299	0.2872962438660354	2.5288352071597062	2.5798484667796187	0.6019660590893573	-1.3345111815629855	-0.08727417550897391	0.7754867558965592	1.4321575671290852	1.045834461577586	-0.7536757886955938	1.7139901617224218	-0.19703770691206282	0.751151393195114	1.2210934861501717
0.9069200915036433	1.5241699766702383	-1.1562795584003154	0.08475149736382438	1.5127728594953285	1.246667991737626	0.5226473109202739	-0.3998827972145128	1.7003829206880705	1.327623350494806	0.8439025528725891	2.992635100169826	0.29099686547136205	0.14156315016527624	3.166679336528205	-0.40290225705647514	-1.1946009114419227	2.057592870977044	2.3593395928033774	0.2302444484584855	-0.1786902992940315	1.2608498899776133	1.3196946605876083	1.53911522415093	0.8843899630412059	1.2778782153846109	-0.19413858914253287	-0.6555131028721471	-0.8127601705458245	0.08447805904637831	0.845324960895238	1.4086574375922623	-0.5215966936181116	-1.8949783352159062	1.2267432619375647	2.7614647456896586	0.27247914310709653	2.4767471283110534	2.4958837195536683	0.5485150432460479	-1.3531566680147868	-0.1236186273676396	0.7364197348979274	1.3771513244940938	1.0008288942728119	-0.7776964618341103	1.7247743891538931	-0.18185833091776726	0.7319777301573144	1.1964221963310802
0.9610153173812167	1.4911180360734195	-1.1574997636234983	0.06191354383758357	1.461913061150011	1.2972851953767144	0.5267861403863942	-0.4339557923022932	1.680844080517781	1.316304338173453	0.8161917817961772	2.9529597809085635	0.28713149193155874	0.12439477318333705	3.1574812415733313	-0.4435658559942529	-1.2381064994583482	2.0296428911463256	2.3747499140235924	0.25231509540763947	-0.18578198557585174	1.2365524837871598	1.2944781519625823	1.520147946090625	0.8890405138467674	1.269494102873019	-0.17162413198160398	-0.7106846614823061	-0.7922682568987236	0.051762746375987524	0.87747678967628	1.42705414333019	-0.5053147214738292	-1.9275709867371742	1.2639793844726408	2.6888033639935154	0.2544582459043973	2.419804610172802	2.4417544643939433	0.5103334788564325	-1.3395072017914043	-0.17804192419565038	0.6874716933745154	1.3323473297103676	0.9862654875885226	-0.8264374190282158	1.6938942609310161	-0.19828153203087365	0.6965265630473515	1.1712081426642418
0.9962129573594268	1.4978397244011892	-1.1766532164597696	0.05034115661267404	1.447228534654166	1.3760191805322055	0.5064768792567076	-0.5524658560405675	1.6627508758257108	1.3054109308170014	0.765357401805458	2.911923862436088	0.2969135477903423	0.111522543415953	3.146475964234376	-0.4551341853402329	-1.2348893816806876	2.003752472546892	2.3731977636613877	0.2802339683653246	-0.1859149648292496	1.2195484024342134	1.3178461009354332	1.5024366297416885	0.9237699323494845	1.2691220934123417	-0.1605007127236076	-0.7387908123008142	-0.7909183882444168	0.04785543606339426	0.8684270525253955	1.4148187949232247	-0.45975437017477355	-1.9422966326780666	1.2995623797847824	2.64625796222376	0.25077000927149795	2.366080141980756	2.3849444541620453	0.47019760244166464	-1.3282845619513135	-0.2314045521579961	0.637325755842284	1.2789499620770335	0.9625039745233513	-0.8646374949233359	1.6714701629068098	-0.2288829504363279	0.6656017398756127	1.1343479994559567
0.9977853853495237	1.5825784912390268	-1.198410527605704	0.00666302794454407	1.4819645052569828	1.4342219341559161	0.46526791373375376	-0.663880992635044	1.6619379509571945	1.268280673356921	0.7077205602596706	2.8364678621986905	0.30532194767431614	0.08445565797309271	3.153652563509621	-0.45991737804216387	-1.2445461390149757	1.9511878461320122	2.374506633718594	0.3228175256777877	-0.18005576918867877	1.210400974034549	1.3446653680202683	1.4896162940292381	0.9489989946611092	1.272185850090516	-0.16857359586039924	-0.7729335722103878	-0.7994287996552873	0.04386320758994957	0.8534058555683854	1.3986187410503863	-0.4176092792515493	-1.9660658823015686	1.3269233537344436	2.591410570006106	0.22227075665346158	2.28912058697474	2.327618965075439	0.4394089877649561	-1.3129824987685614	-0.2825470869852837	0.5951117090498419	1.2140087568468576	0.9387690314426311	-0.9061477077536869	1.6529237906043164	-0.2545937972525328	0.6186798745624783	1.114731268723276
1.0483407666344187	1.645399789493053	-1.1881867021010266	-0.02485870606267523	1.5193519223982082	1.5048011149115719	0.42772189546748696	-0.7514248614226451	1.6653884487527122	1.25847393277822	0.6617812240040848	2.7863054628633117	0.3383879966022983	0.05972626040630717	3.188913472103633	-0.456628663852446	-1.282045758579603	1.8950383708388596	2.3855213972109484	0.3714423228143868	-0.14536602273214672	1.17989254269359	1.3529754686060027	1.485432261900947	0.9977525618313127	1.269659801496769	-0.15030355751652114	-0.8058368026054212	-0.7956996457048393	0.03516500812653696	0.8598822187289403	1.397356268741272	-0.4123442529980695	-2.0012047911703674	1.3616476035410194	2.525930144503472	0.20598278131608133	2.242018296393082	2.281333204365636	0.4242136033614846	-1.305424544868369	-0.3238697293259862	0.5877152377327116	1.1813000273672616	0.9086645496356279	-0.955693966449582	1.63390887836997	-0.2960997920705465	0.5869896240380191	1.0913530524510762
1.0230133260924184	1.6948433293142955	-1.1902835319717817	-0.05689679723396525	1.5957491001745492	1.570749824849117	0.39065204574170576	-0.8341385509885983	1.645687807890262	1.2432912988877631	0.6227264007337581	2.7718695667979203	0.3661337501087606	0.07600761615742457	3.2290641991868796	-0.4420402691013945	-1.3341677371788325	1.8517015937189758	2.410937033780155	0.4144437900949761	-0.15994833305598094	1.1511239968125746	1.3695159808064303	1.5046427101927944	1.0397771908453441	1.2671656161921712	-0.14113813166298428	-0.8105057269908389	-0.7928737126921994	0.005695181570812694	0.8542007177771636	1.3937738873495247	-0.43244058079991776	-2.0273990477915182	1.410136708130905	2.495497293931858	0.19654175429323295	2.1824994227919463	2.211685252888453	0.39479946151675904	-1.2990105220320345	-0.3584684946772537	0.5947884474918912	1.1331309719561322	0.8736333925409314	-1.0076865065285152	1.6029941674378374	-0.34442008267027785	0.544994345210142	1.0637636679613287
0.9878399213148981	1.6502670316146788	-1.151173307775454	-0.08904863665009395	1.6777875883726012	1.5744076962050335	0.3379973084916295	-0.9239946924436356	1.6605357919557941	1.2179855060677363	0.6057008295354753	2.7527386799702174	0.39832684590771283	0.10966181704439677	3.2756802370942006	-0.45212544657631926	-1.4393700940089618	1.7933215614537066	2.413702283219771	0.46422653783335033	-0.19159204376059374	1.1052704188848104	1.398931312539402	1.5231762928916888	1.1086362968169037	1.256503127609721	-0.12959449194810907	-0.816650682588692	-0.7905000991130933	-0.018665581459256564	0.8513158991560893	1.4022609095716967	-0.4424687255896119	-2.035823856585073	1.4282195069343995	2.4408523468486543	0.18427566808606827	2.1369979478723033	2.152592029117576	0.3624562852659553	-1.2921625903976777	-0.4105887303949654	0.5863012013140533	1.0873483486552569	0.8210261535428198	-1.0474303667711282	1.595976108601447	-0.3818312707000583	0.4997140586355326	1.0269808827522013
0.9735467224882022	1.5961851402430967	-1.1149515559297272	-0.08696973780692271	1.724774728661965	1.5740804171458418	0.31325801921532154	-1.0066664528468163	1.6397825088663691	1.210378095857401	0.5880224469624865	2.760225053910646	0.3990446073693596	0.1944132051332092	3.2750199204538633	-0.43418548275363167	-1.463474255835561	1.7696549333007834	2.432781623700431	0.46384818312969706	-0.16075220885975355	1.0559437235188418	1.479706747298198	1.518703966158992	1.186239525306242	1.2522830311661206	-0.14572099108561715	-0.8581597149903069	-0.7807674326812013	-0.052515680236113624	0.8973449126234925	1.4008246579717865	-0.45203414292259075	-2.061340783665501	1.4650498813741302	2.386720409661641	0.18801088379883202	2.077387403630693	2.1012707423206463	0.3381328775930828	-1.2888247256988519	-0.46361142479073675	0.574852199205049	1.0462058277732627	0.751033296634055	-1.0846983962610812	1.5801082229093766	-0.4075910175744589	0.45012196202321364	0.9769901311308342
0.9428368094551154	1.5384762956475775	-1.0521735299918347	-0.07934231931551244	1.7934914138408076	1.568375468061627	0.26784401876026354	-1.0749512617325054	1.6258204219520132	1.1969856520185567	0.6033867593639421	2.7689144191898563	0.43060107653952856	0.2125043356447128	3.3176624740166987	-0.4300999154289327	-1.4668623716545561	1.7606072427500437	2.4503836692973477	0.4542239507203358	-0.16257499765023273	0.9971879356953212	1.5580140687144721	1.5342781420709195	1.2613564906167423	1.2431260308662802	-0.15119915119327754	-0.8703399787777716	-0.7745767535376056	-0.07314015168006374	0.9228616511415393	1.4171556955381506	-0.4904679766110835	-2.079677460141397	1.4846485295502685	2.3261539226898744	0.18698378472212024	2.0612232700998816	2.0479127177353185	0.3035403908370984	-1.3115728907360844	-0.48517078191981966	0.5736716424058761	0.9942510411896487	0.7200892628205067	-1.1193293985258055	1.5742057353393017	-0.44285295391416774	0.3983408989942985	0.9389706531487374
0.9310852961169113	1.533455665705881	-0.9616287408153299	-0.05597154506344791	1.8881899615407787	1.564313512641499	0.2652709047560097	-1.2070335993885772	1.576984894793923	1.1755505370454107	0.619158626499969	2.7708685105456885	0.4468424612569593	0.23713563481726524	3.35384550900669	-0.4473845293660341	-1.470336372494312	1.7306898955994208	2.488673347345974	0.44953023572536494	-0.15802937756151975	0.9370970158808685	1.5972030843886347	1.5491904938475156	1.310974874342182	1.2325235637030172	-0.1710970398617881	-0.887891653735657	-0.7760528178959389	-0.06839225906638438	0.9700868672430165	1.4773233244837385	-0.5229289654704656	-2.1064180401781103	1.4733063266406394	2.280376624260407	0.1682554229887754	2.0281616379144642	2.0147630544206963	0.29589455505271806	-1.3467020449277824	-0.5287259457967297	0.5688420495188276	0.912727595352204	0.6714929100142204	-1.1448973022162128	1.5696352398612077	-0.47866449647349024	0.35260125862544217	0.9269751318647554
0.922714819068729	1.529150149007077	-0.8711471731450346	-0.031234295185886513	1.955150406593086	1.604118432313589	0.1957405625893168	-1.3119642850816267	1.5281861640798602	1.1667597766723374	0.6215670689768438	2.7520269819212753	0.43340960006741475	0.2711635359952533	3.3758421622816455	-0.471816413403923	-1.4598967104707756	1.7099816488290938	2.523686997396076	0.48553214098836917	-0.15243938382416927	0.8908142883845904	1.5909177570952646	1.5116106654358052	1.3705110622934056	1.2312407492004678	-0.17612137922112958	-0.9015130758310418	-0.7525322073522005	-0.038636505538679464	0.9832147509661636	1.5183922813641653	-0.5507951393216167	-2.1179159181842016	1.4809561759283847	2.249770756010615	0.1337922266970985	2.009723525212483	1.972770742269391	0.29565997412365674	-1.3687949793199488	-0.5713520027120345	0.579519229723618	0.843376942729815	0.6506934009650537	-1.1594357806164342	1.5622869719299879	-0.5209817269667069	0.30710848318523026	0.9055152681862957
0.9371716431323801	1.4371545500681215	-0.8086987098292828	-0.011674087135919817	2.0162849374024403	1.6252900882592207	0.17032216763898783	-1.3996566404186865	1.4944522201290655	1.1533129871151704	0.6503194152167795	2.780893848806045	0.4388491728684265	0.2770067594035135	3.4030251973088648	-0.46733648753074064	-1.4544772691607566	1.6982205815104028	2.5302368517614076	0.4712644644887183	-0.13915929716470773	0.8195898758882818	1.6187033932514552	1.4994521538586865	1.430789140289544	1.2470158119703825	-0.16052308557200654	-0.9284716785201486	-0.7431937252542343	-0.01317288133097046	0.9982046114015445	1.5625316110494212	-0.5628791038409762	-2.123957530445584	1.477818615322891	2.221287470475919	0.11386703501785442	2.0139376382372753	1.9286158041775092	0.28533925972553253	-1.3877136297941388	-0.599860067727022	0.5828001715086544	0.7856022778683086	0.6047303229948346	-1.1703091316041137	1.589326188282941	-0.5402671568601672	0.28389480498776704	0.8622384361796073
0.9467602024413191	1.370475778012065	-0.7444322630195407	-0.028356165253980097	2.069130875954392	1.630096471571647	0.1642224157072957	-1.417843942656352	1.4296977849052133	1.1479419217829467	0.7272655542347952	2.7919190120071296	0.4318004040366189	0.2810944682087372	3.4563509790422096	-0.4861387118528427	-1.4482916176655247	1.6991213752316834	2.536531316847284	0.45499494764792026	-0.09898512952443728	0.7572412079562735	1.644836886233389	1.50077580212935	1.4502378965319922	1.2611921986033034	-0.1749314929324623	-0.9371597762086082	-0.7354277267041948	0.017117104170698397	0.9916508300570669	1.5922829213798437	-0.5892110988036541	-2.138620460688262	1.4561059328139665	2.181009506761038	0.0813347799388819	2.025831561784198	1.897832838123837	0.27309576470363645	-1.4157759014047973	-0.6196122681484268	0.5735154032011561	0.7398196849407581	0.5604664681915222	-1.1841452756430582	1.603231784117563	-0.578747688592252	0.2377984521007154	0.8534938376407049
0.9931510429666872	1.3212217787259786	-0.6521178914878615	-0.04299526502723926	2.096462362923588	1.5895930486494354	0.14636482126589995	-1.4348027807545174	1.3580297965493568	1.1284691947980559	0.7686917948592519	2.825112707514706	0.4378520926202988	0.3123996013080049	3.494874083529537	-0.47835332112344153	-1.4205748809656729	1.706346755855194	2.558700647446177	0.42982113066953753	-0.062214744261690866	0.6966911979057364	1.6397693411031096	1.511514149416069	1.479559238601587	1.2844787988928057	-0.2021212073875665	-0.9441750348789928	-0.7439126153884081	0.031434951038303016	0.961141324955865	1.6107759562600399	-0.5949471461456446	-2.1503580520297536	1.4657276367985204	2.171117546158366	0.07287715639695758	2.044795070395764	1.8335768749752117	0.272397629850255	-1.4422405945572732	-0.6207565767948005	0.5485824581599533	0.6922532362887919	0.507563512246523	-1.1900456175127656	1.6274062134586178	-0.6120615726435141	0.21272272092470706	0.8261507408946164
0.9711131169630354	1.289451692200434	-0.6334630911622778	-0.012217085336281585	2.1196706880763783	1.5411145740719552	0.1007703635282468	-1.4769785413007637	1.2840129020229765	1.102987118827936	0.794175029182864	2.881791207325865	0.4285169992495022	0.3230759489758125	3.496179656957011	-0.503216255645959	-1.3739922932054573	1.6709695273870568	2.567389387026944	0.41594106930334956	-0.02149876724873444	0.6300210936210197	1.6448918828472059	1.5317649651933811	1.4904453184914375	1.3111794400534504	-0.2237088262337974	-0.9520626365228436	-0.7577189925806183	0.0837451830708277	0.9612507363777656	1.6214363093232538	-0.5638651880627034	-2.156447049485343	1.466810485818463	2.122949409445947	0.08247187573215793	2.061929270853386	1.7663380251891856	0.25006747230893733	-1.4408832824609756	-0.6428365831612256	0.5071198663961898	0.6173247504118858	0.44156190296980136	-1.2150020975044091	1.6376092282603385	-0.6293053934046907	0.16694928878849777	0.7969024990180588
1.013796724428849	1.270624277675265	-0.6074146244703452	0.04278019104324848	2.088551247070454	1.4932339116469502	0.060083365197643	-1.4798888475052816	1.2249547969044203	1.0946035180620648	0.7979283466069482	2.8855122306890184	0.41836400384790284	0.32757557178042923	3.4767165343705075	-0.5301428722814131	-1.3068713063305797	1.6309256517594093	2.576725406333226	0.37915996501778665	0.03248432283798613	0.5676125443538699	1.6490559121790636	1.5350414960451944	1.5069556128873765	1.3361751533859418	-0.24106325370601894	-0.9609196983530557	-0.7695232536595082	0.12290320435761197	0.9961718760477234	1.6361596618230003	-0.505624445723287	-2.159344514742878	1.4660547474399614	2.083017770107081	0.07493198598962686	2.087840593081802	1.7194029466418317	0.2229713117059557	-1.4475973546491452	-0.6706325343806225	0.474838531701141	0.5481433987005643	0.4022201320647506	-1.2369533720386907	1.638887672931536	-0.6400039028454998	0.12892498084635562	0.7982756978421267
1.047681448752299	1.2973831381445398	-0.620568852222296	0.08083646237896704	2.0839720450001975	1.4756177203838747	0.04145412574933412	-1.4380328345312563	1.1366879841375455	1.1221415705467528	0.8072736824567357	2.923392297778382	0.4191347192230824	0.3229487353751965	3.47854456885902	-0.5122163089919262	-1.2556493834489166	1.5858775075383758	2.6053840464251663	0.3417015264375717	0.06656755416316652	0.5146031468767015	1.6377131411742785	1.540388734229523	1.4802523280110893	1.3593673757993436	-0.2698172041216342	-0.9786147894972537	-0.738489035973783	0.16585986220936833	1.0104545892749646	1.6598087071092944	-0.4663026214580939	-2.190997824473103	1.4723046634461379	2.07863938500587	0.021732724405810123	2.080021224271189	1.6647472139783137	0.21024278331517504	-1.4571392643581254	-0.67139279423472	0.4278635967475838	0.501536291504655	0.3747702028225343	-1.2431522348176012	1.6254305367459732	-0.6548254100117428	0.08908370807634373	0.8073797909527233
1.0750547316084296	1.332047886887083	-0.6708229641346255	0.11269644774583845	2.0835155499189653	1.4576751738331457	0.019429813197294164	-1.4398268898952042	1.036693792414395	1.1632399320047844	0.7822707562595426	2.9504614498682464	0.43904093419391776	0.28618450107915094	3.5048923612587246	-0.5036985153110337	-1.2402534802273288	1.5524443864583728	2.598981701385037	0.34630528297153423	0.07707778027624132	0.4666637024415098	1.6072977689737364	1.5646907159261387	1.4421649295641168	1.3485617859010566	-0.31017493959417913	-0.9761292915525749	-0.7075654167702388	0.21825823714303	0.9932194280335878	1.678314076907693	-0.4510773723994503	-2.206275368558288	1.4427133352323174	2.0591521030695645	-0.020992475549538737	2.089122613829929	1.6351449462782284	0.20511490980813912	-1.481313032497252	-0.6755523897545611	0.40033653592817053	0.4490968985277723	0.36724118235767655	-1.2485025666553633	1.602723083620123	-0.6787769179897014	0.050552036710833484	0.8303509657854541
1.131996916185668	1.3629502246604988	-0.6902944258376497	0.12826020101464203	2.0509465740503163	1.4294711091031345	0.0006988145561993092	-1.4114314955900542	0.9314623049464721	1.1966801275702208	0.7510872513771986	2.9680642791202794	0.42873064994024085	0.3044509845381874	3.494185964083291	-0.49819679878128376	-1.204983879701755	1.501938757397644	2.587580551525921	0.3392157624929409	0.08187638528605282	0.41529771493989037	1.5498756922494317	1.5638997859462251	1.437983989445961	1.3622356653882708	-0.3548622138407782	-0.9837554305885368	-0.6933691090318791	0.21778742506134754	0.9685689107706074	1.7173828209694786	-0.41597958060377904	-2.2209424798475133	1.4493668130260187	2.0590264320665694	-0.0639598955994571	2.077431186623159	1.6076920531342798	0.19373895156449011	-1.4830721498125286	-0.7008391475527025	0.3576002924615943	0.4193327094784552	0.3381974259366176	-1.257916905733817	1.5619255268397019	-0.6893317414426343	0.0111799533791685	0.8633084633446357
1.2086456305660394	1.3624986291847856	-0.7484895375218342	0.14376139274878436	2.0455185124782926	1.3472803576555585	-0.003179754299653631	-1.354882629199491	0.8490227415503215	1.2414811779462882	0.7314300931333318	2.994777582185672	0.4609355424030991	0.33077212367210623	3.5112823728167952	-0.49608589574182976	-1.1161487354980038	1.4699550824901304	2.568252426660964	0.3452562085659503	0.10636727168624663	0.3445656600880781	1.4845228793367427	1.5413112769636217	1.4322726707973024	1.3935341037440954	-0.4136377609654562	-1.0032879521145666	-0.6929862681320232	0.253322880602748	0.9197122130044839	1.7478702135293005	-0.3790201544573729	-2.21543464786205	1.4763781587562397	2.0983763273792357	-0.0851307906222012	2.079491723706061	1.5854138256140755	0.17026392904687868	-1.4735601769746067	-0.7108132193940876	0.30008302488397653	0.38400223055661803	0.32508092769070435	-1.2823450480245138	1.5201507296299885	-0.6973143613556433	-0.028769901006400995	0.8768037235293562
1.2462633284417017	1.3636444403802206	-0.7759189602513603	0.1557333955180616	2.0557844212911416	1.2473257698596556	0.035163123286018824	-1.3338334353661199	0.7534574047478996	1.2328189161053753	0.7282931187299726	3.0255566758351597	0.5091711835956476	0.35202804403196	3.50118995427185	-0.4899948748115551	-1.0633619103380636	1.403927607566685	2.5258038662943165	0.336696925584704	0.1361340288800937	0.2790654596658472	1.444556054410026	1.5050713917349978	1.4252654339513353	1.4086158704615919	-0.4603161484015196	-1.0272800731433616	-0.6885566571277647	0.26609725927837113	0.9029478554308922	1.7410041615915641	-0.38378155706976746	-2.1958464447862176	1.5052566392163196	2.12591819311716	-0.11243296071864024	2.0717325565100873	1.5657090169520822	0.1646927113392261	-1.4620423657116521	-0.7050827187559859	0.2518725693504996	0.35284664102812124	0.30972866594909976	-1.3277243742383464	1.4894847910902442	-0.7000684891096807	-0.06346611913300138	0.8737027369387412
1.2466592202293671	1.4174625632143454	-0.8102316755625958	0.1591293793014708	2.062145030603006	1.2223477792752084	0.034390387357795434	-1.3084545275913575	0.6998164174921581	1.23277534049524	0.6938369409774887	3.042320981953405	0.5213545159294802	0.3555450286211569	3.4753819996868787	-0.49872372689036154	-1.013967244348096	1.355410773156946	2.489802784418047	0.350020038243766	0.1905841680519194	0.22799998775354874	1.3792717066696398	1.4842301987460547	1.400538457358865	1.4171938553369734	-0.5287464761649023	-1.0421991171089589	-0.6880376950190712	0.27713339544876875	0.9101604595729305	1.7000037109491533	-0.4018678231104761	-2.1824127422285544	1.5131309680076848	2.164633431472541	-0.14585693430009186	2.0460073119996496	1.556228976523844	0.16381268897251294	-1.461952747946832	-0.7104526837931753	0.20757478973458138	0.30119827572927643	0.2851640173181739	-1.368954596054873	1.443140613973703	-0.7011405250952608	-0.11596236008537453	0.8869846651452974
1.2738324497829092	1.428358949745872	-0.833788765960126	0.1776718398976173	2.0578138610644316	1.1837303019315883	0.01555477050835428	-1.3012896179600546	0.6613616181561134	1.2275406965333833	0.6110248254638982	3.060110970553948	0.568199985817751	0.35391556962757303	3.4406551366563667	-0.5098468075677265	-1.0118492618361248	1.2862185378199256	2.4457272182107337	0.35663621846722954	0.2077530870241649	0.14145704259716435	1.3086235055122866	1.4423196839942467	1.3736233800738957	1.4201321972163954	-0.5571394138921615	-1.0711684980315905	-0.6958717541735295	0.29872840622731045	0.9493580786132316	1.678472696657007	-0.3740213823832517	-2.1631353302794323	1.540137718313824	2.1757260585656724	-0.17295641239872903	2.0133794050833416	1.5541750119356739	0.16919281369059186	-1.4657701244075505	-0.7172345599879744	0.18583794196432146	0.2797072958341038	0.28559369127000395	-1.390387955299684	1.4078550948201465	-0.6849861426144621	-0.16290954487836976	0.9061159901564363
1.2747946324090529	1.4519537162319116	-0.8624065486337397	0.23871723019021768	2.060941102525933	1.1575289738960497	-0.005017199362099251	-1.2875422822464664	0.6057558862889374	1.2350881902797823	0.595803741826744	3.086115038193406	0.5579604815475089	0.3441896018499319	3.39599803811538	-0.5473651099270673	-1.006387360515842	1.214146581960476	2.3982776513933795	0.36635702393032044	0.19993487994329256	0.08247281856921504	1.280920925466758	1.4155584239765684	1.3465200004574585	1.4199052740470495	-0.5697027468603741	-1.1115303211940986	-0.6717159113218819	0.3064860564407865	1.0251572708726011	1.6797931897937879	-0.36693218611576744	-2.1658307116204965	1.5535641549273467	2.1870510311907885	-0.2081669801813663	1.964639356939776	1.569070893184461	0.169757627853573	-1.4853600800043696	-0.7216830318588571	0.16465592561301381	0.2505187283637492	0.2974677967244406	-1.4170745409316565	1.3611271611879927	-0.6838767463211042	-0.20154492872869517	0.9500939497847565
1.2819364901527008	1.4355044398435375	-0.8495506044375822	0.2510316750439566	2.071753259023166	1.1279108392858144	0.004944919382834156	-1.2907503156715336	0.5402238609784957	1.246035819560209	0.5713555354835784	3.077845550136841	0.529635118621141	0.31440805426649193	3.367311334668586	-0.546311413239069	-0.9883367416525408	1.18222521547625	2.364729187252565	0.36329446750039984	0.20890206020748764	0.022022610743913717	1.2789915544636679	1.3673330039334695	1.305142743290151	1.4195262979005363	-0.6109683758024433	-1.1393457850361783	-0.6407072163628139	0.3009788449812156	1.1024709997230153	1.7167846606426242	-0.3422273159151306	-2.1823193655223236	1.5359686938849362	2.227150395863743	-0.2796769695815616	1.9133776820739072	1.5728462126113623	0.16757370797273152	-1.532763895842982	-0.7190114854496132	0.15031687434595378	0.2296726804555067	0.3263217471088555	-1.45693235636467	1.3207680239152337	-0.6863892514057801	-0.23221285656245994	0.9845615295751982
1.265062468246337	1.3896172405154394	-0.8165703033095302	0.225953180431879	2.102625728761297	1.090322707370297	0.02100887884448854	-1.3204596915093205	0.4782695405198637	1.2488193354519521	0.5882213140468584	3.080808085613925	0.5338583242994206	0.2888660777579315	3.3329181053089827	-0.5622411375514664	-1.013566199901153	1.1328766397390382	2.3205446402751395	0.3894895775949375	0.27402670352128095	-0.030444527976140362	1.2345396995611821	1.333935954195248	1.2592993324234134	1.409098816926459	-0.6477263562986206	-1.1694565156754024	-0.6015425923075568	0.30031454848240335	1.171349987696973	1.7418243256302481	-0.3174077648058763	-2.1647283090140945	1.4881340194608452	2.2621391421567307	-0.31853548817323596	1.8452800783865861	1.594685819306609	0.1573338324694215	-1.5730262875394614	-0.7304030668275041	0.12821329472250423	0.22368946962482186	0.34902824184223646	-1.4598959454996252	1.2835536820422178	-0.678254654052777	-0.25553375301887293	1.0317398462320757
1.274568387026216	1.365983813611534	-0.7631511794004674	0.2287280389309713	2.1118764628601197	1.0058261825735624	0.037659716748118924	-1.3832754594910903	0.4519402032080535	1.2241721285578344	0.6234641086270345	3.062638853070346	0.5471413678573613	0.25543172976461137	3.2821768260749224	-0.6261683811862988	-1.017536693360924	1.1115673095299683	2.291619602745147	0.40110612533192735	0.3750646645926888	-0.1085230246275571	1.2041321840197567	1.3139395897426944	1.2384405754874064	1.3850916849863157	-0.6837195932240506	-1.1842776968694568	-0.5917829852197493	0.2829483546229189	1.1739360251610493	1.7250248969155322	-0.3010012451910132	-2.1429840796018467	1.479574276204954	2.2579147257106635	-0.2976121173347234	1.8168717573691295	1.5782681490687538	0.1623472194788281	-1.5781507220840527	-0.7458019678192611	0.12483021579320328	0.20162446426889188	0.37987794477321774	-1.4989420383873966	1.2496548179726914	-0.6831265162241889	-0.2703032873000852	1.0389601777241653
1.2627066863159315	1.33487346189248	-0.704761628918569	0.22130147589294719	2.135352378121969	0.9718631941080424	0.051954379369503235	-1.4185395444502595	0.4224779850758851	1.187698835317718	0.6808235122981814	3.047794161585839	0.5360066278707118	0.2396896670408121	3.2007829533262573	-0.6699686620740269	-0.9865496673705587	1.0964679486097686	2.2673488146700493	0.42374258454245367	0.46288886646151284	-0.16193606666012345	1.1796676699101876	1.2615514463029345	1.2048721980948944	1.3907233206296756	-0.6971329889543894	-1.2160357732310416	-0.5771825676426527	0.25804454532877197	1.1302104380919564	1.7345849402410138	-0.29560237687959584	-2.134539759257737	1.4893231202557637	2.2952891716484225	-0.29690237962279414	1.7896920965777325	1.5668030512514324	0.16454637601000105	-1.5771595949812238	-0.7485530112088303	0.12457669535450933	0.21009623447631354	0.38181634071036885	-1.5149925751050823	1.222611139334673	-0.681163783188169	-0.2976248466015009	1.0257440352632343
1.2425848464587417	1.3156932971761939	-0.6775513372231514	0.1998449648665242	2.1476648585394527	0.9550700832853615	0.06771499971402553	-1.4674633361893092	0.3770355190250351	1.1655777758679815	0.7209135078912565	3.0607044626985678	0.5456025585878703	0.21125932971722933	3.1337133178719268	-0.7094386563759828	-1.0037255135224048	1.088859131535259	2.2443109403578374	0.45321456387107906	0.5866970110450914	-0.21620430287159875	1.1669309031021229	1.2118682583253833	1.1723837329584086	1.3739324514685738	-0.7265753996142843	-1.262885265187229	-0.5656590565569907	0.2837425006638938	1.1331377574125912	1.7097641653107192	-0.28302537024937263	-2.1289733926206056	1.4989466345588949	2.31957312895725	-0.2824373693871397	1.7419549526053266	1.536999362507862	0.16733351910986757	-1.5838163798640335	-0.7339278061805217	0.12027597165141857	0.2051465382789141	0.3940341567194818	-1.5273184541098233	1.2148456477498515	-0.6855121133182152	-0.32761616002728844	1.0122102847569818
1.2323229700523777	1.3034471396230891	-0.6338216043427202	0.16053297277528333	2.1229026914446	0.974511013664265	0.03682855783192149	-1.5154951528613232	0.37269298622279023	1.130185591039436	0.754892150643338	3.042961263935152	0.5016809573856761	0.15393463146833747	3.0288805212917795	-0.737936485529241	-1.079207949498461	1.0564232313954989	2.2200533620730565	0.45198954129911073	0.6474620430551077	-0.24086199509515308	1.1579440074524774	1.1623141761924136	1.1460337388434225	1.3627871995015204	-0.7436141577980734	-1.2997602679718319	-0.527345190056969	0.26182619826157366	1.1238279110240463	1.7099840042079104	-0.2740466558690833	-2.145399330824217	1.4975468405326011	2.290451639405807	-0.2916475422218374	1.7011067888536444	1.5054027614495855	0.17038465833874092	-1.58322569669768	-0.7274605588796864	0.1301388261808672	0.22888279025847366	0.4137312173827876	-1.539024636430289	1.1903242757449723	-0.6914759109602898	-0.35359087881228385	1.0116852566456271
1.235248008246439	1.2786873362202977	-0.5940863348788556	0.13046751563948628	2.0943615152515074	0.994207775972261	0.015833419298819953	-1.5738383762644879	0.4005178972875651	1.1176949890183074	0.790926503373979	3.056079656691948	0.4548405993850979	0.07001534274376117	2.959820668314468	-0.7805726748602207	-1.135086924905854	1.0376174073961888	2.2060256655726493	0.43781579201610094	0.700424922796552	-0.2717186253108233	1.1487214120293305	1.1172913331678238	1.1028761540427556	1.3593508793039752	-0.7813097704242316	-1.3340100516228495	-0.5051418357945865	0.2756272267527559	1.0811109659216085	1.7477486613040003	-0.2605123067411131	-2.177454021023018	1.4895112541325566	2.2849492305730204	-0.2994306623617307	1.6905003589289074	1.4894238445505326	0.16369947219574443	-1.5992204575576054	-0.7252458401883686	0.11226430191546503	0.2541638750848666	0.419822317661977	-1.5351146577665145	1.1479983863296994	-0.7032612834539955	-0.3802588741706573	1.009961846209764
1.2225129371361412	1.2486841352788132	-0.5571630320372243	0.10970546758155227	2.073094241750998	0.9661405613972421	0.0033515328880439747	-1.6182588552623216	0.3916084589634932	1.1080452196715713	0.804548950780933	3.0601663795715996	0.44223389789109013	0.032615536726563435	2.9359542763421365	-0.8270554553404837	-1.1923000227857388	1.0088909687521979	2.1782818034601363	0.4251469948690211	0.7413505367373956	-0.29814326048649603	1.1632281718984034	1.0509572516036287	1.0702055674013686	1.377421961300717	-0.8034939321496347	-1.3774708844147727	-0.5104122788492693	0.29679624933958365	1.0231083496911375	1.787645392224191	-0.28273781001591924	-2.163727645207019	1.4777426515702703	2.2769109369704106	-0.2856021428855288	1.6871071770128405	1.452725725510619	0.16727870949270313	-1.5977031947671354	-0.7149716952381495	0.11755864151641178	0.28489346354982287	0.42443158633631956	-1.513905940769458	1.1042051860278415	-0.723216857771563	-0.3800846469344293	1.0350194228831846
1.2100107346933409	1.2565616656131393	-0.4873926053262491	0.05447919802491254	2.050696418990857	0.938159389542624	0.02829858397612371	-1.6426943568747057	0.35718310263449116	1.1098902506188932	0.8386755353448951	3.053352301712006	0.38622726988761164	-0.008319450883820334	2.906523847837278	-0.8511421161182927	-1.1993925815001936	0.979603359584627	2.162810937367637	0.44767497475891976	0.7599851465538007	-0.3147245130785269	1.1595400316330438	0.9942547167361946	1.063624337786979	1.406712683666523	-0.853376688084106	-1.4403852117023992	-0.524045668671915	0.29412379957364976	0.9772855778691959	1.8425203048359122	-0.2939104759933605	-2.1532276436436373	1.4625319371156313	2.2938763910021667	-0.264927559109739	1.6716941954465134	1.375964298352303	0.17076684431788822	-1.5884569102418538	-0.7172916634527151	0.10378199316199943	0.2770324978618618	0.42958495611344566	-1.5113559590109291	1.0704617210357128	-0.7352739948017406	-0.38850064727498856	1.0301137936683227
1.2105342752399193	1.2138159909432522	-0.40243757560707083	-0.008094310135850269	2.036335244440961	0.9359187156934249	0.0535135979797859	-1.6596871304463376	0.34708837620515004	1.1592596837813953	0.8340572776473729	3.0197633552118512	0.37694722761504196	-0.04217166825965753	2.8972249677109843	-0.8870140672558104	-1.2189791912347834	0.9664684056293792	2.1485146417974588	0.4592478661839495	0.831122252206197	-0.3428607564169931	1.1582492947781553	0.9389660788851512	1.0612961187838972	1.440345491746584	-0.9195282902575259	-1.4592994442837328	-0.5550260050458085	0.30210610669368215	0.9200369794361377	1.8768795479329867	-0.30233895080212925	-2.142542282349976	1.4307705939483957	2.288384360602619	-0.22426034594328675	1.6951796662486445	1.3157297328396256	0.16553347816932135	-1.548296614733144	-0.7225754134549038	0.08956279321362604	0.27065390227878766	0.4142594417183765	-1.4900825329795668	1.0209333688537277	-0.7416536331541456	-0.4055461009095967	1.0118885006375595
1.2256469550141629	1.1834773847548823	-0.32562294300696815	-0.04783136145780422	2.0047655243280085	0.9418648087392771	0.04037314155808197	-1.6455054206723738	0.32499959804544665	1.1599954678620787	0.8878946623416801	2.9855919983706074	0.41889118365044914	-0.043627428578798186	2.8916528220267343	-0.9246146871762427	-1.249969594725965	0.942190506469536	2.1263992511756915	0.4445595015872296	0.895635515294002	-0.36399731524286827	1.1264836995894125	0.881076522320446	1.0935930957471927	1.463204893511612	-0.9711557123188369	-1.468140512678426	-0.5882282365681248	0.29977870413829644	0.8855853919556396	1.8888331784862404	-0.33770199582159743	-2.098042010260945	1.4570752191569851	2.3020037552090313	-0.1670827645371934	1.6946966851130107	1.2696442005487083	0.18776734854534993	-1.4996712747279688	-0.7380347769387392	0.07367771559798178	0.29483697623586974	0.3911949330364499	-1.457525841993431	0.9774491817926393	-0.7341656715198334	-0.4114628348696018	1.0210597631327905
1.2470510025699595	1.1668011612648772	-0.2693914001755483	-0.09243863368377483	2.010132335812746	0.9655217400406452	0.024616400999322448	-1.6186449655382114	0.3092012693454538	1.1810022543946892	0.8992911621530768	2.9474004094708937	0.44962542534638306	-0.06493942879640066	2.8420375564319866	-0.9635735468546791	-1.2680391275938383	0.9509030651039454	2.089128928613165	0.43379226755564326	0.9165193394457765	-0.3805109241044616	1.1218965330451263	0.8178907431818436	1.0980608717300806	1.486352791229515	-1.034250660703758	-1.492858077576701	-0.6111731678328207	0.29879515835121995	0.8426757935363598	1.9176015651673612	-0.3811544777017898	-2.0816230404682465	1.471021843851011	2.3027537612262785	-0.13544980523164574	1.7203507822606923	1.2043229586049669	0.22342100451087704	-1.4498228450813506	-0.7266487939397444	0.05199951138700994	0.28078923769605907	0.350745078208354	-1.435073076633191	0.9449301678224185	-0.7241610103015386	-0.41854965990007464	1.02848235749097
1.2496565124379075	1.1665764501982259	-0.2528791957925172	-0.12430610248780663	2.0050673780997563	1.019915453694607	0.01237949943715724	-1.5780270694605836	0.28282792701926357	1.219291845914195	0.8827509541240053	2.9205947580427485	0.43670938910995627	-0.0996262269461088	2.803651149073711	-0.995931048630107	-1.2761593150566977	0.9256920806709994	2.026003743953404	0.39059593437348716	0.928492223827354	-0.3754670305324075	1.1222534498449999	0.7223905232173042	1.120027981533101	1.5298507444348268	-1.1119797255572068	-1.5319428746533563	-0.6478252212416162	0.29229085719537357	0.8620508464142977	1.9613976775783306	-0.42721931060384044	-2.0750295300625714	1.4536007304131489	2.31590376163062	-0.08279560200453488	1.759771894101706	1.17851522483922	0.28130302872870205	-1.4223882381450603	-0.729562190317302	0.031811256494418266	0.2846944423406791	0.31479292558242095	-1.3844930927902208	0.9098366384837948	-0.7081290486725964	-0.4297392144941744	1.0686365678243523
1.2824592328945363	1.1606902448468102	-0.18314525462487113	-0.15135723113537705	1.984008567148797	0.9933946326742685	-0.02552085350671086	-1.5236363483581863	0.2754526115909356	1.2440060379294606	0.8699305182010427	2.8972023021019173	0.4209451139104936	-0.1484239745529427	2.836325238267946	-1.046036280388853	-1.3016949582293227	0.8933152424319285	1.969404195710061	0.33758923414279496	0.9105607823557458	-0.3888326554273423	1.1006061092187092	0.6523856992661412	1.1391663604490585	1.600577358084923	-1.155839180973718	-1.5417576841840681	-0.7179092107126415	0.2771255485807405	0.955536649036848	1.978413120635718	-0.4132901560036851	-2.0241949724538206	1.4286156881923389	2.3212232998422806	-0.047639085421311435	1.7841508115938336	1.1479710487331531	0.32906431958400306	-1.3990939719434672	-0.751786634859248	-0.002021745323662609	0.26101280463600113	0.29501390647224446	-1.3695115068754422	0.886337910658747	-0.6925899894854319	-0.44047152849676935	1.1014881830372725
1.2828369106493853	1.1937902497469213	-0.12405802282590625	-0.17809405542220896	1.9953313431855815	0.9859620988465551	-0.025957651527462978	-1.490991629477679	0.31028374837024564	1.280004691263839	0.8856444813857097	2.8319218601282854	0.37464871319001664	-0.1832762000116441	2.8507572114351776	-1.1167193071188177	-1.2919817483813887	0.8459546380850913	1.9067479586065403	0.3106757792787339	0.883876289651878	-0.36714541010088847	1.1037341819270345	0.566001730729357	1.1222854219972764	1.6706738769169	-1.1820225625983107	-1.5459610170323974	-0.7516431657069796	0.2652466802823998	1.024323609985839	2.0058586055865626	-0.3733401606268261	-1.9856387548733934	1.3917091411170748	2.335442016125113	-0.03741355827986799	1.8298014223315615	1.125218156622315	0.34865526598795515	-1.370730062818053	-0.7611303292369265	-0.04153829319266807	0.26085021622966037	0.2746440141613324	-1.356398007806672	0.8548354052263927	-0.6681148909382104	-0.4166309691927328	1.1173399062402294
1.264212836300664	1.2228300748702485	-0.09967619833131644	-0.19328393617047684	2.0066194007322955	0.9863564173259359	0.024353703711797785	-1.487762480646899	0.3151138996968102	1.3156176014130414	0.9139376604267367	2.815343482047048	0.3349849212135589	-0.2049438689435823	2.888794925269345	-1.1964205736326659	-1.2569197194059898	0.8407590417511208	1.8319821966381746	0.31092184212796303	0.9055376370114774	-0.37354062580263475	1.146546239833875	0.47855231182306995	1.1084744310992103	1.7037429904998596	-1.2114381117765245	-1.5449005090489998	-0.8110402223549908	0.2692926544272694	1.086862707891067	1.9957483519215766	-0.34897289843771745	-1.9165427796266041	1.3627462719602246	2.3764160705534265	0.017325025896600992	1.8861186646086665	1.1008399822099348	0.35230275078119005	-1.3675895840822492	-0.7630348977373975	-0.06532468445160065	0.25461627360477757	0.2685546302894073	-1.3187689313184883	0.8298884427834142	-0.6495818371645663	-0.4076716030760954	1.1251594792087192
1.2682234308505917	1.2662344394704679	-0.049081604936817826	-0.21273937610019744	2.018593337969311	0.9950687970293961	0.06207418348841816	-1.4452933667855727	0.30407176116399376	1.37756367366782	0.9343664806893198	2.7677101965395705	0.29605619247247655	-0.19288587239106314	2.902669683868152	-1.2652674082537951	-1.222285282033951	0.8322400297138172	1.7642170731296958	0.3386779961047064	0.9144453009512856	-0.3925705814365059	1.2009322789995072	0.44372807844755924	1.105308203591513	1.772305104003316	-1.2230892208574633	-1.538990152990614	-0.8788328381439154	0.2609870133479446	1.1199339767331848	1.9866418248549222	-0.3004883269625711	-1.8661263266726202	1.3140484515638717	2.4046372638645126	0.06780669925568354	1.909643813747719	1.07911672267007	0.3674849089256932	-1.355635336573424	-0.7908700376090673	-0.08741698019718087	0.26861488329212124	0.26695665512634276	-1.2933785888578844	0.8069780672442212	-0.6125877189309594	-0.38828981391383854	1.1564072303961814
1.30752854596981	1.2988044831829766	-0.035276565886937825	-0.20831516805094336	2.0270065832508877	0.9553796655212314	0.11508522823704825	-1.4600756590277368	0.3270566662341251	1.4283712257591359	0.9833881607796553	2.7463407853987594	0.2470153634313348	-0.20822925530018863	2.875512134746349	-1.3341014804623526	-1.1966863348460235	0.8096101488785242	1.7107336043404608	0.36908316217444004	0.8965880197389202	-0.4150389455124718	1.238922592968434	0.3741949420728482	1.0850336243220047	1.8336930728242578	-1.2329798012393742	-1.534500403183569	-0.8915162153632149	0.25380035714768706	1.1458123090966439	2.0248786115284196	-0.22014335712417976	-1.8517323770911758	1.3018729450874558	2.4193834410265267	0.08415213556440315	1.9451696074778286	1.0415558059892807	0.3774564500870549	-1.363203953853228	-0.8131247133970525	-0.13143505006446882	0.24547719841955912	0.3175585010904201	-1.2717782196346064	0.7812837836099382	-0.580603042446022	-0.37690384832384805	1.1751901299477006
1.3219459313838917	1.3075206311221321	-0.07648526163595151	-0.2137705937409066	2.0063838001490226	0.9309214283942945	0.12422480090384654	-1.4516673536486082	0.388771610326273	1.451069166865778	1.0380965378238556	2.7682482796665386	0.19758472018512774	-0.22489605668126028	2.857451895408001	-1.4076927419572245	-1.1765307609739002	0.7814517882530021	1.6440876803165587	0.36010319109612465	0.8952684439036774	-0.41790726146574764	1.286859437379119	0.3155794095560565	1.0366205751836168	1.8731507240410359	-1.2224610465912675	-1.4973966166542332	-0.8897154452046335	0.25567360877953205	1.1818767423665288	2.061959127348894	-0.15695666456555885	-1.8347991385731137	1.2688960426230134	2.395137056273476	0.10832211442752022	1.98078023075584	1.0295949738800663	0.3829986758350491	-1.3757054051652415	-0.8280522308857533	-0.15336736860244354	0.23423516536215438	0.3352194736364488	-1.238974690330447	0.7446960581172116	-0.539523355077306	-0.35715290114521814	1.1954110077859963
1.3403636603095967	1.3371081803277567	-0.130458737978369	-0.19347551216178438	2.0050502462684117	0.8974733765775508	0.16237855682927194	-1.4705407557476105	0.42919637946428163	1.4486410645442018	1.0869479858648805	2.7689205757473734	0.14690297519468803	-0.24272581204455448	2.8572178884582673	-1.4819859361435717	-1.1412625114486528	0.7327652268259826	1.5636722011113535	0.3783052273463517	0.855269241283518	-0.44393324219728436	1.2685074040623523	0.2709079099124013	0.965683625069482	1.8936902097868806	-1.2086852786909519	-1.4869090552288888	-0.8765400465325562	0.2648849719137101	1.1806321484111533	2.0279614652268148	-0.1303521237028502	-1.797631028446513	1.2491446314099823	2.386325766453406	0.12579858471275907	2.0178014873223447	1.0287240928946821	0.3787753726313713	-1.4130289807848049	-0.8453064346436951	-0.1642164270707553	0.2431287785249848	0.3807640543268071	-1.244233786787348	0.7157582510261163	-0.5165813850452585	-0.34269755239429617	1.215142580556451
1.3479348273226068	1.3992062153048543	-0.18630321241485667	-0.15667077085677844	1.9834044502606574	0.8544139437932617	0.20027090109359866	-1.505018895141287	0.5087361846137355	1.4765660238809268	1.1023658872597821	2.789942757044237	0.049781303406250546	-0.2958081269543139	2.8108625018563425	-1.5565806423269386	-1.1279785112375664	0.6841191517771714	1.4874054767182598	0.4104270125190939	0.8072230261817313	-0.45917548160073557	1.2879402891976037	0.22040107678461024	0.8816293754000114	1.910516153272247	-1.2112528238073348	-1.4977155014895664	-0.8770079631879355	0.2630694431329756	1.1603595749291435	1.9694668453229398	-0.10180215420954433	-1.7757725170952956	1.1837972971301138	2.4100217001270616	0.14336093073538456	2.0623985698038743	1.0286655217754581	0.37942927887476274	-1.4503747793412392	-0.8527052521928502	-0.20734007785507935	0.2270497631589365	0.42914232328677004	-1.2529269473655844	0.7043925878506416	-0.5078888997751736	-0.3231357612067507	1.2162810638903925
1.3574073286207893	1.452170151879388	-0.1996511251309815	-0.140542467088591	1.9286459625722903	0.8180258966795494	0.22716680722503826	-1.520692709977507	0.5756217605195342	1.4808750575104481	1.0965064527971733	2.834566717237503	-0.04567061614334139	-0.3158943108122764	2.795137698214345	-1.6296502402079187	-1.1148182240563849	0.6438436636168067	1.4307140103506302	0.40639607971478825	0.7778264216048119	-0.4856360455774933	1.3143117267127864	0.15838853134045977	0.8273266959049626	1.956044553327726	-1.1996480074195204	-1.4945423951370151	-0.9295479139407503	0.27025265961026196	1.1283532274056933	1.9174451671630783	-0.06269053061226586	-1.7525649213913634	1.127227208920469	2.4111289081693386	0.16803757644908163	2.0761628480601773	1.0276739206778274	0.38611964971127477	-1.498332988823463	-0.8794789394258096	-0.213954945578202	0.23086595877594926	0.492918888031166	-1.2593102815902286	0.6928469830299103	-0.48853364414930206	-0.3091485988532426	1.1983104862227085
1.3714694651303494	1.5055243079040828	-0.16053322858440391	-0.11620049236184422	1.9005856905298681	0.7717401865199585	0.26698715304216336	-1.5537452578369226	0.6333847781168556	1.4859877640405341	1.1079565416020158	2.868291108003027	-0.12062977748529671	-0.3317687153832704	2.776082350114506	-1.6830338166961674	-1.1045499460742765	0.611910765845194	1.3931900598140243	0.4408214629486193	0.7301953125943942	-0.5174022067391456	1.3508115202092852	0.12244432356502424	0.7463662332813199	1.9569176534710144	-1.1817895755756995	-1.4790920586449448	-0.9671414723773395	0.2934022101890987	1.0529033338986886	1.9100671343737425	-0.018539524743799423	-1.6994112766308391	1.0818281510361794	2.412825322199941	0.16050513768964733	2.080427585170008	1.0264808985367115	0.35918992835114993	-1.549529961638251	-0.8921872595200757	-0.23264004587119175	0.2376307511807351	0.5278679722518413	-1.2757877998903435	0.6711233522038236	-0.46379926701703295	-0.2980125657442644	1.1887294150099899
1.3942041305744532	1.5732763767501727	-0.17614748320661294	-0.08459045379613164	1.889720774056458	0.7396271165430462	0.3329946211031045	-1.5921666992474486	0.6881980531588178	1.5274857336506025	1.119081616641413	2.8721931341571745	-0.16766320755179992	-0.2842364866902351	2.698605197648263	-1.728617963801185	-1.0983917005856694	0.5734553039096661	1.3498747170394334	0.4610343353860943	0.73225616668242	-0.5553487338077109	1.3966236995188364	0.08206427712617127	0.6760261219853022	1.9526220123289986	-1.1830153357716209	-1.4865366038631083	-0.9723027348791001	0.3265061040638918	0.9608819839524244	1.9287629874237648	0.0009297758955960231	-1.6666820442556805	1.0176711569231789	2.3793557946115693	0.18272523216269548	2.0811294812679684	1.005623881997677	0.35557439819958236	-1.6096834359653667	-0.9057039855269462	-0.25720722558331566	0.23560169160719005	0.5678033340024629	-1.2857616611533673	0.6450505552388798	-0.461679679216244	-0.2810244023019724	1.1904021087868935
1.4424978708886411	1.5736170063778503	-0.17961089602213465	-0.056738597372393715	1.8708029871962204	0.6858403867732586	0.35331855669923695	-1.6115011713126208	0.7351006809460235	1.5327482313405285	1.0967041057080653	2.911460889310825	-0.1789451436891853	-0.30136152171721814	2.6307072702678953	-1.7355320008122141	-1.1125612815108235	0.5527783100294814	1.317157589035879	0.4367702894905868	0.708971191289778	-0.6062179280103791	1.4182665506256318	0.04287439855614185	0.6266364875680339	1.976215276878629	-1.1819668941698698	-1.4927589576314844	-1.005124961360078	0.29959994603513734	0.9115526300827771	1.9327345391341786	-0.01962527554072165	-1.6150600562137853	0.9804914606256133	2.3625471994315554	0.20474124547160164	2.0701974153367693	0.9755758642278052	0.38805279972207785	-1.6756275224622725	-0.9318025082650296	-0.26637103863856476	0.2306078462638844	0.6094817073299825	-1.3013520175037674	0.6097060000539098	-0.46493480577118573	-0.2712172231404516	1.2000419217648257
1.4781228632566543	1.5691183965649516	-0.13821473024768652	-0.04566909712466595	1.8750354591931533	0.6263047627875178	0.32846358967767564	-1.63216259580251	0.7613939242572748	1.5447790611569903	1.0667908687586787	2.940614651775877	-0.18818429086021476	-0.2932886690383466	2.54505725131467	-1.7665494492675535	-1.140810408839368	0.4960592060557417	1.2736907739989909	0.4145902371778239	0.7048309957541075	-0.6424823972461299	1.4158568010365487	0.01565188095941685	0.5650283279935383	1.9595213438994215	-1.1913648968575978	-1.482198261494163	-1.0321308420217639	0.28315484549253367	0.9029814904597424	1.9703810014383252	-0.02405664880512521	-1.5748983167590531	0.9059404527718089	2.302631321988571	0.2247798436393354	2.0496850833667404	0.9478310430846474	0.4236887854056234	-1.716531214346198	-0.9645474264286253	-0.2918202007137719	0.2381803109285637	0.6300172329418998	-1.3255346936733279	0.5809905263161913	-0.4670702936507419	-0.24377560081318744	1.2392095974845632
1.4880796019281228	1.584804704382373	-0.12425792105363423	0.01017320897902147	1.857953658860223	0.5736652516940867	0.3504950175563728	-1.6509432409407032	0.7965481509329435	1.5434866481745668	1.0188230127446545	3.010330277784611	-0.17985217606949863	-0.2952572540153665	2.4768002043579784	-1.7734443426597242	-1.1652959387581534	0.4576008669371386	1.2412561153450403	0.3971118373712973	0.6796326889164043	-0.678851159807252	1.396328513612023	-0.048496401052364524	0.4967787014378966	1.899400868653672	-1.213158090420309	-1.4607543440465043	-1.073455964888541	0.24378022914990685	0.927283588722448	1.9784639492572336	-0.04010454034166864	-1.5211356328847512	0.8656180434235672	2.2579575531693465	0.25004776906250803	2.0359645881029036	0.9348506494566342	0.45539540826480207	-1.7635210982075278	-0.9653032075796057	-0.3046004442242502	0.232600078181407	0.6459982718779933	-1.350239359823881	0.5423636481057669	-0.4842185773742226	-0.22909526900717775	1.2326625950485544
1.4958363864937447	1.6162876589395558	-0.08683548157266417	0.013208491091297223	1.8671836225086547	0.5458373731278382	0.3661338469876686	-1.6431033924482261	0.8143865323220603	1.5453885007271506	0.9466550632513542	2.981608705657238	-0.1730980354724408	-0.3294543873304546	2.4484228071269216	-1.7874702340766526	-1.1939298116797008	0.43429379221921094	1.2007811989267572	0.36546802266858974	0.6893214600170865	-0.6935175403710926	1.3961983175466604	-0.08223966754138126	0.44982409246854316	1.8319577609954876	-1.2320231246470321	-1.41600943406421	-1.124093054576146	0.2273943563372133	0.9593241102777895	1.952077880505835	-0.07317209111208037	-1.4495310297093602	0.7946314692958497	2.2353233726278314	0.28797478847923763	2.0067709096580986	0.9386449183632843	0.4899413385892183	-1.8230402262319871	-0.9729058061205809	-0.3178697722244234	0.27292005906113836	0.6421008974199136	-1.3954205345222435	0.5184887831168554	-0.4748784614111929	-0.21345893207118632	1.1962038329383369
1.5114944937597863	1.6605918708874938	-0.075415942058921	0.06851857514413395	1.9049546107410518	0.5222085508746992	0.38643912811572384	-1.6779391363200802	0.8164017948945979	1.5657589843163073	0.8827346686376851	2.964215199360776	-0.16916856672541586	-0.3376976301375892	2.4139253172451594	-1.8002964587117873	-1.2171791762996733	0.42582351185350503	1.1760612779808937	0.32733224979372294	0.6820745772163617	-0.7234994595282521	1.3941937470920247	-0.1309744916159173	0.42857398497362886	1.7791547148283535	-1.2507005269707365	-1.3677270122750955	-1.180143798173565	0.2205949914452438	1.0147359276028376	1.9144425123293023	-0.13816193361791418	-1.3935454227538806	0.7470975166385493	2.2296427569002484	0.28464811395830514	1.9838108347655523	0.9362648372040505	0.508623164856727	-1.8650085658179563	-0.997316977459364	-0.3378984807695554	0.28972271888469975	0.6411639536045131	-1.4624371640526856	0.5033245997795769	-0.48242107834693543	-0.19245525493512705	1.193793156428008
1.4988342055544739	1.6867300749186067	-0.07629383984758273	0.1017375526993419	1.933430443400431	0.5216975732468	0.4023637159375215	-1.6870956811830715	0.824126047410993	1.5754666894174278	0.8179828790685535	2.9402464896363725	-0.13991048090622876	-0.3320118935274906	2.372779481400422	-1.7810539311559421	-1.2526549008750731	0.4437952206026088	1.1600887590929616	0.24699193576931844	0.6858633507494549	-0.7384290740057204	1.4219434670922535	-0.19669613516396992	0.42896024993081927	1.7704025146280558	-1.2876295560380917	-1.2977151197032613	-1.2212736721814152	0.2022436394285403	1.099465805490824	1.9497704479375066	-0.1795740390828186	-1.3127885086856403	0.7095905147421575	2.222104073191418	0.28136046238274387	1.9426602947221567	0.9312763535316849	0.5447894706198644	-1.9001344869637087	-1.0093624494923255	-0.3615886854121814	0.2911948683658741	0.6338060017303307	-1.499654139438584	0.4861444642602259	-0.4743525492353369	-0.18348756260491997	1.192132789616824
1.533597598905666	1.69193669281652	-0.06981892904775558	0.09727622680177198	1.966761512867496	0.5217047654680604	0.44989525764896177	-1.6793113360427536	0.8160100803632606	1.6010643893076228	0.7556697366816932	2.958083268074044	-0.11017764490185447	-0.3410541502370626	2.3385125231176547	-1.7971409522032928	-1.2749462132634595	0.4373189507513805	1.1474803444804913	0.1985147763422568	0.6868363696767569	-0.7620886330855556	1.4043355716318269	-0.2598509539689686	0.4025245170340012	1.7781448826352553	-1.2946557320841658	-1.2267606748344622	-1.2660111836022412	0.2176656373698988	1.1591639112981102	1.9930109343229916	-0.21063211722593528	-1.2445329237949325	0.6642707070349834	2.170166189340198	0.2628599239291714	1.8984846235431063	0.9289160169352664	0.540741600515142	-1.940881563295595	-1.0080591468853013	-0.3655838070008602	0.31309130784519085	0.6146241064040108	-1.5280625053514472	0.44988427049128965	-0.45590103457728376	-0.1596093454437209	1.1898384645686424
1.5648151867079851	1.688988888198099	-0.08611962449135892	0.1446448873399462	2.0255438583941188	0.5041976056399464	0.480368541002017	-1.6858314716781861	0.8639351384884524	1.6346871815348483	0.6907611749480983	2.961574036186069	-0.10752064296813608	-0.350801127282946	2.3196795974650875	-1.7839637612224202	-1.3015412336921635	0.40665369106738447	1.1511615827969794	0.17902818618557065	0.656581805660689	-0.7716803809919698	1.3932071751829402	-0.30591266033326103	0.40208172907851425	1.8094872602544434	-1.3086548768783934	-1.1492117527898558	-1.269261928220795	0.20989014359350958	1.246037422866759	2.0246461311647628	-0.23881073220592533	-1.2009998671405957	0.6422760325937825	2.161917305503634	0.2442826024633475	1.8634199194523977	0.9297235563030283	0.5381598347645348	-1.9643839922800297	-1.0026701473598647	-0.39215926078662167	0.32499535788458755	0.5978101608181635	-1.5623831397246781	0.4055854932915377	-0.4596012092142394	-0.13665421808868422	1.1815352468737133
1.5991595127963676	1.6704402466320232	-0.13318503728194728	0.1863684918905115	2.055459068104717	0.4721270344324788	0.4912569951050343	-1.6789398557265365	0.9021466480636112	1.6546873962322013	0.6243993493083424	2.9013678289177838	-0.07892946188175733	-0.37868886303303084	2.3075598909892827	-1.7633381072040546	-1.3351330848121825	0.4000258792364416	1.1141649010408619	0.13536089400166446	0.6288939034050228	-0.7623316847714131	1.3537364421604503	-0.37252048389161346	0.3966633023301199	1.876645051774864	-1.3047686345897656	-1.0611555918189248	-1.2769692244995234	0.18988578970646042	1.3648815218950292	2.013411151922772	-0.24752033253382325	-1.1412750108893168	0.6265281269895386	2.143028162890594	0.22937735278573834	1.8249004636124682	0.944677213587973	0.5305436258002435	-1.989032462316203	-1.0066539537823669	-0.40397123345619235	0.35352901573089596	0.5741371571542544	-1.609875607246589	0.3656653656636406	-0.4763670970188382	-0.1334581596223559	1.1543642245062382
1.5757691421708677	1.6023939406596939	-0.11604445401194745	0.22741035531576043	2.0892269689492498	0.4479338537532781	0.4989335306254312	-1.6784738085575914	0.9039015376888011	1.6271671701334778	0.5335791034024624	2.907551475287657	-0.06675596010117966	-0.4499532934742403	2.28139165837774	-1.7765312512006421	-1.3563756349470557	0.38894304333431173	1.0814392967551876	0.13286891233987563	0.5997158226621938	-0.7496354644507159	1.3399356592320077	-0.4174519500611547	0.38684709268828676	1.9233536450270095	-1.3112739885390163	-0.9673321739495162	-1.2932144400167416	0.1801573932131745	1.4829788476984849	2.018048643240747	-0.2727155279659426	-1.1096746610820294	0.6413835733860913	2.1449301749973912	0.1943809691951707	1.7716803207648824	0.9554153404549265	0.5330449758963237	-1.9950379983052702	-0.9997970593103593	-0.4253379374267038	0.37129220157017184	0.5564690329112914	-1.6494230547881088	0.32041718153769094	-0.46904954911217	-0.12394709177780938	1.1328694050749886
1.584764405703417	1.5668476716972521	-0.11970820227865056	0.2963335599071595	2.127336197143862	0.43225679091591307	0.5333857418682781	-1.6984519988483484	0.9108461512683247	1.5959030315991753	0.44837789312651377	2.930889753522341	-0.09731967446665299	-0.4665357269277254	2.273120323619831	-1.7925161729474148	-1.3737118641376704	0.3816899340527454	1.0512560266975357	0.15633259251611661	0.5829800592824188	-0.7609389425004207	1.3507419326571088	-0.45651863909326645	0.3744070414216317	1.9344993787842308	-1.3074043881805752	-0.8788181831224394	-1.2998035572820388	0.2091373817195318	1.5559641157252744	2.018863185768189	-0.28096926453240395	-1.0934089963294116	0.6125587075995153	2.1240408849657864	0.17429210846349594	1.7357492607107652	0.9769921456939628	0.5141345998738431	-1.9883039266083187	-0.990127539280925	-0.453748040292261	0.40103338130747257	0.5224116508712082	-1.6778854140298107	0.29555363035829496	-0.45356693032730383	-0.11099247728955494	1.1432630497422713
1.6307108840397402	1.5161603112969055	-0.17945443535815894	0.39499788946782205	2.1386536668612033	0.41461037912680754	0.5715468708183081	-1.6825279664544326	0.9710421022786614	1.581838755839295	0.3774166007349896	2.916373822209231	-0.10999695933303041	-0.5069132245068021	2.2655104639525048	-1.7705026065618146	-1.3948231742408197	0.3755182988230644	1.0397088976472624	0.15566848740690709	0.5335117770183802	-0.7775597611301894	1.3642744667957094	-0.4794653854582144	0.3673334451075345	2.0044673559992625	-1.286635610897867	-0.8083648586119431	-1.275240768733137	0.23834267208050242	1.5899282462026494	1.982093305520904	-0.3039054462558738	-1.0778457473968026	0.6102460952442966	2.122870486716066	0.11896881154570456	1.6732042982210147	0.9927510896113146	0.4888782647983844	-1.9897983311967493	-0.9583164307172074	-0.46960520748636	0.4336825031376302	0.5222561729798504	-1.7201810681688272	0.28085739570009766	-0.43485088908274505	-0.1233415666786726	1.1228712295936423
1.6978353301311386	1.4473281957607986	-0.239483054481698	0.45969844490644646	2.216194458055645	0.36987275698283234	0.5677445376052118	-1.6652917624197978	1.0160402216868254	1.5588799800435758	0.2963681894706319	2.846319585537073	-0.13348608328014677	-0.5526456040779907	2.2515476631349864	-1.7716639861058912	-1.3974315698713364	0.36433125842660435	1.0195084862950639	0.17974163615648048	0.5235729108628135	-0.7917092881478067	1.398793259814923	-0.5051158588996649	0.3571463858716829	2.09377371607016	-1.2570211789342554	-0.7484881143548376	-1.2422800105635816	0.28100168640390744	1.570320368792717	1.933386873837876	-0.336269199432139	-1.0713428263329934	0.6024359909858531	2.0980584116651935	0.08574942427979124	1.6360990330377163	0.9821232142629004	0.4461903552631701	-1.9888760623005606	-0.9411148517208895	-0.49322717319780474	0.43967629299725736	0.4683940257206265	-1.7338350452148261	0.2822184818907038	-0.4164452310322281	-0.11765266908437022	1.1253351133131475
1.7347518630079624	1.3412807887791967	-0.26131819475265866	0.554206623136942	2.2432069594217476	0.321232622386195	0.5636384071452993	-1.647983162708434	1.0188210453425448	1.5559134961070031	0.22258115641430778	2.8521412263249584	-0.15166136064867852	-0.5724042418641464	2.244372222309988	-1.767029635040585	-1.4024515010847836	0.35829847794112707	1.0000027822188804	0.1916434051316088	0.49007274491283653	-0.8160606984312485	1.405622941347094	-0.5229650552767957	0.3484356779887413	2.160298531667254	-1.2296235223895031	-0.7101303462796862	-1.2470116404999485	0.2856217718109383	1.5374304156172665	1.8925671990854265	-0.3676528741200459	-1.0794150335343609	0.5883764441891688	2.076988116502995	0.07191143321490708	1.5703895179456793	0.9871664261530022	0.39594623107434435	-1.9563353981334775	-0.9293627347420863	-0.5151694830332118	0.41788996289411606	0.39651114695277645	-1.749922042565543	0.27409923150162097	-0.40029584878478885	-0.11962865972228984	1.1633448089674485
1.7692306357537866	1.2571026397954523	-0.2065301928944967	0.6185197311000216	2.242510163874307	0.27750418105732055	0.5609291856751886	-1.6040033923926895	1.0363058521527335	1.5322858594545754	0.12326989456792262	2.8086106707466763	-0.18977729924665077	-0.5981430768704088	2.2501019172277217	-1.7709301473829857	-1.4249089865133384	0.3470690762749885	0.9654971256635638	0.2083383725762351	0.49008020472461256	-0.839883655932067	1.4027552607694938	-0.5646039714421571	0.2997312050799153	2.212593770996828	-1.1975261613207384	-0.7048905119991551	-1.232494880749117	0.29075340851859177	1.5159359656092026	1.8428176566510377	-0.37561547561176295	-1.070998586833902	0.5890448695101209	2.0562116098250085	0.07795291762789351	1.5230772058220388	0.9811232647930724	0.35725201688711855	-1.9661390144037747	-0.9050422571414207	-0.5482013178776974	0.4174869544372636	0.3593019405566507	-1.7468224488169137	0.25651727055885687	-0.3711846872097354	-0.12246190951873323	1.1771300044173036
1.8448730624533423	1.1844729845537678	-0.13188750548943168	0.6756072811472067	2.229468291947089	0.21549971165248447	0.5393621294976096	-1.5680780935860594	1.0801372163694722	1.5089585478879102	0.03697379851938578	2.808918498622516	-0.24743101678687132	-0.6471376829749447	2.231784501934716	-1.7556296100104014	-1.4399755351553127	0.34058735091249065	0.9396767191027386	0.2525762395282729	0.500590917347151	-0.8357048480483567	1.3890296772925972	-0.5921363568538813	0.25748004363374993	2.250262053527935	-1.1149736205174317	-0.7473710663519559	-1.222132653726351	0.334574404258204	1.4755243674906238	1.7991518126543142	-0.35632706194169517	-1.0987607359104286	0.560833964913814	2.019564573822001	0.0734131220285282	1.4852792116048277	0.9774518362201794	0.3163389654953749	-1.951144147306001	-0.8880623739493905	-0.5701508475317618	0.44937139744843463	0.32732684659604255	-1.7362328388162331	0.25024490083300865	-0.33653528433388935	-0.12263388721655821	1.1727902835572537
1.8970067122611713	1.1546480394849272	-0.05039692720087454	0.7304623722206884	2.238320748869427	0.17585618806482634	0.514549968968413	-1.5784852737645496	1.1086803929304896	1.4937291197342968	-0.04144749933639916	2.754448971648384	-0.27015348865415356	-0.650618273556163	2.2500787482227977	-1.7381833920241037	-1.4622680055439792	0.37005506243660413	0.9064066402846885	0.2983109888131207	0.5104008941722109	-0.8236964225252669	1.386087919643325	-0.612274111008074	0.23827529056836405	2.288488249074122	-1.0698239467246995	-0.7817526018039829	-1.1770548392834312	0.3558659669758805	1.4240641363456195	1.7856890887948427	-0.3337362098869422	-1.1189175613167444	0.5356833481707933	1.992636020939484	0.07262559100155469	1.4573007848446404	0.9796391097358141	0.2952464683632725	-1.9374025449451668	-0.8764614132007834	-0.5825485571020861	0.489418619799001	0.29324500575244317	-1.7218339222668084	0.2341125912836835	-0.31150985772298734	-0.15374607453926825	1.164989452608072
1.986181171850727	1.1464179679347157	0.02082660579338652	0.784040639245855	2.2369183644451827	0.1211466765122172	0.49107564733286535	-1.5641340374475776	1.0594486535569114	1.4622640629748533	-0.11388557911432447	2.6976805860974795	-0.2819059806073373	-0.6747392294804712	2.251654240557637	-1.729870275534839	-1.4906920874148146	0.4221868144727773	0.855497076021517	0.33033752385067755	0.5010188835053427	-0.8213148309353298	1.389663821921303	-0.6324034670150953	0.18042304752743038	2.2747610835942758	-1.0388556585814066	-0.8082318605692052	-1.1195342702164175	0.3871629313773671	1.3605326285193415	1.765119554371123	-0.30906008141028546	-1.1277897420908993	0.49929371667706535	1.9451052927828845	0.08162802032448664	1.4200327016581118	0.9792532559236957	0.24516042442163571	-1.9359878832648352	-0.8646611501634733	-0.5840239619793322	0.5195559436218051	0.25987289931263235	-1.7033970429831182	0.234702940442105	-0.27975483495241316	-0.1849931367835455	1.1645538578908652
2.0679297792927263	1.0842294466822904	0.08232391042670201	0.8191698240037635	2.2334063390194943	0.08566355599716965	0.46770817012959814	-1.5567703413539222	1.034533614560813	1.4325835017270614	-0.18469598717105518	2.702347256695213	-0.2867673726955167	-0.6906599536979832	2.259651022607196	-1.7439137152690543	-1.521300929813763	0.4670959629803238	0.8158769409166743	0.3475164148987877	0.4975789372576874	-0.8484553474726187	1.3998583983151744	-0.6206861715281979	0.16713779392001332	2.2439506023210702	-1.0198935854941593	-0.8537991151813635	-1.0777782386479138	0.41203277340717354	1.2830100514791045	1.7478123649525625	-0.2931860701541393	-1.1745491729978546	0.4632606900920654	1.9009688377857903	0.07636686853107513	1.3864423898386748	0.9672294797383924	0.189144784059342	-1.9204896592733143	-0.8674502625295366	-0.6038729901988453	0.520567329769486	0.2375361473107696	-1.6736135514324513	0.225310244256669	-0.24090598130981772	-0.17472649670690144	1.160182313333601
2.196307701634881	1.0794664832012857	0.13043390197754284	0.8300591230846678	2.2135513045364803	0.03376659885948816	0.42713004918174813	-1.5656190537664876	1.037768451981711	1.4275544801755307	-0.22698328460682773	2.6575656886295174	-0.26150521016335715	-0.726779352343573	2.2819314961924717	-1.7288173764976265	-1.5609807744054074	0.5079445194717919	0.7895332505287728	0.33902288096919025	0.4811063754977475	-0.864541558849208	1.408075341371382	-0.6454798835435461	0.12715973788326604	2.223221098532784	-0.9757813368141812	-0.9078997913923301	-1.0432970349342274	0.44211841786608475	1.205494896572697	1.6962031255842838	-0.29709737550751875	-1.202871582311769	0.39691184579849803	1.84823879045876	0.09843541758520584	1.3641996719133034	0.9693609649255354	0.10896931839509531	-1.896325817152443	-0.867156907475378	-0.6053355857204088	0.5509048289877673	0.1987246032164493	-1.6356869093354938	0.2103020735609845	-0.21653020460431743	-0.1733855381004181	1.151760215890698
2.303951431347137	1.0486014684042526	0.1685238543573142	0.8329258781920903	2.2225878149389295	-0.009198807178964569	0.37998068784277517	-1.5451175030627087	1.0636289372625485	1.427971667124838	-0.25659614480853504	2.552149416892367	-0.21966624443671173	-0.7492509979972184	2.283162928804189	-1.7106963459465696	-1.6069813705249405	0.5258806052829665	0.7460740311213166	0.3234574213776378	0.44527608868859614	-0.8666098047193133	1.4095243337884784	-0.6540630406441108	0.06895367555429414	2.2293947577514683	-0.9420414641146833	-0.9521781696902671	-1.0538023310191988	0.4989127587569352	1.137278140125877	1.6942796082215419	-0.31841615603725937	-1.2371882186928593	0.3573691253435392	1.798140516742329	0.11070163008021963	1.3509955423168545	0.979932389376236	0.03188451540744162	-1.8733237842723098	-0.8866784546862615	-0.6022901031825543	0.5789249194758443	0.1667273389953439	-1.6026881824053476	0.18569552768992229	-0.18343701949913124	-0.18421205030635737	1.136364087277901
2.4329039236335963	1.0558984655449042	0.23591328945672108	0.8175074532729425	2.240203582616961	-0.03453706866324808	0.3221000251990083	-1.5422820057241442	1.047207626453901	1.416989375427258	-0.30781789666616427	2.485593336201254	-0.2243901529607713	-0.7740253917920501	2.2655232069052134	-1.6975255361719834	-1.6513395362474559	0.5720263222480562	0.7148798928678429	0.32184213783511806	0.4089951319462827	-0.8862525792835403	1.3839363174252195	-0.6767683716142388	0.027722717524136277	2.2342589112922697	-0.9228217926996193	-1.0206089750583203	-1.101592218755283	0.5236452268505795	1.0730220548482896	1.6832772991111802	-0.3222838483268879	-1.2744622486653348	0.30017531275628095	1.7355788219607295	0.1411728674619172	1.3596062887162794	0.9517228421807742	-0.03231612654082232	-1.8610195601070263	-0.9187717215463449	-0.6050456284872328	0.5745689746948341	0.1258782764443591	-1.5711733659493305	0.14949984740731698	-0.16192653453394387	-0.18085371345064322	1.1108682743946194
2.5353459664201594	1.076956335410623	0.2791166790077674	0.7798839191744638	2.224405911589258	-0.02385312295635601	0.26668236795321537	-1.5673309098724826	1.0138657209768198	1.4323793648488987	-0.3270012252057467	2.4630036953606136	-0.20739181564271775	-0.7907666354621685	2.2541483839377188	-1.6860361742537944	-1.7180364923698346	0.6132760491263819	0.6703334967091691	0.3114969148191449	0.359098072674946	-0.8802773535238584	1.3238205290037564	-0.7088976771659551	-0.018660054878035022	2.215802493518791	-0.8886156529631698	-1.084156043321919	-1.1160012158824513	0.5477924045824059	1.0705951162128888	1.7261606275751789	-0.2887138007053659	-1.3019568107628103	0.218641502308459	1.6682361902408114	0.16082742428054475	1.3451729516063655	0.9423763757076893	-0.07303154588055845	-1.8328793777610788	-0.9649124407326541	-0.5932668436937486	0.5974877347186717	0.12549680492986817	-1.5529209685861596	0.1247758267502839	-0.14923710111991456	-0.1899502235037737	1.0616818497393208
2.6233734838473812	1.110979404806695	0.2796127014769936	0.7664580492005298	2.249596222858605	-0.036377617469113124	0.22476474023333512	-1.6102298730643891	1.051021860389203	1.428570088998117	-0.3515178417268315	2.4090427000373698	-0.20540329133032859	-0.7905714312375566	2.197117878317007	-1.6640034642493358	-1.773906145874974	0.636871515985017	0.6296798430213749	0.32627272433163923	0.2810606573467477	-0.8940815315747515	1.2899426148924915	-0.7177351602457979	-0.03252551339264191	2.2198080969793925	-0.851493155597562	-1.1184775296001204	-1.0872895663225188	0.5731688533110637	1.0756328740613808	1.7302868204763784	-0.2340308834124686	-1.3429031932863222	0.15831458528451342	1.5897129380786026	0.14264285802541482	1.3498337879761562	0.937245439652596	-0.12349522596825743	-1.8291917428669742	-0.9908665252952169	-0.5627254969400021	0.6467514447467486	0.09769143635000273	-1.5215905712019495	0.10429592401758689	-0.16460603336613167	-0.1919651671876332	0.9999046321097435
2.721863713735379	1.062920246484906	0.23614964139925107	0.7729039826330493	2.28597513608739	-0.05171143319641471	0.19636065686505072	-1.6694248014394084	1.1103463143394696	1.4381358019832569	-0.3514298722622656	2.4356045517878493	-0.1499968513715689	-0.787688033241804	2.1518641778992245	-1.6323431092606682	-1.818908931753311	0.68083993417328	0.5983681596504004	0.34126562477724376	0.18326430883164685	-0.8868714528822274	1.2885598428879501	-0.7104339113709981	-0.01974793907901586	2.237390547387279	-0.8592130188603548	-1.139241808027803	-1.078450195323624	0.5853231144297858	1.0635277455109526	1.7443150236983596	-0.19166143544981717	-1.383180608362207	0.07718460120923903	1.5385307880887973	0.1409085469937556	1.3329087881294075	0.9350453122940546	-0.17236519475531514	-1.8038361206022429	-1.0055253205969024	-0.5402237676073345	0.7321753266168582	0.0501006121327198	-1.51177018754213	0.0916794488711814	-0.1703289594468603	-0.19783860483707613	0.9471210680407459
2.8139783999149572	1.02892985872532	0.19176903188865027	0.759486479141861	2.338595025431066	-0.06528427643748558	0.18241700748105746	-1.7111538203305041	1.1363914859888726	1.4513441636281492	-0.3557442734073392	2.4518529383861862	-0.09514222002811004	-0.7906773047153124	2.094190732391869	-1.6282128734919663	-1.8595161415691233	0.696033831914351	0.5693308499108753	0.3469382994949539	0.07819221128764439	-0.9118643807803487	1.3289969449817958	-0.7226711399096674	-0.013154714843948478	2.236870214005339	-0.8625088593764427	-1.132904450198141	-1.0876128541935082	0.5574950031534079	1.0708451764513236	1.7406760914508541	-0.19862379634829436	-1.4140673928920253	0.009534667028438665	1.4987791554489733	0.13458973446415046	1.3104144548192116	0.914179947382823	-0.22362657697390861	-1.7864952986459126	-1.0181989307420123	-0.5177878317833996	0.7724752611023837	0.002462586715668602	-1.5016751654838272	0.08418881061938333	-0.19332426790264884	-0.19715517364605945	0.9035169047800616
2.9075145333002106	0.9860246105685031	0.12731492408231032	0.7617337553211421	2.377690016169077	-0.0954208712250781	0.18129444658931124	-1.71108293289704	1.2129416951458836	1.440152164306793	-0.3590329672986366	2.4474780886147487	-0.06661146407573777	-0.804295280791638	1.9981285626257463	-1.6360107075736252	-1.9057570227467395	0.7058214561370201	0.5433735128652597	0.3840832063801834	-0.03807527986407476	-0.952938984598379	1.3683554400169045	-0.7335537598440696	-0.039017289856740855	2.2590364160759817	-0.8564166237645686	-1.1150275280129383	-1.1291666890497176	0.5343708205314837	1.0941820255898993	1.7357088257298023	-0.20486589822344792	-1.463183540369684	-0.03673554400643667	1.4506150144333518	0.12280467867419906	1.2872176781236493	0.8720902375558852	-0.2813296763604107	-1.7551885576601962	-1.0336806877414324	-0.5158431386934226	0.7823021705954654	-0.026411531454101734	-1.5089860000567736	0.08816181728295175	-0.22023891651055955	-0.19528445361479257	0.8568711507778712
2.9513274108006504	0.937610921586623	0.030052305435723715	0.7222258468450409	2.405730427415869	-0.11992668258622427	0.17714738510542868	-1.726274864010031	1.3261742183163485	1.4315240697056453	-0.3539022039547033	2.4697574389565427	-0.041997069466050654	-0.7951670018813898	1.9061418208257757	-1.6426551386190653	-1.9458537474391548	0.6919506002313494	0.5114345747100741	0.4008247405575669	-0.11218137438633011	-0.992006543488646	1.3549048396090924	-0.7642432218649987	-0.04232498635446007	2.2942109526951247	-0.8456508184908762	-1.1196458593569463	-1.1898723526106063	0.531857242970282	1.1132208768698266	1.7040312960326625	-0.23169179325889924	-1.5162298716021518	-0.0600344833551452	1.4061041476042107	0.1117374430185192	1.261034217232691	0.8556342443142304	-0.3386280945465122	-1.7195894035546586	-1.0558972945529235	-0.5268530127998935	0.7955635437625578	-0.06803469368128626	-1.5398233922386804	0.09420584853529675	-0.25354565040370136	-0.1985292423415917	0.7983673085809337
2.999665798074618	0.9525200505173359	-0.04182890544242214	0.7042681569954858	2.4565087206945404	-0.15282086738223108	0.15054350801454314	-1.7553758145146385	1.4364436917196284	1.4166962304136201	-0.3506286820121997	2.4930686283381527	-0.033964589938542095	-0.7654463315476593	1.8172168630265264	-1.6244001027359996	-1.989388767962695	0.6848886171042918	0.49429578545140346	0.4443854055068074	-0.1821852211110798	-1.0274191785537372	1.3895224020572017	-0.7906671771955222	-0.07758285818800428	2.313264790277497	-0.8259362254478004	-1.111573469580971	-1.2232759300876617	0.5350715565955222	1.1360080048608796	1.733495737038801	-0.26192851586698107	-1.5521896592764761	-0.11344751522076875	1.3525352732635665	0.1028244254927485	1.2388203687179762	0.8148981634078186	-0.38424617065557254	-1.6870320863649482	-1.0525528230003622	-0.5188285337082574	0.8294009459826025	-0.07452099673308094	-1.5669921154831006	0.11203761935172678	-0.28451462888153645	-0.2168094004116204	0.7345301920869629
3.050368999030801	0.8612128577866607	-0.1335530420642495	0.7033258425882428	2.5039547969720806	-0.1817758264053068	0.13278684526919132	-1.772312028963826	1.5345030949763525	1.3979538900758848	-0.3644731548826493	2.5038056646474507	-0.045157395726416964	-0.7501806994737606	1.7317904249708191	-1.578581446299966	-2.032805093457543	0.6610601280201047	0.47916742720549726	0.4299903319513458	-0.2390896383572037	-1.076070002161273	1.4082167612354826	-0.8093595726178002	-0.10114634189346057	2.2803273981265955	-0.8093194808302696	-1.0916073761847263	-1.2708332774253148	0.5020164637903829	1.146480102887348	1.7590053113185558	-0.27369288957491955	-1.5686769194961205	-0.14287688954953343	1.3289779245167976	0.09398465491945453	1.2021321228557258	0.7783837748131632	-0.41806387374220255	-1.6708829084242272	-1.0772618280964206	-0.5210154400693214	0.8500788016061238	-0.08827399600617272	-1.5945159339526853	0.15294891977846128	-0.32334728395308876	-0.2227441891084187	0.6895522136539247
3.1053827540674375	0.7893493893344969	-0.1998401932835206	0.6971609122210981	2.5096234622285656	-0.24921906672403932	0.12093032019386193	-1.785091374149813	1.6178302809430734	1.4181929040685533	-0.37060735472983597	2.5382023514938092	-0.05060404652577227	-0.7413369555349807	1.6329977879743893	-1.5760385355949407	-2.0677969669159832	0.6574430253697772	0.4627990659425686	0.4549233777546765	-0.24261894017634952	-1.1239834980179035	1.4270323374401355	-0.8378247790929976	-0.09362364466562526	2.2226338926754607	-0.8045415943933876	-1.0840862417599688	-1.3008790566247825	0.46007054703544403	1.1481189558832388	1.7129803594748807	-0.24464344325642612	-1.596951943615828	-0.1999929976932311	1.2822783906273416	0.08261761191001654	1.1477426731012415	0.7354681724510144	-0.424779272046605	-1.678716385903148	-1.0721695426524804	-0.5269391848290301	0.8686085038505219	-0.07830410137753975	-1.6470967903537836	0.20214762065125033	-0.38105587848462824	-0.24236883103558834	0.6331960685057901
3.117226391274102	0.7010429346484336	-0.27940765845261906	0.694032985156776	2.472121276978243	-0.28792060727762087	0.11698940275130379	-1.767966327643823	1.7124119070462762	1.4198856679690954	-0.3638831191859799	2.5723712457120462	-0.019375328001119775	-0.7415520110366721	1.567722591951432	-1.5634292719735343	-2.0922278778215664	0.6242269546955109	0.44813432730414193	0.4519454881115876	-0.22917019690282245	-1.1472511448483742	1.429334338561332	-0.8478507880158738	-0.07148277876145173	2.156218154372507	-0.808956745350549	-1.0404288635290855	-1.2649572367842306	0.41593492413530997	1.169101696229506	1.6927440868056685	-0.2326263997660353	-1.6180578665884646	-0.2437873891903553	1.2569472362674228	0.06258356010485032	1.0967523159668064	0.746817850709865	-0.4169370950930925	-1.6753317384622821	-1.051079329674895	-0.5369025345762423	0.9134678843915733	-0.08483631832365456	-1.6884383172400033	0.2412101294411709	-0.43602724031515167	-0.24324030805588026	0.6040292097600537
3.124965097283185	0.6050115015471884	-0.34211588443027746	0.6630127911080497	2.432451232821729	-0.3730944545627832	0.10378841021845764	-1.7605502955088652	1.8640294706080023	1.382942463767295	-0.37606090476416243	2.5795288594810777	-0.006692865710028094	-0.7686787811653879	1.5020454136930408	-1.5415098283806545	-2.121267629841225	0.5908010230489643	0.43645865598592926	0.4650265066770534	-0.2406756592087061	-1.1788241332585143	1.461025856678403	-0.8544859510090156	-0.05583838733681985	2.1066708534477785	-0.8298616465903814	-1.0057555326014083	-1.2435053850289726	0.4014348794415749	1.178168099106603	1.6628203197212414	-0.2330306428192288	-1.6475105521524323	-0.27447089652755635	1.25375698471324	0.037680227702022714	1.0458002826329642	0.7387192936122455	-0.4163402733834081	-1.6897758306590986	-1.0420357084060503	-0.5535488745290703	0.9434936014333015	-0.08806988657565953	-1.7381917671911715	0.2737959377947339	-0.477164060666284	-0.24608446470518697	0.5665676188000757
3.1420712352110622	0.5103181995471155	-0.35156182072924774	0.6198058046766668	2.4148312200881423	-0.4346164512900367	0.0845436477696698	-1.6887939630996798	1.9708992028712509	1.3708340148952796	-0.3603083853426524	2.5983469931869267	0.06138830317126274	-0.8293475924655788	1.4471082276672234	-1.5249585745759875	-2.1522219423236826	0.555814815179276	0.4280311400086739	0.48531743130863864	-0.20210518893045074	-1.2135740704589042	1.4500792857690747	-0.9096932396434246	-0.06148980628858212	2.0431262954747624	-0.8485907209353482	-0.9877175063429006	-1.267811528382045	0.4130919930996163	1.1909599299222335	1.656316884453703	-0.24701742386099618	-1.677793872297204	-0.33417381066333823	1.2756671710068919	0.006693735896006437	0.998697718407603	0.6763430393464066	-0.39769093080792545	-1.6796458809406265	-1.047936399762595	-0.5903808958584847	0.9734690354362296	-0.07095015445364071	-1.7768561903232105	0.32840326283800003	-0.4939899337128275	-0.2530250210481552	0.5403251439932191
3.1856012683506565	0.49678190832405633	-0.3373238818803977	0.6078561025501278	2.4187609286585654	-0.496131717681799	0.04343653020212817	-1.61112335637469	2.079354292074494	1.3500314890351786	-0.38107599939756687	2.5652271763695524	0.1082783382342887	-0.8749757528321016	1.375388572924623	-1.5237429547784784	-2.1798537590030067	0.5162158104163573	0.4139646947900048	0.4975147402865506	-0.17048693888776895	-1.2542430114987595	1.4101214398813484	-0.9394889883906954	-0.06038019376617815	1.9843951103587927	-0.8609847398434166	-0.9635736171218211	-1.3047670186522076	0.43007659269198373	1.1855747195616788	1.6446806948450774	-0.22980985380963137	-1.7068605078966037	-0.3857400390692814	1.2442214904491904	-0.03687329886142787	0.949227588864677	0.6314158635749105	-0.36790412589050986	-1.6704262435203527	-1.0700410389961634	-0.6150054847738039	0.9822065297108493	-0.032248460424235695	-1.8205190344026092	0.34928768286757556	-0.5398072300111945	-0.263905677987951	0.5042089080090271
3.2218185931081997	0.4336024704076875	-0.35615338731680735	0.6032412165220256	2.3834388826537163	-0.5488409339361434	0.005732500144480174	-1.5848889730199094	2.1904753417866614	1.3147840197982474	-0.4013809386103654	2.5444808088494417	0.15005451949414655	-0.8920313083893076	1.327922232536587	-1.505449631657696	-2.2161464527758894	0.4764546317703659	0.3864141359424583	0.5083745786162339	-0.12487018987763414	-1.2784744262400596	1.3589454071548306	-0.9580487682949468	-0.06617328724613818	1.9372268892859332	-0.8892292362412795	-0.9391567517683901	-1.3299707112260535	0.45826125275259466	1.178644007814685	1.6273323987641999	-0.18424135187243215	-1.747089144096099	-0.4370723186128914	1.2046256656805268	-0.06813711878406273	0.9339842663941532	0.6061862347067348	-0.3250252291757936	-1.6975952869282327	-1.083122211124913	-0.6591369756632259	1.0334162586431392	0.01972635401395022	-1.8799205892180724	0.3828379164139519	-0.5663034919452424	-0.25027006687405107	0.48323770789304976
3.2536765923255166	0.3247804156846548	-0.35306933704225474	0.6025671085026126	2.4058088093344994	-0.606679325671778	-0.034429281136326366	-1.5428822865436913	2.258880718925252	1.292741049822583	-0.42889603330499426	2.511743929909612	0.1688118704745996	-0.8935267712626065	1.293826724890258	-1.4937688335509227	-2.2455413248813896	0.4042303867939996	0.3532594336346654	0.45526072198345824	-0.07749876340193129	-1.3008281286483654	1.3050071975588509	-0.9747766240064186	-0.03646861647900442	1.8718325461401215	-0.9016512651586055	-0.9270440474009582	-1.3410825974479077	0.4621299736731047	1.1767043031466662	1.609453834038204	-0.16709627004683517	-1.7817472326119155	-0.5060691298154102	1.1739481993786418	-0.07572689222698738	0.8811966995121253	0.5882553093713918	-0.27982263747545916	-1.7220695128039456	-1.0945485024519601	-0.6867853876604274	1.110062052290362	0.05273172143495516	-1.9109087544135928	0.414097472735928	-0.5868359464825661	-0.25366599341909735	0.4555499718268125
3.330330575227778	0.253254358641601	-0.3694457843806856	0.6108714787195566	2.4052342107433766	-0.6552063642386866	-0.023685094934165103	-1.5135520830627742	2.3404061032958157	1.265517620670733	-0.4812133668961655	2.466117682152611	0.1918705472631974	-0.9203127611347963	1.26177356502799	-1.4875822540565131	-2.2702733158597512	0.3356885837308425	0.3319424647559532	0.45027199615312136	-0.059914689687370105	-1.3284323374132359	1.2928529459052966	-0.9663792289074756	-0.025176789549174194	1.8010508253305564	-0.8809787063595815	-0.9063402554249004	-1.3556165141427698	0.4460386271398199	1.1569321846951373	1.6254340490138515	-0.11843710332303321	-1.7855129618691834	-0.5781628390830645	1.1449918451510175	-0.08071955605321719	0.8539455082567878	0.5449308885478903	-0.23170430111405774	-1.7589888102079816	-1.0867085326457884	-0.708287172109045	1.1873721105455934	0.08066624966145935	-1.9510835986541373	0.4219678057083579	-0.6143747853605523	-0.2278141228027351	0.4246851993385935
3.400085805039273	0.16328675983871985	-0.4179206313648174	0.6009978317300677	2.379866971622884	-0.705191642162074	-0.013235872665847076	-1.499448500289947	2.404762200730703	1.2454745731293262	-0.5329600125051843	2.4484545186369133	0.18106703138421434	-0.9760634185386172	1.2021503319112459	-1.4921352447416714	-2.2954656119493806	0.2785035339844975	0.3059787319701926	0.44039376338326564	-0.014104958589987162	-1.3572586576935266	1.2345150072039581	-0.9784537590128759	-0.020450292387719567	1.7606257394555045	-0.8723954550708442	-0.886257573928541	-1.373422302602141	0.42059553377859515	1.127921188588805	1.586049706216523	-0.0940312328479809	-1.7862418576506607	-0.6102862459658163	1.1298702051763756	-0.08775252636946995	0.8158423055355376	0.4972231217738517	-0.19175833261606	-1.7979193730166312	-1.082014851779254	-0.7382878476043027	1.2004086451776703	0.09586846880137619	-1.9923936383354355	0.4264010747649826	-0.6333088381452359	-0.20069267503657456	0.4215851938738213
3.4644295102246923	0.16378186395767363	-0.43586520323285993	0.5896664111817242	2.3707852817006057	-0.7362712757226435	-0.017918673865710284	-1.4665896108657823	2.487617453803957	1.2087667886371687	-0.5679487534987693	2.4263475519055895	0.1956614707463508	-0.974250335232051	1.158985317287372	-1.5237940044287674	-2.3245294889748713	0.23479121469348815	0.2667024146828162	0.4673631777017482	0.012237907168505015	-1.3761436783180832	1.1807631126670322	-0.9819693236953857	0.02493811568337969	1.7585061517883684	-0.8707844693501121	-0.844494461261488	-1.3685602231739713	0.4340897819772839	1.1015432025127192	1.5567148913330309	-0.07773653426870222	-1.8034315336903135	-0.6651022747290629	1.092401827849173	-0.12412178516757896	0.7959123010474831	0.4642802595647974	-0.1545045532595438	-1.8324234376266972	-1.008801491926931	-0.7576229877635722	1.228522194385402	0.1381590273864966	-2.0322689466600723	0.4238480341434565	-0.6167004742743654	-0.1830585337569372	0.4116537475283336
3.5088732555890507	0.16229711583393763	-0.48821788218345735	0.574814108283764	2.3530215435146755	-0.7499602502427823	-0.017922653867341556	-1.4421930219296406	2.553909703673171	1.1396538902529405	-0.6161856680175496	2.409167062499209	0.2054141660194131	-1.0139925919445933	1.1267062596270938	-1.5161126273618304	-2.3417364081342287	0.18384150419601766	0.24380214235306918	0.4567017771537012	-0.014675796360671133	-1.3852765799494078	1.158385102742887	-0.9917507835864374	0.04057883678344687	1.7607629532954825	-0.8626519682563776	-0.7956690060369824	-1.3577487961620411	0.43429337058064166	1.0760819168753555	1.5565670766801118	-0.06536157766825011	-1.7794894674761739	-0.7001486498382277	1.1211031879132876	-0.13632245426891093	0.781302203787675	0.4380748239241049	-0.12767122487477972	-1.858559131486095	-0.9712531646704369	-0.7887392416900861	1.2404815390621504	0.1660084504194791	-2.047009588418573	0.40765797146967414	-0.6196316489177411	-0.1536263913056178	0.3935390915306095
3.51865464279913	0.13415956217101668	-0.505417683265977	0.5947866237875225	2.3634013107818603	-0.785226680348478	-0.033650188658735015	-1.437144328423731	2.5863411094280755	1.0953696812754958	-0.6454007169380395	2.385060445886429	0.2091154348568823	-1.0502509495297374	1.0662417599415548	-1.5118021225155451	-2.349511415013649	0.13115414992296143	0.2094168379956957	0.4777322132515177	-0.029444601978904826	-1.4115753645190583	1.168272147051333	-1.007278080288779	0.05060308042160797	1.7656137130696012	-0.8363541206232414	-0.7613911272873428	-1.399955162063116	0.46417843619379495	1.041087014329455	1.5685275096852975	-0.03257971105458209	-1.778948718789342	-0.7374551380638613	1.109091793596086	-0.17377816743280777	0.7545019814593864	0.3824745325777169	-0.11871683593311422	-1.885091707259417	-0.9269453547347279	-0.8291236466963176	1.2492680862559258	0.16277302272627112	-2.063144843105642	0.41000580275676163	-0.6213691470956441	-0.1450760029565656	0.35835847224451955
3.5335344539058773	0.0698553756728165	-0.5229703069233061	0.6293187948956451	2.3679142596636416	-0.7761262110251504	-0.02536655972404781	-1.398336625912989	2.6016635838268884	1.0416407063899065	-0.6627280568059091	2.382421745334729	0.22926806902930572	-1.0461069954394564	0.9977048314053804	-1.5135585495458044	-2.346757304347909	0.07029207148389198	0.18132818934775968	0.45551908797514873	-0.06132070203732172	-1.4386411735461901	1.1631653186254698	-1.039588760750311	0.09974153250696563	1.7669424903542221	-0.8206188240418081	-0.7390638758887258	-1.4535724554667102	0.4648007035775529	1.0186493213903867	1.5517818359602056	-0.04371577065720297	-1.8021646765863693	-0.7518945175491766	1.0643520757453921	-0.2121418902317172	0.7393657904985514	0.3591375459435412	-0.10360644876027636	-1.8901724106035804	-0.8415299921755068	-0.8583767216144704	1.3232230311475457	0.17804432725857605	-2.087602105299759	0.39481964266553665	-0.6028982304396354	-0.1459201154620846	0.3475111323460808
3.5382219330951954	0.06468702113982841	-0.5766346445069563	0.6434903295151198	2.348169445015917	-0.7634626229122371	-0.002916514414783708	-1.4099517581225727	2.613214686981662	0.9839991307018326	-0.7048757305551211	2.379416113955027	0.17957160762308783	-1.0218570062141332	0.9386793586156783	-1.5292260062798415	-2.3487114298202716	0.01820208864640669	0.16641191428538712	0.4414233908862493	-0.12839251839446778	-1.435451161753571	1.2163930617613237	-1.0524717692028493	0.11112776018460035	1.7687991169474107	-0.8118929560992401	-0.7088515874805523	-1.480509424766422	0.43499829880705115	1.006356396745924	1.5821473726659718	-0.056998164970979	-1.7995501288118931	-0.7497959405519377	0.9851567477760309	-0.21848406601340545	0.7127049718500541	0.37062551565040563	-0.10109927911025018	-1.9325197539265937	-0.7751746464709705	-0.8887826385440466	1.3709250966936481	0.1916870473649365	-2.1195495722920654	0.3448636920171727	-0.6026017866398011	-0.13704115817052878	0.3275650326364993
3.5173104170714296	0.035768819601352655	-0.6158210167627646	0.6150998152845731	2.336559218074444	-0.7676050784235371	0.012103524978722916	-1.4294218212572853	2.589425381842391	0.9540114662563981	-0.7220516293194341	2.378492630327507	0.10689891500156945	-1.0278653260767687	0.8636129411117892	-1.5165242151672862	-2.3521294606464975	-0.03124768048124078	0.1466916788111982	0.44387608186727406	-0.1727394777044733	-1.4360912266914165	1.2727140838294146	-1.0878970341558063	0.11762159203045539	1.7646578413753704	-0.7749723651936697	-0.6852718194167482	-1.4821074310410058	0.4061490197735994	0.9641210601538412	1.6041896350133935	-0.08639179700897621	-1.7878027816951239	-0.7656682568190438	0.9581518017425192	-0.21945774532994894	0.6669648796214752	0.3690907403045872	-0.11003060145627501	-1.9566509139233577	-0.678603954123276	-0.9141160506233593	1.36278519757964	0.19255125842251228	-2.130831754154028	0.3274184644133784	-0.5874743629335457	-0.13475286148678547	0.3186935040862964
3.4978319390014954	0.05030026759580645	-0.6362773117300434	0.6325695999981417	2.359569086880063	-0.7851778524243245	0.029654931309013317	-1.416746544856597	2.566456162403112	0.9194114414541487	-0.7242654811136138	2.3445416782453647	0.02395710848340541	-1.0402773370705334	0.7897495741885849	-1.5411859821616332	-2.3412905780264595	-0.08544642282993657	0.12674060225122608	0.4367918530628577	-0.23809067225850677	-1.4395990531257308	1.3099254661659132	-1.1216613461509446	0.12545142201786588	1.7464400060933152	-0.7371409919201307	-0.681737887821912	-1.4753992077179752	0.3702042371986266	0.8875665201844983	1.6482649982944337	-0.08782630932225462	-1.7867784252909449	-0.7574299147383103	0.9669528445019232	-0.20873590694155136	0.609915886718422	0.3600656278549984	-0.14520292740542864	-1.9735327567955578	-0.6266062109358121	-0.9196706530420364	1.349830974657106	0.18634773346751113	-2.134286862119238	0.2839404241499675	-0.6044552568707429	-0.15962533566907916	0.2972113135056408
3.466946358395707	0.07474514532441953	-0.6361967855561301	0.6201183579131098	2.3388926341472596	-0.7798410922817004	0.007482871933828172	-1.4245400902808325	2.5553943827325325	0.8971968182369681	-0.745074156864805	2.3433214485455354	-0.01825921941418248	-1.0392698847587645	0.7261062870274573	-1.5219610029230748	-2.320163827919578	-0.11361673765069576	0.12420784512118319	0.4521125727237253	-0.26990352608664886	-1.4192682874861864	1.3661566978440989	-1.160164970751556	0.12845257300794027	1.7120866326373008	-0.7107397416461241	-0.697520008844403	-1.4576216360508525	0.35891592633790326	0.8228444971355449	1.6801414194241253	-0.09688710205858679	-1.7807911666346818	-0.7212917782715906	0.9388159923824766	-0.22838162361074202	0.608844763172127	0.3428062429289115	-0.17799632551151257	-1.9906669587558834	-0.5633387070952376	-0.9132100798305437	1.3297724311212524	0.17715723077080964	-2.157172278015767	0.24210610005748362	-0.631196945787477	-0.1797786191209616	0.2941427040678438
3.420100167049925	0.04547156050690743	-0.5691420693002767	0.6211958231954704	2.353791263052177	-0.7695793101676929	-0.04930492234834789	-1.4507612010948794	2.4871889973873076	0.8728008977739456	-0.7403221354719539	2.3777957080166052	-0.05938016153109429	-1.038421242663629	0.6537499480295421	-1.5011343409066957	-2.2991577028418546	-0.15382216407718322	0.09136841647561396	0.4633494428385177	-0.29828000140320254	-1.4091650864428475	1.382490692147744	-1.2048844777141183	0.12100577809210315	1.6754344455714822	-0.6956495659724709	-0.7211905295427291	-1.4777943738218142	0.3683533437660946	0.7732050430450369	1.696854927039979	-0.10634227128614908	-1.7697545974310163	-0.6992574160769581	0.899100749945276	-0.2726841588013215	0.5981864490330997	0.3540216979147711	-0.1798294850045154	-1.991610917419963	-0.5015275655407082	-0.9060729397416395	1.3179151408150074	0.1737186948846592	-2.162928486838328	0.21477956832489115	-0.633575519533827	-0.19866510082756889	0.30153251876003884
3.3867459076161075	-0.00046788262911687804	-0.4738120955794639	0.6223817983166575	2.397848875342489	-0.7444738391109957	-0.06982026309487206	-1.4341795746373391	2.4381284359852042	0.8361700762273028	-0.7000148608690885	2.3929457647539456	-0.08691868697494468	-1.0389224874098788	0.5946762952941003	-1.4527520348452074	-2.260468913489774	-0.20292543070609712	0.07013422894955271	0.46733936516795194	-0.35112141594855534	-1.390778522487663	1.3775365073847199	-1.2472825863838128	0.10963217633097115	1.6196376516555528	-0.6680373691643424	-0.7528155532018509	-1.5348304364611216	0.38862502862281134	0.732830487445798	1.6716186624330078	-0.10715118637349105	-1.7493441218674757	-0.6526816789682977	0.9041815841924354	-0.29874239358414795	0.5968389863934223	0.36890862122767715	-0.19777912038895043	-2.0123504715534635	-0.4177240882332674	-0.887706652666718	1.3368134233528752	0.1377779849738216	-2.166914352179913	0.20065953738145842	-0.6595672709931323	-0.21886478709542728	0.29128901150380354
3.331781676685228	-0.03510446151042642	-0.4371784490875588	0.6086887546692216	2.4331892660516985	-0.7476780066743716	-0.07473557942600487	-1.4205343469928047	2.4014820284267224	0.8191447139643779	-0.6836490606550504	2.4225637316557647	-0.12184769128174082	-1.040661128427398	0.5084308329143253	-1.4291176420629284	-2.22258589933247	-0.2558065331623345	0.052544402408679046	0.4914693994149276	-0.41188644795857143	-1.3727846248431006	1.3749168727592331	-1.2725857024305982	0.07750538497709214	1.5458343838044726	-0.6424586169906321	-0.7941436509819504	-1.5446226559218799	0.37475144347520534	0.708711570915461	1.6342278467826798	-0.10644279582325378	-1.735004525891151	-0.5754977716263187	0.9010923581466189	-0.31293462206575123	0.5758505417447026	0.37203409276165006	-0.2026820416834541	-2.0316836552380413	-0.39447166935840994	-0.8663853636845354	1.3621995998822272	0.10984660349396871	-2.1756000442361563	0.18701575496732842	-0.6854865454062787	-0.2472081724362017	0.281973699609166
3.295222650650879	-0.053688419890659964	-0.38389597007148757	0.6008407244503216	2.4699895010442647	-0.7509151660783917	-0.09506403905276854	-1.435501399034955	2.379450536918827	0.793428926646603	-0.6467688369811067	2.46637748887982	-0.1352074131550693	-1.0124838948865749	0.43843472044802984	-1.4151715157245763	-2.1844346151103182	-0.29411479497207804	0.029064220284031845	0.5438437445814721	-0.4302622347403141	-1.3535996430860302	1.3290710220534678	-1.3006768779929492	0.058463007070449144	1.4801815024184597	-0.6127722262584673	-0.8478353084711475	-1.5454890106989612	0.36302704023653987	0.6894531991854974	1.6340322543933392	-0.12486881478026499	-1.7603681479314979	-0.5260565787199021	0.8371355917415562	-0.35755211915198054	0.5458079247581797	0.3620959930526195	-0.21829579911060998	-2.047997174009009	-0.35796240122504147	-0.8306181491583995	1.3756826223852567	0.09566636184600459	-2.19469756823522	0.1648161098819049	-0.6964840348558051	-0.2760455018760178	0.2835185111795598
3.31174624058702	-0.06695868146425518	-0.37364584415219737	0.5878563922357282	2.559981191789091	-0.7391265215793654	-0.07672492168020337	-1.457632908235429	2.3712513848787813	0.7575392742347369	-0.6252882805250737	2.5001277371869146	-0.1873371331029253	-0.9860767335519796	0.3806648918801902	-1.3912324203421345	-2.1626130648354853	-0.3310797604797743	0.014820543711947892	0.5782488871615763	-0.4550288098365769	-1.3343966969284171	1.283519234874642	-1.3458626701417686	0.033490265545125776	1.4154566356191367	-0.5848024142940682	-0.8979313071381275	-1.5515241430028746	0.32209401440527546	0.6907471782103097	1.5909656100680571	-0.14404998321160067	-1.7468131950239527	-0.500895935597067	0.8083392493074173	-0.36704391389016616	0.5168160270752447	0.37578008819992437	-0.23085566624702722	-2.0681224879824316	-0.3379667832892317	-0.7627187823514404	1.3631423878764017	0.10442332867453127	-2.196845108738562	0.1490931145859035	-0.6978165199843789	-0.29382464586916673	0.2888277101578308
3.300622132941208	-0.07703484021134238	-0.33494931542661555	0.5569102842148901	2.6656835299227533	-0.7603877833641871	-0.08691839305233266	-1.4638097677037034	2.357098512954386	0.7735733656436905	-0.6083566640555601	2.515057389165153	-0.23059681038596042	-0.9765216521845286	0.32073629127854614	-1.348160873212283	-2.115721773500648	-0.3594450358195524	-0.006541998943356811	0.5727402543433524	-0.4458970272038466	-1.319120524768386	1.25327446441492	-1.3770762016153155	-0.030006496237388446	1.3516333523978619	-0.5835536835466215	-0.9381086646608889	-1.5412211854231235	0.2975274054536487	0.6966919976362443	1.6025651997117585	-0.14589259940666693	-1.7066347313830295	-0.4696902209778723	0.8090237004109129	-0.36749223575446327	0.4830124099893903	0.36200054333049975	-0.24824999556152827	-2.118769400569577	-0.32477644277200685	-0.7160413737957807	1.2968731090300762	0.09263075256514888	-2.1893731300669748	0.13890346432795314	-0.7161542856740257	-0.31352726205604664	0.28867639036435694
3.3243530608216174	-0.10338254191223914	-0.30387530855415523	0.5483661446713255	2.7675868465534204	-0.7665348231130357	-0.10967558425007315	-1.4736145555220754	2.359280861594698	0.7452944844586799	-0.5641522864955463	2.5523304196833605	-0.25261357960358843	-0.9677126479806372	0.2693917259097697	-1.3156438412797018	-2.0698157474039744	-0.35511558718606767	-0.021515186185676893	0.5397360825016005	-0.41321980822861776	-1.3207620495907915	1.2253642440927357	-1.405920703513527	-0.06758621539056997	1.294213706114285	-0.5829107190579644	-0.9704533601225362	-1.5303778550028722	0.29402125283257113	0.6859819588856968	1.5530782231634108	-0.15705940264439097	-1.6728323637273028	-0.4385945180260844	0.8418288768994042	-0.4142061111357148	0.453021593755828	0.35460425660265243	-0.2681010019598181	-2.1352861815063746	-0.3072199265536729	-0.6637220263054269	1.2663201262607426	0.08020396397160728	-2.1811755630105147	0.13104416435534705	-0.72701277136746	-0.3382126350204292	0.28217639391905563
3.3663236114820427	-0.1592098571115851	-0.3039611341946054	0.5714423708367551	2.8504488148853886	-0.7513770518474119	-0.11167842701340217	-1.5007060735244653	2.4120306151748534	0.6927212601575536	-0.5370514277606457	2.5745962255986177	-0.23268141197216025	-0.9642519086764979	0.23215144288708078	-1.3059460030263454	-2.033041518514693	-0.3612209668525246	-0.034790695209137454	0.5075997452248717	-0.3626682315588493	-1.3276037139134256	1.1939376076258852	-1.4302001230237111	-0.09059048844534648	1.2434520048909283	-0.5748039895166808	-1.015277548569892	-1.543086045984199	0.3025227431385685	0.7074872025845438	1.5058040287578014	-0.17244566255478416	-1.6795847539017892	-0.3664199014435397	0.8377799742103946	-0.41505729123863366	0.45629314104595176	0.3568732514061272	-0.2951089169629634	-2.1712813269067586	-0.31897517862465796	-0.5937425365843205	1.2809971241520128	0.06555027998657344	-2.171438830986925	0.1294434668435916	-0.7378552701657464	-0.35417020117124304	0.2805837499481096
3.3925999880808653	-0.19072931964174655	-0.3111743830670819	0.5522117333593342	2.9122507593933817	-0.7344192457562345	-0.11428199232510092	-1.5228938401987313	2.461222117495376	0.6430822029073391	-0.5303731256397435	2.628712366171285	-0.21392944813489087	-0.9663263671312736	0.19071414096039813	-1.2408257928763198	-1.9956921494863848	-0.3621121746625302	-0.04576197647503287	0.4860996730438492	-0.2383747937852788	-1.3368485049283756	1.1615423573279315	-1.4412405529176555	-0.11568846144481781	1.2001458138084682	-0.584712079084295	-1.063133930598889	-1.580400697735597	0.33750934788337733	0.7511276296513218	1.43548273307417	-0.18185064101061993	-1.6443552556911247	-0.334870226294605	0.7952490234236307	-0.44513905689371375	0.45192075250339697	0.3844520247514233	-0.3082023842911967	-2.187092055985022	-0.305101276044213	-0.5519686658326038	1.2725164363365022	0.045612350170510546	-2.170089992870568	0.13466876918787496	-0.7257868177420903	-0.370523098863823	0.27365158014751534
3.4316999469577234	-0.24742576282975087	-0.32918989904715346	0.545155450792009	2.9842271924106756	-0.7199727785749023	-0.11271921175652393	-1.5599273961566258	2.5054146774616846	0.5763200353778277	-0.49752446457923105	2.651071751760797	-0.20950583024425598	-0.9702172174387952	0.13086524173569306	-1.1787701570452116	-1.979529360579421	-0.3553338076368569	-0.025926705743503232	0.47203876871266326	-0.13053105182685648	-1.3582622356030893	1.098452262240856	-1.4351612971290961	-0.15433580460738305	1.169767209242273	-0.5907816957347183	-1.0943701049747467	-1.6490827805485204	0.33566393650933046	0.7929373273131992	1.3800700472239011	-0.17311515883177464	-1.6054896406661698	-0.32484523903307705	0.8171412116748297	-0.4843034446559029	0.40332409366015504	0.41330175958055665	-0.3229497794319018	-2.22308357129873	-0.2907563258634458	-0.5237167002853812	1.2498492798212777	0.048354882910986684	-2.151349344810188	0.16198286230084805	-0.7031683216437811	-0.37263261080496335	0.2577577943186752
3.469025166603943	-0.23373286974755697	-0.3407878960875656	0.5370787267334858	3.023362056349073	-0.7173703821848788	-0.08838406444441818	-1.582385138375361	2.5788474697844057	0.5524643113549281	-0.45547965385899697	2.6166492073728684	-0.2243844381324791	-0.922481513155698	0.09940416579426076	-1.1024270003394432	-1.9690600730487233	-0.31783118528206133	-0.010893964363172306	0.43731480276339674	-0.007354996555435545	-1.3842543944694072	1.0849792142355676	-1.4304470536196587	-0.1646978649184802	1.1166335104825225	-0.6272825349701756	-1.1054138334741919	-1.658168445859656	0.3535830658364347	0.8344347377648654	1.3514073759009118	-0.1899415078078603	-1.5938133713407105	-0.3197624214883377	0.8483100113984179	-0.5053897268197514	0.34896833081371725	0.40519492036766247	-0.3608079564992395	-2.2561910961883536	-0.28171113704851025	-0.496740080769382	1.246475714662999	0.05895498507349569	-2.157721156770889	0.19739499879313138	-0.7087121816227147	-0.40985847868795106	0.22383141863746087
3.493769155979026	-0.21565964683360858	-0.3663687179550837	0.5494704006587205	3.0713478611185385	-0.7251986861329616	-0.06655011193442774	-1.60592127452871	2.6467938717245807	0.5119596180672521	-0.45180344890859897	2.5703469696005223	-0.2138572525517875	-0.8884944725230313	0.08433743139912303	-1.0500995134915503	-1.9606221110090503	-0.26641827791301287	0.0210292552423523	0.412409538249495	0.11895323907693507	-1.3994539406987299	1.0968203219043273	-1.4567332542674687	-0.15561043492221655	1.0831425414280567	-0.6634843116883795	-1.124104649895782	-1.6459576644622893	0.37972431546946944	0.880053117651092	1.3548038722649811	-0.19913070884336748	-1.6106183910979777	-0.32777558778907545	0.8038519563434813	-0.5483579045967643	0.30619179988763845	0.41337609984726403	-0.37108456502705706	-2.279177599103924	-0.30254404853202854	-0.46505579014269377	1.2388764607260625	0.08694057641611275	-2.1532301972771677	0.20800693739823267	-0.694400940174449	-0.43342263691625915	0.20589202316163274
3.5177529729101122	-0.2515363056373747	-0.3744061246607583	0.559013279725718	3.082327394091919	-0.7158382411053569	-0.061800781714491174	-1.6280416227290213	2.6698585689168737	0.47962251678940965	-0.4411765427199639	2.5203766548596684	-0.21723562048334602	-0.9047228915352707	0.09217827446103974	-1.0122733179289032	-1.9489996481996001	-0.25179835352584495	0.035409322899455475	0.36838413201566234	0.2567581960618257	-1.417501287979474	1.1006779415306331	-1.4788266486033748	-0.13408177915543704	1.0715735550078402	-0.7034222486121348	-1.1355207051368352	-1.6674506361660506	0.43051859709378226	0.9217888046195363	1.3876932164408948	-0.18683754461165478	-1.5910873289916303	-0.3525340616771377	0.772125217303857	-0.5900720440322366	0.27615882884164306	0.4308342555399481	-0.40224991646421804	-2.3042540109831458	-0.31282278415294235	-0.44639267536200267	1.2447536990273762	0.10401982993348187	-2.1528208426636146	0.20988075129855002	-0.7020447811085754	-0.44849969575690585	0.18589276655702044
3.5320713101126793	-0.2914858917070581	-0.3386492368312769	0.577273016065943	3.140020276432313	-0.6939606917372992	-0.04606935282078223	-1.6097339626787932	2.672572865038261	0.46469996244251377	-0.47213274675478195	2.443941761977099	-0.22290090278708896	-0.899306801438831	0.08093831827120827	-0.9640872339607132	-1.9492428282583834	-0.22168167580841605	0.04841645301631632	0.2914908145501349	0.3524074161440133	-1.4378490765519025	1.1163575883678436	-1.4592903020630685	-0.12843975623456044	1.0461664564677842	-0.7532079891254202	-1.1253183472243127	-1.6987806338951454	0.45681087206352106	0.9552861212907182	1.4304035786968714	-0.19044684737276518	-1.5322697598411954	-0.3576294121966449	0.743064290508405	-0.606039879672154	0.2520624211083983	0.42134780144164113	-0.44380248392959576	-2.3500444915185965	-0.2958751476233539	-0.4023036882437089	1.2552977986465035	0.12506183872230667	-2.1637575661029826	0.22480175125548468	-0.7017243408708473	-0.4840995661197446	0.1599461766630387
3.5373654219652257	-0.31576379822553935	-0.30273704254072836	0.5689786736547938	3.1597264307526665	-0.7097637834059257	-0.04348720507181853	-1.5736177202747894	2.696215543628261	0.4527835186026573	-0.49354495984514735	2.3712438995072276	-0.17699470949380752	-0.8611344498886344	0.07331895931186357	-0.932063150213736	-1.951785603873038	-0.17196476988862036	0.048692097307590165	0.21854177872426533	0.4300919499412433	-1.4573559759310393	1.132132637494329	-1.4579942297980437	-0.11208332184437428	1.0086748174840425	-0.7980789351988334	-1.1139849987062698	-1.7422833841588876	0.49697705465489445	0.9580467213948551	1.4649107532271552	-0.2063418786957028	-1.4888217177999945	-0.3225537934796885	0.7521711686169332	-0.6265692324214817	0.21435103512315776	0.3985502919193943	-0.462336070286588	-2.392616900215538	-0.2800505459003336	-0.3847568505864023	1.30089210733514	0.13245383267389774	-2.1884633949547156	0.22995263384059217	-0.6934300599047056	-0.5228473587223912	0.1340283916175236
3.588495674252819	-0.2947971042534132	-0.27549606144431016	0.5959102169765405	3.166557938012823	-0.6961064810528054	-0.03853167354434707	-1.5648797129178895	2.7234983115519062	0.413766759089018	-0.5332484187244572	2.293708214140655	-0.16315250406673143	-0.8195112846728387	0.05782579938109744	-0.9116799820342436	-1.9868845923573708	-0.1096980735092004	0.058693119474728814	0.2024564121448257	0.52540126207816	-1.481549255133163	1.148206239667249	-1.452504097766314	-0.0801338805734623	0.9956781037144063	-0.8123457572363432	-1.1010959950612682	-1.8084395677903173	0.5649390796215223	0.9295296193509524	1.4463787575224833	-0.21804705303186106	-1.4344904115952097	-0.2901476983882841	0.747383952069642	-0.6702749312372254	0.1712402347317911	0.40802332236526373	-0.48468497737261906	-2.4019241021328557	-0.2800574878901648	-0.3423106051100432	1.3279369711184184	0.15878652382099281	-2.210214077348528	0.2280827579068449	-0.7098378681808215	-0.5436056316690288	0.14803329636352233
3.624299043719078	-0.3282747273972138	-0.24291172394696056	0.6085735396706994	3.1711623071981525	-0.6908013930771998	-0.05750395477354235	-1.5645916384542375	2.729332684244989	0.4106222588814946	-0.5762933253353659	2.2101341771616054	-0.1756675848044041	-0.7999974793039929	0.0374649589453017	-0.859242419377915	-2.018270259944098	-0.06543555110486421	0.05368881057644346	0.20811453475854919	0.6079750538152618	-1.4989792702051434	1.1186898937456335	-1.4588603670660634	-0.04834578677041504	0.9787214890995497	-0.8370864475891322	-1.114234848308997	-1.8516474171268302	0.6295213510371298	0.9223350674739839	1.4342508761780095	-0.2235937767790767	-1.3741063436715815	-0.27343985046998787	0.7391704074551199	-0.6533372049162371	0.14691235179025605	0.41194847519602584	-0.5213855393500173	-2.430622432993321	-0.2528619068235914	-0.31003918019834514	1.3209333380759976	0.2087604364908194	-2.2146709937896896	0.23096265867825894	-0.7209608024235651	-0.5719442549999367	0.13920892474646446
3.640679630918229	-0.337232032753756	-0.19911903759002297	0.6112496167992738	3.184196143841642	-0.6898855395809137	-0.06518494274180733	-1.5340086881172503	2.6908892489780007	0.40080495864499666	-0.599582684310441	2.1307921578196036	-0.21677856529401765	-0.7518316640175133	0.0052483417532940505	-0.8109271159824306	-2.049274752438685	-0.05625309391914098	0.030783034167398016	0.20878657737902429	0.6690658849961032	-1.515361805477594	1.1218482707105522	-1.4157929135322267	-0.010335611952283996	0.9682907319523268	-0.8608732740701741	-1.1142391226994877	-1.8712582295325588	0.6660677734071676	0.9046659146138966	1.4472075326478506	-0.22396141345744985	-1.2849371639494298	-0.27563548839403995	0.7447353496324868	-0.6629325556906831	0.1067924907538654	0.4182963918953023	-0.5357135456903495	-2.4375672425658506	-0.2180283454614193	-0.3035365690104762	1.3266547612223463	0.2849934350428901	-2.231255512022697	0.2126060450481654	-0.7360407102563958	-0.6039343826270862	0.13845840121219993
3.634482343884696	-0.3778200381562963	-0.14388062856772443	0.6546352927431734	3.20458302314198	-0.6450549068397938	-0.07906408173964817	-1.4951751946466736	2.638056634347908	0.4018944726927275	-0.6166753461446743	2.044223571264383	-0.24580045568700176	-0.7101903017977282	-0.02367572814894745	-0.8132243502454399	-2.070338777530405	-0.052230394446455455	0.0387864057939034	0.19572407967317787	0.6590509255170249	-1.52944389945836	1.1339273229125608	-1.4097449941137115	-0.007919070258877095	0.9557573461518981	-0.8895450930444182	-1.109219687361883	-1.8806707275378307	0.6638964482815999	0.8778529146719531	1.4558970081014406	-0.26080530073332875	-1.2140823617882543	-0.23675875768526983	0.7609840349078754	-0.663551366151262	0.07616875031766078	0.4017179558614238	-0.5490358907847768	-2.427714393245007	-0.17253143984816768	-0.29205985211372265	1.3143303291844517	0.33148831891852276	-2.237587519798866	0.18245083734556566	-0.7512279192342801	-0.6372016472164249	0.14947082182298724
3.6512031270686855	-0.3832341684592918	-0.11921159349444888	0.707186248481829	3.194955843580952	-0.6368570942764947	-0.0780475921863403	-1.442725733450907	2.645648820672367	0.4196728264505654	-0.6216006618150329	1.9935834230657004	-0.2821531862531857	-0.6908865891113039	-0.02411953043826882	-0.7978264994769918	-2.0872465466174495	-0.061851125134441666	-0.002809792852563356	0.19141626001756235	0.6511339570150315	-1.5364915999304254	1.1255319214564163	-1.3971690820876053	0.03935691232936278	0.9456261083166055	-0.9199130997340816	-1.1090309593567849	-1.8985897943656813	0.6831878120915257	0.8320455491677393	1.4430834220852096	-0.28080982661082243	-1.1384848591598389	-0.19193986512851152	0.7570934361689065	-0.6939564287000325	0.08853784247249882	0.3784160986473979	-0.5726217916765712	-2.406451943276224	-0.1536472120908221	-0.26248537881662753	1.3002629239169916	0.38066453131226546	-2.257193699377104	0.13927907717332158	-0.772723947808834	-0.6705079038047497	0.16281218361426192
3.663855106062333	-0.4223012521254879	-0.14132709283481065	0.7360440285286737	3.198195730623774	-0.6065019615364742	-0.10641707244691716	-1.397652486767897	2.6531506441234383	0.4100021482386252	-0.6728683470956158	1.954073099545888	-0.2736649622767826	-0.7315486216618491	-0.059780336057271	-0.7967767910429223	-2.105886491123206	-0.0806471235746948	-0.016860606486024377	0.16200804536276958	0.6372723618106501	-1.5290047696673223	1.117156722838001	-1.38243472089286	0.06057579270288048	0.9523175474293369	-0.9080856096325037	-1.1133959319437239	-1.9229345053945912	0.6618514254838808	0.7837460442464663	1.4246454783071378	-0.2900087512146413	-1.068083003707994	-0.14128701207259425	0.7364751677546747	-0.6977021263042713	0.12859633890851205	0.37058715421759086	-0.5888317147909667	-2.390909159970752	-0.11744898988892383	-0.2389834717025341	1.2967087893442362	0.41979117917352377	-2.2404981484188236	0.09081661986916262	-0.7881101516375448	-0.6766297645046746	0.1863466253091502
3.6699154115267496	-0.4723259520661001	-0.17501603099404178	0.7072886219021839	3.1819220069374623	-0.5871898576969186	-0.15315967189255636	-1.3657893395474132	2.628674240154444	0.42571918994554014	-0.7064583457641638	1.8961448185588186	-0.27193503394461305	-0.7492013698045206	-0.10130237861946352	-0.8015896563540836	-2.124575650640859	-0.11857490928839198	-0.05648403303028761	0.14454843099957132	0.625768569853925	-1.5472233332100267	1.1045142359393365	-1.321822660498721	0.10473845918234825	0.9825745867002255	-0.9181893707961704	-1.1227736495179341	-1.9423320612398078	0.6397641043550866	0.7183328706083623	1.419836261571729	-0.295597086114485	-0.9743704200707081	-0.09647299345046792	0.7655966573061174	-0.6815764308529817	0.14888250435808711	0.4059485279258929	-0.6030648094969424	-2.358509673277715	-0.09332154439259768	-0.21889257955799818	1.307610231126748	0.44918908762678333	-2.230748951400604	0.06764929480019924	-0.8072006836329898	-0.6939636070148992	0.19916968850606998
3.7037393220546804	-0.4663120628481132	-0.16860718951601908	0.7237458975679443	3.199972589591573	-0.5565285606757188	-0.1790579863201601	-1.3741947792643383	2.635294599350014	0.4250986088841522	-0.7554605389477915	1.8402383510602653	-0.289671789993553	-0.730443567237774	-0.1531153285917858	-0.7433598727518287	-2.1647987903638315	-0.10946265480582969	-0.09151320458401108	0.12578084707168097	0.5952238678107177	-1.5549054431605074	1.0832563611292598	-1.3089785091450374	0.1584411800834003	0.9996724525566721	-0.9379788525250857	-1.1450591518186375	-1.9659327847866641	0.6060145099837941	0.6559227617067569	1.3947851959082278	-0.32987009052748195	-0.9227261331138921	-0.04192127119954764	0.7691397755904326	-0.6803413356888058	0.1534851914410098	0.4134007487474607	-0.5887511192593176	-2.3255929548190126	-0.06788553381308493	-0.1804809317755574	1.283563821943499	0.5012489357415215	-2.2245139401372676	0.045672083469566374	-0.8172008577124915	-0.7215582661214001	0.20025320363573207
3.719544887721937	-0.470672957983319	-0.16200506511837687	0.7248468608429887	3.170176847873008	-0.5395258856812651	-0.23246857741959817	-1.3821530248531333	2.653732035440896	0.4257362364271186	-0.7730975814401221	1.767427207932085	-0.30890275081501567	-0.7626092531984249	-0.20280475817129565	-0.682740805985887	-2.1966409030608935	-0.10882039875040653	-0.12668636285218585	0.11497696819641912	0.5992657884347306	-1.5639621624265687	1.0444051817971163	-1.319601538589994	0.23421121358434888	1.0217696690202538	-0.945936156284765	-1.1765804859795372	-1.9898757964565774	0.5879749903526981	0.6059505382904772	1.3405014835180369	-0.3542939782026412	-0.8902240709344905	0.013735859425897126	0.799911173281761	-0.6761649965191436	0.152009841416778	0.4575142630115837	-0.5840388677141006	-2.267378729514462	-0.08423078477344738	-0.18660089257458412	1.26861088239865	0.513521676783092	-2.1967350187439756	0.028463771966742	-0.8252635632983086	-0.7178738922711684	0.1905747745509031
3.6906161866749523	-0.4985358346016877	-0.1505948898923843	0.704459732986793	3.128059832407596	-0.5306392034853127	-0.2826497264759964	-1.3973546087230213	2.656349148849395	0.4280026385726757	-0.7996541987091161	1.7367946403514973	-0.3277935351716478	-0.8128693782167593	-0.24377277190324032	-0.6511056567620497	-2.2071256305953235	-0.0957721409044838	-0.1588851166673983	0.1240532477447552	0.6212912881278728	-1.5618316067005078	1.0071208447688198	-1.3117787271721801	0.25820544658071987	1.0452710080057412	-0.9658465849992612	-1.203463400254317	-2.0015611216292455	0.5848562365312515	0.5460514524986799	1.2876520958529603	-0.3490388185111247	-0.8492668176899547	0.06257477326708094	0.7824792152445323	-0.6540772517119499	0.18808825860491143	0.5246834502696098	-0.597769914791655	-2.207990692995099	-0.10288323964449216	-0.1797476543870791	1.2165994495647416	0.5366884547311831	-2.1658243460108673	0.01148676301027542	-0.8569393490505854	-0.716918714893413	0.19460008231388987
3.669913906234781	-0.5398619405226075	-0.17100357608365707	0.6983533979326144	3.09859914685958	-0.513334323230557	-0.2985249221912194	-1.3987631571083858	2.672278588963794	0.4471489817617657	-0.7816975709467802	1.700005515254111	-0.3098825292894148	-0.8380407975531747	-0.2756689154191376	-0.5985379174974839	-2.211946771760718	-0.07802269842460412	-0.19923012800770779	0.11880139341596847	0.6218371517460892	-1.5742903620421336	0.9563017288421755	-1.2827386863248933	0.3161864739699802	1.046735842833936	-0.9631817666289711	-1.2151521309992344	-1.974197639208509	0.53643377288519	0.49926375817606033	1.2693408586902686	-0.35239731040725397	-0.820602956241314	0.06708803673625895	0.7957215705674454	-0.6055410426682181	0.20299007373420527	0.5393655204304612	-0.6084857239976795	-2.176707853861342	-0.10780040779656079	-0.17361824959945366	1.1922760356615552	0.5585577718214011	-2.14604952238764	-0.005204325030634491	-0.8725230845326903	-0.7256846401839124	0.16640231175174447
3.6552087089963585	-0.4742196856158046	-0.1712884246505846	0.7247715774651549	3.061956736968164	-0.480957450495853	-0.3261358542272295	-1.4070419043910343	2.6589833118566455	0.454967213745	-0.7488760523634677	1.656700289680943	-0.28235842199033817	-0.8530649057559435	-0.30495859221908167	-0.5482615098801126	-2.206354595408944	-0.05846715748509286	-0.2404358672687319	0.14087296640810357	0.6277367276721433	-1.5857300257727407	0.911913849592497	-1.2062313148986148	0.3673202025765054	1.0663920530281343	-0.9415376472577901	-1.2326666482761015	-1.940966907308092	0.46670105377693033	0.4455422172151965	1.2596202716601848	-0.34181535120474815	-0.8040862893276179	0.11858686558900615	0.7842895292956211	-0.6070198733811526	0.21053224147377225	0.5372500561671057	-0.5991862778310426	-2.1499125959409087	-0.11755401547701545	-0.1655234355002519	1.1703100473436732	0.5593252919364211	-2.1415366705924264	-0.010306566477388134	-0.8976910558374712	-0.7404417679199929	0.1495000291846203
3.6321626889615297	-0.3923622065801366	-0.16884767916709015	0.7294086144672519	3.0364030186215296	-0.4706771929510847	-0.33996378291631163	-1.417234612377214	2.69484373291264	0.4705142981929523	-0.7054397373121167	1.6255456460229307	-0.2354908005887332	-0.8789890193482783	-0.3331240625620978	-0.4864588888782497	-2.193904162399353	0.025535733679611088	-0.25387572810004855	0.15213894073086923	0.6280641485411804	-1.6109071331329665	0.8185334154228222	-1.2005744733782504	0.39175237869993784	1.07652226946827	-0.9442886051962992	-1.2524016184913855	-1.9024996208622766	0.42986848945222605	0.41886880295275447	1.2306963920220335	-0.3596423697550285	-0.8192537325203807	0.1809151594281022	0.7766186847787074	-0.6375499609005295	0.23550537626676582	0.5583613813500633	-0.6215682294024799	-2.1268158291425463	-0.14399224784651735	-0.1566075417018029	1.089330265791761	0.5267599827311953	-2.1080675315246125	0.002661726379275341	-0.9203694454840194	-0.738074786083451	0.13160030641275028
3.6577887794300423	-0.3347161799392679	-0.129236071907475	0.7125216398397389	3.011536089619957	-0.5021078596961098	-0.3365812682925478	-1.4259044471385274	2.72713158104605	0.4929644030169495	-0.6681221717747771	1.5921771042818778	-0.20149779602584114	-0.9154690495274735	-0.3541590862876779	-0.4404098708952868	-2.2010374441236515	0.10117397276270239	-0.2786148032418711	0.1427691055575657	0.6399296278501658	-1.6232231712925054	0.7285228145862929	-1.1468255794056947	0.4540649469648931	1.0919258238392833	-0.936364585296993	-1.2771503285009351	-1.8749974649600367	0.44019260296758606	0.3762296973239723	1.243880186157233	-0.36014971123105644	-0.8375945900428251	0.20233805170933877	0.7668177653688801	-0.6442899434068754	0.24582762720603263	0.5636956466480012	-0.6364973004363734	-2.131598354898317	-0.18059892777267886	-0.15330959840831532	1.0540264394622205	0.5141169411257456	-2.0970778056711046	0.03228527512777456	-0.9492892500988445	-0.7338528601992478	0.11927921486987522
3.6388416694249224	-0.31784393768192437	-0.13244684997600586	0.6912867732551338	2.999933443134831	-0.4979667238584356	-0.35320994417270646	-1.4295773211379272	2.735236960292957	0.5107262054705968	-0.6532877640435788	1.5575895641524982	-0.17793723672507297	-0.9578846115533471	-0.3911904543929662	-0.40879418435062237	-2.198255348451147	0.16455305775786955	-0.3009569619307401	0.08606418653644474	0.6497786876021389	-1.6669251241355478	0.6833313113469621	-1.1150980061179436	0.4923854844282161	1.099861360796626	-0.9293020782765679	-1.2772493150764228	-1.8140778500532988	0.4452908098676132	0.3593553087847543	1.245141895015197	-0.3825139183479559	-0.8543954287535446	0.22362948701078814	0.7509457252592732	-0.6043754058210458	0.23161581835580808	0.5780264093559684	-0.6329408334668546	-2.1400215286137763	-0.21289463201364717	-0.16365897555632233	1.0059385263876386	0.4876533739247475	-2.0783639730613563	0.03991081829723683	-0.9645462048210136	-0.7310177601331221	0.09042499564756272
3.6117223293238454	-0.3000016323990094	-0.09621459471629033	0.7140965890576515	2.99214376619238	-0.49726069846864734	-0.39076841783976174	-1.4280473591697145	2.717670758698324	0.5231567672334422	-0.6144356046030117	1.5307334289527155	-0.17506330724953115	-0.9653371118234938	-0.3915077539154018	-0.36164614716201393	-2.18587439545835	0.20384345256544747	-0.3207606392470958	0.06780592624808748	0.6440291187607108	-1.6946570575704478	0.6345137354492938	-1.0815291077264004	0.5357534522329324	1.1262493937554763	-0.9518578707105728	-1.315042951062354	-1.7482422602272671	0.45647958374485764	0.33672771330298495	1.25199435810636	-0.39785527825173345	-0.8702638940841334	0.2533138377484411	0.7462964499132625	-0.5943999286208158	0.19875319355333082	0.5831444915681552	-0.626489773269611	-2.1415199603296133	-0.24463654461420803	-0.1769932819244121	0.9079402096452258	0.45393970243934073	-2.0595760837188086	0.05760518420079489	-0.9670804627741868	-0.7546349918865235	0.06120165927317298
3.6070920512293236	-0.2944082013472115	-0.04458470309000777	0.7540221032610541	2.9938054022237006	-0.4671681807801556	-0.41713435382593084	-1.4325906403574578	2.710673603370325	0.5244383110722015	-0.5675746048899821	1.536430707278762	-0.1650523830035706	-0.9676415142377699	-0.4106562645840408	-0.3475891473644404	-2.1733197424235664	0.2672505904480222	-0.3485903649966672	0.04590355453776106	0.6314555573613455	-1.7046563534081802	0.5882615832292067	-1.0410658318887105	0.5419328106700829	1.1368405484855837	-0.9413566955661844	-1.330533079834185	-1.6784611404459056	0.46546145286205115	0.31918917389016804	1.2628132637702205	-0.42111276671044423	-0.9013402193907796	0.25462269808003024	0.7293623939263697	-0.5805751977800869	0.17293874119574476	0.5525727777600837	-0.6465899518058558	-2.1718492766553017	-0.2699418890302846	-0.21111530938616502	0.8297538809765943	0.4470174319424136	-2.0448197297822026	0.041304534947382676	-0.981332883685664	-0.7813804161619641	0.03468773964976083
3.5688982781173886	-0.28214846040404573	-0.053707177792953344	0.7740292221782425	2.960240657609275	-0.4498685792199032	-0.4313207689928772	-1.4171522622949344	2.6625238315335764	0.5252676589203288	-0.5220409419081251	1.559056056153	-0.1459674386664532	-1.0034532180886324	-0.4159368283413206	-0.3339799487179965	-2.142001624853168	0.32241356269555344	-0.3711493844099011	0.04802630963385195	0.6179487572918225	-1.7276496771888863	0.5351795250009743	-0.9676750504815399	0.5464692290629801	1.1436007390553544	-0.937560577533285	-1.3540239711852273	-1.626065109512852	0.48238209510542285	0.2908358792072537	1.2485205385923295	-0.4297267042853933	-0.9087044360434084	0.2540028728501224	0.7094883511361884	-0.5280596586112855	0.16610175327857324	0.5149286158822435	-0.6811045306060136	-2.1976361645611937	-0.2955637657891496	-0.2535442040080088	0.7578946840892449	0.40814373960173167	-2.0203248631084882	0.020019345940383314	-1.0026086522733715	-0.7900366594133581	0.017540678763351556
3.562756686886683	-0.27634897977378736	-0.059378971091272645	0.7838997261241241	2.9388728672576003	-0.4473836337825733	-0.45495596573033215	-1.4468132235239088	2.6176100735400394	0.5265074964435921	-0.48861393729496766	1.5677306456941704	-0.09670597268805983	-0.9576761731440155	-0.41528948634374097	-0.3355387178835425	-2.121753989958791	0.3899070617792223	-0.38132312458542966	0.03855196389555339	0.5824444318233174	-1.7579954309027108	0.48984345923389594	-0.9059403959669409	0.5667740224443052	1.1341973541541033	-0.9529270561267111	-1.3628854057934352	-1.5570069918605145	0.5229487474437178	0.25409470593526995	1.2352243580248936	-0.4365660906434578	-0.922961804770962	0.260841281649287	0.7345785419233563	-0.5021378147054849	0.1840920480607451	0.46396408285720214	-0.6725287406820633	-2.235805845320869	-0.31617139850588677	-0.2890980845376875	0.6805923406584502	0.3687162913674046	-1.982408968141354	0.003903859205754134	-1.0250014257810864	-0.8256328292368325	0.0029141050104653345
3.586791683744692	-0.22357312090778794	-0.08021581798132807	0.8386707033639225	2.932813050453596	-0.4240188122382702	-0.48527140909063765	-1.4632936468583544	2.5777191273389697	0.52889828714899	-0.4742632224266914	1.5531469922483758	-0.07847003425224355	-0.9383972745539404	-0.42562181993467496	-0.2960235765471121	-2.1241124505288917	0.4471023881863313	-0.39121505590087	0.03704172008544661	0.5507613949370593	-1.7971516141689867	0.4610488035711442	-0.8135294407068312	0.6234013900902047	1.1498985006763722	-0.9608766249047547	-1.390030299757102	-1.465061227285534	0.5662723560169548	0.2563251872553549	1.254628235379728	-0.467391947096307	-0.9594732118531425	0.24460133145565716	0.7553153083981166	-0.5034272136447727	0.16887855275383842	0.419948761351778	-0.6745128170803978	-2.2554942329867194	-0.34799907827113674	-0.3244545845411678	0.6145208680882865	0.33320153652599105	-1.9557927479278057	-0.01582109182817649	-1.0450608871163645	-0.850880557587189	-0.044699730892400494
3.61960253277795	-0.21157250925193538	-0.08428447537007337	0.900599034473335	2.9305161721803743	-0.4282021776319693	-0.5291381853432067	-1.512481381168813	2.512526065101325	0.49237864530536585	-0.4785845831813035	1.5384291258487148	-0.0770906110195243	-0.9660782261677838	-0.4227817633110769	-0.2837190155258689	-2.125272380809277	0.49380776730366743	-0.4065461183791849	0.02185633499165494	0.5187740463812877	-1.8214257331735517	0.43547874528586633	-0.7440193052277324	0.6493607001772246	1.1602054984558614	-0.9967147871680521	-1.4244466862497542	-1.4111823259337046	0.5877392371148195	0.254459493280769	1.2411131793524988	-0.4795149488825651	-1.0198168629934767	0.2446751367515123	0.7338358927701774	-0.5145759049631206	0.18288226925018622	0.3698420566984478	-0.6891028409013948	-2.2788157248383842	-0.3890939785583437	-0.3787980547715989	0.5255487440703848	0.290077805247991	-1.905194401786024	-0.030375503911287127	-1.0608830262334792	-0.8650990036509656	-0.08193484027221096
3.6119842501263313	-0.2775054487060392	-0.11930108191155812	0.9195568258318859	2.917286759763125	-0.44263016938254074	-0.5414706069445219	-1.5553127750624387	2.490008148541023	0.47544444519955364	-0.5106099224334179	1.5256985962154768	-0.04448410768769505	-0.9907103524768814	-0.42940195893306904	-0.28470618813833415	-2.126428451088729	0.5157575023595299	-0.3998487546886509	-0.027262307637509642	0.48311792996012326	-1.8588797340427512	0.4201357001728131	-0.6880039769553659	0.683308412954149	1.1605651162734056	-1.017789096225382	-1.4480730243992121	-1.3721672934152433	0.6229333001513286	0.24067489320872726	1.2413971452268056	-0.4813685755888078	-1.0601390152674215	0.20339207488731487	0.7351036380962299	-0.49158899067035106	0.19914518815774745	0.330314634566791	-0.682107641829189	-2.294661620381324	-0.43007713520278346	-0.4316570254822493	0.4380175305693529	0.24597872554205172	-1.8522772000256325	-0.0633726517262508	-1.060107531594229	-0.8773466203554096	-0.11669147483023597
3.627059749188959	-0.3775040676059592	-0.18747108651370273	0.9138818360956353	2.898810155462298	-0.4214362109526334	-0.5501480126593071	-1.5909905711492507	2.440209680504914	0.4824345796575651	-0.5561662737423702	1.5012730699233268	-0.08167859576058016	-1.01728128684738	-0.42410193321165296	-0.2893539397368417	-2.1314927723129062	0.5124952193956598	-0.3878630716080239	-0.062052419513988266	0.46814381734822863	-1.8796973693133174	0.4380271087893658	-0.6152439340044433	0.7300027518679696	1.1651110955869546	-1.0377355043241543	-1.4497827805955157	-1.3367149499522557	0.6596189130612228	0.19174617967996638	1.2730228536699597	-0.4916326599037123	-1.083125015504327	0.14430801119451422	0.7467918558847176	-0.4654701377199578	0.21169872985053112	0.2646459399978991	-0.6601743249619555	-2.3406418863858187	-0.46038675854655275	-0.4742543049069738	0.38481221650450964	0.2112612418749062	-1.8280428098405366	-0.1003920073599125	-1.0584160753622034	-0.9144597191704011	-0.1620355893022131
3.6064176804275205	-0.43627897844849467	-0.30454344547636075	0.91140059773697	2.8736263633854096	-0.4040996585308593	-0.5918575993946393	-1.6374719137446454	2.40446349176056	0.4717218996682632	-0.5860547344818	1.4713205556860447	-0.06719347215063756	-1.027967891008345	-0.42828289599523445	-0.24802206897074827	-2.135675083323879	0.5301586142249181	-0.4026657424736735	-0.06456556787248498	0.4615167476041953	-1.9182701531274104	0.4501456687629329	-0.5590084990688868	0.7929897496123399	1.1535729851714742	-1.035799180587945	-1.4455114510493536	-1.3002323390898778	0.6467456423501778	0.14239468951301165	1.2814424060791958	-0.5071506169672684	-1.0927567530679752	0.11350544059701873	0.7481607580917092	-0.4507272942162886	0.2177232696137669	0.21043614292354915	-0.653178776716513	-2.3748171105190985	-0.48755793068113906	-0.5155422352835723	0.32375244879248977	0.18195230053151284	-1.7977559105781826	-0.13026444005792678	-1.0504774489186663	-0.936679413018091	-0.2173461813436867
3.605254089736016	-0.4475617601834426	-0.34333957236441426	0.9319373943363747	2.8460441149202462	-0.39632282185418166	-0.5939966355231409	-1.7078239208496093	2.3400211233559856	0.4322596909559019	-0.6186138757855132	1.4477594100692532	-0.05043683536860978	-1.0378687154515922	-0.43245748730246153	-0.23328387540212964	-2.136728863578605	0.6031552862930504	-0.40176527510042287	-0.055575145737670126	0.43632269285920433	-1.9242216924923028	0.4360402719367366	-0.48751319201294513	0.8368570283708398	1.1434767156666084	-1.0508482905409129	-1.4675552710034314	-1.306953040190385	0.6666032705542368	0.09063850233039715	1.294038532596658	-0.5027542771475172	-1.1070155154777115	0.08505391681069661	0.7568982165259517	-0.453428591308489	0.2082308432035703	0.14646133439858294	-0.6680343838175931	-2.3988203780246495	-0.5034964034309072	-0.5553301901097519	0.27075216681771985	0.17999202040174211	-1.7737269623591974	-0.13686354610525225	-1.0610583172858985	-0.9558456749771622	-0.2414101794230512
3.584362142507839	-0.5074197896519015	-0.3655468718780743	0.9237006743913613	2.819154720165223	-0.3887444640908201	-0.5599451445884177	-1.7472026442605533	2.2694985270443175	0.4006578414430509	-0.6383507716677838	1.4002036971864873	-0.05568962765777972	-1.0656605033624609	-0.44057567493782246	-0.24864855985090534	-2.1408841545830457	0.6852981441502727	-0.4050093794390165	-0.07395061660904712	0.43279371537970074	-1.9534781603633598	0.41477106108993456	-0.4480247655782314	0.875777884119967	1.1190447507917178	-1.0537129292701326	-1.4549449445000933	-1.3453891321925089	0.6610341440811844	0.09313712217482326	1.2920271818577933	-0.5009085150921148	-1.1440707373475254	0.04863281362477383	0.7635535510562966	-0.44461369944146717	0.21150266413739702	0.11852874113791323	-0.7050365150804753	-2.430605984163069	-0.5395285777147455	-0.58826176263385	0.2266207893062552	0.1838083089199775	-1.7722677200046928	-0.16090001274780208	-1.0695780282031482	-0.9631407040381843	-0.2566507115399822
3.549195511544176	-0.519469719462436	-0.40505495266488234	0.9712227004907016	2.780902221345648	-0.38267000639138893	-0.5197582950239553	-1.769058144943497	2.2222233996235685	0.3833497700299381	-0.6727643705291114	1.3245615226497816	-0.03153805549533041	-1.0480970859666456	-0.4522362875810561	-0.19709718721756395	-2.166265590718395	0.7400570843344922	-0.3916674912192149	-0.09704864209965965	0.4406834393517299	-1.9712141247013684	0.4201192011886681	-0.424721662013142	0.8935228756994753	1.0975175566573105	-1.0787259847338615	-1.444277717652047	-1.3579653139598489	0.660674263065323	0.1031054568073172	1.2610825652649151	-0.46870205493265643	-1.1682650600367075	0.025001054168341263	0.7796598284629347	-0.43953566502924735	0.21543246135486743	0.11799969286553842	-0.7149969461843037	-2.4550314761251535	-0.5755675820208372	-0.6279283779271101	0.16209258535671037	0.15490186508006268	-1.7650244058984548	-0.15492545927392332	-1.0589230244993335	-0.9727009501032299	-0.241636089937664
3.5301144305538763	-0.562453207946003	-0.4466749232413859	0.986438863070277	2.766246167043843	-0.3570576486950324	-0.522862409965269	-1.788534090226944	2.2082575617974873	0.36994749691994344	-0.6868392064752837	1.2337551312934472	0.026769420051145708	-1.037943157740639	-0.4752083559633168	-0.19895332059604404	-2.186607795635632	0.8034354362893854	-0.37306590482167296	-0.11523520020291896	0.4223892239900594	-1.9765491080970272	0.42877185211189106	-0.40313806027966137	0.866442296139234	1.090222039395557	-1.084812594904546	-1.4248605062817625	-1.3934704043912611	0.6689902233135614	0.08347422259893801	1.2532127414764846	-0.4546366273824856	-1.221180385144015	-0.031044737930181966	0.8017330481192426	-0.4197589878605423	0.21029712680423324	0.14349220269823104	-0.7369637519392448	-2.4718576085108936	-0.612403795481741	-0.6732242392480698	0.12945402964683222	0.10838923069263835	-1.763375360432446	-0.14054422847419548	-1.054948199900569	-0.9945313082567502	-0.24319293539387804
3.4805135549060866	-0.5970198010222146	-0.5393460255559821	1.0157612148960422	2.7693875081541504	-0.3232238562774756	-0.4897463625794134	-1.8081548268638499	2.1724493125136752	0.3393589041370863	-0.7002418833322329	1.1811965997725298	0.01749003314879314	-1.102944510263363	-0.4872459283166659	-0.1866824204379602	-2.1985149335138954	0.8401813919183054	-0.3697579531632156	-0.14095392732967513	0.4028980331779861	-1.987587234208102	0.42836083660209967	-0.39051877871741414	0.8199145018728619	1.0978326474274853	-1.0796629722820397	-1.4216856508180127	-1.430745921295118	0.6686925152904044	0.08597507280077551	1.2206647752852793	-0.48720629141711597	-1.2582328196494639	-0.07120512376573035	0.7892441145004657	-0.3932877918111663	0.1997346166938126	0.16451971154946832	-0.7426368541649817	-2.492354779488216	-0.6406946433955577	-0.7133070421523227	0.06361828444853676	0.09356333384541947	-1.779788196932697	-0.1481257623572017	-1.0488544703264842	-0.9879648959200352	-0.22784359893666878
3.4395650974921446	-0.6551239013709793	-0.5547840338965725	1.051511749441382	2.7817102979922663	-0.2757511049701967	-0.4440228726162134	-1.8286548693243634	2.1672984582345776	0.30431991695989663	-0.6837737768579797	1.104554600295096	0.01601164901330849	-1.1284318957599557	-0.5057915583081745	-0.16386641736187837	-2.1926544870972737	0.8671238642801674	-0.3681727783252193	-0.20942673596924713	0.37408629406128624	-1.9989136778587475	0.43560737001940586	-0.3960938949847036	0.8283515650375566	1.0794735223606264	-1.0673296612601446	-1.4208389716786027	-1.5024829326959654	0.6758979652770457	0.0515684641947395	1.219138748836914	-0.504773061521407	-1.2863754439618282	-0.11122500102860362	0.7824669975952762	-0.38818955134309074	0.20483410391936582	0.15774480476535707	-0.7322987340100553	-2.5191074973304115	-0.6537914909852167	-0.7267715381536217	-0.009871720777463549	0.08222732206834125	-1.791277674797786	-0.1483317414358141	-1.0355881469380488	-0.9919760858257032	-0.21052408631555228
3.376442184093024	-0.7024143693799723	-0.5466194806005085	1.1336618843132418	2.775677770831112	-0.21018734382928939	-0.4079221103379811	-1.8162148788730454	2.2000856891154457	0.28961166300704977	-0.6821786343517677	1.051697598865764	0.014031251291610003	-1.1012588059847215	-0.5386345495483055	-0.1607190468913986	-2.191023636703055	0.8530015501860546	-0.36020947639600764	-0.23619890313278322	0.35079011273399807	-1.9909927079158691	0.4504766585877212	-0.4128161602877597	0.8684588899054733	1.0744144625343335	-1.0583700913951475	-1.40053989889035	-1.5551580121071367	0.7106441086631591	0.0005504014065333907	1.2527423942582638	-0.49304472221368256	-1.2765444098460743	-0.12878648378386565	0.7746568981513559	-0.3758335481873686	0.20159142603989882	0.18895219941125208	-0.7445230774089654	-2.529399700579292	-0.6605375375550804	-0.741856301200067	-0.05963157906213977	0.0850904324191346	-1.809933896087817	-0.13288308742562494	-1.0173225656550744	-1.0156152286674458	-0.1887721490207616
3.33452431865149	-0.7829285556262449	-0.5431697540516993	1.2300754953135293	2.798162920448373	-0.14899011878133844	-0.37587493677150774	-1.7947028051815868	2.2761052465608858	0.26640430816260374	-0.67517169946846	0.9867248616368223	-0.012761200697219682	-1.0536438636371894	-0.5495585036799768	-0.16538514445797903	-2.1953043777378207	0.8482734122251012	-0.3547142036242874	-0.2608724452344755	0.33988808433286294	-1.979242659264779	0.45005789865680035	-0.43890989295075833	0.8903795950609572	1.0837062580875063	-1.0649355672471141	-1.3649440648528182	-1.6140163974297579	0.7119062720109024	-0.025845878556675132	1.2881921817791895	-0.531501434886438	-1.2936016860783839	-0.138200140387273	0.7632550725712406	-0.39306805095373637	0.2002990068310615	0.2215657117114394	-0.7752067284945019	-2.5367526680224843	-0.6566365871402413	-0.757564064727433	-0.08006037342431363	0.07229461626376828	-1.846687142249135	-0.09792952881378589	-1.0208430186777848	-1.0194281475692795	-0.1784758622255891
3.258610939397638	-0.7964693147397579	-0.5294374364858164	1.3271577514241026	2.814488191237846	-0.12140181376511275	-0.3694800190425802	-1.8125905703067846	2.340506695928455	0.21862901194440854	-0.6554850519670569	0.9297056579326831	0.009825793038806492	-1.026702372094546	-0.5652265432599102	-0.1860556264505047	-2.194860477630519	0.8952394153536899	-0.34377429561039385	-0.28329101976076526	0.3104296119691493	-1.9496590618776715	0.45104334818601083	-0.45230694321750076	0.9136346100086964	1.0809144960489376	-1.0608868903441306	-1.353358630056103	-1.6901852885216777	0.6887840242331495	-0.062477020863032695	1.2909296431703836	-0.524720675925547	-1.3230543716423517	-0.15049638118728587	0.7403147939354564	-0.39316781835452363	0.20378782722129474	0.2509833226944946	-0.7987566116378739	-2.517045608098293	-0.6494583457195947	-0.7818284778506983	-0.06556591921361621	0.04880358037666283	-1.8632951554258022	-0.07293629916810827	-1.0301001811010386	-1.0038341720707478	-0.18480198556156466
3.2059859321855138	-0.7873279022040841	-0.4886491118223403	1.3923833448139038	2.8371219177995135	-0.07910983717789175	-0.3468375320645142	-1.8145784349303102	2.393921383859955	0.19346039564026515	-0.6370547531795343	0.8676622969620397	0.0014402000383840555	-0.998402722345068	-0.6003831913317634	-0.22817988350717916	-2.1942226124763304	0.907241836182585	-0.32657955188157367	-0.3028280131139868	0.2842815121659389	-1.9222433906054075	0.44693992736733923	-0.4869801979621388	0.9208484420837623	1.0731990090423973	-1.0908578346431466	-1.3286459736011278	-1.7276435765069844	0.712906801430149	-0.06614843697958857	1.2936107726688646	-0.5140504896399776	-1.3734136836268507	-0.15012317704975436	0.7583561893371988	-0.40443269449404146	0.21826549461108033	0.3106509277239146	-0.8226980449517425	-2.5034385685129394	-0.6461642595770986	-0.7855140788266131	-0.07305698336848916	0.021249379393140123	-1.8712060590301351	-0.051826232538495	-1.0344647039493382	-1.0072610662873163	-0.16987855834849702
3.1391690322961603	-0.8015925515202211	-0.4626885588730114	1.4580301509477174	2.8806868004272532	-0.04162173652320804	-0.35323373828317833	-1.7870605365568497	2.449064901104953	0.20104837013812515	-0.643392452009625	0.7897215716764366	-0.015566394944403473	-0.9431218784987877	-0.6242227072583832	-0.25022934417813886	-2.198821803588074	0.898102670663811	-0.31356900923554765	-0.2949550602734933	0.2982081699025927	-1.8969912097935322	0.4276629407965607	-0.5336638685990669	0.9294632810890737	1.0669189416471065	-1.0830639030713547	-1.2933818603607776	-1.7157662920712702	0.7387550619099779	-0.05981670010628459	1.2914817657871478	-0.5035883591175482	-1.3853840198928289	-0.18110051301762387	0.740514611618454	-0.39790740133116165	0.24398745539708327	0.3472158305960549	-0.8389662376726488	-2.486613457089077	-0.6418109601474505	-0.8119129964013323	-0.07027387563955177	-0.022463222610454067	-1.8833140729732771	-0.037570414260526305	-1.01759793941188	-1.0123673236969715	-0.17188609276565583
3.120676520465469	-0.7912877738696494	-0.46414853341743817	1.4994566630430133	2.895696103994841	-0.010200175526200849	-0.34543851854147556	-1.7805539751108035	2.5459495870076343	0.21552265277518828	-0.6691819811152915	0.7335261646205055	-0.026187193606889973	-0.8710088059624427	-0.6500549892985261	-0.2857026294529301	-2.212518051898811	0.8813186704186047	-0.3016185522624316	-0.26228717432568793	0.2878109761549062	-1.8533424848039488	0.40603816000573356	-0.5581664908058015	0.9224912940402261	1.0719110971998655	-1.0914069011426104	-1.299103979258395	-1.7085178377006656	0.7901716109180487	-0.12128844808144117	1.3012193005569155	-0.49707185242489266	-1.3901253266778864	-0.21493174659540792	0.7362555128132074	-0.37034760402256317	0.258437758416578	0.3617792346092475	-0.8348075844228079	-2.458066410090845	-0.633803038974394	-0.8330339936401161	-0.06391582761053874	-0.05752999515588497	-1.87577557941438	-0.01941683460090221	-1.0213690869280339	-1.0201079756035467	-0.17230998944396564
3.0945597048152873	-0.7896226592234294	-0.43132043965701145	1.5177991811651068	2.9169077369457614	0.006543843437601329	-0.3060904042128627	-1.7968520518344875	2.6380583393077837	0.21744493139502294	-0.6764075869302972	0.6820492171241396	-0.06893319171384873	-0.8396388253580496	-0.6597436879326682	-0.33945312530263155	-2.202172284397972	0.86481699217676	-0.29231445661608146	-0.23344463964041307	0.30282254999550184	-1.8205264042328164	0.3720946989098382	-0.5971894217307836	0.9423834254900912	1.0557990125713075	-1.0887794685168943	-1.2946449274460736	-1.7299401965273422	0.8438383944464732	-0.21089293317327967	1.3116895294678999	-0.49735483686149323	-1.399111789391011	-0.23947827395461832	0.6929800736572476	-0.3646267644584359	0.24740690710862928	0.32623890227922436	-0.8051800236633703	-2.4172144355980354	-0.6185653712948463	-0.8474945917187602	-0.036580868204439634	-0.07437753369257336	-1.8792765669396556	0.002700302833664625	-1.0227905344605062	-1.0286428801168377	-0.22165181436996167
3.0665146101536997	-0.8467132296984279	-0.38948130454268665	1.528622476330256	2.9371460393016933	0.05600771831144589	-0.27361430672958387	-1.80360445693276	2.767751738585761	0.22197221445826204	-0.6736004980190602	0.6227024899114293	-0.13062568064588365	-0.7659393049284592	-0.6622216130093025	-0.37060154801699374	-2.178782608744082	0.8526011156588567	-0.2894721500662854	-0.22240951460361763	0.3655584318427684	-1.778889137647179	0.34354023254008326	-0.6355762118093222	1.0219725197884133	1.0374536377958565	-1.0985426560951943	-1.2853299264402658	-1.7401976385778881	0.8443371327790281	-0.2555657530349686	1.3481525111112969	-0.4977014534730747	-1.3821604330045756	-0.2549272541851214	0.7021136203980234	-0.4110249202169432	0.2512711666592532	0.3087229175448448	-0.8029826659034172	-2.4069509327219394	-0.6000089846056594	-0.8697968444488449	-0.05991775652609297	-0.07598523516346892	-1.8795683944609856	0.03123866847714294	-1.0134434341683984	-1.0297564503176464	-0.2558283268269882
[truncated: 198 more rows]
[truncated: 20 more columns]
