# Supplementary material for: Obesity dysregulates feeding-evoked response dynamics in hypothalamic satiety neurons
Source: Sci Rep. 2025 Oct 14;15:35837. doi: 10.1038/s41598-025-19800-2 (PMC12521569; doi:10.1038/s41598-025-19800-2)
Supplement: Supplementary file 8 — Supplementary Material 8. [file 41598_2025_19800_MOESM8_ESM.zip › Supp Fig 3/Supp Fig 3a/Supp Fig 3a/NCD_to_HFD_1st_MPK173_matrix_5.csv]

0.2838829691710656	-0.6997032386798351	0.04393895655316224	0.5803277820055889	-0.6351620128737289	0.18678800886849528	-0.08303523766609726	0.6133025704348543	0.19294581412897913	0.2963171298978614	0.8356437294664387	1.096391730880094	0.9344489122597919	-0.0741391114811176	0.2849123323157371	-0.15770756767401958	0.37286008832576345	0.23756354499353902	-0.19351004224972915	0.7807886547245344	-0.3801948911300991	-0.42082629631701735	-0.16985185953363052	-0.7826597755707433	-0.06709396263132375	-0.3376253904012497	-0.39250407157984435	-0.28830687024260215	-0.6708941995158029	-0.16844388904025548	-0.1404474938379519	0.43118769311928135	0.3302345704712608	-0.6508619591393725	1.0299144060668908	0.7426470120353682	0.5750511776153742	-0.2674129599046465	0.6934224279209769	0.6309336661996839	0.682447918846482	1.328839836550766	-1.052438627775817	0.45416480882118204	-1.0726607751250985	0.26046838510186987	0.4637459398634884	-0.008313134181575343	-0.3067521058506282	-0.5386983372027044
0.33032032122517274	-0.7709034054809625	0.008771951016683288	0.6616283599209172	-0.6000555502997431	0.2222000369364458	-0.2533682286260886	0.6747884691291728	0.0463255800212334	0.4514070977438109	0.8029762828297937	1.0355001181448231	0.7766345620153043	-0.04692799187376648	0.3829213000992001	-0.13615353455390214	0.532097309108879	0.20128867224381766	-0.2502468119429746	0.7670151988152609	-0.36848568935344084	-0.34157608948750384	-0.19169446108835997	-0.7087139967598823	0.07618782588776633	-0.3148174696905124	-0.34523108130743807	-0.43165548914139573	-0.7425276456723309	-0.08292858883132546	0.005272391941751678	0.3757981751342281	0.3916609119143924	-0.48050540709644196	0.9946088295458868	0.7126946435578805	0.460946706369714	-0.22712715181440835	0.8452538804033506	0.6612263536502092	0.678167277781502	1.3367852165042031	-0.9840078770361659	0.4076900426042444	-1.0735668317818923	0.21932689498977725	0.3791852899424615	-0.023399571594096204	-0.1805862067882345	-0.49207272299091565
0.3467436546901232	-0.8186076714507714	-0.0009884654018095206	0.5994830810186836	-0.507154775188991	0.21308414463593794	-0.30418442102162674	0.5594793551178002	0.0770471758899756	0.3524199602610712	0.8453249911052109	0.9944496167646536	0.7364201198281632	-0.010887328383911024	0.2504468198491828	-0.17691482710915163	0.6054404325729997	0.20480716046108402	-0.26041104174854374	0.6946394568681239	-0.35204816317287185	-0.3205463349940674	-0.1665461914033194	-0.7226754888215323	0.16393537976010497	-0.3033224110425249	-0.34752864775975095	-0.4524734029756599	-0.7751343385905202	-0.0741645240838446	0.07905576665278886	0.2659862577321161	0.3616792471849466	-0.42457202583373105	0.9339170197942472	0.7496182230222365	0.4064365940534498	-0.23947266620291016	0.8061378783104353	0.6767346328073822	0.6926887391267793	1.3101622286602224	-0.9646371404800403	0.46202222441859925	-0.9818940799987695	0.19524039681506586	0.3832224200044004	-0.022370886163728076	-0.20062513278666325	-0.42990097932823734
0.2945468354644777	-0.9272661889471415	-0.012507620339625044	0.587070327404267	-0.41716112497509306	0.21908001500442828	-0.2973982403262344	0.48020279179705205	0.11652891675634341	0.24580260195944534	0.8434099297816688	0.9960063281779017	0.7287725230821999	0.03216998996922629	0.14394913456372685	-0.18503027417241869	0.6498922633454899	0.18669899646078705	-0.2456349629373843	0.5813175679548801	-0.3442661071735069	-0.2594329049379813	-0.17423678529793712	-0.7403798543944113	0.1540127614023778	-0.2615354883981756	-0.4323985786890324	-0.4251496402555277	-0.7869009933388944	-0.032938764023708364	0.030466842081386437	0.25935218637867785	0.31783222414454915	-0.3702431544675278	0.9097034494574888	0.7932416973135822	0.36118376066462643	-0.2671997268939609	0.7824819923847495	0.6815584035878526	0.6837484703038044	1.2974842177345196	-0.9839563530294851	0.511630891393738	-0.9797503311502033	0.21337129605924302	0.3707387502277366	-0.008955364158238584	-0.23109104967663185	-0.4696477186761772
0.2617431102780408	-0.9840301633839905	-0.005013763628815471	0.5299665822215547	-0.43682221710860347	0.25391957279056293	-0.24965154852616708	0.47604455098016796	0.08315309665528998	0.2179514247877373	0.8451985716286519	1.0498548388767817	0.7200874431077773	0.06693877824445112	0.14767799491609504	-0.18912777704032852	0.6344107852618179	0.12326671661335413	-0.22079454528364564	0.492261782595227	-0.33840203388689893	-0.226408260561667	-0.1664658231149468	-0.7303255350646856	0.1208577753662468	-0.2539282954691441	-0.4780318874006061	-0.46105348027858534	-0.774111511830338	-0.020492117866826132	0.025160690826792335	0.22762733570642682	0.23590665842245745	-0.3460932021443934	0.8765917536555079	0.7776303966157988	0.32630866486170385	-0.28401873446060744	0.7801184820187218	0.6371544205339704	0.6680693273049025	1.2999472855200849	-0.9720804129829403	0.5056289600608078	-0.9401683708995675	0.2143848113772429	0.3605624201412113	-0.0010172828773764464	-0.23319341996086723	-0.4728093185439629
0.26752241603281673	-1.076751070227203	-0.013469167594854503	0.4731905562830532	-0.43907336963909643	0.27193437427121586	-0.26442738512934083	0.42191579117829087	0.024754369513124874	0.20711516200852045	0.8194427021983038	1.0665508364440164	0.7051469791898356	0.09586452850848681	0.12436198979027024	-0.22342429988214899	0.6254716984694679	0.09122334909258079	-0.21335634418236504	0.4596440462130671	-0.33212417353302487	-0.16774413553376646	-0.1518646419246877	-0.752966969331216	0.09029767002216554	-0.2654532483836298	-0.5082493578461895	-0.4491416616189264	-0.7788839551412469	-0.02175670633053578	-0.0037066475155804746	0.2375829680240015	0.19632668028321712	-0.32259212027422496	0.8485547466039098	0.7903888418299232	0.3301717438974067	-0.2979560501971321	0.767269374105569	0.6039010140370626	0.6323235205416425	1.3093939366647245	-0.9193917347555761	0.49723370985695264	-0.9314943459423439	0.20984579419232852	0.3711189675497321	-0.0069720256874957745	-0.22593725262671094	-0.4937248452113882
0.28759812953286207	-1.1196209772741368	-0.052480513378448265	0.44611328969919617	-0.42040814514368247	0.2996216153475916	-0.2755742063507979	0.42042135913841616	-0.004802129655419913	0.19476613023160613	0.8154596871766095	1.0710359028108951	0.7412515826946151	0.08245594591671868	0.08090669090143786	-0.2280893647708868	0.6162034211681878	0.07686164670895523	-0.18917340304013255	0.41533948408955207	-0.32581771101456336	-0.14865154682856588	-0.15276964830580525	-0.7766587897610623	0.065542503824119	-0.26543449602781355	-0.5109120164160222	-0.4319343068266114	-0.7925856258479183	0.018433164368064383	-0.02710372683259845	0.23711824871210882	0.20784173770065842	-0.31219754459568405	0.8512316538030691	0.7752994775034389	0.33990510882463776	-0.2907786560687497	0.7530599724565727	0.5677184348109359	0.6017864632628019	1.2665018374875145	-0.8754233392690747	0.4903330647572181	-0.8765090779698105	0.20625420340871028	0.3631726182934987	-0.04070016061537113	-0.22391244091956225	-0.4886529029896284
0.2672957790534266	-1.150205060805238	-0.06022456464809303	0.4137882056901076	-0.4306834406661412	0.3457091474680345	-0.2905627327903835	0.4590522812222586	-0.016041423985790945	0.16954211002264688	0.8168351995847344	1.0901943278432384	0.7870856057318059	0.05908433375307483	0.06161866749116103	-0.23487556265760712	0.6076576885298492	0.08183037321664977	-0.15340122603866432	0.3634302894677282	-0.3127897195362663	-0.11409864395834582	-0.1789530459208441	-0.7461325877980813	0.055303938321504334	-0.274382473860441	-0.5095813377731466	-0.42806953950692195	-0.7873812280800191	0.051480821251786275	-0.05742654480850312	0.23084675446886316	0.1899929484544111	-0.2952463978350058	0.8512714634181806	0.7518760489406857	0.3270499976012152	-0.2952665219254491	0.7588454717518311	0.5432894751288856	0.5805277636553805	1.2213839411804917	-0.7988333106230809	0.47529647443761025	-0.8377697899326388	0.2021620080721302	0.35325867557988266	-0.04670610630363708	-0.2398163895988844	-0.49330542758583007
0.2729056197796616	-1.1665945671095033	-0.08272472728240618	0.3945612990318337	-0.4457164197232959	0.3715952875109001	-0.28848668685552387	0.47299392802494045	-0.03711674637204057	0.15767040184051348	0.8046565612812681	1.0785248807671037	0.8208632261807792	0.05849745122569924	0.02578489838316859	-0.24761175345355374	0.6120661963630366	0.09277560991906901	-0.1278501122910965	0.33867752126739303	-0.27913472446404997	-0.1099684595529265	-0.17795218013795688	-0.7170592656721438	0.03788780905214381	-0.2826612952283417	-0.5162339020213695	-0.4108163578422983	-0.769091503658229	0.07966953544311003	-0.07334564979359856	0.23308181547314635	0.15740387177026732	-0.2449123646827424	0.834285069476446	0.7311339810676102	0.3145337396906695	-0.29720465768328763	0.7621600856431168	0.527198610746373	0.5554622320859957	1.1640579055164408	-0.7769007279395176	0.4597812002997295	-0.8267454710328314	0.20033219756738166	0.34243729900115644	-0.03947509430471527	-0.24307644827909952	-0.4864251333729947
0.2738873366750587	-1.1619593339560907	-0.0924583981065411	0.40157468384309203	-0.4121666732425095	0.3961913287100377	-0.28748103573530315	0.43738315542224077	-0.054878721326921585	0.15620587658339122	0.793776117532371	1.0733031524970247	0.822686421978889	0.062265392664241734	0.006101306248742488	-0.2464775268221559	0.6093288815732516	0.10804511597698215	-0.10387541631660684	0.30628050534101303	-0.2558799765933364	-0.11536460107565136	-0.1814756455105096	-0.696342307177223	0.03380170352922433	-0.27485921895772375	-0.5099395928477116	-0.4313743906595583	-0.7502605949167616	0.09870170949015891	-0.10264175224814923	0.23464334131786657	0.14654079728474773	-0.2584867123893949	0.8298580722697683	0.7186400212606181	0.2940488473240853	-0.3016399043055475	0.7774693099681671	0.4996154678738199	0.523593056272765	1.1090591742387512	-0.7639111701488139	0.4322811855368777	-0.7948974703018762	0.19711676497812036	0.33137316014481666	-0.03385335154409465	-0.2398918760002474	-0.47278760250446705
0.27905842662475683	-1.2099498193531961	-0.1056928084038199	0.3883050254080381	-0.3569605388480789	0.42709214960659037	-0.30562977953752263	0.38989658380182496	-0.08733859832168375	0.1476501916022988	0.7664481984999997	1.0665478386503733	0.8121155814495815	0.04630341059155833	-0.027945365895196878	-0.2665098963758681	0.6183749305513674	0.11422559809336992	-0.07724733961091215	0.2302435671481414	-0.22466651615508773	-0.08113856389166266	-0.15365371703323163	-0.6598267149507461	0.04557015646909665	-0.25893800320054744	-0.5133857401042128	-0.4525222196083762	-0.7509945008907204	0.14385993830535546	-0.12779712910903124	0.21916375529722595	0.11986132649888226	-0.24095848096039685	0.7924087586066626	0.6954970830253078	0.23901122744506234	-0.31367030768936954	0.7900905686805662	0.4732379624496345	0.47906893615102686	1.0360318270667153	-0.7002599236662248	0.4007518827308652	-0.729823129840464	0.16955404042764582	0.30298497597589125	-0.03492529130699754	-0.22005582587267142	-0.464405211259049
0.2790011709668055	-1.2066188173975878	-0.09586872021553246	0.3481529428327865	-0.3523885967070304	0.45378046972596325	-0.291396610742061	0.3558095867013127	-0.08515101278016327	0.10948193190862712	0.7364571151496607	1.05833688186187	0.8368806437106489	0.027789378740741843	-0.07922000399950982	-0.3021752887752982	0.5871884881032959	0.15728026002402123	-0.04968781210746395	0.16589480343589103	-0.18189727499048375	-0.05927410875935407	-0.12182332800790044	-0.6488597071897207	0.021910575292012523	-0.25384257170414937	-0.5263014068059946	-0.4406245776520021	-0.7318991348954951	0.19470030389943888	-0.12832071104431508	0.24264456664696782	0.08043912098103735	-0.24881226593050426	0.7568447905138187	0.6805726855018669	0.21340607111939355	-0.33905813456018036	0.7957380548405422	0.4371557035022596	0.43266460578826305	0.9727350650376551	-0.6670085281120594	0.36992681202978217	-0.6759032566050919	0.14897957312226787	0.2926729106867329	-0.0362849600784395	-0.21841821500074943	-0.4468471546195686
0.25460423376822994	-1.1741915133597411	-0.07251205149092865	0.34273498651322015	-0.40870490685861666	0.49183329672535897	-0.2803230830444591	0.30007482704108823	-0.09851551188950043	0.0820222240671106	0.7080080103572719	1.061995903131414	0.8360643625886945	0.01574205873844483	-0.0914328105690563	-0.3260867091549358	0.5440005604192357	0.17169496722882727	0.0019130053458006001	0.10937211889405977	-0.13775056084833198	-0.03884894108328361	-0.10535876586041859	-0.6001475619503827	-0.0229137402229569	-0.23087201646387562	-0.5293479152624012	-0.42559930660783224	-0.6728152526180886	0.24710666804381956	-0.12431804436890548	0.29091412670391364	0.060287654627555774	-0.25358963179593486	0.7446489200108914	0.6425646210421394	0.18836525304684898	-0.3467091380626364	0.8186760079611994	0.3842458017317028	0.3783577212454105	0.9076416450191236	-0.6113873324200096	0.3283139789618988	-0.6544279794029613	0.13199548117215482	0.2711162554531339	-0.041148051359418514	-0.19687232387602577	-0.45509158514348325
0.27359352474609844	-1.113811551244415	-0.04307239929596102	0.32950433139128477	-0.45934043828661525	0.5418377660203559	-0.2708329914096445	0.2615702729142022	-0.12648167526758736	0.07827533397027633	0.7041533061453015	1.0659478516655145	0.8185581557861905	0.000304269468621893	-0.10840936473668976	-0.3564862136665182	0.5075418753030541	0.2039525778082169	0.053294581594580115	0.0907888564507375	-0.11159129500163012	-0.04814818826430649	-0.08562994859972253	-0.552829915041608	-0.046744156424499285	-0.1762931817078252	-0.49851031644197985	-0.41049687308734245	-0.6084044456578461	0.28123711495671627	-0.12754080840041443	0.33956536243100854	0.05896892765224835	-0.2535447387729239	0.7289337377768093	0.6043652594279025	0.16176014347775908	-0.35619394545698846	0.8265623108947511	0.34651207065453243	0.3323743660294192	0.8389778146215161	-0.5660243603620794	0.2818585737364818	-0.6109107006588191	0.10865485086350549	0.237377722981123	-0.034540934477498134	-0.1675492612351894	-0.4390178836742522
0.2787977627082945	-1.0429278296290707	-0.014474456838276173	0.3434129737920388	-0.4602283110574164	0.5687759823748879	-0.2797295027442251	0.20937415992385403	-0.12364719848161206	0.05215405773145717	0.6738642167300092	1.0467148641637316	0.7886097084007135	-0.04272433461944495	-0.14180664423596212	-0.3790787840516575	0.4945692025752523	0.2401550462355478	0.10385627357569913	0.049657571091104566	-0.0931702062190202	-0.06743404419965557	-0.061289048417140904	-0.49493088358081955	-0.05781097039101709	-0.1078442488877029	-0.48009373443485276	-0.36390129837808904	-0.5645765624779933	0.30121831041561536	-0.10996877347982448	0.3944087428717826	0.08150227855729189	-0.26066152994859915	0.73416772168976	0.5826012181588813	0.14817928678914055	-0.3741144538331195	0.8181522948728999	0.3175453750851544	0.31245111737335274	0.7628811170674676	-0.52906722085008	0.26069315218341443	-0.5924920532055706	0.08933850383220286	0.21135942782378322	-0.028222227315803726	-0.15051952908769667	-0.42003806515483416
0.2750429969289684	-0.9623323867564864	0.030502660156536087	0.37667548676095786	-0.4915824063557087	0.599449096149314	-0.2475999492279341	0.20609531088860109	-0.09708201514175858	0.0480156714988075	0.6586718408985692	1.035256012091026	0.7614275470396372	-0.08947308478871122	-0.19516586437647096	-0.38302332203690304	0.46811064362364424	0.2650971575768275	0.1406304180936922	0.0364874367109913	-0.07057138091487829	-0.11636485122639806	-0.043872847087460747	-0.4215002614289178	-0.06638658818952219	-0.04056650278274187	-0.43521178715185027	-0.31094173288010707	-0.5518890060137208	0.3189328404587632	-0.08770325631548004	0.4337042700988813	0.10929426880007784	-0.27315301360143596	0.7362131562523035	0.5237240980386532	0.11108502679579421	-0.3858966946083151	0.8262857178351295	0.2764898616632624	0.3145363621418222	0.6827730763369269	-0.5237884146189438	0.23987816936918988	-0.5471925402681256	0.06233730718089299	0.17572155504264786	-0.030237722072024	-0.1377063785128102	-0.40238675728693013
0.26550390296872994	-0.8899497142611186	0.07336929092816105	0.3908595900606119	-0.5370125660490104	0.6085614743146899	-0.217150644256493	0.17035568446679653	-0.09474959874152705	0.013515895452311924	0.6443773581884737	1.0231843253464197	0.7457247168639694	-0.11197747321770632	-0.20750733107257155	-0.40238186002021975	0.45191810388851683	0.2834714697617166	0.16686152551789296	0.06884417029128842	-0.04206548172474681	-0.138082298392162	-0.03750064949529823	-0.34499372414615215	-0.07633316502523316	0.006568138065762124	-0.41198091672251563	-0.23621900777223628	-0.53061657585873	0.31496112255251285	-0.04348793407911149	0.4648961712073265	0.10557210490277687	-0.28416053343807274	0.7230370383577925	0.5109654377344697	0.08692027273195413	-0.4153155392368433	0.8473544006471153	0.27358984311341245	0.3421331370483859	0.6608166272655989	-0.5180349005395886	0.22120176142277584	-0.5458138412578558	0.03192121264280713	0.14518923093598957	-0.02178004308225224	-0.11847303549572477	-0.40977276554371267
0.2832712376676926	-0.7885373597226243	0.0893058690167172	0.3984088641427387	-0.5802518360695657	0.6135427976741787	-0.17454753390554817	0.11650295320404869	-0.0748703290634982	0.0027728715679308873	0.6362754923665184	1.0260313727949133	0.6775622199173752	-0.13715206599426644	-0.24327987809824747	-0.40131267781428326	0.44287027828125075	0.293299306817212	0.20349426594541922	0.13187908792741704	-0.029161780994850794	-0.17184645243802035	-0.021987234980850184	-0.2876661353914868	-0.0996543990835328	0.05408610591041613	-0.39677810155238474	-0.14296059888731133	-0.5235982433021619	0.3094292892104246	0.0009524502428716136	0.5182733585249669	0.1555192367114211	-0.3142704086744549	0.7039004500572565	0.4993641265909132	0.07568916805028629	-0.44136063147821014	0.8486013365716383	0.24632694768808197	0.3456416268078869	0.6503659473268432	-0.5357047769661968	0.20141844629408162	-0.540991268246282	0.0008659547194978245	0.12737505718411074	-0.004010019391318291	-0.08803336616492273	-0.4024748988590017
0.2606793604224208	-0.6638042903815883	0.10036301538102435	0.3612947740033623	-0.6233732587238607	0.63253193729223	-0.17672393392756872	0.04805220832619428	-0.064188434579256	-0.013307420074217174	0.6163784714170097	1.0624391483343607	0.6082251851341913	-0.17871268569993756	-0.2601590233691808	-0.39512791319048896	0.4239021654901493	0.3140312143426373	0.21820158863919584	0.1495510181255184	-0.02374479582077725	-0.18220356099992213	-0.007134585430591138	-0.18373929633154829	-0.10047730224691043	0.10178021523015554	-0.3690383916673864	-0.11843664631687593	-0.5335156756625489	0.2970765136978707	0.05026917975317132	0.5436594451712253	0.20541978759042304	-0.36793116378245677	0.7169252110863376	0.46716448433441704	0.06332924874728137	-0.4731085898205981	0.8339271678962291	0.22635962400977566	0.3779432897537691	0.6578933000827305	-0.5061027649764238	0.2048791037202274	-0.5073138605613335	-0.036822351512694015	0.10208258816295593	0.027052761474238362	-0.04784618222988217	-0.40423645288634563
0.23309268038482717	-0.5749350087626015	0.10197810417581088	0.3217856366677993	-0.7036139234008812	0.6394392889145519	-0.18078545454606995	0.036674928855207296	-0.03521652459420626	-0.03525318429140307	0.5812028575217798	1.0403501200031549	0.5825667485340962	-0.23147964942265506	-0.2718946117912977	-0.3823518479239891	0.43151037483056315	0.3270475042599657	0.20475392990728358	0.19121142042542716	-0.006586239163696736	-0.18176253710028803	0.02485039580693087	-0.073653392835897	-0.11253662537231127	0.11967384212629292	-0.3425973401616354	-0.07436179286368857	-0.5261754745450843	0.26670538677488875	0.10526716399408949	0.5679361899306683	0.265235610772114	-0.3891094473879401	0.7193344842677034	0.4316327301706083	0.047921129432908445	-0.5039957975765187	0.8040868576442805	0.2131384279288467	0.4069927560994547	0.6765427531734385	-0.4823497857045248	0.25262902365652423	-0.4829649536454258	-0.07549014106899696	0.08625443474433914	0.059841305245629195	0.010933746398520188	-0.4380393844828486
0.2178958233823054	-0.49354382653395523	0.05805855974758482	0.28543942425544444	-0.7846661278955571	0.6639148965472722	-0.17124504101576138	0.014220744809121546	0.006029654221859112	-0.054024358480200915	0.5505684516109864	1.005879775669632	0.5666704294998909	-0.2316320388061838	-0.28771738637612093	-0.348761355174679	0.4568881556045419	0.32562809279131394	0.20146349564067906	0.20513698584390766	0.0032599440401779637	-0.2003510984916212	0.0063970257404542315	0.0007630385520432492	-0.11077500810251653	0.13318564756806278	-0.3310752619587065	-0.024109523915163543	-0.5148153405500407	0.2251638737833638	0.13053976069122916	0.5946519353139909	0.32863787353640794	-0.3782902288422665	0.7290337603207474	0.4052983048996949	0.04020602056861233	-0.5248715124016939	0.7702246122466885	0.17575529454716526	0.4362559818460922	0.6978950670483071	-0.4688764640535242	0.3212717657399092	-0.4596423210903965	-0.1003334966077972	0.0920353255848991	0.10929234651437765	0.060999880083701975	-0.4461880089501637
0.18781249531247118	-0.44183742339970455	0.03573306309965245	0.30121672148197615	-0.8120053776933036	0.6559296281453413	-0.17087905258052244	-0.01617231162840277	0.026229942723574883	-0.06269316319379178	0.5335559501548761	0.9951069900849658	0.5486396864949459	-0.2253909655051213	-0.3001435083024596	-0.2917253799741401	0.4785409327046356	0.2864371794818238	0.22542175933554262	0.18917850706186295	-0.03217420808781739	-0.2044951338728674	-0.012690811409918245	0.0633320632050026	-0.09460483803924984	0.1612267895852339	-0.3216098607016167	0.035437908523761164	-0.48010832211125	0.15794249845534672	0.12390511795904871	0.5964423976040398	0.32656912407008337	-0.38497305412883454	0.7427643682703438	0.3831227491102921	0.031185724114491803	-0.5445545439204345	0.7107582380061865	0.1493882547258303	0.4606769027956563	0.6955558326620157	-0.4349651490217911	0.3661783635285681	-0.43104070344886825	-0.12603296949286177	0.09850965661855968	0.17237461151434044	0.09785026905339456	-0.4694893193292661
0.17984039830668674	-0.4325254223771374	0.00035485364385460795	0.26631652643215326	-0.7809793801760765	0.6604253603613334	-0.177745547152367	0.005380059979827493	0.038313080248848067	-0.02067384674914141	0.46792035047723923	0.9907169354227353	0.524471718758271	-0.21749628399198176	-0.2872069390728969	-0.23093822846052126	0.5055730148787108	0.2828671445758208	0.20418520006085586	0.19390395213019895	-0.05015200226032103	-0.1685665855087598	-0.04711748938901689	0.08037117228331908	-0.07721207549319209	0.16309016725457362	-0.31609717022120654	0.1042601586844375	-0.49906546724575007	0.107797197346895	0.13360779453887822	0.6109445215425914	0.3035094781838569	-0.40002219306488673	0.7440728642485814	0.3807415095377382	0.0380472817295693	-0.5776004820607241	0.6459277721340092	0.12636078877406268	0.4823473073717479	0.6946410402673766	-0.41164579579011756	0.4398037813801542	-0.39816981919737093	-0.15070084756317303	0.10907509428596637	0.21032407183069254	0.12259678359590956	-0.479882360349187
0.15351936965538274	-0.37751022396698264	-0.019321276192630205	0.2578302586950298	-0.7490333696972501	0.6384642931038187	-0.16780802526649446	0.02087163303049824	0.050084129090876596	0.03576539419294371	0.402352053428981	0.9693782120147784	0.49652316012158204	-0.23003189470313495	-0.23986105684582576	-0.174590189448332	0.5417773686988404	0.26748639780508465	0.18725433047662024	0.1846028721198239	-0.03305602703551523	-0.11670455882476465	-0.07421241665220857	0.08997054414944913	-0.07907601169929837	0.12087575284572202	-0.2914048825832142	0.15689069501535496	-0.5079202768040287	0.05585472256471413	0.2045867497895832	0.5997068106527947	0.3037758932919009	-0.4312552667964381	0.7136546326655047	0.37324179154843223	0.060435737635448315	-0.5991002588305057	0.6140175482473523	0.0761766532658963	0.5000849752140002	0.6838839979304163	-0.3829892424530697	0.5160401415578879	-0.3694694344637893	-0.17914308645571048	0.1438490244089393	0.2008651449064008	0.1622428336419636	-0.4932479439518705
0.13897492580793655	-0.33361502041863356	-0.06575507904274025	0.24925410050970348	-0.7418634288000111	0.6141640192189344	-0.13918739041611033	0.03576830216601531	0.0644125932263929	0.05566160041324929	0.3538885416328921	0.9402794856334904	0.4718781214180761	-0.19843527317957127	-0.20900992185077744	-0.12142059499372129	0.5423201972361421	0.25943989141955515	0.16912866119220213	0.1982474407645134	-0.01971357481219352	-0.03504858648868896	-0.09990913231738223	0.07316173221756558	-0.09065464794532815	0.05984437935074262	-0.25054544151853914	0.20644680062695273	-0.49605793654375663	0.028055436846259024	0.2625199187303918	0.5905915888555348	0.3047641042380745	-0.4419235949036577	0.6801060659110323	0.3803174748497352	0.0675541893158246	-0.6020839978871702	0.570066457642256	0.04117214210005712	0.49626675244495655	0.6614995004615967	-0.3595833288901726	0.5403976347030028	-0.3317941834595529	-0.19811060554965318	0.1724572424852909	0.23001543360464946	0.21128708867026263	-0.5218313615848289
0.12706876240976828	-0.26014237006112495	-0.06315540727113204	0.2280582375368378	-0.7076649266160752	0.5407988752819495	-0.09799294483818587	0.007591176843663469	0.0791598654075734	0.009149152110384168	0.30232158910617224	0.9291649515735088	0.446705825575056	-0.17339117284375719	-0.15608434219338502	-0.05095974210079449	0.5570238944105766	0.2653163163461575	0.15384145199898838	0.18257783147787926	-0.0007353863466290758	0.0720626098922565	-0.11003873172190182	0.05892873140422448	-0.10166037462092585	0.017318303582239465	-0.22452261693304892	0.21372715900747757	-0.44062692001916215	0.00976712460593764	0.29092150359003455	0.57890238357544	0.2652244035394899	-0.4611091270988152	0.6390862385002319	0.4338583894624376	0.08948962773020894	-0.6058387265867564	0.5144485810960773	0.02498321501883604	0.5003641711662639	0.6311309698395662	-0.333954188788337	0.5542097133380459	-0.3090828385477355	-0.20596561513910436	0.20308481936572673	0.28717655721766044	0.24701021404626786	-0.5400115188851626
0.08793904038364393	-0.21093977006350673	-0.07762442871442549	0.23427256228480536	-0.6599220123599175	0.48850415675894066	-0.06614234998481847	-0.026184235032848523	0.109073146087563	-0.0004290333911242228	0.21999538538098476	0.9103687854311519	0.3817290924516442	-0.15127192607335227	-0.1200855204401571	0.017860561146513715	0.5518807580161799	0.2679486794334752	0.14716432490144327	0.11579976210712342	-0.023067644279538647	0.18281324674225424	-0.10834755682192618	0.0485184350669521	-0.10873857995884503	-0.0080122036756753	-0.19020827622150255	0.1976191210658909	-0.3899748526593668	-0.01943213016116114	0.31782267454558	0.5732206912824075	0.22737663344355608	-0.49584136256839795	0.6027526524998643	0.47831762851084153	0.12225743256469253	-0.6218305931510009	0.4546840758118031	-0.01817494267173282	0.470085588265105	0.5762663317610909	-0.31497329431653737	0.5790314389704319	-0.26081732600072594	-0.19676740529085598	0.22476054056654773	0.35741107684158235	0.28259716787471634	-0.5695734357095246
0.06969708641482274	-0.21636005046793821	-0.09571652915602342	0.2531192374257372	-0.6104368319275723	0.4068141052227345	-0.05101458569872798	-0.06605173810060769	0.1101568252052924	-0.007120226402153565	0.15598219320414328	0.8777677795622308	0.3374772835251389	-0.09097274748934588	-0.06504617088905533	0.06103533841761276	0.5404778054745429	0.2620101936591095	0.11468289722156491	0.047820181413416464	-0.044107158360993104	0.3048139662212056	-0.07700380146930996	0.01001597556435016	-0.10972671923700647	-0.009664093040945424	-0.14330780020545028	0.1471278315108642	-0.35919189135661156	-0.045984208132354834	0.35006125537872157	0.5365270750262032	0.1702381013358903	-0.47961752286355547	0.5677897458053149	0.49926882197430744	0.13868484123492839	-0.6197535005478655	0.4016190171765569	-0.05654362187383781	0.4668519320211134	0.5244896548645192	-0.3004161136609995	0.5945636027246434	-0.2274384754229571	-0.1884529637839065	0.23389337651633996	0.37948033295551814	0.31387044389664853	-0.5995530669406607
0.0763266889144357	-0.24226784345600247	-0.09934271409431793	0.26939093211738496	-0.5583375826436375	0.3454162110530261	-0.006193099020580614	-0.08833140553574521	0.12459657538816664	0.000300106382262489	0.11399155235419037	0.8355130216499969	0.30096427312427176	-0.026614853850960952	-0.012424827888071612	0.10649684944591978	0.5235955509705196	0.22313347619275242	0.08945588856820157	0.006281966189478865	-0.10463173998983691	0.43911666992756226	-0.04975452776850973	-0.07032083425342227	-0.1352936167902765	-0.02316475628980936	-0.09570952361361534	0.15490487613168516	-0.32328071925914814	-0.07381859594123429	0.3535622211549488	0.5377838119888892	0.12721345186230265	-0.4681211678874645	0.5234417873194318	0.5313186900058328	0.14445943310059642	-0.615777314135753	0.37511709446799024	-0.10793496467079948	0.44446390659896906	0.48753862748106425	-0.28366053416787584	0.5989439072480057	-0.19622998966225152	-0.180491604213553	0.2570178924063176	0.37683358159405317	0.32839817187033704	-0.6410830763554407
0.09296849791630483	-0.2558453775383903	-0.10313351385208118	0.2713121500018577	-0.49942595208509416	0.27472951539189444	0.040597329115843704	-0.14214613860044434	0.12070910473812599	0.016380934136886856	0.0745186449875814	0.8354642004392374	0.25584947365605576	0.03881532307181644	0.024057240730851404	0.13952612285762628	0.48743363125432565	0.1777476408666523	0.11011904776961953	-0.04330526175326034	-0.14455608148907015	0.5897154053848117	-0.05118542738595751	-0.1508928103731944	-0.1595493680487168	-0.028992687401232	-0.05746677398153507	0.19246025192491575	-0.32541966139787126	-0.0792175047160336	0.3731332450165185	0.5213546913742192	0.05431283697275113	-0.4381987210221537	0.4690102068940759	0.5491452073501437	0.17708774169532088	-0.6025383872789882	0.3621274228688002	-0.15682021420920084	0.4241949348301387	0.4609681316367761	-0.24639394834161926	0.5881624587689104	-0.1543661286476759	-0.16874843932231026	0.28010335465904646	0.35909031065087055	0.32579196686014156	-0.6480577572758891
0.06187566219312035	-0.23704742316890764	-0.0568751966114047	0.2761875641416773	-0.4505032249917179	0.167156989891763	0.07458043354593813	-0.16381886649208724	0.10054622240701754	0.04093609180432567	0.054434888908952817	0.8413150371181365	0.185657006489698	0.08190906222826248	0.05447802651154778	0.17728734110422653	0.44407267355740593	0.15731323625006052	0.12480613281375144	-0.05518559459775021	-0.16113255132145304	0.7614197170119367	-0.037052897361483865	-0.20579804848972003	-0.1814757999081235	-0.028809552422088637	-0.011741606180787867	0.22873239297550435	-0.3137159726622965	-0.06575178464341853	0.4156871714403292	0.49358390755308623	-0.02913201791245736	-0.4264567014479188	0.4289350368426909	0.5711079202899877	0.2072921304803713	-0.5907677220100869	0.38799000752152046	-0.20075031476601635	0.39394797959544714	0.422808833860402	-0.2132259529796011	0.5529177864824684	-0.13772639548547636	-0.15115177148219944	0.2758284101719096	0.3193095641430183	0.31866131416982035	-0.6801463991663038
0.03717587269853978	-0.22992648121047404	-0.035428680980634904	0.2271675603161695	-0.3923348363453837	0.10398677896917574	0.1185343301611528	-0.2224755328384726	0.08091714011744125	0.03567548813066901	0.020293117508949163	0.8359357105536767	0.10467693080720272	0.12453907526648682	0.0726961485269187	0.18649953256249768	0.39645764569202485	0.1589958430631881	0.112033062403332	-0.061511943141152846	-0.1356121612579559	0.9120800368876034	-0.026928459223190166	-0.23864386946054247	-0.20558932065299543	-0.02385701362300929	0.03020354569958662	0.24037720033578475	-0.3348052116682665	-0.031465804995458334	0.40912442354105333	0.4972594752871644	-0.04525652813647083	-0.411090817293955	0.3822816645629967	0.5989489207200737	0.22866405933216463	-0.5674781079644222	0.3818403462573957	-0.24524461597249764	0.36507846376586894	0.4067648927544248	-0.15853356338131702	0.5627324673323859	-0.12728147224050912	-0.13756768842153608	0.2604260366520786	0.2763882271818696	0.3308907032408331	-0.7245429257945427
-0.006202821838700035	-0.18689363705729914	-0.03337410167726714	0.21136360066856064	-0.364775961910516	0.05260763007229583	0.17116777850680917	-0.2897237465074879	0.03867094098259477	0.012026628604408927	-0.006164602017297011	0.8146509474312958	0.09362992629008865	0.15100103043548335	0.07559305050566344	0.19658828690285296	0.3194251923562648	0.13744506006133134	0.11312926842575774	-0.0481259713215062	-0.12873683562942062	1.030395624232225	0.00156313125815181	-0.2465948248804284	-0.20898673904347675	-0.005517675303845929	0.06613336408805277	0.22073108324991333	-0.3314301572903559	-0.0062609239123524365	0.3923229136774633	0.46893324475906645	-0.047614774604333845	-0.3806358892945958	0.3431127834348603	0.6071774913244659	0.23924367513963124	-0.535375472047594	0.37058278201517947	-0.27448875467344014	0.35176430679229453	0.4056410867610106	-0.11308485537626958	0.5323905707816888	-0.10225483600939074	-0.1270475483106709	0.25073025680926103	0.29991584228769386	0.35024364039968575	-0.7644799998415938
-0.06292509813425155	-0.2074792291429584	-0.025020676074232195	0.17796701381079646	-0.35848184121252863	-0.02370025847692602	0.20973870122498006	-0.34522002878900804	0.006213060418158961	-0.02131085559347646	-0.02283980323207145	0.7946843569994183	0.06692166146925795	0.1856168735672102	0.036692595574841766	0.2060817280545529	0.24052490046292235	0.12075038478101352	0.12369565665375566	-0.0180238664370442	-0.15121526834152746	1.1433911124632432	0.06912705544840358	-0.23460096646668616	-0.18765753331993398	0.0058460220262537685	0.08598576560008611	0.20135321995075253	-0.35708947330990515	-0.007678654351970893	0.3505238829991515	0.44144173581853013	-0.07621351873901504	-0.3401112068281651	0.33871364377091656	0.6054094785552532	0.24306946310133903	-0.5088697965031463	0.3429053388032216	-0.28459266628934454	0.3268362525700639	0.4195319014796059	-0.040810001546178164	0.48178296370466445	-0.081899578908033	-0.11852466084115265	0.22119141913310267	0.34914776828422744	0.35237028474239857	-0.8016131499654975
-0.09485416780909162	-0.20938160137093909	-0.004687639929868009	0.16127938535034528	-0.31556397309995554	-0.10034058617282608	0.2382125954291598	-0.37030571700313486	-0.01034778341716024	-0.043358025485553946	-0.0305628707718704	0.788958142884826	0.053264824809451196	0.19994325405081556	-0.014360046451312744	0.19488587656974235	0.1976862717361857	0.09792540859784617	0.1402139895336938	0.01798716524025658	-0.15585083744654343	1.2377235420225845	0.15065318787767878	-0.22294295597137767	-0.1657956573442701	0.019098961137310775	0.1111727956623225	0.1879683129406589	-0.3621161014736921	-0.005278557897377625	0.3127103267535982	0.44458668127947404	-0.10249934590751512	-0.31591885553885357	0.3371339226404658	0.5739354281668915	0.223538608384187	-0.502965272897734	0.3217743091950096	-0.28831182757429646	0.3162813368434703	0.4546533440737829	0.04423195155000909	0.49256553838004863	-0.0843737573441778	-0.09754074610930047	0.20176175833795656	0.3640733574420657	0.3608555483058065	-0.8307215847886218
-0.1404658330064285	-0.19591139957378748	-0.010846718929986348	0.13464591204466214	-0.26009844058229087	-0.11591345637763181	0.2620366738008297	-0.3650736574256442	-0.05075634614189735	-0.05006130783292382	-0.04470619502163217	0.7664245845819688	0.052000344886275716	0.22232481952663835	-0.0740510822284369	0.15742653928064232	0.17278857715774748	0.0676201544570119	0.16951058196498606	0.0504600861821765	-0.1686257408185454	1.3120688479142755	0.22413216893723967	-0.21294688565410289	-0.1467479845532871	0.04690560740740142	0.12882867591291683	0.19929022794087117	-0.3702198843898792	-0.013918227923165456	0.3005475965435091	0.44695741471031897	-0.10108231231352964	-0.280930979243791	0.34638733100426194	0.5256396382818778	0.1860527921138932	-0.49557593676124767	0.30871095501846135	-0.30608535158309885	0.2814101986494113	0.5030371289902381	0.1212346482331299	0.5011709959167556	-0.05331883834414007	-0.09964860273078598	0.1772903682267642	0.36759664897307254	0.38985653563416073	-0.8649946047695065
-0.15800715852926778	-0.17963390335071494	0.03037997552693234	0.08855862218094764	-0.2163909951157746	-0.16290298914187998	0.2745170490498272	-0.3684401946102406	-0.08553141285365519	-0.029509033969750853	-0.036739430933390174	0.7428889066898404	0.029013415002531944	0.240419919512743	-0.06264477891683465	0.1367036754464195	0.17619560521286637	0.038551201560734924	0.18635842529426877	0.1037968158110234	-0.1521792041232267	1.3347438334567223	0.252552189860251	-0.19858436530268686	-0.12409077207846397	0.0711511732646046	0.1207066158916763	0.16159979917677064	-0.36027277620472853	-0.019871628649596674	0.2705127486320104	0.431473174108335	-0.0867713992994418	-0.2161765346355394	0.3464217302918597	0.46866818398256466	0.13172660305764136	-0.46967563988808936	0.2849828979529019	-0.33424389330036786	0.24880098391236358	0.5497187415166687	0.21578445680960745	0.496918167228651	-0.03442806248382242	-0.11367191121257618	0.17751897488383034	0.3627422071417383	0.4149878828110752	-0.8735392276040999
-0.21289273358685845	-0.14670694901952722	0.07688832093680165	0.04218261638614071	-0.15736218677827912	-0.19356710653404813	0.2830925178973559	-0.40646762204216963	-0.12556363052985078	-0.01712043964500246	-0.0619565685273135	0.7161335984250021	0.04071525837525829	0.22234593840546432	-0.08465335706303131	0.1329843990441733	0.15352304298051062	0.014590081738806895	0.20693596367026643	0.16008867885515093	-0.11221851769054898	1.313324375412333	0.285833877793351	-0.1715110256393256	-0.08496447877431802	0.06474370113996045	0.10240766996550324	0.17033548837138862	-0.3334492547521496	-0.016713866758281615	0.24273633623240828	0.4415487911894256	-0.08611495581036278	-0.21813935736385787	0.3583371142959129	0.4341469311716134	0.09452392271953189	-0.4677433426531626	0.2575378382541507	-0.3393527819878263	0.21031229503995058	0.5868573084990246	0.3158429099062228	0.5108554453447509	0.007365889050598887	-0.1487578334120864	0.17206289600185193	0.39117523405001753	0.4537174391370514	-0.8849260967844803
-0.26696768906608737	-0.13947312310593124	0.16622757880841127	0.060086051247709396	-0.06408693380557387	-0.26096679504026926	0.2930107620904917	-0.4407227396768546	-0.15081474430137	-0.00789488212477792	-0.07634466703944687	0.6658490361115562	0.040343850464769154	0.18823105730988926	-0.13308228824129326	0.1026458272846913	0.1457829394252554	0.006902934288594817	0.243344273752373	0.22141346471412632	-0.0636569844828899	1.2353267161896633	0.32846827167670173	-0.1365433379675099	-0.03780636473257532	0.0713409461459047	0.08573943541522891	0.16090709319589758	-0.3091858438743604	-0.005631620694633509	0.23110500261335365	0.42477678308246725	-0.09723180752649771	-0.1955394613630231	0.35072296429110217	0.40125270853909056	0.0708910498629314	-0.45829112944758676	0.2284275523071047	-0.32820356595922257	0.16104511555729534	0.6340385494225271	0.3801860894491972	0.5135715073117397	0.008259496073940744	-0.18177312148342695	0.16443029123905623	0.40998791800473483	0.4840540917318756	-0.8996393522499977
-0.3042953645945896	-0.09332024045433637	0.26423396222204315	0.0836571550468184	-0.004126863439699757	-0.3348184062005289	0.3052194627065786	-0.4412987304617575	-0.18701549896871852	-0.0033682164311707704	-0.07189880646482076	0.6186813226744847	0.035639954917922406	0.14873130672165571	-0.17973643438517087	0.06307519120195444	0.16143408559277944	0.007987667786138745	0.269365220968724	0.2546852765541868	-0.03778189058455746	1.1320148811062407	0.38167453632520354	-0.09199060626761603	-0.001463432359134274	0.0662582641630061	0.07120954026924546	0.1547111715848945	-0.2653398127862867	-0.009445651104350179	0.19573743361770907	0.4264369170949043	-0.0929214724877426	-0.16971824155545906	0.33443490161356504	0.37977305393460614	0.041723905395297176	-0.46002694769409613	0.20885632618265962	-0.3190538033551905	0.13599382249676067	0.6270637942634014	0.4348328356474296	0.5019617414621357	-0.03734755473190889	-0.21528825446500877	0.15118539304528683	0.4443464110247882	0.49431313771476226	-0.9107196420492596
-0.3269098427574736	-0.08372695482218447	0.3265282476309549	0.07631203893179637	0.07451147880856708	-0.36087846668886225	0.2998089881889459	-0.47618485889661943	-0.21663168212492057	0.020526182609232845	-0.07084807171195073	0.5708146950623318	0.0383793338979325	0.10699740105761739	-0.20787057954498972	0.04104660690664611	0.19053691103977755	-0.008364239082521232	0.2942821784512476	0.2533818766812202	0.01288646755254746	1.0413268585013082	0.43851089155249356	-0.04573980525538333	0.0007795909995668649	0.061407143026163125	0.05383242861308808	0.11619252083029394	-0.22018576265286796	-0.03729584049734342	0.15898354469192452	0.4446580515267378	-0.08318883914351669	-0.1219797491025123	0.3049494199441967	0.3678593577296901	0.02403826826545265	-0.45640503269830834	0.1543266846251555	-0.30824817306816565	0.13355522035120743	0.6329963446286347	0.4613130149422807	0.4817307034045334	-0.054957614453510065	-0.2417598282114247	0.1451739904921852	0.5058981929791819	0.5140390665038792	-0.9189027566969503
-0.3653660574387508	-0.04062749062989727	0.4044562819794003	0.10134576697285116	0.1499241511578465	-0.38941407832127356	0.28426311149401123	-0.4855726490027973	-0.24669446794061284	0.054991111344769195	-0.05347027367065375	0.5221360936291284	0.0320022132142503	0.06291929984389139	-0.22061128663625587	0.014436379233740729	0.22065277042826686	-0.020967916531797803	0.31052418957642036	0.2849601397109437	0.02585570274056062	0.9659574633291605	0.5066343215790765	0.015720554410652482	-0.007824613101991694	0.04635360183473351	0.028541145453738814	0.09178760008972686	-0.14716953720014772	-0.07637688267003749	0.15287404682617822	0.40991315332625416	-0.07945263144354742	-0.07234739459270594	0.29736305397936863	0.36289336394782234	0.010609338174591493	-0.4435927749419724	0.13922969131352153	-0.293609411081148	0.14575804656166985	0.6192744587090495	0.46858394536772313	0.4567764699960243	-0.058589928022073565	-0.23785997441173373	0.13748423406512295	0.5276013178896554	0.5208819827937109	-0.8915290502053222
-0.3468152242625613	-0.0030223291077218937	0.47431042532390855	0.11370951251804981	0.19670794855360024	-0.4521250467518378	0.2785081220433396	-0.4880623046939596	-0.23937964286194408	0.09021463923426465	-0.019242260938078043	0.4732108166047196	0.006403939556106572	0.01770600331727021	-0.26369948548458044	-0.013794896393956377	0.3019338273812565	-0.023056274300105623	0.3582850427381106	0.3180525235454996	0.03322690955477972	0.8820973647919856	0.54542443233527	0.09844742401803334	-0.027134278450068182	0.017030431989781658	0.021291778588814477	0.04473746023246346	-0.08944549252363498	-0.10769974721281243	0.1071208003381098	0.3998654637332233	-0.06746534205708102	-0.07174882095255798	0.2649761247060819	0.33179285482420035	-0.0038747911952390092	-0.43944183900062656	0.13181835760940208	-0.29684945706760785	0.13694374309997015	0.5993193864259928	0.46495060981394476	0.43157343107334245	-0.07064968577361815	-0.24396659031514947	0.14676280675879472	0.5058301712359042	0.5157418028985459	-0.8704248920575699
-0.319317441167576	0.09475738274251722	0.5202783371755226	0.12036140568506618	0.23164969264974516	-0.4718626088087965	0.2498536020670581	-0.4891197206125125	-0.23747560780920543	0.11273203337930149	-0.011819827147754796	0.420530160657952	0.010791904076122879	-0.011777285347772254	-0.27390574156978065	-0.04423471844434213	0.38506604991057214	-0.007929710737536394	0.3840179926325936	0.32595828927730447	0.04623987224084324	0.8163748707757975	0.5334022457606789	0.18100248199327415	-0.04631851001359975	-0.00825793644283496	0.016652035738051754	0.02048148362548442	-0.024095902260777825	-0.08166470836067004	0.0856633185783676	0.38117266505860387	-0.052677774037578416	-0.08431013819674531	0.23825846263880993	0.315395287599811	0.0014578323860441	-0.43957840966699424	0.12018784616794212	-0.29347346290012105	0.156176636139697	0.5776922053527351	0.4304550949848621	0.41726786280913897	-0.0919524983099436	-0.2359286587585462	0.1549221593605803	0.48716923075448315	0.5083317025106298	-0.8276251330393236
-0.3410082951640369	0.11958630120829294	0.5479320738762554	0.11525593294052383	0.24152476627250197	-0.47627245575848604	0.21681363566024556	-0.5033303589325782	-0.2499989283347755	0.15752297090953185	-0.03636273964250961	0.3498434713219066	-0.04594613391603875	-0.01826300418723514	-0.27175296697653184	-0.06883038835009746	0.4496321698263608	0.017560604758988213	0.40356548653308116	0.33467020952081417	0.04652483923463181	0.7298547226818208	0.4769336921956201	0.25228249551446585	-0.0464764629938476	-0.01872586073029099	-0.01938104098814067	-0.00034414752140104717	0.022896907630102496	-0.06628534462648387	0.03959904879142906	0.3359999531220548	-0.048253280959311695	-0.08534267772600053	0.17744846046311635	0.3030195834512498	0.04637424043756103	-0.4326378782482367	0.11517629732947288	-0.28916425092646275	0.1756472819825235	0.5393983371771497	0.3744295004171232	0.3756151456194912	-0.09578145224277683	-0.2545696834111185	0.1435632660876065	0.4616472255495719	0.48441050595635043	-0.7848087676379335
-0.32796153879036694	0.1154577093399806	0.5392261240843585	0.0995449108749552	0.24574463940684818	-0.5142922567588563	0.16755420907623145	-0.5277351744576857	-0.2382998466218794	0.20278172018657833	-0.0647875050529173	0.28662257292593196	-0.09555509003171045	-0.054027380871115714	-0.25555438646308193	-0.06108805658403895	0.4603807898519485	0.03211192775738594	0.406581674701294	0.31788745526240786	0.0812267545316369	0.640195755842701	0.43408780928430407	0.29156399069280997	-0.05442509394799133	-0.0474409276173131	-0.04743012913926017	-0.06690465693553023	0.07387655044017169	-0.041484652673857245	0.0017198494375714386	0.2954368282424689	-0.03635498200559487	-0.08616696350962091	0.13893713494790622	0.297276128535389	0.08559616337495471	-0.42593413701086913	0.1053663123378165	-0.24687850588950438	0.2115654049975712	0.4909071822613237	0.3271634513881661	0.3517718928692009	-0.12584614655131438	-0.25860141118712854	0.13625547328339233	0.43991498906286564	0.4426484684713053	-0.7303768759344121
-0.30987176433346875	0.15921782225346343	0.5306770242619555	0.09520579229051576	0.24690985524074568	-0.5274363982346093	0.10123022339839297	-0.5415899020539459	-0.25591732810547657	0.20849882363380132	-0.07033679938060333	0.2234325089788581	-0.11159743268884303	-0.06619518963471485	-0.32314527426853495	-0.05636006926819424	0.4591267629994107	0.05057523478832544	0.4163696917891079	0.29076295988048156	0.14589029718114396	0.5811740438691511	0.4491503503277442	0.3101919887037864	-0.0820380242786021	-0.10093111085948206	-0.04738425453777893	-0.07006756664405121	0.10122510571548951	-0.008425727596951843	-0.020340923746109844	0.2693137662168575	-0.03843930479765069	-0.11369137472908912	0.11197735481792703	0.25216391459105314	0.11590137617488046	-0.4140615260549542	0.08098984859150495	-0.1949943378543167	0.25990992910673005	0.4349130117894677	0.2517807106942947	0.31879938149973497	-0.16612943615308695	-0.24399849530942014	0.11172407392472014	0.4373105162112644	0.41436978239520883	-0.6798449294415371
-0.2641320272696623	0.2041900497674593	0.5285246078489034	0.07249855093430603	0.2601114386111196	-0.5268493511632099	0.048029091675007525	-0.5035229289860382	-0.25557171852022403	0.20941906069936383	-0.07459391470799544	0.14290706090609567	-0.17626172665466816	-0.09034718406812062	-0.3341184529401061	-0.06281958201863481	0.48917547947239726	0.07181018337681117	0.4163178003797623	0.26624666519301665	0.17063551796101964	0.5503699150956114	0.43647821287057986	0.32731401254546766	-0.12885995065095018	-0.13881006244849217	-0.03445145715400173	-0.11076226803843267	0.13192360505545642	0.0002418896851027974	-0.0262191078016412	0.2362895115862736	-0.018016834766936524	-0.100567647668846	0.07617828082484764	0.20591207646625104	0.14825069229008694	-0.3844093435890187	0.06975722306777907	-0.16405665530012015	0.31846691765728397	0.3860711148756972	0.17051277429972717	0.28411457253863054	-0.20533801380728237	-0.2186999618523576	0.09812102530154712	0.42848721262865236	0.36176730562423015	-0.635540376627634
-0.22614892513040288	0.25256545094610144	0.4803421607844383	0.035570335959010185	0.24549233890908195	-0.5174524752924521	0.023620322245551637	-0.46305226900083457	-0.2495277946870827	0.19368429354818864	-0.1219860698768295	0.10543549687957585	-0.23938152603985344	-0.10927814704776026	-0.33205017534301984	-0.04661602436715371	0.5046020050498132	0.08007083041031691	0.4222126644814225	0.25132869524710316	0.19504954553488182	0.5484896037397391	0.3922842563760104	0.33800166989569363	-0.17169206485671756	-0.16516691976718947	-0.04139094490302082	-0.13292855073386128	0.16614097238564926	0.004682452904934136	-0.055133334078517095	0.22127383217284674	-0.00957039127104387	-0.12674776225481543	0.03189052109226059	0.17637259835174046	0.18237616844816568	-0.32995288192484856	0.044258516989396875	-0.14840398570895427	0.39187800335561673	0.31894482286907916	0.11944077742474331	0.24325172629511727	-0.2042721336509576	-0.19532529954981953	0.08838238171052964	0.4318452996714443	0.31516111334740404	-0.554958541128783
-0.2170482889718434	0.2614962373004156	0.4196287988304233	-0.009501344196703218	0.24595917518042637	-0.47326566161626216	-0.02005932533945058	-0.4484925974588723	-0.2429474646937794	0.1674051321851002	-0.16615138001564475	0.06950308576068023	-0.27982099980049113	-0.11143738567972952	-0.30092578592348934	-0.019260579304961414	0.48409729937301027	0.08865499265518419	0.41703390182873157	0.25082130823671417	0.2415383499037827	0.5298921026747648	0.3608902401213386	0.3318607604543082	-0.19540240037759898	-0.17179284999316777	-0.03257979423411554	-0.15843010159789145	0.18810564822214254	0.026970895120604133	-0.06533927448867927	0.19842604388579121	-0.03416512212220008	-0.16100014118954623	0.021913404639388463	0.13800103627822224	0.2218729404124112	-0.2704241146341132	0.004892749852205664	-0.13009420421009663	0.42345768301869213	0.2869686054564704	0.06838543310871871	0.200458184245594	-0.17701616177491963	-0.160889175733623	0.08379310306992693	0.42228406582111877	0.2675946156351994	-0.48026558457558527
-0.18803925785251457	0.28830340081649425	0.3818838631022653	-0.013947112465451234	0.24140665107131842	-0.4578571115849406	-0.07890541980153025	-0.4147670474712026	-0.2653300786810658	0.11011910158670526	-0.20624626151960695	0.039331577511390145	-0.33567524719864944	-0.10192177464069638	-0.3103304281836693	-0.0069995934188689215	0.45873824153699994	0.10790942187914923	0.3987162343297348	0.27380484341284256	0.25694973746343447	0.4905615118416331	0.3286433860665045	0.32246797851175046	-0.22233006057972463	-0.16634440063600292	-0.0015660350932911516	-0.16228675140717652	0.19622769318433778	0.07009967005382826	-0.06799469451270145	0.16776941963182343	-0.03476650278101541	-0.22318421082472942	0.021730823805215734	0.12073146001666142	0.24152809870954645	-0.23604790712573215	-0.01800892876882903	-0.09658365785115416	0.4245482922072223	0.24937049487680754	0.037605513627547334	0.17823785223252275	-0.1755883909914948	-0.13128453154982242	0.0857838860418779	0.3986789269337643	0.2245395404985715	-0.3766711342815186
-0.13570758648511577	0.3042700035237099	0.31936129110409056	-0.04995509302185618	0.2511861076264505	-0.45105829078687976	-0.1118738558221358	-0.3966826562007304	-0.2562378328782412	0.08458232197516799	-0.28138004466876565	0.01770121160758136	-0.3552635755148197	-0.0905917184545271	-0.32090171445697435	0.04788547770234138	0.4345627330417735	0.10232261424211028	0.38383377812941666	0.26991115062225185	0.31008603015934016	0.45219541246468314	0.2762350285990477	0.2773286109491778	-0.22201533812859103	-0.1657857381957435	0.03997892242543859	-0.16742601857409398	0.18463814223631486	0.11313263710955479	-0.05110566050470572	0.14855996242809974	-0.028983376080255356	-0.27888709966836933	-0.003192783108880949	0.059169960924762975	0.2435376732526096	-0.21426057041011165	-0.04717589362153528	-0.06758001870371429	0.4164930527407395	0.2010034596802542	0.014092237774462325	0.14275871546337449	-0.15773423332853323	-0.13254903282275188	0.09968983848566355	0.40183048983175296	0.18535528961379705	-0.3125947662136409
-0.11264561015350782	0.31167408064837043	0.29853751644131044	-0.08203684162878773	0.2674348489194202	-0.4435505079499957	-0.1460149070984543	-0.3316558756484148	-0.244213010245976	0.053336614631671476	-0.369448223441084	0.012162573723801372	-0.38479919628102677	-0.06699537283823322	-0.3083736897861996	0.0776899298503515	0.369483659291164	0.09420472764058878	0.36535784183191583	0.26367190453081285	0.3176932518851148	0.4153937559749486	0.257045686546235	0.21370926770485724	-0.2095560798779863	-0.15981992363245107	0.05088362519229696	-0.16671085521349346	0.18518486223868863	0.16457520723067892	-0.032200445313079154	0.1309889178572112	-0.06386901619358976	-0.29589282619065493	-0.011418181993313401	0.04603960711244572	0.24506384498462666	-0.18328999870096602	-0.07096289674898126	-0.016898243780010695	0.4141962297896953	0.15091005805381796	0.0016266569954622584	0.09147173646545836	-0.1216671131820922	-0.12441219578390936	0.08880435149836427	0.41894563774173366	0.14668257010767055	-0.25738492933053103
-0.10194181557231459	0.25494156567443543	0.26173678647010457	-0.11565129855592508	0.2658117692841095	-0.4373443293546894	-0.16053033432843994	-0.27703647486032906	-0.2229408442793349	0.017797450521756533	-0.45010083430844394	-0.0013788884184026094	-0.3971218667959505	-0.03373847398296328	-0.24601348251137445	0.09651143901934651	0.2766048492433982	0.06143424457671086	0.32619280062832423	0.263001124284485	0.3522268447091049	0.34930076215118505	0.24829648008252553	0.1356067603460503	-0.2220692333241568	-0.12802688522218214	0.031198794369032667	-0.17680570207232038	0.18570190641629888	0.18974130260732353	-0.01983453405347687	0.12154011773034937	-0.10281748670459454	-0.28821736628417494	-0.009462714798333192	0.008879887197243495	0.2255468017763616	-0.14677384562106202	-0.09666451330962678	0.017603813792980063	0.397475009711153	0.08915756293570773	0.0027027805291297085	0.05351604613370451	-0.08920857781566927	-0.12022838753520904	0.08798327258840172	0.42588459693745334	0.12174423129816263	-0.21957219491181434
-0.07170630799055724	0.24081996793929825	0.24417890770678197	-0.11855064640219903	0.29289429930785515	-0.4226641770816356	-0.20668683984455932	-0.2542547497858135	-0.19402343564672958	0.019063078050172863	-0.49135463366906684	-0.005270452823405938	-0.3360567830415777	-0.0218974520811983	-0.19580549397869748	0.13982403225164988	0.201274953288732	0.030818686197058798	0.2847432401282925	0.24601020734804696	0.40336155377346994	0.2935539506215394	0.26326525812286417	0.06754304666664783	-0.24121222413837867	-0.12352999099257031	0.02591014452303724	-0.19357958974685846	0.15211457967339267	0.20095024864541178	0.016034735841350303	0.11032257669304042	-0.10990752133881247	-0.28569712185346885	-0.005131050660062063	-0.012659341391635853	0.18990482194248676	-0.09752108173385098	-0.11167988899711012	0.023316672420935942	0.38491337307766427	0.018703659908590603	0.009865384134979291	0.01428691533864782	-0.01781854894470337	-0.10846501614759477	0.08626014991076576	0.44241216302035263	0.09392734438334559	-0.1667089677083498
-0.05636781857099828	0.24676395587341693	0.2368488893304434	-0.11711849349862691	0.32562979339840165	-0.3956544166659065	-0.276330828856891	-0.2250821060620924	-0.18310977425087777	0.05041145093288023	-0.5031549957290837	0.0031062391279384786	-0.3024851811984045	0.019470096611205433	-0.1540173937625309	0.16910365417383916	0.1632548981433917	0.023268769004277684	0.271311148819184	0.23755274199480153	0.4081886152465718	0.22833307162633135	0.29234162006758524	0.03274212061705574	-0.2652494813607413	-0.11159542222360166	0.0134187276625932	-0.1503256731410567	0.15076432964665348	0.21442762187327244	0.0310920145414272	0.11130934793781615	-0.11429864300479804	-0.2721618754156241	-0.02384558616276395	-0.050442455586961775	0.16542392244022242	-0.05801814341141544	-0.11961833652386877	0.01209032489932444	0.3608272691489788	-0.04584346155314216	0.03254377872354366	-0.03947841434361153	0.052181590078811776	-0.06503593794629141	0.08727459195149671	0.44561801974939697	0.057885695996098906	-0.11156683377190368
-0.07701752362945166	0.2205600738226318	0.21872417651895054	-0.13505239969856966	0.37858209691310624	-0.3692115314006384	-0.305377844474512	-0.19238474260986133	-0.14637691471457356	0.10395863312158533	-0.5406513273142082	0.0045066370155099535	-0.2959547810595998	0.030645318069981876	-0.11100921388604035	0.18370401935381198	0.13131940151280502	0.003433671452227796	0.226360215473558	0.2471962930094878	0.3607233815251003	0.17906553689243582	0.29083674230090156	0.019455230118824083	-0.279351632684287	-0.07076620760748006	0.009388219414688094	-0.11401922091855457	0.17034124296756042	0.2150447763406078	0.03779698917536227	0.12413116801144289	-0.1482137312109577	-0.24406133706751354	-0.05438156915338678	-0.06754748107407378	0.12370487869605337	-0.03235707366834047	-0.12279802313140242	-0.011291087740844146	0.3269485853164822	-0.10044196519317708	0.07021471121449599	-0.06846730586127378	0.10058480727658534	-0.0359407101710133	0.08931681142128757	0.43986954609006784	-3.575983248899628e-05	-0.05604914009358715
-0.11714168603051785	0.20011142292848097	0.19173045206608724	-0.12143475857928607	0.4340565483337174	-0.3411428187557885	-0.30615572133453006	-0.19805868168502375	-0.10512370655101147	0.143004642967073	-0.5593506327056292	0.013809647202578088	-0.2341179942023218	0.05787688964419587	-0.10597148398672498	0.20874020777728336	0.09777723080972735	-0.013810948964212647	0.18890888806360479	0.19587823884340338	0.34790384203171176	0.1303234563092303	0.2948637588299093	0.003379240011605314	-0.26893483847510036	-0.03906749852821583	-0.004752805779909821	-0.07593451465264026	0.17194602026054057	0.22196174843161032	0.02859913935701559	0.11825243177487813	-0.18193317951261948	-0.23367483738253023	-0.08648007363066157	-0.08641578643186898	0.07973455900329818	8.88673956915928e-05	-0.14583573112602144	-0.02452505185725066	0.2647086095362624	-0.17298235362806674	0.10401282456861763	-0.09434034771018844	0.16755393938656246	-0.005042850219439588	0.08739937308514532	0.4133303161815071	-0.03375065090713495	0.0013361329813769084
-0.15658330071969212	0.19955440537923755	0.18666155800244977	-0.10449574157725042	0.48401108268568616	-0.3212247400924753	-0.3342671918865583	-0.198636391845404	-0.08239422773784819	0.20543963181593608	-0.5196913655934033	0.013683739869567054	-0.14329240423264364	0.1011820398928897	-0.04763216279709276	0.2373614469993824	0.07527963921591822	-0.024124929327189383	0.15175593625738887	0.14607665054816582	0.3414289921385683	0.09244804568547679	0.28777709452735156	-0.0050900439742947775	-0.25442555993099647	-4.4101487018383124e-05	-0.007845327641433059	-0.060630466339923306	0.17493300616077456	0.22349178298689515	0.015837806516437625	0.10470449701169952	-0.17327399326343496	-0.22181185605184878	-0.10192006156396179	-0.11998221823981192	0.03343838121396686	0.014383602273936674	-0.1788307892670133	-0.016147860055636155	0.21270836342715102	-0.2534872768242816	0.12186712945967282	-0.10614144712079483	0.23349592353317705	0.04341020107969307	0.07741688239325735	0.42530708554102964	-0.07587975952037654	0.043702848623793075
-0.17723752596166786	0.2352701485699264	0.18263470680544844	-0.07868804154149914	0.49952381360937625	-0.30314745964502265	-0.3385745674473843	-0.17389801747769607	-0.05463779713609031	0.26598804086071265	-0.4986028047498922	0.022393186915297708	-0.09958448039443271	0.1503526808555245	-0.03386894711181142	0.2653191371783996	0.06164942237321874	-0.00724898721429477	0.08935431113440767	0.10275668766742721	0.31052898403569523	0.0654889698747376	0.2645842074181293	0.003865807771451382	-0.24388203918088483	0.041050783309526585	-0.04537463815481528	-0.07698437786161923	0.15599754720590944	0.21476489642541394	-0.00900185825212404	0.07208984553932457	-0.17532494464320977	-0.19832532284654497	-0.13818881813770292	-0.12634961777283482	-0.012980719004459138	0.007320512643799328	-0.20780958015292778	-0.013083740853091708	0.1858684712974272	-0.33050037159655987	0.1500190635451566	-0.13405757676919244	0.2583254937715318	0.06748145575714189	0.05594690718379593	0.4347021263946096	-0.09901589750048079	0.0651455215048639
-0.180773816204075	0.27532729764275793	0.1838320466715833	-0.0583118575708906	0.532483445355502	-0.2764533824299659	-0.2743551000758453	-0.16690187866047324	0.015784118833082866	0.31812471112428237	-0.46876611300167237	0.0326417868686526	-0.02583357172376909	0.18894220776635684	-0.006294460052607326	0.2731827124811531	0.03197583431212521	0.016306688884372717	0.039066346337586697	0.06311317918921798	0.2693558533388912	0.0242135033761026	0.23605235906022645	0.01503221440887054	-0.2045051350381414	0.0545209477686601	-0.09062350128087973	-0.09876907031718347	0.14787778499946524	0.22437846425359922	0.002135589123498489	0.034224826311727685	-0.19111101312767245	-0.16038610439702794	-0.17260398232973417	-0.1617889841063404	-0.03493687468217398	0.03483061720810487	-0.24272151888334542	-0.009310786369488679	0.16765638845816433	-0.42058846808461414	0.16162511397483997	-0.15546680783800176	0.28535141344651416	0.10899676605210659	0.02453539997517077	0.4021816537804227	-0.14141142870676826	0.058150401959007544
-0.18392438411923193	0.2789210786415309	0.15597176496151727	-0.06194404110505617	0.5197164241482125	-0.25968344859574505	-0.2350409761149606	-0.10702445572518945	0.0658268804888991	0.3424512168205809	-0.40008100672641184	0.026548128904660732	0.022063083575432893	0.20670140642713414	0.04488965866664033	0.2508289996880553	0.001320248654158071	0.018654247982201323	0.001036429713430137	0.014974273153595197	0.21562554813700144	-0.0400329511922112	0.24093712888103994	0.0359018603477817	-0.1785836398721536	0.09083560659407441	-0.1331875203893957	-0.13580520988263908	0.13090321323474235	0.2227742545998994	-0.01876080035335725	0.019710290156260857	-0.20423167910373502	-0.11563150154021859	-0.19767444774088289	-0.19470354169242812	-0.057826688360652176	0.06378461387333845	-0.2798019925443199	-0.013223875275258692	0.14430208329498245	-0.48835498592348037	0.1593949351299335	-0.18292323374590705	0.31900181500351255	0.14403270376059263	-0.006329356311971179	0.3612014880903325	-0.17786159173668536	0.06601544049878794
-0.23750061268314906	0.29138087651214784	0.12567953223930173	-0.022573548359094232	0.5409960427233373	-0.24094123095881667	-0.22079804732502217	-0.10832774233699946	0.10765463021825972	0.357654026367151	-0.3056566044042879	-0.010942321221810759	0.04744579855211241	0.22522944342917212	0.12093110055237972	0.24978740475052116	-0.004604454236204312	0.015208027539805815	-0.08435737079092287	-0.049491637265465675	0.20285155338833558	-0.10164418863050437	0.26790400758691624	0.037650902762967585	-0.18709307218556354	0.1190539213318447	-0.14422193515348297	-0.13138197041533567	0.11306347704037582	0.19988812259550695	-0.023996619706196955	-0.017548081969594925	-0.1805852525515661	-0.05077928990407625	-0.22432728038152833	-0.2594981608168765	-0.08311556113280785	0.09672505244310324	-0.322868892221118	-0.021330321931132906	0.12517170751897733	-0.5514745158735792	0.1372011684783412	-0.18386013321180508	0.33764540711588753	0.17839225559053948	-0.04692227838501506	0.31925655043051	-0.19782789290975036	0.08416366244692176
-0.2635037217600399	0.34553926719705447	0.0993846442841826	0.0005953337734796546	0.5970765242249414	-0.20347431728051957	-0.1906957408228405	-0.13826894689908373	0.1565319786596889	0.3505932910262107	-0.2135745103780648	-0.017350747518330028	0.0358803043593867	0.227485828903741	0.12806114380480563	0.2692311723456001	-0.0054474921007696036	0.043682486671614965	-0.14920684342125942	-0.11909931810892596	0.17115922573637177	-0.1410800689531883	0.2672476665652063	0.05025046882614981	-0.1809414636389773	0.12474461855753738	-0.13822100288575065	-0.12832670178325425	0.09551136807064012	0.16617531975935482	-0.041878114994507123	-0.03138460077605702	-0.15868526324210716	-0.006613631508087364	-0.27271120143729427	-0.32351198926825014	-0.08886252998070188	0.1330112184900536	-0.35764706873417773	-0.01930941402071783	0.10000361021435115	-0.5956894300768653	0.13654946536237228	-0.20152224564948615	0.38857845367540833	0.19321318892909767	-0.08593810028262391	0.2991010468322589	-0.21160845352249683	0.08537720583051622
-0.28884839077049174	0.40254751511064824	0.09084020337176439	-0.043036575644068174	0.5990807329561345	-0.1922263363729837	-0.1456189678221354	-0.14467018180115326	0.1671774831204961	0.312233103066025	-0.12377781166500032	-0.03662484761864724	0.006507939817570344	0.21393862389682172	0.13987035221275532	0.27327157358061055	-0.019651232165936377	0.06888359452113574	-0.21201555665055677	-0.1728729000353133	0.14298395186266855	-0.17120378923292318	0.2626962899651191	0.06156557947457662	-0.16843567526260628	0.1524153063673837	-0.12040847116570116	-0.09592957774598906	0.0912403320604469	0.1398424005251284	-0.07542174333798343	-0.02997891721038597	-0.1439769523267722	0.0480220628865897	-0.2920264014234339	-0.3946162225367009	-0.0892547768330937	0.15109642398205697	-0.391746231957429	0.012117430810707172	0.06319773131983997	-0.6283959066451947	0.1360571294340009	-0.2093337348024967	0.38353901230538345	0.2105514263156157	-0.11572973882038795	0.27381475148652373	-0.2228112275349726	0.08401675982680237
-0.32816946723240037	0.42633457018697535	0.08920492596704309	-0.0533054166760632	0.5878746135067072	-0.19006249294150984	-0.08835419538835296	-0.15335818608806095	0.1662302517668543	0.2869985568629997	-0.04082393039504023	-0.09984818707515976	0.001968509800480414	0.18259687389509002	0.17123202945147276	0.2700496815832318	-0.04282156488706717	0.0731405999994126	-0.2894889378351488	-0.22304939433882764	0.12684112251744567	-0.174797538036698	0.19325329620681564	0.06113351843333183	-0.14805282183282512	0.17117283252241625	-0.11416750114458067	-0.058328978500798545	0.09587432623505514	0.11721323921719554	-0.09744969496751259	-0.05083919926386031	-0.13534571463537298	0.04105516452663485	-0.30480705981552303	-0.4393352344256042	-0.09322558563811537	0.17250907983604413	-0.4269041571384117	0.037364546471019285	0.013990535342553906	-0.6585480137068936	0.1235400521277904	-0.19268040670021966	0.3846828888832502	0.19638560885941617	-0.1645914589322878	0.25234478101711066	-0.2015625456140468	0.08350196194934079
-0.3569238613466304	0.43220268529877204	0.08673880961500385	-0.058551057577125185	0.5641195306528104	-0.18213271940820458	-0.06315187556236491	-0.1148919740343191	0.18221087556688367	0.24623578084029257	0.03461168530897534	-0.1217997451550172	0.002810186335117648	0.1698884218335449	0.18665573769861296	0.2608830843558293	-0.06750983588782129	0.11018160674603068	-0.34850724306879677	-0.28796006023245135	0.14238073954540625	-0.19218123008060736	0.15537758978362026	0.04639341037077689	-0.12758730482606112	0.2068055654352016	-0.12694104680413393	-0.0856777453138231	0.07016136545535642	0.09171263251347564	-0.14613656322432128	-0.07731290641733227	-0.08243742617698765	0.07750356050365836	-0.3182862883557512	-0.48908707852967526	-0.08942880184507028	0.20808040759955332	-0.4484126682583202	0.08648924900263812	-0.04056533527803996	-0.6965653253960997	0.11097708410629614	-0.2020589860084661	0.43036240294021877	0.1847019999574787	-0.1924828998859633	0.21738696763117238	-0.18050805616094098	0.07974636453063787
-0.3553945325881969	0.45220720259884173	0.09728658182095527	-0.06351179146439156	0.5214785235004716	-0.1920068010874414	-0.05039123930827936	-0.06421183440232561	0.1780944514178863	0.21164848443204157	0.08226766242568173	-0.15399193762226343	-0.04544245823115878	0.1511244091486246	0.20659125324928912	0.2551045046402578	-0.09288301109238743	0.12509822849685842	-0.37606897595714217	-0.32679152107851717	0.13815223369496904	-0.20304392685177436	0.13248196703154397	0.04792556668514798	-0.12074889669273728	0.2349680506744758	-0.12261661954499417	-0.0996152119075899	0.050492000526532445	0.06112127870748352	-0.1850598005864465	-0.08084883671111195	-0.050378900874065526	0.12689212095794616	-0.3445355908918844	-0.5298890665485446	-0.07696253392363525	0.24478390111027393	-0.451128721417554	0.13772591018947072	-0.09553640081670717	-0.7118571754464844	0.09848347426766188	-0.19675987304469839	0.4348602320515143	0.18841680479039954	-0.19994881229464828	0.19547506971898795	-0.1637329056023588	0.09522734586303985
-0.3388807954527975	0.4815329737046888	0.08011073367639951	-0.11198559654954772	0.4742895186492292	-0.1845278773491262	-0.026339441866100478	-0.004735025953257777	0.18748433270476597	0.13711987034288817	0.11901734411381226	-0.20932821048059988	-0.1464058515949477	0.12096998474489014	0.16297735333289007	0.24891343005579997	-0.13582304434447107	0.14124910327944606	-0.3976699426539584	-0.3748740541635858	0.14754376449703624	-0.22231190343984095	0.0916463481602471	0.045062364093184544	-0.10920886105974788	0.24160524162732694	-0.12526222261813397	-0.10561761418730545	0.018534561389867716	0.030996933537438216	-0.18864047585132881	-0.07261488231484672	-0.0401280373066247	0.1567498470484161	-0.3700294321503902	-0.5616751580376173	-0.07139097123860658	0.272413822318679	-0.44378540240022674	0.17036917204019936	-0.15393612352227515	-0.7202258365694413	0.08413434068123353	-0.20244476814148288	0.4009908446343067	0.17171560378948697	-0.20236156505443384	0.13293510049903798	-0.1604079516411463	0.12267386495768344
-0.3189241852011219	0.4520943186436795	0.059507480752907696	-0.16765216105785655	0.44837675765307755	-0.1803138599968685	-0.0010190783520667643	0.016289497383434846	0.19632514783318616	0.07756594994164115	0.16123331193884244	-0.28606192067667474	-0.22204942098086727	0.08094737517772195	0.15901705507509561	0.22460192406219015	-0.1768641343624642	0.11780659093783927	-0.44066936982261984	-0.39528327028085064	0.13412635084848515	-0.23625084124066262	0.078886714951827	0.023898635069916335	-0.09543244792832137	0.2422632236786053	-0.0994716512154829	-0.09908853619044808	0.038185664272683474	0.0009355484453946294	-0.17909565531765953	-0.039052247775556714	-0.015251039926590909	0.19283273899642414	-0.3960035403857414	-0.6284461750508271	-0.09034174258250324	0.29999398915792413	-0.44212471046438473	0.2045809137901196	-0.2087798059077221	-0.7192337936076552	0.06584557162611085	-0.168613592005765	0.41017548190827363	0.171448665337422	-0.19929061562784534	0.08184623651462908	-0.14883929060088738	0.161421666488812
-0.2982805070540319	0.4070850799968436	0.04899232091685108	-0.24807973512877401	0.3977457794187753	-0.16178293218874823	-0.013231110541132523	0.05824913653199917	0.1939990793641123	0.017905209129492033	0.18061659029136967	-0.3590110877008056	-0.2767531050213138	0.04087007882959387	0.1725479673145592	0.20098425291650113	-0.226142305774559	0.08057704620321338	-0.4784761533865902	-0.4157858322076497	0.11607450387408821	-0.25623995150245527	0.0649971331018376	0.0026559005196098414	-0.09285066777451814	0.25756524762523125	-0.07740183849489143	-0.048498820030251376	0.039235731918161224	-0.046407064679703125	-0.18991270180751135	-0.017580664038998113	0.014185882846550046	0.23095739057154518	-0.4060057947795501	-0.6867612634707009	-0.12819908844185807	0.34193184538333105	-0.43597051488780714	0.21606377323759474	-0.2662183747354385	-0.714211411569088	0.040389057556258476	-0.1546259944810108	0.4363795129611683	0.14430655496141645	-0.19697502069731287	0.08276179311588275	-0.13382252915640797	0.22160805317592983
-0.26650211016327396	0.3906613897990528	0.06894177347245352	-0.28344019974473417	0.3782021328991402	-0.1501893782998795	-0.02176776202040376	0.06563970008371986	0.2011961270081942	-0.03334942208245135	0.16558996444030671	-0.4271537679826154	-0.33666179051958467	0.023018068253975864	0.1421471190273395	0.1837966122583044	-0.25788629544912334	0.05941593568607666	-0.5136158482387204	-0.4125848627810928	0.10140637020337721	-0.25698691090003367	0.018629300427892397	-0.007299115860300884	-0.08035198955823779	0.27284451305017726	-0.05740266370545157	-0.003845692907737259	0.050956541321868776	-0.10310774530471067	-0.176852849117264	-0.024278606591980563	0.03240472728630357	0.2376529355479665	-0.43502953216539464	-0.7120299885838165	-0.11735429166376052	0.38095551712936854	-0.40906843910527996	0.2204645592361941	-0.3159780733276339	-0.6921100988946088	0.04084165817067771	-0.1442697809474796	0.43684983244713776	0.13665148333606186	-0.21288347220422404	0.08026925649904114	-0.12559303128232405	0.2925968920981707
-0.19519320164073312	0.39317444571889504	0.024551679135746324	-0.3352506163818295	0.3470961866573024	-0.14621403747201056	-0.020235844190679995	0.06481096110365075	0.18299791143838479	-0.11260405528952253	0.13939635748141913	-0.5099664769317672	-0.37379653504167354	-0.007412680006397818	0.10122571431132743	0.16522582621628415	-0.3114109658562236	0.051714553156922215	-0.4897399621561929	-0.41399116384621737	0.0913508628984454	-0.2455381688568304	-0.04105533643227344	-0.021209152540837793	-0.04594078116559615	0.28850036088854625	-0.06222154421459516	0.028674229007955458	0.06373084250468067	-0.14379928698244338	-0.1764261689132863	-0.00727542094497232	0.061342191255637724	0.20178141491663565	-0.4677379624727681	-0.7333844415120898	-0.10460212550836386	0.3794476551252349	-0.37442855912203105	0.2136983376813438	-0.3580434150338311	-0.6643492276572966	0.054775494523523684	-0.1459027655664294	0.4307548324117697	0.1334726824068892	-0.22357873940228953	0.06237235897381103	-0.11830726143782935	0.3740900348073967
-0.12906593016277607	0.41857703674369207	-0.01755710227832507	-0.3750233307943263	0.3240950591125474	-0.1460850549702434	-0.04549083315676077	0.0873089892244084	0.14608387883862495	-0.15179039257568064	0.11113609480942636	-0.6057485405191455	-0.38058905211852806	-0.05068993110464254	0.10666183014180197	0.14843757898241616	-0.3470016173023332	0.011245534579678366	-0.4388687379183274	-0.4223602628482837	0.07173073204591687	-0.26777411709378585	-0.08649008590497494	-0.03612241612246925	-0.027712096853177753	0.27262119505619276	-0.03596758844231805	0.05442674687842486	0.09920258412006928	-0.1799446718675423	-0.16805979846679348	-0.03755192105590548	0.06461119918367199	0.18792490689806152	-0.5049791604459072	-0.71817174993114	-0.10314363016989317	0.3684438163785704	-0.3390325825372758	0.1877474102293414	-0.39583607712212415	-0.6491432535640087	0.035839254190847505	-0.14309326524989424	0.41137383893338375	0.12321416324904386	-0.244465481877911	0.018020761375762768	-0.12776230323992419	0.47628609989933623
-0.06499082200401746	0.41619907145871615	-0.0665113754302989	-0.3634091801731249	0.3165798789991508	-0.14861081505621923	-0.03516522844939433	0.10146116877824529	0.11276034847558239	-0.18602144224343276	0.08452733791429903	-0.6841893228924829	-0.36616581818310856	-0.11687200680482238	0.10397940021093924	0.1255357482962724	-0.37167858620841593	-0.00342888600784772	-0.4110776450006745	-0.417633432059121	0.030545221356158347	-0.29566192566614174	-0.12343062004297793	-0.04288133687381807	-0.011713435504313849	0.26352086826735477	0.0013030614966007103	0.04854152427354864	0.1396336126045892	-0.20246890655265157	-0.17512893605870206	-0.08444062198101103	0.04532822383480558	0.17336521414538777	-0.5544916427447841	-0.6889543565682891	-0.11167361805852408	0.363259208033044	-0.31494631478794427	0.171840740456996	-0.4509412875909806	-0.6389818999835575	0.011694513851617936	-0.13237882544999036	0.4336416576729346	0.11036921255565216	-0.25679585819064205	-0.006983005875504894	-0.13567564630359363	0.5740357420337855
0.02400707136976325	0.4479916345683552	-0.12390448753503178	-0.37838736655080196	0.32333199741601265	-0.11655601304168654	-0.05099020009887435	0.14064126553017103	0.12026564723345327	-0.24022848507077527	0.06542227565061973	-0.7345714119982641	-0.3881216640792876	-0.17071135162568685	0.10482688609436312	0.10930847562569919	-0.39265456326689824	-0.001604542869134694	-0.38558803987031764	-0.41954009255044233	-0.01687617128934571	-0.34112513261715793	-0.12904300551433318	-0.01837969041457712	0.015655400572325433	0.23526829721309755	0.02994380361346451	-0.0089627959528067	0.13781197351526048	-0.22286095345927995	-0.15123953342940216	-0.1389023267516359	0.02345437546496669	0.21682689793947763	-0.609191802223307	-0.6788818129249743	-0.1116888107182998	0.35968501661583824	-0.3002800811593274	0.1520555182682869	-0.48388608277533895	-0.6201944062952582	0.02272388286700673	-0.15433965308414418	0.43128899617185235	0.10611734031917434	-0.24604686842816603	-0.035099959528759474	-0.15402920271342085	0.6592639157948978
0.15415520880420922	0.47988597829330437	-0.1542355445071221	-0.3565592233066785	0.29099079650782966	-0.11009790629509761	-0.010773116884832453	0.14404390959979105	0.11356474241217143	-0.28299029048947205	0.06558657253356508	-0.8008901189984169	-0.398492062244204	-0.19552392235837154	0.09923590499213858	0.09864619702285941	-0.42149923083198226	-0.03762676857028757	-0.36990632623755404	-0.43078839964864757	-0.061922876845917615	-0.3857380772751859	-0.14949427715934527	0.009436404150805055	0.03520479029365189	0.19392400509641292	0.08355130599024356	-0.0007890814632595465	0.14317302539657464	-0.23424353222878053	-0.10999534330937637	-0.19838322173743297	0.0069837758860883435	0.21426051345734343	-0.6588828962077877	-0.6743910626925225	-0.13250275461105704	0.344818614189898	-0.3044958581623283	0.11964459280083743	-0.5135252851336303	-0.5935349794594913	0.046657388518580215	-0.1723204551099697	0.4072207689023011	0.0941997614592516	-0.25028333079469667	-0.051008398006087585	-0.16776121520921242	0.7358149988804918
0.27635611024224416	0.4794733041621373	-0.20084949187665058	-0.3696938937127362	0.28730257569627093	-0.08040999208411288	0.049632844275560806	0.1642732217782223	0.12379807367061493	-0.2977453120902158	0.05240534409333891	-0.8695672245181104	-0.40086880077762743	-0.19989408529943692	0.07943509410968977	0.0690605068974131	-0.4601215085937561	-0.06345258132303892	-0.35365692058654946	-0.43385739058723793	-0.09695098792058743	-0.4269608990290449	-0.1716311937762342	0.004091035431345725	0.05497048911069524	0.15087170370774278	0.10264634859996198	-0.005438453624987459	0.1637486443585609	-0.23074060833226673	-0.08833155463782097	-0.26829813656775336	-0.017907404344164782	0.19719530367956806	-0.6775140795905412	-0.6534906378208392	-0.16103595082077649	0.32970953228989186	-0.3159087226060534	0.08961040574071709	-0.5176235763422885	-0.5686307228454384	0.04864628387513428	-0.21511112176471264	0.400491582410739	0.08048167742265115	-0.2547887869943751	-0.07105389296121405	-0.18389458334365735	0.8079158267663316
0.3558134029279455	0.4587026564122775	-0.23030001486158325	-0.37095845425525187	0.28424698097359063	-0.0672087655445071	0.06947311854021757	0.18516277413994517	0.12454373442020135	-0.23970215664717137	0.022991455261165937	-0.9291732206018425	-0.36007620985015915	-0.19763803328084945	0.08923880270755259	0.04424164595854865	-0.5010294880892588	-0.09426999107388234	-0.3213110592135865	-0.4188710254205212	-0.1246098230056274	-0.4727608336872141	-0.16435855184734136	0.0006290936471519404	0.061490988421526026	0.10719766202823003	0.11308621534250793	-0.011635606919084999	0.1819501973394671	-0.22241922735791522	-0.07334773370179877	-0.3648326021003017	-0.03086927801678991	0.2334828329908018	-0.6772230086954831	-0.6198980650035775	-0.1574049051343758	0.3090269456486804	-0.3242178501758295	0.07199156334204383	-0.5427617909551489	-0.5555571512980538	0.03393563037836324	-0.24487145774029256	0.41277628482141004	0.0743091245310759	-0.23296066135551002	-0.09598247178235551	-0.1818235917203808	0.8486383827360904
0.3772752342926014	0.45982409373733235	-0.23114638350885125	-0.3626550145483717	0.2976079261233393	-0.0778658711328741	0.07836069520180924	0.2125035952301276	0.1380189935713015	-0.20619593104737177	-0.012116565385198947	-0.9683098757034468	-0.34326951861675054	-0.2047703232683699	0.10411954654901316	0.030100382080287785	-0.560542738037863	-0.11122304839860198	-0.2276802758467596	-0.43088859030995774	-0.1309206663866023	-0.5054889788877609	-0.18434444932099703	0.011580575757855921	0.06174708163964545	0.0633520424313643	0.12652622434377103	-0.00680781048955649	0.20681511435765496	-0.20753362208421172	-0.05044297769706274	-0.4725939178328457	-0.03126000163558092	0.29907838579601875	-0.6533843023902387	-0.5802311471261825	-0.1427854229774524	0.3101865270686944	-0.34374713391008604	0.04950098281650256	-0.5656473413830088	-0.534659141364523	0.012808506843209078	-0.29816426421366427	0.42601120284513694	0.06702734133868868	-0.2197033803011496	-0.12349646995316665	-0.1835334327175286	0.8932539858804202
0.3607147885941367	0.49274734695523625	-0.2723715249957751	-0.31108836861826744	0.29245438044630434	-0.07920516889095022	0.06737967922842412	0.2185179706497998	0.136774906656446	-0.1702948910159569	-0.01538931618491452	-0.999458617572208	-0.3423613302869911	-0.21932997844140792	0.1326469508559543	0.016248343123957443	-0.5887393459544362	-0.13373795588742327	-0.16289125670831078	-0.4480335659013811	-0.14443411016398877	-0.5077884616076997	-0.20534551870634435	0.046353998034432485	0.07365473348833565	0.007789435015507806	0.13043890218563273	-0.02849176114616449	0.25394603097147306	-0.20781764016750498	-0.07252563191684538	-0.5574376265581851	-0.04047037237760786	0.3236667933105614	-0.66993962107142	-0.5588285397070589	-0.12708726197645182	0.27077598971755595	-0.3744398949031632	0.029434968503316773	-0.5812414168652053	-0.49474050741045905	0.021863555613053497	-0.35463941386007675	0.43043135475626126	0.053746355723597185	-0.21247845741012186	-0.17171319768853902	-0.1856162653449406	0.9440623647819372
0.33415117676046047	0.5470019665855271	-0.3095154613358731	-0.26224890747262486	0.26067027617862404	-0.0672455756192124	0.053332253198289506	0.23208728191682454	0.11603307148534463	-0.20361428141776733	-0.023335070906122957	-1.0201717357073448	-0.30906386285394094	-0.24822238310729716	0.18411889735801124	0.002820917371142556	-0.6172706434701666	-0.1390563247552248	-0.13707164816022058	-0.43883860774200845	-0.1669472977187021	-0.5187773071069153	-0.22198815682734424	0.08610300170654736	0.07340128677922826	-0.07046467497531553	0.14676082166572396	-0.022019096704567538	0.3045376053038657	-0.16179743493889726	-0.10008167102428316	-0.6299327309797979	-0.03477873896551851	0.37235563364980045	-0.651242285212517	-0.5217660918633745	-0.1368823840791349	0.23948150691122588	-0.4213144834622093	0.014286008377341453	-0.5948394594105542	-0.49718966004410614	0.01635006096642002	-0.3885103662902548	0.4375510553911507	0.03595825791786198	-0.18792486415515952	-0.20667167831773559	-0.18661919839520663	0.9959201010343186
0.3407325639691671	0.5632646583554635	-0.268447169818443	-0.22461223388013635	0.2676562144835432	-0.04851263412110966	0.03419118524080954	0.2647413171070271	0.10661415229868712	-0.19520175187065794	-0.02425379175732196	-1.026640250636159	-0.3487083422903268	-0.2423249917711295	0.19964808443968746	-0.013535283144342375	-0.6366551708013382	-0.1724431457730556	-0.12961524182282796	-0.4347957367747287	-0.1764385499319076	-0.5503224354956059	-0.250771924131981	0.15706051018674538	0.07544757446627774	-0.13644287393216087	0.1969181977484554	-0.0021564318265470672	0.34144177615303106	-0.12422496179293843	-0.1036779756006665	-0.7008282109464362	-0.03874409702981789	0.4740590314416492	-0.6398865511566888	-0.47751486645701846	-0.14554910590574752	0.24744525216268753	-0.4414173577217464	0.0066013255163389715	-0.6156108748325404	-0.5127255978930605	0.023965460290927505	-0.43208218186029884	0.43720310409723223	0.017021580318381004	-0.17086956925196656	-0.2447713919307736	-0.1912442946104832	1.0377206028822314
0.34683481172449254	0.5357542833154231	-0.2694115641853299	-0.19560961401588478	0.23401708553695819	-0.061172060533143835	0.025999483313415818	0.2973179804007502	0.1234705515050267	-0.1731780503022304	-0.05099996323290803	-1.0475861046220605	-0.4140970555192521	-0.24108898159983858	0.20479797065151256	-0.030416043028831108	-0.667892821168072	-0.19133850281149492	-0.14082767809717847	-0.3780996239417416	-0.15620259961332827	-0.5483716000476749	-0.27638571545312757	0.2226217561423133	0.11012591002586078	-0.15993173079690215	0.21768854240192687	0.042028887239499164	0.3695219546465568	-0.08645558449169068	-0.10610208181447375	-0.7383146575581129	-0.016801420122149337	0.5328765109298096	-0.6126925912611403	-0.4778863439578648	-0.1855776209621438	0.2697209940123068	-0.4705616510121886	0.01564580415569587	-0.6195909440051619	-0.5240495538266985	0.06343065105079664	-0.4859047798219314	0.43786921269048307	0.010710772451632673	-0.1462352968976146	-0.2627464310553658	-0.19228748707480955	1.0385035299767629
0.36103722835207225	0.544570335157933	-0.26948765971508426	-0.1818106684332766	0.21967345405355357	-0.0754794003695829	-0.008837260974938138	0.3269204679938018	0.16175414726339207	-0.15728341441062363	-0.09398658128084598	-1.0741812022294857	-0.48550646179159	-0.20174533287172744	0.18558006720234915	-0.04613317795114788	-0.7072120842118796	-0.22856256448046186	-0.15427845031365142	-0.3586130847072349	-0.13916523059370187	-0.5511866039475916	-0.32403673722063087	0.2828882308606967	0.14179224157068532	-0.2051690814080839	0.20146320711809582	0.06174168190641718	0.4390364327771839	-0.0753416634344325	-0.1216829424498346	-0.7490651889339792	0.018750257761294888	0.5768151830933923	-0.5645058045842999	-0.468991521576492	-0.21355006991104983	0.31045662221556275	-0.48031268994195847	-0.012193536674635392	-0.6272050320548843	-0.5304063588494456	0.08601922899091513	-0.5358659622099211	0.4202311678953956	0.004744538523008147	-0.12025386456372666	-0.30912521252301156	-0.19617370463203881	1.0042518428111478
0.34083200800666114	0.5203669048371549	-0.2739602133006467	-0.17117769490771378	0.18120378834745593	-0.10379385707316502	-0.005893513377864076	0.32266432593723904	0.1870534874992476	-0.16340725299080058	-0.14274643655624347	-1.1145076379459078	-0.5246961940381987	-0.16512009733394137	0.1470269518900237	-0.06481572854444005	-0.7451913588850321	-0.27247700469711017	-0.13862644451273817	-0.32499223872356303	-0.11711316938206615	-0.5400239314609077	-0.345086617437999	0.32569061242933806	0.16807579956229027	-0.25018614849483845	0.19077585927721635	0.1212052734610258	0.5258872994590733	-0.08249044373830848	-0.13264846739894604	-0.7430111301334843	0.0545347012453997	0.6301231364038341	-0.5363367571903073	-0.4673570205727688	-0.23428805050492846	0.34361740156303605	-0.5046710164384588	-0.0392436663940169	-0.6227079050659807	-0.5479133951468486	0.058939918928565024	-0.5874493464864348	0.41414361635867414	0.0041479151301456576	-0.10579716058195925	-0.36324630171302474	-0.21177777988163263	0.9900075260573331
0.28929739566705664	0.5153889074701624	-0.302382670148898	-0.18725589660068753	0.1624593612390034	-0.08212612193896168	-0.027359140950787675	0.30264013525325234	0.2090244722217741	-0.16734113911936702	-0.20376366877581967	-1.1531563327545844	-0.5669662840290384	-0.15995997717278918	0.1161772584074005	-0.08228822329807903	-0.789167440259292	-0.2794857123813498	-0.10490403377835981	-0.27245130876947404	-0.07396094348129044	-0.5485364873615021	-0.3324369683551041	0.3602546610165456	0.23311164187100147	-0.2796684857507894	0.16831372964829483	0.16988299455008615	0.6037566636385017	-0.07273286294030945	-0.12899746023230904	-0.738604793128511	0.07026542880449627	0.6642531818508598	-0.5002161821631412	-0.4320914231591034	-0.23556009047342413	0.37964971878774156	-0.5122648562188038	-0.06727065548345607	-0.6165557350091154	-0.5665227204897917	0.04295377834160961	-0.6149848457507969	0.4043562891370757	-0.0012408384021788377	-0.09935693004131099	-0.41564145500821076	-0.22984004758972976	0.9691874648027505
0.23938778930377774	0.5031271191602401	-0.315958733845074	-0.1803724212620298	0.1213647793669217	-0.03850752477235499	-0.07651756029948885	0.268573461170882	0.22730427843216972	-0.17482687762589122	-0.24988535664181866	-1.1869553340494177	-0.6039481874691999	-0.14452763435066346	0.132169960565593	-0.09636904397285688	-0.8341065912967858	-0.30458360054694167	-0.08989314633991131	-0.2370834799712797	-0.016050289465777377	-0.5862340978095022	-0.3436977452741038	0.41047106509123193	0.29078490885383845	-0.28885555474846714	0.17256690437462469	0.2484426131469319	0.643522268821594	-0.08943236694105752	-0.14120238958345088	-0.7157166651364804	0.08778528120451233	0.6890783751212177	-0.4737459303566685	-0.40650625424897086	-0.24306940785530337	0.3910465155112409	-0.5303386256557081	-0.09442052239800203	-0.6214865645540216	-0.5827881301144712	0.057453320808340556	-0.6279996013749002	0.3957139025645793	-0.016296805198531283	-0.12472950664521276	-0.4726459988699386	-0.24021276721231605	0.9209985512300743
0.19253006018208202	0.4876120522736736	-0.32928787531204706	-0.13083059576686956	0.09941543956603885	-0.0032584475431092887	-0.06868866666949065	0.21860737817462034	0.24000334459982894	-0.2325781198255923	-0.29373978869426476	-1.1844331660631535	-0.6504211880264454	-0.12042243490665634	0.1516392710604743	-0.10566950265193495	-0.8530484646419755	-0.31358117406285174	-0.12397620236924153	-0.20202765916076149	0.01714580980745394	-0.6005892270831767	-0.35297413821658796	0.41884942107489165	0.34399694640020434	-0.28025026136635833	0.20724352257441878	0.30850988067709106	0.6776220742306084	-0.11606378220350241	-0.1323921466903293	-0.6996242259056408	0.09064034457270992	0.6769071283658599	-0.48552107111128473	-0.4051345391810314	-0.2800082883736706	0.41797073699380577	-0.5487978116511012	-0.13604222493410154	-0.6150645123473626	-0.6147573899511208	0.11112879139156699	-0.6535295127800385	0.40413070603520806	-0.020785837892421503	-0.1764408087374421	-0.5374794314449779	-0.23637509777204171	0.9095590525892685
0.20006369938618757	0.4921366632633749	-0.3839834785354876	-0.11557969091074635	0.06469800721817309	0.03832442144843077	-0.027323402258833052	0.2145319424807241	0.226638833535819	-0.2562356911795921	-0.33846273708164426	-1.2003973884979033	-0.6761903969980531	-0.07723788457125842	0.16680588058221155	-0.10541432543507993	-0.8590685041858178	-0.3340051819512835	-0.16672953452908143	-0.1357601593899858	0.01875509531362763	-0.6004531453844157	-0.36726875657800895	0.42364327167280685	0.37721809425124336	-0.23524490543555152	0.23176272207913726	0.3461176570230193	0.6905356235142336	-0.11577032421281638	-0.1515177351741201	-0.6602387101059053	0.11033420543528713	0.6336178088395643	-0.498284529859575	-0.3944442422122353	-0.3239440792942082	0.43770494443511093	-0.5633234815936811	-0.16183836611994637	-0.6226680433001399	-0.653198226181845	0.15195612575099002	-0.6852642865047229	0.4000819149851774	-0.017940975903282367	-0.22087289385759043	-0.6000532570821088	-0.25381926506427244	0.8958614690651154
0.2346641975228035	0.4854024876431201	-0.3672378030795433	-0.12917295495933073	0.06645768266437643	0.027989919354780603	0.05571090544409808	0.22069985813052098	0.21629991860885428	-0.2903676940673485	-0.4118408031497934	-1.230690153217495	-0.6967614370871537	-0.033022543990761564	0.1395467223880884	-0.10539148317684273	-0.8615120525863602	-0.34250248973247366	-0.17039825716981533	-0.07429649689431314	0.021616634143841004	-0.6128226738126659	-0.37366000170029035	0.4076574165910647	0.4023303057154356	-0.20382434816344458	0.2704102462458196	0.3628336648528989	0.714869799820305	-0.09257872911811905	-0.13056195431356052	-0.6436699520509367	0.1012690003366828	0.6048785425362793	-0.5007030643876018	-0.3584673341765793	-0.3469139997242311	0.48208279553993416	-0.5741956292774085	-0.177069167260212	-0.6146302535806737	-0.7034977209430737	0.21912021031040013	-0.6974499699671879	0.3944880925016002	0.001681659073019226	-0.25477278452838054	-0.6520324954129486	-0.27726326915189636	0.8600697314750144
0.25333406219841786	0.43603703866100557	-0.41206428198484185	-0.15939442835853734	0.07898659862483567	0.017686190483584018	0.11116524054712582	0.18140095253311217	0.24255118420055327	-0.2714285826453508	-0.45196564267913936	-1.2705054822480149	-0.7237131653107658	0.021066795002445945	0.12233939964516671	-0.12213071535856024	-0.863137531595088	-0.36314181803945295	-0.13845611096156116	-0.10454367608993895	0.044298825639071344	-0.6226275092029538	-0.3831290696264739	0.36771100344040186	0.4079773505364668	-0.16313720836026865	0.31599451678972307	0.3860180154293075	0.7378411709430062	-0.11374468425864614	-0.11593135581746132	-0.630016513443977	0.09749538884544859	0.5815354300692117	-0.5327248319925431	-0.38333844077952983	-0.3830808168958133	0.5514749095887529	-0.5692690987974294	-0.18944913818402467	-0.6105409708039129	-0.7254538407464037	0.2758807048381756	-0.7265489651433105	0.3686192438878013	0.010493818490591913	-0.2703164179117237	-0.7201297360296521	-0.2848296707943995	0.7693437335430064
0.21864768057487502	0.3608766806459887	-0.4600696904698786	-0.18492636278200508	0.05638641996028865	0.03995407707578186	0.20447151463246419	0.15341846051479321	0.24203009197600908	-0.2562100247947895	-0.5038809389876759	-1.2893778865652787	-0.6754655968037626	0.0371692731953193	0.13083432256014235	-0.11718988574636417	-0.8465548850976928	-0.352897855830958	-0.12573129956183313	-0.1035153981435661	0.03364521702314293	-0.6374157159996925	-0.3845339171382107	0.3171915667734268	0.3961467997707575	-0.12990010618921638	0.331286166286474	0.3891365814595075	0.7603708288278815	-0.14538786948510074	-0.1180772602865505	-0.6385142274496949	0.09781380773763054	0.5247972582337994	-0.5655523367569856	-0.38990946501672014	-0.4170336491928041	0.6124534582730922	-0.5604827348419951	-0.20205799184217593	-0.6154733599199588	-0.7506152842989495	0.321341847303502	-0.7282406557390237	0.3503682940612243	0.02662817409329471	-0.28104940520820504	-0.7750177842760222	-0.2908283234893792	0.6998638400122087
0.17705596525684897	0.2921414552920119	-0.438346746180001	-0.20717805762952538	0.05676018359577978	0.02733617242801527	0.2947136501880841	0.15475991726219984	0.210323335446544	-0.2553651785462061	-0.5106920910159143	-1.2782846282750386	-0.5707951685388379	0.06422944839506115	0.1138837156161621	-0.11945705762234138	-0.8211564680928145	-0.3624611252394033	-0.11866368960896241	-0.1565197984172289	0.002481594574880064	-0.6601731451990529	-0.3778585320214718	0.28372015669539197	0.37893052578234154	-0.1155807999500897	0.3606919477734751	0.3452380377304626	0.7611515312947367	-0.17344635248686774	-0.125343327203372	-0.6523228187680974	0.05764060639591005	0.5022241608736454	-0.5830536358471051	-0.38081514545896705	-0.41764826133827715	0.6734523148632112	-0.5676934252200777	-0.21046323145942952	-0.6350179490657675	-0.7677337843586296	0.35509198150260246	-0.7270006417400413	0.3364002309564274	0.043085833637940926	-0.2918340195080739	-0.8385551586035784	-0.28417131096447285	0.693782837987721
0.1302615187044678	0.2488661882187345	-0.405010692267611	-0.2376082596965931	0.049107738084182305	0.041326945621989145	0.36310584608415813	0.17015933178728598	0.15157608974879044	-0.2422983483276954	-0.5356874253960322	-1.25727222327026	-0.49226673274086397	0.10020123469941207	0.1599654974631857	-0.08595715544342424	-0.7772060795093433	-0.3419356304550694	-0.08824831839217924	-0.17139965342655777	-0.02312840846514129	-0.648441313490544	-0.350172529176868	0.27021339739076405	0.362144220745172	-0.07815306213085746	0.4032437058942023	0.32507007596515014	0.7219520495379019	-0.18535917701107749	-0.12204397954550797	-0.6921629320123601	0.03333273064282	0.4856355528865538	-0.6202141277993418	-0.3939283012388377	-0.3948012633373487	0.7297529374512248	-0.5909805203996014	-0.19023866326305996	-0.6374549262036299	-0.7933430180725511	0.4301231635940893	-0.7389682744316703	0.30293721234395216	0.06234049768032013	-0.30650875708901826	-0.8979000211247566	-0.2808641185094633	0.7333147162860604
0.054977862137840915	0.23295510221077897	-0.3674816193687563	-0.26324989093820667	0.047512781115820045	0.07138826123078387	0.4310438880091623	0.18730683536016546	0.09014007081487344	-0.19869243381507018	-0.5543619070396615	-1.2312396038253743	-0.3728474499544456	0.13154965382077308	0.21295536762533646	-0.06608190691975764	-0.7368159190792574	-0.3316692300753782	-0.08171389267033449	-0.18067872940842106	-0.003081338222556557	-0.6550954105708336	-0.33337491789307494	0.2393845475981547	0.36396992049496457	-0.020968364789055553	0.4539956820498382	0.285392130508603	0.6478469495919363	-0.1990470427304881	-0.13952223859709184	-0.735675509936472	-0.016340060347363385	0.4436920189456869	-0.6390609682543429	-0.4046708802262714	-0.3559577757434599	0.8043438753796156	-0.602770866355023	-0.1900337467592489	-0.660921858577711	-0.8279753545295943	0.47738174507701164	-0.7326328212658544	0.26896567408816285	0.08075606037337939	-0.3269560985192039	-0.9359489501120233	-0.2574141939197717	0.7515354953543921
0.004984632379396503	0.18614157083798866	-0.29828593530212244	-0.2821421207300075	0.057480257787121944	0.10642952350227355	0.4962373195401457	0.21535449170907497	0.04056489824632024	-0.16039829491196422	-0.5495988958414194	-1.2100256443062818	-0.2706452441738716	0.15319628231345056	0.2858682053759991	-0.045249914873948846	-0.7115686522159341	-0.3413796738143862	-0.08248318281388303	-0.1818643430111188	-0.04366227366004862	-0.6596913961194977	-0.3425377629785923	0.2252963206916853	0.3540426439657738	0.04259130266361628	0.5072908415461848	0.25168429809576454	0.6155619350049975	-0.22091982119781223	-0.16361951106935527	-0.7609297167780043	-0.047430258503929554	0.4275291589304344	-0.6605591999534169	-0.41828209102579506	-0.3203185582113625	0.8713315333841323	-0.6006794147361639	-0.18505703863579115	-0.6738050940487137	-0.8521563811438856	0.5217437774318234	-0.7281124610550708	0.23971169565374315	0.08941401231864363	-0.3295976484416031	-0.9849656283759691	-0.23135332791823054	0.7839754261190054
-0.05860832287029942	0.17515481605440728	-0.25724870318459203	-0.3009840728134915	0.062453952313148334	0.058409619323308626	0.5251219058315352	0.2395177349796187	-0.013768730141267602	-0.16311075598578495	-0.5367756742809309	-1.193970660671193	-0.17349132899202357	0.16648683736663694	0.305763782646092	-0.013743079478509756	-0.681385089590441	-0.3408694640065346	-0.1095432555023798	-0.1130800239819365	-0.09831131063266599	-0.6495200341099192	-0.34796815237184375	0.20429175740795685	0.33891480880553393	0.11909481317980923	0.5565093382724803	0.18928349735755257	0.6053968236456226	-0.2151456761041532	-0.13387536835177555	-0.8193633309615631	-0.08765240458366223	0.42724398847204065	-0.6856746490483473	-0.45285151208602265	-0.277089916545841	0.9550650904944892	-0.6019750945195547	-0.18109915694982123	-0.6891534879990099	-0.8910607121878936	0.5496949327680734	-0.7258313145294064	0.21111478120707483	0.11418398637062115	-0.3300548617557353	-1.0165348839436525	-0.21662430287424086	0.8347346245781347
-0.10853977678727023	0.17341159169763878	-0.24256847782198032	-0.31979098285784546	0.05124104324841493	0.034405180646815595	0.49696546510169803	0.2839355652481103	-0.07334907306410174	-0.16654852362878692	-0.5374442201909704	-1.186823466674388	-0.12328431090766667	0.16610113994807768	0.33392292878979407	0.012008359538549812	-0.6666226679894007	-0.3486209253385874	-0.12506319766650864	-0.09943400870561472	-0.1271218257962295	-0.6549007243448691	-0.34026508541718037	0.21877671615406627	0.327093280022731	0.16213082207470392	0.5977186339000395	0.16328356244444975	0.5993806208637605	-0.18934794831524815	-0.12390855640757885	-0.8258533688812124	-0.15386907321219123	0.443469574016667	-0.6715458031923308	-0.4751635514609217	-0.24628748942598205	1.0124349243217974	-0.6077948845527376	-0.1793275396993031	-0.6978856794949051	-0.8993382176129847	0.5739737042233487	-0.716290994264771	0.1785722906201926	0.12328116373701237	-0.33902776829835496	-1.018663884191925	-0.19433361258940218	0.8909957860298047
-0.1597820839257554	0.18523849919669028	-0.21726127878367282	-0.3442533733043902	0.06316773238379239	0.020726704126641078	0.4310653766548761	0.28845236462703505	-0.10699607295871676	-0.18249291075819393	-0.523498638283374	-1.2049258834118546	-0.07582778229636877	0.1438131644510522	0.3263247500258557	0.030881522105728153	-0.6389783184110036	-0.37481229491858137	-0.15167181509369865	-0.10051791649071382	-0.1292239258843276	-0.6777912553517769	-0.3266118158279564	0.21803006592759194	0.33549943384685416	0.17829150607887975	0.6579313039031423	0.1537579291299326	0.5875559460733806	-0.19611133413904835	-0.11609858945052216	-0.8490021534284669	-0.22750086964957633	0.48930965275903215	-0.6886898789112429	-0.48772086683211874	-0.21260260040139967	1.083419178183735	-0.6004277603950331	-0.18594546366176276	-0.7030055334243676	-0.9230109260182549	0.6088073676733435	-0.6893928741766976	0.15199817559168663	0.135282759081848	-0.34878946306062664	-1.044707377072275	-0.17353370472520696	0.9341873279488386
-0.23682559861046132	0.13716288819405273	-0.2337600320104142	-0.3837792698760588	0.06579264854977626	0.05217310922644527	0.33660182012128426	0.3031048824447727	-0.1516881383368956	-0.2015498462996697	-0.4757424700987509	-1.1973629087126922	-0.03521386623670606	0.12098121109626625	0.3309372100246334	0.04891828885361611	-0.6198915814581756	-0.3771911711900834	-0.20010920250473213	-0.0781875431104023	-0.12188088639352809	-0.710220418133878	-0.32187229878521084	0.22342292004332523	0.32863839337295997	0.21792594572039067	0.6838371517249465	0.15242854485781612	0.5422546581940197	-0.20634029466054798	-0.11773028957122807	-0.8324659774429012	-0.28890148729574083	0.543151713328578	-0.6929249604343358	-0.5325568253416587	-0.19713232929703514	1.1523848262111827	-0.5913591354894112	-0.1934646853417002	-0.7218579347304002	-0.9619248774142062	0.62123248493243	-0.673370934844917	0.1502477784097417	0.1335290478967674	-0.358057081685314	-1.069127244690739	-0.14041678435939717	0.947150398372395
-0.27351894171797786	0.1564142289408265	-0.19427576988787082	-0.3849463221357782	0.06478599099048318	0.1043540257224953	0.3044465377754887	0.3620105143602744	-0.20403964614116887	-0.1652776824065387	-0.40824948495646574	-1.1973155007475076	0.010366757658438497	0.1231286676168905	0.4180817787338702	0.10951848897307248	-0.5518440473913835	-0.3608295762748913	-0.20452516144004265	0.012948574674950536	-0.0891246743928926	-0.7235067597588899	-0.27156519110809596	0.28606335434063884	0.3644119849118915	0.2490080411028887	0.6802557865936812	0.19052953465336095	0.534181692480472	-0.14831174740999292	-0.12487288492719151	-0.8145179117832069	-0.35146454246969616	0.6285161706926974	-0.6391310898790613	-0.5059081301050292	-0.17258513455211305	1.15582803163611	-0.587864314166407	-0.18187580933735042	-0.72091223478475	-0.9788944581479588	0.6618632174220942	-0.6189840406576603	0.1569782417867861	0.1727744241993513	-0.3669375930373695	-1.0590036816993875	-0.09379283057636807	1.0259312384065211
-0.25155235652664676	0.24337003499198068	-0.13421776127174018	-0.3931888191659106	0.0772948193316936	0.12971258925515558	0.24113408206133014	0.45544773948721423	-0.225376668597672	-0.13850409131218613	-0.332605725154503	-1.1854124270476398	0.09365953915523513	0.11375188541813992	0.4666966191270978	0.1441371000285089	-0.5134721513423969	-0.37259568830595946	-0.2255101771079266	0.11167026836047407	-0.028654769173299476	-0.7278236288305333	-0.2310383142669327	0.3444058545785716	0.39845564081625956	0.2848054176959525	0.6771962074616129	0.198506766363574	0.5307050554716402	-0.09773900319049243	-0.11101281148809225	-0.7594805904531294	-0.41133341229215903	0.6954071366174678	-0.5900472756256334	-0.5003978805091441	-0.14419143458215253	1.1635612821569734	-0.6096528190802767	-0.16344975499082467	-0.6984610630905898	-0.99571588689338	0.7235729019355999	-0.5920619589464181	0.1585051840093338	0.22139721006800422	-0.37279487660249916	-1.0583759787823113	-0.03781803582763542	1.091261184015511
-0.21940933149840997	0.33655296414348035	-0.0957305058859784	-0.35809040805996567	0.09960988772036802	0.22110076295149245	0.1633306468054452	0.5292986644767316	-0.25229805336271344	-0.1284115058896716	-0.28331990673272345	-1.2006133478389287	0.11084497770944521	0.11872482562169728	0.4635028415411231	0.19570512815568702	-0.5157122073733416	-0.36958364801237337	-0.2599835862640591	0.22518189443306488	0.03287890681704836	-0.7339552516513466	-0.18594285660492968	0.39801595296184117	0.4271061993242033	0.32393039834694026	0.6673059857645743	0.18520011290345878	0.523268978612632	-0.06134802680164976	-0.10852462509713076	-0.7052035174091211	-0.4295834033833749	0.7427024102304534	-0.5903105624807085	-0.5123663352493703	-0.12394376255376345	1.1778702325692643	-0.6132541967459216	-0.16701381604153337	-0.689714377398579	-1.0263923403576056	0.7892019832879756	-0.5645947503080869	0.15868394797685165	0.2830484003471054	-0.3762967495776572	-1.060949807869457	0.01079520665013628	1.1338117195451898
-0.17367863480164844	0.40170921295182016	-0.0837213889147443	-0.3241529549460652	0.12421387336372329	0.30180797076903826	0.10677907328535079	0.601585731500851	-0.24674355382636345	-0.14229829333505367	-0.2077074369621234	-1.2031458325178876	0.13457426992465515	0.10902681416080366	0.39808539369914175	0.21297252109890152	-0.5284021227386868	-0.3822870017374391	-0.3018834344686872	0.3188051526868107	0.10781613995007149	-0.7625045960731536	-0.16712081237645487	0.43813862954401933	0.46416895119558427	0.36432642109763935	0.6444347324204767	0.20226556064882315	0.4996698496583952	-0.013027613703740022	-0.10583638351895623	-0.6496960833633721	-0.47664168326888695	0.7953167962640559	-0.5828128408339207	-0.5000167721101277	-0.11318735943254285	1.1880587088988788	-0.6244788872228552	-0.1726066342047951	-0.6700871091701877	-1.0170303349484702	0.8490896415278973	-0.519343224953914	0.1699174544142441	0.35189762320863316	-0.3756860840449693	-1.0433852469122917	0.06389618969521407	1.1561636940965174
-0.10706017004758364	0.4533767543965884	-0.08615023398690387	-0.2874228036701995	0.1243250248569006	0.3660323927831241	0.06836921697719314	0.6647363467260675	-0.24573314489708134	-0.15619580302996164	-0.1414782833110686	-1.2104570593590005	0.09455926234743355	0.08918940667155274	0.3641889648096155	0.254071547025667	-0.5307825324725041	-0.3865000638342525	-0.35781173600432814	0.3911236537044147	0.1406685524464179	-0.7877661271891301	-0.15606783786668776	0.4725961131836809	0.47344183808672236	0.3782197873794498	0.6183936667239082	0.21902679193066263	0.49614984029029363	0.04774211848135172	-0.09427850766395639	-0.5700810210136528	-0.48129699528209774	0.8549273733551281	-0.5685874123627259	-0.46991333611562885	-0.1324447462737316	1.189149243439242	-0.6173271429066591	-0.16316980011457602	-0.6397843474633189	-1.0099467066099825	0.9547344236069902	-0.45752103909739616	0.18599557077849188	0.4054872722353708	-0.3601671211300344	-1.0407236876930348	0.11249995936967735	1.2049864094430929
-0.040504987862833554	0.5313795674137243	-0.08585051077787136	-0.28337620993414925	0.13282155212933658	0.38553027413685576	0.00365291212731991	0.7357626335389272	-0.2437400499243077	-0.17759540266192078	-0.09911810646417189	-1.2153915861503815	0.08240438295202264	0.0747430931866142	0.30327121936441614	0.29104087423753705	-0.5225719091863635	-0.4009212741146905	-0.4108790046856994	0.46242007140457214	0.18492373349931818	-0.7900268713232902	-0.1538495993752286	0.5256437058480732	0.461060509375652	0.3629458559830226	0.5841557836814972	0.21867982155521642	0.4677181174111082	0.11252540172751999	-0.05471759439258974	-0.5009729002828345	-0.5038366033269441	0.9142420306028521	-0.5503716665301914	-0.46801054580573886	-0.14703660541288086	1.204427896352508	-0.6246704619239865	-0.16228765445031465	-0.6096749398594847	-1.0016309001587158	1.0438849696945791	-0.4170929884870914	0.197184811852499	0.4843156541249095	-0.35125898647358345	-1.0221384916777887	0.1643730302859171	1.2672971357585447
0.020189023021122566	0.6049599201677976	-0.06090204780840598	-0.25514146779691904	0.1508363969066693	0.4486687253269873	-0.0020362030394519975	0.8090375505497871	-0.25843031027179514	-0.171154681399817	-0.04904469591434537	-1.1891469220547117	0.08972325018936687	0.07034447533513069	0.2615719517580731	0.31984680771365653	-0.49038417221557073	-0.39699775864409886	-0.4537704977229219	0.48889815086239824	0.20845764579423767	-0.7855679607704584	-0.14029205898576325	0.5788635761923526	0.4568531335934306	0.3390817679920829	0.5550778101133	0.24434004036673707	0.4468662850032462	0.13848678878046145	-0.05226379248693051	-0.377710277150048	-0.5074504491818829	0.9633896651669802	-0.5291406908347616	-0.4466258243403597	-0.15951944714498043	1.2297741935559992	-0.6130512862636583	-0.1486293101383239	-0.5833347648599454	-0.9926300158474637	1.148225342541071	-0.3718534439445028	0.2106697866165038	0.5528483156332833	-0.32883829332904824	-0.9844540752112649	0.22685564090745047	1.3203360201732495
0.09249839882996845	0.6748832028859414	0.007198792411762023	-0.24611433380365932	0.17676911160460812	0.5055276575289698	0.020959025405623617	0.8591901857853379	-0.2564240771138193	-0.16182463555796225	0.012159283543496158	-1.1808285200594766	0.14124829019197252	0.04867528298770746	0.2064610804049758	0.35237450445887203	-0.45699324731869445	-0.3681046652986134	-0.4989004564307901	0.54360913485879	0.25002182525932154	-0.7518455252015923	-0.14941127908294374	0.6268488260649442	0.46537674070743107	0.33570532793972074	0.5320697195186924	0.2736064050198609	0.44551603497650677	0.15167690460028543	-0.04923326898688398	-0.2981091785443584	-0.47493139838948173	1.005720294186874	-0.5077430108994345	-0.41093784324980626	-0.16016444461000487	1.2698751997036433	-0.5963423448750501	-0.15606093472240332	-0.5523737768834313	-1.0048377041823229	1.2427327365552487	-0.33217299597706285	0.2145898250470722	0.6281375084133651	-0.31962715959921095	-0.9532660132457826	0.26046396294487806	1.3361913988007015
0.15666541738701717	0.7284068526426404	0.09634082309400822	-0.18220984296597414	0.19299682785609734	0.5923844153228954	0.06641128182455706	0.9060839167411732	-0.25924095662170765	-0.15850576425939097	0.06440726045445025	-1.1319011874051412	0.20897770465441873	0.05576989244932255	0.18907995335384215	0.37595289133435605	-0.4269663013859878	-0.31898698625550964	-0.5472948258634761	0.607584363055889	0.295938764816056	-0.6968178607515301	-0.15174224945975687	0.6948734334692095	0.4726243699624922	0.30568233355311036	0.46624787894164577	0.2903304388548663	0.4265771518880152	0.16490334354203345	-0.01440022244457409	-0.19337334068494752	-0.45761302589111263	1.0231907133784612	-0.47141471709715904	-0.37767547265551893	-0.14691368298378632	1.2943675494691036	-0.5802239976834205	-0.1517660606246502	-0.5139596856795137	-1.0074624855029406	1.3266396501335957	-0.2956458976186296	0.1950246408378689	0.683400574389602	-0.3097355400535067	-0.9107292555285529	0.30958044809840307	1.3768809847128491
0.23783435289989133	0.8296970704427622	0.19744848758762906	-0.11501901828466683	0.2048895019562133	0.6549535471736055	0.11972854915328204	0.922058806238519	-0.24564897204721053	-0.17135248009794643	0.11194673548456927	-1.0995641796638644	0.23737340395013376	0.06768338545105898	0.16654227843631708	0.40735362308599943	-0.4109603760435306	-0.28431914126668867	-0.5911894965990202	0.6774085513577441	0.35005534851371095	-0.6501050860848842	-0.1626896514977489	0.721940735379668	0.4911263538983711	0.2740354238174613	0.4140997001520247	0.26905102972585826	0.4261331558944382	0.18952412009444733	0.04681197604914729	-0.09264354583498785	-0.412297428964429	1.0221034417719852	-0.4540536612564766	-0.3411110798314877	-0.10387149668823958	1.3196945541621043	-0.5695400239664847	-0.14381900510018772	-0.48509767324115244	-0.975694422729112	1.3761529839776776	-0.261203460475877	0.16281722628295897	0.7502080371427752	-0.3099158535542676	-0.8939950417372836	0.3661425566522502	1.4411050601717217
0.29259788300237544	0.906139679155024	0.3148794196985577	-0.08757043667748254	0.2145089271446627	0.7016191660044774	0.12337692443538033	0.9333471939973282	-0.2547270276536432	-0.21686842933549597	0.12593040065402183	-1.0636634509412142	0.27998267386346243	0.07183157786046353	0.043426673877459535	0.41864925521268787	-0.4583279468010334	-0.26171320096008355	-0.6740933656630386	0.7507320654395341	0.3585129281041706	-0.6280052195466898	-0.2259603852864928	0.7137924122168531	0.46737880156001105	0.2408301480165708	0.37188083941673056	0.19788152512963492	0.38476049066261475	0.14391736228810195	0.10796009436571449	-0.002962175566864583	-0.3729817338707813	0.9801097473600737	-0.48538215091137077	-0.3378764738889343	-0.052766151504443616	1.3912433678047145	-0.5724283809989255	-0.1514439293689144	-0.46826452394159146	-0.9669832699189623	1.4217689045590731	-0.25898820841392667	0.14637455911352318	0.7646636582969337	-0.31615538650056657	-0.9011827343920731	0.38577730970952484	1.4619506007277032
0.3318044481483816	0.9619772649368855	0.3659814503535984	-0.042421054608915786	0.2099608223117894	0.7316496200466391	0.14552264720139288	0.9080653250412392	-0.25240495204522223	-0.23975332858303372	0.16707341344462212	-1.0527860337932786	0.28821502014154166	0.10070664281531667	-0.05680780870362716	0.433808910627823	-0.4902018900647519	-0.22061063944138795	-0.7338642260607213	0.7620416792635444	0.37767465848362997	-0.6153953132271976	-0.29583599146434825	0.7140010903125698	0.47065253411823615	0.21980079984842363	0.3424180327695424	0.1398353723841497	0.34057889447913836	0.10420933583146134	0.1684283376319875	0.05666456296768878	-0.3391514646708361	0.959847443537711	-0.4808970130284326	-0.30255611793995907	-0.009516792575591565	1.4472322640390114	-0.5632067230480211	-0.15262821698746729	-0.45980630437994685	-0.9511758434475988	1.4335768329167993	-0.23294671635413558	0.13630844522829588	0.7766089945018719	-0.3200773242080837	-0.8796320127843401	0.39419152724812057	1.4763134998313063
0.37284922126018943	1.0097329146961205	0.4361368698771342	-0.03671986719916427	0.2078796110401422	0.7330933627106841	0.17531675291600485	0.8790545089374431	-0.24220343217060308	-0.2511458393296356	0.22132684160485777	-1.0149921212988764	0.30489889929526204	0.10122349958658497	-0.07761407054678325	0.43936619029213775	-0.5034040212805018	-0.18388892858776862	-0.7534174280162367	0.7854528996609752	0.38352960010570997	-0.6107506561220424	-0.38026914565164016	0.7164593182801122	0.45699829556864985	0.21800026888843127	0.31474903176978214	0.13218259193115428	0.3198149481676914	0.07434903102765111	0.2633420205153453	0.1301541962696494	-0.3178034941395266	0.956809807016802	-0.4279115257317055	-0.2501819178484329	0.0466587575206338	1.4926945573124641	-0.5489973213990249	-0.1415903549731919	-0.44634927760267484	-0.9353721391362138	1.4453875092215485	-0.19482856621729766	0.11434793026147787	0.8020865149767932	-0.3251437239925382	-0.8352545286191407	0.41332895813170945	1.4816930610059356
0.3969493330741231	1.0573186833556192	0.533551571722676	-0.047124305686923024	0.1962854389620649	0.7412676140361517	0.2100394059733471	0.8024660802817076	-0.2319123717981097	-0.2539395884576748	0.27685423539999543	-0.9982824452275043	0.32718594369851534	0.10349766938016527	-0.04252661377314208	0.4363814484856797	-0.5198132414400733	-0.15256660365915511	-0.7731017855088733	0.7909402018576659	0.38183161024634826	-0.6141566717793514	-0.4387281906915816	0.7160350061521552	0.4361901070819707	0.2058224447122147	0.3152948770657721	0.08650093225174597	0.31503942313651867	0.05387604717589929	0.3591887732953135	0.18379048861539915	-0.29420573423026763	0.9504018392636194	-0.3903567650216175	-0.22398449898320189	0.07236473786117782	1.5394656951134107	-0.5250028734768628	-0.12164186938001631	-0.44057940969075676	-0.922013793718498	1.4508147045919255	-0.1662279728030848	0.10587217724441773	0.8031447504617624	-0.33741799642151427	-0.800836885719874	0.44010383668261366	1.4877263516142365
0.44273577870099495	1.1305609394111982	0.6458856563100575	-0.056465294465433635	0.2108920843401682	0.739312969621243	0.2126359128049451	0.7689072925215832	-0.19429744391583154	-0.2642765071412613	0.3271633746806813	-0.9889883898783044	0.3505321884390898	0.12129654930273666	-0.030299392079343845	0.40636683151111336	-0.5435237240884021	-0.10478938669831805	-0.7830520929794155	0.7971823412123695	0.3818020799879247	-0.6197757533114008	-0.5298956913178772	0.7492973207782818	0.4232549324051161	0.2242116858315199	0.3103757918988797	0.05012939221459708	0.3071730468184397	0.033539490507509685	0.46096841272106676	0.19288398903305726	-0.2997926648363251	0.95638770036794	-0.3257549029130329	-0.18950244392780283	0.11146926297303168	1.5730813715503464	-0.5129586060240838	-0.10507900630895003	-0.4494165068844967	-0.9124292747226663	1.4306887405956519	-0.14343807300729247	0.08704173422313731	0.8363692289455381	-0.36587304803763165	-0.7617364307829382	0.4471255521348896	1.4899552348115324
0.4494633185102613	1.2241369267934599	0.7441069707709955	-0.03163267725764637	0.21227638914134053	0.7460367744318606	0.22014184072167226	0.721416504992497	-0.16526791240878538	-0.2974979497936525	0.3830042488175055	-0.9925100693733706	0.3981726221639006	0.14681504634817935	-0.011573670974102713	0.3881820064016433	-0.5690209490067921	-0.052564005582922034	-0.7732435787849102	0.7864653895265447	0.41111540459010987	-0.6411664057407243	-0.6013129922948268	0.7790225416820107	0.42705508992759755	0.23116038404986544	0.3353920240878254	0.02529199327474176	0.3119291684257286	-0.010187771476180824	0.5128983631143358	0.20154771644001893	-0.2890303843756767	0.9492555707427359	-0.2717215603940972	-0.1179045583360053	0.17694133970111836	1.5839704706293563	-0.49871179629735185	-0.09163845119227637	-0.4595892731514294	-0.8972638635835406	1.3995325172491544	-0.10971292705409619	0.07444376924081593	0.8482353556847002	-0.3837380867707077	-0.7200282903416757	0.45880078221236686	1.4801281265550155
0.4712927914680776	1.3001387329135963	0.812400379270542	-0.03466457542584671	0.175541222398654	0.7271004499089964	0.18064336265565223	0.6617174328754757	-0.11701577780396097	-0.33512352963319325	0.42195751643338947	-1.015860127737423	0.4467413489201782	0.17512579263040265	0.026345878265758467	0.38331671574619997	-0.6347787770910782	-0.0005369938769616889	-0.7478952739622015	0.7739173067483043	0.4559302976180559	-0.6627636639608673	-0.6921380060408555	0.799662474773157	0.41646529396142834	0.2285701798011655	0.3588582823487642	-0.019155004427661864	0.29471947281864874	-0.01745773146082615	0.590676068867982	0.1644227756460041	-0.27661621900711475	0.9540588373883871	-0.22835993532760349	-0.046144323317911996	0.22795967237892598	1.5655227690191873	-0.49571688292227023	-0.09181898284144602	-0.45985505461067405	-0.8846011326017484	1.345619170631884	-0.09211431291781214	0.051265956780900755	0.8671253381980666	-0.40960226294007535	-0.7139856612562852	0.4755569871643324	1.457952332954704
0.48834895062617256	1.3563342163500214	0.8610518232734933	-0.040198170474541925	0.1326907147692956	0.7018448515173016	0.1385933085627081	0.6080430008497261	-0.08110550733551006	-0.39457426178556537	0.4476381073440116	-1.0635608917098645	0.4736276839561315	0.22725063128481554	0.06650874047202285	0.3516279528489677	-0.6730089664657626	0.018781339586284706	-0.7391750523501968	0.7591816123880555	0.47958744195293573	-0.7108471885858354	-0.7608296669014369	0.7997661182273628	0.38774077522227224	0.23225125214893114	0.3530073621099298	-0.05993390170273995	0.27072770987523315	-0.023876458057103873	0.6458100281189589	0.14053236113805334	-0.2712058787910448	0.947903629825041	-0.18002496710418825	0.004852658335291851	0.29334473660102434	1.5483016649181052	-0.4960796279184952	-0.06277777217977316	-0.4562498278161504	-0.8684249402885463	1.2901285024234257	-0.06982964394653268	0.033891801652149126	0.8817189271824498	-0.3959517784355612	-0.7164513722228715	0.5064501669535193	1.442548085886568
0.49474802376613997	1.3916180396204665	0.8745642151998748	-0.08727334112833736	0.08325414637553266	0.6337370844140501	0.055641230138300156	0.5642420825024975	-0.04413353043759323	-0.45536907348557243	0.4525344220678953	-1.099480352360222	0.48655062342203304	0.26508788150146645	0.07215994388093214	0.33809163262396824	-0.7017818855459315	0.0244621397085999	-0.7033804360207159	0.7251795256723277	0.4956382731853772	-0.805048502931772	-0.838235835770216	0.7787889613335384	0.35904022709965744	0.25800358623550457	0.33782860623659194	-0.13094112664916607	0.2492275748340763	-0.009287389004757923	0.7106622932612664	0.08685417756021412	-0.2607508934184846	0.937727117255192	-0.1261477444289653	0.04290598801641857	0.3550730657301922	1.5309434824530108	-0.5144186546338889	-0.037268702480115164	-0.4639790841961816	-0.8425444326922145	1.2558588550998966	-0.0518719648870651	0.037696069132325184	0.9193167370253924	-0.3884304289125377	-0.7214742311951456	0.5453845726510373	1.4135670603445805
0.4876588692750765	1.4169392061530153	0.8714567222399058	-0.13738040995033307	0.011923412175090497	0.5748541134443244	0.0012300862525143758	0.52505149756016	-0.044908073676213536	-0.4785479232038635	0.4309725268451496	-1.1465746412658486	0.5433565336778534	0.3027961954052848	0.08242590168270966	0.31124590999624624	-0.734888276451201	0.021495201060814168	-0.6512036368965675	0.660300076566558	0.4988218621992842	-0.885881031995783	-0.8899006145280184	0.7798975984967159	0.33868083446700015	0.2757315263524533	0.32375420678695893	-0.16391249591856982	0.21187141834620532	-0.013551466999421474	0.7427617732220491	0.03309376304531028	-0.2786198942194914	0.9465897482146322	-0.07850737720512002	0.07367574458002803	0.38221129954232147	1.4964992434602682	-0.5221938669123464	-0.016782598868513805	-0.48020473145945586	-0.8279636855580625	1.2660015275616996	-0.031874792271589826	0.03658645564823273	0.9581189954975484	-0.3788038025834826	-0.709825893794991	0.5849690494755875	1.3869865896791742
0.49342360999405815	1.408388524132969	0.8460206266920144	-0.17498813577136638	-0.0441104660498562	0.5081776692859121	-0.05767727280794351	0.4609956483398884	-0.019226902512100852	-0.5187002011441885	0.40170893672399643	-1.198534464883441	0.558345873687665	0.3186787038023862	0.08609519165278295	0.28532240467188075	-0.7551700015032652	0.009070230178117453	-0.6022965543938421	0.5950604923228621	0.4977973893878165	-0.978004368868669	-0.9482737982176754	0.7596184002736989	0.3267009612354681	0.29422555149866014	0.30758154748274086	-0.2204637126015901	0.19000718376275777	0.0032211901271586656	0.7727544219924949	-0.0014556427387554356	-0.2918739067971272	0.9355095889727065	-0.03977113327100149	0.09917409782237033	0.4017131500908107	1.4330624227813107	-0.5265649441168561	0.0058101259408475684	-0.4886156185823182	-0.8199797812488508	1.2318390501720666	0.0008820644893574161	0.02266914874135602	1.015021021029472	-0.3841971098875415	-0.6924540920013371	0.6235576978523527	1.3860284652424741
0.4851938625274933	1.3582228944588517	0.8266783854044519	-0.22434865680320226	-0.11355805290444523	0.4285452420296104	-0.11681770568529815	0.4203786695015648	-0.026347189203332212	-0.5550823619146436	0.326490437994569	-1.2154601876601103	0.5586300604486417	0.3365497213689476	0.1275126918413972	0.2542459587523738	-0.7765636230758448	-0.004708814184991477	-0.5562697824039586	0.5508980264071955	0.4733236198296048	-1.0651567505484951	-1.0025133729420337	0.7399710793245116	0.2958892509049251	0.2954927981407455	0.2678808970007649	-0.2365671973287303	0.1871799907650965	0.02170192256675748	0.7754598558133204	-0.020067762003424652	-0.319339969579968	0.9116767821636055	-0.02165064700412233	0.10815683654561004	0.4247961867786184	1.3641191134502209	-0.5405170235341554	0.016467249323424877	-0.48979871143003556	-0.8050682071042374	1.2133494886279752	0.018810150944211613	0.011972785463505064	1.0748444805367847	-0.3793863685479061	-0.6929755302513493	0.67851298214503	1.370541007420646
0.43654915418658363	1.3161058907878047	0.7836517987233433	-0.2865848418649179	-0.21351176969009988	0.32974876840428763	-0.1967548847142635	0.3611381032430809	-0.027386169800160166	-0.5849172892767667	0.2620847399831321	-1.247490756224369	0.5760969648267552	0.36602056101068203	0.14796210419813696	0.20885256319768564	-0.8046992789461852	-0.017150529207307502	-0.5367501801359943	0.5122839257708026	0.4575873994272926	-1.129263150229763	-1.0435631352067836	0.710168786644098	0.27563607368555604	0.26864011323773973	0.23208229431557723	-0.26617120984365394	0.16837122475441396	0.05691660440831886	0.7483726960509129	-0.06467416654320782	-0.358962959761704	0.87521692599543	-0.030982115289774827	0.14437781905774796	0.4242064353491421	1.2902755064545184	-0.5400647258669876	0.03746470229029754	-0.47990295989698967	-0.7828386087545102	1.1833611427662423	0.038072061152754	-0.0025317823580921716	1.1164661408126517	-0.3800071308746144	-0.6997983396946964	0.7062931619470272	1.3627886495775676
0.41322802066635456	1.2509879485019542	0.7059737925440908	-0.3484873657714397	-0.30682251079014494	0.23081668646375095	-0.2787925977911159	0.32557333730731997	-0.032114721005652526	-0.6181572680180258	0.1902458843223259	-1.2919952083760817	0.5674582919457476	0.38626911972507744	0.14585941385437398	0.1937070525274405	-0.8410450114475431	-0.041465334415103895	-0.5187698067977439	0.48955460184171606	0.42421991107728696	-1.198699581995347	-1.1084425005020782	0.6846062763937256	0.24662347966374973	0.22339877988526397	0.19358057989773264	-0.25856553586689796	0.1533621056913353	0.09477349580755826	0.7197991887647592	-0.08192094194718108	-0.3878514789930259	0.8373599989511493	-0.03198763292724774	0.1887968972607827	0.43386896696650973	1.2172685851769347	-0.5261908633394994	0.040683921727085105	-0.48561415303456473	-0.7695460739884088	1.155779998496636	0.04345743595992915	-0.04134739850511908	1.1682236987183838	-0.37358347431660344	-0.7164141795893988	0.7368488731183558	1.3547055309046852
0.3967926333786779	1.1580650225586562	0.6312386645053384	-0.38374270427001	-0.40425576702990984	0.13666143319368532	-0.37217492260145313	0.2517194549919817	-0.0596982440045997	-0.6514067788391135	0.12022788810039287	-1.3112730728487023	0.5760111041457792	0.4104669087799375	0.14279079309252832	0.16668446039819035	-0.8734343274950025	-0.07560371639577688	-0.486711942746649	0.4639464809644281	0.3811077781812171	-1.2689664101124944	-1.14968421271551	0.6369505987936359	0.21620625121142695	0.168942331450227	0.15269423406174026	-0.28661094449023217	0.1352450146732175	0.11800206045262077	0.6447894340779425	-0.06751190963549537	-0.3973720648217158	0.7674831357144903	-0.052706588457280344	0.22119688971606855	0.42424510757402584	1.151354199992869	-0.5208199702391448	0.0494571319405594	-0.4775706921473183	-0.7384856081424332	1.1198460570586415	0.05107890944121164	-0.07154542093943032	1.2009865119350618	-0.35286771056991273	-0.7315297106614356	0.7830702327607821	1.3344907084449942
0.3927109076578935	1.014642441467359	0.49300973703354656	-0.42372110021653053	-0.503585428444232	0.0053303603160917866	-0.4543257577244506	0.17653443218210052	-0.09904692936478064	-0.6537384526238328	0.03628983604908036	-1.3111245908447897	0.551649647550567	0.4164190980490591	0.1411234300071234	0.14363230819128214	-0.9055475827052639	-0.08300769842673768	-0.4958016311931943	0.4196089985083503	0.31624979013778176	-1.3278301878517158	-1.2128052697837068	0.5833136504953841	0.1722894051557154	0.13117628583554286	0.07962053972130279	-0.3198495642957057	0.1101255703887889	0.15293745442535403	0.5745810038842375	-0.06770429899768436	-0.4429532425711365	0.6990061865787272	-0.06485086002881098	0.21233921508478043	0.4006799111109718	1.106009692572938	-0.5296698145689186	0.05799737783458335	-0.47219453415245943	-0.7468315211415235	1.070218958207808	0.060684764745213546	-0.10683310890606915	1.2395865671885282	-0.3450646033420552	-0.7693777252898113	0.821278784904802	1.3226897271655678
0.3896025281222796	0.8583779225588707	0.37213897638372184	-0.4613425381398321	-0.5558641271267902	-0.1282959532356434	-0.5098116367661826	0.06110880182588154	-0.16861986393537184	-0.656621960383216	-0.04612016296133574	-1.338068910427083	0.5021044067113589	0.3868226566543066	0.14077630875165098	0.10113042953931994	-0.9223476612778976	-0.08830161163373738	-0.5331054572720826	0.3354438178663332	0.24314593174120125	-1.384640820544668	-1.2805019122483354	0.5463786013846437	0.12812732685626116	0.06804255241348908	0.015323746252749414	-0.32873876627298343	0.09914665660416883	0.18106880940788503	0.46810475635242954	-0.06598055237355578	-0.47698930214681495	0.6007176888147748	-0.06998826132658349	0.1944908218431974	0.38234789536521413	1.090220295829316	-0.5404036657228353	0.06889521008272019	-0.4599461204779165	-0.7368391393080821	1.049004532395734	0.07398777869603682	-0.1561582374220416	1.2795359984441825	-0.3314463142750778	-0.7801787873154794	0.8361925296133037	1.3106896992229502
0.3990105367603666	0.7113589696895017	0.23570435044413776	-0.489036414020926	-0.6327595336115612	-0.2568389132628217	-0.5709267686656622	-0.05797927023458094	-0.23296181273347435	-0.6374743816248105	-0.12401974754372191	-1.3286083105107585	0.4499444965079949	0.3404042502106768	0.13033635676077127	0.08951744350866445	-0.934535337248836	-0.0895159970013617	-0.5480648554596079	0.2886934040990571	0.17250432900757073	-1.4462699373302434	-1.3535436603261992	0.5480115770429921	0.09085056007654216	0.002667916563634154	-0.03639795836727756	-0.35453650759541266	0.09283711970829821	0.20458194621776166	0.38383776046356244	-0.06905257606012158	-0.51029953350538	0.4894879915399719	-0.09480734732836393	0.16861383671851105	0.3714533771551233	1.0598122531102643	-0.5469319420767697	0.07729176324960799	-0.46510382945231266	-0.7003743978097773	1.0247218863351564	0.0940536013618905	-0.18545275697052346	1.3052794683163464	-0.33933105313006273	-0.7942526775231554	0.8423995839810658	1.3094862090882278
0.4440511521060321	0.5656746382703464	0.13194266022908424	-0.5028566895403956	-0.6964024680905279	-0.3770704823502105	-0.6108524906791912	-0.15158396253301185	-0.30687719486176207	-0.6083233943931976	-0.17313963555885986	-1.3359472690843512	0.38825163210557107	0.27735550475551707	0.1376832281664592	0.06732973584921123	-0.9547628067799263	-0.051282295460644646	-0.5974062041942941	0.22694934936933892	0.10312889289281416	-1.486116049343353	-1.432017763993972	0.5616669151517703	0.05096400949072921	-0.0658580277749021	-0.05309709986035509	-0.3510479890327808	0.07485813541311831	0.222517872871575	0.27482800153744014	-0.061378722952164476	-0.5253194499828895	0.39637151919485436	-0.1318474417740086	0.14914648949453643	0.3582269237845459	1.0277998858346264	-0.561293243192935	0.09142660645937821	-0.4472225283799308	-0.6980053431956607	0.955352162097755	0.10111173708247576	-0.1946499502850662	1.3176062744582828	-0.33791340609793136	-0.7893855086444868	0.8293496133234719	1.3058846294861144
0.5024710586598368	0.4190439321844699	0.020200257209792898	-0.5039871761940663	-0.7337681182427063	-0.5047901040744414	-0.6804744458793219	-0.25885562662557926	-0.35473414026760464	-0.5827904211802422	-0.21228675848127937	-1.3482116711345864	0.310311901276014	0.21136000879216538	0.14621297840138864	0.056889579899813414	-0.9664084741962478	-0.030595653438043567	-0.6717057121905242	0.17570585002927083	0.049987375612725794	-1.517131452403947	-1.4985596345842311	0.5926293189256382	0.008834836118614704	-0.12060019048419619	-0.06877896107696654	-0.3544443273830782	0.08178744049539592	0.23851415507541174	0.16186558973271137	-0.10365318223896339	-0.519337624331506	0.2974437572535081	-0.14694079073228522	0.15537203965593996	0.35355449032806285	0.9957550259097407	-0.5666834071212141	0.10687383626659042	-0.4181812416031592	-0.7000667197711803	0.866819354500931	0.1283982750821146	-0.20245789219489924	1.3228215286317633	-0.32654660684473413	-0.7849100362711591	0.8276504292300461	1.311992268149165
0.5183414230072054	0.250788916569777	-0.07360534236739927	-0.5147252758370191	-0.7932542547117681	-0.6266243838144971	-0.7315565457530313	-0.3318723450210097	-0.4253239954776505	-0.5646911299523624	-0.24446487455779561	-1.3462987790109122	0.2440731068401587	0.14912634090769603	0.16146178419583515	0.060225833664387565	-0.9671385321132332	0.00012630959643744055	-0.7316956970370211	0.13643330358467776	0.02680953008764566	-1.5327917740292414	-1.5503018200466911	0.6291194663363106	-0.025549834352561657	-0.17695878904920592	-0.07237302674086585	-0.3177799770704583	0.06946512495128965	0.24460699554695578	0.0681881853890837	-0.16469646502898877	-0.5227164798249653	0.20553509428165145	-0.1436755045095445	0.16984672926854175	0.3398810965299012	0.9904973091034082	-0.5714070271189299	0.12254816965565658	-0.39238168157837416	-0.6873105482579357	0.7914063451706015	0.16417046250261672	-0.19970003236744338	1.313159686041771	-0.30737022317506263	-0.7940191423827471	0.8408235463306479	1.3225972193921431
0.5364221570970586	0.12547292188650935	-0.17536214831892477	-0.5182584275214694	-0.8258189638634604	-0.7322573717543788	-0.8000206581949074	-0.43090235470058225	-0.4673035815038736	-0.5501306099580189	-0.26487350689471895	-1.3656929535943234	0.17422544286624125	0.068291053401279	0.17608664771427168	0.06582137436204287	-0.954001316193359	0.03134332566406869	-0.7796395971451779	0.08858862719535585	-0.008428018665998242	-1.5391198710107474	-1.578231643565546	0.6522336260490044	-0.04531985753073571	-0.2419747885282543	-0.06853156788760224	-0.308177633668487	0.051446192430466574	0.2334354192292198	-0.005277393321432636	-0.2278762006555805	-0.5216694517646466	0.10589772204288139	-0.11952058936830527	0.15651825412243983	0.3383677695011492	1.00725133137156	-0.5844284389052896	0.13571494460176337	-0.3688570232599439	-0.7062968997746694	0.7359606058959687	0.1838036580621587	-0.20071760368968894	1.2978045567491399	-0.31694265067583816	-0.8238980483627131	0.8463746090693103	1.336688859614161
0.5860055568827999	-0.010605910226656945	-0.2838681618686634	-0.5115989165198596	-0.8513945206911538	-0.7971482328089884	-0.8726595268777817	-0.5356683729100485	-0.5086501317512009	-0.5663807286298457	-0.3066831765686976	-1.3968954887287293	0.09600681598668306	0.0015479491274864253	0.17927175723760624	0.09186736715811497	-0.9320455964903864	0.0725712378059699	-0.8303807036741094	0.04364193465798941	-0.03504386773909704	-1.5683446574410032	-1.6005536284428157	0.6867392447694113	-0.06741646893249247	-0.30316320767622223	-0.07631707536101215	-0.2795926305466832	0.014805679870546285	0.20515106592154475	-0.0622743665033304	-0.2800028571189925	-0.49453988405564	0.027158115614224727	-0.09620448762464222	0.1324652235269084	0.3575362102251055	1.0325468588106028	-0.6201304815806095	0.12743560618680025	-0.3445751549819172	-0.7236338376558693	0.6781297860027443	0.19367620623202877	-0.19262512913155677	1.268506774800235	-0.32445847553798257	-0.8517369198621813	0.8698126926548666	1.3504085424020364
0.6122090607625197	-0.12898786917233318	-0.3798572372588072	-0.4951230638611069	-0.8816920072169543	-0.8858340095948689	-0.9372523666617619	-0.6371803010911353	-0.5577317138195569	-0.5689904571503963	-0.3284281548023517	-1.4177834895798807	0.0442397788640521	-0.06726802867907648	0.18758689143164525	0.11131267964022458	-0.8940130229427256	0.1003144440048237	-0.8696091561799213	0.024889934055539853	-0.05895917467935019	-1.5841247706930899	-1.6155471068286633	0.690010482597866	-0.06761261284946316	-0.33184052149472837	-0.09128540260977475	-0.28133737601869424	-0.03473582681636865	0.16413241093111727	-0.11815540684405575	-0.2997817247737109	-0.4837497940847574	-0.06686022015233331	-0.08121433652915885	0.1001274191569493	0.36978701860790275	1.032339718171651	-0.6517187692831168	0.13468826896213773	-0.31684750697273	-0.7547321979536228	0.615850726866078	0.20143066672189774	-0.16569486946062106	1.2439677397317872	-0.33713547669449023	-0.8593941540691142	0.8653024541797032	1.3246847950430254
0.6092980625740533	-0.2467591444261478	-0.4808297933628641	-0.5029785748938911	-0.8973831161995747	-0.9453367591544218	-0.980125773585885	-0.6898413332105515	-0.5999599211721203	-0.5608651471819002	-0.35192109542038824	-1.4393002819302387	-0.01531805691494913	-0.14159336621137747	0.20649350889634938	0.16445456644562534	-0.8556550529330018	0.11037102546554137	-0.922226746880756	-0.017807505164582755	-0.0866367501206974	-1.597084913559904	-1.6428280854505648	0.7000345436037128	-0.06533818097307587	-0.3586259502248113	-0.10054317710933842	-0.2646324193804882	-0.08399427179015476	0.1528356840150456	-0.10097879350444135	-0.3432399992488179	-0.46734774494860637	-0.14646440385276277	-0.0685249685541561	0.04795120281494821	0.38447832061103876	1.0471330121367848	-0.6761507783569753	0.1312042697732346	-0.28450767270524924	-0.7965765343204014	0.5717991850453923	0.19859660574161447	-0.15846663355973856	1.2240473248089587	-0.361729552378308	-0.8639301725899553	0.8713591277949464	1.3030139760058386
0.6028748817886329	-0.3398254885092012	-0.5072955080174318	-0.5581316973506001	-0.8995284739353566	-0.9838062320273911	-1.005970299534085	-0.7692128633701637	-0.6353390574910318	-0.5657980521044208	-0.3615312763764592	-1.4484826150776908	-0.10442950187747473	-0.19407300203006736	0.24946403222762098	0.21047718244976887	-0.7842654471061007	0.09849456597000913	-0.9270775558263826	-0.01624539730435303	-0.07763604093107605	-1.6063638974806733	-1.649307932309722	0.7054793724771526	-0.050495307555472144	-0.3669902427157261	-0.08977499928481043	-0.22996980105016313	-0.15322454682977754	0.13920246715082357	-0.06229312167713145	-0.3641732030766702	-0.4290401446009495	-0.21694595116881285	-0.06409142960261469	0.016040872739481418	0.41695180219113964	1.050630033512028	-0.6993165806783863	0.14602147028885185	-0.2569162417837095	-0.8173359367427446	0.5564575342134706	0.1872423906031051	-0.13328655825650076	1.2189300827778782	-0.3967491394048532	-0.850046570274464	0.8802765880092952	1.2927656276796649
0.5856183278277087	-0.42780280182674185	-0.5126781020200566	-0.5827891043627376	-0.9069555363589817	-1.0226128851846608	-1.041813633167454	-0.7793760918166136	-0.6172074055383335	-0.5742645681778932	-0.3455837742463402	-1.4443744386691602	-0.159914246021095	-0.22931496434298876	0.2793964760054003	0.2401515831986632	-0.6930718928047808	0.07612890150667607	-0.944991832481979	0.0006548082148915057	-0.055202017184521654	-1.624598050476985	-1.6145037937273123	0.7083173945788996	-0.016487621231793412	-0.3424578068780869	-0.09020433049589885	-0.22768424174428822	-0.19178828110994792	0.12031135525886519	-0.009003421183274057	-0.3666540949326394	-0.4114895626921247	-0.25005642618211993	-0.059910593109964404	-0.004810021798755911	0.44637432145809514	1.0533350465618678	-0.7119321715002194	0.16629857581153049	-0.23496086102665498	-0.842744359925843	0.5465575054737963	0.1654797255925568	-0.1014275206240034	1.2038381696879807	-0.4225740142797603	-0.8465213017263954	0.9095712322402066	1.2988332168562287
0.5584731190474754	-0.489813104343674	-0.5159238093095793	-0.626224473647774	-0.8938008241001885	-1.0537571531912842	-1.0706726269209603	-0.7683772468881853	-0.6048481868037272	-0.5934954990235508	-0.3319028982542203	-1.444888397541586	-0.18848998065315226	-0.25452056852582494	0.29767295474770916	0.263447446350505	-0.6210420718303864	0.05178179598306348	-0.9409139331057027	-0.0008206190007032245	-0.04032137923107717	-1.6361192038766823	-1.5902237227538198	0.6718611921384636	0.02371849508961949	-0.33062306741619557	-0.09461776558620286	-0.21623431196231663	-0.22206561201384822	0.10615306406746224	0.03195162667398307	-0.3752185246042778	-0.39266391473906026	-0.2603518927926639	-0.0416644171384012	-0.030300119985523795	0.4590864342377195	1.0566777278531865	-0.7179117960473639	0.1658747188960887	-0.20848032462455182	-0.8859311748899541	0.5366407142572819	0.13642553865175971	-0.09379131981153559	1.2026776786963738	-0.4434418014534002	-0.8388603606124718	0.9650344956102913	1.296758057670282
0.508723979199244	-0.544920830585929	-0.5349803041180643	-0.6803918483080883	-0.8841721586068847	-1.085206208616467	-1.1253663033388652	-0.7558120508999167	-0.5742442249135002	-0.614262097251935	-0.3233896847676382	-1.4315316851390452	-0.19553070765634914	-0.24618016751746258	0.34360628138536964	0.276064077269107	-0.5225676179436469	0.02775359719201806	-0.9173605261865536	-0.004505474526090592	-0.037075776674480455	-1.6447741985772937	-1.5483683114086866	0.6264905396864717	0.0756799273969856	-0.2974309133254611	-0.09919709415468202	-0.20013158353181323	-0.2124757551037352	0.08843015097611898	0.06456062218969867	-0.3715289931261699	-0.3794474450002408	-0.3133261587571211	-0.019343248636026964	-0.021285736882582503	0.49510394899823273	1.0690787505174857	-0.7230729771967758	0.14468710592542394	-0.188972052764721	-0.900681579507512	0.568507281909219	0.12587895002215294	-0.09131043772660884	1.1963772931277539	-0.46339297118497835	-0.8417270353518754	1.028343608320474	1.305797256917324
0.47190150951576915	-0.5431276411998265	-0.5328946654147968	-0.7297417043714934	-0.8790846342384476	-1.095863461445133	-1.1697817742467842	-0.7053019575026304	-0.5418544740282879	-0.6303024753202229	-0.32642193583326035	-1.4328368816656358	-0.1814459280601995	-0.21780484192682917	0.4021751685713183	0.27089519624869596	-0.39337756933279494	0.017048305774083356	-0.8823164801747	-0.0378917529975165	-0.018129162869846022	-1.6615377752596232	-1.5148117246054191	0.5611902943811532	0.1281526357487735	-0.27328324467167203	-0.083725925289553	-0.17047469662119719	-0.21931374995597125	0.06848018929776699	0.12731074493511968	-0.34937008287792004	-0.3844851377791722	-0.3483790052327082	-0.008531287934147947	-0.01401248258453317	0.5175628435994357	1.0897075212083815	-0.7139782799945503	0.12671033990926647	-0.16162819012897744	-0.9029192275583986	0.5940969889712748	0.1008196448960488	-0.10441830564484988	1.197394849745028	-0.4925219361755717	-0.8257626225789891	1.0810384449237083	1.3033644575543335
0.4934853858355316	-0.5195867101568858	-0.56047696549576	-0.765792344801622	-0.873121289670759	-1.1315162274016561	-1.1903166814775283	-0.6442177049198141	-0.5073317704553981	-0.6517424174160233	-0.3096893009424976	-1.4182957409946986	-0.14932617289032435	-0.19123429125986946	0.4370960586633477	0.23115022869312396	-0.28118414914411016	0.002566314778880187	-0.8496883165620446	-0.06447896939122087	-0.02068807334017512	-1.6725266207588383	-1.4642939881113763	0.49292693141164196	0.195697335826747	-0.25960418780234795	-0.06970786854890013	-0.15199733566254586	-0.2153097963686496	0.056578743966273035	0.1597040559521214	-0.3274609684950929	-0.3809602823569831	-0.34904367137895587	-0.006622127472472594	-0.010401308523529496	0.5389088068145214	1.0935832850264138	-0.71366314527908	0.1116482442869495	-0.14444607860736242	-0.9115473232318351	0.6248433560192956	0.05760246134890214	-0.12792885318001992	1.2183550590661372	-0.5208344896421179	-0.790304945141724	1.1080027795407785	1.2874773607350765
0.4679930574966793	-0.5245536041840261	-0.5484057297247263	-0.8074954185001036	-0.9113065146882923	-1.1523595641027606	-1.1967602464888718	-0.5783174816250193	-0.47882740771625754	-0.6780052407513966	-0.2956188374197908	-1.404084807721807	-0.13151824439903892	-0.1479739352646855	0.4785355375650088	0.19473282742051276	-0.18208678174452536	-0.003038209898856903	-0.8360144112853855	-0.08606364223435485	0.021273288100707104	-1.6882490234510859	-1.449383335759723	0.4429626758623847	0.24335398042747364	-0.2091621766441011	-0.040081191486521915	-0.11524764730696149	-0.21930119479934057	0.06454438408268441	0.20593399644097068	-0.303319206594605	-0.357589169956133	-0.3296187097277391	0.003852455601043908	0.022853357352221777	0.5561894905037981	1.08418986320807	-0.7134148916722884	0.10156777562143002	-0.13407874766119607	-0.900645402975724	0.6327731067434963	0.028850670092494646	-0.14857406969297643	1.2240914706860315	-0.5248419643404872	-0.7345822250046352	1.1412345576467013	1.2794580488958887
0.46556119876159413	-0.519346137793425	-0.5265709715952096	-0.8193000149861419	-0.9244973846617335	-1.177817411768916	-1.1802769863058007	-0.4978180411522839	-0.4541455515452416	-0.6771217273904604	-0.2976020732311705	-1.3871507853393086	-0.13117676679635476	-0.11682236632438173	0.5064756561018037	0.15173049164356997	-0.07771047515157155	-0.019148632478694295	-0.8237481902157493	-0.1010939926165431	0.047265594409398155	-1.7088172259054162	-1.4409803027950132	0.38150043809348755	0.3138383356825093	-0.1453667214241075	-0.007306414430331779	-0.08391366025638351	-0.19048368619822953	0.06854228747118062	0.23482790461289524	-0.2619337723443728	-0.3413511969303639	-0.3257409501623142	0.009029548384506106	0.043958782770668434	0.5478161251259461	1.0690899198656645	-0.7072845012360882	0.09879857710721032	-0.12611184753898425	-0.8946037174483303	0.6566649947374068	0.00568625012657475	-0.16059211585210015	1.2467735393729409	-0.5319825885267219	-0.6954612585156846	1.176834062939533	1.271526457082124
0.49234162873156445	-0.49943229776881354	-0.4801262979551348	-0.8238158673331497	-0.9335823452607006	-1.1840604004389275	-1.143164626237765	-0.4181800077936867	-0.42274600619259484	-0.6992176701150689	-0.31437420815378536	-1.3371466751863013	-0.08447384705642555	-0.05935611860689449	0.551971892753508	0.12045527694729044	0.030507819311624447	0.0003519919235275476	-0.8088791219990423	-0.13676853777617984	0.08739358111383788	-1.7167072825314595	-1.4192095903055715	0.33651472716872766	0.3464519754325033	-0.09312568468725037	0.02562311826899414	-0.05864469376012897	-0.16148698127066186	0.0744592829895365	0.2531876568331364	-0.2845426254558067	-0.33262040119232633	-0.3208513517393559	0.04049298909074547	0.0740319502280615	0.5521059797862584	1.0841888478127808	-0.7106750333726775	0.08221896907158321	-0.11685192116285122	-0.8882667114534671	0.6772298058732495	-0.003669805255893042	-0.17224444072767725	1.2612912051059577	-0.5347809245147588	-0.6608064971325851	1.2384775015979925	1.3088210212501867
0.5442904405546108	-0.4807916407139011	-0.41980739037984643	-0.8077071943018022	-0.9468334780918883	-1.2323979181388824	-1.12702300372016	-0.3862924701912742	-0.38614605870640617	-0.7306932758912132	-0.33879835415178833	-1.2920539017495642	-0.034418128189654694	-0.0001885784719810324	0.5641440173423177	0.058613890511342207	0.13888637119072725	0.026567927767814425	-0.7948427941466613	-0.13881981574762312	0.13688970156943972	-1.7192656184681652	-1.371942468435432	0.2802165154629247	0.38095784181431647	-0.012758351131269541	0.04667877379491507	-0.012790258885758706	-0.12461933451351312	0.06067075912716691	0.20497904550825874	-0.2761116271160091	-0.34120936842816935	-0.31657778535438325	0.06971121475646966	0.10383022433482833	0.560306148842667	1.0967655338620736	-0.7113585809749386	0.08305621729961635	-0.12050960625934318	-0.8594940139740844	0.7151101456670877	-0.012386923956566247	-0.16740993947755659	1.2664976747710157	-0.5402808196726749	-0.6385244027756053	1.28443303069758	1.3348406815826819
0.6117032522263564	-0.4616938961684135	-0.3973421264323652	-0.7492357430961784	-0.9508563586401341	-1.2668285896151912	-1.1033212849378944	-0.30203619430059037	-0.3506109139098902	-0.7390298114948076	-0.3609238211042777	-1.2918681241949377	0.05272214902652197	0.05629252912426956	0.5896829021409669	-0.013124082369137351	0.24456040971331583	0.06496003808628834	-0.811472953013739	-0.1555943927303817	0.16605616992492558	-1.728463648677628	-1.3384463421793806	0.23567320210108417	0.4035576267733239	0.05027315267087351	0.053153824580073464	0.00045481041963995326	-0.07406770840676356	0.03913104521850253	0.13974386223417642	-0.2555197592533308	-0.33451367264907295	-0.3138804628884667	0.12693442967533572	0.14106644109835298	0.5641454720830842	1.113024043229204	-0.7005691844934752	0.07454140282051891	-0.12267882793532929	-0.8074044322673464	0.7519041945232735	0.0028934031381418006	-0.15725018732362955	1.2618568806543775	-0.5269966773361093	-0.6142423085336259	1.3252016079356674	1.368191127560935
0.6937441311407136	-0.4266961689548226	-0.3590427804159969	-0.7142028453677371	-0.9773867469694583	-1.2561080234580324	-1.0947814033471854	-0.24682017022187383	-0.3471376033288017	-0.7510462901497589	-0.41286999573323824	-1.2753480542889306	0.12256739438970772	0.08994090530177745	0.6258082162139185	-0.0619759483032891	0.34788588116301167	0.1190540549421429	-0.7917711470347102	-0.15076558202499524	0.18422795517968943	-1.7271038249870898	-1.3155181542951655	0.20723510769173575	0.4253928919961772	0.11356258638538932	0.05599264000021816	0.04762580339255021	-0.038259260318096774	0.047950996953952975	0.08395972362475723	-0.23424211640607565	-0.32869036120602435	-0.3143555807153341	0.1887539186370711	0.18723531591463285	0.5639478293909108	1.1237049862739732	-0.702228742851204	0.06613333749049569	-0.13354762098638182	-0.783077883513908	0.7771201807902048	0.02179960305074416	-0.13872832496056434	1.2586741022359191	-0.5132805255693529	-0.5849873985637457	1.3726160671547736	1.3930195098373896
0.7580749310140596	-0.40473376272751205	-0.3148701018785879	-0.6505040360640757	-0.9992407375376396	-1.2523563406440725	-1.0926449564569378	-0.18008261106962314	-0.3337364033745416	-0.7586565407789029	-0.44353310031830767	-1.2952585774145573	0.19227266265679543	0.13057018245122137	0.6605389817352186	-0.1242362499178609	0.4587982970688304	0.17271661577220884	-0.7838452531712632	-0.14625725352310975	0.21376832203798593	-1.7246032989399303	-1.27531016997438	0.20077332089850328	0.4394144736439192	0.16977696467264902	0.08010520268822689	0.08210731183028253	-0.01638703608952056	0.05972914888628318	0.030513730015889706	-0.18617425487400532	-0.3271066095981847	-0.3087364706684456	0.2513817908573538	0.26437619615609387	0.5606827886900163	1.1286357457972547	-0.7023772415840335	0.0676131737335443	-0.1329965361634175	-0.7441589544447855	0.7983424382512945	0.045912304253567	-0.11250088434049468	1.2570134791891223	-0.5072291168512646	-0.5565748214256978	1.4061474226653217	1.4167425329293617
0.8065487764178201	-0.35919341432442087	-0.26760235414116995	-0.5878412522651257	-1.0200675811748945	-1.2350497159206493	-1.040583676997721	-0.13142084631045786	-0.34405603541458085	-0.7863480904607937	-0.46668421187467946	-1.3103917395043871	0.2256549326286265	0.1626235275173959	0.6853018233354018	-0.17532104941996912	0.5265578395503618	0.2161106665634021	-0.7808843423268556	-0.12861530666904966	0.2605183556160192	-1.7353558390658956	-1.2200154358138096	0.1948411591121998	0.46171406600519216	0.20584495431256356	0.08104639543858513	0.15447980655251342	-0.013812087602348944	0.06941162085589683	0.008173192156340242	-0.16156393178496045	-0.3253893723412208	-0.2827795741691147	0.3278699298804858	0.3154359162316629	0.5355936303363671	1.1404214389164329	-0.6801205689094112	0.0790018427553657	-0.1306626324999633	-0.6960124715429398	0.807422754394015	0.07897574998295834	-0.09870860580375698	1.273802099874337	-0.49398612371297074	-0.5093946684484658	1.44226970829073	1.4643639297451645
0.8241684517883823	-0.3955179906503291	-0.22523422673793583	-0.5306069373974813	-1.0312898644619442	-1.2230673004025943	-1.012147793012527	-0.11811459949146344	-0.3471447641776973	-0.8285373545604298	-0.49156765775255573	-1.294026330054991	0.25250952339872607	0.17503553721142007	0.693095326241781	-0.2005904856898491	0.5991463967261418	0.24594923541833102	-0.7974451742710478	-0.09158605951045598	0.29286534638165274	-1.7416960542716708	-1.1770977867244974	0.22005782019860448	0.4768781893832572	0.26915517888490575	0.06803277154125019	0.2147850482215829	0.025558600835813544	0.0905059558294663	-0.02628943970339561	-0.1330561725844744	-0.31338122582207867	-0.2741563726657337	0.4127276801860564	0.35241921185081504	0.5154851783175594	1.1585178137566152	-0.6956868635599112	0.09524759806006447	-0.12487695075481149	-0.6682349651137252	0.8226668531066211	0.10037479736192104	-0.07445959283134099	1.2667648365580404	-0.4772496398436112	-0.4757836485103554	1.4764958939239414	1.5380317870410287
0.8240479135611165	-0.418342756272814	-0.17026685376537254	-0.48377401388375807	-1.0308010657268876	-1.1781590092621812	-0.9883612705544369	-0.1215172435610836	-0.3510245336276404	-0.8521760279496403	-0.522092730190758	-1.3037164410526327	0.2409289128889271	0.1982218431225078	0.7236609278481108	-0.20005719871229619	0.6652079190641015	0.2868669969373744	-0.8202987606709098	-0.07191465598104763	0.31652021915819234	-1.7474792284798906	-1.1481783518504975	0.2635565188370334	0.485546485068732	0.3458790983344632	0.06028944880601529	0.2538789474589627	0.027614222389623827	0.11727793336514225	-0.03870380182865101	-0.0874180025135972	-0.304833972851587	-0.2883986842160031	0.5187064607716965	0.3949749451511793	0.4926633172628053	1.17668120468587	-0.713563390405118	0.09897125955424213	-0.11583580058189757	-0.6449935262059274	0.8474507247041896	0.13592629823303892	-0.04555090551275166	1.2704141085327292	-0.4612330764384625	-0.4345018888675095	1.5242198769911464	1.6288553027645143
0.8437800213645099	-0.42650371106405427	-0.14079303623051503	-0.44613429315743236	-0.9814136450415537	-1.1399207036583607	-0.9737293049016514	-0.09697487799779032	-0.3660375701356887	-0.8778393301055833	-0.5300595790430169	-1.3168664123296008	0.23852299986355238	0.21182684716621414	0.7250293361305375	-0.17086023827797434	0.7273676631277228	0.3293110866330976	-0.8242116064469102	-0.06271187078315944	0.32821760883148093	-1.7590477621498863	-1.1043018132288127	0.30404873650297976	0.4869473049575352	0.4009847098936275	0.05698963528207559	0.29324557652437333	0.046948022223045074	0.12601398279325576	-0.05851551708733629	-0.022094056414867114	-0.30707124794993107	-0.29937752239904947	0.6298790045647882	0.412039796034496	0.46772663796726893	1.2008293354483663	-0.6997065315493279	0.10258503221849039	-0.1023144278625023	-0.6118436688041965	0.8769993990422466	0.1780117743179257	-0.0051399273627521	1.2720702967853224	-0.46159884708976834	-0.38755330636998087	1.5319352384656724	1.7370462593972698
0.8063453681593092	-0.41793378325493097	-0.1108051856273169	-0.42833446084633475	-0.9534972109840556	-1.1149973382769258	-0.9630722086828909	-0.06711448408314029	-0.36722526685982704	-0.8954242214124569	-0.5150802030767752	-1.311557876520742	0.2647839728621864	0.23891192041257187	0.7195580290417359	-0.14630601046839994	0.7833351439509493	0.39088148984230375	-0.8248505194244778	-0.07741840714078208	0.36440239741302305	-1.7663058831792018	-1.0537945221545129	0.34345870782892024	0.4854649139619297	0.4497815881227279	0.05675043035049954	0.34181247700419426	0.057821929243117395	0.14860557942622715	-0.0901945685687415	0.012702042180392703	-0.3300530272075018	-0.30434643182932736	0.7695719831516344	0.4319115033973547	0.4326744095628703	1.2289446156049033	-0.6881032259825848	0.12437546391333895	-0.08616904943550388	-0.5596759503699162	0.9346696014319781	0.21916322633169494	0.03153179805954376	1.2736292811553704	-0.44095290362625655	-0.31537907352508343	1.5359995447250978	1.825951086386447
0.7320668497352941	-0.40606616350975566	-0.08031261977574802	-0.41378896747356675	-0.9215726272990947	-1.0990379622877147	-0.9965033320444459	0.0017152111499157629	-0.35931091494959766	-0.8973187088755689	-0.5214695935754594	-1.3412016146340362	0.2784293211210175	0.24669255998005096	0.6934622235919734	-0.13354666810241894	0.8532768106867479	0.43481872666738797	-0.8160606595411313	-0.06668976058028807	0.40907259217469305	-1.7823670995024519	-0.9986280823258399	0.41180968777488625	0.5027492124269112	0.5043594864604384	0.0636313892332819	0.37915454627657674	0.06355050480034871	0.1803690106034806	-0.10892160960925645	0.046965966975404005	-0.3491053226689752	-0.2745541747307486	0.8968164430216923	0.46230818648270666	0.3852539749501344	1.250191762026787	-0.7001259554512129	0.14419103635031424	-0.061335878212675235	-0.5118211702823608	0.9888609028906223	0.2523446830551923	0.06628840807268199	1.2959268414863274	-0.4181363399539017	-0.26188833151246654	1.5353422505855432	1.911117356660855
0.6502682526577408	-0.3861800818347742	-0.052217839596438886	-0.4281744863198719	-0.8918188456676311	-1.0417040623297953	-0.9724137878804168	0.05584682511508532	-0.34684455843903034	-0.9137159770193268	-0.5295847794572055	-1.3988716313004796	0.2989497215479228	0.253179390339452	0.691057382116913	-0.1027040418381566	0.909877135013132	0.49708183544470097	-0.7866672896314096	-0.06121942204294847	0.45671057790794317	-1.7867479369054835	-0.9700707962986815	0.49167043886171297	0.5206894709558298	0.5415918352590102	0.08223401437964818	0.4331939474822957	0.07431027403286908	0.2198830264416634	-0.08562143202354484	0.04901708582067675	-0.3952037573087526	-0.24755725653166075	1.0011725033673844	0.5049031037801972	0.350425216759528	1.2628486643039092	-0.7008933878338512	0.17729897096760133	-0.04004195192846428	-0.4835349161641275	1.0259757745617404	0.2808263070103723	0.11958975798044283	1.315313060455083	-0.38833955776635376	-0.18438475262531145	1.5544017676619215	2.012784687287633
0.5857438382568493	-0.3674765058540338	-0.013370295171840154	-0.4454212638394838	-0.8618106208590145	-0.9867554552127766	-0.9708258390505943	0.07101343620054201	-0.32786591793167486	-0.9509366579111449	-0.5335229156800466	-1.4443876460914393	0.3011597271040287	0.26202375448779935	0.6710477339020005	-0.0733295698713329	0.937055871090374	0.5478189339361301	-0.7405753939227974	-0.04886530972504215	0.48189534522666355	-1.7922522926258035	-0.9388263338772658	0.5690193400575217	0.5341707623719426	0.5714600242846102	0.10323112947236282	0.5020393216441636	0.10193618413193799	0.2776986627374375	-0.044707020376190544	0.05355064804903322	-0.45821927321421907	-0.20119186706864492	1.0805335121247381	0.5305631185275372	0.3220761279632726	1.28130448907639	-0.6742724394233982	0.218115868644504	0.007254496750517156	-0.4674665662782932	1.0733283976616563	0.29783917926829634	0.1454151924878445	1.3401990623362248	-0.3676882801475104	-0.11702603908834674	1.5760271119243936	2.0777134737764293
0.49993011282907596	-0.3205611938659332	0.0010552431115937067	-0.4315796583831523	-0.810305965104847	-0.9610634954714957	-0.971952516457983	0.11820444717640617	-0.3209658004459638	-0.9710306494267679	-0.5100666536630155	-1.4893093268798392	0.3363822575163545	0.29048500056965654	0.6092410927158944	-0.03884350811676947	0.9468917000576809	0.5895348839823502	-0.6746195964452125	-0.045367217388920175	0.5199802923598524	-1.801213719472895	-0.9204136395041397	0.6394870114877075	0.5569019988054051	0.6001547270360874	0.14400455508091214	0.5503490812674483	0.12528877546506273	0.3002906082365517	0.01033472593693048	0.033813671626404265	-0.5117706565967712	-0.16347985719670083	1.140948584017819	0.54628019400408	0.2828089032767296	1.2938446208952794	-0.6397096427518469	0.25824203653327915	0.06524305979200926	-0.4438796536605201	1.1290155440822578	0.32915186900086335	0.17209784278234336	1.3594180353250132	-0.3576913110340082	-0.06905908274600156	1.600635205128566	2.1584066486871896
0.42465293519216474	-0.270664635127563	0.03305263688830492	-0.43525145465720405	-0.7881680695179479	-0.93233985797749	-0.9700445851870567	0.14669673402375097	-0.295430392605026	-0.9849784196663288	-0.4809023827513198	-1.4865666026501259	0.36790129024573964	0.3233959944201549	0.5906150432546289	0.029745212551968204	0.9436186025077371	0.6219792915688698	-0.5981384049530132	-0.03561159049198699	0.5470606751135392	-1.7981965796189794	-0.9020546837434071	0.722149413475385	0.5879596241735536	0.6298842313202002	0.1604376331389746	0.5857911481725078	0.14580618415539753	0.3350672065497096	0.061087789174173346	8.657521298499615e-05	-0.5493287906436154	-0.13512492505152732	1.1734463848411323	0.5533561387154764	0.24434661332812277	1.316830124051895	-0.5916266599241268	0.2986455428975904	0.11115410761880104	-0.43193094749054345	1.178151584800085	0.3435445377652852	0.18789504434049176	1.3887320994559942	-0.33473282072872484	-0.03975695913741746	1.6369480125105127	2.246543915873314
0.3807776231585903	-0.22799264951957898	0.06301253403159321	-0.45506239530097725	-0.7603949271444254	-0.9041315615293579	-0.9884871131519557	0.16856856559566785	-0.24758010595182917	-0.9894008114832964	-0.4700541627834315	-1.4747764087286088	0.41865160388202527	0.35006580381759694	0.5445785796467458	0.1092912451194417	0.9403069657716105	0.6589812798616959	-0.5099004363024278	-0.011185139242736139	0.5807671935458321	-1.7960136106454982	-0.9045243496324359	0.7958698199428719	0.5983210665602672	0.6601861361313571	0.2025278691721833	0.578150391292576	0.16556115242488542	0.3842074653439062	0.06848201644530313	-0.015278197801187884	-0.623007307058194	-0.09593169482590057	1.198987988187418	0.5588490939699333	0.2078849204418026	1.327370942546785	-0.551463987373354	0.36574889525387966	0.14482666631466548	-0.459892600626679	1.250406928206313	0.3413890699531409	0.20784744407219335	1.4025230332295127	-0.3257399111036119	-0.020036887368818163	1.666262668038413	2.3058179734187862
0.33077384630526	-0.1645222578121052	0.09350509988316205	-0.4516876945760708	-0.7537606560938234	-0.9118911252772259	-0.9969739924452746	0.23639552105034967	-0.2070627198422926	-0.9838706772621816	-0.44493943223100796	-1.4717054517903478	0.47756760083809746	0.3798745455205476	0.5133069375968236	0.17317148116633505	0.8946600330134002	0.6923149190342401	-0.39599780685205815	0.03406819351756571	0.589636493085468	-1.8084320092896533	-0.9139958875931704	0.797625915677693	0.6039747818221414	0.7081568326098884	0.24211406101975771	0.5745354477145848	0.15350135379214858	0.42839752904829265	0.0533262730827699	-0.029972711101928284	-0.6650914388956598	-0.059226036886455204	1.2590840199185251	0.5630076882829249	0.2001424647899102	1.3310832277232918	-0.4905069579139904	0.42251223199395926	0.18198808380463743	-0.5167411786055276	1.3304698760915707	0.36074508943667843	0.24207584912416596	1.4310519260864893	-0.3060569731829912	-0.0010160185749657172	1.6960772033968923	2.3172874912906596
0.2773151425129269	-0.11059518670744906	0.11121206376600332	-0.43489646356514855	-0.7242077506548487	-0.9064270377879776	-1.012326032166895	0.28315840753236066	-0.15612781683335836	-0.9677996335602497	-0.4361639346580022	-1.4494221278880066	0.5552503542774099	0.38087380194499965	0.48107038415626324	0.21916019994141248	0.876510809596798	0.7061546929067942	-0.30191716388476214	0.05271436159533941	0.5914435177451633	-1.8321570091661166	-0.9016353923062093	0.7924801920747804	0.576550056791857	0.7445953594309047	0.26445304869019	0.5788208714131001	0.15344086076474608	0.45583246512369635	0.020137430110366637	-0.03363741814620538	-0.7427425438471987	-0.02576078228851894	1.2921374221585231	0.588895033502357	0.20496074778024026	1.3332927278721098	-0.4017761311030469	0.4817758012550029	0.18458482428252737	-0.5772387188549923	1.3523957453878934	0.3643720405276154	0.27966522957971973	1.4571266655141661	-0.2947239886644849	0.007354140340757899	1.73200558073858	2.312835064486956
0.22962720635093867	-0.04968411483586777	0.13989852551340232	-0.41042340815017286	-0.7359790955347013	-0.9161905420027999	-1.0341738820215725	0.31895219428170074	-0.09701148257333965	-0.9426686910932686	-0.43911021079224816	-1.4132888072086867	0.6413964313196805	0.37875969102252177	0.4454895535361132	0.25943068991244883	0.8570032848629145	0.7169672082646769	-0.20051164632991206	0.07655524681525341	0.5785842259808198	-1.8668767149945158	-0.8909108586593375	0.7463347874127577	0.5747487555427597	0.7830276275782587	0.2636975983378611	0.5728249825452368	0.13066923077026069	0.49537251253259146	-0.018732667592655235	-0.07100905175141435	-0.8171454980033792	0.005426525500129486	1.3157856622544375	0.6202297385526236	0.20179653109422113	1.333055125374489	-0.3608902357160509	0.5440848609455172	0.17624493581783834	-0.6345076289073777	1.3554417072655105	0.3740458270333007	0.2969595793658296	1.4793507273733213	-0.25180718466959	0.02668554908957025	1.7954188942851537	2.3200307380446277
0.20497261869158284	-0.02515498654609686	0.18210824997714775	-0.40500103348654237	-0.7237310044913416	-0.9189130151280006	-1.032505869435663	0.3141121523130395	-0.05636574392582241	-0.9437673463909425	-0.4599152965451231	-1.3652587827127343	0.7019871650442954	0.3717837918903077	0.4110505874729101	0.29422641123102855	0.8437686276673366	0.688698799340294	-0.10089324296721977	0.0988116775231444	0.5648117677636824	-1.8939923076046625	-0.8738579981832221	0.7077905519465805	0.5591806002763142	0.80198595027353	0.2716277970341475	0.5350316048307705	0.09241937540585816	0.5338749704682645	-0.06920909201633006	-0.11891245140935543	-0.8449883796498939	0.02564310079044191	1.3100162547530771	0.6370952711190975	0.24105201599821027	1.324817223395003	-0.2959418777201005	0.5801032797155046	0.16935555757389423	-0.6892093509068078	1.3148155088884343	0.3915516100075693	0.30254595335076023	1.4747319477027303	-0.2241637819388312	0.007741635684842827	1.8553886780551028	2.3582639971811115
0.20464415202228387	-0.021520493301199765	0.20991107179739932	-0.38810467635823015	-0.7452850199454061	-0.9062400426084747	-1.0152137941944113	0.3158724489267216	-0.028244133939743888	-0.9379057606313574	-0.4441431348384306	-1.299489545591991	0.7305796787883038	0.3650757690632025	0.40359266739323896	0.3226715935220506	0.8193655329779588	0.6523819382282239	-0.020646784867198863	0.09089837407915043	0.5511880966178336	-1.9358712020740803	-0.881368623640039	0.6658611404116872	0.5711078255490698	0.7980970878814675	0.2639080015151034	0.5300105668932087	0.07127192612823666	0.534024664825821	-0.09894854594045957	-0.15642992856332047	-0.858805534809773	0.011545943347908311	1.3058627656940671	0.6254902589589586	0.29948933878977607	1.2912106855156682	-0.20516607599293923	0.612436759721861	0.16191869351730798	-0.7148126577967641	1.2886193299184077	0.42076771761692927	0.30233845945989135	1.4522109566968955	-0.21883467500429826	0.01858300414585531	1.9193376691559574	2.38648462921308
0.21120143158553742	-0.009451162882045753	0.2040346333363686	-0.37031246188172606	-0.8023793905492329	-0.9074871679394889	-1.0318233512804078	0.3241679197921568	-0.01912991544865582	-0.9501490952806535	-0.3948820420803661	-1.2197528941128555	0.7353156209273458	0.3490594336655407	0.3851690784312061	0.3362060077175969	0.8020749680960664	0.6240162391959608	0.03205127643667853	0.09420037930444472	0.5343399484079528	-1.9845105459412067	-0.8757664378138443	0.644690747601229	0.5857263511112125	0.7948409598056946	0.2554178805208094	0.5000437789465908	0.022471173682533742	0.5242063402759037	-0.12475879095323403	-0.1417136938829781	-0.8403038676509373	0.02093793787035421	1.2992083558132337	0.6090294717672956	0.3661672983587896	1.2641422779020686	-0.13993432346868823	0.6289525275801007	0.17205808714307153	-0.7694300585566883	1.3000219360902452	0.41528146437621355	0.26792884307656	1.4338246402485846	-0.2183880347480553	-0.02778539798221662	1.943983771983404	2.4156467154278998
0.21075091996113185	0.01826277338861515	0.19968165844042013	-0.35101343972263394	-0.898544180592161	-0.8995906707137171	-1.0552032703999443	0.3195567266995271	-0.022858255060605338	-0.9590496346121234	-0.3610879605683349	-1.1462069263302526	0.7523895010615553	0.3249983615630806	0.36156003223724087	0.363544278451242	0.826796489394687	0.5665956175250835	0.05454386727457561	0.06863008860572546	0.5204425544820999	-2.018440282608842	-0.8740726822807556	0.5940998039067884	0.5967712246349407	0.8040154888579266	0.2578159446607677	0.4754338863828065	-0.025754324313907385	0.513712908435875	-0.18099461666503233	-0.1294876602212915	-0.7776406982401387	-0.0021691245876641826	1.2855630845578703	0.6041331644129017	0.386940636415419	1.2474309022360535	-0.10591791144770071	0.6215606722868527	0.16259487121419652	-0.8357732224198957	1.2702465561227927	0.40772372881256	0.25771056700469563	1.415039936771813	-0.20953600397535926	-0.06891823881489333	1.9561880581256499	2.4693555907576163
0.18995204884643724	0.007466625939160261	0.17788727753077316	-0.3717796568244281	-0.9801668734735054	-0.9162214624655519	-1.0880874100524285	0.2616385321206516	-0.02172387617632263	-0.9765727389561037	-0.3218606993225566	-1.0667339607799657	0.7426409881810313	0.30872459814772896	0.3817792773081784	0.3751493494437995	0.8439640568738674	0.5010643804081159	0.06688494170219295	0.07717817400995605	0.5016613101246381	-2.046588613137045	-0.8690380391197292	0.5450068907021326	0.5852755250834388	0.8069823940540168	0.27058483808514294	0.42549330425642384	-0.062190530234109795	0.5391575631667553	-0.2472941560523337	-0.11404996543274037	-0.7139722150343724	-0.010095361908797838	1.2806480878849125	0.611357163546024	0.4703930878729995	1.1988361144961008	-0.03238950071291885	0.6126492114597245	0.14887827945005444	-0.877591326148428	1.247808194706685	0.3964164784554615	0.24679638834499412	1.4013732197759885	-0.2129491966181305	-0.10939650165481174	1.9396134941771208	2.5085415453209268
0.20984537652879828	-0.0021451652594116433	0.12909296028828307	-0.39797129572369	-1.027826758903434	-0.9100889040196563	-1.1096242121389905	0.20163181214947312	-0.032953557669054744	-0.9687776635507566	-0.3061298903469415	-1.0069802162952513	0.7455992514322617	0.275784704778837	0.40171439727366637	0.34720603373638004	0.8176171932303001	0.46522065645226307	0.06193969039155726	0.06918286939396494	0.4815250812171973	-2.062461996984122	-0.861309595939456	0.46308668714155415	0.5890586582789428	0.817108750861926	0.2575000507206641	0.4008857268864259	-0.09137213837751154	0.5421578119946082	-0.31096484524516466	-0.08326611595538966	-0.7057100095437817	0.011787991563643064	1.3191340108492813	0.6396831622495297	0.5775602246600728	1.1713970876020237	0.01439780233141047	0.5916133497303909	0.1467232356935191	-0.9164099473009383	1.2463916280163412	0.418480772378458	0.23546083747614355	1.3759866285347389	-0.2120410566729353	-0.11602668785457027	1.885322490216438	2.5088723955697176
0.20618252114776214	-0.02629307888092966	0.07507289901266183	-0.4161398312291113	-1.0989623753622388	-0.9299354238977424	-1.1588892418230143	0.15523996689546832	-0.0545835413326212	-0.9633337094102066	-0.2877867149177422	-0.969369248440483	0.7301397939614727	0.26819524664073024	0.41245137044712504	0.3226123350663488	0.7851343991567796	0.4270255842049064	0.029587602049472854	0.03657624923382134	0.4790377248345871	-2.0592020953259937	-0.864132759410033	0.4214798919426389	0.6005750237246904	0.8312545944936236	0.2119484568659146	0.3823191074899986	-0.09954668672198075	0.5267400832454857	-0.3416967604496085	-0.08352211792927024	-0.6569474238235646	0.011082547588160426	1.3690710200486003	0.6528394782116281	0.6664843263473933	1.164980804770966	0.0707332338232464	0.5703995727526002	0.14368152666670886	-0.9392543748990626	1.220279261430515	0.44576456677224396	0.21531477677963112	1.3569717836992943	-0.20032734681764017	-0.1081762681898216	1.8148187833936038	2.537236097979541
0.20285566607522915	-0.07388939571328798	0.02763277160580028	-0.503642850070442	-1.1578740059207822	-0.9461156603351849	-1.1973296880285231	0.09794934436581527	-0.05477176765291869	-0.9819768867452888	-0.2639873281605032	-0.9199644186495469	0.6619783551570737	0.2505609828210079	0.4300753235100778	0.3090969811653351	0.7736128224534162	0.3898951729696785	-0.00790977898627449	-0.0004983307918170158	0.46040186021090335	-2.043866283853876	-0.8704980753138944	0.41137027291754824	0.5886058293891716	0.804218181941639	0.16700395541125043	0.35498577530221626	-0.11168980593963054	0.5179888786616995	-0.36581903982027353	-0.09111374010016271	-0.6295494943407978	0.0023915077388961432	1.3730767377063873	0.6700631013304916	0.7149304036100801	1.1240370205334693	0.12059706786680802	0.575872036483082	0.15247183672626083	-0.8893718479513903	1.1826076556925422	0.4516942897537552	0.19058150498806417	1.3403442832351473	-0.19108430340858729	-0.06661377212422019	1.7479409578110778	2.6019705897855534
0.20089541315432094	-0.14659036395108074	-0.043670292744030705	-0.5824584903413816	-1.2373392884947954	-0.9946298663937251	-1.2135960930976992	0.05897007066964079	-0.06580731721708237	-0.9833864604735906	-0.2184370103137982	-0.8806274090075984	0.6304169967398835	0.24029831923150297	0.4520586253451002	0.3066007848029483	0.7575757377689386	0.3645485396008969	-0.030900657082412665	-0.02490087454988204	0.4841498668793946	-2.054054303455339	-0.8637040548063377	0.4140471955294019	0.5989234728255698	0.7489242199087796	0.13304188675923723	0.31574833405008335	-0.10888201636585301	0.5184357351475168	-0.36585967603017616	-0.11810876036408224	-0.5240217191878095	-0.0069150653369868895	1.3901733953303954	0.7193818301854282	0.7515179193423613	1.0824779067508516	0.15522221133458544	0.5868504538731671	0.20410563814802618	-0.8735189681802934	1.2134835884426962	0.45745358569047856	0.17440017371399955	1.301718745462757	-0.15759638098438514	-0.02957378908165732	1.6690486810646046	2.62555344222965
0.21085187072646683	-0.25667812802729234	-0.08324618009627825	-0.6656543855035653	-1.2787894212275825	-1.025297075832168	-1.2316618504457186	-0.0008313558695455248	-0.09051272409314645	-1.0154309754067685	-0.17735552409028557	-0.8360886895050076	0.6157768436544633	0.22848063924844028	0.47720138695986564	0.2895269742300467	0.7387295290703025	0.34974815392632597	-0.06837663291180496	-0.040749257050861035	0.5084385044328732	-2.042798459703372	-0.8463560559232123	0.4498875193500126	0.5916745690219648	0.7354160890199893	0.14065642285481222	0.2960116157140398	-0.09017825711971841	0.5465819477234225	-0.36811029688632224	-0.12648390372776044	-0.39889185455601694	-0.0304917586968379	1.4355024162063685	0.7986235945537119	0.7684988932887896	1.0555577468494428	0.22632816564145303	0.5749050147797037	0.2730201421620497	-0.8617221118214268	1.2801776366638262	0.5024320683486438	0.14416214220124385	1.2896698243764195	-0.1519678945818693	-0.014714318788174951	1.5890842487576902	2.5932809804519725
0.2681888919810734	-0.34021410540402197	-0.11277901049094516	-0.7221787181870984	-1.3252092309625463	-1.0196901652530634	-1.2534060732372405	-0.007720893407174514	-0.09775471652438553	-1.0464509525921206	-0.12454944272867455	-0.8216622658316679	0.6069746122227234	0.22932539440148086	0.5536059760482147	0.30063130119003223	0.7354849942505441	0.36152230519262424	-0.10007320302533111	-0.051583309760391924	0.5229878356023875	-2.03508103512842	-0.8416391870082147	0.48143143941727773	0.6008912847379946	0.7620020724970582	0.11140718873453988	0.2770140615808483	-0.030001391388714622	0.5532709429726607	-0.3389053654155275	-0.12353445068323429	-0.37224617232508594	-0.07822651006453374	1.496167809069199	0.8932540070125125	0.781780730810004	1.041441721542058	0.27351562175974303	0.5939764828540146	0.3409661852166586	-0.8630434356656835	1.354361764085481	0.5487014633272616	0.12650707226639274	1.3028245725641798	-0.13812957160746572	0.023714110980433602	1.488871628333264	2.5662138533414636
0.2894051267076755	-0.4311800676984001	-0.17794163148059786	-0.799836447599831	-1.3261801325595761	-1.0335705082229216	-1.2774347404768382	-0.0546644862518519	-0.05460186306386848	-1.0668454753591434	-0.06824587694038872	-0.8209506966848501	0.6009280853934327	0.208000884386897	0.6091162618539603	0.32307550022348985	0.7287702927089414	0.37674155038427937	-0.15987026858473338	-0.009249584188022774	0.5229696631356651	-2.023690003645057	-0.8395383058797462	0.5092169278619549	0.5728234043046792	0.7972562079189801	0.07105219478161348	0.24116560099315998	0.03330284972121195	0.563091422284048	-0.26583520828598683	-0.07296087286136413	-0.3460315375027855	-0.11006688663515182	1.5275841492124198	1.0081580517316617	0.802539566782302	1.0715593612084613	0.3223252281580261	0.6318619651725161	0.4235776500294307	-0.8911184715211545	1.454936625126389	0.5640296897066838	0.12108030896674582	1.3592724836776502	-0.11014773577147532	0.04479935627735582	1.408368676631076	2.568755907376572
0.3098710109695485	-0.520386150626232	-0.21643509874633954	-0.8295124840421453	-1.2936716687417806	-1.0632379560323701	-1.2909600181601075	-0.047664048995935716	0.0015586783924945503	-1.0824330796355754	-0.05414012736838196	-0.7984428851468249	0.5940335331763339	0.2151161681193628	0.6913043855083179	0.3395367731205189	0.7483609090215457	0.36306051300352965	-0.17737843009793886	0.010368583297318438	0.5245824695572662	-2.016562842874803	-0.8364173373479424	0.5149484804389094	0.5547076996167493	0.8332526030427765	0.06620794790811076	0.2071047787010309	0.10740224277779994	0.5809861827330141	-0.23757272429870335	-0.059731001156643	-0.31183974466979525	-0.14534594406557805	1.6317205833372956	1.1363593399699896	0.8120584587072445	1.1017968175189643	0.3611706829412573	0.6893777787575404	0.4788246396927961	-0.8541998985095095	1.524860885073027	0.6343724969730796	0.12302724010583665	1.4017451565006982	-0.061783044633146746	0.11405834154491601	1.3407898162397196	2.5531190815254345
0.3115555326955865	-0.6640781727646051	-0.2021508807324494	-0.8353721224114409	-1.227199058297953	-1.1067975260355827	-1.2726546904278826	-0.03076791811784081	0.05669940259222885	-1.0972250929971836	-0.021030110846961058	-0.753570179741429	0.5852040923738622	0.23293494424882827	0.8250115935957376	0.3210635958499733	0.7441720274765219	0.38928173323683407	-0.20707757013722955	0.0456896432562268	0.5544591406278416	-2.0163226835089167	-0.8039291695195956	0.5335464288041025	0.5706584925638757	0.8488824919423543	0.04149638969874492	0.18551189233335236	0.19058586234564606	0.5897894607189939	-0.19450928231995948	-0.1017292886170739	-0.2540899595271809	-0.16918413928446874	1.7418930339959586	1.2336328836394408	0.8600700120888364	1.1336619524777005	0.396452168136579	0.766859869460586	0.5475013909037201	-0.8315540624622215	1.58529648394933	0.7073188663856869	0.10511296241808485	1.433461485905297	-0.05271555208616598	0.17552565544535031	1.2715887382818172	2.553476757470073
0.32433409151359033	-0.7866238841547918	-0.17107129222277545	-0.8432352512788187	-1.193017965384033	-1.1199343054963946	-1.1890474278901588	0.03467770230075006	0.09520646704575587	-1.1064439491114546	0.003989453932830572	-0.7294074062447835	0.5795581479470121	0.24002199537486346	0.9095218814208579	0.3156788620098481	0.7659234348272121	0.4320010003218985	-0.27579762299065436	0.06541834862597408	0.5876295712918276	-2.0173202716235124	-0.7725249659084924	0.5749794647086512	0.5729398798337447	0.8665914666245698	-0.005831601514166509	0.22073818317752503	0.26851229541885036	0.5876282349645116	-0.18161978912507326	-0.11523533214816298	-0.15937471661983427	-0.1855160963530629	1.846909296053623	1.3336018818134576	0.8893660179343865	1.2101252793189683	0.4030178525682492	0.8536553001402158	0.6211131486927425	-0.8298513947385999	1.6118883672906652	0.7864859127891316	0.0872531651775765	1.4644915388831323	-0.02236849462450505	0.22631337030584234	1.2216858920436622	2.60986053790005
0.3423033277432229	-0.9054129655617089	-0.14539293335566625	-0.8537768107892598	-1.1465767288552038	-1.1604224428662002	-1.1136060778762702	0.0982576283888991	0.11846529876223919	-1.1484147205713762	0.03874984523694925	-0.7060489493477116	0.5542080842152108	0.2522220382166708	0.9788304634063589	0.3059684254239354	0.849323327037585	0.45516526295496795	-0.3169486781584254	0.0860957397924573	0.6321316707363167	-2.0315267539904744	-0.7544679565106962	0.6011214044714634	0.558335010148857	0.8987710680082902	0.009687685944548469	0.29373084114199005	0.3256279856877113	0.6173648667207084	-0.1253855263444249	-0.14129788461631163	-0.07139724528056844	-0.20404806095488404	1.948511825732067	1.3988940056205208	0.8917406928091239	1.242250355471683	0.4242622399877816	0.9414575218140554	0.7028204984882231	-0.8652980252708711	1.669907146760261	0.8624749770349525	0.07756256203126015	1.487322008333393	-0.003556071803437476	0.276886084560879	1.1843393650006973	2.6756064861809357
0.3395475225223612	-1.00235437525312	-0.13753024627104724	-0.847778527830363	-1.0830650334886631	-1.1873630003414832	-0.9885700965774529	0.12645762140509917	0.14819113017565105	-1.183734480650367	0.0923091880888685	-0.6764070291821337	0.5469114379639641	0.2146604449446962	1.051761339841596	0.2971490265090443	0.973085636930543	0.4847281423673566	-0.32522899034770286	0.12554507985021407	0.6604227940853745	-2.0384344398130536	-0.7450872814129934	0.6026764736407441	0.5303434660693963	0.9318017432756672	0.031228807185084743	0.38360280527139795	0.3447335099460288	0.6349844538691773	-0.07316799661953717	-0.1550676877568534	-0.003176345249458236	-0.20674226584975805	2.0405277105633592	1.4506490765439701	0.9002817851509001	1.2754537814212934	0.44666967855146	1.0112494875426163	0.7814425148893525	-0.834012397378215	1.7594613662655256	0.9421896543551072	0.08065475304082366	1.5000832615918145	0.036607736523738554	0.3304292669510564	1.164755528261205	2.7045986763220524
0.38592309873499414	-1.073987572308476	-0.11959810173893284	-0.7830421694550711	-0.9862842231221023	-1.1767558092144168	-0.8582271497047527	0.15406047531802547	0.12598381950756715	-1.164646463988078	0.1193959171658665	-0.6543910527994481	0.5968562030634175	0.21098353698909325	1.1049569459483364	0.28658952302067076	1.12319508379463	0.534732595141128	-0.3051139341574978	0.1789376646877678	0.7337657339972699	-2.051458451681549	-0.7124220329981866	0.6379711738004209	0.5207282718550696	0.9774574713770654	0.06242584958619901	0.4609125279161249	0.3604833832503195	0.644130492840432	-0.02130681519687251	-0.1171328498091074	0.06806341616512937	-0.17721899278072084	2.133564949934915	1.5231037681122566	0.9446559257404943	1.3649608761447842	0.47793716364793093	1.084192646289437	0.8548503287601197	-0.8200634310679605	1.8087100728112948	1.033994420242095	0.06300628034763103	1.5213501736228479	0.061864962018595634	0.36656120605719994	1.141260607855799	2.7471748878748996
0.380592295634169	-1.12877145113838	-0.05485478264792677	-0.7196115079290997	-0.8845350749279811	-1.1540793307929902	-0.7416970558374499	0.16716555520617324	0.11447944354752515	-1.161607952708986	0.1416938667835	-0.6447330096286631	0.6217301028074121	0.19087903125869016	1.1797241288263993	0.2879639708911471	1.233045294130629	0.5816499815865417	-0.3066470658466135	0.19717283710496508	0.7852119872880048	-2.027754042853373	-0.6657466429275938	0.6598066932612934	0.49563459596827136	1.1058134000406068	0.09511855899299204	0.5544201180213488	0.37171111741180274	0.6653390917365287	-0.023735610204130096	-0.082937192207131	0.08013927884169189	-0.15852491448469305	2.215922401251938	1.5372318829749947	0.9903684802668427	1.4156128547402083	0.516317851404749	1.1631880631646525	0.9115194728053281	-0.7625688722248974	1.8549126800820956	1.142300837156702	0.04671737147168522	1.5701958382099777	0.07672534725563232	0.4358424821921303	1.1212114196537863	2.850446152404704
0.4135399133294042	-1.1260973967906835	-0.03141425354359366	-0.658607888504607	-0.784040733349608	-1.1211166450959271	-0.5982218054578478	0.20851636349821798	0.10247348538864383	-1.1226309619836967	0.18481586507549239	-0.6523110893534805	0.6345638560025817	0.18075286231759763	1.2481318842217226	0.2924673165851511	1.3737064905097325	0.6095077238450304	-0.259416802345482	0.20328706376797395	0.850092236603175	-2.0015656662402153	-0.6439778106137057	0.7015645714015075	0.5042219031977065	1.1712903781176416	0.091089899146831	0.6476833780089875	0.37501312360568007	0.6913731250333185	-0.058484258464334526	-0.04438484646784303	0.06469624066596841	-0.11983947423045851	2.2636440619306737	1.5163611763033789	1.0640893508495253	1.4649945738291195	0.5433752273887849	1.2904183970171448	0.936674373738773	-0.7367347627842938	1.885361307070177	1.2084589985337197	0.05009526560790656	1.6071958473657695	0.10008037485815165	0.5220335435897617	1.1045108674212567	2.9964097454279544
0.4023193110988094	-1.1313159665211363	-0.05296947707401265	-0.5978785111254796	-0.7194014529558961	-1.0782976937957847	-0.4858611751735606	0.2590704729077238	0.10470362956466794	-1.0636900727962826	0.24218956446736156	-0.640585121019486	0.7023167007564913	0.17175955449753	1.3189908436761433	0.2754351377082023	1.4881781232569589	0.6450247578596855	-0.20925986335725866	0.2458562552869712	0.9163570007267478	-1.9811595003371179	-0.6116469016517665	0.7438170166285699	0.48785123754458404	1.2282317252250219	0.11780134013423202	0.7404524212963686	0.38983962220867563	0.7204193096498909	-0.10492519465844749	0.015924563997058255	0.12573018991969448	-0.028104696901064763	2.308932179407594	1.4969988058694583	1.1252130121196189	1.5231097077985383	0.5581548188287221	1.416110287250626	0.957592257974779	-0.7171055083433278	1.9294617348684013	1.2700836208072113	0.05221702365094501	1.6775491248322094	0.12319822305396481	0.6001316115073573	1.1136947502286518	3.121220766309517
0.4343869997350051	-1.1018662081202752	-0.02440880589620753	-0.5220764862197159	-0.6632190602659693	-1.0332568863864329	-0.3728383190421616	0.32842423378626756	0.08313396176721165	-1.020211015898361	0.30033328440658474	-0.6319961210397735	0.752956362951801	0.20965571527090612	1.399669493370023	0.25527205466093267	1.5688392733002805	0.6760449406774793	-0.14536337645955402	0.26749618945845755	0.975657166979012	-1.926145344727224	-0.5766227087972027	0.7684457619599755	0.4973451220492966	1.275165249491576	0.16422390366682546	0.8378558651589929	0.4015604316123832	0.7501222860840789	-0.16452601113641424	0.04756640796868751	0.17651619560455428	0.06393360714502065	2.3775005439861046	1.4480761820978314	1.1765958167054464	1.5683242446214805	0.5675125061532105	1.5480375836623843	0.9709205928678042	-0.6790937369460892	1.973821843660297	1.3335518144248713	0.04734889774979118	1.7200508312000438	0.13712608363571924	0.67274328408986	1.0960173151549544	3.2061330355666677
0.4503417408414599	-1.0685173268747103	0.015351884885443501	-0.45901909858882445	-0.6410182234720903	-0.9860045296887892	-0.26645241059001396	0.38570969818948864	0.08248828989936344	-0.9557092062308807	0.3742853602876953	-0.6173719843105453	0.8470448553106864	0.23052894819057618	1.4901686244737384	0.271447021870615	1.6229578571659424	0.7552616188327113	-0.1162912143736817	0.3343936135527256	1.038563432096476	-1.8568639527283028	-0.5470204261128051	0.8115747943077789	0.49378084704659725	1.3171203471406399	0.1815076166701538	0.9241587265473787	0.4105990030086205	0.8076323772033968	-0.16248951184783195	0.08736462998086066	0.2458696379399537	0.13592792463370296	2.371535972126558	1.407899789707239	1.2423772712326027	1.6298622761100472	0.6018372514209892	1.6471646341806576	0.9920533271139507	-0.6672319718436031	1.994647160173918	1.3975001270859635	0.04419743797242573	1.7940367049641668	0.16423788063602546	0.7289364107240568	1.1130867146663004	3.2753050084315545
0.49042522159082413	-1.0114905733946968	-0.019262263332820845	-0.4115782718745426	-0.6140646559639225	-0.9482786203248658	-0.172819460630587	0.49378585806789516	0.10098013613790235	-0.8821090317281772	0.45440590257763114	-0.5962106874606377	0.9426132351110408	0.2533584562014981	1.5051834558705328	0.3506374695959827	1.6831227200213579	0.8084946694391462	-0.040648717785030354	0.4250974168955528	1.0966051550282234	-1.8063710668613744	-0.542491623908091	0.8388683589214864	0.4886283024799763	1.3726973682868937	0.1939876828633176	1.0198711528684603	0.3883409930581188	0.8520542214165806	-0.15766786924976908	0.15347054574526195	0.25018956725973945	0.2066925474004065	2.3500429003206236	1.416092932364791	1.3207500016481306	1.6940616586510278	0.6362096069695223	1.7451195371796846	1.014791438085613	-0.6299235884702424	2.0255107271624686	1.4656686686468388	0.06549333404572216	1.8679575988899586	0.22932314843049273	0.7717141173956762	1.1474564132696325	3.3053842779615543
0.5595957819616715	-0.9720940730430605	-0.030689016555934902	-0.3747947957565224	-0.559822727293439	-0.8876170896135912	-0.09506138019775501	0.5765322299956593	0.1693327819604095	-0.7987039363549276	0.5265762267154142	-0.5690875499157886	1.0455190752187393	0.2933220440599473	1.5697171664024594	0.4345104899743643	1.7504883974866494	0.8509162287940972	0.0028335589475917576	0.5407904873310878	1.145729875695189	-1.7781715616680611	-0.5299855809135635	0.8446320479251813	0.5255007733576881	1.4443286299348828	0.21492100611862205	1.0869613014477777	0.3775184480424448	0.8846048690450026	-0.12515264960305952	0.20127930224922302	0.21397385389092216	0.23477101334553666	2.36623768800679	1.415202074284058	1.3478389559965511	1.7098490246040718	0.682796266687815	1.8399222006001668	1.0360561360435714	-0.6085815821153135	2.0466754151334268	1.5289926492354577	0.09840761112219193	1.9365901336653977	0.2591753677323792	0.8347221454049736	1.176019283444978	3.2958573236932933
0.5750502894249736	-0.8848199712494818	-0.02363232089871408	-0.3305824073429524	-0.5102290737171499	-0.8194094935877392	0.005701135936385077	0.6692812338227896	0.25324358540746195	-0.7409886136911383	0.6174700745351464	-0.5368054236392487	1.1419596665142189	0.32821710100015294	1.6350896757670808	0.5527340132862473	1.8004499424682117	0.9021553442421881	0.03851915142603748	0.620419488005373	1.1963458744125506	-1.747912603992076	-0.5257966358010869	0.9162865412450731	0.584913216452031	1.5140763868459215	0.22711964794112616	1.1258673612959593	0.38085469557258766	0.9214938723741923	-0.09834369158537021	0.2556230909591515	0.2309896589179426	0.24230643196079046	2.3511234613270404	1.4068504345594781	1.3750200952610379	1.735731450520144	0.742984730186427	1.9359367808307268	1.0460482974288836	-0.5337902174336153	2.0195792835133757	1.5597198367058966	0.13796882198374089	2.0369579281420362	0.29372259625376157	0.862953578354747	1.212881513418806	3.3403279403386366
0.5787854677423689	-0.8118266150622524	0.06649429276035382	-0.3144813521461983	-0.44629285999714946	-0.7466904548060107	0.08649276197288173	0.7940990214988988	0.32910130296860707	-0.6747437013210404	0.7149988378829412	-0.5106854334986343	1.2185495102291368	0.36952118190408484	1.7211775573220571	0.6498014723961183	1.8378343197035807	0.9190674373109582	0.06284078471484356	0.6681770619427314	1.207642334038779	-1.7398157429157988	-0.47765639972775575	0.9690940636722163	0.6414956155440772	1.5790958238100152	0.24195485325001825	1.1736375264207743	0.42233122619108326	0.9769768254670799	-0.0944238602609159	0.35057810188921307	0.26766345053933827	0.2716739511805474	2.346886924449472	1.426621980581368	1.3790463434627322	1.7564404374388691	0.7985912709514736	2.0521070655909006	1.0471541751460527	-0.5202961277046951	1.9733849200836437	1.5807616162834133	0.16425670184997126	2.151021047759362	0.29065259935491083	0.8495392704642667	1.279285983020016	3.3993214777503846
0.5739940732085579	-0.7612786603858966	0.1317531978896958	-0.2739087651013871	-0.411178362375464	-0.6715213374519006	0.15553446316469366	0.8893945476417281	0.4540205785214807	-0.649419584126038	0.8339015867372709	-0.456911567861468	1.285025026190359	0.4198219051878992	1.8015620498701193	0.753468408011876	1.8087044348279857	0.9378106326206728	0.08323929772859885	0.6975954582623833	1.1776043823260434	-1.718727946763499	-0.4523357806169618	1.0285861019800868	0.6855291738307269	1.6395291815876636	0.2737586988769777	1.2480740935766534	0.47974595746333026	1.0607398941700847	-0.07801152025370109	0.43580038323047265	0.28522668577531973	0.3126544350036667	2.3479395426499634	1.441473926233718	1.3765225940668224	1.7191683225663201	0.8567903048614148	2.1442001844334104	1.0430469409420489	-0.5150659202953458	1.9565180212566198	1.6002414574546755	0.19539334152087434	2.2116443654730418	0.3030345074182555	0.8309750802553004	1.363891508738794	3.4373449854936204
0.6169478704946862	-0.7005359891687377	0.19608497993203047	-0.24994305747033646	-0.3925732094271372	-0.5811732176923308	0.20000551076730524	1.0047494256970553	0.5665583996486871	-0.6205651930802487	0.951480055247211	-0.38493926187388394	1.320001160634391	0.5063352811466748	1.851339325250071	0.86127353420533	1.8061255892844603	0.9593475901861466	0.1473577501297792	0.7779698549198184	1.1334237083867045	-1.7037048252094102	-0.46746202151661126	1.1000584888817833	0.7412304046831082	1.6506773011918294	0.3106865963723539	1.3722950444514634	0.5358389731557259	1.1672631952430161	-0.01749013732832465	0.5054313685988527	0.31349936340250456	0.36871222813477766	2.394714635485773	1.4455787526180681	1.4143190076924204	1.7427163547130302	0.8948275184499325	2.2221333426193093	1.0378763627792282	-0.5102669108034695	1.9255500322811954	1.6207645876987045	0.20260125366116397	2.2606951036648453	0.3086763292091002	0.8045712760154633	1.4408531808070193	3.4635702967201416
0.6112418921614967	-0.6540796152278542	0.2780849016073317	-0.22861464417554456	-0.3691296185890598	-0.5186884103607555	0.21858690475136755	1.1048592771095316	0.684357591739764	-0.6312235098530937	1.0328963777972422	-0.3263111546416619	1.3509624012637744	0.5634854125937346	1.9073636819193631	0.9795210935517918	1.8033062154867423	0.9905859076668717	0.1184140192820371	0.8521656117373553	1.061040501873579	-1.6830624234638578	-0.4680202001701986	1.1532505354799671	0.7727093502802417	1.663132850452922	0.3696433248149864	1.4474199958931477	0.6019121969916623	1.2155996254011865	0.07850978270435366	0.5084258159296973	0.33171306308286475	0.38253616165115206	2.433659921244524	1.489456574343944	1.4367454369608335	1.7634375263752227	0.9254250588815006	2.266095153952761	1.0726122654339094	-0.4781551495036549	1.9085539799440916	1.6569334597907652	0.21471123557501115	2.2983243856576365	0.3205267267947661	0.7763090757376677	1.5147158252729351	3.4539679750206895
0.6263423185822058	-0.6128751210369796	0.39824906090943735	-0.1920856037329462	-0.30490414315187525	-0.516934778401797	0.2509837261381289	1.140906723323041	0.7762272184791674	-0.608322808690317	1.1020054494664948	-0.28142223545521916	1.368172328251643	0.6280458251648617	1.9519502466960854	1.0994549873776862	1.8227466383042574	1.0264910780066487	0.07182591197155744	0.9089911295767736	0.9957570509530085	-1.6630544405577115	-0.45719825376768003	1.1940359736941415	0.8219747482607721	1.6571504411342375	0.44477275882971556	1.5424154838717257	0.6291055248759095	1.280158331198329	0.17725889863006028	0.5039232842436294	0.3632096972315043	0.36866745981460824	2.470453663868988	1.552089744750506	1.4485113232666071	1.759715087245826	0.9695699913439544	2.298448518604533	1.117271621095025	-0.4287339413372792	1.8792512468645906	1.672848769899445	0.2279184877466222	2.297985129218558	0.3199523525688874	0.7351543765101033	1.5844253559484105	3.431834221118014
0.6443117054846225	-0.6031448942133192	0.5012109715770725	-0.1503170166569607	-0.2240072829127242	-0.506143536901204	0.2783357888592527	1.131674536697561	0.8722068451655991	-0.5888368759453091	1.1440975649537624	-0.2413771512373284	1.4052481191371462	0.7004124422620469	2.0059254720913917	1.1981264204311413	1.8970507359203068	1.0657973056966366	0.062288270933836196	0.9923299028642344	0.9669570985357273	-1.6651630115805562	-0.4245863875921224	1.2862374687932205	0.8490187565371091	1.6734405642304684	0.5116021981296628	1.640474744960894	0.6339586636026177	1.41012923355014	0.23902281181976734	0.5425175212150071	0.40850123893183543	0.38315554819557923	2.514459349443273	1.638465968415782	1.4350701147443454	1.7441094770495091	0.9923492435287631	2.31237509631758	1.164986863702402	-0.3944562837781575	1.8493054941817135	1.7380563736853585	0.2311085733098265	2.285293322497666	0.3052319889093037	0.7117761497560003	1.6486900376923175	3.439703091900058
0.675188024417081	-0.584546799961173	0.5430479832420211	-0.12558038416505116	-0.10644154507440814	-0.5103943643281671	0.3397578797781916	1.0977111970813778	0.9472420214775813	-0.5369916900351017	1.1764277718947977	-0.20736880972983368	1.4290412022104053	0.7972580629584595	2.0409806491136897	1.3117799472085598	1.9627491152599486	1.0529570596692515	0.06879934552147537	1.0181114672603797	0.9462427580306843	-1.6786023209545404	-0.3686034477352627	1.3721015492441135	0.87107818753706	1.695199844567913	0.6070495926163383	1.7639038995607759	0.6570099311766052	1.4871906862581532	0.29257664767799174	0.5857182421891192	0.4179488247961605	0.414678486200486	2.599802658923781	1.751178158295679	1.42475763837947	1.717973202311192	1.016218997858473	2.34542128387805	1.2107815435287776	-0.37503920677194785	1.850138122129675	1.8013414166363284	0.24125842960126603	2.2689420129339224	0.26990559269842096	0.6709526008862634	1.6933019680526642	3.5113021515321337
0.6768856546753341	-0.5288394933669085	0.5943177346565205	-0.1113152271053228	-0.008187776547056741	-0.4904639174797529	0.3703305135239038	1.050320377481294	1.0116190094211135	-0.5161641224153504	1.1961789987353244	-0.1772286498369259	1.4516914917129282	0.8690733661662918	2.114353789789142	1.4009239415639094	1.9931335736432048	1.0515919258397328	0.055661737960403045	1.0300103931282696	0.9166954629194499	-1.654307764537424	-0.28127863270134046	1.468615168513082	0.8622087862992119	1.707933948651651	0.7099248323090512	1.8177969805191982	0.7087953867667911	1.5520633715837917	0.35480006262582864	0.6114285980022929	0.4205680635175718	0.45119390995492187	2.7163310394908913	1.848942781462823	1.4103694989964044	1.6924289030263497	1.0544353167888763	2.367557080466962	1.252805987390405	-0.3416136375278326	1.8489276514660546	1.8656915537371486	0.2314402443138462	2.255462152854543	0.22558542958746125	0.6210020291878172	1.7460912958688986	3.6058256843873537
0.6638263924605853	-0.46387200133605316	0.6271086961006702	-0.08284737922953257	0.09130338932602677	-0.48265134722430936	0.3817588688872656	1.0082515064086555	1.0444381721465978	-0.479805175315119	1.2079938917696582	-0.13748895514002202	1.5084910531155777	0.9472298906216196	2.1808152660593674	1.4656135780339945	2.000174491629555	1.0402407305161137	0.10947481592259409	1.0145801633075213	0.9090959644920321	-1.6361047017394423	-0.21907086169179296	1.5435904259294788	0.8288408323053325	1.6837838381981398	0.8090479783990258	1.9149888156697508	0.7028990286618584	1.6027495178212317	0.43461114180575666	0.648469756332129	0.39141118251248946	0.500375837800517	2.8196658379097865	1.9705833642834285	1.4344600576345035	1.7000443676936914	1.0666915633488243	2.3722372980616675	1.2749420820899988	-0.27182371057682425	1.8650635963849673	1.9029063506805248	0.20671974137710208	2.2429128551080604	0.20089686315205618	0.5946845958808612	1.8076044242768483	3.678866944524775
0.6338907237191514	-0.46478247520391924	0.6895567255390856	-0.05050662424642296	0.16826829897339904	-0.4859038854252658	0.39342724894023917	0.984190039850116	1.0882733265918503	-0.36981781398749536	1.2051361334872939	-0.10675831555066675	1.5562994291230718	1.0362459648732716	2.236806393572865	1.5248299004530481	1.9922725918242215	1.015462476198632	0.14592853098787806	1.0609606962079803	0.8996746762757073	-1.6182137328812463	-0.16108139356856324	1.5709286476556696	0.781493903000746	1.6475563018385313	0.8580888064720812	2.0096370245803783	0.7114445248158714	1.6332445230072046	0.5066216316155285	0.6950714247410655	0.3302053704855159	0.5708028276233245	2.905601847115604	2.078837273816133	1.4729250477330977	1.7475922828907067	1.0459017407526863	2.392149154044867	1.2962624011165722	-0.20104426171161488	1.8797390074611688	1.958773833563378	0.17915710417107228	2.234840891557568	0.17286301930158324	0.5746055163483997	1.8941193119124553	3.7212758148320946
0.6312599769090778	-0.4446576717221194	0.6947747047222419	0.018011227221066496	0.2171390660916514	-0.49080551497301766	0.39780084708577634	0.9476277954249415	1.1233534765487012	-0.2577931314302626	1.2375934864536038	-0.053656126992053146	1.6055408319891082	1.0984532897352055	2.298875291915226	1.5684920193601424	1.9600650386052139	1.0023385526987962	0.18601205013688676	1.1407934435268936	0.9311244014969287	-1.5887548263312978	-0.12243887044896853	1.6511333781507265	0.7476581896912966	1.6043945284045615	0.9158365552508683	2.0941122719938274	0.7226163314614542	1.6842703006954032	0.5933080449247525	0.7184684536266284	0.2699759503628662	0.6259404634261181	2.980431940476524	2.185158812423139	1.5244937137940178	1.7648326795022797	0.9966523060464805	2.384540660772615	1.3225024581926046	-0.1476990809162351	1.8688447714885814	2.0215233342365257	0.14441858336893307	2.2691121729033656	0.156905322110629	0.5669694115113131	1.9375718185118829	3.750435346218738
0.6271119551632973	-0.4441376653057163	0.7200244438707349	0.03760429779546644	0.3110170815592852	-0.5089779126535088	0.39202117370803424	0.9325285322769317	1.1455461307881614	-0.1610535516847115	1.2625419584415492	-0.048849807269663634	1.651692459645377	1.1234569307452686	2.3798420858600657	1.5897312065097842	1.949371097758321	0.9824268519881206	0.2070112062138175	1.204447671778644	0.9822037981157079	-1.5722104703125928	-0.06965474822281778	1.7396685382267933	0.749819459864832	1.5334602464830211	0.9926082676111079	2.158173684061855	0.7176661756153271	1.7035697809290162	0.681693364394137	0.7253184458368245	0.20997804441291637	0.6432711530835832	3.0642432909143613	2.281940946392674	1.5676092392017549	1.8156735216214535	0.9557822807530695	2.38856677818917	1.3279958566752303	-0.12209033394631079	1.887141976741065	2.073171414895595	0.10616043414204042	2.3845837916677626	0.13573634566630471	0.5634117693088599	1.9663520776821493	3.790612574114333
0.6225706774510624	-0.4574135586554574	0.729786413259223	0.06303110610154425	0.40839924828742713	-0.5194910172296289	0.42009376480339944	0.9232521405079297	1.1785912368260385	-0.12448221022418353	1.2613395203168085	-0.03710702131333123	1.7207619356163648	1.1466921435336377	2.467502181186341	1.5959368371402243	1.924536555512986	0.9750758162579748	0.21858558506835363	1.233829521614955	1.042111606223998	-1.5656939448766711	-0.028495247607124928	1.8211114254231027	0.7514690898372186	1.4684348828205733	1.0659589330389045	2.139787958473267	0.7302430184256743	1.6628335022988572	0.733315417350836	0.740798031857465	0.14795574516546553	0.6313915862749557	3.096037494001348	2.375761166422129	1.5869382801510494	1.8372669178368792	0.9312051736807211	2.388871327232117	1.3780515466011927	-0.09033358081241573	1.9323072340106926	2.083726509901427	0.09307980644742117	2.4549927965241958	0.11164310906700933	0.5259428477020572	2.013251772928479	3.8128983402934793
0.6506788359943643	-0.4732709785207949	0.7521957702868848	0.07595095357206608	0.4842756768064326	-0.536603726479505	0.4540291671658423	0.9396466040448799	1.2341230820496645	-0.05835917632416556	1.274197010758395	-0.004530683003531067	1.7759969582019353	1.2393117654249708	2.5537365874949627	1.5798639929823008	1.8918643454392896	0.9456092028470676	0.25678285148764984	1.282101335028329	1.1136441141386875	-1.568349226607531	0.012259609736467869	1.8797304936972252	0.7748481337758972	1.4308216843857635	1.1328472482141771	2.18589581445949	0.7176981341958417	1.6404650260857274	0.7917831087449794	0.7861165873427703	0.083634711802053	0.6622239897761333	3.119938383634173	2.4523653304669972	1.626124293165337	1.8508315835023486	0.9111986535608061	2.4094017003437758	1.4036852249684022	-0.06668082891102851	1.9579606934436815	2.0960056436942494	0.0843927288830453	2.5198269353817246	0.0828720087474981	0.49258748078273246	2.076880829570399	3.8519757146593108
0.6617683529028079	-0.4789669918648851	0.7359253036494066	0.0992280089558671	0.535412059541037	-0.5441615710179885	0.5089866435896171	0.9556092343950724	1.2906530228897808	0.0015039469477854477	1.3415589749489212	0.03629708230895461	1.77149985387265	1.2539182489330059	2.652969923082188	1.5593922334809434	1.8624092007654127	0.9078616650959598	0.315116579303506	1.2905527093010174	1.176151720767432	-1.5518999291185445	0.009484814703663658	1.9469804880101904	0.7870949065764163	1.3962536235653187	1.198404205187109	2.2469135184297424	0.7081527910228738	1.6202123204208305	0.8246609284185125	0.8155459536492262	0.012795546382389583	0.6871146769789506	3.1538587273046064	2.4772446921255225	1.682165042934825	1.8732840041322505	0.9131790145245711	2.4223612563534447	1.4397702111892952	-0.03449201889966549	1.9831772293000174	2.1128997861093723	0.05911933453247822	2.565244758225903	0.08663163572849832	0.46346231255752324	2.133800773269217	3.8903224081668086
0.6826731469847122	-0.4227563338639955	0.7306188051765361	0.11524374440517446	0.541975086502036	-0.5576914820766525	0.584276104162698	1.0109787987039136	1.3031050098838668	0.017466655721069903	1.3931378792020168	0.0747577897608334	1.802713536997156	1.2501379696231492	2.6957959755381102	1.5586679422887066	1.7982961212829458	0.894220567864761	0.37051065877993394	1.2969498666558938	1.2014841393782705	-1.5236033788013699	0.017243795375772933	1.959897662135053	0.8026587830013219	1.3555111283995147	1.2685335852476618	2.3089344730407424	0.7370456305637693	1.5519864158170036	0.8616555087414127	0.8277285445517091	-0.050355540885468696	0.6700986125910882	3.1691492106418084	2.518372754839579	1.7497178234767428	1.898994828244485	0.9075984094732743	2.410089290451048	1.4465570721695176	-0.010666759199289397	1.9650655104715853	2.0808559074458115	0.026534706724681036	2.6062852158561385	0.09068845136368445	0.43384313719403256	2.2246819009286964	3.8973609597916563
0.7188406420757821	-0.40890306684194905	0.7588424818654291	0.1382480813105295	0.5491703377995285	-0.5678113078146216	0.6181582013574796	1.064993065292756	1.3139586571495454	-0.016519792629372032	1.4845062238789288	0.10772880901656201	1.8374644383167973	1.2249442587036516	2.713147924225775	1.5354775828829692	1.744626887928525	0.8823716568313549	0.41684839004032115	1.3306396332160673	1.2016056677494757	-1.5063210030587277	-0.012715020206262907	1.9559925993705414	0.8162439228119986	1.2848139144121404	1.3289756282581706	2.3206153974240897	0.7555416590365596	1.503622281582789	0.8688137334088772	0.8237069862711136	-0.10150320925092485	0.6535610529592737	3.1682733518575885	2.492420235956387	1.8273420695534575	1.9079780303660816	0.9082479497321394	2.394578220466448	1.466496679963412	0.02883566568921351	1.9544543130423648	2.034167882782672	-0.01162203651349468	2.6156567761732576	0.10102242479081172	0.42870336237527445	2.311160780070728	3.8504504822382453
0.7405233597419023	-0.4031885479314387	0.8177109154653996	0.16120214050756762	0.5620395380300642	-0.5661990265425314	0.6882602513673743	1.1038194177339773	1.3530169635119476	-0.028408730126212443	1.5838145351056134	0.1198120586795058	1.868596493329108	1.246319898635393	2.742617438393116	1.5180163467443588	1.7315672970361402	0.8762966576740372	0.4692794700431153	1.3351927159323442	1.2040759874445337	-1.5069070483307638	-0.07196905999845063	1.967351643714053	0.843312602706576	1.2237523266089514	1.3928495911525574	2.3898366047106068	0.7565243853873816	1.4862692692104749	0.8871859890783191	0.8490558362666258	-0.1774730902612532	0.6302732337322149	3.1475041204456824	2.440659661662555	1.873404004152065	1.8944093031194562	0.9087002473993074	2.366010264365671	1.4874320139464343	0.02662813850215031	1.9617693480175258	1.989472267086014	-0.04760669113920586	2.621241213670443	0.11967672800740854	0.4563145062219527	2.399603608158652	3.803377773095659
0.7886090720538674	-0.3774399028145867	0.85933361727104	0.17117540955733607	0.5543115630700908	-0.5790059877339842	0.74703298459246	1.159804294944888	1.3933245331624469	-0.05497989855232747	1.6956509680226965	0.11949086650345726	1.8371424607631373	1.2350768744603857	2.7335854373800585	1.5301096020385647	1.7460468246109428	0.8580378646909257	0.49481782715255235	1.3691428761863247	1.2225267200634846	-1.4784530604277968	-0.1115070628082155	2.000563458241017	0.8704243441340973	1.1798011169542082	1.4402070781379792	2.4065800861734177	0.8000873547623264	1.488459943371715	0.908749750156268	0.8561478667066726	-0.24690036684632446	0.6237450399693516	3.1049985084205636	2.374597203586144	1.9272545248422475	1.864432803398221	0.913237960586458	2.354773346585181	1.5354646238276737	0.028827076089263787	1.9511073135683805	1.9549232007201607	-0.08986053426149147	2.6261492652890883	0.1513044590125087	0.4624947851202611	2.479145257412913	3.7767194184933066
0.8468909623374529	-0.3238422307922075	0.8991968040723599	0.16463778390922162	0.5565805266229844	-0.5863341374063067	0.8098267749678676	1.1487153203539384	1.4117741794066607	-0.1295031204624026	1.7866124454187298	0.1080268753559348	1.8113086748849931	1.2071265940941243	2.723259081631773	1.5411404967059301	1.7684596846606617	0.8364578946567051	0.5242908503756196	1.3483281311532833	1.2176008458025804	-1.4863836435743472	-0.15109489641451718	2.0683462772917114	0.8889318814600597	1.1533064046317931	1.521340116390421	2.4097796839861396	0.8220691512669525	1.4900421539368822	0.8738182389515018	0.821370386436786	-0.278998103558677	0.6022943180656118	3.0701599683811756	2.3400442926370655	1.9278857107983847	1.8086693249180772	0.9549570358866578	2.340549545751182	1.5499915382188933	0.025183654110615412	1.9453022754823444	1.90812135834697	-0.11167112159126621	2.611853700856188	0.16850520490126003	0.4957672408865628	2.5460329465518834	3.747981433755702
0.914506579576573	-0.27378097251269895	0.9596023673733687	0.16919934326379032	0.5951809895138847	-0.600383806719809	0.8802545619540115	1.1540226885773357	1.445354854777617	-0.2201295704744907	1.8435617555965227	0.07232186829768163	1.7942363063824907	1.2305774417505064	2.6753363096132965	1.5802401830059696	1.791136305807307	0.8110498149039991	0.5475369044772147	1.3301020953569214	1.198534520873413	-1.493416782817025	-0.18211091136179736	2.1042333450057624	0.9180326469293417	1.1304352756831086	1.610284329221842	2.394971704528709	0.8248700925734769	1.477921107629281	0.8368721094942547	0.7702832531400403	-0.32705474486159797	0.5806159885352058	3.0300993518745436	2.2906088923300114	1.939527417827755	1.7688729373571266	1.015280395180741	2.349750903777267	1.571954226057511	0.010537240916448198	1.9542413471480846	1.8675483399164947	-0.1374608033051645	2.5300833275399524	0.16390640098327952	0.5420361125619368	2.601848669251061	3.715694792681648
0.9399974011875847	-0.16349149776250876	0.9875750841110718	0.19949394787509417	0.5436137943051221	-0.585251921209972	0.9458573226559859	1.1379854373314273	1.4542144626513853	-0.29159335016196564	1.8899264618988298	0.05328557888451074	1.7861777977507534	1.2608507987876296	2.602695792706073	1.6226683986354302	1.7957227422906517	0.7797193278473876	0.5576375673063356	1.2923724196173894	1.1992432470755816	-1.4932448430939922	-0.24322030347485651	2.0850683486951422	0.9311768839830499	1.1485259297393315	1.653688225993885	2.3768761498946755	0.8472353920442774	1.4567654543007347	0.803059656992961	0.7052463395574793	-0.36370767935031784	0.5731541695371217	3.008259773398538	2.2245216690868777	1.9334506301476384	1.72163471772325	1.0484046812266379	2.3428938407896753	1.6175427807472544	0.051458667716635396	1.9247654934061362	1.835224110261859	-0.16514917116834849	2.41933577492724	0.16029441580163456	0.5640595883745387	2.638466737719618	3.6936836705314193
0.9598236794810292	-0.07095996454899466	1.0121508342817402	0.2125250157306807	0.5223469648475859	-0.6108980892183196	1.0143983792901599	1.1115883126657278	1.4567476577781584	-0.31570780997107706	1.9453887690381724	0.01779589906108048	1.7916151370019933	1.2739011543821683	2.5219267913552468	1.661456098009174	1.8323582020072862	0.7349494925201288	0.5590516082110032	1.2726753878665378	1.2016272475537089	-1.492330314480494	-0.29809157417469667	2.0527176791098363	0.9533496587642162	1.1609293240549075	1.6864458839350491	2.4160384245218784	0.8368260258195412	1.4705497712478532	0.8271037898061209	0.6535354923607339	-0.3817699562474526	0.5921766652370442	2.9902927608763257	2.157443839174821	1.9155229325130398	1.6999844593716413	1.1046437585788518	2.3639600527672746	1.633028340615192	0.07605742089247867	1.8727193767909776	1.8328638903797376	-0.20832056291676843	2.34423779941282	0.17091986271652118	0.6039869306975129	2.681249031643979	3.6898284348138533
0.9507144549737768	0.04487377790064126	1.006454540340128	0.2474817351131872	0.49105139148003885	-0.6282444688224246	1.0799956883272595	1.0578374200125016	1.430385213731155	-0.33120883208258706	1.9874184013358758	-0.022639883319755565	1.810509021711819	1.2422439550219724	2.4855202953306446	1.7117742724017149	1.8603688105182035	0.7070958466872351	0.5618615280270672	1.2899664427974167	1.1916448844273342	-1.5032266840223765	-0.3597507640280909	2.0727020847429705	0.9432543239056089	1.1617306136723893	1.711359979782321	2.4170185232247627	0.8604411340640356	1.4854330165447085	0.8222243187555044	0.6296900721391017	-0.358223643932127	0.5887680377620852	2.9641426870544167	2.0777963113082056	1.8898789658473991	1.6819287003430183	1.145592000762074	2.3619653088639856	1.6652253050789756	0.1001588362312364	1.8307870791938812	1.7973000492726883	-0.2502970026680308	2.301027802172176	0.19835075650898218	0.6434986051832736	2.72083445574886	3.6651602913605963
0.9568875189376211	0.1420039443695366	1.0642032825737129	0.2491607058575876	0.4775274687794508	-0.6121864418330034	1.1337930201787216	1.0806950118422036	1.4201962462627797	-0.38266477352937966	1.9726755169766448	-0.06500628763238385	1.8823145510730612	1.255876747064134	2.39854218886853	1.7582633339400053	1.8806251161070406	0.6715911019493649	0.5399711369946261	1.3653633607007731	1.1717085526538382	-1.509728806650765	-0.4005244108384913	2.090651183349215	0.9428264397516235	1.1540531686244169	1.7153309204501181	2.4024389762209175	0.8869610490017263	1.4980640230668936	0.8626886062316297	0.6304022230846236	-0.3566689532624822	0.5887257136176132	2.927290465641037	2.037391941799501	1.8836085408126864	1.6502473519315877	1.19871713903732	2.3580940823696173	1.6920717408638306	0.10902573709927355	1.7750298601241936	1.7912641163964813	-0.28194780155979454	2.2643955512503444	0.2025552139435236	0.7024219923796199	2.75412283385455	3.653640571115065
0.9474888520121473	0.18508675355204562	1.0885600639750883	0.24118026233747045	0.45639315065022645	-0.6189624403847471	1.2166870989462706	1.0978818100222418	1.4173988528712511	-0.38853332875115637	1.976508061452782	-0.11151594253916715	1.9420466779879166	1.2751771792712352	2.3534660478631038	1.7973449631189087	1.8879243286390863	0.616805506042442	0.4951486348871305	1.3842913935313168	1.171216760273167	-1.5234293531544874	-0.45422395736215615	2.1298673622836004	0.9316286204026408	1.1455886580350125	1.7410963452608328	2.3608179657926214	0.8796185651285107	1.5132992127371938	0.8593439335704127	0.5882239584789191	-0.3382034384669511	0.6201950992341814	2.9077556394340807	1.9885935566142685	1.8725468480990266	1.6002005489283948	1.2864186769214754	2.3758950262578877	1.7693981135489865	0.10398364192882195	1.7283958251707858	1.8070656087951094	-0.31565477978436973	2.263348003938456	0.23064144681957424	0.739873244396434	2.7596627660493254	3.6642060630368656
0.9239453254626129	0.2328940338415925	1.1055712973001754	0.24203955407961358	0.46152861746993745	-0.5762627537266496	1.320667005967156	1.114707188599445	1.4077526275395231	-0.38224030647627216	1.9592622167674292	-0.17468031111215707	2.00501520838815	1.2968629332657378	2.3399718459290897	1.832601492137148	1.8996678473224542	0.5680216856853272	0.4377671144327661	1.3972684406577767	1.1629869044063206	-1.535396596268882	-0.47396406796490353	2.1334649726537562	0.925324976422617	1.1669212160909583	1.750553499615598	2.358481163530942	0.8690904956047205	1.5315079732361938	0.8716348241348102	0.56417994278664	-0.35594687932925034	0.6434320895829643	2.8904183984848117	1.9810910869397713	1.8484108219736715	1.549458200152252	1.3277682057567715	2.405490704558576	1.8243877194438585	0.09104799072462906	1.6689989502691678	1.8248391427805253	-0.33952019507648734	2.2731662341753656	0.25465467108889644	0.7518654839144643	2.7687088195685847	3.681212276790332
0.8877924456315988	0.2703715069554696	1.1212145193566785	0.2457380127747423	0.46513059543618773	-0.5758637325168445	1.4061339676851803	1.1663251615855437	1.368989601590671	-0.400867025158332	1.9406843661030089	-0.228197094531614	2.053975447756624	1.2862501408956961	2.2978404410633444	1.8462225805141474	1.8909623644860694	0.5154891238556295	0.38527246745352345	1.4127489218931193	1.166262491533009	-1.5418848127382732	-0.5078357377825249	2.1135139555159363	0.9091207303936404	1.1684325241712679	1.7575781202609615	2.3544774217430984	0.8613861949449655	1.5457950678596626	0.8483799715524516	0.5380227471645113	-0.3174386333652534	0.6805432811636098	2.858560689020721	1.9820459217012059	1.83655668012611	1.5086240786059653	1.374751617814685	2.464317858180757	1.8613233808318046	0.11061366780996787	1.608299548478659	1.808522475483769	-0.36485611425283626	2.3002907968045223	0.2671042086216232	0.7791633941204361	2.7752778534327653	3.673638488662614
0.8092263824637431	0.31839900348541506	1.2074635377649634	0.30241972992097665	0.4597066704040628	-0.574612189976866	1.5112026933296039	1.187651830774866	1.3400580983990547	-0.4333588321332959	1.9145927908021179	-0.25328798494016913	2.1671377089985073	1.2746369805812645	2.218573081086274	1.8292599215535728	1.8594094307770503	0.48219849715183233	0.3439707974701267	1.4260076814953353	1.158910592964682	-1.5512555773084258	-0.5572643242156399	2.1170239210858908	0.8937999285838713	1.1838454959110833	1.7748360389220554	2.373269077975558	0.8437827239708314	1.5450542403447138	0.7903670931229879	0.5018473409645257	-0.2632301112558665	0.7411447470348101	2.8219407951035786	1.9680852468823673	1.814704663225403	1.4729999502874294	1.4463518121789085	2.5062744600080697	1.917683882476659	0.11245756859916207	1.5588557376942584	1.8177548888906863	-0.36737115302441364	2.341832162844808	0.26988749467140344	0.819830017260904	2.7789906002794114	3.652451298599142
0.7654889360276039	0.33263348517571456	1.2724578168071594	0.410291619611706	0.44052982381191236	-0.5468098350325834	1.5740467601699648	1.2318024872879367	1.322026865696309	-0.4676044683090946	1.9014664773356649	-0.2951684897288714	2.2808592739720996	1.2810504506247438	2.1780746518767087	1.8109168959994826	1.8088820977430138	0.4654645985964428	0.31516198428668324	1.545974558603614	1.1740800595610936	-1.5450282999796514	-0.5842392925918887	2.1099552983903145	0.8640091771564922	1.1758954227388199	1.8034365279846696	2.414666286337841	0.8371832770945788	1.5252355652045029	0.7582551097130044	0.48172093123617543	-0.21464967782768377	0.7690850671719078	2.7809257306710613	1.9535563490714938	1.8548179809463659	1.443263083854393	1.4992298304254765	2.5412431788121603	1.9638471882087578	0.09357190150983825	1.5086109003526607	1.8323906483221548	-0.4102492973811181	2.3372091291749806	0.27944039535355475	0.8596294712927021	2.757241399113683	3.623123148552883
0.7314311612592517	0.29179355064331497	1.2847536120394683	0.49306761973109775	0.39832390110075877	-0.47316524373246605	1.610884871207788	1.288760101175142	1.314449994193955	-0.47824912895688715	1.8689074075491352	-0.33919854103656044	2.3964401459456988	1.2670408533235284	2.129205640088469	1.7983320857410157	1.7710617630469216	0.4680279369124857	0.2719104945971256	1.6786641802251023	1.1774431016838829	-1.551722128942791	-0.6088283009863075	2.1421571109340087	0.8370981771246175	1.1823187784150533	1.811923213588989	2.455918409222847	0.8157185247675629	1.5092882781721884	0.7129676167076664	0.46413281986702837	-0.15487522129246606	0.7571981927767572	2.739286980693406	1.9318207877442046	1.9107204913234035	1.4185676550311368	1.5508450426539366	2.568292575939343	1.9933470761493066	0.09285810575402136	1.4593745595684948	1.837627461065684	-0.42422204239934985	2.323299615172756	0.3166461287910686	0.9046850723100501	2.763717244275319	3.5749288698410373
0.7531690251643461	0.2737506233837702	1.340035011074718	0.5936370684161976	0.39866150702160186	-0.4250441692717783	1.6719389747477007	1.320865500844286	1.3026053045686279	-0.4759653434191128	1.849042354743124	-0.3757329690748672	2.492832365026544	1.2483095193247915	2.1267118710631396	1.8068710976915991	1.764761562752458	0.47491095601840805	0.23208772978007852	1.7679015559238576	1.1304229798191898	-1.5438363434941538	-0.6237882311416877	2.138686098608588	0.7979020767967284	1.1592093961925316	1.825588431488597	2.50953058000186	0.7723370344748257	1.5059925191998684	0.6814495471347215	0.4568685699172799	-0.09176278924383333	0.7749294154914704	2.6811814240476575	1.9239633506800096	1.9882762571767547	1.3903599739033026	1.6064266447004925	2.5737650396698246	2.02990647736721	0.04664076110487	1.411236985401466	1.833119081666485	-0.4334790365173122	2.312487012614409	0.36880750023939685	0.963293125285062	2.7831553182539044	3.5230620256262086
0.7885851150811984	0.2752107125743118	1.4614957294959383	0.6805373641844931	0.4057841750548751	-0.38923827340448114	1.7091708171375681	1.330598462455038	1.2742177389809197	-0.471657465227082	1.8280620496582753	-0.4308061726933329	2.5880107438464086	1.2467522798913575	2.1428644054607036	1.8214853277310845	1.736845252250287	0.48018612807831096	0.17805839436943982	1.8613844147707674	1.0821830311257647	-1.5258834922284197	-0.6359877133554985	2.162035786331981	0.7533041575188083	1.1480529792106702	1.82024796161874	2.5583394954054794	0.7412607390580619	1.489067380890897	0.6274768457282699	0.4671520916317037	-0.038309990575061674	0.8067776982222521	2.6327264552325067	1.913563356498912	2.0808001905403914	1.3542393172884561	1.6386792091773366	2.577601729674787	2.0852265378462067	0.00729008581547784	1.3848278405371586	1.821340745797889	-0.4385196270842712	2.323042248218972	0.39816059500668893	1.0125665686398904	2.775621953012939	3.4481595731625796
0.8069358548001271	0.26065608458494566	1.605825654890036	0.7477153909036833	0.43996019249699836	-0.3095942288886023	1.7432830957381604	1.3408933606755415	1.3006770158760914	-0.4641474676310054	1.8084839835950277	-0.5058679748315792	2.7152190869127346	1.2310576183638138	2.0766735094590896	1.8509405049976522	1.6925279214153917	0.4779965885978076	0.13618332431277427	1.8907632190667996	1.060757692860213	-1.5013044555300972	-0.67737037729181	2.1530932343368683	0.7295056960700422	1.1380297469541232	1.8021606912364665	2.59044197244687	0.6923584039814378	1.4756565559319244	0.589438227397102	0.4798916807682659	-0.029377714935377035	0.8334892713789678	2.6020720593095765	1.9088641661132075	2.16344466872808	1.3079576000167972	1.6760136043356688	2.5770972876173968	2.111223389073197	-0.02843978677513343	1.3602529503106875	1.8187828425246253	-0.4510283909749437	2.305210546921067	0.39578784841188985	1.0454731526862189	2.7441207376614014	3.3906325071238483
0.8448867129635929	0.24581647087271086	1.7016862996615945	0.8260153037726452	0.46144751705515674	-0.2603841651778342	1.7796244995318662	1.32877209952639	1.3360831697551092	-0.4477440864647363	1.7979938310526031	-0.5462680406424387	2.790437880669111	1.2158475795293304	2.0189956067038404	1.9018304882261703	1.6563120195057857	0.4800611870976647	0.10751332064933021	1.8860060851518665	1.063107619963236	-1.4954350631360935	-0.708890832280284	2.1496027453891804	0.7098313095522429	1.1359151009813604	1.787194189255509	2.605282364617309	0.627620592259859	1.467265299121329	0.5295764014170683	0.46868655194787234	-0.0035884265721092016	0.8915196015897653	2.588035826920169	1.8881563592049262	2.204465264467832	1.2773373396823493	1.689193717057877	2.5863719048634346	2.1299207930013555	-0.0442980493621989	1.356434677922263	1.805710579004917	-0.46159419271223256	2.298416910141022	0.4005600123781455	1.0545921438831152	2.726535780830001	3.3297573387604835
0.8454023152307217	0.20711022814854277	1.8506947024625897	0.9508731363265059	0.48698651441581725	-0.16020834443315618	1.7689528655401063	1.3134708372698023	1.4125034144360764	-0.3866877242514808	1.7920966773089106	-0.5948095572549048	2.8513475686839707	1.18494510220718	1.9539788075402935	1.8711303727746074	1.6309800210983716	0.484801775617426	0.09105077103443857	1.8899302638006445	1.0735670103410704	-1.506833047698956	-0.7285202337224888	2.1626103466888535	0.71440602843262	1.148069573966062	1.7745919758632422	2.636978911014828	0.5929683599590931	1.467116517972205	0.5301156126638532	0.47148395533518467	-0.014196364250957655	0.9119746461242558	2.5541779311872217	1.8415440503200435	2.271362467928918	1.2668056597450599	1.680851715722818	2.601966699670837	2.114395971202631	-0.03545204985403929	1.3301684263031501	1.793031286105176	-0.46823071988063136	2.246838232903168	0.4054179038408009	1.073764884656373	2.7149334913379977	3.2642809248521645
0.8558489113694868	0.18024754793320397	2.0175526317919665	1.0447707788249623	0.49282638708385595	-0.06646012224515152	1.7621958297984814	1.2970095364499221	1.4526854600241355	-0.36092919511693566	1.7795140644648229	-0.6480193721726374	2.8834319516718945	1.155877744303016	1.8716401241633722	1.840551641304015	1.5965311818743926	0.48543416131864703	0.09289680792190827	1.8955782182470227	1.086082161016861	-1.5189697472937056	-0.7587797667945502	2.2343218786882413	0.747510697113026	1.1410416950577047	1.7627578092532121	2.6530803120675603	0.5443422383283447	1.4565561346150706	0.510536774146533	0.4661156715192666	-0.0024746556872281915	0.8982273175635361	2.5102893354957208	1.7842995050239048	2.302411016137144	1.2546991017145643	1.692453887711448	2.6053481359518065	2.126726398688151	0.0062916879813288305	1.3341323398837925	1.7703863541295548	-0.4917407353801836	2.1971334423288136	0.42034782360269524	1.1307311485252443	2.7137795854850055	3.2136621142013064
0.8900305391663546	0.18933748215873053	2.165754577274565	1.1366363791812801	0.4949965195500449	0.01944619941988431	1.7801666373166039	1.2596483670154552	1.4723461146040835	-0.3308196441388299	1.7706465373878089	-0.6944232777673786	2.9289381125891363	1.1282064554412456	1.7994094335109456	1.8296200608028983	1.5725849542041992	0.4905137290563907	0.08624173467333515	1.916778224125288	1.0804464247746182	-1.5334897638812073	-0.767193613840876	2.291975462972848	0.7871156544059257	1.170720229735972	1.7139243769452996	2.663774963897927	0.4946329490937285	1.4377932925951948	0.5077234980763504	0.46676731290732604	-0.012560052668775403	0.8847876807944208	2.4772975079805226	1.736140198724387	2.3328292070797656	1.238389822582985	1.684474631372614	2.591041656855289	2.146463153172979	0.05589090129066119	1.336156202866214	1.7617709525192329	-0.48850619292077174	2.141482624322207	0.4221319080555489	1.1632277486584113	2.7032138574950126	3.161165504841096
0.910166450031088	0.21750665536332442	2.2653957566722203	1.207039797067345	0.4983232971325854	0.13355504571333862	1.80002735532454	1.2431386176333752	1.47716265220001	-0.2946964256944259	1.7677948336780767	-0.7610491883819285	2.94523047913066	1.1174491654792367	1.8034285790213107	1.8355086886400607	1.5399783427452822	0.489260734877534	0.06539176639827314	1.9268635307573625	1.0405635392150951	-1.5305823833536647	-0.761441296611157	2.3073856447478733	0.8388102508717317	1.1970644039201912	1.6418771933230787	2.618375557210324	0.43182863149327944	1.4439169194777617	0.4873303724298273	0.4758390919453822	0.008642056981355485	0.8428006829251089	2.4456307145625997	1.6954496539557713	2.3625993620254078	1.2383197603080458	1.653150467370483	2.5615422621008253	2.13737401619577	0.06391501924363716	1.3431401102251068	1.7340018274289755	-0.4889672549869948	2.0731283010968085	0.41787887170638094	1.1803437738697133	2.6955063110832156	3.1089320427830125
0.9270457193406706	0.20592032022773354	2.3648592918321483	1.2321452089319243	0.509174495133377	0.2061110894842722	1.831250251541667	1.2743299629112652	1.479358725559086	-0.23858145238362866	1.762863989726472	-0.8122805352965561	2.982082548523479	1.0864010790451804	1.7783943659821404	1.845661806585532	1.5377356901025026	0.48091119540861776	0.04686134412095931	1.8614209612541082	1.005002293397961	-1.526057319215888	-0.7814061398052303	2.316810938737743	0.912882460277527	1.2867803929260493	1.5625925568146333	2.558784012612457	0.37716462090103386	1.4550560102011443	0.48823843542803613	0.5099711369356671	0.03666903758562089	0.8234318425407696	2.419489108257638	1.6372589417065513	2.3594787897074716	1.2305002011876192	1.621574649027221	2.548255132721939	2.1573136239896646	0.0694105021314318	1.3729649532389727	1.6915243391890478	-0.4746254794236745	2.0683914729474155	0.42520285748213726	1.175783042635602	2.687498003166381	3.0722792003561947
0.9188355593360363	0.2392321903404584	2.512287858257243	1.2224870135209418	0.5182779363420529	0.25666575160387384	1.909345350868336	1.2696245824299879	1.4600710567646753	-0.19599750227894325	1.768911296871441	-0.8366495141702247	3.0026452746381898	1.0597168198885414	1.794926662160211	1.8337812240513736	1.5360082599133047	0.4627855362573424	0.029189724668315382	1.7792568528520445	0.9939897785642678	-1.5189318033455839	-0.8387991756900293	2.3203069924346504	0.9645734151760651	1.3615184298512866	1.5036796671868302	2.5085350466737335	0.3536727814670958	1.4421633540718792	0.5523529970674959	0.5415167862262017	0.054226432824453163	0.8258424856439077	2.3866319671838805	1.595754173289785	2.350243033714713	1.2216205693854987	1.5868191440764252	2.515460119629879	2.1966235415810407	0.11371580183178827	1.4135012937483977	1.6553926076128989	-0.4744224546319936	2.09096425639395	0.42060881620284574	1.158134458453316	2.674130930418041	3.053640451398271
0.925895633979772	0.2407866579197422	2.6300540610603895	1.1969402852626936	0.5460619260299697	0.2662823100004728	1.9585511694144178	1.3446861368868426	1.4676562965378583	-0.14737393686410696	1.7627259454704594	-0.8590531052709656	2.9974361917747556	1.0344430795334927	1.8063812268647528	1.8061157081240722	1.528726813672762	0.4472006850813378	0.016550534094007564	1.788507681447825	1.0566632089518528	-1.5199102009607632	-0.8788791114534996	2.345952139210927	1.0367612045598718	1.4109150899538272	1.4525536615018209	2.4592985921509034	0.336142358676995	1.4312777043404528	0.5980155935488584	0.5773555110423565	0.07748561194661027	0.8014093830484151	2.3444879710543853	1.5289003305523123	2.3282440623594485	1.2117082805744865	1.5528798153671355	2.508719224833927	2.2140318454483565	0.1831179083450693	1.4877622262893446	1.6284973629196056	-0.4685403858915064	2.125772605143305	0.4018335419635514	1.1404117361312178	2.6653990187384937	3.0147904567401027
0.9464269102299367	0.24675655364684895	2.694612747548692	1.200229970953537	0.5249084577037282	0.29882256328021833	1.946701370069233	1.447641559872413	1.489620616530403	-0.12614555815426481	1.7867613879054798	-0.8421736341676473	2.9823848748649437	0.999594706430692	1.8006294182308242	1.7854864503994723	1.5170065278321285	0.43060401678337923	0.013199646335515439	1.7941053844796095	1.119484290631556	-1.5218491168438388	-0.9164531541545282	2.35917815691745	1.0987767400804533	1.4434870387685927	1.4597020487220327	2.366923903538462	0.30768552548454786	1.408593196445046	0.630779319248434	0.5844196139943436	0.08160044612841869	0.7798088680912283	2.31218108627724	1.4781241716357225	2.3006058519256087	1.206918660996373	1.509345881507698	2.4791873867106267	2.200314163075026	0.23452981356377883	1.5498383495383643	1.6061615358828611	-0.4780809624421547	2.1622283150968378	0.4000770808150932	1.132897835661255	2.6475676506110366	2.9827848467654077
0.9628338203614218	0.23527014856992623	2.7544227468566236	1.2130754683584266	0.5054930907206165	0.2731385545150738	1.9306886188518546	1.518149915771488	1.5048018552821212	-0.11363108462008206	1.8013710716668037	-0.8180875999057033	2.9148013328622544	0.9691290564442585	1.8491249976015651	1.727375625063307	1.5143716501384787	0.4196912414090601	0.0003370632439749749	1.806290591133673	1.1599305226594694	-1.5173037894458088	-0.8660011623612185	2.4072868051039755	1.1639197355060245	1.4802325685643543	1.5173668623287013	2.3047486026750397	0.27063297551156507	1.403584915142464	0.6702245756146932	0.5608550201804227	0.13607023858645634	0.7940913963079452	2.2589881448153077	1.4385468211113097	2.2867647864095586	1.208685448799196	1.4867491353991147	2.4804317468895407	2.21236757582666	0.2658453475802595	1.621401759884207	1.5925597204911235	-0.4897319785101123	2.1954243981357124	0.4074582182551162	1.105432126132175	2.64841818993808	2.9451062408259308
0.9448918559057079	0.2404554082808231	2.8467121818277095	1.227034693180881	0.483549509370585	0.26163143068161304	1.9389660633529124	1.5384455614558343	1.5169382389192143	-0.11148148937540595	1.8189947216844011	-0.8367181593620898	2.871354014330386	0.9549827421906432	1.9022710764427644	1.6581436194540955	1.4940360795567826	0.40266752074282747	-0.015868623894655886	1.8165342658602275	1.14301309192021	-1.509315694398833	-0.8207283168945276	2.4468674751122124	1.2149207044464654	1.5154632342607939	1.5800609943226651	2.2545613752372855	0.23930443558431141	1.3993708173531374	0.7116438140235303	0.5891300503137447	0.16263068466851932	0.7927572629560447	2.182723071941752	1.4086064224644044	2.2800869218626785	1.2007399806629362	1.4533029131690682	2.485820485797219	2.220739091957816	0.23707949314883692	1.6676785617246281	1.5742518423090448	-0.4973001745299367	2.2140143747974514	0.4101776849464655	1.0974264426681244	2.6335654264008754	2.8973973794675225
0.9497352325500275	0.29669197407470077	2.8859344579120987	1.208426303906033	0.4637733821375093	0.24922776066863092	1.9321726831787913	1.5767740343400878	1.5066297247247058	-0.13949014958702594	1.8560801899707093	-0.8320264410081144	2.8250421537131416	0.9213003535030261	1.9747707650230506	1.6730567951657231	1.493127265414523	0.3693448395087497	-0.035437004087405036	1.8328553162124213	1.1071599508563492	-1.4919221687139184	-0.7979414739725238	2.4495858551057483	1.2448898926699745	1.5373540873017009	1.6239310399700713	2.2222844869306577	0.17863677736683448	1.383969403226574	0.7418583990172906	0.6539559562087437	0.18522563363873176	0.8133745957687202	2.128305648146292	1.4175815940533674	2.2736631890793197	1.1912795427555198	1.4299285324748279	2.4885300303751916	2.2382902656288297	0.18715502032141065	1.7122392706492011	1.54881897547774	-0.4992053068227656	2.2627662695429196	0.40819737977963017	1.0749293477056894	2.6200176480884267	2.8649485068042937
0.9381774246286568	0.3567092270881941	2.92957974783921	1.185716411543385	0.42367313741824797	0.24345679494857975	1.9073827515135293	1.5895587945768104	1.5372874826416927	-0.10907963846753925	1.8832155735933793	-0.8136486456618224	2.790392531717891	0.9117946349914432	2.0390865872334114	1.6700231988148577	1.4968404203386139	0.3365824468854218	-0.061539680273475485	1.8559983767883348	1.0941552793582279	-1.4750961136458076	-0.7763894885724925	2.455602740198913	1.2692374114235674	1.5793127409697774	1.639546448946262	2.1592463905161923	0.13029029331558822	1.3832778274023698	0.7720886133225517	0.6894797210206698	0.23807580022072755	0.8561514240264916	2.068208505053586	1.3917729883056886	2.2684355329655785	1.1905251040558085	1.4133374832099928	2.4928931402035297	2.2353837921413975	0.09089910432550177	1.7282254524553617	1.530282623218747	-0.4940660662115889	2.33411540823053	0.3897754933310505	1.0254731538362238	2.5859214766806216	2.815602000585077
0.9213713822921383	0.38755985686705274	2.9620728496383206	1.1682997563123387	0.3955390874855535	0.2656134414950184	1.8793460505452544	1.5791900319858017	1.5454549149711472	-0.05065273371396197	1.8455004297533297	-0.7833976230774298	2.745560558542115	0.8673894134599015	2.066896225951787	1.6559035332598224	1.4787748351558556	0.3067806434502075	-0.09551856429854443	1.8447161728268302	1.092184702498032	-1.4569326834009684	-0.7734229893655884	2.467374967171944	1.2727706420653075	1.6082231755413456	1.6849074769766539	2.0897519903628874	0.07670830894933493	1.3778170461910728	0.7768758714353126	0.7245194093728945	0.2704019920596543	0.8923811286300303	2.0101046286807316	1.380979778310732	2.2549869905320974	1.1820292916729218	1.416287053460546	2.522375789993433	2.2348275814552467	-0.00570869894834487	1.7804927788058695	1.5004617841446664	-0.5278914117203706	2.408215820924085	0.39336842795793997	0.9790928278239989	2.5478927183433937	2.771641072160844
0.908974025617862	0.35232895951656923	2.9849494953374744	1.129079334907868	0.37911089679396026	0.2374256408964822	1.8389840439066334	1.5662313328482909	1.559409604312734	0.007984340533135265	1.8331854290195817	-0.7664686215710274	2.6786134134882085	0.8162850612607604	2.110258691922675	1.6445586453193684	1.4548149411075832	0.28951175171211696	-0.10063116540431963	1.8248364086592723	1.1056879810518458	-1.456089374187479	-0.7649319322342708	2.489451718511465	1.2788074502037712	1.6090576546696105	1.783070564588833	2.0579458581261485	0.051237320279246344	1.3447619791632757	0.804564759690509	0.7590967426450199	0.26477014909456853	0.9245262041240518	1.962141397681791	1.3642590256606066	2.2245113437125057	1.175330728951528	1.411667722649245	2.5480437275443597	2.257544970852327	-0.03967798986927373	1.8081014025457058	1.4652662331857198	-0.5646338446762471	2.4706719742086363	0.4061408723937726	0.9342697734385282	2.4909221188288844	2.730832801705781
0.9067190567312892	0.3817750168041464	3.003783760139677	1.1129720787937551	0.3489105004278628	0.21467539508534655	1.7856531322722085	1.5087624110816398	1.5598770320119164	0.08470471645350655	1.8281625555639684	-0.7345113747567171	2.6259436299099645	0.7719732074040286	2.1308623508559306	1.6212870288685184	1.40659312605549	0.2741051974601326	-0.1247126711963789	1.8218639613475087	1.091897350367986	-1.447272670723668	-0.7388495962496577	2.5039186752938507	1.2725293882338051	1.5506358183133624	1.9087179286960692	2.0205091746010306	0.018416999468689015	1.3347885117875131	0.8419547615943849	0.772294032280338	0.2425442323251643	0.9628899060585935	1.905396544548457	1.333387594329173	2.2033320854096865	1.1665800523511076	1.4066584409670022	2.5457685054846797	2.2795065680817563	-0.035297866534942664	1.8212571989182016	1.4533102218813276	-0.5871662340877243	2.478331299833227	0.40928707151164534	0.8878182748120833	2.4527498238395267	2.6713193567602183
0.9058647420455435	0.38067023448886966	2.9978452028788465	1.1482654455226158	0.29804369354357857	0.1878894251997956	1.7012053290154376	1.5017338087360295	1.5941415146563573	0.14933736437082695	1.804560620529409	-0.7472930555217097	2.5879563251049453	0.7264698041735345	2.149418460855953	1.609074395940135	1.366243144776957	0.249464890274561	-0.15435550905652967	1.809905647444189	1.0701528581556246	-1.4423181049322837	-0.7033735222482991	2.4833819683007183	1.2758040675995197	1.4969837887925381	1.998061201979103	1.977597829502481	-0.03458516493680047	1.324566733804247	0.8297279512071414	0.7783729155146639	0.2554388069830225	0.9959647409997432	1.859607546983123	1.3250721392648608	2.177713808150575	1.1542958001450407	1.4286317191133238	2.568355369556445	2.299463625622667	-0.04708995566583717	1.8141070407644186	1.4190987747859218	-0.6008050735523426	2.4884983580074964	0.4198096454308521	0.8515776986184017	2.427131160137421	2.610403311146038
0.872718386948104	0.3870102415443776	2.9911540763584457	1.188049419094642	0.23743010596480718	0.2111134461204474	1.6424530395336312	1.4502579249393766	1.6196802817602993	0.16522653191517533	1.7826236929686838	-0.764352073051439	2.5825325905390715	0.6770972000381266	2.150719144954189	1.6022367660699313	1.3015742536980137	0.21263915069295783	-0.1781335798324406	1.7686614182233302	1.0026273791531948	-1.4325599545043446	-0.6557252777335744	2.509249705045759	1.2548331920951443	1.4852963396381444	2.0516347784340105	1.9382071224216921	-0.07912629515106537	1.3204347221661612	0.8153177260032065	0.7714484500029755	0.21915977135940187	1.0191143695257465	1.8228503483095342	1.3379615830386662	2.15139418247018	1.142392321172341	1.4378998537668695	2.5917072691965752	2.3245781740161364	-0.09624537297777047	1.7878627727214897	1.3785767946127954	-0.6177212737028782	2.472301255916061	0.42134893025509745	0.811021541306254	2.3816880149687796	2.5470264550327464
0.8206503929528486	0.4080714266870319	2.9975608540727645	1.2148215065185881	0.2019536294442566	0.2529219461459008	1.6759186901060577	1.3659820344132474	1.6604887521932992	0.2167936898951756	1.7319747710718834	-0.7923354146344942	2.573647219363429	0.6231773678354963	2.1600138145320975	1.5718727137061792	1.2444433267761574	0.16301331005479996	-0.20495365475271393	1.715894387358969	0.9259009530934476	-1.4204874219003978	-0.6017750165586283	2.5553786936975857	1.2338322736608083	1.4696925282113247	2.097487402672912	1.9068933547301818	-0.10761166279040035	1.3124662090344563	0.7952215572752027	0.7793379653798379	0.18749530681649879	1.015461723530154	1.7615183237140493	1.3430283985659488	2.1155156114890707	1.1190778299420963	1.4333848121419828	2.595175569981203	2.347467879665005	-0.12087118339345526	1.755472721161676	1.336750223866247	-0.6224257060774188	2.434888396134406	0.4065504593210162	0.7675978443097381	2.3486175942262095	2.4999550233042473
0.7899135970184502	0.4252649484478968	2.999276575323226	1.235091863531024	0.17063502227330393	0.3455876429329435	1.7116482959527404	1.2805830615803355	1.6710925468013582	0.2619208235592914	1.7209554488814107	-0.8060830821537213	2.5728551243487923	0.5877699002037751	2.1619426879089225	1.5541877699001603	1.190454026847124	0.12471572475692964	-0.23051860620944056	1.670133621905174	0.8663690878904745	-1.4088946517818637	-0.6041646459549702	2.5676948749067847	1.195693229271627	1.4596278090662986	2.090802850934142	1.8700663389021337	-0.1282489161576646	1.313884247297142	0.7728091245827484	0.8142861136323114	0.11180143519524526	1.0111217778225456	1.7191441037370592	1.3336333198167698	2.0682404739498264	1.1021816523334873	1.4200868072960016	2.5870312378430103	2.355185030283043	-0.08616848379682437	1.6982851956665304	1.284612008205261	-0.6225079481431892	2.4023080794849565	0.40495402283250426	0.7235169127037873	2.3248339901399833	2.4407031927639062
0.7559204608744691	0.4456543815295035	2.951450845466609	1.2605611732598656	0.1369784840567032	0.366415224922074	1.7236237864603088	1.2600982845934836	1.658917908211902	0.29753048645983926	1.6984627115530564	-0.8159583668646985	2.574920013260995	0.5350505095344131	2.1649776174714743	1.5321891804894059	1.1360826149869994	0.06911923116242166	-0.24836665645385972	1.6147017432971726	0.8490439124291342	-1.398698457345504	-0.6136124052248788	2.5842889570781753	1.1642947258954428	1.4515331244541936	2.071575077348126	1.8318208810143215	-0.14535588775594777	1.2958694153304484	0.7635940825217508	0.8127532048432574	0.05611720142527865	1.0043904431305573	1.6766554267458347	1.3078362711468952	2.0215872686557654	1.0968853505061733	1.4158630952462083	2.5574366061026073	2.385974018284434	-0.038970349993420805	1.6664007663589442	1.2216819567015362	-0.6216495086741718	2.3835107203604577	0.3940132892364141	0.676572889701857	2.309388821165886	2.3848505611117177
0.7509937621805521	0.4153274592803321	2.926256702643937	1.2731095294086026	0.15460403077299223	0.39770953079319615	1.753348989188313	1.2834473176067416	1.6460247937983827	0.307372037215328	1.6083137578042546	-0.823755499653581	2.5630159135658284	0.5053073475078167	2.151361575299547	1.5178106961980864	1.0750144045405554	0.0280109858532131	-0.27746606152963854	1.5358374777868053	0.8330532774927102	-1.3873202393943591	-0.6000452427605213	2.6187472754302203	1.1352304671380222	1.4469837907975445	2.067243247228434	1.7738283635915533	-0.15382833572592744	1.2913259468592675	0.742541399929885	0.7932086177828171	0.014805061591915298	1.003660557398102	1.6354237261844227	1.2506805640071623	1.960539156339284	1.078513803542678	1.4109297632975502	2.530598614153004	2.3848168819354036	-0.008584067531494448	1.6675425383469906	1.1699597148187597	-0.612454562678078	2.3505656232765126	0.37562569378639443	0.6336005704132309	2.289246361374299	2.303993187394086
0.7301837412798355	0.4089670961017622	2.891207567530077	1.275341097874413	0.17733223453088565	0.45181224239348816	1.7828500679159227	1.3620420339256998	1.645806023289558	0.3164744228941235	1.5231900993401193	-0.8264137362085376	2.5239039547705615	0.432716203383113	2.160146731155275	1.5253997029422315	1.0160765091090809	0.004943091632264948	-0.3043546331102481	1.4699137129195567	0.7948979120509725	-1.3548364452733392	-0.5903358072929664	2.6232032483674237	1.0843504892700593	1.422309760209526	2.091279410082156	1.7486421421212224	-0.1649453562334854	1.281193437565476	0.7199664223978204	0.8113956186181334	-0.05559151547237018	1.00046255302277	1.5817013003033895	1.2035883199496127	1.9108120616273248	1.0689426875487629	1.4173571511994094	2.4919439100249967	2.374420104541147	0.0365724615238735	1.7002472298409352	1.1076701095790893	-0.6092056233348535	2.2901524531250965	0.34194717056186336	0.6143583869156826	2.2719438124915277	2.243762729920932
0.6837765237825453	0.3959761884748899	2.856091900075691	1.2773846581824568	0.19599226685500037	0.4831351865027308	1.80004249883808	1.3249782132862813	1.6893090769296113	0.3114447496696314	1.4735377600985664	-0.8479454318758645	2.4780606999825867	0.3807338615847789	2.189772897057076	1.5250265224387518	0.9628332567593857	0.0003583721063918216	-0.316958926711771	1.4300719549969219	0.7649122061800634	-1.3297040427766251	-0.571465281570411	2.6306641858829476	1.059260090793802	1.3740225780388828	2.152510320420202	1.7063775078203238	-0.1734166628255896	1.2866326711620724	0.711129609675147	0.812480136071118	-0.1035231530267883	0.9919031993743381	1.5458560386514626	1.143722326722132	1.8699965667945455	1.0557039637710557	1.3980251100568502	2.463623988711775	2.3581056816899264	0.10337435297239254	1.7125690242919578	1.0509914287074003	-0.5966883149521622	2.2190096334004368	0.2959134100506454	0.5910579063575295	2.2508885178501403	2.1914153225261996
0.6903669513582967	0.38117173533885307	2.8309858106517347	1.2807528075696129	0.18819639574196584	0.4765226246826786	1.8099478710447066	1.287113339050729	1.735567682607046	0.3110796570732738	1.4233041818843297	-0.8573986315244528	2.428574412779964	0.33902074134358506	2.191201750756233	1.522946943987911	0.9286722314577522	0.004517165781029539	-0.3424119224528345	1.3750892935799912	0.7252246746378046	-1.3407485129118304	-0.5489730240626074	2.623715205295582	0.9997574278703952	1.3469731267505192	2.175565604250827	1.6869931619785614	-0.17662850016730083	1.3143757381276964	0.7139975883355831	0.8034828303345544	-0.13562422688036893	0.9786906838908065	1.4989191765504772	1.0917655572741494	1.840167436705956	1.0229310654239723	1.3776048339256164	2.4660467757716455	2.3313443134217766	0.17091895849655908	1.7063160708411769	1.0069360795626225	-0.5929381767757222	2.1680424685527715	0.24404160703460098	0.557755795335303	2.2604449304886383	2.13356570943025
0.6844881513417651	0.35185891812950015	2.8214681234434584	1.2726477362755462	0.2158180774663517	0.48008480923205565	1.861558479540968	1.2689877343500657	1.7927432953150102	0.2855771886602195	1.3843684362016428	-0.8708218949458711	2.3609681963016653	0.3134591173245398	2.2302649969036326	1.5037030687238084	0.8871476249833208	0.01734809244018619	-0.39022622376615074	1.2921835961201258	0.698408928430761	-1.3420616516400201	-0.5369322937957909	2.6159426418237874	0.948794604347086	1.3199900544837218	2.147391936366895	1.6333146223110062	-0.1831537574816446	1.3334207512924625	0.7178658429320841	0.8122536131124114	-0.1678957730316854	0.9479342867716436	1.4559366580943014	1.054015765986492	1.8024303200314626	0.9971633791755548	1.338042957774841	2.4746714790806723	2.310319549485295	0.1905142697017242	1.704392507925094	0.9436113801253088	-0.611334116948811	2.1497747323331664	0.20521943402608184	0.5314989081758603	2.2508526988126314	2.1015654645947244
0.6715107044487729	0.35648901084779555	2.8298482601304067	1.2919416544854607	0.28384426438288896	0.49818242356477543	1.9271056635482495	1.2290563582026994	1.8150698418877405	0.25970828736961676	1.3235732614879225	-0.8629268319472801	2.3057573598234113	0.3181141628257687	2.244903231201424	1.48595592816721	0.8600102980316583	0.04953094325246793	-0.4098211983061894	1.2089535486206056	0.6520839034181946	-1.3368220095891876	-0.5156932900374359	2.5965800969158885	0.8970179815785689	1.2651645386887747	2.1614180437183976	1.5885063617701825	-0.197527129068059	1.3597724579945543	0.7013331572263115	0.8666842873407479	-0.21790547623835663	0.9233191554381251	1.4091301825238065	0.999414050591475	1.7521314702861068	0.968217505672633	1.2689116965411726	2.4543880941962835	2.2517298426590853	0.18127901815584577	1.7267855282153224	0.8919550926103043	-0.6456201946617327	2.116353187334779	0.15395820128995152	0.487354897369286	2.2454977586254627	2.0722172591472843
0.6845118069688662	0.36796986425479206	2.8539064054017462	1.2796482520248982	0.3064781902477741	0.5266137154454722	1.957365432304222	1.2025927796748015	1.851573434712665	0.2628369057531625	1.295251181629356	-0.8786621137380175	2.2162234137986894	0.3269551924143014	2.230564059305782	1.4888189850406781	0.8378275797887916	0.09620141764514577	-0.4373696988851516	1.1435185929680476	0.6633758199277425	-1.3509109352477677	-0.5075664339707208	2.557341658984627	0.8673988390086927	1.2089723262533596	2.1968522984277774	1.5266181449362661	-0.23219876479270854	1.3759198300205187	0.6782002132736606	0.9198846005673434	-0.24641648136824884	0.904511817033154	1.3637245240042142	0.9545639167756714	1.7189088524639735	0.9341702862378811	1.2320806100651027	2.430935724768789	2.189444061292947	0.1848117774551427	1.749063134730586	0.8593179720803311	-0.6835753070415457	2.093696387403332	0.11358150301338268	0.4426395904136757	2.2524636674252485	2.050210096980728
0.6565812916379969	0.4061115021474847	2.8533167426946497	1.2711164144012366	0.3277437474894247	0.5434657946424052	1.9804320321286126	1.1354793787982118	1.851268590561024	0.2753361000817707	1.2699975591807513	-0.8981846367149776	2.135945188717904	0.3196124917024775	2.2212409075943347	1.5146346492249254	0.8325203785255552	0.1582988260071428	-0.4515364428220705	1.0877669326308093	0.6778740410346004	-1.371448345492889	-0.49747613392189177	2.487871329733237	0.8316352799875846	1.1705282047092973	2.2073111523509414	1.4608589240915892	-0.2714758602450784	1.4290726651027457	0.6594653575773951	0.9819798187409505	-0.24615368149653535	0.8904687107903259	1.3338825598713713	0.9210051346525608	1.6722257728761896	0.8957324975735845	1.200315484176936	2.4326395249128367	2.121267899699558	0.20358807030510756	1.7788055393337625	0.828289706814777	-0.7065077659560426	2.091054653877717	0.07965151246607896	0.3916896983723447	2.269339454677977	2.0070724619362084
0.640991178669021	0.43415113638713854	2.8274015559033048	1.2552836898102027	0.33021613166657865	0.5558900488491625	1.9980954263218695	1.0851855828359727	1.8475387327056527	0.28583076986150746	1.2433828688044446	-0.9110119473252685	2.043953329537075	0.31083704179029925	2.2264404793057766	1.5365670291915139	0.8229321843290416	0.19407700715347614	-0.4465949536386125	1.0516574843194104	0.6840276925784277	-1.4000034510377093	-0.45540042253002183	2.409080045539834	0.8002097379744357	1.1185060172358656	2.2161448470436205	1.4050133630400201	-0.3094027056707091	1.4553658854220783	0.6591183868620725	1.0222310866705364	-0.23551793430745266	0.855651091285033	1.3054978421746357	0.8814921322863499	1.5989505112916342	0.8611623495650085	1.1667298318389654	2.42642295681969	2.0513140451288656	0.19370430396302968	1.8321253293940702	0.7992610989067127	-0.7352046711766851	2.0820925409870714	0.030911620651840575	0.3584262009646038	2.256935955482158	1.9869014547797352
0.6132496070093909	0.39906273189808933	2.8242827262623726	1.1818911920806205	0.35233876066284864	0.6148628761560495	1.9971883298608133	1.0239830028328072	1.8342953463845617	0.2992955027599253	1.2017031908048776	-0.9394282302662628	1.9650522009416604	0.30739688758153527	2.2251318835037797	1.5552681876481371	0.8247950483250033	0.230201551324927	-0.4432443253371671	1.0437345112850323	0.6861379702765509	-1.4272599199915799	-0.4311519827452561	2.325025899772457	0.7702346322041161	1.0494753908256798	2.215116543445114	1.3501046837406565	-0.33592832749777746	1.4784208070749596	0.6773484157968552	1.0821696821550895	-0.21338559653998662	0.8077823778896436	1.275349909609106	0.8523774455732699	1.5332712066842067	0.8286636079459495	1.127664462901773	2.4167747175518928	1.987449061657736	0.2056037630932949	1.8418558098024271	0.7756004337249681	-0.7787474876304726	2.0710853179636732	-0.009800367388425275	0.3162249677554506	2.2472759222164718	1.9692819545226226
0.5488392519060495	0.41082672047131263	2.7897602032738127	1.131479303225202	0.3354691780176263	0.6417162673744307	1.98179949140129	0.9113030775638331	1.816371705735336	0.33675797037855304	1.2335272354738671	-0.9661573292495357	1.883086994875503	0.29256365400610546	2.2185414342712315	1.539392968649314	0.8077743944101732	0.2632343080375218	-0.4160935724108389	1.0508702121574323	0.6896463921331183	-1.4388417638423305	-0.4384855030381546	2.2276107911299925	0.7434982544266584	0.9764347603090725	2.1937558206626466	1.2962717978206793	-0.3442695170120725	1.490870197987524	0.6645261286414232	1.1813522941665424	-0.19075421711136734	0.7535710597355472	1.2462984411052596	0.8505070838733613	1.4766808969761034	0.8043276290549919	1.096665635818131	2.403840278989065	1.9460757114816611	0.26265259327897017	1.8419066468223524	0.7554295752839543	-0.8141490099378558	2.0463993603966086	-0.04710325865519234	0.27112665081321424	2.2328119580500525	1.9459461922855668
0.5133078973093742	0.39329084573167705	2.8089741692397894	1.1098400822789964	0.335837584954651	0.6286881512541486	1.9694847861904219	0.7642901125635418	1.7701382048703895	0.360898847129934	1.2642868862741286	-0.9737777266859317	1.8211750950386878	0.3075258238943678	2.211889273749351	1.5191930691383946	0.7864113855244905	0.28662346443575426	-0.38853300707920374	1.0550639211208526	0.6832939792345163	-1.4684440031596602	-0.4250751816234148	2.1392884827115566	0.715934048266093	0.8978230333395594	2.149424252927722	1.2431118615612646	-0.3519544142479439	1.5111742074969468	0.6922415867261712	1.224638659437371	-0.153589170491684	0.7108055919066544	1.2515693380999018	0.8807463568073363	1.4183077424548267	0.7531029675165838	1.0537869101081248	2.3902287159218156	1.9098162277906034	0.3085366614500745	1.8264810462088783	0.734566424814836	-0.8486084248549958	2.0241605158901077	-0.06967006955470235	0.2093175600882458	2.2100767564699715	1.893705142387801
0.5271205234445336	0.40777515256864705	2.8562373232919622	1.0965075005302005	0.3184825782944063	0.6417830408499461	1.9685368022428071	0.7539344860011796	1.7344188385689012	0.39618416198232254	1.3040254682878352	-0.9848029436255976	1.7849639574897735	0.32018147875884784	2.2156932209174287	1.5014679983965178	0.7432524168955797	0.28288035554836455	-0.37145917666222106	1.0664192180490397	0.6815959893751545	-1.4934115183425472	-0.399204445265329	2.0381436009049825	0.682735609228537	0.8271500002814701	2.0819240450599756	1.2016868708735453	-0.34976525148269777	1.5185609350317322	0.7170062307995277	1.2339385129612477	-0.13180041922316194	0.6689136051324317	1.2458977158657363	0.9000448743863891	1.330977709877212	0.734330339413942	1.0379462895542297	2.3542929754143467	1.8880269468129622	0.3263056805459422	1.8125448328818574	0.7023285540481816	-0.8807427483567581	1.9823339192010418	-0.09112861443131051	0.14346964592073003	2.1971974265229726	1.8410377810864484
0.5425147617942028	0.42585694151767406	2.898592561044238	1.0930023824770538	0.352593498458417	0.6889966144528803	1.959368919145587	0.7606023444585175	1.6832982675396089	0.4134925532795461	1.3260314179765664	-0.963832563405133	1.7271213702090713	0.3297372156676504	2.2187154917539638	1.5108597077340835	0.7036551797216434	0.27374471200777656	-0.3569020795984998	1.0922712867026312	0.6798923206199421	-1.4919493850536705	-0.4155900314374462	1.9495639228351624	0.6659633970566945	0.7430954306114352	2.0120421981491194	1.1333315460631193	-0.3473946096352442	1.4991547428015062	0.7311007439111423	1.2721479712082473	-0.09547758362092239	0.6086485875281311	1.2505749076174317	0.9239703918901487	1.2650414283354323	0.7143514217079929	1.0219764410954295	2.3074384714530396	1.8760989541180095	0.3272763053402542	1.8269358314411808	0.6648955266217961	-0.9041936866213307	1.939049476973766	-0.09184491529011773	0.08715443848297588	2.1574415748455715	1.8023915339753152
0.5448979532200295	0.4250167888022041	2.928382407973076	1.0853515169527888	0.3601196598036697	0.729429404194359	1.9351741275624537	0.7586004240090072	1.633796359182167	0.4074649066804287	1.3196850149435702	-0.9614638353452107	1.6872097582406305	0.3199525056515763	2.2095110155989253	1.5130717050732563	0.6794382211017029	0.2651319771943845	-0.30814854377602824	1.1106313262712448	0.6529152937707383	-1.4997626598161065	-0.44439504595471224	1.879004293924131	0.6431884891277709	0.6670714186773135	1.957395206914219	1.0704369916634071	-0.3368870849132136	1.475657582008815	0.7079865551322927	1.3174960057087268	-0.06368742009176047	0.573795702059206	1.2901659209263734	0.9755436864898505	1.2305801253387654	0.6889685702740981	0.9964425940955381	2.2771332252790937	1.8650085492798474	0.3305317637211761	1.799237899423098	0.6333840752250443	-0.9182731579844556	1.894532225767869	-0.11156900240901031	0.03732458838885718	2.1317276857882086	1.742037205658049
0.6106340781505093	0.4092926090150913	2.943564863832066	1.0461617040077147	0.3013190468208419	0.7551706305396254	1.906134925997819	0.7382799677365232	1.5732830018805495	0.42253261588297225	1.3507885654693366	-0.9416542436489858	1.6548668862307543	0.30760240761811053	2.2053241419688363	1.5367546226166504	0.6634809480652072	0.228744043098242	-0.2703086794385999	1.1546591793066039	0.6610724597706954	-1.5207522188880598	-0.48323096909302377	1.8324746433285288	0.6227179649660136	0.6085100678418083	1.8866724413125717	1.0190196245938445	-0.2935832083160116	1.4462440618654397	0.7162013212572256	1.3304714269666817	-0.045829682142398485	0.5383938497405603	1.3165851030212588	1.0142688662514796	1.1893510724953813	0.6722480560504824	1.0013147128260835	2.254902191704243	1.913515574158097	0.3543578823815472	1.7666843450154168	0.5938532076902352	-0.9234274126407612	1.8461674449528853	-0.1387329026765729	-0.021388061145072974	2.0960353707049637	1.6904031062900526
0.6539079044300279	0.4273466396144882	2.9464178250098563	1.0201393943357964	0.29818939574186387	0.7553726736776675	1.9008801267993793	0.7130352372907438	1.5020056573578542	0.414768098888774	1.3513685935274942	-0.9086239066221843	1.6605279469746779	0.301829173059041	2.1840827997124794	1.5290231652502093	0.6665090074561925	0.18460894891692142	-0.25582033849226166	1.174039474868497	0.612894978931628	-1.5359973423375723	-0.48571482846417313	1.7852549638297568	0.596545292697718	0.5454914842420774	1.8141498552392972	0.9800055223689672	-0.24354748500899678	1.4228392479928942	0.7246270830874224	1.3430760332442886	-0.013109012400799267	0.4949262425614897	1.3457060977775384	1.0313388118799283	1.1316905089636222	0.6698050149851992	0.9874340488299159	2.237827560653791	1.9775605081453338	0.40189029478299176	1.7450318964478804	0.5636056121075188	-0.9271944376277043	1.7901092001694416	-0.1516415585789075	-0.09517923446291712	2.0750402402055887	1.6310344562313641
0.6974077398856697	0.37054028743053713	2.944081692246397	1.0051224027087002	0.2778786700018442	0.7626650734054362	1.8875614066407977	0.7330148961498679	1.456335221572997	0.3957387865426396	1.355460273712286	-0.8858903483751455	1.6378171922038622	0.309766536937808	2.15523672780147	1.5032556533889918	0.6598622278136431	0.14213649147395316	-0.25574522567723396	1.1916670620001444	0.5712027971540693	-1.5301180169728563	-0.5036618168702567	1.7495028412842686	0.5907846063973474	0.4676492797868678	1.7272379589687037	0.9940232490139937	-0.17906990744303636	1.3634181091865383	0.7289860980650552	1.3591483026226405	-0.002828948847612316	0.4487781178714497	1.3704182813778614	1.0322796680805901	1.089990704651333	0.6635897804213593	0.9954813198555422	2.2250187093251683	2.051725204792941	0.41587416350104167	1.7178670661522548	0.5164992175038534	-0.9372576040356101	1.7199118317750042	-0.16540253630100366	-0.16385135457208086	2.056615921955048	1.582402816484071
0.7461562617748119	0.35536572296609936	2.9217658240124336	0.9907669590733702	0.30139029091044456	0.7538908325863026	1.8980982633620496	0.7770360664957414	1.4132446041381053	0.3743670647594478	1.349088441474235	-0.8462604500117019	1.6341877644745804	0.3019825628105143	2.102231477287209	1.4725756014053581	0.6681118002773092	0.09967693777160899	-0.27119174149713865	1.199082952578161	0.5271550093776368	-1.5140436891282658	-0.5519082644292767	1.6879302823621025	0.6109472360465988	0.3962800967400995	1.6533284932389516	0.9869927772161413	-0.13207938030790708	1.304659816051452	0.7028945254452624	1.378041248295021	0.017317094651373516	0.4002254031542076	1.3962136456226566	1.0720926041326693	1.080754769108959	0.6528631445885861	0.992717656415554	2.198236185070672	2.1414528945608717	0.4336861305966576	1.6946634014902489	0.4747563327262217	-0.9601197065600342	1.6541849911777806	-0.1852966496210892	-0.23037532208018704	2.0187627657091474	1.5097133817347654
0.8269455018717992	0.39863358781280905	2.9091004219213183	1.0068549115946235	0.326917905286864	0.7385168442703233	1.9034484666957923	0.7842746372552666	1.4138530969741256	0.35657871876782005	1.3581896750548494	-0.7782556511072263	1.6275396082257754	0.29262801101052793	2.0727493043938505	1.4282935213392576	0.6921901818235273	0.08211187446300318	-0.29285575625630983	1.1683245185359925	0.501348970852849	-1.5032451593479013	-0.5769912318078323	1.6530448695074917	0.6229246239084704	0.3524111496585119	1.5797371191735292	1.0022668823558885	-0.08802790120224	1.267160810010854	0.6755260380758369	1.3863388153029779	0.010314520926842433	0.35409885080875303	1.4069950438805547	1.1149627587414348	1.0462455263649453	0.6355506549114958	0.9779992781937297	2.193440845844612	2.1576451691829766	0.436686764179073	1.6947018727485705	0.4310736946490222	-0.9565405965532318	1.5963527223629037	-0.21695162291948974	-0.3007988198224901	1.9865326536660484	1.4617266534316946
0.9396954378610053	0.3984281760255465	2.9295895315501785	1.0343130154950495	0.34162164082467045	0.7416731609360003	1.9340535075604806	0.7684249182926699	1.4003933310787327	0.3150326824172439	1.3342256765768883	-0.729002115678896	1.6326882258209163	0.2913453170018322	2.055332479735349	1.4029874692404072	0.7290612498982456	0.0679164284381672	-0.32873814690469877	1.1494726242124098	0.47256264778560964	-1.49317511363959	-0.5965575269394436	1.6330312489409564	0.6412054645680842	0.304090066773283	1.4974843982626465	1.0169220590234205	-0.07980427360912357	1.2334151932357431	0.6803148591197475	1.3337516655920036	0.01127464426767937	0.30496904875098757	1.413187974087769	1.129049680876857	1.0149838665745927	0.6155798603678584	0.9654142939809531	2.1665411068381912	2.1737883663915984	0.4172313202930882	1.6970953346055822	0.3873531612647813	-0.9659772058956998	1.5596352851063697	-0.235054222070367	-0.36222057583601	1.9545272838814385	1.4291677315447848
1.0604657012141805	0.36893400426527706	2.8976862477551633	1.0332066011986942	0.34936180227365476	0.7145605973436344	1.953332714648474	0.7631689593960446	1.409330644324488	0.27626906981864535	1.3403759114566034	-0.7074164764279862	1.6250711136477172	0.2760485796121683	2.037830208676234	1.3795593577397114	0.7730902201556716	0.04420908218184661	-0.3726534574483099	1.1146103246450347	0.4788185194547497	-1.4706580623314716	-0.63068908248688	1.5876215041257002	0.6595359306856421	0.2681672812430453	1.4409809084050216	0.9965607014038224	-0.05722325371984978	1.179711354863312	0.6779048192862913	1.3098252556549983	0.000383883869748812	0.2497542468297516	1.3947404299788067	1.1134586188236568	0.9859738142090395	0.5981363846984898	0.9581015815726823	2.156647972463694	2.23690955439615	0.41270603271960776	1.6884351795626746	0.36036919147321883	-0.956029097510459	1.5303611766632137	-0.24918173246595918	-0.3990049552852138	1.9290654542791057	1.3957517797720989
1.1349259310157986	0.3527841964505029	2.852084370931368	1.0295012864524313	0.36652546766468086	0.6868252882694199	1.9531661359995318	0.7366214581510985	1.4100670521574714	0.24464232053262136	1.3453237082115783	-0.67110893854284	1.5996681428061597	0.2708377741418337	2.034432923081449	1.3633199867979768	0.8356293428747688	0.02003914706521575	-0.4108377510152696	1.075531474562151	0.4628562789975793	-1.4795381381484276	-0.6644197047295346	1.563496925073546	0.6745915353591219	0.26347523269002776	1.360980276477594	0.9967983946325532	-0.05730885706051377	1.1453203357240702	0.6658874416731615	1.3563746376001786	-0.002146781561566416	0.20819359550591887	1.3756749158986459	1.1100662862859294	0.9828361156200837	0.5673770152094516	0.9744443772307262	2.139435195455617	2.2704763240007275	0.37293332175268884	1.6614379740354508	0.3432622698443574	-0.9593475100646313	1.5337074788123075	-0.27117388338126924	-0.4512001827300397	1.907776548467132	1.3868947653222867
1.2167779566625876	0.3370470627668957	2.8130910026242395	1.0051738535635446	0.3717719520601073	0.6787806378549746	1.972230305195255	0.7066988744254338	1.4339022784140085	0.19637370178552888	1.3196087273284056	-0.6610179797094897	1.5971104619573695	0.23659228945351876	2.0242363192748365	1.3332267912512665	0.8926777248730268	-0.02007571503721641	-0.4436977265263241	1.0190367023969717	0.4580621551204116	-1.4875808645343218	-0.6610182791353874	1.551721915725906	0.6907002539747418	0.2695141827110105	1.2732505954554327	1.0012728924902863	-0.07420353237395039	1.1388211646995763	0.6520273682340624	1.3794458457917118	0.002933320720472249	0.20150877497388367	1.3477336182495407	1.0992658256004932	0.9622149803913894	0.547855025383543	0.9912621421182017	2.133865401618626	2.2507352070791455	0.3343903551785631	1.6459560405080063	0.3465089978988527	-0.9611680295409777	1.5266421178310567	-0.3133403812771184	-0.5114280304963811	1.8966600953748027	1.359963657263867
1.3246411975820505	0.3246631377186009	2.727892583947263	0.9825560455854621	0.3781489676668616	0.680515069678967	1.9781559620435243	0.6530956245444453	1.423098840773306	0.17706735331726822	1.3295442810177271	-0.6175487299411815	1.5993265140403046	0.22203226747890126	2.0043985132656035	1.3209088251162555	0.9595740989150825	-0.06519966587503104	-0.4857335302234378	0.9865216007221955	0.49167326810241263	-1.5036129772533842	-0.6446266997500837	1.5003064153159236	0.7149905090830462	0.3072386845409114	1.2008783799871143	1.0372818731804943	-0.11586040069677803	1.1191522967853798	0.6706684480613218	1.349574294257644	0.010115265786014276	0.1703785810867327	1.287265941907426	1.0922554948224874	0.9165110953491691	0.5492085473037519	1.0215388799437335	2.1308314233522907	2.220311573155912	0.3091231879666371	1.654172402106703	0.3614307393028405	-0.9791694546628943	1.5112830535891324	-0.3580952780475989	-0.5808334385900704	1.8768910771716374	1.3282210413016082
1.353198059676349	0.32816439088527344	2.6491905648830167	0.9384036857084883	0.45009197250201005	0.6833097641707393	1.9848645385418204	0.61765173070474	1.408365902244589	0.14110385618236485	1.330267196990003	-0.5872555540956041	1.5791991378573031	0.1749345000490366	2.090867106005538	1.2624338478371788	0.9778206269436078	-0.09444091443183175	-0.5249821165960757	0.9182867276146475	0.5116641172760754	-1.515557771853969	-0.6219800589384841	1.4681880740105155	0.747749137833814	0.3632681498395214	1.1359772701911823	1.0650178947408473	-0.1840280529342924	1.093616321211244	0.6769326761109282	1.3160488963691004	0.0106688140872267	0.15245978035753813	1.2323570052141748	1.0905813695520075	0.879861980287252	0.5474305901527499	1.033066235776892	2.125799561501811	2.201775579387656	0.27841966294656983	1.6560835992611824	0.3824283096856107	-0.9967871756973891	1.5139594572085224	-0.3818694178547394	-0.6240801925595678	1.867084002316598	1.2761725488034665
1.3585419713093896	0.3021511161686148	2.5766372665090214	0.8974342094813575	0.49928414152824463	0.6567047231643798	2.0064137583094857	0.5925457538599805	1.4055983955345939	0.11321327474364914	1.31640585840601	-0.5454469963543367	1.546176031579132	0.14090198258088293	2.2042070093978454	1.2493213683721796	0.9802119697798881	-0.1469215950313693	-0.5101655624856266	0.867408845385007	0.5361015419008426	-1.5122781035841224	-0.6392941777954562	1.4282095244331123	0.7995233935836069	0.40047477676723614	1.072048942539619	1.0835934662199151	-0.23713065859282753	1.0557171451833467	0.6802492160114434	1.2856343103449832	-0.017673248267992516	0.1524914548793293	1.160520959693287	1.102247414089693	0.858124184565041	0.5472386804431328	1.043299045404773	2.1062142323275452	2.1865517657249653	0.2361989159939971	1.6527558354163587	0.38381240492470686	-1.0128835940868828	1.5236821851625815	-0.4043757432429006	-0.6504654622644519	1.8287565428090506	1.2299279233434222
1.4167640444976943	0.33263533573235665	2.5220437555330513	0.8576997365985198	0.5815435583727944	0.6195446729928555	2.0253234636670987	0.5732010603646315	1.396542731029966	0.07572292927625414	1.3048174063881177	-0.5025965811277774	1.5451707964937624	0.12025327668873156	2.3022804892137723	1.236962272127914	0.9755368385028099	-0.18670666619842843	-0.50377798945223	0.8122186303981003	0.5512676011597437	-1.5370893731377022	-0.6532318700199072	1.3811261812902083	0.8346721650107016	0.4310894927175255	1.0161908895863434	1.0596204062936265	-0.3005216444212936	1.0531068055738877	0.6847817163467373	1.2592893799420086	-0.0456095698688943	0.1753931317570719	1.0708711240154447	1.1216615162052126	0.824904190929596	0.5606662677445899	1.0254429229656037	2.0876649978354704	2.137372925586581	0.20560419257329224	1.6399833776535684	0.41358619535169616	-1.0378539409496577	1.5315839887436296	-0.4330317782116886	-0.6805459004211408	1.785080880645688	1.202363856604401
1.493358092624425	0.31814732778210275	2.500425139767437	0.8357486415040578	0.6135905426177118	0.5927246022540978	2.022530999770291	0.5358863140680523	1.3855779053089832	0.04192961544539785	1.2787609476084931	-0.4536993120611202	1.542049277018141	0.10408177310769529	2.40572601588312	1.2446505930383078	0.9819828590513776	-0.18573693984946285	-0.5033544258234465	0.7443455674756319	0.5765693537329886	-1.553255282972262	-0.6589559231726756	1.371631327935099	0.8568625103539356	0.4387565067763946	0.9759794764272105	1.0498024411770208	-0.3627233145034685	1.032949114629052	0.7135146426102015	1.221813794020133	-0.0869478506418779	0.19742538042249974	0.9835354342582653	1.105411576891345	0.8020995942609508	0.5767247442397915	0.9935145618291357	2.0694715938403094	2.1162085636739674	0.15815696037134852	1.6010449683380035	0.4203791957119193	-1.0544122726623626	1.5478393706245994	-0.4468861036520867	-0.7054603929957179	1.7694868702496092	1.1885386338645756
1.5270056547112025	0.28769826879455895	2.474365309350759	0.8230157356944596	0.6292302272950551	0.5790357894649462	1.9927119072583377	0.5261555085541488	1.3311434990312647	0.005016261030616598	1.2683277080488105	-0.4401814896630734	1.5394326425327656	0.08854494741137776	2.4583657456836434	1.2694289759306254	0.9464739188798026	-0.20146095684399218	-0.4878798886424951	0.71069661115519	0.5935390303140745	-1.5807901730952034	-0.6709495753182757	1.3344101115957658	0.8738132776728443	0.4482344827843594	0.9482603904490305	1.0163787602148922	-0.4261645209584574	1.01117884124309	0.7057234308269462	1.190215392807708	-0.10171191962523266	0.22580587665022128	0.9044983080241394	1.0843107605455937	0.8100392782597501	0.573518125917196	0.9848585593567197	2.0297431188598494	2.160258268798695	0.13274749212025627	1.5623099071021391	0.43037406796806577	-1.0956819562991886	1.5571868958460346	-0.4435175845602172	-0.7333721669993346	1.75120872919512	1.1472099742905875
1.5591656002930916	0.29485252077254864	2.449568524960704	0.7831591489230886	0.6751124789471722	0.5287281229466168	1.9867832217073604	0.48776202608309777	1.2894683148337955	-0.00789895657959757	1.2785223974467872	-0.41963919437484626	1.525920166701008	0.08221817592307894	2.502202913880166	1.2883428071472958	0.9264778211295914	-0.21358197294754322	-0.4834331840471472	0.6394155886611401	0.6172870369825658	-1.6347297799334206	-0.6840316315989465	1.2546366491651901	0.8819884141110552	0.45198726818221047	0.932657705139413	0.9791566179806424	-0.4665727218854669	0.9739571837859966	0.7021474443555141	1.145795171521656	-0.12007245351962952	0.24742373777268828	0.8214774796762893	1.076096567496327	0.8061350409275638	0.5823916653475827	0.9510019818496938	2.0224234762262694	2.155508665782647	0.1146177098265028	1.5183757300988048	0.4324843681205371	-1.120097815641288	1.5497787688763354	-0.45194869332559023	-0.7516582156204387	1.733538872364069	1.1104688880985711
1.5536647930899867	0.3059225506050203	2.4363751130712927	0.7608516915263442	0.6864509758074496	0.507887466018951	1.9911460679582842	0.4780047421868435	1.2386920383757682	-0.02455664135871665	1.2300846054752395	-0.40847237022860405	1.5054874409131274	0.0767884010249167	2.5329034891526505	1.3082377419456943	0.8977479511403719	-0.22286478057762998	-0.457969939752738	0.5687223554408303	0.6303405469850034	-1.7034875911399283	-0.7063092750549725	1.264334615866797	0.8851188874129589	0.46482271880780424	0.9232179012390652	0.9809948818469965	-0.5139330554522645	0.9599714479452708	0.6726330525169992	1.100651938600281	-0.14401491230824176	0.28408861788289863	0.7496898709984381	1.0555348475548596	0.8235708278616419	0.5984734959344307	0.924582810343391	1.999330076976544	2.1305162656182928	0.08177107961899477	1.4718818404435683	0.43094111978035415	-1.1527442659878517	1.5417503024680324	-0.4591912379797668	-0.8016393075197742	1.7338335949569987	1.0715216183576024
1.5842238403410036	0.25732323207269553	2.45145305404962	0.7316636535680875	0.709428078559583	0.4756561449721768	2.0162903578403863	0.4701098858076245	1.1934208886561979	-0.061421879678750436	1.1898422830185396	-0.387366703863588	1.4916212432618567	0.07109853046121303	2.5770349727290656	1.3262396885449916	0.8441553861669748	-0.20796352042278327	-0.4193367854949388	0.5090510847652318	0.6471091906529745	-1.736788769420878	-0.7317782191261115	1.282758109343971	0.9043833244955671	0.4350974817465064	0.923013165876933	0.9918593145550278	-0.5501797926451306	0.9404123702583588	0.6512333992098107	1.053286453392912	-0.15943667620863608	0.3186794403299965	0.6807970946768904	1.0410117145244624	0.8001097701755961	0.60293920441536	0.8634988201353488	1.9679154769004543	2.1017187299951576	0.06512901603652262	1.405408177573681	0.44317772169205244	-1.169941572477309	1.5164795263559854	-0.4493901085691512	-0.8310696777538767	1.7306664815809103	1.0181758096599756
1.5888805921682312	0.25060571146221877	2.4178737739766154	0.7211300470769618	0.7144169070979515	0.4550794899002968	2.0139779433228022	0.4675540341605853	1.1492926056384654	-0.06594546272561892	1.172299764274213	-0.3729906559711397	1.4719911939105643	0.09590609935417581	2.627033775814313	1.3426676560852586	0.7996002603535036	-0.18319898913104476	-0.3819415008070789	0.4499348638053801	0.6573550545468221	-1.7465076846145031	-0.7824259089304815	1.2759774624204832	0.9195469926777239	0.42533372034390426	0.9409338718967939	1.0148877754164896	-0.6010201873543867	0.9051785315612515	0.6325360538611478	1.0532596119738327	-0.2195373382989013	0.3263595142416193	0.6248322321593407	1.002437091842241	0.7776021209480222	0.5960538089607939	0.8148263766887632	1.9264601774496763	2.1334271015424795	0.04667955746464253	1.3508586812205918	0.4344361621357472	-1.204154654903494	1.4947861509015332	-0.440349763062697	-0.8581708747622138	1.7220438623695322	0.9743034315803222
1.5514808347798241	0.2722757297400926	2.4694840917110157	0.6890153894245867	0.718274667415971	0.4202030189712477	1.9864076625715643	0.45921093659442846	1.136882459998526	-0.0712832665958623	1.141333047089933	-0.3669247490111585	1.4299572510250427	0.12494700308381015	2.635423346482013	1.3544158197310858	0.7457890333308408	-0.16695002543758602	-0.35711937487513445	0.3880263392412348	0.6517000100586868	-1.7345739156114095	-0.8077354190301609	1.3348552915332943	0.9325831662227554	0.3771515592680967	0.9480348345415965	1.033903233714962	-0.6198061258075586	0.8754928958265129	0.6109472858847971	1.077624793778798	-0.25371230637819986	0.34380731233772244	0.5662345010910397	0.9252651175581164	0.7646021210771565	0.5826627758897401	0.791228681106222	1.8866856538166754	2.1657233114424193	0.037014825921280886	1.2980252777833508	0.41198567873214004	-1.2303919913860515	1.4762500936801115	-0.4106210866083999	-0.8745900014592811	1.7289423129687589	0.9492463027631308
1.566347718385206	0.28454492027658307	2.511289717852365	0.6821102794356835	0.7107062952868032	0.37030724246484015	1.9869679725725509	0.4249093958218559	1.1557588880550371	-0.060742625171283225	1.1064163267204528	-0.37840492824435373	1.4173411727957277	0.15998033310432935	2.5353450409331595	1.3885768834004015	0.7153458095218448	-0.14064529956852853	-0.3440476694039311	0.33557904442300673	0.6454975200105434	-1.7369569346150402	-0.8305889160188515	1.3669346795941684	0.9184969467560069	0.3168539228827584	0.9424364212493919	1.0569363249639963	-0.6469393030777659	0.8647424830292559	0.589288186006692	1.0944309354822739	-0.29447687695505126	0.3463781861221578	0.5243467531931576	0.8544990663996952	0.745823855479259	0.5703165845710456	0.7777674410119395	1.8534678303694587	2.184410899887881	0.03223299562930394	1.2722825100721153	0.39691094236422	-1.257840560155665	1.4587374423249135	-0.391136083951689	-0.91653241842235	1.73072852844258	0.9306773006144118
1.5741930995795774	0.2806717052248673	2.5637634247851784	0.6665490239982226	0.6795528083460766	0.3603587897106689	1.9545260235154398	0.35003420447298844	1.1694075377777216	-0.029962665541568977	1.0608230940629313	-0.41021978414317817	1.3886307517785481	0.17416999663553484	2.4317191274180705	1.3785812636781725	0.6623654846200131	-0.10720511236625958	-0.3674322735684791	0.2828722086622493	0.6422650924923203	-1.7718984337464783	-0.8603241013085625	1.4131693984811577	0.894426187114779	0.2690089909433023	0.9421449336151697	1.0937540800168992	-0.7011198260019414	0.850231908859034	0.5987517341205558	1.1325457505752934	-0.3043715006963916	0.3511481945199282	0.4890226539788318	0.7684480919240486	0.7168710656295515	0.5359972391988473	0.7406064833049277	1.8102616355618069	2.170130463173269	0.015961430124660593	1.2240369415870833	0.3773928824040037	-1.3005990922648178	1.4461284822391445	-0.38967185831318046	-0.9463038240995884	1.7411413890691851	0.9185000953377893
1.5626925473161581	0.25056314865945234	2.5835188492696073	0.6591118844413114	0.6274983410613206	0.36014917842126726	1.93596461896925	0.3131161180990274	1.2007455165664094	0.026835770759634597	1.0228261704125823	-0.4289222906469995	1.3461811101735126	0.1834856452376838	2.352132134609073	1.359963368613455	0.6265039108948633	-0.08190387558592133	-0.3752232497676274	0.2316882496346248	0.6457973657114608	-1.7842950791847734	-0.882193701201144	1.4607605249903057	0.8879915377522902	0.22972553037832455	0.9467485875207429	1.1509625184773604	-0.7613564999336224	0.8242749339367217	0.6282114233688173	1.1280525280519123	-0.3317569158995532	0.34921280641678315	0.4747072581400735	0.6858338346682679	0.6813532512605709	0.4981747800796718	0.7300188637276142	1.7548075457383139	2.1626030785540347	-0.007940706495265033	1.1681636217556755	0.35051904742101164	-1.33542922960031	1.4193149933041274	-0.387744227930244	-0.9757502575973168	1.7832249690215263	0.880759023849409
1.5471827525841562	0.2663095351262695	2.634305813372065	0.645093088152336	0.5857553308398847	0.3303738181968127	1.9258699528433716	0.29630389274422586	1.256289316462649	0.08222610764184621	1.0058612578973605	-0.47534021306830326	1.301261462358712	0.18130817767872787	2.2654325201193304	1.334605151497989	0.5475089110014326	-0.07956584067760106	-0.38555975905222406	0.19088664401013372	0.6674680322777629	-1.801649568294788	-0.9109610016087746	1.475205222775815	0.8817162069577751	0.21690868958556297	0.9255347652523476	1.191087913719681	-0.8008025193115692	0.8112996786177706	0.6541717097720013	1.149336377007625	-0.35174082995387346	0.3575024278186233	0.46107984805327024	0.5983888564746312	0.6416180926529351	0.4432703260140042	0.7451782038354743	1.7167179841642295	2.1143763402372366	-0.022437517490309027	1.1148314659337646	0.33728300620694496	-1.3739092376797468	1.3972721518124298	-0.3919881200131293	-1.0309077979819041	1.8330651479293951	0.8356689891127982
1.5488839206393794	0.28247784850746366	2.655504537110435	0.6273097103639603	0.5465147023070145	0.33556823507877037	1.960965045472721	0.24560294866895682	1.2971934242765553	0.11333805492250693	0.9778818668497722	-0.5062130123147776	1.2580620514268444	0.1829776806259212	2.23629371516918	1.3037976964930063	0.4988543637538433	-0.0690230851862101	-0.42170264457552803	0.13218158621557363	0.6580955825657543	-1.8198033635580355	-0.9347851853097826	1.4910884082344646	0.8763139419157537	0.19925696680944868	0.9211451002845961	1.2210449778523962	-0.8351025223999496	0.800387350887191	0.6919805772241043	1.17424459330264	-0.36270194841269665	0.3570501306117865	0.4551486170417034	0.5091982091955367	0.5771650290505338	0.40210518560351016	0.7384073417653145	1.6863311062880502	2.057870787570308	-0.0767554275319883	1.0498015744297484	0.3174963364510071	-1.398993652978938	1.373468154636989	-0.4053835175894672	-1.0639103909192893	1.870463633298506	0.804062187816375
1.511971921187603	0.300293157300042	2.680204571469802	0.627305292019896	0.4950455480719329	0.37015615919421996	1.968349022674909	0.2349524492122339	1.3176406963144633	0.14870043594336316	0.9349842510195264	-0.5387910208238934	1.2257841795803832	0.17453457517526824	2.223369155905926	1.2875844080595797	0.4317353466465878	-0.0736469255765151	-0.4593688024201719	0.11278048961357887	0.6407397410668201	-1.8042806135771094	-0.9354072407772784	1.5479142360727283	0.8655594833816455	0.2032925742527599	0.9230686873310706	1.2698461759433948	-0.8753245645954619	0.8051431146670185	0.6897315192991084	1.2379546408969428	-0.3831210813021827	0.3643845282462239	0.46000553184060183	0.4253769252305249	0.523129572256354	0.3384206084740419	0.7209026285412379	1.6426644249549796	2.036277816246602	-0.11503369126766509	0.9884283760292061	0.3158698214703128	-1.4377418070096517	1.3442950361356978	-0.41918678754312066	-1.1020989467365359	1.8845490997677383	0.7793076911707703
1.4918667927726577	0.3439255818052264	2.7017545149022384	0.5950189283757839	0.46487892568966593	0.36578459472222363	1.9462470646630272	0.21285778657845605	1.351297881590145	0.17744866331603376	0.9247592887583892	-0.548030178006363	1.2058140130949435	0.1702042046479908	2.1871683641790987	1.264617756321251	0.3575227317654003	-0.07662784020432438	-0.5043162330956671	0.11040268404118196	0.6227410485575857	-1.790474876913542	-0.903943350808893	1.5473841937096078	0.8711867972808267	0.19858215293484455	0.9162580556235292	1.3252148070749776	-0.9236968437866949	0.7905087956238007	0.6849802086028002	1.3109074458173118	-0.39513061829683654	0.3696499062123534	0.485856596470315	0.37726347576472297	0.44414348654266195	0.30446680540587623	0.708546627107328	1.5976591930173414	2.00223226920826	-0.14247975366682222	0.9353406500949888	0.3328326498782489	-1.470814205071676	1.3031094107815304	-0.425765706122389	-1.102000095883453	1.8767797433143545	0.7862745159945774
1.5101302161064827	0.41244244147544695	2.688428324078255	0.5670640654815176	0.43283748562766106	0.3912883371895215	1.91450020287741	0.18874835976035248	1.37438952721013	0.18869188014079924	0.878852913604334	-0.5738709879075562	1.1962725937583225	0.14914145757885572	2.140470323902757	1.2338624663328837	0.3300820112203817	-0.0850686275533682	-0.571853460191616	0.10391492186302179	0.6027104471129681	-1.7710231403672942	-0.8602006364472047	1.5805514902428184	0.8549138166696674	0.21812733730114417	0.913139600616136	1.3647860992711007	-0.9713573597347539	0.7574137115972737	0.6993623010460334	1.3775450699238272	-0.3958877322129636	0.354391890016458	0.5141341339251929	0.31297736806365506	0.4043653741423873	0.2697504404756873	0.6928193643647533	1.55650007012723	1.9885767515586756	-0.16069357088008324	0.903315388502475	0.3439893613377899	-1.4775292394158095	1.2671832386529067	-0.43036927267905833	-1.0977581586505334	1.8652409216045172	0.7884984939217754
1.5214131833091369	0.4435632525240384	2.708468501140965	0.5476259416627488	0.4236169992183202	0.40391866891850875	1.9102297320590818	0.1399321950833237	1.3827924665900682	0.15204965120809283	0.8157844890501551	-0.6362834969871648	1.198358645514428	0.1251481881926266	2.1011016859902005	1.1869480592744979	0.2639736405383669	-0.09599574041726965	-0.6578745499978431	0.1053116066347172	0.5734845775068836	-1.7721060328343685	-0.8450968667176039	1.592832891769398	0.8441232155804246	0.2292426229964278	0.9087649727088802	1.3951213117222516	-0.9974379583281575	0.7316050047856402	0.7314148930723128	1.398066653608222	-0.3953704753226069	0.34838420591484015	0.5311578121375129	0.26907524895753865	0.3732929320237871	0.2556222304248348	0.6751786217670925	1.5103561805994663	1.9439904667131915	-0.1754432024336457	0.8557981633758824	0.35809125580505896	-1.4939382819342124	1.2306031843017027	-0.4369513345998614	-1.0992199156404967	1.8566959793802666	0.7998465297138807
1.5678774756570375	0.4610843228105379	2.7141418111266513	0.5479775809075831	0.42210493715872505	0.4562840775089815	1.9191553189396593	0.10024797744144712	1.3850148402288935	0.12138026477661472	0.7683758533346163	-0.714467040401011	1.1681607788972428	0.08724691442753468	2.0939510881314045	1.155204643490627	0.20202181675084102	-0.10564159376570922	-0.7309375881949011	0.11395652499210096	0.5468982586922086	-1.779664030249494	-0.8329966098469835	1.5276891550358669	0.8292870153348396	0.23568743332070316	0.8981626883625274	1.4440675952905273	-1.0379116743452217	0.7266964581568158	0.7502091401522823	1.3850384804283764	-0.4038718426012121	0.3397166101998149	0.5753569275520595	0.2570367638291902	0.33799789729315444	0.23377193920129757	0.6428206345257206	1.449540562435706	1.8876332368959023	-0.19700868154726492	0.7955342150103697	0.379248242866771	-1.5063698261753444	1.2087031176593663	-0.4479353129552467	-1.1172391905218433	1.8394734756854505	0.7773539501938874
1.6109925982930826	0.47840738353634304	2.7388475448859007	0.5616133524731992	0.4221371041330156	0.535115650055966	1.9106476930327907	0.062399021184063916	1.3952623855930741	0.07635056955506588	0.7438738455325641	-0.7935827117746614	1.0954074564555096	0.07314550557942316	2.0859064677476655	1.1070001554444064	0.13004223338226545	-0.13023018357814437	-0.8127865217716315	0.10584218543432669	0.5063009680346664	-1.7855019351263395	-0.7629318063957664	1.4521490755737307	0.8193044780223573	0.24836132214916257	0.876973735078798	1.4411180384067304	-1.050511116437504	0.7112769850769796	0.7808957303533731	1.3951125459823523	-0.4012076915207724	0.346009489700395	0.595270145922591	0.2402580882057846	0.30935434712742754	0.21717834938880426	0.5979762843674206	1.388351322250186	1.8240747146067497	-0.22844661736302832	0.7158851079467722	0.3984187394829245	-1.517899038009006	1.1920291954285553	-0.44800941961324564	-1.118379682239287	1.8046058628582258	0.804605024933068
1.6534492160733916	0.4929638620823512	2.7547314772916267	0.5691364212043245	0.4556401327633163	0.5980164112317106	1.9344744972368975	0.06966854070218095	1.3923896777640814	0.023084310303940037	0.76165140278647	-0.8594196562061157	1.046356519184596	0.0575041970089137	2.089825925790648	1.0722963749676115	0.09171722667646828	-0.13494435015281803	-0.8788944908071221	0.09750756194821239	0.4492805377327104	-1.7815494173534003	-0.7258175096281626	1.3918731032196177	0.7978418088584437	0.23923290281012582	0.8613502292238788	1.4471251945510204	-1.0318091833959704	0.6632373055902366	0.7643255342999982	1.4061206308592138	-0.39904133067352565	0.34797742524522296	0.6139317594443733	0.25392625888877135	0.2682188396337357	0.20279222893455104	0.5858685365403022	1.3352279221814807	1.7808167917528952	-0.25108823019034093	0.6509627985687058	0.424728841338437	-1.5078244115538968	1.1799272057017478	-0.4514083243399504	-1.1359182948475186	1.7782514583641689	0.8425631035267166
1.667405086824378	0.49965732545648195	2.8039646638547002	0.5683979483188338	0.47381594632956336	0.6437025728707952	1.90920754489512	0.04678537247450342	1.367109131588588	-0.05587406714872996	0.7899053081571991	-0.9317234839101299	0.9789044891404435	0.027785933028933403	2.0810660873869535	1.0333822757459152	0.04070805815049708	-0.13129842896266852	-0.9612180063490194	0.09705408100075179	0.3950767261947886	-1.7635971620659088	-0.7129601810233261	1.3279772614984724	0.7753521266857832	0.2535808468556998	0.8358820755321925	1.4143389636113979	-0.9983913512675787	0.6268797074826423	0.7495261392396879	1.4298776140353238	-0.36120371104882726	0.32861331858075465	0.6387931830308895	0.2514826248545013	0.25354687374304163	0.19646834707479047	0.5632581874943605	1.2760292396581094	1.7511903931464772	-0.2788781629074829	0.590204315917203	0.440793408397835	-1.5088480480821833	1.1815652081076062	-0.4482024969856928	-1.145023694052116	1.7229793680058498	0.8949958038601047
1.6847667154647372	0.5028088234178157	2.8210748213684678	0.5842080022341174	0.5098520639223881	0.6956765578508821	1.8962552977642104	-0.0013863702736250372	1.3197399368253708	-0.15069654888748157	0.7994436818818531	-1.0260939849698973	0.9144288619280093	-0.008643466033979152	2.081653135805987	0.9806544788551012	0.014729776723722837	-0.1177541097861505	-1.0441164787064658	0.09095649821536456	0.307680904188648	-1.7535341687668038	-0.6640888393003863	1.3399526018180006	0.7385590055588404	0.24207866629185687	0.8215074553862804	1.3798672715953195	-0.9753921305247146	0.5909653376529805	0.7201930474145848	1.426788523550499	-0.3430343675372908	0.3322647424884986	0.6539645919110225	0.2803658260508502	0.21886341262592673	0.2002821717801953	0.5355920800635348	1.2131812014207988	1.732666396079295	-0.314972377695959	0.5304525436575676	0.43813618419653705	-1.517155252215584	1.1859132207268201	-0.43628942307488117	-1.1553733783698943	1.6528631272567345	0.9451486138516628
1.7212463232011221	0.5160329011815806	2.847503420040155	0.6077195345667055	0.5699026737414108	0.7178546278607991	1.8747848242669545	-0.012194364524070796	1.310956838856328	-0.20991988893303254	0.8015736805338355	-1.0752822926911156	0.848851255200937	-0.021365589790764236	2.0629103095972154	0.9391822874724574	0.0015118471749135608	-0.10580442668310848	-1.1148848281881372	0.09179798099429924	0.2438791907734445	-1.7204007583611876	-0.6081076690205182	1.3250863742791439	0.7262071735426405	0.20689636245398732	0.7933334404932605	1.3717085286922575	-0.972789446555168	0.5386701284181488	0.7009142916780842	1.3885278649087234	-0.3397083501132764	0.3412881889855633	0.6718363448675795	0.307042726060692	0.19882567553262065	0.20998630455696676	0.5279857709239444	1.1452992082124387	1.7022362185009303	-0.3234308001383899	0.4983032122569663	0.4460305805657113	-1.5168498637710743	1.1903370608824173	-0.43382409078397044	-1.175480877522617	1.592512513111783	1.0010200234909452
1.7673322460536354	0.506582108410863	2.879599893302547	0.6090249267026422	0.6859128263450923	0.7332201837248649	1.8641056185184248	-0.08312376109003244	1.333547583693813	-0.2996504815944178	0.7859322975959969	-1.1331350420103568	0.7800871288348284	-0.056504958813388705	2.0293488622449116	0.8909296471032071	-0.016511040142811913	-0.08352888358286442	-1.1603858493913837	0.0735805640769252	0.18633164535862579	-1.7261419161032934	-0.5648311583194012	1.2955584237352324	0.7140277697365787	0.16892363271691943	0.755374231987279	1.3393189676213608	-0.9517478030066073	0.4734064051895367	0.721643447521879	1.319024415069149	-0.3234091961649922	0.3396014583487631	0.6713772466831018	0.3464457573282265	0.17826310110160729	0.22366469449480167	0.549919373836304	1.0710059866979145	1.6801481106056317	-0.32797927963173434	0.47705649806737205	0.44635789633819634	-1.5306859820427035	1.1980041925956062	-0.44111950072759354	-1.1993434734568258	1.5620053500574094	1.0337945090052039
1.8048929370427207	0.5031604291797965	2.8955082073371945	0.6547523500601613	0.7835433430058815	0.7813920708126758	1.8706097575839287	-0.17471592439225808	1.324593533906399	-0.36591465380522664	0.8003906170415179	-1.2063158528318536	0.7302939803956195	-0.0848920665153672	2.0438779150308077	0.8349965105760557	-0.018457036716628773	-0.06416083282627849	-1.2232046814455033	0.05255735181182421	0.11690907440830833	-1.7233845234335092	-0.5546136453468362	1.250584120546372	0.6890976002201119	0.1410852193436505	0.7227819817115662	1.3190255223528289	-0.8991341636299447	0.42149665199939435	0.7560857612766634	1.2536585777383293	-0.33245423936867674	0.3556810916874666	0.6602609845909349	0.3922690067260337	0.16875111493110836	0.22927881504756603	0.5552755304211868	1.0025735027796223	1.6450512163095472	-0.3575803294982626	0.44795972361724334	0.4275542162303215	-1.5447636444847286	1.2201243505234196	-0.4683319799097826	-1.2397524665614466	1.55359255343931	1.0531087545328586
1.8015021078127944	0.47707313219745745	2.923478749916904	0.7164149426483273	0.8256190577690639	0.810670656992938	1.8805272446013876	-0.2524616131005148	1.2989256563382323	-0.3880223373930661	0.8341391681673553	-1.2969696465072584	0.6621057857100009	-0.10726262794380163	2.0345911571566604	0.7868782954419299	-0.022651699139580095	-0.046377122801541985	-1.2782493630899554	0.02334928050380148	0.04564733624778055	-1.7364370429279492	-0.5549862396134201	1.1869206071051246	0.6776178325254072	0.10404027274703717	0.6968547349959797	1.2771405798328899	-0.8871607673023847	0.37774328867176304	0.7880648955388881	1.2250054404472215	-0.3430879008444918	0.3685999319788007	0.6372028775042549	0.4491465597681885	0.12950709357949564	0.21992296285491428	0.5488696805034782	0.926105528992782	1.6112608718213213	-0.3741336911452545	0.422285654581582	0.41240238333985585	-1.585811256454763	1.2390404621635938	-0.4978353359277089	-1.2876321128878065	1.548756687350424	1.076824585783515
1.7831830244458016	0.47925493847838097	2.9452349277646745	0.7277918739002882	0.8613668778504285	0.8491630993525237	1.8906264537813282	-0.29594444698443867	1.2841508764553684	-0.37438603509942153	0.8613353396992517	-1.3464766796486132	0.598437369829277	-0.13802116343395393	2.0131646810323063	0.7402228074371678	-0.013234389334567642	-0.03784518998301048	-1.3131800782637981	0.0032762768055757327	-0.024110743869396795	-1.757995959881142	-0.5033017497341268	1.1657342156406616	0.6687583545583644	0.028836605950945497	0.6555161206481583	1.2212533452931666	-0.8796991235789647	0.33127054249136456	0.8036223122069976	1.225402010777669	-0.32523697622513714	0.3830552359826895	0.625094328269845	0.49628221165963354	0.1048038287841501	0.19320182043014536	0.5551168294853384	0.8577640958192886	1.5630472208147863	-0.3999441505539967	0.4103164217336072	0.3982115912506307	-1.6064499821331846	1.266845122285623	-0.5147286439638157	-1.3289443556624718	1.578928986807849	1.0955924174350304
1.7414650754692715	0.44839690647295416	2.938535415206301	0.7528568350631762	0.90546455880022	0.8707253368126218	1.9099056608693217	-0.3107138823346341	1.2803552679006236	-0.38263090887238116	0.8986376827772429	-1.386377641082805	0.5683921780145315	-0.1602110217314736	2.0123687636339938	0.6879259738374687	0.0014923903524423688	-0.019475998330115013	-1.344387339630185	-0.023791754259588203	-0.08988848588481284	-1.7857410316643598	-0.46255125488936766	1.1626736035701504	0.6589216620149642	-0.03898649122977145	0.6494226410565603	1.17389528466232	-0.8746073227384856	0.2547878381926749	0.818351375365553	1.2270047382868725	-0.3234961008844741	0.40478919545077685	0.586276055265301	0.523956322382858	0.06988833431773299	0.180076820924804	0.573382173623374	0.8185159920096632	1.5296767608641446	-0.4189373308026904	0.4063405133642096	0.39556340058126743	-1.624314674101375	1.2813875250241982	-0.5439773321657702	-1.3586749853628137	1.5998079925796689	1.1391735706509027
1.6974367250889049	0.3765990098764598	2.91136449687701	0.742735170595527	0.9074600628964055	0.875975484147683	1.8777120654342696	-0.2948251335487021	1.2836798623544017	-0.3786914203684374	0.9461131609746403	-1.4181913406897957	0.564384842358419	-0.22330570630567959	1.9972827269033537	0.6323034197938582	0.02102309189691022	0.005970792644463216	-1.338513824951615	-0.049616458733777805	-0.1457966476454492	-1.790417871594623	-0.4966097256781743	1.1549469492794135	0.6588002157465775	-0.12535460686933425	0.6594656624221733	1.1613947816786083	-0.8884348874248268	0.17254018244926525	0.8208442505499647	1.2143846167381214	-0.32011724539101477	0.42025596420367395	0.5582684199131132	0.5769343247559449	0.04534528302547703	0.1543568582549682	0.5854729177787943	0.7729696884046582	1.5006000292887456	-0.4222812620630938	0.3877272529848788	0.3896391288690272	-1.6366387471477495	1.2720463595316207	-0.5869542787620283	-1.367095842409812	1.6269178531375625	1.1455612797979178
1.6677099084136706	0.2951763681848993	2.8717559552246774	0.7537394373791754	0.87877163484768	0.8929764380107539	1.8462680739194561	-0.2538764871808029	1.3163472007376964	-0.37686609141476785	0.9577352764163672	-1.453480339641631	0.5345512789826987	-0.2666684332871728	2.0009316046777252	0.577186866411417	0.038561236884083507	0.0019355062015133568	-1.3568507519471904	-0.06219271275959398	-0.18017373009979373	-1.799172891310309	-0.48070500484932827	1.143468262827691	0.6678018058762525	-0.1698493540301371	0.6843577810271825	1.1255818207289774	-0.9210592336541573	0.15230812452963596	0.8332304799145185	1.1964055205361386	-0.3146651909095933	0.4142673596368357	0.537758506207713	0.6048412280463664	0.03109042470317122	0.14962105462717057	0.5748206842490282	0.7313113562585822	1.4591252524581375	-0.434841118269489	0.3858835179298132	0.3882477972197341	-1.657892506000131	1.2531175411957283	-0.6343625177483015	-1.3759096315978148	1.6434860229438584	1.1474968303981874
1.643027340818311	0.22319526648084637	2.80025576012492	0.7485198494724228	0.8577161941033727	0.9188528898464574	1.877722665893748	-0.2344700681058181	1.3467132646429172	-0.3959068363594594	0.9513174294263118	-1.4949075780314938	0.5629503038681698	-0.3039035731532947	2.028583009320889	0.5381937171260806	0.041211010929839566	-0.015468147697587314	-1.3642127029467217	-0.07768726439102296	-0.23863043266693568	-1.8216758378000162	-0.4283295811758835	1.1244910768032153	0.6759183130814492	-0.21354659280700808	0.7185867575029923	1.1094464635007117	-0.942174039524539	0.11420414355439279	0.8200596591126139	1.2133340777289428	-0.3285741174532453	0.4452840739380418	0.5024555757857552	0.6586933100997312	-0.003583368357722627	0.1373824952091077	0.5688932042950914	0.7002054914665795	1.41311681323081	-0.440255143117761	0.38443686121956777	0.3955666473812067	-1.6690450366165226	1.2190334358163188	-0.6750845073298141	-1.378279580800477	1.658042524557596	1.1493742075608897
1.6064045773630418	0.12283587867165295	2.73396148989992	0.7355722730839807	0.8530498401518545	0.9507019235433877	1.8859137923676272	-0.1850787723316253	1.3794535265291532	-0.39298207474502533	0.9578878516466967	-1.5019166336972236	0.6039895930902733	-0.323243197553417	2.0748142590753575	0.5206371795148071	0.042726024604554026	-0.04549590996861928	-1.3676485628880173	-0.06414447770243899	-0.289362417153152	-1.844724899019495	-0.40159242797197015	1.0864379304556246	0.6861608582968639	-0.2335511555627384	0.7616208582565396	1.0884059823704537	-0.9756372984923762	0.07394749020162646	0.8151364259897944	1.2399039795635092	-0.3284545365592381	0.4306519413046261	0.4897040244831718	0.676572026912124	-0.028412317883940184	0.1417893107632762	0.5569736304347647	0.6705250417828033	1.3539141840406463	-0.4322764068845191	0.3674534219592988	0.4091228158808078	-1.6715626291590648	1.1615586092872547	-0.7250902037295051	-1.364906296014026	1.6718234404004666	1.1817524392250527
1.554777090319329	0.02590372176345193	2.7030190286408033	0.7466027452186307	0.8103703338719683	0.9761588877677504	1.8788720585714471	-0.13104481889356762	1.4079570524412113	-0.4032092646075259	0.980380588975051	-1.567812189276963	0.6273533727586527	-0.3660115948239486	2.11083149927494	0.4962193371411737	0.031000791535056093	-0.07836818920853186	-1.382185020143671	-0.045811010472754855	-0.3298803168467013	-1.8850624944234575	-0.3849947063847365	1.0587588678397633	0.6808079364913233	-0.2627521524478177	0.8015469142753444	1.0461413480695552	-0.9684737826700422	0.04659953466423135	0.8317566358399728	1.2865397815689632	-0.285241755748916	0.41386948399714407	0.47510814214553954	0.7085287627825021	-0.05419149922158546	0.14583159940870127	0.5326368419224152	0.6612190277282144	1.2886183213141655	-0.42558014087176144	0.34995335491897556	0.42086712624450434	-1.6841952828636544	1.1073223523766305	-0.7736765480724139	-1.3615960280714128	1.6797190219579328	1.2235282231103626
1.4881195109105165	-0.021785122901006496	2.665586395178637	0.7840335849204036	0.6925391716246434	1.0157674115923991	1.8633438997873544	-0.02408590920032489	1.41147889899311	-0.41380542047902547	1.0322389723008456	-1.6210467090121086	0.633365132058675	-0.37305140635260986	2.1173539078551475	0.4650335854483895	0.02095775294331401	-0.11130286213078752	-1.4069895938064043	-0.0205430764445694	-0.3723949674314222	-1.8800951150998544	-0.3845894179543583	1.0351059012839288	0.696536957991831	-0.3057863892599043	0.867879899239545	1.0246115893191177	-0.9757879603719447	0.02255178101209204	0.8158131751777884	1.3449709133091388	-0.26837069922266454	0.39075593699135747	0.449456857993798	0.7347355373773842	-0.09644781066145995	0.16849014528226566	0.5159630414553164	0.6429963200450722	1.2336930613614165	-0.43217609467310697	0.3372149716992698	0.40949997182948383	-1.6942262823981191	1.0605843327745244	-0.8182425585924935	-1.3542711798579705	1.6892046135506973	1.2684746254069197
1.4309335391219522	-0.05425684029826126	2.623172175625952	0.7963383684258488	0.6151544307349692	0.9907859010169597	1.8700812489613772	0.08725792377273196	1.4193068186203448	-0.4302202597091943	1.0502682786847952	-1.633360574657455	0.6437530651513964	-0.4042366654622408	2.099147495161342	0.4427722649251048	0.02277845069635043	-0.14859882016537154	-1.4238408100772946	-0.07223777257688915	-0.4100579726029035	-1.8674736865343355	-0.3762412541651199	1.0377588954741404	0.7152609864918739	-0.35593645125722545	0.9230635978644415	0.9646048533022336	-1.0005813129973373	-0.013559445773321816	0.804910167474681	1.4045754650059556	-0.2750352483502987	0.3506998878040258	0.4296018538022781	0.7301587144321438	-0.14030625713223027	0.15995473248310904	0.5065883504591298	0.6253220099512917	1.1851369590696827	-0.42586302503010354	0.2978153194758987	0.3746225114181028	-1.7128156068774978	1.009217079298704	-0.8656422438796818	-1.3449767283968523	1.6784575997873916	1.3086988021024897
1.3694540408800193	-0.08794992507923907	2.5987942738326444	0.7922993620530537	0.5886134093591892	0.9749569063123547	1.8373394583361704	0.1955761717183453	1.4507930353494385	-0.4580263096132101	1.0833228546955385	-1.6411625895674138	0.6631866023807367	-0.42715812951765103	2.0900442888144393	0.40542793143417377	0.009370777154290954	-0.2147794431497795	-1.4397739375883374	-0.08613362113610265	-0.45945278155652874	-1.8665088970890324	-0.38280355839659813	1.0392919838840056	0.7347050438799745	-0.38699410493571096	0.9711057337811972	0.9253283624482378	-0.9735070308255068	-0.050492151769432184	0.8189906142059445	1.35168700872936	-0.29021228856063175	0.32557937326395986	0.42535883398204727	0.7352307306444381	-0.16638238591094684	0.1661841825809946	0.5073115732953533	0.6219583651951683	1.1387838873387799	-0.446143542939253	0.25074304055729313	0.33171443280983304	-1.7323253529753457	0.9497605463685014	-0.9248255069317309	-1.3261258707139456	1.6645595764136225	1.3323324903898905
1.3244286434855463	-0.12780536347809218	2.5789637787786583	0.8185464587881561	0.5476947682482354	0.9475016262004529	1.8192550744664966	0.27771830352211413	1.4781214169436019	-0.47362482377853443	1.1397237416843131	-1.6714295561314252	0.6915372550515737	-0.4355396567637272	2.0709723357292282	0.3690700183439721	0.0204035621792773	-0.26343545502833177	-1.4719617247555816	-0.09960647612881295	-0.4906865270107561	-1.874275884207948	-0.4048083711755656	1.0259922332503286	0.7475931877155635	-0.3990739916069648	1.0317045092299486	0.8856629190381371	-0.9367025022648745	-0.09400296283306954	0.8404512218279867	1.2930035986803783	-0.2960745333180082	0.31033482497496767	0.42703513772767643	0.7420256595056571	-0.19839884466197583	0.1828874350846976	0.4880486804176993	0.6113556629474133	1.0912889477874859	-0.44215023792265506	0.18605939037817196	0.2927425300394928	-1.7624109030800934	0.9025958506430147	-0.9853840390568578	-1.3083277746163717	1.614112280805323	1.3579471976823505
1.2870580262135807	-0.11908183946768243	2.5250292240309604	0.8438201486189053	0.5325085280960706	0.9192481858767021	1.7898751438472087	0.36350155677420776	1.525338787364629	-0.5016195718713946	1.1712026757132714	-1.703731981753491	0.7203686066053391	-0.46754165294331607	2.0346133099271895	0.3502195876859574	0.007239049035827921	-0.3046910180429989	-1.4959677674656	-0.12625300441943993	-0.5260542019839229	-1.8820376167853574	-0.42030372125822346	1.0225921714774513	0.7548827860333878	-0.40929368206055533	1.056419653199894	0.809392872749729	-0.9052777441827148	-0.1130203129648675	0.8347090127825141	1.3139880029030067	-0.3026306253557289	0.29013683040806815	0.43961733869131703	0.7501151736988991	-0.2187003815750242	0.19652724000155122	0.45888058198687987	0.6091599794693962	1.050491439262955	-0.4484716108456099	0.14200567767933814	0.23882396577706935	-1.7920303899838133	0.8595522166774957	-1.0467530294076712	-1.3043477921441222	1.5690642462626705	1.3946906087680073
1.2684086530366017	-0.07805869982772447	2.5061037222415528	0.9005067411792795	0.5242727381214852	0.8776804826359408	1.7899493470635552	0.453274448883879	1.5417477709937406	-0.5477124451474984	1.1952138998577633	-1.7366119109080924	0.7607609174567083	-0.48488992268293674	2.0420993640254332	0.32544347196551565	-0.024230737062319603	-0.3628241412586707	-1.5160449040084256	-0.14310002772454175	-0.5655606903264612	-1.8877979451609377	-0.4160319255340944	1.0296482734872852	0.757064995218714	-0.3940938071307426	1.0974048966260692	0.7260202749635872	-0.8594686572865354	-0.1274338202612472	0.805283708019555	1.3015695798791314	-0.28442512948088766	0.2489215436043167	0.46788296870048807	0.7354924571814232	-0.2470443601129913	0.2188831980789999	0.4453739987680693	0.6030679520501696	0.9963634146270215	-0.46399616747463107	0.13856825700856282	0.17435569787402713	-1.8368480063402495	0.8504684099497537	-1.0987605295252392	-1.3191346441296588	1.531504225915145	1.4263487237883452
1.2463746568416723	-0.03282554382720596	2.477862538921906	0.9250946735399246	0.5098645584215611	0.8201737225672054	1.7726705981142186	0.5058993741182712	1.5353053979223956	-0.5791436474077933	1.2247432614991762	-1.7623505816973022	0.8194530417569258	-0.48894908234529044	2.030276113925649	0.3042301666895025	-0.04419508781625304	-0.38349603614912997	-1.503013069301593	-0.17981442692914962	-0.6157105652723965	-1.885962431502979	-0.41696651656239975	1.0367628053639193	0.7418727407335038	-0.3994983040929131	1.0985662203751132	0.6689360852363262	-0.8176370440109657	-0.16552716287128968	0.7821398235488536	1.2722938147570033	-0.29815746563455225	0.22625991969684187	0.4945715236782543	0.7269407011512948	-0.2767460099745537	0.25084378019490006	0.4397514513265838	0.6011768176150997	0.9366067559690844	-0.47561932780651545	0.12195261671758426	0.11071698136508683	-1.865122507202645	0.8295532292105585	-1.1349310748678934	-1.3147691433303856	1.5022941264537604	1.4493157859971832
1.2322417003675543	0.023335149144349542	2.4614894021768223	0.9642265757064189	0.5253656385260868	0.7596241681031844	1.746243652635264	0.585990978727786	1.543597158847029	-0.5772178509760659	1.2674667478205222	-1.7431552379185522	0.8202572298252214	-0.4881948160304197	2.001803474432139	0.2980727886994314	-0.036966803786438004	-0.4100464963485648	-1.4581322023314358	-0.1695012986565455	-0.6382188399007314	-1.8843183261906493	-0.4385737275110467	1.046812742453635	0.7059285144563139	-0.41781438604773474	1.0922437147851978	0.6172439818374512	-0.8007428252486793	-0.19468990982262413	0.7969845436125167	1.2516260772184296	-0.3087292509500962	0.1869691718490077	0.5510386157947312	0.697552613876805	-0.29985128319166965	0.287098468987892	0.4171445030149816	0.5957545887782999	0.8921055386403054	-0.5043683752540365	0.10271268701966385	0.046963380853864034	-1.8993802806207096	0.8242717828089645	-1.1894488094339308	-1.3471675104283016	1.4650446956447056	1.4921766820536808
1.2230659086242945	0.07151254076229727	2.492160870171814	1.0327480380275058	0.471894270929991	0.6942141377549318	1.7215400389971809	0.644867553197721	1.5418314537020343	-0.5830608068270993	1.3097337193654053	-1.7682217177217274	0.8010852048812479	-0.47846928333585587	1.9303987656523147	0.2705204307312499	-0.03260513958999782	-0.44510765964088533	-1.403143005576427	-0.13759807647911174	-0.677603777156481	-1.862018012303477	-0.46354049266714786	1.0459794212580733	0.6767020238771055	-0.44932729313359615	1.086951826187711	0.5933820512129071	-0.7603028940167305	-0.20785468154325243	0.8298060977646461	1.2582650617410638	-0.33302224861521096	0.1575995326809418	0.5621800158278351	0.6971017364997595	-0.3208503013035132	0.3102312044614094	0.4097785124353903	0.5718071963359808	0.840743298906484	-0.5309926992580094	0.10851816477722358	0.008638681525311527	-1.9174811964031195	0.8163397758333402	-1.2477055106543362	-1.372268213297374	1.4433863149806956	1.5265126785491037
1.2056666675368446	0.12355574520539277	2.50002448903843	1.035834784604779	0.4298877111440095	0.6216692842467085	1.7106473097077348	0.6793274484517549	1.5407136918126842	-0.5845432114353061	1.3404352462683982	-1.75695815049206	0.8035491645641839	-0.4732765956405142	1.8831279180237086	0.2612240228663468	-0.023082191415709528	-0.4773288529967357	-1.3192412128192834	-0.11184066321737436	-0.719788432782213	-1.8440027819816684	-0.4873005648395214	1.0569586714673807	0.6259335935873029	-0.4519546814877701	1.0654592399516667	0.572318418144786	-0.7515988604758078	-0.2135809088461246	0.832319291054009	1.2342877617147052	-0.3874311382458354	0.12190721003313007	0.57428194981463	0.7047571352062996	-0.3363316216149875	0.33159613673681465	0.41845605289195725	0.5458566875080925	0.7839890873445701	-0.5560967070188916	0.1118680495955821	-0.03802645978770156	-1.9486861494473242	0.8109836717451527	-1.2932346219700808	-1.3830960886169408	1.4195432690537095	1.528701080493951
1.206212555033574	0.13557511059521266	2.5191643783356454	1.0088358075953012	0.4185912375832007	0.5147376368712253	1.6825621494961314	0.729220629927778	1.5663337506903974	-0.567446736017994	1.3565537295296484	-1.7439033587350046	0.8020360212251539	-0.49017983502727364	1.8579592060206085	0.22594131102246034	-0.01961716461866083	-0.5055421291531424	-1.2286983574940897	-0.05611428086444723	-0.7488310546412075	-1.8632332119404418	-0.5216255044303268	1.0881977823961688	0.5745559864482546	-0.4424433737282616	1.0204614147670914	0.5237448807761109	-0.7511946985700865	-0.19860028885235986	0.862143143260244	1.180927020584478	-0.4033455476200293	0.10307471158281797	0.6391986977096863	0.7048418458349184	-0.3588402376481836	0.34523289546780134	0.42637296243456513	0.5307391241906683	0.7191839987529277	-0.5966632115491587	0.09443326003678951	-0.06441168133184803	-1.971730740188589	0.8056839012418491	-1.3361875267662373	-1.3863692874896478	1.408489218053174	1.5312564324097155
1.1785493332216668	0.11307604294172076	2.5687722654991094	1.035191229938323	0.3861860241283446	0.4660299276119749	1.6277517165888316	0.7557632309526137	1.5781927859228602	-0.5387715405674068	1.3853456442244683	-1.745657068016229	0.8116620919373847	-0.48690078451835406	1.815929070962999	0.18358086978766366	-0.02658045211097097	-0.522939495038955	-1.132331469840993	0.09163903980527809	-0.7786383523200706	-1.8368698163833301	-0.5579519093311094	1.0896613114407951	0.5053525979993152	-0.42186219063625885	0.9644402675422864	0.49216100714286065	-0.759444806129915	-0.17855023337333858	0.8735697328986353	1.1234372003446254	-0.38279849098346563	0.060856315120452	0.6954834736018952	0.7102632847912496	-0.38019559268931263	0.36555095520026926	0.4452855796752394	0.5169831358040831	0.6692068326885394	-0.6262431138206109	0.09101175547517129	-0.0551500347446652	-1.9743866619917108	0.8115618646863247	-1.3594531120141795	-1.4146406314713533	1.385874676305233	1.5487077572699017
1.1646948200525324	0.10502427099235875	2.5865132394248413	1.0183209258043204	0.37959902594170847	0.41239320210939184	1.6004146459461126	0.7892850349462208	1.609873863815552	-0.5323843233304373	1.4037551777697157	-1.7209326835759193	0.7916616928177984	-0.4736066392557672	1.7796285917687882	0.14652845975509962	-0.033767504678121424	-0.5295125171379792	-1.0197095982103868	0.16408049689777365	-0.7999473867985996	-1.788602333140767	-0.5759365995580994	1.0659443502689414	0.43934766180925394	-0.39776704438328414	0.9106665825130917	0.4571435467782159	-0.7968176267347686	-0.15240712810308762	0.8464888248608282	1.15547002914909	-0.371486972695691	0.017548764038700197	0.750671970659354	0.7016488591308857	-0.4054043587099233	0.3768157505362014	0.49201960454824833	0.5057828476335693	0.5862354668435523	-0.6254189560214408	0.09354620212817025	-0.024135427604317285	-1.9819107096959854	0.8241943281178734	-1.3786434978415965	-1.4496486610906578	1.3687844366266084	1.5607158113329758
1.1402492155446984	0.08816384942705492	2.620461318812256	1.015823951981273	0.37535585116903347	0.37064465833361837	1.5353808270478426	0.84772306550691	1.6321215095490333	-0.5599710094119646	1.4328534538397213	-1.670150273389598	0.7530712469615577	-0.47060542427060287	1.7486526892054362	0.1297624930023668	-0.057101464943993166	-0.5483959126136811	-0.8694447901408188	0.26069614466102653	-0.8142187473740133	-1.7061641393610834	-0.610034996427781	1.0489718651506506	0.38874375479744233	-0.38108760832556576	0.8593693856778248	0.4203174570276822	-0.8186922478568833	-0.11875016437131702	0.8021625345128026	1.1684966508018213	-0.37551100882658467	-0.03084616417294207	0.7792710091483186	0.6943488887213126	-0.4459991456306878	0.3949314178868741	0.5348053768529721	0.49641613308244814	0.5340432735172596	-0.6674694857350111	0.11621319273658937	0.005396266562986462	-1.973631171414701	0.8264614970107506	-1.410386389450194	-1.489344692417418	1.34693896809726	1.5668706734400313
1.1050347258129478	0.056782109891940956	2.672581072823811	0.9902373215054243	0.34864159416485097	0.31656362050531295	1.494714435787064	0.9193767627476973	1.6431162219515496	-0.6016633776629458	1.4393548539320997	-1.5718802038158004	0.7159380140711762	-0.4641677230924707	1.724651744677395	0.10413582668601093	-0.05186272676838172	-0.5757676651806485	-0.7672827996205287	0.3417473212791377	-0.8371224498807965	-1.6944258412886408	-0.6378891582415118	1.0336804907714536	0.33555065340086987	-0.35553047597598486	0.8113905210848464	0.3973576802485486	-0.822038996063481	-0.09279595985660911	0.8007074456120582	1.140054055740141	-0.35847907428362824	-0.0810886896871743	0.830554657843623	0.6841892817585403	-0.4830982396521447	0.39548886990052357	0.568829723920752	0.46691673832798414	0.4825512512900031	-0.6988480817311222	0.12186716243503726	0.036454004625038026	-1.9517208806101856	0.8254286472662228	-1.431226267561117	-1.5126574304813531	1.33972270494704	1.5535440254187498
1.0460797802028674	0.06550933501563455	2.691736724766476	0.9508451941092172	0.3475397212903181	0.2839899584017649	1.4847530325803386	0.932929464847611	1.6536279655804857	-0.6501443639647111	1.426313304482497	-1.4771930548068912	0.6656550969587947	-0.4535951343985943	1.6723553828200803	0.11555707618540298	-0.03101614297755214	-0.5864936947531576	-0.7167322642924191	0.40349570425456116	-0.867634135085398	-1.671126965855743	-0.6744197157989815	1.0061374862739991	0.2855777717315197	-0.3516683109893286	0.762201982809846	0.3655515480118098	-0.8455600547710324	-0.0608385898862802	0.8395869209019807	1.1582022683975963	-0.35009728789903016	-0.12757790907199565	0.8699030767920293	0.6824812144512236	-0.5192692002763929	0.390363154481758	0.582294364749374	0.43598041630215817	0.4506945568930411	-0.7378191539667389	0.10189372323827395	0.07833113439647267	-1.8943791458151527	0.7999372988477347	-1.4571676937300182	-1.537817443862275	1.3353044710740083	1.5488148979494458
0.9977746883172791	0.10158408619487229	2.7049281177948936	0.9620104105021564	0.35354538377589123	0.25672473606758145	1.4539768700126463	0.9525304914359968	1.68245904952215	-0.7094725810134376	1.4111139053468036	-1.3842297480611403	0.6112937975000564	-0.47481653982370975	1.62645958930506	0.10816088939978959	-0.04305581207389406	-0.6273545159564311	-0.6795498900571041	0.4860502052372177	-0.8846174410165256	-1.6211606466322248	-0.7227365409096085	0.9756878741406727	0.24405721349689968	-0.3444425988899098	0.7285452243207413	0.3108640468921682	-0.8764559440007915	-0.02022853923519189	0.8713456818720411	1.1660669593406283	-0.3352470094339494	-0.19362190576624094	0.9281142127897123	0.6865555246468007	-0.548027524080971	0.35880568429558257	0.6115452143824571	0.40131833966158437	0.4417210244898161	-0.767231504638373	0.0692152059397233	0.11534153869421956	-1.8492040015236806	0.7780012114668672	-1.4914603115870932	-1.5743032937351686	1.3199780673713888	1.5326126375263986
0.9791509295135938	0.11522083808980428	2.71149676157179	0.9644814836875856	0.33269912210669605	0.22627625209303687	1.389432186601724	0.9825582356046054	1.7208443078164195	-0.7832371410041854	1.3982031346660544	-1.3390368525992853	0.5456505859568862	-0.4933962625028746	1.5820132199189747	0.09011058984278356	-0.07494944858842459	-0.663284797385105	-0.6410919990343699	0.5197129121720169	-0.9009754500858953	-1.5496460387341755	-0.7678772825383782	0.9431826436458058	0.21797143812753594	-0.35110122078400957	0.6969664719224313	0.2609617426363863	-0.9145042320323775	0.008591600642401075	0.9059442887418359	1.1441981846627762	-0.322734120304056	-0.25702669151880075	0.9655853567699472	0.6909643572111029	-0.5621235500510758	0.31171774316447465	0.6302594554533211	0.39465279720615515	0.4311562932805259	-0.7802343322405723	0.036058106187651304	0.14706517026413066	-1.7954173287255337	0.7592354382866963	-1.51151483057822	-1.5949087540602962	1.3317882848960096	1.4884014253599052
0.9412045915336502	0.13462577503786438	2.661694380446154	0.9295421786749598	0.35005777132189797	0.21014313255121703	1.3433292739800238	1.021107837368997	1.7506879525284365	-0.8530806681629862	1.3756680153292753	-1.2778762092973561	0.4760948180656529	-0.519076041091352	1.5776950120064597	0.100182350425803	-0.09929836838845887	-0.6843767807203269	-0.5697703703734034	0.48464564774390234	-0.8999258765547674	-1.5085508556539722	-0.8192541240844285	0.8753290131612979	0.1927121528653088	-0.3211659533864374	0.6641826726299438	0.19297900967930845	-0.9579338884714617	0.04150078005790533	0.9206936700053427	1.0981038656202573	-0.29154158314982787	-0.3179677232279433	1.0232570854771068	0.644852813755787	-0.5578682241629813	0.25123470738115705	0.6229943533258048	0.40869763623141175	0.4467018366538328	-0.8025814935816106	0.0027255912373675972	0.17140634554386752	-1.7635111527373162	0.7707663924260465	-1.5225622472809412	-1.6039523714817168	1.3364494961738989	1.448423553644936
0.886203902469021	0.13007895736845906	2.6369571835148062	0.931492953757655	0.378351183033967	0.22458970281422133	1.286672846772177	1.1117000118936124	1.7491984003208105	-0.9014783291831231	1.3451856639555655	-1.2322707232138363	0.40846592711174334	-0.5429355946290142	1.5619728742934709	0.15266597491192116	-0.14033582041660736	-0.7174923466763238	-0.5208699818624838	0.45703295225534113	-0.9030891351215287	-1.4927598161341016	-0.8608017027653823	0.8224245249790115	0.17308416264567889	-0.3157532538737447	0.637639600452215	0.15094450564077203	-0.9921888071337591	0.07357240368999256	0.9032372919898604	1.0934135991533436	-0.2952847432273559	-0.3679585984076299	1.0765259699816587	0.6066304177848123	-0.5694270759505384	0.18180299291606813	0.6013214733794817	0.4256016779554016	0.46123747591856096	-0.834311762115661	-0.03644643479435533	0.21819409848263502	-1.7179327254476942	0.768894951812107	-1.5364005702553447	-1.6427933429293098	1.3509066517629404	1.4185442760645526
0.866721610141636	0.13767179127060386	2.5686973238260618	0.951116190957045	0.39235921735845325	0.2373797460953396	1.2484884773806326	1.2122845089422316	1.7410775912145482	-0.9744094446973772	1.3116300115137878	-1.1637879775037132	0.33495195159488544	-0.5457415340122658	1.5315476263118537	0.24165969389248235	-0.20696891031833115	-0.7496156047372629	-0.499359695403499	0.43199358602505306	-0.9367091026379402	-1.470998961886324	-0.8823556174958835	0.722009460032524	0.13985860303589484	-0.31050401270165967	0.5953961020716474	0.11765309941696997	-1.009858478024673	0.09727515950923556	0.9067632646644892	1.1124058425610472	-0.31125435447936456	-0.41735089994716856	1.101527239902755	0.5375443117110512	-0.5749337245437981	0.12375385964043284	0.5828135435252209	0.4420766299625245	0.4828489875984719	-0.8615468209920547	-0.07092132628103051	0.25453249905861447	-1.660899571310876	0.7664342259539872	-1.5495502156753365	-1.6942649821295692	1.3587249115634028	1.3754305669859
0.8895013763486581	0.1367946274222938	2.4845484954498973	0.9551635464765548	0.39244238010214366	0.23827437815097605	1.2255263677996693	1.360358586518352	1.7565421557072036	-1.0898317802815731	1.2667850029421444	-1.1160920057185384	0.27021753303415763	-0.5511477569144573	1.5021461527968532	0.36060750839660216	-0.2740743252794845	-0.7817690636959007	-0.4473511412013014	0.37333602343113526	-0.9580946659169536	-1.501550991863181	-0.9041117063976856	0.6495941263756491	0.14246923350637852	-0.3097800427909062	0.5628693208439384	0.08284126530365293	-1.0405104890437702	0.11630693628211415	0.924057097840361	1.134389430245367	-0.3215897589579175	-0.4472409240736382	1.1355232620059028	0.4720762451528465	-0.582077036940171	0.08734584615880508	0.5409527709608704	0.4460912352159436	0.49814587207679395	-0.9002184483206263	-0.11567092084012169	0.29006542967177656	-1.6190092149225435	0.7509186145401746	-1.5863757000399306	-1.723673110921728	1.3764506579339728	1.321584369641724
0.8740003109950745	0.14904901350564823	2.4141420538563714	0.97685898704206	0.36665201966594874	0.22330872693850806	1.2198339210599183	1.528112721776673	1.7185310786657326	-1.1821454432706249	1.2437158702992117	-1.0809828872329774	0.202276036643174	-0.5592936419336326	1.47237203803473	0.4570409619199166	-0.32666260279336107	-0.807529128817853	-0.4169226674036584	0.3685129535691738	-0.9685173706275922	-1.537179663841479	-0.936678669557079	0.5768895648781112	0.1411817391909543	-0.3391998770860144	0.5280132989454623	0.05949423377719074	-1.0651467538321553	0.16623091260528255	0.9533401758686608	1.1245961910991022	-0.3145205814563754	-0.48388734816327733	1.146770109085989	0.40358234300756407	-0.5791434724525655	0.06317943828110707	0.49324046817616757	0.4467097523444032	0.5522160944257355	-0.9582977728122625	-0.1641254019975753	0.3107736634547843	-1.58336282854251	0.7512999855716906	-1.6121549107350883	-1.743439574631315	1.3922543725132888	1.2826967180936557
0.8827453593832002	0.15556852455543024	2.363513523752802	0.9705986505731481	0.37207822129492196	0.22328075128173214	1.2318306124864429	1.6411976975205946	1.7063803494215033	-1.249134171493148	1.2014719061303305	-1.0497583825537302	0.12776060512021478	-0.5534527269255255	1.476568405709332	0.5297236131560992	-0.387222847632983	-0.8190167351137843	-0.413316863096756	0.3218980663442885	-1.0059412942837587	-1.6023423356283117	-0.9294553668755589	0.48904884376897007	0.14605624645509907	-0.3464225547158759	0.503157616294731	0.055283359318595626	-1.131929647624242	0.21450916420376115	0.9926478942937111	1.1572651460204821	-0.3157052665923537	-0.5239668414848481	1.1775386841827535	0.32672570909469495	-0.5798630520655799	0.035558655630302784	0.4478531341016434	0.44629845415238184	0.5920124237151959	-0.9933632398467672	-0.2121386315618147	0.3261187348552943	-1.5412873237592484	0.7360589698085679	-1.6246292139889973	-1.7367473718776032	1.4324851313435478	1.2430610243523854
0.8900454557719785	0.18010875618505326	2.278991423508643	0.9681932431219146	0.39504252153772074	0.21388122508559543	1.2039665475725259	1.687674724074497	1.671577906509461	-1.3049634504653271	1.1610733756997218	-1.0501378132951398	0.03963926380966855	-0.5381647371977752	1.463797333499033	0.5817168864860326	-0.44665285567270746	-0.8394545192814918	-0.3818161830535095	0.30570599462288695	-1.0416868770602068	-1.6077265024030112	-0.9406219334817176	0.4108527095045515	0.14895017629276114	-0.36827820316855936	0.4880191134756428	0.04792891473690798	-1.2013935798356514	0.25074961511276594	0.998533893004993	1.189422096994101	-0.3204259309546149	-0.5542958196140928	1.1963488761659675	0.2856458008714887	-0.5912520222938263	0.026795794286414786	0.40782649092445505	0.4534464608992151	0.6317858502116973	-1.0414387297050294	-0.25165981174227686	0.3347769079629725	-1.5150164690327816	0.722540930086045	-1.642609127567249	-1.7299118353869218	1.4453764325457277	1.2059080998583993
0.888154512331748	0.18898772695339142	2.208877157689974	0.9550974236722836	0.37336476634908294	0.2153729018289213	1.142711035302529	1.7321006113364752	1.6476769295535505	-1.3364053749751483	1.1208254830362008	-1.0442252344866232	-0.019266907540305887	-0.5220599248130317	1.4557598336486781	0.6330471825817201	-0.4930481866272853	-0.8554721783037318	-0.3231615068708506	0.32635430087971123	-1.0571548264225317	-1.6236701123530253	-0.9443622539606131	0.3503434628631733	0.16981206879272456	-0.4066467000416226	0.4548869170584421	0.06652979900137321	-1.2723074100692227	0.2854344513696055	0.9983322748866298	1.2086967183366306	-0.34650568965227935	-0.5642745410067252	1.2223032577329311	0.23705007730060665	-0.5887466145817187	0.004170756457386722	0.3494234129541375	0.4704551586517091	0.6567280823533789	-1.0740601119698572	-0.29913302849729617	0.36041428724802255	-1.5081010700750552	0.717124312858724	-1.6726328018619356	-1.712726614578462	1.4583450555049116	1.1665597093196594
0.8625732870502871	0.19432843342221667	2.174134193716566	0.9278047943748968	0.3795705015223749	0.22826804302673356	1.142550514059003	1.787546885582237	1.642060624359789	-1.370366223954847	1.0726615999305302	-1.053690395331848	-0.09770502334376732	-0.5204413961702047	1.445762604776832	0.6911842810291384	-0.526123008199192	-0.8522837254418987	-0.2596320219657429	0.3524407238577291	-1.0878741320594352	-1.6554216478731214	-0.9529191418137677	0.2644990538007695	0.20186643664170495	-0.42643203422523274	0.45149455621063683	0.08662722452932853	-1.3312154744986842	0.30226097342862995	1.0413457030685707	1.2354574580062718	-0.3558107517766539	-0.5611083358560262	1.2339937233180762	0.18277711811799605	-0.5748467120378096	-0.009208091870199423	0.28200725540574484	0.500804360357627	0.6691555740566786	-1.1116014639046525	-0.3231033978581829	0.3746503668050366	-1.4747275398534623	0.7258491589419759	-1.6835059059886437	-1.7077766581103364	1.469915847925915	1.1317961751031258
0.7958485979834446	0.2228584651720015	2.1319270627127116	0.9196658998952355	0.39140572503143906	0.26282850682645303	1.0940806702709736	1.8638300184894685	1.6248626323381952	-1.394579609918647	0.9924930037085279	-1.0631351155069886	-0.11846078482750289	-0.509136782675421	1.4652396370945833	0.7363580819273435	-0.5411681871626888	-0.8284334139323143	-0.22875987661819502	0.377896110890053	-1.108243309274672	-1.7141088173930747	-0.9695257616697489	0.17969322170887445	0.2492357615849894	-0.4325657142220291	0.4450087250098001	0.12996101532075902	-1.3695685104230337	0.31298634994975855	1.0554699118720368	1.2643313776057628	-0.38851612628762433	-0.5744228582640665	1.2674526627287128	0.13561892992483288	-0.5642463789670125	-0.01873554586668845	0.25005735628512593	0.501685564117632	0.6811610000040169	-1.1399863924839078	-0.3452098072739149	0.3650578102018933	-1.4624396452290855	0.7243775942562294	-1.6902517074275702	-1.6978421473755065	1.4684429454215158	1.103901832951654
0.7463299874948588	0.2809900009672922	2.1030746971807486	0.93504813621975	0.36810649721703037	0.287388335910099	1.0298888307255374	1.9425220514604433	1.648097734029541	-1.4172993865234855	0.9341397592287972	-1.0635770245504832	-0.16085963560717223	-0.4860152783767308	1.4399997197576386	0.7782699642096514	-0.566031702129551	-0.8225347658968593	-0.2529848621570948	0.41481064777405885	-1.1219189991065133	-1.764624827215822	-0.9631359911949608	0.10629313611831259	0.29330528945232837	-0.4792533871874561	0.45593326512954313	0.18990786499170303	-1.3889277629830792	0.3226099045843191	1.0242472362864612	1.2855345471515256	-0.41720719799628314	-0.5941595770195269	1.2724545837553307	0.1457082588478154	-0.5892162058838777	-0.02516604423179194	0.2543966933024659	0.5079534136647454	0.6862094299377224	-1.1501536872043239	-0.37395616351967365	0.35079405497011923	-1.4450697463852746	0.7066922730720382	-1.7091708133552685	-1.6983561718115374	1.4793854541630964	1.0671285785348492
0.7435967831916092	0.30943305655490283	2.045220818878503	0.9215924502639238	0.340796709260849	0.2851003541826892	1.0048747750598805	1.9355852310971877	1.7174814584102784	-1.4610391951270656	0.8953104529329833	-1.0491375347794216	-0.2058918999841683	-0.4607743278598594	1.3869163016102228	0.7672641488771974	-0.5918850728606825	-0.8015908683468951	-0.27010682185624557	0.4434203008727694	-1.1261642009107518	-1.7729623641724626	-0.9753184227971328	0.032415736945856075	0.36682007505249836	-0.5004632270272807	0.441189195974224	0.21116010918028474	-1.418689453604156	0.33897460995646245	1.0165029124377087	1.2806146546716768	-0.4348870941276971	-0.593948829217058	1.2730176736323155	0.15841471555638925	-0.6040221434107761	-0.023754644780111207	0.24776412776211681	0.5040434644398304	0.6910179258499513	-1.1563118147802354	-0.3999516599186125	0.3172855939752379	-1.4290693072211982	0.6966538983746609	-1.7336574439102652	-1.6600366386139562	1.4929632967850452	1.0450655805985074
0.7026243330161608	0.3425284115405131	2.03816174251828	0.8927249707853602	0.32424076131083285	0.29490330407356563	0.988580354490655	1.9370212534958473	1.7705745504207768	-1.4807469578119532	0.8617965770423671	-1.0520424739057266	-0.23944521108368289	-0.42936128874845875	1.3840079593078403	0.7425569912960277	-0.5770375097242093	-0.7743937771262328	-0.2514465413270444	0.46268958649151326	-1.1236611707755937	-1.796286668010384	-0.9931923792861219	-0.013742564022481956	0.43335724450660856	-0.525338374197249	0.4510090904960215	0.2474441348923099	-1.458933524392666	0.3398808379879307	0.999337239616145	1.2656517271801406	-0.4721893806803864	-0.588802342940203	1.286809803384731	0.18151002212103534	-0.6191857990178485	-0.029416488911457622	0.22923692707993143	0.5117199841306097	0.6840511143536216	-1.15188288820219	-0.4188620695492727	0.30600961353637457	-1.4165813672045995	0.6875808624539345	-1.7623371015669502	-1.6472725222096287	1.4840212072820946	1.0344641933408347
0.6434183665477997	0.3820507497438054	2.055522766805038	0.8435146734517074	0.33854421755573955	0.33536127190614307	0.9783963416348893	1.8903618734175711	1.7905950406463873	-1.498126384012286	0.8296725888451821	-1.0692891704477645	-0.2907489330880194	-0.42281470196565935	1.3900319305511322	0.7072161957124868	-0.564367957262202	-0.736440590617407	-0.2650771172768998	0.48584741793777714	-1.1251003165620799	-1.8132510595616076	-1.0287833651933787	-0.07724421282081832	0.4957490904847434	-0.5426232580520345	0.45800456237796283	0.2656273211546186	-1.4847862240656644	0.34037452462303097	0.9749555136745632	1.250771030625669	-0.5111129616797314	-0.5930559568705042	1.2895450759685618	0.2096751710666746	-0.6007529592572156	-0.05659963619271193	0.22242638977580936	0.5311755398295306	0.6847229296137561	-1.147551582427573	-0.4142038871532755	0.2622942678435497	-1.4095584970521151	0.6639228838022724	-1.7730568487278764	-1.6257465133151665	1.472401866744136	1.0109943920435258
0.6290863713259093	0.402823248050307	2.0442947937412823	0.8103623143710099	0.34671653065349844	0.40633810457610153	0.9269947136254825	1.815241602288166	1.8531394968250166	-1.5456916231904778	0.7819205377699492	-1.0961264726513047	-0.3147082956490838	-0.42450098886391974	1.370963300381501	0.6863572112800999	-0.5753031096821912	-0.6994006079771877	-0.23950243618092076	0.5092857436436862	-1.1257304468456746	-1.8489368461215023	-1.0650203695898932	-0.12527079486823484	0.5335351759664777	-0.5250625575092434	0.47960032598294616	0.2755045552321547	-1.508331012019248	0.3110414406992567	0.9618909721908656	1.2444221816734327	-0.5524879510062243	-0.5769742784051969	1.3040655444833835	0.25663316040373346	-0.5875629682701	-0.07324805735081016	0.2121652406950983	0.5474328072973649	0.6600489873324529	-1.1256047537081886	-0.40948827266449805	0.21372094266949376	-1.3840026981957194	0.6498674576262495	-1.798716993455813	-1.595543870791354	1.474045042888002	0.9703371119336637
0.5902911428804474	0.40016399815574644	2.0223832878346135	0.8006945204884396	0.3061382005961134	0.46553240043365446	0.8776844048359733	1.7826939964400097	1.8798581901158982	-1.569342225082286	0.7444669514676074	-1.118421449405793	-0.3148544704351819	-0.4241628533835165	1.3280396175011735	0.680863833761139	-0.5717308551160961	-0.6792134124041874	-0.25161531813594085	0.522125284626574	-1.0973811375297307	-1.8798897409974025	-1.1121752830745386	-0.1521045581658403	0.5552500782872066	-0.5257380825876499	0.4731604156514691	0.2975007483574138	-1.5101947382763585	0.2683331448932255	0.9542888750767725	1.2150471188159817	-0.592469683869982	-0.567065390603915	1.3089646645620652	0.3116316426623486	-0.5747928471531502	-0.09182166797681236	0.20453625999324393	0.587528624937874	0.6291858379062418	-1.1059443233142052	-0.4014420089865232	0.18497777759742698	-1.3759349100902445	0.6497298407509619	-1.829428392777173	-1.5834556470949805	1.4602605747438908	0.9408614205602411
0.5849283971493968	0.3733549840830257	2.02437932016917	0.7953393351259234	0.23461435741595862	0.548050428342221	0.8587300261134164	1.8029559767525096	1.9234963315564824	-1.5766172713856257	0.7145683819870872	-1.163280549110611	-0.2969286195544082	-0.45222232946850777	1.2834916618388024	0.6732567698958579	-0.5504804571857854	-0.6457446935976494	-0.29112725341100787	0.5225968865386913	-1.0707757376249971	-1.9125976527366082	-1.1594773467170263	-0.19986360098267494	0.5908345869081002	-0.5094803192644329	0.4606269100586979	0.3386699873048687	-1.4982609991230835	0.23856939392481227	0.9559002570925269	1.186013391923705	-0.6303156463477506	-0.5493862687364628	1.2950869335055124	0.332456121022748	-0.5468328285622426	-0.12179816769804779	0.19123712156914946	0.6124786221332628	0.5818686676526782	-1.0918700576462848	-0.40616353156139995	0.18568464548090488	-1.358220252166221	0.6364705505319744	-1.8523366848706755	-1.5655389299737075	1.4603734195133007	0.8974702188192536
0.5761577343879771	0.34427718756720754	2.0224172217819736	0.8186209612104804	0.20116525734746812	0.5914852563642722	0.86238415593066	1.8423863698701717	1.963276700144732	-1.598138166465347	0.6923118940828386	-1.2005542844520591	-0.3101626528256767	-0.4704726432103043	1.244150714889408	0.6608849333494577	-0.5465601199700159	-0.6160181005363585	-0.3219839610642755	0.48809868131160467	-1.0464225878146545	-1.9436844142588012	-1.2003700590237636	-0.2320171810625129	0.6055540111953199	-0.4429394988328276	0.4543519447138877	0.3459137656235693	-1.4642317080392186	0.21098613843488528	0.971159153910967	1.189608280247833	-0.6716572642619623	-0.5461651943354169	1.2797333539365587	0.3434266771282935	-0.5232248164216386	-0.14477859387821845	0.21121530223623428	0.6403453828430622	0.54980148568233	-1.0926436942817512	-0.4129390071385998	0.17070683387870228	-1.3477614959951958	0.6188665445431815	-1.8706137871031128	-1.5481436511024462	1.4500782584678011	0.8538170194488185
0.5959907929567054	0.29382731239287807	2.0258803728242545	0.8351376454626542	0.1661498586474105	0.6356326707451021	0.8219752044000641	1.8542963118640325	1.9711883024802603	-1.6187195244303587	0.6746353271004365	-1.1885537841718152	-0.3101475365086034	-0.4673123697219818	1.2137908175808527	0.6496107691334532	-0.5346468648709057	-0.5986460812839149	-0.3973984597731144	0.46020457790131475	-1.0109349404877455	-1.9727366649877804	-1.2405426518047151	-0.25579183477189615	0.6054556251516579	-0.4037684084686446	0.4299234302509274	0.3758077021390437	-1.4479694017239346	0.18680350697548828	0.9438891312039978	1.2067759277689702	-0.7091347507291272	-0.5424677550790865	1.2389097347700178	0.3743030614930717	-0.5071689373404641	-0.17507088153432632	0.21566119559621538	0.6779137573951959	0.503158311907278	-1.0790123670828353	-0.4204051792000246	0.1644397911470332	-1.3655091401275112	0.5779003191996158	-1.9062897609937592	-1.5253943629010833	1.453277697785179	0.8038671905558425
0.6292427696757865	0.25091290386479137	2.027792001239584	0.8283460412091935	0.12716394112661614	0.6610265425014197	0.8236167612678187	1.8381529235699094	1.9794693041995415	-1.660095345069711	0.678310452688138	-1.1664283840385932	-0.34818789958654917	-0.4635399822036866	1.1593579792400355	0.6434822825371999	-0.49744028721434547	-0.6072910754488674	-0.4831863366128902	0.4160641921526672	-0.9931764652729962	-2.016039748797954	-1.2746365018446268	-0.2692814546489291	0.5993469870988336	-0.3586340899523307	0.40303138260000476	0.3741958642249938	-1.4420473089720427	0.16599333373597677	0.932918917461436	1.2092568196249391	-0.7300099595864548	-0.5182305107667637	1.16624711802879	0.411420267872066	-0.4966445675685457	-0.18889853457964115	0.22079857160525015	0.708018063994414	0.46834497600021124	-1.0697133807053303	-0.4264920192532669	0.17117911747135828	-1.3603132802859081	0.5496196259280691	-1.9547619925136828	-1.498426614544408	1.4551652722543986	0.7467626930974196
0.6580935943718292	0.20110517184523746	2.0219695284858785	0.7877003229522853	0.10995246720177772	0.706487544275547	0.8404366617568881	1.8000450293656418	1.9640274535848519	-1.6983617133465447	0.6490617325973694	-1.1483212393522955	-0.36788573050359774	-0.49257041541550295	1.0987807535246907	0.6206771417156995	-0.4290691469810186	-0.5984867098461433	-0.5234375947426085	0.4059718807779519	-0.9916365758741182	-2.0656875871815186	-1.3410680196474873	-0.2838002331584177	0.575875401831958	-0.32576753681577686	0.3501269553371514	0.3438092544717863	-1.4695116798603893	0.15330644706633484	0.9457693373775697	1.2352774808609985	-0.7498673403692093	-0.46573560252579166	1.1349886176936623	0.4210409848069442	-0.4646681621932891	-0.1925691885492999	0.22452804359768722	0.7290277617166216	0.420226207993078	-1.098546849604357	-0.45119331504279475	0.18393149332176384	-1.350459980647726	0.5200587979364004	-1.976645364761339	-1.4765496851215019	1.452682568917335	0.7162008165249756
0.6730267740022071	0.19228356833280152	2.0207805125389173	0.766125091816665	0.10485864871264283	0.7507959048184137	0.8341399888268844	1.803884222868954	1.9362651173748227	-1.7163603494569997	0.6076868417841038	-1.1670488245412227	-0.38222748748999247	-0.5431520197877033	1.0925907947365023	0.5945417661700039	-0.3332206739757993	-0.5959062689532415	-0.5449378921052944	0.38344508527738197	-1.0017914752142292	-2.104880785163755	-1.4089217120701285	-0.32585075033056643	0.5426532015679785	-0.285157408531015	0.3253687822402492	0.3182972080625913	-1.4901967067400115	0.1091776914561565	0.9950219867107151	1.2621623426997937	-0.7429719723066311	-0.4536431679663869	1.1277381740027215	0.4178103688079185	-0.4189465431736582	-0.17369400552247094	0.23007350772747484	0.7517747495119981	0.36689650928314843	-1.1313273398922523	-0.4724959499543064	0.2028955605543188	-1.3449023365861463	0.500840292887528	-1.998112482387587	-1.450490128977526	1.4549385170252063	0.6512552959116266
0.7025872675112766	0.17689248874124927	2.0047462992267757	0.7713326435447598	0.11521395035290997	0.7851011864562465	0.7864676024618804	1.7918860769131058	1.9421264933571583	-1.7431431884915685	0.5659308519510817	-1.198872545344106	-0.39828597437375934	-0.6108014574191134	1.0681436301163656	0.5737010394934321	-0.2393752956720113	-0.6145688670893754	-0.5787268535721586	0.31420168150662653	-1.0046782851309781	-2.1463382236858424	-1.445831155723486	-0.33810446722978077	0.5255495794629969	-0.21024275599482395	0.298519648046587	0.30574978381814316	-1.5066474545425437	0.07462940859013685	1.0141428864010558	1.310089015264451	-0.7362267755993177	-0.442542120998477	1.1010152197373577	0.42992617629014684	-0.3713023621169525	-0.1562241295755888	0.24272990736138328	0.7683878474767465	0.321258877179921	-1.1725034483309469	-0.5202081419221789	0.19125212862416266	-1.3412983273124397	0.48498351073498036	-2.011948900306515	-1.4006223448685364	1.4475402576414254	0.5840602490893199
0.719235254097293	0.15505406980895298	1.9817919429090733	0.7784364266598607	0.11784502672213029	0.7796258939802578	0.7167265738147833	1.777083560778727	1.9906815916436216	-1.7536643958388822	0.5110673420450568	-1.2165058673322973	-0.4202601714788653	-0.6425589269929356	1.0290424077909157	0.5510087556790324	-0.1497162023014123	-0.6421777596858219	-0.6242051333652592	0.2494108880783626	-1.0032094955081508	-2.178789229070541	-1.4509984434265144	-0.3497900927930891	0.48679256110844227	-0.14720800436198284	0.28600135995903725	0.3068933352023426	-1.525707666099203	0.0596218027741516	1.0280013969090047	1.3392887555579718	-0.7351574999308115	-0.41789709839380357	1.0849101348088501	0.44932624481119043	-0.3676478368654438	-0.1281088494190519	0.24905300607682818	0.7672303518014907	0.2747520295534353	-1.2079553042031876	-0.5628544935531957	0.20357858662274383	-1.3468964060809578	0.47170667276914413	-2.019584362652524	-1.358282053221809	1.4529991973679148	0.5291263336492167
0.7078579521712529	0.1598081498222628	1.9469241015124283	0.7479900747834549	0.10413214648314109	0.7708905393240431	0.6578308752597514	1.8031447194761578	2.0197326415613714	-1.7518845024175786	0.4604070496608529	-1.2066873308549844	-0.4200669849466694	-0.6816475374712242	1.000914876815441	0.5568462216729756	-0.025949956491567637	-0.6717077652828111	-0.7076235576443486	0.16417693598643046	-1.0262394625852784	-2.172048913804467	-1.451798439691508	-0.37386401871547614	0.47222595519162247	-0.10087877811301511	0.26822489405023797	0.28518237395156065	-1.5283506749490918	0.02902491636156575	1.0250474570353132	1.3612847554592067	-0.7444013811326707	-0.4122617769774942	1.0694791436123063	0.4476180674364659	-0.360005928998249	-0.09469320585404498	0.24357328947760615	0.7813003082735883	0.24865484228110044	-1.2683872628570367	-0.6137735396968809	0.20898013552555791	-1.3644461329635216	0.44715567332784445	-2.0238935981382205	-1.3420408580602907	1.4259314907847427	0.49273472240339355
0.7144076980953022	0.17216616707756965	1.8838769673093467	0.7141923327559987	0.12358017593515151	0.7815966612078874	0.6108732627338436	1.8445883740439775	2.0534221044531096	-1.7772881921068753	0.40777973561077807	-1.173623294345072	-0.44187605140406727	-0.7485952725656416	0.9784920007194818	0.5423477578434408	0.08731903498469822	-0.6973651227740338	-0.7478562905409305	0.11648682076623965	-1.0453945259410091	-2.1501561795045396	-1.4711796088057114	-0.40472664653584545	0.4522756380180116	-0.062493583360008785	0.2780955675686322	0.2648004882803903	-1.517980560709495	0.045247551127449194	1.043416586842455	1.3561243762766217	-0.7777630600851693	-0.4018565718662564	1.060119494371814	0.4510685430822887	-0.3439445253135195	-0.06982211364579555	0.2527836116473784	0.781671837174778	0.2253430708762713	-1.3396897997483805	-0.6623748299240372	0.2041645681173354	-1.3763541541569233	0.41580072115835226	-2.025844374945185	-1.3113068922011575	1.4000985641128076	0.45376324566545734
0.7108840643667579	0.17902803110612273	1.8527827808817197	0.6889026454726032	0.1408043720188475	0.7974671335046704	0.5599918144145418	1.866917043680219	2.04584881935254	-1.7943472911026213	0.34879312228800063	-1.1241714497281745	-0.4794939134198165	-0.7785124541537642	1.002001786678067	0.5514595818033972	0.1612924841495883	-0.7161243965542089	-0.7681374770781554	0.05527315144432332	-1.0807080583211355	-2.142274436774983	-1.48406311240355	-0.4495675348621778	0.4317508818157161	-0.0372951585016147	0.27902011544971883	0.21839659618202062	-1.5454018103417044	0.05051069966886512	1.0533115039537468	1.336010378765187	-0.8098204730076819	-0.4072163000024142	1.073363749316759	0.4670303809566114	-0.3366713847336084	-0.03742084997447848	0.26757907318090035	0.7865372959399358	0.2111520641151187	-1.3811859337755996	-0.6935666391844822	0.16626734414611338	-1.3868416402512993	0.4076142186784283	-2.0346638292692494	-1.2828267257923143	1.3764754056326154	0.4277154949971673
0.7238675381711134	0.1860508935625301	1.8035044789873222	0.6563697687010465	0.16366515406378365	0.8312190566514739	0.5398403409466346	1.904780786566707	2.0479636009378446	-1.7881645739697347	0.2957241756009933	-1.0956012258010437	-0.508583753995534	-0.8212275640469379	1.0159953753534485	0.5499986603861469	0.24127884310887646	-0.754914126423057	-0.7983732521271936	0.010328545102047764	-1.1225147266390443	-2.1460473565044693	-1.5006261072711946	-0.5062094338268769	0.41490910660513725	-0.023094907779026157	0.2727796196743525	0.24143987428371488	-1.5771956101323563	0.047559302361769515	1.0199976264893356	1.3295451652793688	-0.814681575396626	-0.41132276457951233	1.0750671755776093	0.5106720805762086	-0.3354987876290993	-0.0014748413493361283	0.27652073733784355	0.7867267233515282	0.17248233411740974	-1.428310912819432	-0.7335481691899685	0.14213966692880992	-1.3979324547360483	0.39944781634489496	-2.0309727842853684	-1.265933115000449	1.35875356679341	0.39074329904835076
0.7555526686085248	0.15719516384375226	1.7608834193610043	0.6410643201492341	0.18096474567839402	0.8540783633519462	0.5311131340934334	1.9610851753225684	2.0474925868368783	-1.7832564642492428	0.27279932342388413	-1.1051509269965414	-0.4909197328427858	-0.8644456822844699	1.0033877589428424	0.5384690882234061	0.31476461167192743	-0.7692306218242241	-0.7866454952394842	-0.03308014959470311	-1.1689425396665083	-2.159805106986525	-1.5073910526456795	-0.5514115717606412	0.4085386398657465	0.021444585954350524	0.2547356097584278	0.2297574064378432	-1.596984203394057	0.055210326782012674	0.9891719354158856	1.3061108997430597	-0.8373504976640616	-0.41555393199830803	1.0870055806433627	0.5459596887197204	-0.3501983765375675	0.05152980813065196	0.3039521940992363	0.7615245051274445	0.1397509711512467	-1.4749083472663558	-0.769101932157334	0.11184426790787183	-1.4092818385309567	0.3986044609963388	-2.0293325315209194	-1.2290741031571675	1.3317809434734453	0.3597545106876992
0.7950295407291742	0.1585090590595756	1.727258978920545	0.5953848891496538	0.20100161020932047	0.8718293445731813	0.5455327876863854	2.010911301154976	2.05451356606271	-1.735403064615042	0.2301539653077834	-1.087792172928124	-0.489221444852243	-0.9125916130160677	0.9653365779404945	0.5169022646424838	0.35373755502883275	-0.7847493157268703	-0.7573997213626495	-0.07549318560423353	-1.1956077951335085	-2.1816964804694643	-1.5167575219725324	-0.5965704855048458	0.3867724460700483	0.08293823006755732	0.2621907530127495	0.2245803244390821	-1.6119895182446764	0.09820520586356354	0.9613517609440805	1.287362246092321	-0.8510772719156794	-0.4317889949589032	1.0905583655274493	0.5630594681190149	-0.3479968220209745	0.07833218217853921	0.30833914139733076	0.7491949784093709	0.10212713536533805	-1.5373023709727065	-0.8080866443802357	0.07235167906607486	-1.4261633286777993	0.378149637419476	-2.010495342978669	-1.197486313054531	1.2926497402871973	0.3401002175298202
0.8285711105392611	0.14325121954624764	1.7067290261808168	0.5594546105061021	0.2232633794482545	0.9042662646112145	0.5354411502632146	2.0633885320358663	2.041676638610473	-1.702665356250013	0.18640867540343314	-1.0776742082566115	-0.4726283542988644	-0.9220690322300239	0.9723286252559287	0.5166042218263984	0.37399226165143473	-0.7779523830048258	-0.7344773399268475	-0.12601420665174726	-1.209888741685118	-2.1858629842304618	-1.492601935824914	-0.6481406859431196	0.37500576839421906	0.15234290226427066	0.2643027659942033	0.24303473410999818	-1.62235782910723	0.12508191506745386	0.9488576893301699	1.2537142775617374	-0.8655298743844106	-0.45917498602408724	1.0872819656887154	0.5787781946066728	-0.35516361398245533	0.09931126424413249	0.309335556558836	0.7336744893822058	0.08789686667339827	-1.5716712214512938	-0.8204984340962609	0.06287964942747035	-1.4331564048356973	0.37662298344362205	-2.022331452648269	-1.1490926422921404	1.2425705814974664	0.3026372390883963
0.8600391214948102	0.10619012167682158	1.6864655630922278	0.5498905715306949	0.2416380604450657	0.937245735702343	0.520006881263071	2.1339757728818407	1.9955208431175133	-1.6754388841413093	0.1604805493453192	-1.0539545771814163	-0.4749081972398484	-0.9030133433750777	0.9519415887716371	0.5079361014596919	0.3491177932192059	-0.7974521881219288	-0.745976190835081	-0.1696713412967124	-1.2189223771128819	-2.1998312560803917	-1.4699882165185973	-0.6631329550517894	0.3568961633314632	0.21673928913718546	0.2514907046392361	0.2594895880807787	-1.632530603677661	0.1872214393798394	0.90863096738886	1.2269861199614993	-0.899552029204972	-0.4857391853624849	1.0920989243920194	0.5646583347995089	-0.39115088153850597	0.09766835466656454	0.30629189932488676	0.7196327900378042	0.07179511261394109	-1.5927445164877974	-0.8325836303086055	0.05086073886226006	-1.4545687103021272	0.36078396173788513	-2.0307556079611557	-1.120354228029618	1.1793261206698633	0.27893354327157566
0.8737018282098079	0.058120062344110004	1.6480107647793614	0.5083901322323994	0.22373235839898536	0.9909658581101786	0.5235798418477393	2.2012552791845437	1.9333290497809792	-1.6338294524904111	0.15552429435237744	-1.024776452094209	-0.4353656803853846	-0.8775544126831235	0.9140128809435029	0.5115240514294354	0.3130925372838028	-0.7920411171429134	-0.7615641107454525	-0.17339131646982053	-1.2227630143767159	-2.1971286397708987	-1.4612472435033907	-0.6966373780045666	0.34378356239339525	0.2617132098599218	0.2282037344072833	0.24305510781531808	-1.6230958600208312	0.2591883177187787	0.9007428538742983	1.1909363874577825	-0.9199808954230402	-0.5164497541873239	1.090923659500747	0.5633563749511727	-0.3884231085333171	0.09196691011894803	0.282137616888763	0.7027800297677814	0.03941492580648474	-1.6135748690057246	-0.817238544542905	0.06631718388725835	-1.4741476210302649	0.34744193123375566	-2.0311880555541064	-1.070418483959134	1.1427433383936303	0.2633375946712542
0.9204057204189559	0.027175054176509016	1.6245254169609726	0.46478884650991736	0.18459123054012794	1.0843815822553857	0.524266903057057	2.2956922179890173	1.8526433779115616	-1.565492401390003	0.15881143081666677	-0.977350885578206	-0.3898726101987281	-0.8809595342287789	0.9019628814139413	0.49155759036786995	0.2821648267055249	-0.7911631507272747	-0.7802537228937864	-0.1637554996046714	-1.2334025393309345	-2.221700763121605	-1.4618858887551838	-0.740294922409455	0.33800318431802323	0.3169834650993645	0.19580625339268506	0.24526997653758337	-1.6258542279325987	0.3354859177464202	0.8740198570698645	1.1772503667814198	-0.9320238038299751	-0.5635076185302859	1.0750141212917375	0.5536249026873385	-0.38094003301832313	0.08388842519983189	0.2391273961176251	0.7043247527485027	0.002842437278318949	-1.6322410718163347	-0.7935729499863364	0.09016415068913994	-1.4863014426790033	0.3548169833593943	-2.0485412058809014	-1.0056229853989653	1.0908984490672327	0.25737845795076114
0.999365792917186	0.004426161376346526	1.636653180839824	0.4771848916737923	0.15909776511643164	1.157646381928724	0.5469770245727118	2.356421075660671	1.784824520175914	-1.5023573836752162	0.13124773461685502	-0.9648183522994055	-0.34079657984147305	-0.8498225706604632	0.9181035482558638	0.45725387544157925	0.25212008714855927	-0.7950701166384626	-0.7954284834029481	-0.14262674414122078	-1.224120384062952	-2.257371769421079	-1.470586554738913	-0.7621972188609567	0.332143363631917	0.34662003875328407	0.14817790267985892	0.25750793654592424	-1.6333625654249058	0.43429866141792106	0.8566806988906397	1.1690195154393834	-0.9491461192811925	-0.5911367801367801	1.051193143850101	0.548100894665496	-0.3717539984575582	0.062295028984406434	0.20682835493813972	0.6898905932972106	-0.03636190934360748	-1.6558022013182587	-0.7726844306911871	0.1169889482103171	-1.4882040020475853	0.3674986868321009	-2.057233021488104	-0.9428292166137251	1.0498693697381671	0.2275457293397444
1.054968871772576	0.045488162705786525	1.6348767384625582	0.4867132791833023	0.13798514161599612	1.1880722645173996	0.5613972839062054	2.4201956350528526	1.7292257287856532	-1.429057673409853	0.09024681659135816	-0.967171804459435	-0.3136552325364943	-0.808931308261583	0.9495337408491477	0.44419305940649706	0.21134950258507473	-0.77836315208136	-0.8213496434391276	-0.14827518587404406	-1.2306467983304197	-2.299860697286804	-1.4419716345722333	-0.7960932193044098	0.3392523311093323	0.41061452791342584	0.09649492427409286	0.2337220986238245	-1.6627177200742804	0.4985769917047313	0.8081344944373401	1.1652012072107778	-0.9550236592691979	-0.6162294859431473	1.0360172366015896	0.5447863247512792	-0.3832810837746751	0.031501136055543014	0.15335747533836702	0.6536408847042291	-0.0806221020417214	-1.6705435295918698	-0.7467355669532281	0.13382594215418264	-1.5118306397545185	0.37824854290171533	-2.0687481293100727	-0.88269367083145	1.0403788049236662	0.1998667208810858
1.121798881115492	0.05050502176226107	1.638318275268449	0.4813548943302569	0.10786335479989273	1.2238907936023355	0.5820447074425534	2.491116950554072	1.7008477269360358	-1.3607960801404833	0.051851199333183606	-0.9761124379248731	-0.20750618660073505	-0.7553696077830443	0.9288159951476647	0.42258711206311333	0.20743556533415944	-0.777603152481792	-0.846198882632455	-0.12473865672185676	-1.207261673106789	-2.3187642133134885	-1.425067996133688	-0.7961711257934775	0.3371022860669003	0.4937927759648154	0.04603969641045856	0.19345852026863508	-1.6739221130582096	0.5572201692734711	0.8083126685884517	1.161080351194859	-0.9738117643834462	-0.6420691617712826	0.9979188348425051	0.5637644636234912	-0.3888360726490394	0.000948907205456577	0.09314860743371736	0.6143121957526554	-0.1325975913222533	-1.7073770226160137	-0.7304394167228757	0.1603387593417027	-1.527151137399286	0.3715270114087219	-2.0907458048862617	-0.8549956617976251	1.017229641839013	0.19442238203805448
1.1501761412511644	0.05509625279107448	1.66373884111639	0.4510849715030359	0.08016011734135627	1.2305964112912429	0.5892621059957995	2.5187376859719617	1.6807351857313022	-1.327873412971132	0.005153503645254525	-0.9608376172377188	-0.10891998525988175	-0.6903281293826593	0.9127262796779603	0.4102804817874823	0.19801572724920233	-0.7511155826563037	-0.8766874038717077	-0.09538465835139244	-1.1833271714985605	-2.313106919643108	-1.3909834855278995	-0.8233778803193669	0.32929902647809367	0.5665100458192199	0.008688910506067904	0.1297105237007771	-1.6888501600507897	0.6262130560921857	0.8190781383503503	1.1208523561719894	-1.0079423762939215	-0.6603106934547902	0.977124465489662	0.570495653824778	-0.40109516793716915	-0.022509770155823082	0.0340642490173647	0.5754387605250748	-0.1714113907937671	-1.7270357537008068	-0.6935137412042895	0.17508833648322314	-1.5481761209360942	0.36080459363418027	-2.108476156197217	-0.8079723109860959	0.9946275331454141	0.20436194105673752
1.1426965935765445	0.13614508204095008	1.6373913074784412	0.37547704902271384	0.0748529683357981	1.2513991096698729	0.580465844720855	2.4959679965257875	1.6495741360972922	-1.3012787494157434	-0.03384082729313511	-0.9346375603114592	-0.08079622850831394	-0.6239866172625425	0.8955319321292061	0.3978119393256643	0.17730837651824258	-0.7473970523224837	-0.920076583524108	-0.07641825171334019	-1.1419806073224759	-2.277201823022853	-1.3500444447124216	-0.8500461062395768	0.30873183691320816	0.6286125989213327	-0.015356066378498057	0.0765374680099065	-1.685399409492175	0.7351057739206841	0.8490129586682423	1.075608273988177	-1.0218276647538742	-0.6822072654284512	0.970204916484421	0.5749797807509738	-0.4026890160627327	-0.03252055230986616	-0.020626360632214114	0.5419299933186168	-0.17651544179608755	-1.7689160661753742	-0.7083567770488925	0.20097431760864892	-1.5594382508897144	0.352008386713743	-2.107520770876228	-0.797461994032058	0.9622269935297943	0.19698615211265888
1.1462384587119625	0.19235759059848173	1.636575377043075	0.3368241562954567	0.06136868520386131	1.2941102957953086	0.5284192544697722	2.4827693826116732	1.5864737876421418	-1.2971627458789792	-0.06923648857610723	-0.9213989181528335	0.0023943364524335264	-0.5632729528935772	0.8814907149971862	0.4081932792188282	0.15467987468881375	-0.7171741773003639	-0.9755161419289718	-0.04714763566738921	-1.115548640897023	-2.229804766003824	-1.2913339354087232	-0.871610761532209	0.29470904444434953	0.6659887294219763	-0.06424432612237126	-0.0018667084761243402	-1.680005759858736	0.8140949172828995	0.9007287874939476	1.0445311858861992	-1.0628897970902318	-0.6890734038923145	0.9805475915204955	0.6023543609102104	-0.405963724819848	-0.03434623303945025	-0.062012163967132536	0.499214635284649	-0.18507672392604824	-1.7891381318568667	-0.7092828351956354	0.22689959579607138	-1.583650127776021	0.36444708048008756	-2.111886205498453	-0.7934387643115846	0.9432837551140256	0.1919288697382898
1.159173867898196	0.20748404059022732	1.6640138721025028	0.27389322471881666	0.019879046819884734	1.3032518569879106	0.5052540703722352	2.4957786932857347	1.54707596857752	-1.276056399771554	-0.11057944999513998	-0.8726033513768001	0.10884948780892567	-0.527899664499956	0.8613734676111301	0.38432076190350506	0.12354804445418419	-0.7163563679186935	-1.0434002112049867	-0.012840766508295898	-1.0966269006562146	-2.1886922101578445	-1.2401605952167176	-0.8660094240869813	0.2903521003905147	0.6815680043176096	-0.10916560110205453	-0.09261856972134333	-1.6749641796447796	0.9333848722429412	0.9480668461682187	1.0166099039349663	-1.0977962943362418	-0.703567615182813	0.9770797464157848	0.6249939884071518	-0.41766207284716417	-0.02054193408578205	-0.11358996811785675	0.46940231900495755	-0.19713777094200174	-1.8267793335962772	-0.7398753172103696	0.22377416147805626	-1.6230303401204584	0.3577848922764376	-2.110897481706642	-0.8045693703687176	0.9156504037633069	0.17119771650423182
1.1570472722236609	0.24947317079731163	1.6694467823329648	0.22338530544051266	-0.03903834218951007	1.3130931040805103	0.49499176555146673	2.4851318045175135	1.5025256856165357	-1.265130695560875	-0.1647151760524926	-0.7946624468108905	0.22326534522569128	-0.497799829063427	0.865068707969538	0.37518566432075107	0.12210764223392878	-0.6892058735391737	-1.113389800360904	0.010757571883842496	-1.0911415415760986	-2.135098854759099	-1.1857835833460046	-0.8588409141429217	0.2841085331664942	0.7067642955645963	-0.13120030806987376	-0.15858577214115982	-1.6700079744959122	1.0446366434504122	0.9679270122925573	1.0160498026466585	-1.140203016492425	-0.6923942405667185	0.9468028165217636	0.6614616594967034	-0.41249518737252566	0.0006209345271164568	-0.16748027161951448	0.43522479977635803	-0.2074691117849466	-1.8581023119327142	-0.7617647762086379	0.22219485089500438	-1.650332279873858	0.3676741643005899	-2.105935764720569	-0.8157049189685047	0.8778787846718823	0.1617921165743305
1.1514482715671697	0.34731395101673695	1.7248640491601062	0.23708217203956822	-0.07885856549644175	1.313782630399889	0.5201072827578426	2.552717015780084	1.4603950283924974	-1.2730843262310867	-0.21764121666166397	-0.6773263197330455	0.29231123974204465	-0.47569825546003963	0.8980920012320489	0.3607489959724375	0.12968824549062302	-0.6674463059658061	-1.1661784121740895	0.02916877652913382	-1.0927220918692677	-2.097511951242878	-1.1257179958834609	-0.8788745678066459	0.2764144932839718	0.7405251400692052	-0.12795426938766022	-0.2015569264125232	-1.673188127187799	1.1429998628361806	0.9766044060379203	1.0099538526140737	-1.1730196290443322	-0.6814241315825911	0.9320230303004357	0.6788000003711989	-0.44699495542144285	0.020550097863905437	-0.2070364798797238	0.41420777613215504	-0.19219076766282947	-1.8990784258525806	-0.7794579827054712	0.19385699667883688	-1.6831407882695466	0.36065293856141356	-2.097225851086349	-0.8520857398099977	0.8355992953061214	0.1574476312610622
1.16664618327918	0.45440381333290114	1.7452432085133214	0.19903718251286975	-0.07361221501847691	1.2743395310509658	0.5711722704612513	2.5742590711354505	1.3978051444579378	-1.3070766718187676	-0.28370095126132655	-0.5807437039183969	0.35737927542057846	-0.44071984319432367	0.9138122401361353	0.357062735009842	0.1434594310232084	-0.6456869329726542	-1.2048289111354624	0.03257367380996529	-1.0803918460423763	-2.064349725289225	-1.0781974804190946	-0.876107357138712	0.26455721341451566	0.7633784889228273	-0.1298600860987197	-0.28235896453769166	-1.6830084282909794	1.238063424157445	1.0089289480843173	1.0032652192237779	-1.1976240932240703	-0.6711598406824713	0.9310609086873167	0.6829348655269418	-0.45625557213019796	0.026525699139546333	-0.21032045567367205	0.39407928216995225	-0.18426312947140475	-1.917593738024075	-0.7997493731125279	0.15428701179420473	-1.7025920104494574	0.3650956026636303	-2.069493958528751	-0.9106598128042623	0.7939438268582947	0.13635113759783782
1.1704583553892416	0.5310945816908558	1.755997215134607	0.1455886267247953	-0.05194570889661848	1.2304612236415626	0.6039293560351335	2.556416767932185	1.3324549266169512	-1.326146594684982	-0.315079137201686	-0.45862869977768417	0.4501729040589713	-0.4252578783658446	0.9059006946096485	0.35900257140655745	0.14676881280695203	-0.6058729443180352	-1.2200427977672708	0.03212637530926981	-1.0876025672598542	-2.0387757823784	-1.0422959583272546	-0.8815825138953961	0.24611364203839853	0.7809295763608881	-0.13295600517921796	-0.3560320733905872	-1.6894661731039864	1.3475294111446716	1.0109982689270516	1.0059959069451696	-1.2264458696308302	-0.6730179130237637	0.9272190374824569	0.6966085395803117	-0.4597471215768395	0.04045895329491485	-0.2368699886629932	0.3831490065529791	-0.18790227421169176	-1.9368745267110832	-0.8027686799040226	0.12124704845551879	-1.7247481017093094	0.34583934337153743	-2.0370661042239195	-0.9557333305387317	0.7650162537555797	0.13145991905490786
1.171020967565004	0.548104898344162	1.7850812216710228	0.11066694938141883	-0.05928304662093159	1.2198608055682416	0.6032781849529061	2.4876286815856803	1.2602653210271293	-1.3565855867797718	-0.335707229632806	-0.3636016690623867	0.6374865959086901	-0.40350947910762447	0.88898768724662	0.328469196414739	0.17451902898313876	-0.5781850398647133	-1.241100668973876	0.02057966617458227	-1.094384986152272	-2.017016902209222	-1.0084934740545166	-0.8796487635417549	0.2262668364143794	0.7686613107677871	-0.1485400213998816	-0.41505835570820687	-1.6978421974710423	1.455893186336112	1.0400359667647856	1.0089888027488998	-1.2266919837964032	-0.6797556075606788	0.9312434895214896	0.6774919221508398	-0.45264248140535024	0.07285209380392002	-0.25264712884254886	0.3868119675506243	-0.18183085285914508	-1.9322487408181916	-0.8462576894896348	0.09800834745777583	-1.7215292862227543	0.356744895813193	-1.9999070446455565	-1.0132134952800675	0.7128791284471212	0.12159317263924048
1.128438729364422	0.6059144372837437	1.7926699648485258	0.08421020983830403	-0.059546864020400415	1.17095714891932	0.6153619515822866	2.4512656096157985	1.1850089832718	-1.3638323531499867	-0.3366126304242143	-0.25340965253645653	0.7785203225701884	-0.3837982291313605	0.8924416206403307	0.2917394571051431	0.20083850520503574	-0.5641865090182268	-1.242956201989256	-0.009930084276149604	-1.1172694599177047	-2.0175138685999086	-0.9742506846178047	-0.862304414056897	0.2158867619487394	0.7427853457535459	-0.1495006212118549	-0.44073751589182475	-1.7101729592114272	1.5875933360715004	1.0572469645897022	1.0274535269376985	-1.2264987077002751	-0.6748709972513882	0.9365958863667482	0.6443886952696001	-0.4506605298800611	0.0811671658253683	-0.25158836688481756	0.3860919340745158	-0.1661268439707447	-1.9407796451681978	-0.8986368572839778	0.07946888018777112	-1.7215612083598106	0.38523626839690733	-1.969816693409226	-1.0306841479268043	0.6700229821799677	0.08858223777729393
1.1349238366641001	0.6367743198458125	1.8141618737922491	0.08269730788804129	-0.08338551137037273	1.1497839939488563	0.5951408179520945	2.453519023116377	1.097566769534758	-1.3497072637088912	-0.3618403393019533	-0.1541260674749811	0.9004455128194209	-0.3886223368151914	0.8766133078628752	0.2446698490905926	0.22828369465568601	-0.5705700509513564	-1.252412159462241	-0.039367591361048976	-1.1287845570341855	-2.033560870842069	-0.9744620507584788	-0.8292784621538521	0.20268833837408376	0.7139033593340774	-0.1393281654562838	-0.4605914756412086	-1.729564741040925	1.7112838269918746	1.072549623480345	1.028254114928743	-1.202130624357528	-0.6735304417031405	0.9238025266992382	0.6053136745077851	-0.4479520929873141	0.09554516311730962	-0.2681703475247471	0.3895623279797134	-0.15698099531573195	-1.9212579182026015	-0.9634377074036289	0.06532050017155447	-1.6886961977815318	0.4313644027635326	-1.940190223181192	-1.0792211524261652	0.6255647480532984	0.06069501082229225
1.1437978609554	0.6046449554273285	1.8383905351690384	0.10229647273011606	-0.1071334965988017	1.1207772280842476	0.5860179110900885	2.4844627955192875	1.0391849303601046	-1.320817368614359	-0.425580783879948	-0.06122200141418066	1.0803499418556977	-0.3878293784912714	0.8759058433126056	0.1999662756902395	0.26132288797994074	-0.546026962186217	-1.2614821849565	-0.09334862026350274	-1.1573821136033473	-2.080583554194944	-0.9733549591530523	-0.8078906267676571	0.21125784744349682	0.6745951251699792	-0.15157291321966118	-0.48163673533144136	-1.7352096764274378	1.8245873415496106	1.0893089342028826	1.0578013972958953	-1.1760814561211215	-0.6816498437260635	0.9070561596669371	0.5813606208903146	-0.4298631597979682	0.08329137276991214	-0.29248219731860603	0.39826552331011833	-0.1714828256956157	-1.897306964022962	-0.9770702725846109	0.050784061668120106	-1.6666624747137306	0.4772644164211224	-1.9252260124207379	-1.100718741700366	0.5886326561550718	0.05535158769221245
1.1694622576136742	0.5676837876165706	1.889941187796231	0.1488830354730865	-0.11745317619426754	1.0652088718254613	0.6033298243340781	2.49428386824575	1.000015325995672	-1.2947165986777585	-0.4822019362210795	0.010890781183519915	1.1899675779070795	-0.3952374365754622	0.8843900379572819	0.1505900710852312	0.2942449467776795	-0.5547336690027574	-1.2660024456245953	-0.1332924951516736	-1.1744951255157052	-2.109572829889607	-0.9813598372946318	-0.7668908065898166	0.2117846001488075	0.6694851258490265	-0.15633752150738517	-0.4832996309857928	-1.7481221299883027	1.9379626814896826	1.070203663824043	1.0724881529610635	-1.1311329447295295	-0.6813580390764915	0.8796817358164528	0.5380089488898967	-0.41430035158406053	0.09026916919577528	-0.3273601287056276	0.41907532801788305	-0.20314179264669713	-1.8670661321201831	-1.0149163729585426	0.06886610155183356	-1.640661894081011	0.5118674033573549	-1.922670380500286	-1.126288986121582	0.5527721751310963	0.030195472057342347
1.19256029898288	0.5527053821561855	1.9058960132822282	0.20159997442680444	-0.10397840120210855	1.0158031257575604	0.596327615108238	2.4733410152442303	0.9417643904861354	-1.2914308993386578	-0.5062841199568199	0.0551303782668629	1.281911064873274	-0.39226437639033274	0.9207925781300037	0.12606968432701254	0.3394631912216668	-0.5638942177868564	-1.2730162312131224	-0.14481561657690442	-1.1836572289254035	-2.1464460037684714	-1.0135747406537825	-0.7464069647142664	0.21201600354085018	0.7142826680287431	-0.13818082617350044	-0.47782041619791443	-1.7704263657427632	2.0201617011884823	1.0550229135631082	1.1214264212043275	-1.1148421336343153	-0.6737162489372697	0.8603519822855603	0.5161413066734174	-0.3962045126402711	0.07757774347882788	-0.3477293938217674	0.4158718069853711	-0.23243162925753486	-1.846134708642848	-1.038275296627347	0.06979509368208574	-1.622855726030758	0.5431751361353265	-1.9117563176808534	-1.1565212839013195	0.5448339659587426	0.014285279591374402
1.2615913755305912	0.5737943256484699	1.93833626751241	0.2288809636729323	-0.0968138170033359	0.9878851871787029	0.5924314919446223	2.46525066587324	0.9038145213684448	-1.2702982837198944	-0.5290978707261296	0.05994954567629426	1.400793340495666	-0.3929552082623299	0.9406441505037803	0.08088284217465361	0.35512797643451377	-0.5659453595286341	-1.2832443004250391	-0.14927326728855644	-1.211182950691703	-2.1945660250083985	-1.0247960707523425	-0.7484283598681089	0.2113405929557431	0.7522194641936898	-0.12874730313765217	-0.48409130378371906	-1.7926253664571008	2.0968999396759846	1.0632783158979435	1.1445457267364076	-1.0905533073957356	-0.692919239530265	0.8674293710988937	0.49337152446692034	-0.3720606139548504	0.050282902715785796	-0.3565350286051262	0.412791780066494	-0.24695199999362355	-1.8301066582967773	-1.0684037877872519	0.0718321910757765	-1.5939853452766364	0.5517255682498985	-1.8852865243758081	-1.1959565961030734	0.5511689031711668	0.009327635515868776
1.333736819350356	0.5377343789223683	1.9034262800630706	0.19124276651352515	-0.08811721704318085	0.9786236251425617	0.5769533067552121	2.3793523864017136	0.863387524538538	-1.2336109945335552	-0.5582634736438044	0.028560205172298736	1.511514316530223	-0.40481268065918047	0.9488661512858316	0.03473987545813807	0.38286580403897164	-0.5757510451627248	-1.329296110019932	-0.15172731796182423	-1.22259014878702	-2.2214303502115116	-1.0489434234514579	-0.7169496864854377	0.21220160512058	0.7653411743497891	-0.13910164949037196	-0.4856910255169537	-1.8310929967201524	2.1779261534889303	1.0801485947321383	1.1768516243130118	-1.072789982733619	-0.7299073494061552	0.8605761068747547	0.46881812743617485	-0.3432801917360531	0.030118167671953668	-0.3644780104443376	0.40906602545174636	-0.24067554411363332	-1.793705365310101	-1.1063955293534014	0.08865349015646637	-1.5768995534526307	0.5845955822473264	-1.8594130134346103	-1.2137373933013578	0.5622130077282286	-0.01261067403134381
1.3815301661920878	0.4795399242012495	1.8888651674990746	0.23505537096763013	-0.09866187797423429	0.980369526985832	0.5484804725969801	2.324612457392667	0.8653516772489146	-1.1848709988916792	-0.5546984201865549	0.005208249204870005	1.6107468915891274	-0.40723979559625867	0.9512702015905159	-0.011859385680926296	0.4251358021065933	-0.5739098042684325	-1.3738613864113016	-0.1730747127618644	-1.2672762444570722	-2.2581213633404795	-1.0751534393315132	-0.6816611075499018	0.2207344800232774	0.765089882339573	-0.1321508527151632	-0.4451711984265672	-1.8392404944089713	2.249982403125033	1.0830275139106251	1.1887254613197236	-1.0476279378736844	-0.7404310222170059	0.8520714122360188	0.45552689222161147	-0.3192233055566206	0.01749680422994582	-0.3839392794918021	0.3935769332331325	-0.22935065829993756	-1.760565400264312	-1.1414247092340808	0.08769538465406414	-1.5692818674796558	0.5918711971408214	-1.8332204057012575	-1.199380542526732	0.5828412210324609	-0.023908124225564674
1.4085994660237007	0.4375544951074491	1.882270325118363	0.27300285221153203	-0.14556379057117153	1.0025054484295295	0.5589522122100091	2.3038461842526687	0.8638506485555798	-1.1455679231138076	-0.5293296397664873	-0.016050818543426815	1.6922313987723563	-0.42869798811381105	0.951843325410931	-0.06622135203455759	0.44817265531302547	-0.588454377176735	-1.4187824821965538	-0.19567304800357502	-1.271772453457912	-2.2869524862754584	-1.0869073629496555	-0.6505750272246391	0.22018046108304778	0.7855962586449495	-0.10083711462772438	-0.40460150206202306	-1.848222053980327	2.320855586106377	1.1325380468835373	1.181188142597836	-1.0413235219035837	-0.7632341838498075	0.8397495874185029	0.4221706891622956	-0.2890423963366782	0.006324409865310919	-0.382462227210299	0.3839245077241949	-0.21772803617777314	-1.7323313852297726	-1.1633553874376936	0.09425883266433063	-1.5492741360437225	0.6023721942551242	-1.8241371011938294	-1.17464682344973	0.6116823548049878	-0.02025855217616518
1.4451341506895785	0.4103161518937834	1.8960727605917982	0.3159323972795621	-0.1706036775522278	1.031805973414316	0.6030804106660712	2.30301589783467	0.8310877923381043	-1.1304843985932131	-0.5088627709172446	-0.026528107326128238	1.700282349245557	-0.4501445652480093	0.9471065883694825	-0.10535967355161446	0.45512353920059095	-0.6024554682892183	-1.4660131867746649	-0.22540875916483832	-1.2654344649547706	-2.3187456037935292	-1.1300317084625806	-0.604602157612155	0.2216570073631884	0.8374347184694024	-0.06774595365459801	-0.38402436838153814	-1.849697855573373	2.416477743686835	1.1481782989026021	1.1765754524866439	-1.0460747767271026	-0.7804082592083846	0.8256784265216888	0.4096060818253412	-0.2660462340397698	-0.01807756971943019	-0.38628805334235816	0.3693490626344222	-0.21181159039091663	-1.7015323724902651	-1.1586550240548938	0.10849623011061907	-1.5389675420593345	0.5848251918560948	-1.8321192836363889	-1.149170487338943	0.6316226057689549	-0.021068432707953434
1.5594410036239836	0.3901950495252675	1.9085047512926674	0.3602601197088774	-0.16783694279434658	1.0844945891847309	0.6088304027572747	2.2727844626920137	0.8401315021701187	-1.1267186105315896	-0.5331061273764524	-0.05070103049553685	1.6964730373431034	-0.49127011381946567	0.9391437750026272	-0.1416067861401782	0.4498910930254471	-0.5990334269988972	-1.5192318745885065	-0.22359485060269718	-1.2384045107962383	-2.306216710783168	-1.1623256283499022	-0.5750933219818111	0.21845593863822824	0.89708219604529	-0.03790870106713032	-0.3452692591682261	-1.840818734666346	2.5151678711699206	1.1735681154359991	1.1676200379821697	-1.062073587964857	-0.8122012486991578	0.8134894358762811	0.38528696327179623	-0.2324414517667321	-0.03218851805037011	-0.4166792825573233	0.35093797409997257	-0.190303686583916	-1.6756609269218798	-1.138105876217082	0.12272488156445098	-1.548072799619154	0.5448714183307201	-1.8185857695380734	-1.13092879803816	0.6447033630373008	-0.021293257587440353
1.641949164043615	0.3507781930505696	1.9244474946721035	0.3764114526139485	-0.15392291852794507	1.1141774972255554	0.6328964744753164	2.2417096738777316	0.864021480827225	-1.1403624049970902	-0.5115627470368158	-0.05480201219932389	1.7013707240748288	-0.5216008252854005	0.9561567863011893	-0.16957725674826607	0.4541250736181322	-0.5910458067312951	-1.5519947067866957	-0.21397714099727344	-1.2142686355411436	-2.3013545514183216	-1.174096387526924	-0.5429314365137636	0.2042048654212592	0.9479818668504446	-0.03696819076797919	-0.35412357889245627	-1.7982474834171263	2.618902192646755	1.2134056675209335	1.1827769063630096	-1.0984192273654885	-0.8332336299798551	0.8159952916728253	0.36803513537972027	-0.196465233417791	-0.06089374286980389	-0.43515773938064106	0.34618763696616933	-0.15179962012194476	-1.6879888639296343	-1.1075349655864781	0.13413013496030973	-1.582527532622859	0.49593883496769847	-1.8125086425710655	-1.0935322846812403	0.6713468064423024	-0.033688006483248226
1.732414429527014	0.39357601651021	1.9559198137638099	0.37187731746391617	-0.1467261941383742	1.1413530354937271	0.639935028133653	2.216290426821004	0.8563764676909749	-1.1286147063321301	-0.47419876840942965	-0.05965329882636019	1.7092841160626633	-0.5670417722105667	0.9769871946642228	-0.18614269917078258	0.4733419144902732	-0.5931438627871991	-1.5696933097721995	-0.19315738605047414	-1.215058569953977	-2.3037073741909864	-1.1899470047681218	-0.4882018497063393	0.18322214571934478	1.0111249111156129	-0.022534914519164666	-0.3531259217598967	-1.7734515056226203	2.6898584878562306	1.236563618371986	1.1682902976956022	-1.1213996161475477	-0.8376655689737836	0.8117668253973471	0.32430294659260195	-0.15503070675669497	-0.08695792454260345	-0.4406839326825042	0.324454766086998	-0.11386496071730501	-1.6991563459841892	-1.0725339521627841	0.15324779619737627	-1.614014464544398	0.4385508963730317	-1.8066620273165988	-1.0757613725682642	0.676948785498747	-0.03841060636656285
1.8127151884580077	0.3972216130949591	1.942454507887676	0.31847126919287316	-0.1435188709316339	1.1798864253804147	0.6457122785492289	2.2024037188408654	0.8656546086529374	-1.1287368059486065	-0.4487243962426577	-0.0698132497391257	1.7502448004359858	-0.586527072413791	0.9735367424201664	-0.21540174600661072	0.4619251315740204	-0.5709067544000996	-1.5928530944057575	-0.1584968839819491	-1.2317439610087768	-2.306352325632305	-1.2175793181552486	-0.46031622359946434	0.1621215666928028	1.0468593461721556	-0.015359657228544363	-0.37195462109293764	-1.7496051542205457	2.754859432793183	1.2745006461783972	1.1725709610043071	-1.1370077037665114	-0.8893149919480468	0.8062798744156007	0.2980111449253041	-0.14890530256529622	-0.1023645172622805	-0.44628720929606536	0.30649265191483116	-0.06333082054033448	-1.7312840266759104	-1.031737930659688	0.14949804178769954	-1.6482445721103467	0.3742964712614016	-1.8028395335049054	-1.0479385643324224	0.6934231745522907	-0.05815176368242535
1.8782151548936281	0.4345639955739699	1.93604081945688	0.3110865403379651	-0.14976076381957393	1.2155961733325815	0.645946851573966	2.17367757973485	0.8959483467888474	-1.1081764903982891	-0.42389641025009184	-0.08110623817211976	1.7752441656116886	-0.5959943990267083	0.9296323247416793	-0.245842822023742	0.4359720782811801	-0.5488035172014432	-1.60496460123843	-0.16109896314045086	-1.2418851060631373	-2.3106080076043596	-1.2351114022004261	-0.4126443108435279	0.14138385163667694	1.0612541111347276	-0.03091250046610372	-0.3813633679904952	-1.7123620169699088	2.8351838100130196	1.2868462393330484	1.1397251319918826	-1.1557290660561974	-0.9275438950988268	0.8161657004513863	0.25269997038320013	-0.14086700439304362	-0.11625715560608996	-0.4565619613141349	0.29607937707866855	-0.030119153287542853	-1.7274842739781782	-1.002648163474468	0.18454323356126193	-1.661181550188211	0.31789865098893616	-1.7936866944726197	-1.005760140957618	0.7294932413494624	-0.05735337987742896
1.9122233191410936	0.41739453104945134	1.949496496919044	0.2999325069262092	-0.1511816280877792	1.2262853773060918	0.6509143783205488	2.1569853667883656	0.952615646817291	-1.1020240636203136	-0.42172306085806327	-0.08675639397942374	1.7636257643092061	-0.6005799189558019	0.8951178335543781	-0.2550216880617831	0.4159100812558715	-0.539608741757392	-1.5782943108712328	-0.14227554461847172	-1.2105159075850787	-2.31668802576176	-1.2721153461806316	-0.3321911560314569	0.11902462861139121	1.060520385878483	-0.03164657505858976	-0.3914758566259739	-1.6675555506409219	2.918287829529249	1.317776646793555	1.117625179773981	-1.1769741413996404	-0.9566669967488568	0.7955240110134962	0.20656865606978364	-0.11232137782532577	-0.12253432928255754	-0.4494034155292598	0.28804388721012014	0.003236038134459329	-1.730600723999915	-0.9739637184751369	0.21604090702469167	-1.6883419684673258	0.2934810144236881	-1.7957003381102772	-0.9315514463490647	0.7780259649991134	-0.07645327532111848
1.9351064016761612	0.43090211409077117	1.982366815129938	0.3283272235899022	-0.16330785424102895	1.232655139873388	0.6295255283612742	2.113469520895277	0.9549151280944728	-1.10031310086065	-0.411910778267532	-0.11297569674087245	1.7852330279336766	-0.5935005928933372	0.820691217876392	-0.2829776226873565	0.39197850394297895	-0.5180581635768151	-1.5237794015976425	-0.13873088597149225	-1.1815484277402017	-2.3301678715892216	-1.315947522490233	-0.26477783632891116	0.0874127658089772	1.0616156397343308	-0.022235746417120263	-0.43562382389893395	-1.6312394176732241	3.015647135285342	1.3250005145693238	1.0808834661772295	-1.1863097939852725	-0.9491100045419895	0.7758211575171206	0.17934279486424712	-0.07174178356433698	-0.13075496954213076	-0.437729828119498	0.2879821401533027	-0.004209550795635083	-1.7418513820139823	-0.9561350381900711	0.23754790151602956	-1.6961064962707617	0.23567937440331108	-1.8062000513637777	-0.9080447134859544	0.8259784794461312	-0.07503023602709301
1.9656590754684111	0.43269160236358983	1.9976778103154131	0.3424662293087627	-0.188216502109659	1.2532316771530287	0.6096823768290448	2.0864908002806186	0.924997244865527	-1.094831216762402	-0.4304960155105637	-0.1389479384805047	1.810087276465476	-0.5940695021433119	0.7631435892352643	-0.3035439302781559	0.3395552752771635	-0.48825726135523173	-1.4772781605064074	-0.10353068371022375	-1.1237824719909646	-2.3238217859977555	-1.3576675120405854	-0.22168491502997806	0.06283004732946473	1.0779484350587114	-0.02158679315400899	-0.5080679352822889	-1.6046147242465607	3.123419069326336	1.3277997242591553	1.0696007610011145	-1.1931467620763587	-0.9654149010939352	0.7588842713535088	0.13712451447733673	-0.01752677715462586	-0.1313916223883205	-0.4257909834312468	0.2855740049374223	-0.00972258024365433	-1.7795237926332095	-0.9536440242137436	0.271357991423359	-1.7109364570760905	0.18130794666695996	-1.8327355690827296	-0.8975195689039539	0.8691022324067441	-0.08083863788520268
2.016177671090393	0.3954639543963832	2.0358375598589324	0.34854526131435004	-0.1796310536426812	1.2635566086272556	0.5717171340784266	1.9966350686604497	0.932592765657158	-1.0458851528874498	-0.47527357614308496	-0.17383326310548225	1.784013141145867	-0.5635875461593849	0.6874015736900472	-0.31905309130461423	0.295302654742473	-0.4554503047419627	-1.4535892910631616	-0.08127057094413591	-1.0999099839254258	-2.337411798403389	-1.394504206417618	-0.1844262757521462	0.044438903597304465	1.1026070562310093	-0.03062678474971805	-0.5921286086617309	-1.5883384702936378	3.1967938277667445	1.3300550339087516	1.0614443829605706	-1.1675884316955865	-0.993409442026603	0.7753602070633105	0.11981077366845298	0.010111433279214016	-0.12220331041835031	-0.41504806365242447	0.2758116905985554	-0.00691971462913217	-1.8050978948833372	-0.9691369495292802	0.31104634672644466	-1.7319422873306647	0.13678878116140697	-1.8585109696669366	-0.9083449729521937	0.8888103996896579	-0.08186567881195006
2.091784068760524	0.35402629006861613	2.0496499902472554	0.3250990900025739	-0.19890847224853764	1.2624624659667165	0.5304995189247858	1.9228574578412854	1.01756538312573	-0.9806928705589357	-0.5256579047394602	-0.19154970962883483	1.768163682694589	-0.5471306487190135	0.6060092724935571	-0.3346211386094442	0.2740666065091454	-0.4273745916775664	-1.4407280052568545	-0.05727541388141737	-1.0705202213850904	-2.3340478190781355	-1.3958936930179686	-0.16715025025820066	0.03391414602254093	1.1030456319092166	-0.06054156333163432	-0.6568395560638287	-1.5673774194368675	3.2483644522838047	1.3407110984901427	1.0588548842065915	-1.1322147346776412	-0.9951565288387847	0.7493736621624432	0.10287992985396	0.05124486904657274	-0.10362157663003631	-0.4109422437264042	0.2586030998316185	0.015226304614077346	-1.835350322746048	-0.9950294803532682	0.33449099787532294	-1.7387214851702821	0.10185483308460622	-1.875654563891421	-0.9011263894058159	0.9217153660814447	-0.06827782515795566
2.129965004265283	0.37249299479918	2.0849316360287644	0.3071007369219706	-0.24574878281311166	1.2786108984996136	0.5049340879311315	1.8444377739459186	1.0461315515222818	-0.9135324067463181	-0.5413908328154966	-0.23467117250891795	1.7322261504846999	-0.513002229310591	0.5383458343646199	-0.34395085183110946	0.25814855597773667	-0.40016001896067754	-1.4209239732014147	-0.03457212932171142	-1.0585241217900543	-2.3511902789953214	-1.415746626442665	-0.16009267358982396	0.028871531267821594	1.097697379314427	-0.08352466927188015	-0.767469238989056	-1.5625408306893545	3.286346740539833	1.3224716919684594	1.0567323951140553	-1.0884898417363558	-0.9942524332364779	0.7519059789494472	0.08451477013342204	0.08690342269111204	-0.0810919859581722	-0.3778236255710733	0.25002653829570354	0.023580370998217262	-1.8282239611478108	-1.0185903781282613	0.37963391717248357	-1.727562570126479	0.06326786951378909	-1.8943336328292006	-0.9204504955478565	0.9618776839078006	-0.051907763620309785
2.16055093154098	0.43067819673708846	2.0989036294251626	0.29044510336681184	-0.28118468234277955	1.303335931198537	0.4739171434981507	1.83522364076295	1.0535613805514914	-0.8225702028931374	-0.5678643305580221	-0.30527281015674557	1.7257926459383341	-0.462344708126611	0.4405717334189928	-0.35138065495723797	0.23358447135458732	-0.35814963832482005	-1.422295852335989	-0.03986042068890695	-1.0576140219410202	-2.3504523387351504	-1.431021393837817	-0.15613235286556645	0.04549838117824529	1.097332294695811	-0.09135644462373793	-0.8480547138874501	-1.579529124098897	3.3306004107506624	1.3073128227436261	1.031259422949389	-1.0309992412291245	-0.9896434162073391	0.7342578213622757	0.08338699195770498	0.1197292358629211	-0.036888782843053324	-0.33941573193953833	0.23243072022330113	0.028846922769628757	-1.8192512650403938	-1.0573323092316833	0.4109977649705159	-1.7145159927113869	0.006043071789826581	-1.9176810402098172	-0.9255833260941856	0.9925979850366111	-0.023279636494271477
2.2043298431272986	0.40194275320004114	2.1073358061366436	0.2803011948221499	-0.3281200743051316	1.2932705843711316	0.43194250410263646	1.8024279290334164	1.0933537038123542	-0.7628035396584842	-0.6047657398363138	-0.37226065039341666	1.69991351110897	-0.39514564725896467	0.3089880740911305	-0.3434551136337857	0.231559250787046	-0.3202295386455247	-1.4278874111500242	-0.02952731367207606	-1.0030839010475163	-2.3415741501826295	-1.453272226973546	-0.1423011408577182	0.07224477963843276	1.0778785000181323	-0.10655408935845223	-0.9127503038374318	-1.5873387168676687	3.3735283896189516	1.289850193003543	1.033198831842423	-1.0110848509503896	-0.987906305622493	0.716781660213093	0.11670742310953205	0.1427516400267148	0.017705975659475688	-0.300960228027249	0.22947314085777393	0.024073326351432917	-1.7960762380562074	-1.1122971577772953	0.43852008534213527	-1.7033517573114074	-0.018536535796335685	-1.9446185246341106	-0.9205518176722667	1.0634012692640706	-0.0018688989654004951
2.2482292628063263	0.4189105070505814	2.1287540421838047	0.2984118347846609	-0.3667632970415397	1.2835349085727867	0.37649498358070177	1.7443752964859691	1.1322028034040224	-0.6948444719789263	-0.6115567906834134	-0.42728087015052135	1.6860367320357477	-0.3341610832506584	0.20259448836652144	-0.33406145813983074	0.22445410082372366	-0.28088897266798696	-1.4109387687580877	-0.06001115114334897	-0.9312303424348031	-2.3379901058912407	-1.4583290390018848	-0.13245999315870352	0.10586591359661741	1.0457842430907118	-0.13168735614593213	-0.9515671978555889	-1.6048170928266459	3.42674278931461	1.2513630134322962	1.031836591035956	-0.9920214316848226	-0.9644896060085397	0.7059829300064437	0.15626578700612406	0.1932067393721093	0.047378872189306406	-0.2502042680085968	0.21207407611895937	0.024388512406918125	-1.7777145365638127	-1.1584503020016823	0.4506190277287289	-1.6903998822362503	-0.03399556902030836	-1.954145707067342	-0.9220938909803597	1.1052746121879884	0.05795878984580849
2.260498999632485	0.4390852755617157	2.1015643329175737	0.3134113510991995	-0.37595699861937415	1.295490673596755	0.34536703719347145	1.7243793895285844	1.1614797966341652	-0.6408425993962624	-0.5898565969126045	-0.4850239002224243	1.694211636308949	-0.25519508328512897	0.12297950394961903	-0.3134146278268451	0.22625994049051248	-0.2193354160090401	-1.4083852703413047	-0.0831094727325721	-0.8434408593682912	-2.3174548610337347	-1.4554094827401773	-0.1384677798868948	0.13693388647815768	1.033171043653399	-0.139004469595177	-1.0033946629178385	-1.6143108571334188	3.4642069087409304	1.2620987875023426	1.0351428953168003	-0.968797709688214	-0.9633248814670854	0.680384567835622	0.19388806520200955	0.24398751409706	0.06655055064051721	-0.22708494238982704	0.20542632518837595	0.005979029304531397	-1.7652241129570103	-1.2022979186737932	0.45131738923598197	-1.6762722084461696	-0.06273877835879951	-1.9725952168203171	-0.9393866120915471	1.1132293987661317	0.08993757412465557
2.256671760244015	0.457798104325666	2.080491399748798	0.3342628879484404	-0.359754324933215	1.2878016379520223	0.3014803777783751	1.671031123030883	1.1966851120132784	-0.5738218786617163	-0.5458782035400883	-0.5319622824457972	1.7324135928164075	-0.1503336587479099	0.014444061782950601	-0.30909884546277516	0.2329529534901035	-0.14938227180147062	-1.4253846884772858	-0.11076573467481657	-0.7635688928968369	-2.292500020321477	-1.4602119180759607	-0.1797377310772661	0.1687275090068338	1.0341086473330263	-0.15128146606983256	-1.0345814962513566	-1.645231548504413	3.5038801717125203	1.2586509613852186	1.0356688630085913	-0.9370628870844181	-0.9586472778750128	0.6566847817302915	0.22507649066749852	0.2885890197459525	0.09239845311676424	-0.22974658379962704	0.19342960464094544	-0.002059851024123414	-1.7542593454612678	-1.2539552007852004	0.426403650970628	-1.670916737919283	-0.10746958032634826	-1.9999451457550674	-0.9613649872024299	1.103292428095727	0.12508434534172835
2.317682078503595	0.41543294100892647	2.104201524444261	0.32360401378525994	-0.36172558996883997	1.2875073045946792	0.27314156371497356	1.6344283701194626	1.2392908479269722	-0.5031072357429938	-0.5196358693806575	-0.5401336683582113	1.7612963398482222	-0.05370829684245332	-0.059137520639777265	-0.27408347932904276	0.22813159196757896	-0.09571489767133061	-1.4741177271930659	-0.12959737615554762	-0.7185556360368257	-2.276260487307996	-1.4518487005935636	-0.21194430009035575	0.19331354768530284	1.0265461802331246	-0.17373433055609486	-1.052864427235831	-1.6679047917260292	3.5410929023006665	1.2691991837172532	1.070963001807582	-0.9451151307727406	-0.9769524080077862	0.6336584278321632	0.23075349238598583	0.33316179745636004	0.10557929936299952	-0.24429379172635768	0.16812168382807244	0.008884412182775317	-1.762529984932799	-1.2854535435360586	0.4091880633806964	-1.6655719081047486	-0.12165347727930118	-2.0288781757900005	-0.9559578455387958	1.0966401519724749	0.1426947759588167
2.3385106924258676	0.4064688446350562	2.1089564856234118	0.2965122515504337	-0.3501591388053261	1.2905803568713727	0.2138090807989025	1.5757867139209945	1.3071755759087191	-0.4333784366541208	-0.49787391896900096	-0.4962440422698906	1.7770369608165733	0.06573055607161563	-0.10751415545618201	-0.24161155902466985	0.2533721349728874	-0.05400652601246121	-1.4879695032481093	-0.1667380596329296	-0.6559280911277143	-2.2712019829110766	-1.4561202628318397	-0.2120002717291889	0.24237804950357802	1.014405931324473	-0.19806490748735048	-1.0509645174762592	-1.6876395576071204	3.564465907789606	1.3002940115347505	1.0638445954065898	-0.9515683276225945	-0.9742388741724488	0.5904277846684457	0.24305503861863734	0.3543729603447085	0.11084717012222203	-0.25442231216782407	0.1646690814477207	0.030088036026176053	-1.7580004025593439	-1.318907050593764	0.4028326022595345	-1.6449555279222667	-0.12777923617927936	-2.0520636534551957	-0.974282322429036	1.0958373318920969	0.16800034904198208
2.3673955691711126	0.4484912848616968	2.05184502015697	0.29270638138753724	-0.35426236983056714	1.283482638266705	0.13483308328960214	1.6179380290477705	1.341181837624711	-0.378203952057678	-0.46150809718574726	-0.4841564243933526	1.7919371145556529	0.1793818024738139	-0.11167892378596438	-0.21120873200279844	0.2642992925617005	-0.04423840972160832	-1.4802979032361605	-0.1833314178324999	-0.5760552160329239	-2.242063764307174	-1.4658381898112087	-0.196059616322979	0.2862667280364718	0.9986041681726249	-0.22732189147726273	-1.0132682235545667	-1.7137332592185348	3.5870991118404874	1.3034104962480528	1.0460253064973928	-0.9403805616553621	-0.9551281636823099	0.5518780907170687	0.2712160600364894	0.4150623877753937	0.11279774447235047	-0.28052521538054337	0.15233536848850687	0.050823788527697346	-1.754399928580444	-1.3437361259198604	0.35912959680264167	-1.6366270423641616	-0.12221075117922978	-2.0553089154577973	-0.9774344290067166	1.08859774196373	0.1678879366022386
2.3952653633699965	0.528300241161429	2.027870797384159	0.2967285980528884	-0.34697993826553436	1.2535463296716096	0.09927308479456946	1.6421041935372505	1.3503128165668032	-0.3280632017377353	-0.39571959533085854	-0.5027047586526707	1.8061071501800956	0.28892187008055004	-0.11540513055289134	-0.1887835330734696	0.2845283747254041	-0.020700430181511097	-1.4469759644534068	-0.18448887389255328	-0.5066576322243496	-2.2347761423548427	-1.5011504673422742	-0.18093347047759584	0.3020670332162498	1.0353058404005657	-0.24125095195372087	-0.9640063542234663	-1.7576236784921875	3.619218396744139	1.28980361765527	1.02923778311929	-0.9442349597738271	-0.9616488752746711	0.5438723180534526	0.31762419388016616	0.46431657642306084	0.11514635377575866	-0.28593578371485984	0.1535117022488935	0.058667449811605266	-1.7738238772666133	-1.3517944805647362	0.3423159654413658	-1.6476359233637983	-0.13066876516039744	-2.053229547406233	-0.9969166965136902	1.074128034910305	0.16849981795038788
2.402575554835308	0.5020426929680258	2.012400290438619	0.29940002028812585	-0.3467844187715118	1.2003725571165795	0.09047576347367703	1.6257185452383722	1.3855563868982792	-0.31511117196433625	-0.34694759095001737	-0.4879662775087693	1.8326514029606815	0.38435463778350226	-0.12657716831614343	-0.16643072313642865	0.2717454596572305	-0.006837091620721954	-1.4042037049020082	-0.1997231993348906	-0.42526247230781805	-2.2098760819760637	-1.514027703688267	-0.15082028917018342	0.295125750807606	1.0470407031417928	-0.24760983566306596	-0.8871093997615931	-1.7924217788854446	3.645177115997165	1.2791303608312272	1.0122547673247695	-0.8888787391770734	-0.9531491295845708	0.5093380794043522	0.34399950919302463	0.5143081615302065	0.111852411458311	-0.311953668569089	0.14470175776941435	0.08366203119433635	-1.7951169229018291	-1.3668971974030102	0.3095642005253418	-1.6703176658138517	-0.11702618961023777	-2.046837133758021	-0.9933333530894355	1.0817086457577705	0.172208151047835
2.4371783130636855	0.5086787890862543	1.9656595430689996	0.3185980299605085	-0.3399372189568716	1.1566299674219325	0.0556399277961354	1.5327765174426562	1.4239069766419696	-0.2901970869940171	-0.306230832181864	-0.469538839984516	1.8356005964216682	0.4762488817631588	-0.11719728968873397	-0.12381371027375587	0.30534397683712833	-0.003937334352693456	-1.3430102013012737	-0.18585446369800607	-0.3450422759427981	-2.1709053130069917	-1.5417375589560716	-0.11828441081899263	0.2984662423977709	1.0605227565578248	-0.27063438605543155	-0.8307311187936375	-1.8235988579686164	3.6861104013903017	1.244552072066384	0.999502765971292	-0.8852064933506428	-0.9524208649890575	0.490388041086558	0.3645079565091855	0.5775391828262834	0.11499404448241177	-0.34543163098630525	0.12545760724807173	0.0872937597921413	-1.806355269155969	-1.3739456815169429	0.2786088984023366	-1.66562511166651	-0.09312934890146882	-2.0490336627213317	-1.013603956149745	1.0943643109776566	0.16320749138382773
2.4439263443715875	0.5460119187820551	1.9509091545220145	0.3601243698964217	-0.31479823305418764	1.1278817407980237	0.05124179715866314	1.4663943532015675	1.4447678803523003	-0.2950689018998637	-0.24765296305748147	-0.43223005615281734	1.8324065186240954	0.5679114849876921	-0.0760667944657378	-0.10745322620786812	0.3402131938508205	-0.012112919108719977	-1.287193129001565	-0.184191735755287	-0.2979108363616395	-2.154716885127827	-1.5539980239880855	-0.10846544003680358	0.2915438988700959	1.1047845252063255	-0.2791648792437623	-0.7730109762025194	-1.8808600168477123	3.7250766973843303	1.2094173798121046	0.9818665572615976	-0.8608717814201766	-0.9498370221090855	0.4755844399738162	0.33527501612500277	0.6527742008413464	0.10810154126082291	-0.3918210481129006	0.11174452783317317	0.09003664190129419	-1.8145420168679915	-1.3599613791170195	0.247170170531902	-1.6703144736001463	-0.09882439037879229	-2.0424688415525827	-1.040737279685334	1.086571746156168	0.14028685040294755
2.4080678791606696	0.5624726201126858	1.920360231389327	0.37600603145688405	-0.29946870121804736	1.0926500232000091	0.048963606981679605	1.3751448442382175	1.4459406337356717	-0.2907459415235937	-0.20435459506471543	-0.3933625909291906	1.805336218009361	0.6581524542112531	-0.009441387693593761	-0.10149428594734877	0.40584911784264077	-0.04079158505643759	-1.2520758771839768	-0.1487944063311856	-0.28289229210135636	-2.1568042989230545	-1.5732028498395754	-0.10465739311017797	0.2955868760980052	1.1436233648607748	-0.2766003664110873	-0.7109356917106667	-1.9339536056210307	3.737296247073421	1.218360471852985	0.9421459116051457	-0.8301617392685122	-0.9548588055442433	0.4693674302652835	0.3077943488707374	0.7281074186845963	0.10046881487356844	-0.4332023171353662	0.09127527384216103	0.11898250037406947	-1.8145112374681722	-1.3490918746676397	0.2412866335790486	-1.6656676745159191	-0.09658891378022383	-2.0585646552655144	-1.0672824406450796	1.0966673862819865	0.09115750457869008
2.410991684535783	0.5621839332765329	1.9109801373226065	0.40436814378851704	-0.31242093027481166	1.0456523038751464	0.07145929634560552	1.2756689317223562	1.4653753450032272	-0.2828147471605149	-0.1962598736384661	-0.3366295175356546	1.7692958948433735	0.7156280386962213	0.03906873338865907	-0.09653297855661098	0.4589186240612656	-0.0913324985573796	-1.2315269984333608	-0.13905551467808247	-0.26841644584415036	-2.1722678474052373	-1.5652071882448277	-0.10171281997275805	0.291490471615924	1.2241162258878966	-0.2973354560978785	-0.6523050605765075	-1.9880787374769073	3.73337765942856	1.1872831488643685	0.923938740917342	-0.7739851381198486	-0.9357306366562664	0.4588994624393819	0.2997572267635406	0.8199187610587151	0.14692213394906456	-0.45498742131489633	0.06970671292774125	0.18882620341672057	-1.8256575318428514	-1.311472479923103	0.2015175276058842	-1.662605277500942	-0.05639606549778048	-2.064147420336617	-1.088341379258725	1.1044386372960313	0.05459663596620771
[truncated: 198 more rows]
[truncated: 27 more columns]
