# Supplementary material for: Obesity dysregulates feeding-evoked response dynamics in hypothalamic satiety neurons
Source: Sci Rep. 2025 Oct 14;15:35837. doi: 10.1038/s41598-025-19800-2 (PMC12521569; doi:10.1038/s41598-025-19800-2)
Supplement: Supplementary file 8 — Supplementary Material 8. [file 41598_2025_19800_MOESM8_ESM.zip › Supp Fig 3/Supp Fig 3a/Supp Fig 3a/NCD_to_HFD_1st_MPK173_matrix_6.csv]

0.38022468527338166	1.4173630239800055	0.5428144299073349	-0.2266590439792684	-0.6004919129277964	0.9743968201344346	-0.391772290004007	0.8326781701623037	-0.38224229543079413	0.18071825950518638	0.16333677560424592	0.05206648806618295	-0.3876072370470058	-0.7950698595899943	0.8180706048519936	1.1515840015644496	0.21946864629691615	-0.8021479716152374	0.6618358141380147	-0.5528642146371079	0.2347406023030576	-0.07999933144514162	-1.0669643112253946	0.04777043952986668	-0.3328557368814402	0.04921624406296789	0.5068136584324147	-1.0422712886846803	0.04661374719810011	-0.5021884426976821	0.4397995378148841	1.5746164591813643	0.20384904542533694	-0.11826677143994302	-0.4815480690011971	-0.3080451795871152	-0.2575905671116613	-0.45753972268749055	-1.2262519593525114	-0.59364486472825	0.04009948349358642	-0.054971388041619496	-0.766520624322627	0.2836414886783641	0.2424737307052817	0.1080620827321844	-0.006147613726721122	0.5094465288442083	0.2804900840752952	0.9162842093773695
0.13049241082744545	1.3917668070250642	0.38659627892984105	-0.05607479626753775	-0.5805922110430514	1.102186870067479	-0.245625201001077	0.7420537787653276	-0.24404200269479245	0.18132975986473812	0.07036208323079078	0.08345361562726081	-0.3367668803723217	-0.7450288823514442	0.7386851051387346	1.2355389332943845	0.29634804738902765	-0.7367177192799907	0.5841876608285066	-0.42531677415513214	0.18679394446675002	-0.1233770751385067	-1.0147592773292524	0.12584645418189436	-0.34258983848041913	0.17265529706502292	0.49596198634863886	-1.0121448627782565	0.3125040823791036	-0.5203386714062922	0.4533806848632498	1.4881277926548648	0.2059424732303838	-0.06156370685268298	-0.4684974450220343	-0.316441478609331	-0.2944994733245354	-0.47238097621621755	-1.0539835788674892	-0.48526360275870384	0.09774848745444457	-0.06701232253842276	-0.7597633904130678	0.2546963456604926	0.24093548639780804	0.02675754652065814	-0.05729932794647974	0.500397019284051	0.28659230612336456	0.8905906594543673
0.18268089708795596	1.4619641392409124	0.438049252716245	0.013817394777655792	-0.597397192712	1.0660734726337313	-0.2674821514650234	0.7600801020853529	-0.16020817239788418	0.3289313847588491	0.063524676663429	0.1627769356076119	-0.43014414146743757	-0.7871307660959773	0.7448907308558214	1.042673735475882	0.23858954328097284	-0.7064504581184338	0.5638075680963524	-0.40548057454726666	0.18081517459671922	-0.12264955521196537	-0.9305209443504481	0.12187938793666246	-0.3339195798985486	0.2259726357740394	0.5149110750417275	-1.0703009771161167	0.2795832134257003	-0.4979114471539327	0.32278188499899935	1.5123542428799475	0.2548247198715315	-0.0900815681357688	-0.44210818395807	-0.2592891186100355	-0.38200006180692614	-0.41438483026717604	-1.0939294046507622	-0.424706426554664	0.05761250801992284	-0.06888487940485989	-0.7303599875540496	0.23504712641630499	0.18428196711305603	0.05985653622951533	-0.021207611596399403	0.45443664702385783	0.24777962488118985	0.8075398434267532
0.3068024591929007	1.3365606025190289	0.3990572446567958	-0.050275241894672376	-0.5342157871591121	1.0338167468303276	-0.22598004190738424	0.7669607237583106	-0.12595994201244867	0.3956664666605084	0.019714965757976346	0.13136350776958922	-0.42466830460141924	-0.7715574101236142	0.6921167584116252	0.9485053176806387	0.30098655304452826	-0.7296718282174647	0.5374431390437565	-0.3554529753675794	0.1418763168462397	-0.08780488951992162	-0.9629263210812045	0.15301330251202272	-0.3699738491250567	0.26963397196778005	0.4557559979860043	-1.0350411079402377	0.30859083448263186	-0.5318230817133751	0.2493029915334894	1.5125709105261982	0.28500805131137685	-0.1149779936938819	-0.5038043554810857	-0.2590818894452756	-0.4447538418557698	-0.3752408728290066	-1.1300911020002524	-0.40734264515292085	0.004418080849087319	-0.07236146203834064	-0.738579990519415	0.24152284942170993	0.2084954375186337	0.06698426322412263	0.01029171870317467	0.4381033312810506	0.25532404549195914	0.7589455870382029
0.3615942885752342	1.3709905816753678	0.3694947636810649	-0.01071262058723707	-0.5399371733477412	0.977126052428261	-0.1938639101645683	0.7722715027025892	-0.11355454736207267	0.40267707385677187	0.034934373394490736	0.16007364686716935	-0.4679513162548689	-0.808382025492828	0.6619314635941714	0.9129844827730837	0.3274784399438228	-0.7573408031029493	0.5427545617568965	-0.30872545287557107	0.15066129975519632	-0.021468124377232	-0.982975391590994	0.12459133923491736	-0.3054101310282712	0.30934004268660964	0.42268178331847944	-1.0429029714492961	0.34857343625299564	-0.5534660956815911	0.19435905584351687	1.5049957448372548	0.27270296756050905	-0.05111469292280106	-0.5741037135439317	-0.2718038073216288	-0.44107360528303363	-0.3605107169431334	-1.1526555299621646	-0.4066254729286767	0.008282060969595821	-0.038571656739461925	-0.7576041914610436	0.2687314402166158	0.2086362028170571	0.09886064928589464	-0.008925858954801916	0.4121377135909737	0.26976633074594886	0.7699357987851014
0.3490988744298957	1.3672917272880463	0.35391187227313137	0.04816134185805023	-0.5554853317397588	0.9335444170908884	-0.20712544791884932	0.7565629748003215	-0.061564852269983907	0.3814756301618724	0.06442970559274959	0.18774864075851236	-0.4584959061073932	-0.8040579741045719	0.6622359532024101	0.8608384754735302	0.29540558754656326	-0.8029213095652076	0.5205721277329385	-0.2926410329212941	0.1583934918312987	0.024419356250339752	-0.981950789810623	0.0971430276457192	-0.3083265232400753	0.33558694509348747	0.39564819104917753	-1.0076736355372933	0.35927533634953684	-0.5819418158685506	0.16137498028713662	1.4801361511958415	0.28795970693142053	0.004284806011640903	-0.6013231630497436	-0.2657893560973767	-0.46312210550488225	-0.31111771834638463	-1.1783031165892381	-0.3756358445596703	0.021689733536947114	-0.03399731897166077	-0.7663282787505872	0.2853920479817248	0.22548083003322125	0.08280891137692266	-0.0013659541772672566	0.37346128586273813	0.25966616140120147	0.7842067675286907
0.3524893680711024	1.378590421000645	0.34244911151571017	0.07908433358684865	-0.557124409177188	0.9821926850033252	-0.18969025272175136	0.7444242869587692	-0.07525209153130955	0.3692077677424237	0.08440153164909425	0.2564474319974966	-0.4460661478402099	-0.8125140508123764	0.6266988026000357	0.7951333493194289	0.3014849137368333	-0.8175949825892225	0.51725731888388	-0.2863848804926129	0.12731457040116795	0.014071837905918877	-0.9806999021332682	0.09634274817043045	-0.30341985846873687	0.35663017387304585	0.38072126470420004	-1.001339051153098	0.360501624922028	-0.6025635471200619	0.1614180032981059	1.456876194249324	0.3156887095847238	0.031836398471533155	-0.5723746032861688	-0.25283311333748826	-0.4768941858945118	-0.3084253588599258	-1.1972348004204565	-0.36390660666993613	0.007331239817606174	-0.019410198164799226	-0.7705795151851506	0.28794059205126227	0.18774989225244493	0.07711199454769471	-0.021200143233950055	0.33983381262623313	0.24153744186061799	0.7628166728112762
0.34059867930346854	1.3871595693605283	0.342656781972729	0.10454605691188368	-0.5075016356213733	1.037991126652247	-0.14490298513987215	0.7404749131019036	-0.07973295614263955	0.3191039799157982	0.09170669510731673	0.2500548258272863	-0.4117670047903131	-0.7876930518783529	0.60893698414459	0.759288687177192	0.2893681882973886	-0.8240759738021942	0.5079846413672788	-0.25448962811652204	0.10963352324457731	-0.013967327295053225	-0.9871846694532675	0.09935959632565018	-0.3247351068416334	0.37205550169180174	0.3703492758055444	-0.9664314803528761	0.32899467836200785	-0.6007597220045592	0.15934868740813202	1.4713874830053997	0.3128948646097367	0.0626664277936006	-0.5488966478611333	-0.2428220881780546	-0.4977557591584612	-0.2979336650212255	-1.1863089748593445	-0.33983565319245346	-0.023279591454227817	-0.0018693631365616827	-0.7974818940052271	0.2696752894130222	0.16404351774092357	0.05668912690344794	-0.00841551020641661	0.3251802972578576	0.2399697416799765	0.7435163232076483
0.292162114973171	1.36248250981816	0.33796659581157223	0.1276840096973903	-0.4605608542984638	1.106806569927381	-0.1062426884966457	0.7233623080808635	-0.10319325839929533	0.26026832801103605	0.09040429078352459	0.254382409153503	-0.3662209250104811	-0.7099157935060413	0.620541942286761	0.7789331400626229	0.24932852440412803	-0.81650830270909	0.48765148460626523	-0.25871463445844317	0.11105086085463495	-0.03129473454414625	-0.9968212691256411	0.0897872360045297	-0.35259709715535936	0.3998447098753316	0.3462563643645753	-0.9476372875984461	0.3058471520254489	-0.5945017682327551	0.1356534250513734	1.488208824683799	0.3261459385839098	0.06845613043024064	-0.5284617616322571	-0.23755904776987313	-0.5015645105088414	-0.3133233691516459	-1.1850378998748383	-0.3311298461828777	-0.032805391448111815	0.018746962835427712	-0.8184727829394183	0.25807635912250415	0.15377522660255352	0.05055282658289545	-0.026512238477425672	0.3198235578957904	0.23008184476380894	0.7087217958815627
0.26540022626563875	1.327469677420374	0.3380423261408305	0.11840970887429567	-0.46559110602972203	1.0926862058573963	-0.06763906181160442	0.7071612533187505	-0.12637994508431022	0.22744819400966604	0.07001751403479077	0.24561714947938226	-0.3314448202112474	-0.6264564613801614	0.6532928613293187	0.7754809897137399	0.20275519230843314	-0.8126650215674356	0.4798277646315328	-0.2685395544533865	0.10485644284741158	-0.04830057589205202	-0.9870445845026055	0.09133898579633909	-0.37015945015005036	0.4108547438414102	0.3289114313280447	-0.9232357141079041	0.28189009824137734	-0.5940860485744747	0.09266176075636076	1.4954059117852574	0.3275495438192316	0.07366875873318465	-0.5334212622259302	-0.23405839426787697	-0.5094097134463345	-0.313676518651577	-1.1810069608888973	-0.3277561072224296	-0.05067894756969897	0.030759850750738598	-0.8293353626757243	0.2745036603237157	0.13453611467732146	0.04738000320936066	-0.03884254787222714	0.30777164321458267	0.2277091010215202	0.6966356987114459
0.23532740087126713	1.2571474948904109	0.2794376188779827	0.16510672852674158	-0.4516559891880407	1.0388273617960604	0.00376662057965963	0.694105214659597	-0.1297576786277445	0.2127551999503782	0.060787858564987265	0.2617067930239717	-0.29535042255981936	-0.5273728850565699	0.6548763069258696	0.715345469297543	0.1738943449418434	-0.8006070894035211	0.4289025817878505	-0.22252749072848693	0.0900400111786918	-0.06666790335143724	-0.9499097747256691	0.0906912197706147	-0.39764831557661523	0.47147919534967764	0.31167820127702306	-0.8708776162040397	0.297740462296476	-0.5854517586884208	0.04035089802969322	1.4716383595339684	0.3432241016238732	0.10786864510834467	-0.5401652742860253	-0.23868771987810405	-0.5420038167255555	-0.30263436586562414	-1.1936460660729067	-0.29664829368982837	-0.07110197219029527	0.049163898178769226	-0.8441256621473157	0.26394362468985755	0.1087681182295254	0.04645172999751183	-0.03128647265500401	0.27373270867533284	0.20602885271543592	0.6832330340339203
0.27150900531163835	1.207148495535782	0.27291234598598046	0.17993753042948507	-0.4622768559477576	0.9689070944199104	0.06408443548635709	0.6593437985828541	-0.14593866636278488	0.18610801602430244	0.09590478577240705	0.25433927652103694	-0.2758394673873791	-0.4783922671350753	0.6578903764881083	0.6516120054826618	0.10024597787881087	-0.7924350004311614	0.40598831716123784	-0.21661984885384503	0.07677033746496678	-0.07254505105870798	-0.9498755839639175	0.07588217422129621	-0.42306205154234194	0.5016742104742475	0.2920497610621033	-0.7793425808561526	0.25681542690882203	-0.5346709578405309	-0.0049542664708944004	1.4711895772736274	0.3562933070608082	0.1254325327703776	-0.5523619237598545	-0.22298365669419243	-0.5702564454320124	-0.2883259877566043	-1.2240491733586392	-0.28718966301422216	-0.09816474743303574	0.06695569470018284	-0.8532313312974006	0.2633643179043911	0.08677137648303275	0.06269598344372329	-0.017676920753301517	0.23477709204534486	0.18141361753000124	0.6646249308769677
0.2745243862178971	1.1066257703624296	0.21035124262095178	0.22563668078001556	-0.45109325899201363	0.8996066128634741	0.13371403277729654	0.6431943090827876	-0.17217317368600124	0.11755880706006952	0.14805580240903693	0.21411742196901568	-0.2192369734109168	-0.432551305807388	0.6474809872862817	0.6506598205703809	0.08203672474766897	-0.7853071138527821	0.36686165171148255	-0.19990770504976607	0.07435531576421475	-0.07963099403495469	-0.9644822660742444	0.05490132758370967	-0.4319409758941603	0.5156635219824017	0.27919971836821134	-0.6789897222748518	0.25825733506882526	-0.5031447376452114	0.027292511633782924	1.4454799447382487	0.33628895455984237	0.15558382033400717	-0.5895634872003287	-0.20518931748477492	-0.5894670552555195	-0.29614169558718306	-1.2138924499328143	-0.269048387321943	-0.12990906458131546	0.07858738780151027	-0.8836135299985892	0.25836476744142445	0.07430557419425621	0.04905119991934955	-0.013266375831401282	0.17644796620153644	0.16284214146690015	0.6885387936166787
0.23195693772744908	1.0790365145292806	0.16081862466828065	0.3241978554096005	-0.49893065117667906	0.8689448841202327	0.15724677658712713	0.5923967501616516	-0.1991147887039241	0.060114810331371185	0.22585349286772294	0.18846825805247655	-0.17509684336850545	-0.38477543217941595	0.6659860012511272	0.6227799118771635	0.000939179063337281	-0.750125568106971	0.3379733149202225	-0.19599919123704065	0.10856076474211895	-0.11765330866957054	-0.9225094169597579	0.019213024335071688	-0.3842608836321665	0.51046134132798	0.2903206744349104	-0.5969091930230358	0.22768611939347197	-0.4714000639929637	0.05192162060519408	1.4319820288227452	0.3235951695965136	0.18661128365163912	-0.5780820399039697	-0.1704236242019225	-0.5962334487939843	-0.3191879902789695	-1.1986096759827656	-0.26103145248418874	-0.1322162837767759	0.09562729724462216	-0.8942498597413012	0.23867406986614367	0.03518111226310771	0.055532130221486155	-0.037940699016110135	0.11603749710514244	0.12412136871310978	0.6901466909791637
0.25522135044400507	0.985012199584561	0.13108958499534862	0.30580866626277414	-0.5160859338719666	0.8651160756681866	0.17396070448024098	0.559952094083925	-0.21843680924175596	-0.009315840452497498	0.2285119010762735	0.17955942605344163	-0.12360204791224558	-0.3528403885956609	0.6884679284739574	0.586279433741135	-0.06501413074540993	-0.7127501057526305	0.29889100396319507	-0.2001167101690567	0.14798214419454792	-0.16681279063448318	-0.8904843106259973	0.007336949745399139	-0.41426423617780916	0.5061214969164956	0.2858212697798873	-0.5116456058123573	0.17685912239597965	-0.4494301931897707	0.07374072572203794	1.406765879065262	0.32729967424799494	0.18802387039663693	-0.5808596680692091	-0.13145358342263908	-0.6183839186984541	-0.3344036027812354	-1.20743390698321	-0.24116646272865738	-0.17528361955188776	0.10380782865654484	-0.9109238888744706	0.24660259856359112	0.022849950640928117	0.03724718862448606	-0.034940288901011855	0.06602190319862625	0.0911074532216368	0.6452137398908858
0.2783629527626081	0.9106076696858425	0.09347365887558459	0.2621858673427542	-0.5970462999609543	0.8553965835700034	0.19685332081657522	0.5336513465661686	-0.23328235761683871	-0.053250091963996896	0.2209497046416961	0.1685132455570548	-0.07240939833339215	-0.31176672375513276	0.6877246085561924	0.5701050730390229	-0.11557507852608921	-0.6594822138979352	0.2590511093772424	-0.16654127761587484	0.16089430425539325	-0.1738869839111455	-0.9107508904729265	0.024076185121791886	-0.4509277555059886	0.5094028671906221	0.2881664025715226	-0.48575280412125077	0.1307573763841429	-0.4368531304825295	0.0741215317185548	1.3918538137488359	0.3223945634210751	0.16093613600652773	-0.5633671554520994	-0.11656812517306814	-0.6192144688843605	-0.38058255942698616	-1.2264309862649099	-0.24071749210783536	-0.21076939762619804	0.11896157565751704	-0.9218197114826424	0.23905688663080865	0.002205588341854657	0.04936196679127526	-0.04005249997208901	0.02736470602407933	0.06613379343242876	0.6050717214535388
0.2963635753669056	0.8501343293408775	0.04491721959645391	0.2383039094792522	-0.6400427923204906	0.7770589179888402	0.20809469608855097	0.5136200510742078	-0.2209835681355688	-0.08359473999327856	0.23583543763703824	0.10507970520074181	-0.03891502458763006	-0.267882647249085	0.7026497758180663	0.5808186469837355	-0.21193223275352482	-0.6388978315892143	0.21004161819566858	-0.13677044672571445	0.2048656305258818	-0.1375532784139247	-0.9224810681865696	0.024250961789778216	-0.4798604824410503	0.5069801328945661	0.2925099059732742	-0.47012209674442945	0.09423789108484085	-0.3940132655122023	0.07504054272901925	1.393193325588337	0.2998882292517361	0.15624070265602463	-0.5851717142644849	-0.10997345783866477	-0.622338104455758	-0.36656716448230736	-1.2304877973691823	-0.211779950685961	-0.22325010982390964	0.12025374730779839	-0.9208827586582933	0.229624714140225	0.02893570877110684	0.05193588134572672	-0.034980688242850416	-0.003011796828128077	0.04576711086281636	0.5651957229272271
0.32490038085644624	0.7497714616133988	-0.02427341576956586	0.21967549279414164	-0.7198990001068633	0.6727636436688845	0.17455938485113692	0.4795136113097792	-0.2385954900382284	-0.09544789531645007	0.2602210985863656	0.07276991525489356	-0.01919617330228498	-0.21991068052635243	0.7094417983591678	0.5604275985418273	-0.2867458337915778	-0.6125568009686405	0.1660867605588096	-0.1581114044711479	0.24169002178820714	-0.09977886286230078	-0.9290827480117583	0.01803218947198892	-0.46191789771786534	0.4768683931913628	0.31382019001136513	-0.4410217488637399	0.06528214117751183	-0.32491278512832217	0.10120777186849308	1.3557349753717907	0.30040152296273154	0.1416060953105695	-0.6101656491051961	-0.11355243299618523	-0.6079104161006115	-0.3940528272037325	-1.239905828093531	-0.20812675789030846	-0.2087251547128079	0.12664693572215813	-0.9097445111666342	0.24823224093107413	0.02644991811826002	0.05177571404819566	-0.061772115820680165	-0.04312251623777973	0.020537521599131463	0.5377263748795149
0.41788876547165066	0.6787347403994911	-0.07076817887435921	0.17590370701023797	-0.7806525591883533	0.5509798076334589	0.15035427693245404	0.4484982388100591	-0.22343624830037082	-0.0814338271191337	0.30680729315924776	0.11110240176728978	-0.009534323418406187	-0.2357670641531012	0.7051284078280526	0.5307615857038209	-0.2970983580992739	-0.5825852475308058	0.15686880756134214	-0.12372711029811215	0.2319825746257878	-0.07687159046144669	-0.9098173476829519	0.03299634931414531	-0.4332969447884391	0.43172631697086433	0.35128751302486433	-0.37689688348949024	0.029961235395147036	-0.2339494429355305	0.13661312448641766	1.3006663983235538	0.27774622545448546	0.1618114385333354	-0.607842690101347	-0.0879369699926473	-0.5981868850288415	-0.4117461667142953	-1.238772089251858	-0.18276147206784554	-0.20447827390532108	0.1288671508519433	-0.913500459525204	0.24372521850433398	0.024861563186752544	0.03975627065442562	-0.06820443301869722	-0.10029463496440305	0.0030191182363116346	0.5350373884316191
0.4841022585070759	0.6112943466471593	-0.10036852822723896	0.19128019573973623	-0.7940746507093661	0.49163667457531535	0.08797945767447331	0.4214987864995166	-0.18568231380520742	-0.09653226358015914	0.3471467415571672	0.12720202203513548	-0.006362981950559295	-0.288889666938111	0.6865906271076487	0.5150541858727575	-0.25710989186774336	-0.5488624280899674	0.17221290526995303	-0.11204644001549013	0.21720826799964055	-0.02143271534358674	-0.9261156078391218	0.05183727412307396	-0.4203448834161995	0.41412085350502037	0.3521199312317259	-0.32547126489412204	-0.004918610657398098	-0.12358311781775666	0.18536848307592974	1.2515834529638812	0.26693337647452686	0.17897647683906157	-0.5887751913510066	-0.09233785713674804	-0.593635177868212	-0.4200105002885167	-1.2035647876580065	-0.14804055157367163	-0.21127842764966492	0.12563403641524595	-0.898842238448996	0.2224046179647256	0.02295881723706216	0.034575227777538256	-0.06907919781340092	-0.15483583816142388	-0.022232178780389265	0.517909808356561
0.5472183487158705	0.573702521659111	-0.09448356991017272	0.2001035470323877	-0.7806436833177536	0.490499041393078	0.04033371061840545	0.39132518407922895	-0.1448649779618586	-0.08090563684213078	0.34896583496041444	0.12055143690871095	0.012463655864093856	-0.369295365698988	0.6750727978960249	0.5268365437010307	-0.20583573123330717	-0.5353552061441401	0.2047037384166909	-0.11901327732518181	0.2141986598107521	0.026981690623278643	-0.9464080809620542	0.05704124941236756	-0.41808382429030616	0.3750999470325066	0.3420515448386295	-0.3071570973277945	-0.061053014449802954	-0.08366310573668548	0.1927142075106974	1.2147163251889963	0.24630729371439047	0.18148604107156444	-0.5679169846594825	-0.08475080036786362	-0.6032875906553079	-0.43380536376514733	-1.112568818915785	-0.11786532522785242	-0.22755339910030928	0.11322145487688236	-0.869266402663573	0.2218313049066841	0.05654417226777351	0.018435517949904508	-0.11366449219915623	-0.18404837574011784	-0.03221663511213806	0.4838145286503484
0.5719885237029791	0.43841972290766273	-0.1278720580483283	0.1933023701288344	-0.7928480053924745	0.48639431951690487	-0.03967147802352206	0.3964763711858911	-0.11189116068976306	-0.06900545703557835	0.3159893645729953	0.13667015061604681	0.03679089057800283	-0.38332774202399966	0.6683513429903516	0.5207657133858394	-0.146372808228382	-0.5570105149693737	0.19520776389964284	-0.14237414556247266	0.21129566949121265	0.0799664475444618	-0.9391826466647348	0.04131244164777083	-0.4130383467403762	0.3243443919687673	0.34714148454392324	-0.3413968555585647	-0.11247684401149707	-0.07638402407431104	0.21020843856576907	1.1715185378775121	0.2063291207203412	0.20207721462700787	-0.5787482269882991	-0.08506787221421283	-0.5876104138362279	-0.4121371638644356	-1.0953018033161328	-0.09393184137273516	-0.2388850707862725	0.09524813133227875	-0.8325031007439307	0.2236854514557593	0.07593850227275804	0.019724427943362335	-0.14751451747361397	-0.20781487422628406	-0.026853833401171645	0.44631495251851067
0.5746672142670242	0.3837925735665816	-0.11296570879812702	0.145819783375911	-0.8349356086025914	0.49900614544041816	-0.09531958603723156	0.3808096826531674	-0.10281910072587537	-0.06661519778586263	0.2678541167047701	0.18541704940640824	0.04473859185024898	-0.39345773272116585	0.6613881826964527	0.5074811850918403	-0.13261169585133337	-0.5804871719798508	0.19251436789887538	-0.1592976561256084	0.21796320924685522	0.10588931991372601	-0.9261091839791875	0.03439128559551139	-0.3930449606019718	0.2826081917109603	0.34586687369141883	-0.30533378763435615	-0.19564516630559942	-0.03232123142039331	0.22201872749858415	1.1249060383873766	0.19784190710313768	0.20614384501307698	-0.5802864689603888	-0.10847796939410548	-0.5563362850923647	-0.37932410825129326	-1.0742214388570777	-0.07614305656520279	-0.23693390184658783	0.0931922572353224	-0.8031707813989815	0.20890439843207056	0.07895455443811203	0.023525246420885777	-0.17948770547278312	-0.2302787326040432	-0.01460905728664511	0.39847322089216747
0.5975057952776347	0.32957041615198246	-0.07100911253882683	0.10356030401154945	-0.8468754297334382	0.5127080332661469	-0.08206879382806936	0.377810687358649	-0.04607596410284683	-0.08258448738301942	0.21926565252475122	0.24200791821706388	0.03719204719959589	-0.4024772058549632	0.6491091893942836	0.5141244167772447	-0.0991509252472772	-0.6046734375237403	0.2033351966623697	-0.1789725950981192	0.19990018214500122	0.13615258627556193	-0.9595902023073954	0.008661101476230792	-0.4033386633670218	0.2705224636967851	0.3486797102428686	-0.24742340936951385	-0.22714108395312865	-0.014895683875587217	0.2180711201004868	1.0592072271585313	0.20682762762931278	0.22211063415794516	-0.590756577956561	-0.12746958196980138	-0.5359894031884689	-0.3535406822523742	-1.0703146863239694	-0.041993162025190746	-0.24367234472594138	0.06841542975648593	-0.7901847263938503	0.20727175920087512	0.10288294432250074	-0.0002816365678318389	-0.17954567796144583	-0.256193592374799	-0.012475777194812618	0.3570815967242422
0.5733977285229674	0.24371345953088608	-0.04606836558287719	0.17774662392948262	-0.8087358137661107	0.5231003191817825	-0.028118481943105556	0.34917645677265546	0.022225076039680013	-0.05497899650235459	0.21467722367865788	0.2480807872082214	0.04219499437047729	-0.3662021504018764	0.6283739909384509	0.5052028369556403	-0.052062994428201656	-0.6135588620984146	0.22017211763625388	-0.17262096494746978	0.14108557715868097	0.16692589787711692	-0.9972322293583072	-0.013885962577348476	-0.39249065798179944	0.23698007119796913	0.3557330608833026	-0.20361753929083912	-0.2374899892768958	-0.002770521027666034	0.24187426557264624	1.0250158422907183	0.20774810605529886	0.23661266973839523	-0.5740822786328514	-0.14797115955648293	-0.516209230850829	-0.3207066020342532	-1.0094747223531813	-0.010869341996342286	-0.22610584497107564	0.04020677482740089	-0.7314189599107628	0.17098130322369123	0.08934386357713775	-0.029074748203215324	-0.18240084192394068	-0.2854386013496918	-0.022088858274682065	0.3389328412100387
0.567443797370039	0.13343408184741737	-0.050214717965162414	0.2381633265841419	-0.6653177214404722	0.545880166415114	0.012794413557194661	0.3227911556926299	0.07468521357652552	-0.07832665491101595	0.22070650340408066	0.25169966787769044	0.029180670273128605	-0.3401164471143846	0.6248760611243761	0.4990355494175696	-0.03474936283320405	-0.5874116090595929	0.2585324174898522	-0.21920667097153	0.10829166660358555	0.16229632229686503	-0.9976286001361346	-0.03959233337561589	-0.32974325599618576	0.18470063983346366	0.3459358481852905	-0.13837828680963066	-0.2503753433441351	0.06072574507628583	0.31548005464717666	0.9642487010978462	0.23620845559141784	0.24623960263789102	-0.5870710331905864	-0.1673800520415893	-0.5138158358179883	-0.2904503803963411	-0.8932275889066601	0.02267055425081958	-0.20178115937273713	0.029061660078174446	-0.7228869535733831	0.16632951924979564	0.09871191819834702	-0.06312209732212093	-0.176383594895566	-0.328853834650692	-0.025389546788646467	0.3200920823894643
0.5413462911615772	0.03385654923157887	-0.03879059693377679	0.2789098467935224	-0.6303325898843128	0.5721707741140597	0.02279237575115599	0.28137322270742304	0.1120040099937963	-0.13167025003478933	0.21479146315959227	0.2984218857974069	0.020932265132137754	-0.3188845039686207	0.6205290723082404	0.4875990901002193	0.028823673993445653	-0.5375502466427969	0.2830627864154105	-0.27781454038837544	0.07435355130552315	0.13499626343873564	-0.9862703546027429	-0.04867962775673114	-0.24213169103847026	0.14587876793370375	0.3325623552228386	-0.03254692436963608	-0.2521133102079563	0.17120755172971003	0.38010517393590987	0.8851251214976669	0.2533523833897652	0.257341722465689	-0.5586652841025541	-0.17625814258299652	-0.5072540557012504	-0.294003992406165	-0.7657989577363727	0.03532461744701262	-0.18640872342469342	0.002895989753274966	-0.7328789669966184	0.14634421694173502	0.12074753364106014	-0.08774196703282662	-0.15599975235864952	-0.3497453938440933	-0.04072804772645204	0.3101828718435567
0.48201640992445327	0.008819558522757126	-0.041528916460211535	0.2996717292600297	-0.5928551138637302	0.6297945451942699	0.030702632036352005	0.2544241044263015	0.15864993354922632	-0.14687245606061813	0.19403429291014618	0.3585143790961924	0.006959573457488583	-0.3200706360826937	0.6071496508950097	0.5066592294363975	0.03756122069128133	-0.5343243127324264	0.3093089738754459	-0.29432830645211067	0.027767219937118857	0.10930603199607616	-0.948428175437684	-0.08901633496130111	-0.19468077871379325	0.117411183856906	0.27552800763964774	0.055580750180292474	-0.23891397984194834	0.23449597497321312	0.39726986569441813	0.8170651523802464	0.26865165763563426	0.27498283970168985	-0.5275002544174038	-0.15247849874108535	-0.49024037550799315	-0.2537492854236803	-0.6872639901509696	0.06634495199795004	-0.18982989706423856	-0.033844435265739325	-0.7271852072894053	0.16066205907421066	0.147226493548638	-0.06727663539186175	-0.12755783467552048	-0.34079134530584404	-0.05366562184489991	0.26859499553794464
0.3947235799969189	-0.03612137536317396	-0.06683227838981003	0.32041566150197276	-0.5868408239453078	0.6607362648999257	0.024000482038066352	0.22370183572813152	0.20786252627724355	-0.18673698360677227	0.1622376334515075	0.3493830940866817	-0.006249696104321674	-0.32387468027601196	0.587835581237359	0.4910935986997901	0.032193379975497774	-0.530645049546609	0.306894822199823	-0.31485213683850916	0.02601117769510012	0.10977370368100885	-0.9622515772208459	-0.12497335733696813	-0.18579408791523544	0.09385827600683157	0.22792710316350218	0.11955527853101908	-0.22730327205686668	0.21275952401272086	0.41122603902068666	0.7618279846644256	0.27522480187974735	0.2656263804202753	-0.5519922968636106	-0.15373149922275206	-0.5159747641825188	-0.1853102635586495	-0.6230235274547689	0.06418847099159841	-0.18682343848813834	-0.07418962176301147	-0.6780610247438609	0.20105730624854962	0.1677266992242273	-0.03465596538100133	-0.07294826306283754	-0.3102853230875959	-0.07639215917844794	0.21626293749695819
0.3140472344199646	-0.06528214700249574	-0.10510528843648255	0.3300092406122924	-0.5828981622248781	0.7067798272433825	0.021559708218260025	0.19723323626692313	0.22651124400545367	-0.22944700604968662	0.1494531753329336	0.38270997069578705	-0.015192794795861409	-0.304645256766526	0.5431537950694875	0.4636103666279438	-0.04392071076091324	-0.550915804199702	0.26576119932723313	-0.30029498932090265	0.04432696931755796	0.07791143767974187	-0.9450165472160785	-0.18501460456115423	-0.134933658966281	0.057375535269128045	0.21273665195837724	0.190057774525388	-0.22421934714862674	0.19190883874080691	0.426804466150925	0.7033244394048423	0.2852005535673544	0.23690174196166108	-0.5670064415498304	-0.1410976836271725	-0.5196726411025668	-0.16468633612392142	-0.5671384700736195	0.046138200349721506	-0.17390409403616294	-0.09270860050158264	-0.6469427197038645	0.23941755266368578	0.18075890341496575	-0.022444194098398595	-0.02670114483687428	-0.2779486953904168	-0.09464060907593211	0.16241511541369694
0.24124573480739758	-0.07736933166288781	-0.15747604692883949	0.34098482383020334	-0.6018534714778043	0.7349189189660353	-0.01213832127380785	0.13174359255149926	0.25804416132333496	-0.323111141803039	0.17934538262202807	0.4156483680133515	-0.04919245934850438	-0.26540221018609517	0.5183861506718663	0.46716205180361864	-0.12180528647953741	-0.5711749045506543	0.20895409939276677	-0.2966864037584589	0.059779099690023395	0.05229124668989661	-0.9572930555972462	-0.19922722473096935	-0.0542147612331928	0.009277867777680856	0.18767717899312722	0.25415145888735136	-0.2077133106882354	0.20013225020999995	0.4378898472831416	0.6577184698071108	0.30725219357445915	0.23871521937329082	-0.5799344910274682	-0.14149104763561873	-0.5057996685208022	-0.13079482415468613	-0.5257036160068824	0.029826304793746438	-0.16394912744247894	-0.09565599784852537	-0.648956146181946	0.25848620557099156	0.16533424593574308	-0.010157867758212629	0.03338656241243879	-0.24812554907568565	-0.10163889263343517	0.08650608952267286
0.2083282468256607	-0.05130550736825712	-0.17840062747527605	0.36038036783964816	-0.5239961097505057	0.778352856805435	-0.03311516042327526	0.07683753432712209	0.2759286224684313	-0.3736570543674612	0.18090159593770488	0.4564670931107767	-0.07447404517537054	-0.2601939545469074	0.48801757102933835	0.467331431760468	-0.1253272993661786	-0.563015162215216	0.19939231570355084	-0.2714019799317634	0.06086335235199838	0.023749045218590743	-0.9669759654422407	-0.1988099454361519	0.027731250586614596	-0.011853419497048982	0.15475839315083362	0.33878084658027924	-0.18502666028330822	0.21499638117290254	0.44906795416903983	0.5943942402919904	0.3276511346257288	0.2170389759739056	-0.5563477055812738	-0.1471701980743555	-0.49149511339602003	-0.12560840199563045	-0.45614014370176487	0.03781576181294312	-0.17743661799334146	-0.09180418775882547	-0.6557888562955081	0.2621021170877439	0.1577542801070907	-0.0434992601150963	0.09443855924680308	-0.20701627319646496	-0.1497104650080709	0.039355060236484496
0.17332135053962158	-0.03121868575101861	-0.24594308130012613	0.39398726782050847	-0.4628253847508253	0.8513992368687365	0.037877586019857995	0.01785873044256831	0.30209937963434197	-0.43862674410179425	0.17536275991151065	0.4543629639891561	-0.07193936228718989	-0.22477032743847053	0.4560169462642678	0.4653104643770914	-0.11458790203570941	-0.6008694894594958	0.1954835621363799	-0.2542281355534319	0.04449371487212291	0.027736939031972774	-0.9652933563617075	-0.1996576122758858	0.028020676447983662	-0.012568046490260451	0.1189927559381947	0.37550762462315224	-0.13365615847826867	0.21562982979876733	0.44925385852033595	0.5363581804267294	0.34139190732124813	0.20959783280811953	-0.5304905035657903	-0.16406485481704164	-0.47485164313105355	-0.13784593214234073	-0.40556500890457636	0.023316775940611822	-0.16799474283288596	-0.08286317627342063	-0.6477008159543305	0.29863557962248405	0.17370697195997453	-0.0620662138113018	0.15039588036520068	-0.1285618398657936	-0.19613002804239638	-0.02757536115503951
0.14246597966264188	-0.05528820279310233	-0.30569644146718705	0.403025858624072	-0.36799558326259485	0.8033250604580603	0.051750084768027525	-0.021029061758948232	0.3140926607939106	-0.4731175847388204	0.1767570293735458	0.4643491553450989	-0.04113709723935206	-0.22537038849294203	0.41299799428280365	0.4769407703669845	-0.10034162511654632	-0.6480266845344342	0.15014693421228092	-0.24747727020034077	0.032126939306749924	0.047849119399195304	-0.9234496978202069	-0.16317757072126965	0.031196066481941155	-0.038316012481730374	0.06455865228835603	0.36286372414107887	-0.15756972051413537	0.24552408979214713	0.4536366727715954	0.502999277766425	0.33088780129095463	0.18238228971043075	-0.5194959507219783	-0.20291986055070604	-0.47085370456511033	-0.1316423123683169	-0.3193732985597248	0.011218393340221785	-0.15213234292386796	-0.07350218214856435	-0.6340529797179362	0.3138417963980794	0.19002471211642855	-0.0781183622011635	0.183737027618794	-0.05285282646184651	-0.19960474859900515	-0.05475088459886651
0.08299786256695263	-0.033194178784202395	-0.3675806779851344	0.382530781768134	-0.31207759848387423	0.7575818767684556	0.006879758508317946	-0.05703817854987718	0.31449219727038513	-0.5438671407937077	0.17788175414918267	0.4666187170862206	0.004785784584924324	-0.21388991067334312	0.3963042537502264	0.4874784641917242	-0.08715078335323723	-0.6682340905550991	0.1042948381609146	-0.27507421168590074	0.02786365104964389	0.053823763049117054	-0.8588911739605329	-0.155796752032206	0.0482207378103523	-0.03952797164702503	0.02582238755883509	0.38248103529945515	-0.17016418262658256	0.3016538795711079	0.46115352454512026	0.4417456937854249	0.3364214881187228	0.1599057619386868	-0.46304495713424004	-0.24807689234708202	-0.4737777479030438	-0.10739418167812845	-0.26439741128643124	-0.013997753693294913	-0.11072261513452608	-0.045734992346882206	-0.6691574623314749	0.32069809937856686	0.22090652305530814	-0.09511344383464679	0.18137743899397638	0.010698334669886077	-0.21318368814746727	-0.09209290541790978
0.04017633894160934	0.0068644651768609306	-0.37547918732764396	0.38697444145095605	-0.28013689054344504	0.7394409089269715	-0.025527270491638478	-0.09125745782610603	0.2732065839145528	-0.599443657592484	0.19299582573696675	0.473590453864868	0.03716269958037805	-0.24426080425223	0.3545524852476187	0.5060479979956881	-0.04074169332307594	-0.6990213712937391	0.0689732101336805	-0.28944538007193504	0.025079660765708934	0.04286803909658309	-0.7774047434430571	-0.18362338228398295	0.05743961860327965	-0.06913914348674298	0.010234151943847686	0.40950049605307015	-0.20005805477142347	0.3460311389642389	0.4470109701897318	0.41640555818873104	0.31703681215442425	0.15532653584874886	-0.3695805821774616	-0.27088514982138484	-0.4888392585703013	-0.09148082455164709	-0.25771418424235926	-0.0687722158292273	-0.12061403194713323	-0.06031623104394759	-0.6150961079958925	0.30854790179917735	0.23122030181738049	-0.08522121514847453	0.17545555305625282	0.09319521268145901	-0.22896867809616742	-0.1457170720325519
0.018465003129600137	-0.016307888416016554	-0.4062370701131134	0.4060193033459584	-0.18856453356534011	0.6982115601217282	-0.03636799043847625	-0.12515875789380132	0.2541100180040188	-0.6390944212314189	0.1797616452077901	0.43839473678151714	0.04844756156106655	-0.22638762570816331	0.3003723852462118	0.508240312899415	-0.018949294774970753	-0.7150414211719911	0.04139127434126563	-0.2883958673599259	0.005723805551078498	0.05109153461980145	-0.705047385962367	-0.19935546711110447	0.07133799283222245	-0.112144458002054	-0.0178998827071321	0.4161108706577547	-0.2276264462314715	0.29760352672228696	0.41632602697485305	0.3783764630153232	0.294356048487137	0.12941300852011267	-0.3404655408634278	-0.29436525138391756	-0.47340423996700753	-0.0616653935887597	-0.248463541822515	-0.08907436851487081	-0.14658471666833942	-0.0401763985894375	-0.554903775763722	0.31457420382972734	0.22493875793592483	-0.08319988996765133	0.1609012083145452	0.15995066583882894	-0.23177218506236485	-0.20870307457776222
0.027726212366530507	-0.09314482206401484	-0.4048546105190212	0.4452438076961462	-0.10749233150679502	0.6444505769792943	-0.010443595300810187	-0.1390266071080746	0.2518751956836775	-0.6603657025546815	0.16960769834869077	0.3982994925916942	0.0513167865402705	-0.18276916708510735	0.27143841866341234	0.5165133029981613	0.07554334724456961	-0.6978452098905696	0.03215642439418759	-0.26667940889169894	0.0008746468237879696	0.06362601817540209	-0.6607861601030327	-0.16832780218515758	0.14878169781527903	-0.1328172238230704	-0.017283836542689623	0.42906101322478224	-0.297708681609936	0.2853781010415507	0.4314903402456337	0.3642772772941203	0.27572714240405866	0.09577856510501684	-0.3224750455874388	-0.34356703802990374	-0.4837560472202157	-0.030243834061663682	-0.20991052499459392	-0.10229994481945914	-0.1404972275202366	-0.011299638285061569	-0.5163592116138107	0.28149899172077825	0.2320055707277505	-0.13108920590228657	0.14352968028251106	0.2224983436380204	-0.25456902591420283	-0.24404645144734513
0.06698504787734685	-0.14545363678804749	-0.38235203395195566	0.4711487558680448	-0.013670828918701656	0.5812242682919367	0.0013012855138677722	-0.1650735164386679	0.22857126579008497	-0.614425354206593	0.13878826960596619	0.3668617979012912	0.0445253665748986	-0.09748410100561791	0.24442247591679292	0.49333401650558717	0.12980852180925426	-0.6923330134508459	0.019053729284259052	-0.2512708902384503	-0.010883560961804617	0.07262833044393666	-0.5883392758932228	-0.14704983521199427	0.29820311046958514	-0.14864623369577443	-0.013529923335128416	0.4211154231296975	-0.33151648700921715	0.32043158097515007	0.4531483163410755	0.32195016584337055	0.2663006930286719	0.06858933222929645	-0.2735489939181751	-0.3689096035206506	-0.4512559611265071	-0.043348666977776035	-0.1777341322362642	-0.12472512725407987	-0.15774592196124906	0.012703819627521696	-0.5066019325589295	0.2530299591379259	0.22985182623012	-0.1771496183691347	0.10738178025154484	0.26859124639623244	-0.26576331945806925	-0.28204850502000506
0.09627265799785069	-0.1845449339198066	-0.37051850943103043	0.47457937015000173	0.053713005500836616	0.5056933082320642	0.02271869201319953	-0.18384037546862514	0.14767666821555672	-0.5751161494671262	0.10779989033401827	0.3035538891678414	0.05077400546743514	-0.05124652058023099	0.20825094431761815	0.4741778860599218	0.20487886449119652	-0.6724543510618527	0.013701731659224994	-0.25338691946878367	-0.009941660416264236	0.0677675046353098	-0.5305877277158031	-0.13025598212685588	0.3604538939167873	-0.17570419766525452	-0.019391810458136167	0.3904867602039492	-0.3297547849769921	0.34870171587537974	0.4792278367609635	0.2817526444624273	0.2434330406135828	0.06675680258796543	-0.26033651423786885	-0.3856472519354849	-0.4394174827346763	-0.0028803863101857508	-0.1708855549258544	-0.1355129257791386	-0.1487885955487521	0.018196891796714538	-0.4995439647763066	0.2179180523902841	0.23963048426765776	-0.21164912978001266	0.08199821997770099	0.3003114058573084	-0.28202538661509535	-0.31529649587789726
0.11080225532087587	-0.2452326295280834	-0.35914802141328156	0.4682654602514392	0.0853093296619937	0.4170340340655837	0.06927146362291388	-0.17743261262999493	0.09228769672938114	-0.5685065408462483	0.038955167152453916	0.23932038183161564	0.06526305771654514	-0.023371085478433362	0.1584465995569799	0.4130049808532174	0.2700997166859058	-0.664225836804871	0.032684120577094154	-0.28989609902127556	-0.016612481160661247	0.07816299688193484	-0.46259908376235803	-0.13150345059460847	0.4037208152078022	-0.1839513811485386	-0.005224638388120371	0.3672312930763168	-0.34634172289835047	0.3936420407137239	0.5229167893489985	0.26569131106882626	0.21086976426033915	0.04420531336483709	-0.24049171347160964	-0.40305634145999775	-0.4394051579998483	0.027509243252841827	-0.1488824334378337	-0.1258088946380251	-0.12371017998880429	0.018715693880742724	-0.45414015575481254	0.21731411920300622	0.2539304366296689	-0.23896356376105427	0.07341169070297913	0.3017041357792293	-0.29201958676780027	-0.324891813724035
0.10457125916387003	-0.2804900538241212	-0.3851014848585795	0.4535115179466029	0.09792904248078486	0.32253844343013405	0.14081530302284623	-0.1436645646149984	0.04459870614294716	-0.5887100133007097	-0.010843540991700845	0.16410506616642676	0.056600915603937894	0.015507686323809885	0.12144702192998798	0.3640534444918838	0.3008230085424534	-0.6476304682628241	0.03721783895157518	-0.2956384261122976	0.04519892189323684	0.07352699908850949	-0.41562367699892516	-0.1184454487876782	0.43928168512165955	-0.21376770611910229	0.012712509442824024	0.3397775253658575	-0.36860329197725755	0.4362570646214827	0.5503416018402619	0.25179519146024504	0.20365024508701585	0.017447363998367448	-0.22552784381841207	-0.41195253099458917	-0.4552863662392886	0.059193186824946786	-0.060230336765575807	-0.12037826162649967	-0.08425468975985584	0.003372900985797553	-0.41593805272459133	0.19309542115499803	0.2797422672192969	-0.24362906609660934	0.022023652300840562	0.3009622986562988	-0.28936532060358683	-0.35743396120942894
0.1151406661181245	-0.34719322613141007	-0.3739323736278819	0.45194642154845566	0.13127568832422193	0.19971619431080237	0.09632874623165975	-0.12938846458275147	0.020661906211735862	-0.606084006047852	-0.041522989567540344	0.10418914707065681	0.042573364904113634	0.04871127955023957	0.08541595138859182	0.306530459976948	0.3460691720509447	-0.5684349388850723	0.014574370175301823	-0.31100443524975835	0.10468360463938123	0.04569419158928946	-0.36727349438499735	-0.10194980839229137	0.5214961896710615	-0.2571067727227302	0.027513679942810527	0.31872922846505874	-0.3819604671901104	0.45134828094082735	0.551381712851872	0.24501862033874394	0.19048862213743162	-0.008005961258078568	-0.22023627648182925	-0.40779780023225615	-0.47041218235168997	0.08923312729265163	0.010873738579206167	-0.11983528183750139	-0.035121108266033645	-0.012468285629621824	-0.39667903802864607	0.1691044847491391	0.2968702809813458	-0.23615704727848413	-0.013639128099877806	0.29543971984415973	-0.2835782309927648	-0.371928662464672
0.10133784530472392	-0.32847582600897746	-0.3660481182345492	0.4460654384296121	0.11027005296274255	0.16296262336590278	0.06589736245565973	-0.09736854149887952	-0.042664159494130174	-0.6234200598996195	-0.08671346380112022	0.029287828633599734	-0.0028576469819408283	0.05347981044871071	0.06844263716661186	0.25884612773282023	0.38768858826422814	-0.4709999651006117	0.024708982689147584	-0.33788190318060723	0.13481135662884627	0.019913146541143907	-0.31363846155403774	-0.11790036405439579	0.5562407300733455	-0.28675011439147935	0.06343049412831872	0.30650181721852315	-0.3646087162634083	0.5110544658860701	0.5874541880012006	0.21575727879082146	0.18807755191853875	-0.030550646113456453	-0.18230733062794716	-0.38855458887425254	-0.4735039105540328	0.10813627400077015	0.04787759004359335	-0.1260163991437217	-0.026371816286886174	0.010762876841105776	-0.34216763474747264	0.1667678431423531	0.2817057938127652	-0.22250119249811545	-0.024787935556693008	0.2921166508692692	-0.29645758886448814	-0.39549691107304935
0.10511559993740509	-0.3295454883683043	-0.3483284066078353	0.42794925588002275	0.0690434092008058	0.12046380097379017	0.0714113621793983	-0.06282633836135282	-0.0867082647818908	-0.5763157182537173	-0.13814116503930174	0.0032079712748489266	-0.05409235188134358	0.025104397618486773	0.028889477509202975	0.2115486131055874	0.35213972221270196	-0.4216819470196584	0.010160375581943788	-0.35228790575319	0.18959103017536558	-0.010759396886631316	-0.3071822612089905	-0.07922119507484135	0.5857949277664584	-0.3305797203497729	0.09312259645593282	0.27669388308045223	-0.389181243344885	0.5426379222150892	0.6036163071267259	0.19757899996922942	0.165960740450662	-0.04386838148693706	-0.17472922120746126	-0.3559390599238541	-0.46378311831222474	0.12497663469942352	0.09302333989385422	-0.1083344055035427	-0.03782244215209224	0.006752096340564897	-0.24729446309152317	0.16734767112150875	0.2651056119572095	-0.1886518828164212	-0.027144488247184673	0.30644117536377946	-0.3118281580737944	-0.39742123386740535
0.12444785509341875	-0.34625568609907514	-0.3376522564997828	0.3929776492806968	0.022406034721232867	0.02802600799414376	0.09161298700244927	-0.01599363024135738	-0.1129024857322127	-0.5235503336636771	-0.19584969037459404	-0.025703667788979978	-0.09903823365226895	0.0458704465037184	-0.004849718044629403	0.1512691342744561	0.3654797992706208	-0.3803313291331699	-0.009540411604733717	-0.33017173975456804	0.2429238875373822	-0.03302601055242636	-0.29368982786157166	-0.043345006908118065	0.6132876841673378	-0.3246270275409942	0.11200082094298872	0.24743050304980901	-0.4073862848655184	0.5682149044669881	0.5961181649577867	0.16208678903093027	0.12999869026926394	-0.05602676600186651	-0.20148553985446732	-0.3390807588547952	-0.40979108088415844	0.14307673225105288	0.13735002912248834	-0.07288898227379978	-0.01686898613492378	0.024813498085769558	-0.22685741032586174	0.15903463177990665	0.24334383335896606	-0.18665113140690776	-0.041908854138606365	0.34109108485782047	-0.31410932223304744	-0.4011109954969746
0.14297324000201245	-0.271994693896401	-0.31463834480459185	0.3576894659936004	-0.014279713641847751	-0.040214313607519245	0.10763612985222168	0.04063037785368538	-0.11163413709103939	-0.4755960783531196	-0.24787196819422036	-0.04033469770680341	-0.10265207193568027	0.02240428746153996	-0.03478702605535376	0.12066685500274307	0.33606006872241045	-0.36552355745581055	-0.013151022942590202	-0.26891859763582915	0.31399489705389494	-0.060407490977369194	-0.25543355411672886	-0.03173109732042502	0.583133408323959	-0.33458848710937295	0.13083558205034465	0.22379195491408838	-0.4104008504847795	0.6206702938205708	0.596675043825483	0.13875694643471645	0.1341867781128594	-0.04898708053335814	-0.21198397666239582	-0.3046307729854806	-0.40582365744870613	0.1368821122180091	0.15811494629049103	-0.07656235717341604	0.007730521523956575	0.02668354866194566	-0.21012058689622473	0.15916883915485727	0.21439710237647686	-0.18833003342959637	-0.06077057242408557	0.347395418637089	-0.3168573264216476	-0.36538798561351654
0.20707819122910637	-0.176948428607078	-0.3110072018489912	0.32378296044637594	-0.03971795878086573	-0.10451709240280041	0.09994538970302062	0.04016418584819194	-0.11605791888368984	-0.4520306755629703	-0.29363270796821117	-0.06082067468708342	-0.09384455340635894	-0.03186316323699542	-0.06601432842071782	0.06005732551602224	0.25339944814513915	-0.35014922514963115	-0.0435213333788473	-0.25039979941076235	0.35573563598713315	-0.08240625965694301	-0.24594074630356424	-0.011585901626648257	0.5539635024764957	-0.3208374892326191	0.15932960686796943	0.17768414660338147	-0.4114894938020083	0.6418250875522815	0.5665036017963314	0.12068168385174567	0.1242760609711907	-0.043484048115164584	-0.21748922759679226	-0.27620567344079616	-0.3747438715142134	0.1196471695984386	0.20751878594520293	-0.09568310284800681	0.017486817490130566	0.018507313747613406	-0.15664134005512606	0.15060432385825057	0.1926303633326218	-0.149629810712906	-0.07344408656610064	0.350426885929011	-0.2977199687060649	-0.34016861711613855
0.21395735337530786	-0.15798115873983837	-0.30215412605811287	0.34879627200900776	-0.04887253171749634	-0.14026351139066554	0.10490369123633772	0.034425852922264	-0.126568722742192	-0.48923999354088854	-0.33749272774800126	-0.06138945701805774	-0.08992833413543329	-0.08181604465490887	-0.1291060645095302	0.025489965101133	0.17574110174571111	-0.3284120246587614	-0.042825334684687126	-0.27092481061704377	0.4060162893671283	-0.110620061482823	-0.23805702928696756	-0.00029205181220517685	0.48252056349420824	-0.3217532011998495	0.15680306170889102	0.17094013908889877	-0.4252483206614942	0.6764257247575373	0.521330751142695	0.12746321714079178	0.1198098991006463	-0.06559994439613359	-0.2535048297268432	-0.27618454991837843	-0.334457154897698	0.14375590261993496	0.2773735054403768	-0.08770827205472873	0.038186920510025375	0.017129212145526214	-0.0982856119924467	0.12574077891836785	0.19678245877658482	-0.13031982796633165	-0.08864592933415816	0.34174615865425384	-0.2787626866689089	-0.31841064915722717
0.17860635066022193	-0.16192411176872407	-0.284330834770292	0.33983437761949176	-0.03292614259790115	-0.21024086430284158	0.12533557774050244	0.017750962369501	-0.05299195115782871	-0.44978778715356754	-0.36846589050227135	-0.02790578957643386	-0.09467941960323388	-0.08233116449542972	-0.15639708619170353	0.011069546719751326	0.1254284299521485	-0.2538297988582953	-0.03791310240609887	-0.286603737023499	0.44432743928574875	-0.13793271291580206	-0.23103918341991495	0.03662296517486199	0.4544162575446854	-0.30560362308039707	0.17048930203396634	0.17484110644742462	-0.4564101262993986	0.6875741549758494	0.5039628754617766	0.11293582233322945	0.1437626015716539	-0.0961985057332275	-0.2587471356201725	-0.2649346918830528	-0.29788909607356573	0.1613015102478896	0.3926610946281345	-0.06973239682367008	0.07613910247906726	0.024989654486971817	-0.05389553194444391	0.08579519159932478	0.19870387219914779	-0.10745747323269265	-0.08316965808873247	0.3474765055728974	-0.2686130787389315	-0.30126557523858377
0.12747688159944975	-0.2070429351557172	-0.2275700478638812	0.3378634429623316	0.048854353934507676	-0.22834377512030835	0.12469545026700608	0.006915833517317882	-0.028710926995187104	-0.3833529719137461	-0.38107059318449577	0.02835984896660491	-0.10055784824212881	-0.09531494955789378	-0.18944476386587975	0.0032747183381134524	0.07416670559226321	-0.1415687526804405	-0.03549539347792639	-0.24963758017628673	0.4756726221237629	-0.18658187389118125	-0.20765947536462953	0.08004732069024582	0.4407567674360111	-0.28236113819708303	0.17209933679502454	0.2159432486786071	-0.407566390564207	0.6966456173726676	0.48741166806254527	0.07533393834471883	0.1535205217590758	-0.12234587650022144	-0.2770458749430917	-0.23797104661617058	-0.28577981586926515	0.17256003495774003	0.4065492352154994	-0.0769950197263225	0.10856737231291139	0.025724355574912344	-0.026854589179355716	0.05166338958408949	0.18822872710432687	-0.08413769853328615	-0.10802956504141778	0.3489776362460378	-0.29239046866165685	-0.2931234643358247
0.0874433616580684	-0.1998005176793271	-0.0937248868404505	0.33300219578260004	0.06935051432355883	-0.2256539590299286	0.12630114172330642	-0.02004000442012429	0.012027033913261759	-0.3258000252506658	-0.393399511228499	0.03228817171507026	-0.07320915475415495	-0.100891608395324	-0.24183111997502943	-0.019168923987061513	-0.004184371266571202	-0.04631386034780957	-0.03769766629856297	-0.2074173652596722	0.4731626799918297	-0.22490971931996304	-0.15688852164910028	0.1446655319073246	0.4445768981146476	-0.2754738993616903	0.16138561369899213	0.23079543299509586	-0.33902486911953217	0.7078179513127105	0.46814101367832983	0.04010829012578159	0.17785028768169223	-0.12225061535171489	-0.2744772644309872	-0.23085989875567298	-0.2429577301217658	0.17792509063103762	0.3721153626969051	-0.08774038943741594	0.1355519202909639	0.04283623135266164	0.04238933051583445	0.0338059908103188	0.15046576576650778	-0.0394667052377297	-0.10431212014694521	0.358906070816084	-0.2893544667270792	-0.2721253160073086
0.053663086134191504	-0.2486052368958105	0.008580186420379044	0.2733779139505249	0.08473417324712688	-0.20215510587855223	0.11284157892326771	-0.018919216460221405	0.03364513814389376	-0.2325488637027064	-0.40866722246182763	0.046907809748828085	-0.035951843731559144	-0.09189218758750702	-0.27479114994915166	-0.012511412282279161	-0.089848876569078	0.03479149760015092	-0.0038830905468006994	-0.14843777374365885	0.4529402915390325	-0.2374567035338087	-0.10966579627819864	0.19310160837721693	0.47983284585811675	-0.25745711259494836	0.16097460130400365	0.23325316492780127	-0.2826060948987405	0.7308438752621225	0.42738086497550737	0.0021589177102874445	0.19711283561446047	-0.12785287813293608	-0.2657941252275171	-0.22238634392699938	-0.18459280716481116	0.23554882881088762	0.40568531211850967	-0.09699937038939697	0.15228865146812615	0.03643659819191651	0.09362624145550838	-0.004871792859918933	0.13492610693596635	-0.02092494334012248	-0.09840565322837062	0.34749652553145605	-0.30694884722545457	-0.25084316952185803
0.043593523432474725	-0.3136618479151951	0.07915741589313263	0.23164690551572237	0.12436848582346005	-0.17644350861644403	0.1136996874548851	-0.05365743070476277	0.08234154092387412	-0.11034255061984548	-0.4460979686290232	0.07627833315670418	-0.004434550068090579	-0.02666997043326465	-0.32294794268646865	-0.0561122239702843	-0.16835653061954617	0.08303818530263614	0.008628989475749898	-0.07519423228698738	0.44460877693885265	-0.2674383374187118	-0.08870748774559509	0.2607041312001626	0.5229631334933207	-0.23031133168458234	0.14873115621374988	0.2647727139188708	-0.22807653116942248	0.6896033153538815	0.3896338206310431	-0.01366766278179569	0.21213376200371342	-0.12756596062612452	-0.24823877494724206	-0.18581753516302862	-0.11063699194436376	0.2898405754932485	0.4933517161177927	-0.10105592689047749	0.1830143783298646	0.030143303346531248	0.08453995240355905	-0.043386703502303926	0.13012884986176132	-0.013997104901400787	-0.11514812559029171	0.33836217529326124	-0.3136893512158942	-0.26009386972142307
0.004349075130114244	-0.35185492461913215	0.11914892310855696	0.20555282725045995	0.16271047164046282	-0.20063418409728145	0.0928195582114855	-0.07886945443400309	0.07721329992948237	-0.0516724278777934	-0.4777518641237443	0.08005838491833936	0.023956171010575684	0.037083670600474954	-0.33600407892911593	-0.08363254736842758	-0.1988056101139801	0.1373487217980554	0.049277047375317684	0.020456901515430104	0.44533059446481654	-0.3096222682496742	-0.02843818214647964	0.2862226170803447	0.5752829413423612	-0.20783551857857657	0.1442667112337029	0.3050240599576714	-0.17781628270902808	0.6552098437369589	0.35704776708525054	-0.045798996274847945	0.23564450339200746	-0.15352382975126797	-0.22925936168259886	-0.1413777723360092	-0.07968475560354885	0.30510725207206657	0.5551875885880884	-0.11919503358652597	0.22748748084043946	0.011640436473923795	0.07433801272530254	-0.09605071982030916	0.11263204215353759	0.0014806282595293152	-0.11731381752986451	0.33082099870840936	-0.3128728436876836	-0.2722066955961378
-0.0728598048872475	-0.38895254868551377	0.12584681913151247	0.18095286040438596	0.1865208821114781	-0.23834053982204773	0.05396213198459433	-0.10506483013349296	0.09909180824734613	0.009863993958564571	-0.5142541667975955	0.06282342702165537	0.07775169520515328	0.08135112782868484	-0.35774632698479886	-0.07946309245236974	-0.228637985241864	0.1694387850478953	0.07123746807999433	0.048918203155345	0.40806559494311473	-0.3455471378806583	-0.007274356645689652	0.3426448949230384	0.6006200049616345	-0.20855045947277778	0.14359586341659533	0.3240121828324146	-0.10678966123999085	0.5936697121411518	0.32544283567036836	-0.0641808880043833	0.26433692357100114	-0.17322360845017384	-0.22990979951840732	-0.07801523180209557	-0.07959107278352737	0.32292291243188215	0.5792492568027643	-0.12709501661148317	0.24095326541246437	0.00051143359066095	0.12221455555836458	-0.10875872494548866	0.09187045136429925	0.026167535363525445	-0.12246901037654294	0.30159320201496026	-0.3504500742137088	-0.28938360166687416
-0.11484968853514883	-0.4449597315867049	0.1281454925095049	0.14325624653233945	0.15956841344813477	-0.2547675824033152	0.019536475580206856	-0.1278624686681144	0.08152633745095542	0.0644755209596239	-0.5106525704080284	0.05840979396709249	0.13117938963593168	0.10944545148747249	-0.376706322408001	-0.09767164262108259	-0.22886468504180826	0.22326759500294843	0.10717972551299353	0.015969785960035437	0.3769630483560712	-0.3845195944585031	0.012535221426568993	0.4011076903644728	0.6452783138645136	-0.17303498580085735	0.14912894062361234	0.33838106145846647	-0.06560490705940483	0.524147065471816	0.29971558016229516	-0.09650647053549366	0.24990349873253007	-0.20711196818849148	-0.20984539172101915	-0.0619623468802338	-0.07413079301845538	0.3095596886331452	0.5796081566056681	-0.14547453392181758	0.2787084690080637	-0.006569194438145978	0.17711928651480516	-0.1438337572396245	0.07338874211824012	0.04636755795908533	-0.13396890285270396	0.2917800042795439	-0.34352209417449575	-0.34390972539104003
-0.19176667137476747	-0.5270468048574889	0.17824098243494166	0.09503394734350713	0.17445147326987426	-0.2396032175117711	-0.029576805923493033	-0.15320609623246553	0.05646946455759816	0.11888729812166114	-0.49410655373226897	0.09205115492771027	0.15121655061860084	0.1521411602234043	-0.40483112092914875	-0.13675214313057235	-0.22367559404667073	0.2721115829985138	0.131924463370323	0.00401162300490876	0.36922105610921124	-0.4390595067986551	0.09725324916350735	0.42199240983466685	0.640379716719486	-0.167246149308716	0.12782432572200392	0.3680163864213814	0.023329852482905162	0.46959877248225224	0.2823251814542006	-0.16667657747914913	0.24329530429102714	-0.24756450149568857	-0.13543025374003131	-0.05450239261249181	-0.05874522170776316	0.3207387736125301	0.5599276295564387	-0.14363494674442845	0.3062618061415489	-0.011997819143484295	0.18911520010060195	-0.16278435977634248	0.04850296598412213	0.04908958340093789	-0.106801951614067	0.25355093025658515	-0.35953649560393164	-0.3576916632407212
-0.2720201516805094	-0.5807852888574361	0.15936346270521776	-0.00405781960581258	0.19816957468665158	-0.22444564851737292	-0.06857699439267469	-0.1533658465525422	0.038901970791706444	0.19483502704838468	-0.43434664128626616	0.06864757203408979	0.16922569099559964	0.19632385454151974	-0.40955061247051355	-0.17397963103652664	-0.18406880157614353	0.3252494082257538	0.15304742900992133	0.04045408623401111	0.3357938747820485	-0.4678744432195546	0.17019001088044142	0.434807909014766	0.6379552211704913	-0.16042621084552072	0.13609087156971428	0.3741601594493539	0.08499586544440144	0.42793856945918274	0.2719296723025305	-0.21831952284615852	0.2559926490400283	-0.25225157681447147	-0.024371994933055318	-0.03071725161752011	-0.05553449134358159	0.3045401322597897	0.5331101235694661	-0.14663454094332254	0.3404848637167114	0.0037048054246480526	0.20409632357994836	-0.16616299786611896	-0.0032819602942982585	0.0630895384470758	-0.09136809291898	0.23827557980345965	-0.36897443458560486	-0.37775975912547494
-0.2959266491950584	-0.6206644578495137	0.1371285307781714	-0.038764089249306424	0.14836173922883122	-0.19221678589226812	-0.09503559663052472	-0.1584322138464018	-0.023086259932424316	0.2522503052771824	-0.39131562682615895	0.019310252750992407	0.19277284996402727	0.21488946925324334	-0.4231258927827109	-0.20609625622075473	-0.12388247696240755	0.3186221489272517	0.1690168250182687	0.10707594403279135	0.28588599878522497	-0.4729198375705056	0.2203748921138166	0.44762777761156486	0.6155213514541318	-0.1619545319843014	0.1328868646009652	0.3759742261998645	0.12820881433704215	0.39269784370535926	0.22339191713959936	-0.24573324300182708	0.22311857601461615	-0.23480290977967985	0.041229888087984334	0.011776803739182648	-0.029329023915631892	0.2434551390758705	0.46275294435022707	-0.17053096396017248	0.3376801218254424	0.008129123818254811	0.24972738484281515	-0.1443771016605411	-0.04560449237466614	0.07513389216683405	-0.12109518080927284	0.2213529773942995	-0.37826929974058243	-0.4056170442267386
-0.27602038891817793	-0.5947885643527961	0.12356125765200184	-0.07565196391280134	0.06791617363463183	-0.20819801762075932	-0.11707777982461194	-0.13655783073304878	-0.06917033032693343	0.3227560883805579	-0.3381226915798592	-0.03324612416068876	0.1927734279430425	0.2672606035785175	-0.4388316864192957	-0.2523502418354928	-0.11386063769005646	0.28562905034520314	0.17924414842668862	0.12445170861111558	0.25756002459449806	-0.475309669293825	0.23295669676584524	0.4145917102996197	0.6163658944049581	-0.17224458310872598	0.13431359728241937	0.3548568856290033	0.09663199522854582	0.351979181721573	0.17268996123783403	-0.2891520723221358	0.21339077709057613	-0.2162349242499358	0.07831440458419678	0.0892472400777106	0.029933550561292523	0.19081535157144847	0.4520385034485397	-0.14358177733950306	0.3298221626269694	0.01083269492694821	0.2953326357445706	-0.17130327062515036	-0.0777148740878462	0.07456543477481495	-0.12582030269545727	0.1963093520395965	-0.34985557779588755	-0.4154808593557483
-0.26358064486466504	-0.5787294654494413	0.06729743540645618	-0.11109713007290564	0.11867656752522246	-0.2569898407700513	-0.16420774071498498	-0.1512624673381997	-0.11345295968969	0.39677398697963256	-0.29166878634477217	-0.027196600509412045	0.18491115000999764	0.3060357534089542	-0.42722735566984926	-0.2762997129102899	-0.12486626119669282	0.2844178106464815	0.1939339339944551	0.11150401859403605	0.2048462184845908	-0.4759714688479749	0.2547523182011111	0.35019415462587367	0.6103024852679135	-0.14341714670411768	0.13980793539013858	0.33129406280883505	0.0351379858657236	0.2812148695067789	0.14318098221435852	-0.3256077366173901	0.18678822493095676	-0.21572573072994214	0.11694742151243051	0.1931212033981695	0.03147302405921979	0.1316675261636516	0.49866727855579923	-0.11904963196648607	0.30251809451760864	0.023476213210790308	0.2972101137615887	-0.1798143635686214	-0.06617809239858821	0.045780291863582165	-0.125275295796391	0.15107645298897768	-0.35614157570755733	-0.42539588272942935
-0.24411638336302569	-0.5827519032702455	0.03452185407219782	-0.0862768650162698	0.18911938198827483	-0.3096539661131238	-0.18330103931294145	-0.19220292436673297	-0.1665161151550027	0.4417741815126198	-0.25472825975755253	0.00025254526910563623	0.13859210765392088	0.3314729930028607	-0.42312364540578634	-0.3297095278199676	-0.13318609890425456	0.290197882951746	0.19364046065911217	0.09637417343317521	0.15999618636500507	-0.4926570901069812	0.27596583551697224	0.3012129934226989	0.5711130880321049	-0.14839900653187016	0.12747661868440455	0.31454985921112005	-0.022089453644688457	0.19483319349765565	0.12952192217568692	-0.37631931184294903	0.17691529628334918	-0.19770617724088602	0.16548987786635347	0.26295536045186296	0.018165733982475347	0.04512480685059943	0.5027023377684456	-0.06863902786175864	0.2646410486291583	0.05389391237592565	0.32939615999942407	-0.1788136716854944	-0.08454459782616064	0.035694659124964986	-0.13361529712606093	0.14737422553065418	-0.3222883348793059	-0.4227983791186358
-0.24345338520016405	-0.5975126096417849	0.012141057695664861	-0.12065480873409677	0.1956023178743664	-0.35663943980101376	-0.2238624019800747	-0.22905580177679705	-0.22524172196211573	0.44483603695411045	-0.20214882147591856	-0.007462038620055898	0.12487891876085906	0.34735332722651324	-0.40974501057447926	-0.3333226128415726	-0.13322056086987727	0.318411102208288	0.22077362680956503	0.12793512726596137	0.1450836645212874	-0.4909529562550451	0.31152643884976616	0.25276708576523227	0.5337789569555271	-0.14456997947898756	0.12402222485434067	0.28117058555869207	-0.05840094076984117	0.1543013789387315	0.07480950890475142	-0.44537901418692416	0.14510176555864934	-0.18312895339679314	0.16381408428636324	0.31099069392537326	0.012240058536149826	-0.04151978348010048	0.46589716298066586	-0.04250257688749317	0.24633748197440028	0.06777267371697762	0.41262602074599697	-0.1817675369186311	-0.0990211015585064	0.032802703977223284	-0.14927255523747654	0.1393276670651159	-0.29494890002988516	-0.3977248849182407
-0.24680397323126985	-0.6495220880217848	0.02621817694715529	-0.15691263051538462	0.22303230837597893	-0.3559938295721455	-0.26592967604169215	-0.2586704682557689	-0.257722679980487	0.45976359289867236	-0.12978189438066454	-0.043685213505827145	0.0955250299401895	0.368653094416034	-0.45876704342771324	-0.31259158411635696	-0.1262967174558382	0.3464080822350114	0.2172330488812789	0.1621647340343244	0.10721784463281599	-0.46623014707730626	0.3635457394043307	0.2091788771236113	0.4888954055953148	-0.14642186975797838	0.09911676343020125	0.25427918967696683	-0.08716941262764871	0.12292880655475921	0.012882028590561711	-0.4778463534052027	0.10470394859975603	-0.16977277334552238	0.1597555580954908	0.3505805003854657	0.03425006069895528	-0.10331200504889819	0.42028740695665084	-0.016480483049785315	0.21440793069590555	0.08770842253594865	0.4796670196702254	-0.16714153901745818	-0.10203016860657081	0.012582855154694001	-0.17023016391556425	0.11319698237526499	-0.24466264348960762	-0.39780100528194146
-0.2554778283910341	-0.6461820355954285	0.04234977311670497	-0.1733762501180407	0.30740757691953247	-0.3039807511756579	-0.308572604306094	-0.3159603562564011	-0.30196119529910886	0.535367104093506	-0.09299543208599438	-0.07220278965043245	0.06428751730511398	0.38874612853825147	-0.49770734339782197	-0.3088766603808904	-0.17299756548365403	0.3649996942668035	0.2404185540147994	0.2171472502463876	0.0999528796205061	-0.4350547922466051	0.42298436543441154	0.15727457614836474	0.4505432654221736	-0.1423987891132468	0.08528690498090014	0.23474094465688772	-0.09631455840332173	0.1184588105911097	-0.034857493805519245	-0.5440076304473161	0.05599457975510948	-0.15951632302297883	0.1966073288878781	0.35607768629749603	0.07518564949822146	-0.15451461710969455	0.40479575332131235	0.03602407233573697	0.2123474647068561	0.12879905136513706	0.5089792940596017	-0.1617654261140961	-0.09825415592682385	-0.00896831806521817	-0.15489348031338115	0.07898030966734873	-0.1870304093250557	-0.37600013311803526
-0.29835467602415094	-0.660793496586398	0.04740018150271037	-0.21077799075565345	0.4453240496125931	-0.2738219188212193	-0.2745261121366072	-0.3926188294926126	-0.2955211251282793	0.6068463152890741	-0.06921036355068202	-0.09185186427457608	0.02624601611014874	0.4535058696540413	-0.5036685106899507	-0.3354052922256057	-0.21957441036908137	0.3516506719722428	0.23333395206981974	0.2556136387549495	0.07576116523782689	-0.4208003651830525	0.4147776516198525	0.10209648971089882	0.40873837385438333	-0.11013889561013683	0.07509379758518647	0.206901868723177	-0.10160124507360654	0.10599036373944422	-0.09290024052657572	-0.5673052121195457	0.03854615336693713	-0.16105751231846052	0.19012281786975727	0.3728205471522841	0.14297400764567664	-0.17185810114316863	0.4127710196558379	0.07602823848794908	0.19122204183136088	0.15367684653734545	0.5164892061276743	-0.1529012244462405	-0.10791189955940675	-0.025815134001364825	-0.10775889927694451	0.03341354118588995	-0.15755609097022755	-0.32363347491173006
-0.340162123935963	-0.6925392151288516	0.027740111289378856	-0.24622968427014474	0.451011707492943	-0.3082254685330383	-0.2137876858924085	-0.4314394251309223	-0.2768917853184486	0.6409328579107151	-0.064513059930817	-0.16796794519797256	0.01945113806693982	0.5082894277221472	-0.5127524082186159	-0.33405921324765825	-0.22167311710527055	0.34432438532355925	0.2139033493306995	0.2596366920963257	0.05933282658958513	-0.39538634313764587	0.3858411883471623	0.06096170854613618	0.3724568210883983	-0.08873599608701632	0.07971130925026373	0.17268850299209193	-0.09404105601065642	0.09024511503385543	-0.16278460702211345	-0.586325487387245	-0.014617876502235384	-0.15932806884854908	0.15665070099152417	0.4167380256860337	0.16953795368024724	-0.2290491559776835	0.43350004684355026	0.09800629452848912	0.17863115261216933	0.18841295543048672	0.5463054821475175	-0.16149831434841766	-0.1224447802746306	-0.04504164839103797	-0.07932857105265301	-0.003071246339213504	-0.14623969131564687	-0.30255975982215844
-0.31859466020851207	-0.7039482423092595	0.071524435361026	-0.25035497224273995	0.4099430542276827	-0.3352812942506217	-0.16627242045563834	-0.4582419788326719	-0.2743062040428279	0.6628249999275526	-0.06485998473811914	-0.22169656302490165	0.02027568880783099	0.5216405461597164	-0.5291818572248767	-0.34084186933590976	-0.24882495064623997	0.34494760201526115	0.18952605342891654	0.25595725734090213	0.09521097784211323	-0.3990666839915577	0.3872853930896279	0.026504488452627074	0.31749966124289986	-0.06641286442241337	0.06024916370550011	0.13856199865237567	-0.09259410064080784	0.020841322980903066	-0.20430789308700587	-0.6028715138239443	-0.09420359403590187	-0.15632847673188296	0.12510452723593918	0.4371649755872423	0.19832314787277003	-0.2635168026257909	0.50551970122124	0.14777702154737155	0.18475408320128991	0.1972991865716153	0.5651159860008984	-0.19503582525962404	-0.12548489566287935	-0.0626414270150826	-0.07682320719124154	-0.02933645538474472	-0.15866367973206005	-0.26256473672715075
-0.2719548901163799	-0.6745951005618372	0.11892052222167489	-0.2987373547979138	0.4893110891310668	-0.3375687932299592	-0.12725074089621932	-0.48210056235015164	-0.2346691245042838	0.6689774759566174	-0.06186768602616869	-0.24676271919580098	0.01872121914447584	0.5118111071856732	-0.5457630041735384	-0.3813570103678561	-0.2911598272327777	0.359276393413551	0.15176025940767235	0.2699747701719784	0.11991449794013886	-0.4031219526762165	0.42060334778486697	-0.0024374354117377055	0.27022850883117777	-0.043002392285437355	0.040137902033478876	0.10254792946175988	-0.05229452081003074	-0.03832065389960283	-0.24073463757839836	-0.6437198583366219	-0.11989292425571352	-0.16487022638130786	0.13490705561505284	0.42002518085967006	0.2348096123876246	-0.26090627271698225	0.5272485207170414	0.1778844638612572	0.21992668145619784	0.1958491186348906	0.5744204177550046	-0.23996923618362845	-0.14245523508098507	-0.08174383543978062	-0.06699358248383053	-0.047921690937612234	-0.13303212701906425	-0.21272942661555003
-0.25576112290805103	-0.6846522520924637	0.12637915411433565	-0.3564048989686207	0.5245855740687798	-0.32041594883350066	-0.05676917538515856	-0.5279451006331016	-0.1696913175097493	0.653318974326983	-0.05146619355467811	-0.2503729837501386	0.05018825802238221	0.5365888968253172	-0.5672130932290417	-0.3954481831985982	-0.29887286464304025	0.40956170703326916	0.11787698421604578	0.31143807954359076	0.10189422354827123	-0.3830017755643812	0.4626235379540864	0.015408354743843698	0.19512083011260098	0.0003156875258194747	-0.004081362530796165	0.07766993608766104	-0.022706182841385657	-0.0999970367092752	-0.27402379091434903	-0.6595933265275467	-0.1566572953617403	-0.1793938091263011	0.17902983160987723	0.3896292095862366	0.24685932304025685	-0.2615530440183361	0.5425850783661249	0.1800124927405839	0.20893335002311075	0.20484598458896935	0.5651590528856438	-0.24226379140001741	-0.16026576566573797	-0.0879318934911745	-0.03147890780871134	-0.05403375987096739	-0.10530972300422148	-0.166870367502356
-0.23492488534232447	-0.6614534740341881	0.1486060925538994	-0.41892226744888206	0.47225237590790503	-0.3226490806356703	-0.0046609569491051885	-0.5566773367726023	-0.12294199625659341	0.6396041724900281	-0.01111870045516461	-0.3002214616847273	0.05151280959272657	0.5303260287395154	-0.5861360069329902	-0.3712974358862802	-0.28874916778707904	0.43374369164043164	0.07852427759959096	0.37380662412381005	0.06081995328722735	-0.3320890762805996	0.5122543729055596	0.016601205502850647	0.094596346054137	0.030063682528939446	-0.05856270898465642	0.058913443589901526	-0.006056367311060433	-0.11551095050789187	-0.33752549974175705	-0.6678444679330255	-0.21763094733685567	-0.18886662309624874	0.21384302457618562	0.33444137367347754	0.2960297199325572	-0.2510923198765378	0.4994363495620212	0.1712441944107323	0.22692765160620904	0.19599842192615335	0.5707180549212336	-0.2582488018455933	-0.17283786321761724	-0.09084244295409574	0.0008609227985689777	-0.03786105139732837	-0.06739774905953097	-0.1017701564555215
-0.2532900827753276	-0.6113044894139581	0.17641375481188637	-0.511139098390075	0.40575754868764236	-0.32614081258927585	0.041547957216812606	-0.5540262421751398	-0.10389693621427898	0.6271253856571887	0.029737661305292422	-0.3521033107004736	0.07987619912135026	0.5420483414508271	-0.620751230011977	-0.30732859893300957	-0.2763513258196752	0.47459836704572506	0.04250209870657472	0.4232144896682368	0.0501189514041389	-0.25860503221131836	0.5407032279694721	0.027763972816303835	-0.019676298922082003	0.06460660304240998	-0.09444834291951035	0.07040141940222047	0.006414739664555638	-0.09497738794427253	-0.3653912511370142	-0.7066696697551615	-0.28372384493856995	-0.21049135743176298	0.21912276097922959	0.3356031126539364	0.35204301501358815	-0.24992492490370136	0.4573348391113904	0.13332837726562854	0.22305599993392833	0.17613506909157883	0.5874843702360005	-0.2696121272528209	-0.17231904110009172	-0.09928709037620144	-0.028552078159992673	-0.06626400138357968	-0.04840617863977052	-0.06454217778136814
-0.28524600093831015	-0.5535458929461619	0.21247464157561868	-0.5079586449650004	0.38604424008549343	-0.347803414331808	0.07552844103771342	-0.5962776661160483	-0.08928821634633403	0.6005065859333698	0.028079768623428047	-0.35549100030304126	0.07548767303243024	0.5424597295940916	-0.666667387955608	-0.302558705219968	-0.27182212452905186	0.49810428673959706	-0.0003249987079149433	0.43098664613813364	0.014022939645286166	-0.16273399129901026	0.5620101938274928	0.015993856581598027	-0.0773395600946665	0.06916413151225001	-0.14852822002479452	0.08206979964276699	-0.010664752809175154	-0.09046317009542112	-0.377537624152914	-0.6933073590794564	-0.3371726576615357	-0.23611207013487062	0.23730462494503043	0.28859172249248444	0.4007921342106024	-0.23854320205892265	0.4352291748225401	0.11791094327820037	0.21140213435523045	0.15560210710755673	0.572322643691592	-0.29417989477412304	-0.16377249701229118	-0.10323837941984026	-0.06212526653509123	-0.08953720320794552	-0.002769821467097244	-0.05546254079913808
-0.29740541690953926	-0.44586217992899063	0.20901701804392153	-0.5142004275975864	0.3625551361301907	-0.34687781314052524	0.1345997727106481	-0.6596034537102433	-0.07317939006284076	0.5899025091887922	0.008801384385754316	-0.32434318253187466	0.12290693273090318	0.5410294583538564	-0.6981677466172939	-0.32677993452703913	-0.2882125350484802	0.5155465076464043	-0.04047548590710561	0.4014543408643389	-0.011091674078495126	-0.08877703629832608	0.5396453858172553	0.04029982932762485	-0.14536479745491535	0.07207788605928785	-0.1702580201625979	0.05417170250722875	0.0010666497018640615	-0.08471937136043092	-0.39679624242207756	-0.709584088820185	-0.3812920936261047	-0.2374347258194331	0.28011132754982077	0.24990129188500845	0.41425621089086667	-0.2413415921071797	0.44908142542961454	0.10694691902891576	0.1913630257740528	0.14842695613176327	0.5595196725628562	-0.3153468734738607	-0.16059032053574512	-0.09360464157421597	-0.06645891816899772	-0.096096181094246	0.03495008819920521	-0.012554460585631842
-0.32457795906529896	-0.38065674632048224	0.21621609217198853	-0.5138773235554291	0.29567953406119674	-0.40283523024054063	0.18530339489190717	-0.6886082796816211	-0.06165641737066278	0.5211735724820843	-0.0042883595421354115	-0.3096250287683108	0.16902681723308527	0.529562709931184	-0.6684529289220911	-0.38204968311789334	-0.26616203136132444	0.5920791559130503	-0.12173725198630883	0.40658027997643575	-0.02542816841829147	-0.06105269039270278	0.5342048884997477	0.04008791261769142	-0.21623653830744693	0.07230628041941287	-0.2114989093901313	0.037260791854540565	-0.003097431241785789	-0.101179341345769	-0.42143731600686696	-0.6912144999853894	-0.42422037053875056	-0.22081721230536155	0.2793125893971991	0.23871011760117952	0.4446539140469638	-0.23739184023808405	0.5347290180375639	0.08756221695208131	0.17052654963971517	0.09315681113020224	0.5187869335845481	-0.3636888911247666	-0.1516975575909812	-0.08023422347647505	-0.06683670933262113	-0.11139191772468422	0.07248192978710635	0.042888982721459135
-0.3191226855910148	-0.3475883247380468	0.2729550644644971	-0.49716403264746967	0.25331535872319005	-0.44009441593310134	0.16145442504001348	-0.6894412634934493	-0.0910996205028797	0.4915782798313685	-0.028076848844987727	-0.3274730625666049	0.19136394284622155	0.4876370269717126	-0.6518807714811271	-0.42029117952150596	-0.24906619938906246	0.6824533072815491	-0.1603005375635193	0.437321744810421	-0.06762679072995627	-0.027348709765520157	0.5945856806535191	0.05432565693352957	-0.29303100864800075	0.017786449798951824	-0.258552742195706	0.05644490966365432	-0.03111303205838591	-0.1609135866043545	-0.4268235728281379	-0.696746701653377	-0.484718928041432	-0.18844066967506948	0.354570342814626	0.24032017021968133	0.45182006264193203	-0.2131312460410594	0.5694782096687094	0.0988225666826508	0.16564101214720067	0.0670523658959645	0.5298761602442618	-0.39835218040449083	-0.14292457523503238	-0.060159467920406676	-0.045972534115846134	-0.11145051272534352	0.10267753757168925	0.06984749392840824
-0.27806277923195954	-0.26536701518303896	0.30020346883419524	-0.48115732785190496	0.3283109622517022	-0.4646860493455516	0.13613638566261385	-0.7072128526721353	-0.12699094615617135	0.4419903710213469	-0.05177297742426125	-0.3441141984502406	0.1804316167168138	0.4168506703795668	-0.6242088194102579	-0.4306403092921471	-0.22428629304112446	0.7581538845310015	-0.17781689377437948	0.5049697350875271	-0.09108272198671274	0.0047948026629395565	0.6631522392524989	0.05642625401189057	-0.37127850211386376	-0.016198932332605803	-0.30356162298639916	0.05207065908292643	-0.04856415856230181	-0.2053248424017248	-0.40950786834334385	-0.6982872974724582	-0.5016621386937888	-0.14690488102199734	0.36053458935767196	0.20413259230560868	0.4754365369306045	-0.16637963360790775	0.5718930926282476	0.11534918126654421	0.14652960852745228	0.038402245839476705	0.5274921005529901	-0.4109194632336057	-0.12068070206350483	-0.03203338773068208	-0.08462060794622273	-0.12569398080227506	0.15289077712454982	0.08644533163237351
-0.3054770858184719	-0.13047392444728617	0.30107046457005565	-0.4489480976291649	0.4236315993841012	-0.48854644422509425	0.1211617010008462	-0.7254712999691502	-0.1140421180145426	0.4079144792781205	-0.07783737414594646	-0.3581231673184588	0.1674690168432016	0.37958602852464884	-0.5867641487833768	-0.42803007429608525	-0.1878590963701185	0.8019465979670513	-0.1974186892924497	0.5417947839587208	-0.18219977394305914	0.041858886693109144	0.7218106921485353	0.06988842686353924	-0.3792976141535017	-0.04161587215195377	-0.3418913161445096	0.025165343106430572	-0.04831312628315608	-0.23668141257198302	-0.42642802437822425	-0.7175276578571694	-0.4884293200307564	-0.11225613318756464	0.39643785093368067	0.18910041920204415	0.5173572965612688	-0.12221078045425512	0.5234031656859301	0.11557867730621525	0.12415705081276977	-0.0032641136668111804	0.5577212828111426	-0.4103774217969119	-0.1006191718770616	-0.012509169143793908	-0.12071430206264844	-0.15079107409507958	0.23129844098084265	0.10218121001792321
-0.36001647160501316	-0.08773330294614826	0.2952459771144564	-0.42513794066392013	0.45563798876696876	-0.48280527031616877	0.10103222483787759	-0.6857340417799243	-0.13106514018641147	0.37813291287060474	-0.053760632096977415	-0.36037859991435783	0.16100123573759936	0.37963677654525557	-0.5915555563863243	-0.40112120692055847	-0.17107372175772712	0.8397216528789484	-0.19208347745288423	0.530820243966132	-0.25073830236141303	0.06766989655440094	0.763394711538161	0.0677605209308054	-0.39238277475070094	-0.05783683135647004	-0.3790475925363302	0.018190818822545942	-0.07506440103351913	-0.2560472783290555	-0.43937577146783335	-0.7151490982074786	-0.5220049446633013	-0.0948233430108574	0.44257150568714615	0.20743357796592937	0.5288818365687319	-0.09875518661806668	0.5785365843369983	0.1426144265946328	0.08234351735787063	-0.029154808145931844	0.5746791167608379	-0.4130511454221419	-0.06703244310661659	0.02931558484710094	-0.08865886669744741	-0.18587483073983552	0.2660673542999454	0.12559970911080184
-0.40803118419596573	-0.04601266580938797	0.31789787319576823	-0.3745003571680315	0.5228141278144719	-0.5099100264932032	0.06996685389987753	-0.6588338628825724	-0.15866549795715187	0.36255479816272784	-0.05868216113121148	-0.38757182942408	0.11279062480472082	0.32753146583819187	-0.5780802843472655	-0.39916776806798626	-0.15401280125498729	0.8453999519714592	-0.19796661734923227	0.5027816758443305	-0.30332527685821076	0.09617102968670771	0.8226490007179544	0.04581294084841927	-0.3945101300779365	-0.11139486369419105	-0.3980764270826071	0.01581549385088289	-0.04766867727870365	-0.2568967900396754	-0.4466847917101656	-0.7321366618665055	-0.5482953310024166	-0.09203502651284354	0.4495288741038598	0.22207473046892626	0.5522440561426202	-0.07858469487258057	0.6656505389968115	0.16192651949283898	0.07613765842226299	-0.05813898089006515	0.5969488639373295	-0.4253552254382467	-0.03905563109154447	0.03370210091400829	-0.08519235878128009	-0.2136818207402146	0.2829299615105753	0.11441001564678573
-0.44946634454876583	-0.04545458110017393	0.31776627570616267	-0.309013042441677	0.5318834923933444	-0.49280883091505423	0.046678187472027545	-0.6217870029409869	-0.16031794462334364	0.3563247806290585	-0.07955551951951474	-0.3796923359793901	0.08180361219335126	0.3359806272301381	-0.571704476012574	-0.43336396521363296	-0.1310599334731957	0.8463888368164669	-0.22287793689689428	0.4775947877399706	-0.35357504614840923	0.0899020414934173	0.8625351194474208	0.030978771153077622	-0.40370244063191896	-0.16978722804471075	-0.39883278437499387	0.028658730090071877	-0.003724879118338259	-0.29538895314269664	-0.4548028414720579	-0.7491830060226226	-0.5363015915830512	-0.0763373501125065	0.4529140433190526	0.2438964898799565	0.5489403425012366	-0.06070043682319763	0.727077522048799	0.17460587991244872	0.06359207648530198	-0.08070526035869456	0.587907795114363	-0.40099332942415045	-0.0547152517190162	0.039593088081559584	-0.07225927855302094	-0.2577463598922706	0.30174663651115113	0.08900491346197775
-0.4663631567888539	-0.02137977916501063	0.30844438087694476	-0.24074670658504965	0.5434167986507206	-0.5155261558946427	0.004320783692206615	-0.5797626526693304	-0.09465248770654129	0.3730566109257968	-0.11260711703956121	-0.39962444276538645	0.031142380032118444	0.3210439074622333	-0.5550727630831119	-0.5131637079222395	-0.10001684955913256	0.8318301902710061	-0.23602688184817486	0.4337946358199041	-0.3963878267593888	0.06895210561558514	0.8701075934677464	0.009427715636185661	-0.40524643039617353	-0.1861434785757992	-0.40957768772168046	-0.03316653562806714	0.019509884993652627	-0.34167837747583346	-0.4718008080115122	-0.735946458270924	-0.5670992142427775	-0.05222822770516605	0.49825570084338794	0.21049068823448724	0.5265695793735085	-0.03540757989857252	0.7360166907111233	0.20144476089593671	0.05873034336666851	-0.10193640320113972	0.576678650695453	-0.39415266225433676	-0.060078303293679844	0.037550417894475344	-0.01806536918015991	-0.26886842345491413	0.30308709025988123	0.0856340269559843
-0.4582484745762906	-0.021677001551811657	0.2794544503922084	-0.2342389342611928	0.5505370220458777	-0.49874164912349644	-0.05194596070476194	-0.4822723573372184	-0.04192161030539433	0.37956002173708003	-0.1077446729177673	-0.41467119622706505	0.013545955857017488	0.31667411884891855	-0.5365184191947747	-0.5358577802608353	-0.029905628680688655	0.8133933150626861	-0.26688649237263096	0.386227668473072	-0.422591514772097	0.04207061659213477	0.8555084407729584	0.01085651489697408	-0.4434838426338379	-0.19824996172341508	-0.4073552917348936	-0.074513671527213	0.058344844220122725	-0.36710476628082855	-0.4775766393178695	-0.7610744372827718	-0.5842957173372099	-0.024711364522260512	0.5557621514627538	0.21727922329355884	0.514412483762792	-0.0014144237959158507	0.7177768900135504	0.24879661635911754	0.05899082639441282	-0.12498818689747251	0.5917351908393308	-0.35864373621400125	-0.07684224059456413	0.028730227370454227	0.05701094361266932	-0.27926415315521813	0.29731258127864785	0.1136583616554057
-0.42405883105923736	-0.043497690890630755	0.29543204319402977	-0.23330878626104273	0.6226907493257469	-0.5232394991553321	-0.1208187646037742	-0.37189870583479767	-0.02617292582914301	0.3544466342719941	-0.09230521556243257	-0.4577365292214656	-0.04959057129420047	0.332340800888367	-0.47712698921208474	-0.5318256169257392	0.05207369381968502	0.8014297700533067	-0.2892040278840461	0.35621004622736496	-0.41710384710286696	0.01808871959024829	0.8818835062711387	-0.02260557054318773	-0.4735916748156769	-0.18703201927335877	-0.42196862484608993	-0.07034766556425402	0.08562057720193265	-0.4012804484330931	-0.4943692840348738	-0.7881408057102872	-0.5823227745856909	-0.011342936609038918	0.5819524776609633	0.20204346936818518	0.5332882830352642	0.04175030027420832	0.6817536040820966	0.2835628491563633	0.0666659206183651	-0.155181823713274	0.6083645653685013	-0.3372565531806066	-0.08499650454472338	0.022131520718660633	0.14039256494208335	-0.2843570352958556	0.2804903307543063	0.11081796488407603
-0.3674266255684507	-0.07744319332856961	0.29668710775594626	-0.27067789012672056	0.6685703019735091	-0.5037040132194924	-0.14224538157035052	-0.28820982386956195	-0.0068929617625189095	0.34062305353666067	-0.040473164738383235	-0.4504014394758499	-0.1135205362820316	0.3008739695152746	-0.44539739810410406	-0.5306298242051408	0.07964985904171336	0.7473076524684376	-0.29599604580682015	0.32536230760390983	-0.42317795584902146	0.03030985944027978	0.9162174083798931	-0.02124995901211864	-0.48500464657099596	-0.18186608790523073	-0.4312738509830205	-0.07449841510334432	0.11395508198796618	-0.4164901209734591	-0.49039278996065205	-0.8340688787621895	-0.5653836713783409	-0.005607648438295922	0.6038227298368298	0.18965548163925022	0.5559915857675171	0.07032727612455487	0.6102274369333995	0.2934963763371478	0.06180035172384559	-0.1619122871884719	0.6337192510541396	-0.30904955072496365	-0.11480963303172594	0.03297722332857926	0.17051785152134377	-0.2885539022180779	0.2718687759613381	0.06440987034760741
-0.3410283228780463	-0.09203943382746968	0.2599271992290356	-0.29020283893688803	0.6161085812063493	-0.5254223413186214	-0.17017151825583232	-0.19279552198263666	0.03604264940168804	0.2945939064051762	0.007058152518538102	-0.3863240651309499	-0.16111732370447296	0.2834856403032209	-0.42265731469396106	-0.522296281739359	0.15468989017737098	0.6944952015102701	-0.3483917079231984	0.2823568474651013	-0.38617368081194503	0.06617096652255368	0.9265339877851776	-0.052105687390933984	-0.46746306473055643	-0.17715945646527054	-0.4311873021660528	-0.081066472619926	0.15315862035445177	-0.37797706867361425	-0.5322415397267142	-0.8760818973102328	-0.5456049545230727	-0.01002685847996862	0.5988001290244258	0.1623357478798942	0.5734592726741036	0.10207910345719481	0.6288325463589279	0.30517791729831334	0.03642872494249048	-0.1806944264044487	0.6152024752626178	-0.2872506246771577	-0.12247397705256517	0.02593934082735879	0.1640747422696463	-0.2969891408546563	0.2643656638067103	0.0614040847860551
-0.34960873534371595	-0.12262902915981302	0.24897580044722453	-0.30887433616095283	0.5508302808104948	-0.5382312482593682	-0.17097743413973052	-0.08622861917886783	0.07401119208037056	0.2875999674449134	0.06373729812655708	-0.2735929487265117	-0.16882871972577718	0.27346441495832796	-0.4549172867561143	-0.5626419269923405	0.19103078209968707	0.6719758588788035	-0.3913624294093786	0.23398810341771328	-0.4256690822237067	0.14343817855147284	0.8862091380420853	-0.04009634559192186	-0.46803897543478074	-0.1442242740409817	-0.425794347115764	-0.07487147364319767	0.18656610232021684	-0.3776355110497728	-0.5877071397101472	-0.9019412150649453	-0.518128885725376	-0.021381987381954883	0.6479488150122774	0.16416939884170828	0.5775465199203833	0.12851618291233471	0.6908465869456653	0.30395845426248747	0.027970049395180423	-0.20111030882913522	0.6495949551002629	-0.28304459160588935	-0.14353182792510846	0.014179884301059018	0.18885124165069223	-0.29120532599791127	0.3020869795433784	0.0471580895191217
-0.3293034895952252	-0.16187549075239144	0.24893205556871653	-0.36495410137701767	0.5151874472428905	-0.556107176112159	-0.20755373464572086	0.003369756769520925	0.0472152574845492	0.2612685859510152	0.07840153878283712	-0.23536387164059738	-0.17488399035082597	0.2883009279590563	-0.5013964126193223	-0.5826268917971449	0.20501694609571514	0.6549732705576997	-0.4357586086906739	0.20889686172387628	-0.42505753445022687	0.20739981862760182	0.8831205648055797	-0.058002215227123476	-0.5003399529637399	-0.10726208846519363	-0.42811840961680564	-0.06587686520619683	0.20292942228116786	-0.32916958645382455	-0.6240525129136218	-0.9398190939921183	-0.5359579353508297	-0.05347796324866919	0.6590639850385566	0.17540717847100648	0.5668911019541216	0.13683784256775663	0.6892264106925566	0.31718841495517824	0.005959126374696253	-0.19471497216598044	0.6684104205763102	-0.2684694100894064	-0.1628601333866686	0.014264337812095393	0.24105970036337757	-0.2770497504219686	0.3242742642237406	0.023051739139710592
-0.32230567005969724	-0.1853841749408597	0.23581486606695864	-0.3638607695171922	0.5034393449169993	-0.6272126479505681	-0.23232989153356587	0.0425625960108029	0.06609408799351352	0.19738564343571588	0.0467893648563532	-0.2319053919077522	-0.19182827786415763	0.2892364608611008	-0.48899426306169297	-0.598360337479576	0.23016264373354325	0.6574137506594395	-0.4954505292787337	0.22948091392430764	-0.4134352737204138	0.28908785167824286	0.8797538570538042	-0.09677062954276834	-0.5044697648929024	-0.08241855786179908	-0.4340463421798358	-0.061150714629667036	0.23398184956887297	-0.30646862032149674	-0.6322183615442993	-0.9726213453449798	-0.5167309852747856	-0.0457480880780048	0.6965471965187308	0.17069660012032312	0.5710891576959378	0.1681756818153159	0.6050605615565958	0.31823019428375054	-0.017265627924929132	-0.18295868063453433	0.6623106016700677	-0.24223382276289268	-0.1854012081138315	0.0024221987065974034	0.26526630070333257	-0.26545038174978797	0.36114907626439435	-0.015145182564023188
-0.2382606411997647	-0.17081900961326826	0.19356043599718714	-0.4087869179244402	0.5323168123960265	-0.6759501039226922	-0.26049396528953206	0.0697822755483082	0.06149348269565173	0.1247817927719221	0.022949788159654195	-0.20170951847687638	-0.15993793303324372	0.25617640223890065	-0.4440500956378906	-0.6172887785954982	0.2486637747300461	0.6479299180560361	-0.515529952650075	0.2624127996412553	-0.42761485120673964	0.36188745713362597	0.8711444882506125	-0.10271412860847913	-0.5151502878618117	-0.04074533869857083	-0.4073367725557171	-0.06465412408154333	0.2342897293694337	-0.26966313038348777	-0.6292610523252211	-1.008544430996832	-0.5025575617052344	-0.012437192349443854	0.7612323629698228	0.14122645016691865	0.6231536305616734	0.20548736761802938	0.5207050082390999	0.309132925339507	-0.034452724317889	-0.17684906106113424	0.6539574122135902	-0.21652464106239871	-0.22428282080054437	0.05782691542537975	0.2698712210055164	-0.24148990939685588	0.38296788047107777	-0.0297021641168397
-0.2383184866770614	-0.15487892650206797	0.14359174405717065	-0.4432219759931536	0.5609414950803716	-0.7384275047445626	-0.2732013399312657	0.10827449552868255	0.05976344450188346	0.03422895741386859	0.0017956201435710111	-0.19201053256313222	-0.1423019417862352	0.17901815161073603	-0.3796245413444116	-0.6565637755113503	0.2857496444483454	0.6267597051337676	-0.5019959050959806	0.23535195038257672	-0.39581351107568696	0.4438077634444525	0.9071076301977647	-0.10003021440071369	-0.4548476268931402	0.019830269815695124	-0.39978066399488454	-0.07504074199560874	0.2413288604265167	-0.2427569684049053	-0.612399396576271	-1.0623859993430214	-0.48054987135970073	0.028651662748551604	0.8259783202945836	0.11434442995763225	0.6883652860693049	0.26689370146946506	0.492436521620388	0.3048056386725536	-0.0471861464563287	-0.15441919539099666	0.6862466602028895	-0.2133427535902682	-0.25083328198843613	0.10085856532798317	0.261947180470206	-0.23679254351066872	0.42672488892640204	-0.07309118662827366
-0.21718708885538524	-0.13146959830349766	0.08613429177066041	-0.4633768145016683	0.5246249829342424	-0.759746234091508	-0.2744508933207766	0.11430253439220997	0.024276846238188276	-0.04591982003161672	-0.02532257350817264	-0.1745774200633369	-0.09589825979131682	0.12691193566871026	-0.2977420373148089	-0.6466242605398745	0.31954154959164577	0.6212579514103184	-0.5212782148694389	0.24483275322317238	-0.36644880437565985	0.515359876740263	1.0090887341395458	-0.10170697805920778	-0.3518127652665576	0.03643826894054425	-0.3947001728503951	-0.027811530850178512	0.24762047314125465	-0.21999943013114792	-0.6217249499177806	-1.0783059451362966	-0.4227444286330339	0.0661123155558666	0.8718251793940466	0.12695391024793995	0.7806251698077055	0.33092436281579674	0.5048185648205674	0.30286812189529877	-0.04594922155001471	-0.14887778762391302	0.7479226069215631	-0.19036071786814004	-0.2850806034243182	0.14490433758849647	0.24046536268082508	-0.23948180989509446	0.47624730390743364	-0.12145543611119139
-0.23325923223965442	-0.08809732638147653	0.036093967230678606	-0.45765395654285046	0.4748615268294209	-0.8208413494338856	-0.22192513370297032	0.11851677319302582	0.027873339976952745	-0.1548451874240994	-0.034639682669497567	-0.17226165861661216	-0.05534166821716209	0.07298802163832001	-0.20819440480895243	-0.650580574513884	0.27942377607171365	0.6290455638011652	-0.5366068496458731	0.25992008886824525	-0.3660366836577725	0.5811615217934594	1.0883954745017934	-0.13636562826257115	-0.24242467272329846	0.025747629929070193	-0.3896399016260269	-0.016976129080707583	0.2583028927787439	-0.23636086366357362	-0.5997283895640683	-1.1101854793836745	-0.389135944440436	0.07194456596705377	0.9142611312068036	0.15304930099487102	0.8554882338647802	0.4048795452488988	0.541318674775879	0.2708319779760046	-0.04439968090898741	-0.14682083940255908	0.7647891470141941	-0.16057319555021443	-0.3064010997686302	0.21578430112682018	0.2539704834806124	-0.22424588899449613	0.48834460420830367	-0.17035197453736933
-0.20812463074557672	-0.06610012161379622	-0.017422195826763867	-0.43785159517123456	0.40064149687391903	-0.8598171787455213	-0.17471381368527047	0.14549644689251112	0.07424805252913172	-0.22715219732903927	-0.0345520402459739	-0.1643768703525677	-0.002710056611710765	0.00763573566138076	-0.15089797959524362	-0.6616086761257625	0.2749017668434811	0.6309506383392136	-0.5336917367635369	0.23848820799182097	-0.4365653885286915	0.6398781246531355	1.16775574703016	-0.16064188897504034	-0.15816548442442824	0.024735236457004074	-0.3870205715998499	-0.01665429648961026	0.2847676719597328	-0.22351938595445436	-0.5945295028784017	-1.1338357440384443	-0.3614449193540591	0.061689589924189506	0.9196318087958604	0.1923274342071378	0.9282560930011019	0.45353905739296874	0.5844122868245367	0.25655339459765036	-0.0579573887219522	-0.1266724139528684	0.7647960932859272	-0.12950223377280945	-0.3222691502220089	0.2485864857870777	0.22687672219398122	-0.2353386550568099	0.5000012975593093	-0.19222965906828263
-0.11147299587839102	-0.07407692783253836	-0.07012997492475792	-0.4021926581549555	0.356503390037837	-0.9251284686772661	-0.1334432450403068	0.16945392346527655	0.1225065223391455	-0.3002750925082544	-0.024302999116158814	-0.16365597267501383	0.05106707021692418	-0.004205107967251043	-0.1553814965595402	-0.6554963758433178	0.27354681225597594	0.6384993952307412	-0.5280368835495601	0.18819118507549626	-0.463101597619072	0.6728809286526962	1.2494062652742175	-0.18040694541594685	-0.06954964504442342	0.021315096833339306	-0.3819088057190981	-0.0030945651323866113	0.31574957113091606	-0.24863090962487394	-0.6184248855094733	-1.1566316410029518	-0.3431832188545737	0.04288753414382921	0.9451259814407644	0.2293627946737379	0.9368457484686996	0.5024569604196631	0.5853338902469932	0.2515143060019327	-0.06868695641074311	-0.1021813035637866	0.7750329131715297	-0.10809550597607256	-0.3231092472414231	0.25355882845164845	0.21512261745766953	-0.23361254399572146	0.48855761153477195	-0.1983973461373044
-0.07635485828985814	-0.0625761549082672	-0.11738704964008846	-0.3800469765584003	0.35355837617282454	-0.9408908725176566	-0.06776186804153186	0.1645533922179728	0.12786872241814562	-0.3674873285799828	0.0014674828993434196	-0.20402057876581098	0.08586573687873386	-0.018488344102234877	-0.12410587559030035	-0.6481685083327287	0.2386732508960217	0.6547992637494999	-0.5026729169546571	0.20791441958122164	-0.49358340966412345	0.677608078304713	1.2548549087909169	-0.20593744719205312	-0.027014598969899106	0.03714951835910634	-0.38557843776428463	-0.005592386938031413	0.36486250910069634	-0.2707442425979876	-0.6251682083443685	-1.1874613282325353	-0.32533910859742904	0.04212952757642668	0.9697462852766778	0.2547940044952116	0.9383826885489122	0.5392559181219723	0.5530072722854481	0.23636081681783772	-0.06937310902659519	-0.09134553664106135	0.8183329941824112	-0.0805738732216337	-0.3540586417209193	0.2643195967014886	0.20604517382328105	-0.24572339819449054	0.4716027463738244	-0.22399427163863828
-0.08002878770687864	-0.036240052922171584	-0.17791718209249546	-0.3692360458549018	0.3621981486146667	-0.9539131706287873	-0.031985343107943494	0.16036945526358423	0.1699845518100366	-0.3892515543244963	0.03763990562484153	-0.2611958833188413	0.12899078882656986	-0.011916873188419	-0.060452295270373116	-0.6168216764779668	0.2008581360182194	0.6620422394462471	-0.5046499712232463	0.1851966258522118	-0.48213104709111326	0.639037114375552	1.2915989221177586	-0.2463223272157368	0.03299400665306351	0.018760457574588198	-0.4046455389818191	0.002803100620040738	0.3973508675893776	-0.2797057478748445	-0.6127446733911882	-1.2150307483560772	-0.33395652822134286	0.04477665344361827	0.973942816555758	0.25937045559636956	0.979887830732878	0.5775181580795568	0.5081178794372613	0.21093853395004256	-0.07908461666845268	-0.08101353406079828	0.847472604102992	-0.044383486432762465	-0.34927672153467615	0.27833964185516774	0.18883722092494643	-0.23396411399967723	0.4302573459390576	-0.23451258349481346
-0.11360289601680088	-0.010829864203635336	-0.22354537447776304	-0.31924793412052155	0.28766923836229197	-0.9628497753757536	0.059720209090313316	0.13966023519904416	0.2578500760323145	-0.3920235659345589	0.08518102515012729	-0.2218868203247213	0.1749767683260522	-0.0372058736994287	0.0342105918532455	-0.6227102423321778	0.17854191559264904	0.6709710503338413	-0.5172247033563271	0.15135432800547235	-0.5008653502269452	0.6142678597374365	1.3105981861189628	-0.27582845201144507	0.08115481251463738	-0.014928494040727136	-0.40275261431027926	0.023758411287771466	0.4586699512846681	-0.3020715307091257	-0.5872929376652922	-1.2302138874532698	-0.31847967543635375	0.0772773757853564	0.952905007149971	0.29503848136794647	1.0264561565728338	0.6565776910842228	0.5188553924691355	0.18256075594040533	-0.0794148318454666	-0.09211460970972421	0.8517217377546155	-0.009000949862040687	-0.3507324807179818	0.2642130710466152	0.1805306022756233	-0.24741044592180622	0.3733499903838783	-0.25484640864921343
-0.08822504687460389	0.041364204921851555	-0.2648290614570474	-0.3276127387674851	0.2250268940171652	-0.9467516542163515	0.16362963038760162	0.12390035897960913	0.31359273445594205	-0.37331132529924754	0.1542031493363138	-0.21144078353479395	0.21623898411152198	-0.04200474368481385	0.1145475747718974	-0.6524581640053693	0.12392149809624753	0.6636934578980623	-0.5268335761761687	0.08351976818685253	-0.5424043796776316	0.5812711038504678	1.335676842202875	-0.28070887199412903	0.12167052042935196	-0.05583099838189944	-0.40479633801225623	0.057759077970761075	0.49858102877867205	-0.3023768343550089	-0.5990885687550244	-1.2677787260587305	-0.3313688378671646	0.08013929286120465	0.8930308990758948	0.30814371616522973	1.0545725284886927	0.6879828695701736	0.5563360679573803	0.16670566026972083	-0.11417373038937	-0.09873658662076715	0.86742229652061	-0.00040776891253187925	-0.3360948131200554	0.2344677258434535	0.14727565792075198	-0.24488109506001315	0.32388714838413457	-0.2525066070697124
-0.1418848847627628	0.10701504931911514	-0.3276210325384586	-0.30824934197839626	0.13162184727761422	-0.8988596078491875	0.2461216451855582	0.09815773597297141	0.41677264354420107	-0.3599608767964406	0.20736667777752	-0.1904277313551452	0.26987876745212924	0.016583475782266276	0.11906817345544755	-0.6778599314129318	0.0848284436323751	0.6982386556691653	-0.5449252179392006	0.00192511427165023	-0.5427294828676852	0.5348434752951234	1.3553929717329742	-0.29743718382877266	0.16432241974843076	-0.10659014447296115	-0.43707101546451843	0.08960157316050972	0.5513137459566846	-0.29054582008283003	-0.614279814322852	-1.2850547242499901	-0.32031981079932476	0.07108222576081076	0.8519872543697484	0.3003028705132168	1.0679163362982607	0.7386055806739401	0.55709616646853	0.17417424502299686	-0.14182899762618015	-0.0936871278277723	0.9000765214732599	0.026283862891969413	-0.32198201027227813	0.16565210588318677	0.12057693341638358	-0.256751465610243	0.2835691450647326	-0.24924311947686767
-0.1007953140563759	0.18111861512673202	-0.3589331857756387	-0.2690117829194344	0.0971603920868427	-0.8771535123649212	0.37683045600874493	0.09706002305930188	0.49075144038988583	-0.3372252163066147	0.3011512309681845	-0.1090680185027931	0.34768169824384476	0.13153940078557583	0.15472449389469004	-0.6596151232721685	0.0605738125578437	0.7616135968189661	-0.5523288498558092	-0.011590550109151613	-0.5260797488043651	0.5098381788160278	1.3477355444925037	-0.2899392647721581	0.1604093862448253	-0.12960369508644787	-0.4647692824912024	0.13749894885493086	0.592374790367537	-0.26322413174149484	-0.6095333187258968	-1.2878748211220086	-0.32614964441207095	0.06223994986907333	0.8346508247720289	0.2977059584648068	1.05769593582426	0.7843781120421562	0.5854902680182582	0.18638587938379061	-0.15814638824544663	-0.07379756635789692	0.8842380295971356	0.06149570852950155	-0.27895888105112043	0.13637331325918572	0.1252889302404347	-0.23410449785542348	0.2577813458658248	-0.1840036773647914
-0.043023552662845174	0.2997365393904607	-0.35578092346956114	-0.23416876520153257	0.11601984193729113	-0.8409177887825454	0.522862414171118	0.11078042019242504	0.5978707232383419	-0.33305305732375706	0.39700219905523493	-0.01699804132982241	0.40240475140657084	0.22038416619700268	0.1435624469239773	-0.6687029219543448	0.0428969218782561	0.8078823302088282	-0.5378256644170982	-0.03387498294110099	-0.5407614602217963	0.517181488285555	1.3150751044463322	-0.2941852454500514	0.1324686252316317	-0.11007077909536618	-0.49732057600957225	0.15307609170707473	0.6580149497969275	-0.23291155661782703	-0.5685513646814762	-1.3068035081733118	-0.3027495302092889	0.06937977294964268	0.8448639366728983	0.30151717191337796	1.0421040050877397	0.8359778320015903	0.6338802157297669	0.17922298391210403	-0.1742125355441766	-0.040838059218342715	0.8571932167663675	0.10516131580470056	-0.23162175351525663	0.12898453996547876	0.16228424646269596	-0.21401923028567776	0.24962679144356095	-0.14198219178740737
0.05151523906564624	0.38024936985024266	-0.3546099600990553	-0.19061450350257614	0.20640283225502332	-0.8152469669033133	0.6240194408401594	0.12337787400418394	0.656682040069056	-0.29249270866820754	0.49509943184102195	0.027264674949305623	0.44852189295749423	0.3352292684958522	0.14011159965646983	-0.6982460362279534	0.03930313820233979	0.8408201573975562	-0.5048722883911828	-0.0347783101515949	-0.5357874812701543	0.523203772311715	1.3042150571806679	-0.26536457289910226	0.10527350511298186	-0.08076648941924439	-0.5321430578827229	0.20075965474581886	0.7020333935344779	-0.1636822617335091	-0.5576456195871721	-1.318909556597255	-0.26480344717485416	0.10948312878511153	0.8449031565913943	0.2889814728345758	1.0444320105552434	0.8567679899461844	0.6549437888051861	0.2072399894150231	-0.20417603732888767	0.014560980710927162	0.8655545432840182	0.12962549608028834	-0.1864934871017817	0.08608002185840857	0.15594052941776704	-0.19994666429400246	0.2560666788231874	-0.0986114381632615
0.10186631565243676	0.48307728082666157	-0.3875537857395147	-0.18524901819644735	0.24843185471918178	-0.7885635563493298	0.7166015225045228	0.09280242345732241	0.7128941072710064	-0.25828331554969874	0.569661548036916	0.07466694634216604	0.47284540509469475	0.39445577462103387	0.14936562361831646	-0.7378543748424368	0.014207035828081738	0.879259738309733	-0.5148717697738	-0.009570167289341064	-0.5246306929884084	0.5445590328414827	1.2780122256082613	-0.24943826749968095	0.12104373252313375	-0.07801747011161506	-0.5445212394500463	0.2487650503756602	0.7139505200856916	-0.13185166748148483	-0.5136771907910219	-1.3206716045216524	-0.2516911135653495	0.17771117063402253	0.8936866070882512	0.282147263222884	1.0526199709617816	0.8683389644870001	0.6694817943928089	0.19932259526577845	-0.2272496959036839	0.05277510440341272	0.8563943955170548	0.16943400945909065	-0.15656783748626615	0.06871128533510205	0.16561130295567858	-0.16570984955460943	0.23853002121351352	-0.08359081439517665
0.10805311193191838	0.622884687939345	-0.38873024251842553	-0.20878502627743742	0.2790766855520407	-0.7362772828875739	0.7707314385007554	0.05402620290792278	0.794023968213111	-0.20005263405718185	0.5933245164034023	0.10127293225076477	0.4731001077115793	0.4466385926428134	0.20631853726912155	-0.7915972489577807	0.025134475623144432	0.9066058082535294	-0.5026346320240918	0.01796655238218597	-0.5254682010308855	0.5882301191872248	1.2430557211326905	-0.23626119908768492	0.12568282803459255	-0.04755383107607683	-0.5577329730515281	0.3121444668347523	0.7011798837853825	-0.07019281406774826	-0.4347936844357081	-1.316406601011862	-0.26707897170852823	0.2358329572378687	0.9378715221414428	0.29690788572566235	1.1202097297016338	0.9025242461525611	0.6994614640003654	0.17688644026199127	-0.2412688926825159	0.10990659957352959	0.8370665928844607	0.19216196325776858	-0.12299736379238912	0.06164010696971939	0.14858840348160623	-0.15063408832247976	0.26841666353613747	-0.07063789650652774
0.16368473898720973	0.7361695420380817	-0.366683459829245	-0.22981453027381252	0.34461966440918107	-0.6998730210559778	0.7903758300555109	0.04025344316988562	0.8797248085970935	-0.1374198543332527	0.6033910602927057	0.1155015558976544	0.49299757410514183	0.4969849083772416	0.23285444030467645	-0.8228649827823589	0.041349279952530064	0.9157653974013356	-0.5128758176010411	-0.0002239779154071725	-0.566624210707419	0.6441561357652341	1.2804339742537656	-0.2011911683020487	0.1762484420452429	-0.015319212880659716	-0.5579952650994564	0.3747759844420071	0.677117443669425	-0.017638091470528784	-0.33584037332451777	-1.2915069090468523	-0.2732771062235358	0.28683106979393985	0.9735371355238144	0.3553191886801854	1.21865640208784	0.9438983999080393	0.724120444029874	0.14421235627487608	-0.24959421860931688	0.18900082371327911	0.8097756835694323	0.20881540460965212	-0.07894031573206824	0.06916926472768195	0.11898027130848887	-0.11575419345085107	0.2921701255947432	-0.07205373527136241
0.28992819185678487	0.8677724697381505	-0.3469538835432543	-0.21801960089647093	0.3900641218801414	-0.6666071045263963	0.8529993319290947	0.026368351063921547	0.9535512172796994	-0.120590766745297	0.5930501272024225	0.1374622202926678	0.5075283583984029	0.5201814445575045	0.2669089428410104	-0.8339711936990438	0.08693362022802317	0.9167104343769029	-0.4971130757329977	0.00210814135351505	-0.6059250352208774	0.7204061977269005	1.3580579426114967	-0.1886613197386896	0.2009376816939759	-0.01843398962151846	-0.5325692824606062	0.43878948905809156	0.6399513842246829	0.023228375192625925	-0.23644839944594254	-1.2966563539896023	-0.25184582732726596	0.3475791155372095	1.0264595130444605	0.4297942460269445	1.2631395653835693	0.9595238107000054	0.7318611437075017	0.12785213965849113	-0.24620903357293783	0.2667001899103393	0.7464485088273346	0.20454031337457432	-0.07168753684660474	0.05842444659241051	0.0644135340837241	-0.09853287861124672	0.3198900628194706	-0.07617115494426877
0.47637039469682685	0.9777481351861163	-0.3502515187833294	-0.22896107868770982	0.4974071257399655	-0.6166056116851195	0.8990317121394918	0.05022186314266874	1.0118539968430549	-0.10666313392477947	0.5858437495707511	0.11961017205860877	0.5172873871268777	0.5471582693711693	0.3064385050407125	-0.8280741530558847	0.12837278537763672	0.9254557765476287	-0.476950279255025	-0.0014496689539596694	-0.58024659071224	0.7889294107215945	1.411273570704542	-0.15905032894218946	0.21523988014958953	-0.03704555598359436	-0.5303233595574163	0.5028542196229321	0.6198701301061406	0.03228483136413551	-0.1476688231288828	-1.3126706219758821	-0.22097016321241375	0.40657418603876405	1.0912777820939483	0.4559808435225629	1.2892862620852559	0.9411153321078709	0.7480154801932015	0.100930024894518	-0.2642407903793941	0.33923108433115334	0.7077875450096666	0.18662818926344524	-0.04102094850711232	0.10020675685931693	0.028710631480400158	-0.05229141311177967	0.3676881668419086	-0.040080276103144005
0.6057036563201159	1.0623698008987688	-0.37241496411942343	-0.1977880659739088	0.5913798731630794	-0.5475130845813504	0.8920716690583586	0.055218117796050195	1.0819142219109783	-0.09120996879199826	0.5660698966442903	0.16847614010481546	0.5367781130337848	0.5425504039628029	0.34339358460460023	-0.7958530054746282	0.171712303179393	0.9154169222284159	-0.4558431656221007	0.013286963185862689	-0.5680605705234132	0.8447305843287097	1.4637828069533678	-0.1484929443124739	0.2276345710776853	-0.06617293106190623	-0.49640075861527044	0.5368960897864428	0.5815321882281168	0.029512132441822915	-0.0382699516945197	-1.3308543004012765	-0.1957572966133715	0.43353218381709746	1.1346317251240043	0.5025474242072854	1.3451766521717525	0.964090233896421	0.7762467950466128	0.09210638584372846	-0.2613490666290619	0.4069818029454445	0.715670571102263	0.1820964101364715	-0.02896635703616789	0.14993290440692192	-0.030530991105660245	-0.02202294479203787	0.42092001745903296	-0.015539901249977051
0.7976596603917272	1.1538787604124299	-0.35383958185196607	-0.18752706487751652	0.6744700931611943	-0.512186652037107	0.9103897533298987	0.11193024213907173	1.1160092434110593	-0.06549638489233499	0.5533577464740608	0.1576741149602946	0.5382534289608158	0.5173139098227353	0.4030322260489806	-0.7573252024510471	0.22319503362316317	0.9103374927211544	-0.4537187077009868	0.020487602832387992	-0.5924085027663064	0.8914232084555284	1.534458067400331	-0.159248263518684	0.2678374818620444	-0.06473438560618731	-0.45788530675174677	0.5641171135123368	0.511863956878275	0.014037792582516024	0.04253111037663017	-1.3695004267555333	-0.1947386502517268	0.47366178183085716	1.1524240862742412	0.575345389949414	1.3653116171073565	0.9844943861438553	0.7863472609283326	0.049683684504214246	-0.2485000071293515	0.47480803250488507	0.688258598194171	0.14716210013840048	-0.014400475184926079	0.22569163269500478	-0.06299050806991248	0.011167460893914412	0.4522937888706511	-0.0032457705089930537
0.949861493680779	1.2540931649235143	-0.3736809056299816	-0.18214362934682354	0.769630077035737	-0.44104040481582213	0.9332257252926788	0.10677334966383538	1.1556354894155643	-0.03125048336139161	0.5057631922006509	0.08753877734296511	0.5154448096188083	0.46629184990472555	0.3973874894278158	-0.736222977969898	0.2486592796910517	0.8948534253522439	-0.5072872737978719	0.019132021606705657	-0.6409023724661711	0.9125660772867162	1.5624809926207768	-0.17730815509254869	0.31450875764806685	-0.09394743054261523	-0.40826033158009717	0.5928136672839195	0.44774685943034714	0.00861961565688014	0.12185423285497674	-1.4009712314998901	-0.20735672131210006	0.48194700681608926	1.1293174261677856	0.6559675565773165	1.4019788443996881	1.0109879597713658	0.7276427892383722	0.016898030598692337	-0.2502858992551224	0.5026278544020484	0.681434382378614	0.12296698610482529	-0.02091104992661397	0.288709960682786	-0.15119251285798296	0.03074685829130152	0.4833853964949147	-0.013090347946085528
1.0780233398922898	1.3165737287997128	-0.44302252298910705	-0.20473317104169597	0.8956480901549458	-0.40145430394047715	0.9517490494759852	0.11876983798578208	1.191656324644688	-0.01639342534782564	0.47768346797642647	0.009605967846217398	0.4699909724597792	0.3712460316113	0.4079074608112105	-0.7162507253485159	0.23112697943244642	0.8473857989005819	-0.5365829604717194	-0.0072770150765577414	-0.664212799004255	0.9015336948858265	1.5770929464857233	-0.1817063007070077	0.36262166267046936	-0.13296644105315109	-0.3622920817195755	0.6287631472347996	0.3560312200846115	-0.02486073378992791	0.19779699931236908	-1.4506052098450746	-0.23380592885813845	0.48030307156757546	1.109603289011241	0.7236322545103235	1.4282510708079557	1.0445837659655433	0.648187500015523	-0.0002738777621674231	-0.258357951156506	0.5492199335707306	0.673497770761219	0.11061560776143206	-0.03706944842199762	0.31294205496106503	-0.22214510723789943	0.06328685946993556	0.4995467076096756	-0.00046031880018920226
1.2291234393214454	1.31997259151626	-0.48539636240999434	-0.26249748324119043	0.9596072586622585	-0.3382048892028232	0.9603531609602708	0.13564314857895773	1.246702389491411	0.054291563060777315	0.4359665944476686	-0.010808079815378504	0.4392189778383327	0.24519671274448962	0.43633655416793005	-0.6678144815796028	0.2054241966285954	0.8213193944096598	-0.5665342487904605	-0.05423231772399648	-0.6788415866465615	0.864327875451143	1.6207286443289888	-0.18932066471866799	0.4305698556389119	-0.15321795174595446	-0.290718099799462	0.6457300723488448	0.2941963912359225	-0.07925630855732294	0.2355841084279266	-1.4682790016329204	-0.24196482070447858	0.47800342208017454	1.0879771808280128	0.7972297165571305	1.438348223933677	1.1006631939700675	0.5910852595885256	-0.03627643145150396	-0.26015760694869156	0.593577049881649	0.6679437303482958	0.06927778180030403	-0.05234903817548094	0.381748034484438	-0.2841819057397334	0.08124048974486311	0.5316764021842691	-0.014727350967636377
1.3815293633201389	1.3455883414360232	-0.5344412235216672	-0.3195008691030183	0.9862810249887681	-0.2507634398049028	0.98032912933583	0.17361618001908316	1.2978994886820234	0.13274529596556542	0.41269912342840176	-0.02643357307739928	0.435195656117007	0.18853169650061533	0.4484126093338204	-0.628814915304569	0.1969676797686812	0.8085631260764531	-0.5770935283369618	-0.11323788727743586	-0.6623614654366745	0.8456422407895327	1.6796582492838439	-0.18998809311954085	0.48683830483219753	-0.12654372545839526	-0.2317178846553219	0.6621981012663102	0.28648611409073177	-0.10620058369222049	0.2911183619349376	-1.480620172045224	-0.21982569211873249	0.4607217228893665	1.0730307150136478	0.8426559117443979	1.4617047376118115	1.2015902371055187	0.5353776012528115	-0.050436739581393074	-0.2476704641855239	0.6323923609994567	0.7047708784284114	0.048670043929001414	-0.07587288853521712	0.43075065668794477	-0.3279185582229493	0.08245804502939612	0.6000074750980011	0.018509983039337697
1.4985698973952903	1.3774604112022257	-0.5656609863032805	-0.3487287302094879	1.0135476994713444	-0.20991873877812214	1.0217608811575736	0.2451603608654121	1.296064176220137	0.15926217377988303	0.4269939943240176	-0.012000216415473025	0.43850189200925777	0.11960397930535052	0.46342677272190286	-0.5931600657344455	0.15321548742032454	0.8202982006082227	-0.5949193210539814	-0.17349158344720478	-0.6498072612489321	0.8327447785618016	1.7431055035620289	-0.20595940351096856	0.5470099748329087	-0.11305532459360715	-0.19974981300116018	0.6606412778671611	0.28812380086420636	-0.14602338730492	0.35675630242986633	-1.4856247162277052	-0.17364842620584087	0.47065498842498854	1.0424575629235016	0.8713390051657871	1.4800081100104827	1.2914056555048976	0.47269318710565045	-0.0449983932945021	-0.208925066326634	0.6656512266086148	0.7801034930718256	0.06641825262489967	-0.09160304872395568	0.506312799813968	-0.34032443144924784	0.10829758580972124	0.6604182893146342	0.10615393179946749
1.6024246290815387	1.4041047281527284	-0.6068874261844512	-0.34905020241304846	1.0217507790796765	-0.18635328583471505	1.098281443025312	0.29921505131255544	1.3127616600104415	0.17259859577551048	0.42545641475483337	-0.020005822830240327	0.4505267944025551	0.06910418509779026	0.4822700169138793	-0.5308851978454481	0.11656533681520295	0.8217290258215357	-0.5940853898922099	-0.23599922860964134	-0.5988597825675301	0.8419633706012967	1.814475518425795	-0.19910051164667925	0.5740127165003883	-0.11699926452080889	-0.18188749777178614	0.6554385032456843	0.30237260554261763	-0.1747170164751461	0.3865806038338094	-1.5029444580447064	-0.13033268031423623	0.4749526837992507	1.010383023328427	0.8876574463824884	1.4766325020826028	1.342064214316433	0.39754982265768773	-0.007015107607825549	-0.16392692506911502	0.6805813409100121	0.8479427674668735	0.08441897966318071	-0.09995238979030449	0.5804092916034816	-0.33791764097414356	0.14401075041989259	0.7095219666735699	0.2028290081100507
1.661240738655053	1.4376335696202651	-0.6856004513301276	-0.35804326491976257	1.0161962592583236	-0.12241612630588772	1.12907971041322	0.3664667664156184	1.3193070310674089	0.22574150347198688	0.44440763206668576	0.03209256825219327	0.45577660718672464	0.05345359155244243	0.5008823431268676	-0.5009211690540762	0.062160831025159326	0.8255599449410516	-0.578256950016141	-0.26529655072671926	-0.5435200585058065	0.8288563385147516	1.8157137407029775	-0.2007903835552723	0.624139782051441	-0.07786987386624554	-0.182456395617815	0.6165357359882639	0.3229174060390535	-0.19205584662945127	0.4027150756455522	-1.512197601877325	-0.102210373502163	0.47730838766818007	0.9712795389653837	0.8988971533005092	1.494844580149215	1.4350466642551025	0.3367265603455848	0.05319957983847033	-0.12475557557977277	0.7009217123895491	0.9218173596734986	0.11150802165564266	-0.0947868449378441	0.6720598930860616	-0.2982621282398509	0.18800509764407555	0.7348531876900111	0.3014509665227777
1.6965078060993641	1.419632113963337	-0.7385654375921715	-0.3497502611710562	0.9911734048633759	-0.07432156220377355	1.1348869100109102	0.43361488470397125	1.273960572618242	0.24625786297219848	0.4644500270407833	0.06647694864562745	0.4702260825676725	0.007400777812243894	0.5038668596825499	-0.47255040058497577	0.03091581497601039	0.8376873425151812	-0.5634651817973578	-0.2658598018109096	-0.5369883231542584	0.8072986776213398	1.8081633777947446	-0.21082911842273844	0.6606661096557804	-0.026385264919806993	-0.1735095533921929	0.5866810303317636	0.32998748446176684	-0.16139932350976877	0.42438735207570916	-1.5153348400359692	-0.06862516483126932	0.4625041701159315	0.926952451707644	0.907908651643322	1.5141521902005346	1.5277691048703324	0.2709312539782545	0.11293744768025615	-0.08580124075203081	0.7306554091383095	0.9806205268682465	0.15653433535473427	-0.1094671318745954	0.7033452218508335	-0.2569683447209896	0.19260565970625693	0.7497534263619569	0.3863606026184445
1.7388210607975272	1.453874542834064	-0.7508161720251068	-0.3972563463997729	0.9664233947306661	-0.054269588084839136	1.1517297844454475	0.5116536767772261	1.2412443645413043	0.28155366123773345	0.4548326452639511	0.051420327566061054	0.4605581590060065	-0.0073757976614435335	0.5312476303622014	-0.4581813959232134	0.030397986483870997	0.8712182698326533	-0.5299613987542895	-0.3075769874573667	-0.4899797427983336	0.7800553313083369	1.8163316880988272	-0.22354630572709536	0.733809605938098	0.04532058210798573	-0.1710828795208162	0.578194226951996	0.3659638634174567	-0.13713359319325547	0.41504887599839513	-1.4975557901486831	-0.016025360991174527	0.4826169739372911	0.9407554117733575	0.9347987095226211	1.5048025094185462	1.6225363773899129	0.20265441183084681	0.16608388676310956	-0.02739416337745702	0.7819397792553053	0.9877384707456626	0.20973596296307578	-0.11146133224398776	0.7416548168793154	-0.20114347096152288	0.23151347258154042	0.7743943161645922	0.4614330103521323
1.7303930340840998	1.4010910601531867	-0.7656022590002556	-0.40778823270322634	0.9080098701741066	-0.01725233633067539	1.186793572722095	0.5474662423529155	1.2203838224618184	0.3107656466553413	0.4608010825101633	0.05326829974527912	0.44121251562817865	0.009160016924005749	0.5524376979075446	-0.4712791822427379	0.00648797506556673	0.8861380843553457	-0.4833705391632683	-0.29694724687061336	-0.42547364941529364	0.7684313736393211	1.8136678809630464	-0.21558085908361738	0.7433508640292151	0.11001442093498923	-0.18103977289642156	0.5797087332630423	0.41541137827145275	-0.13524719115333736	0.43513917790069645	-1.4533323515123926	0.04990816774428246	0.4889678986208709	0.9352989406125906	0.9568530247893211	1.525966817948115	1.6847129408382098	0.1542093473638922	0.2459664288850698	-0.0015426133425940638	0.8353543958425454	1.0031115624156655	0.2507825719504032	-0.10927529423309086	0.777881045472512	-0.16040982362440598	0.25786974802392965	0.8123121771038931	0.5371953315422058
1.721793502946575	1.279846987959877	-0.7734780718922503	-0.49017976345336045	0.8182783687583995	-0.021221140263928823	1.159690084269339	0.5998866616684811	1.2023474522779984	0.3276273243763731	0.4616961440306177	0.07477954629145486	0.4534343227368366	0.01637930689438837	0.593290740378061	-0.46863646055570785	-0.006752911465212019	0.9026318066126825	-0.41741223251722087	-0.28134507375655304	-0.3682175426176414	0.7633832217902279	1.80981123751701	-0.21551531783312247	0.7377385598824245	0.17596356237594885	-0.2003715283020854	0.5835696107486288	0.4558525456205206	-0.13843143248478096	0.4329399055909734	-1.404336756705372	0.1432409560558118	0.5181078212520319	0.9337044058012344	0.950381276863492	1.5374641978917905	1.7243907568610681	0.1309564854907602	0.3222469526037271	0.05418350488489243	0.8857351265863503	1.0209863042341372	0.28001632597362963	-0.09956527256544234	0.7993890712869106	-0.10896013434014751	0.2931808044420764	0.8377140593231911	0.6154573762758825
1.6807703803782108	1.1541526341416048	-0.7815750667542295	-0.5426499016934043	0.7030764915521034	-0.045506958304809886	1.115225479091752	0.6117752424527951	1.1755896879225012	0.3662999642073766	0.4466813808632434	0.10242524218237041	0.48314459929605463	0.04534323354704348	0.6290588678192951	-0.456394627919957	-0.0030687775055107725	0.9470427750078395	-0.36597524996296316	-0.24563117639526083	-0.33110456699661545	0.784170897285707	1.8102255299330596	-0.2044155793555619	0.7205451039789657	0.19566511853475138	-0.19922825244476117	0.5636093084551037	0.5150508714316206	-0.10627641160948875	0.411760156522295	-1.3404765310760889	0.1798136463948624	0.5160074263335906	0.9132843101117606	0.9509491700063576	1.5394612614055805	1.7354611945472438	0.11397283410335049	0.3984261134450629	0.11191646721088014	0.9218545358436634	1.0115443362997145	0.29717063446076575	-0.06769714281855271	0.843690397221286	-0.08980650026158252	0.30552298682053164	0.8567273498299179	0.6811907149877818
1.6354572592274432	1.1156935581991814	-0.822087941796287	-0.572496229628044	0.6033191617416898	-0.052639931949232624	1.1174620875543038	0.603300614758697	1.1271275902613862	0.3502932270546374	0.46294868755474744	0.09925749616680263	0.4788430639470552	0.08066030352788749	0.6307215896368565	-0.46559259885846044	0.004472849084436898	0.9613671816191853	-0.3406977468378441	-0.20879668096500295	-0.2957188179772437	0.8150048738463926	1.7755506512009838	-0.19913841633654897	0.6676704834975815	0.21643202954060659	-0.2163358166370851	0.5502994706392026	0.5565919320630195	-0.06764799729260221	0.43502989950958204	-1.3222122003407335	0.221505308530845	0.5189014373439952	0.9251274998751233	0.9606743127016685	1.5316932549265132	1.7415311038838504	0.12084961068398843	0.4812397813982746	0.17081300087020806	0.9276139156747467	0.98125759921863	0.3493864242061203	-0.03640938520820427	0.8638152197178645	-0.0973058249222161	0.3407703089681696	0.8714860317510894	0.7272594511028062
1.5522944035606323	1.0331461918807296	-0.8732055526371342	-0.5467539757642419	0.5249310229525233	-0.08127648334297127	1.1208807059799069	0.6057465696594261	1.0861385016455891	0.3086498473259535	0.45310561769052926	0.10021297038666307	0.4643210962828402	0.13321903682652736	0.6425962798303153	-0.44722631874277213	-0.010325268788589045	0.9764843115543588	-0.28814311110502355	-0.17093251059677025	-0.2527340279645236	0.8357779346017177	1.7274287250884153	-0.185705737047623	0.6231795950034565	0.20103840034065318	-0.2628617583505217	0.5362602198573196	0.5713045487619476	-0.04289489664968965	0.4167243985491784	-1.3014777217392917	0.25228992428138347	0.5390109297063828	0.9162159990193425	0.9629607779587126	1.5114578662256446	1.7393772162946832	0.16756682895696356	0.5574268178997203	0.2160242533232785	0.9427698109245141	0.9315203089601812	0.37668277098843334	0.026612367650356423	0.9119351907283992	-0.12011702922367311	0.3831000698819563	0.8814625943544689	0.752317167627816
1.4820161533320921	0.9534683322483921	-0.9383429199806548	-0.5090144445371008	0.4388688064427725	-0.07219716475593943	1.0937466694774565	0.5822055849925749	1.0764908003865492	0.32340807762681334	0.4293967850883574	0.07090710795453907	0.43223826484734307	0.1912831115348274	0.644535766116124	-0.42102792117407395	-0.004857323554403048	0.9730157143033755	-0.22045320839780008	-0.12296878776925069	-0.24198750592876012	0.8408740669184868	1.6852954191247016	-0.1777064274247227	0.577363915015616	0.19720781633886156	-0.27093082927742146	0.521804479839899	0.5719091513728848	-0.028347489999719484	0.363866667189115	-1.2812626986935292	0.28361316298712497	0.5618869532493698	0.9368089074746898	0.9580593323214858	1.466850314402485	1.7139147558480263	0.239357043817797	0.648749376873169	0.23706478145306034	0.9461438504821731	0.8633753986088747	0.382798978930358	0.0689506617997387	0.9468342759652748	-0.16556900979548825	0.40851601763668166	0.8604978508553186	0.7531623140338998
1.4186379786146228	0.829921695558984	-1.032483170687677	-0.5166008621734125	0.337449558621253	-0.05058757101114607	1.0714220319545364	0.568369685842317	1.0425381852921403	0.33775987973660493	0.43022893987332705	0.07262776379564478	0.39590474062367825	0.20712294033431342	0.6542612897567222	-0.4362038669901923	0.014115337032598468	0.9617871980527708	-0.14388055704742478	-0.06704539427441424	-0.21164085635522056	0.8265164175078077	1.615903766921847	-0.19713394642558052	0.5364280748862669	0.18696464946626262	-0.2761133648785977	0.5170215352767049	0.5662861611413317	-0.023934198975953357	0.334149618295535	-1.2702352040417733	0.29784326929776783	0.5664016682627269	0.961833666720094	0.9454180703831152	1.445365334531559	1.749576418551533	0.3108703931163904	0.7292367812904883	0.27708661270989066	0.9489827612649607	0.7888419029121332	0.3986355794729545	0.1084419841156092	0.9860809402246691	-0.19829713766277277	0.42534315902393427	0.8579515067586557	0.7190624671058652
1.3516760392638472	0.6748937963768291	-1.086280986576571	-0.49228973075896415	0.24678964114080712	-0.05809160063973936	1.0516855357273354	0.5268051882777381	0.9974645615454293	0.31251672259086366	0.4340046415349277	0.026689654358437686	0.3563797926104507	0.23168654589563425	0.6732358931299333	-0.43481569656046853	0.04782872882813242	0.9814829686705462	-0.0879041867474351	-0.02895214484887984	-0.16347344503641695	0.8331053674022086	1.5696403379677943	-0.220177813157911	0.4858111496207115	0.18759159763502362	-0.2792038946320867	0.521459261489587	0.5514412544159331	-0.01862956472853846	0.2912875825623992	-1.2913961829941942	0.3163445707559735	0.5614785403541896	0.9814129854068083	0.946305061215589	1.4146025681651409	1.7752203863792992	0.36026013313598815	0.7648207883007827	0.29015709801347034	0.9718063364917849	0.7183263292507546	0.42971644393045294	0.1532944345680491	1.0330047699228035	-0.21191790110617675	0.42762446992356135	0.8818766820771972	0.6931076374944763
1.2883232127311728	0.5473617689671051	-1.159619434415005	-0.5164833697944462	0.22310349285818903	-0.03896794607094607	1.0450371134546428	0.5030591146285409	1.0194031334248632	0.31992724617107104	0.43778417681532317	-0.009310929530656428	0.2914643244203664	0.2637269121956703	0.6783503611657717	-0.4082896071524379	0.0664047771412065	1.0000190785307574	-0.050500054813329066	-0.02825546111791067	-0.13331559496793935	0.8436627247897862	1.5449212783910717	-0.2099184227471121	0.404614747179211	0.20100909454425242	-0.269863330877748	0.5281631791311302	0.5442901549930722	-0.0409596247786776	0.2538909917540192	-1.304275946798439	0.3347512640641931	0.5488345507941348	1.0259900996449605	0.9496230639592884	1.3938935901167162	1.8142641366174814	0.43018663259174267	0.8026980738657901	0.29342384782852055	0.9995161895331245	0.6630756838852483	0.4405989681594592	0.2173815696636515	1.1113219434998114	-0.24619823542892433	0.46677960253079426	0.8975892840699597	0.7067874356561371
1.2087045494583273	0.4081338820899668	-1.2608385201051824	-0.4653627620739183	0.15606244456121496	-0.009002117195453385	1.0433746241170012	0.4560963241050544	1.0248930999986718	0.24864054377207578	0.45157977843145725	-0.03435799226206569	0.2629864950467256	0.2866131310877637	0.6335223044707717	-0.38632295419856716	0.09495247012452897	1.001894151894978	-0.0192074599550998	-0.0042293189585385135	-0.1205098958595894	0.8824810372214771	1.5237248680935136	-0.18050711429378635	0.32190642993343305	0.2072063978382855	-0.2815209651981332	0.5503996953215513	0.5182700615637131	-0.03161977670620456	0.23873466283678768	-1.3170818932342456	0.3477995215315944	0.5311641294143554	1.0477816668593443	0.9349727130328436	1.3918737030199115	1.8184781329822424	0.5079384295358095	0.8457584484981879	0.26092540585934915	1.0089914382701508	0.6415214026972716	0.45352939269147435	0.26686292574025844	1.1656860325232388	-0.27462100531049577	0.4992874985319838	0.9170082258772201	0.7394272801683245
1.0892134436501109	0.30895557029736737	-1.3796589200146117	-0.43567145880597025	0.11939977346169381	0.007469778306977576	1.0050718215260195	0.4372475816253207	1.0165683143212965	0.195429408258835	0.46982388770555045	-0.04375818991515098	0.24576957777078254	0.2857569982644468	0.6467869972920087	-0.3324141154663198	0.12078306187045022	0.996586251910107	-0.010589793325379385	-0.005201133722246368	-0.12096138844252932	0.9129549764413838	1.4970018435155612	-0.14069735874319528	0.28309186839055706	0.22308630989548361	-0.27814499442274526	0.5401533919627741	0.5087932609726818	-0.007953764208224837	0.19341560317763523	-1.3552946842960014	0.35961540858217245	0.5251059739938524	1.102587826090255	0.9114356995103783	1.3696480978801573	1.8790879852192617	0.564449767073026	0.8778742073379462	0.2678581195056373	1.0290830210567221	0.6379014027997651	0.4845070607985253	0.3215476880297072	1.1887316024699603	-0.2965297434911801	0.5299217339360496	0.9507473862963979	0.8138422709208939
0.9901447429301717	0.2350921711708634	-1.4741238600710356	-0.39288954631485773	0.09078219147382856	0.03211170135830813	0.9753189421703683	0.4362888007757304	1.0159707397778686	0.16565867931446537	0.5024521239574021	-0.05339684697806948	0.2084939477522801	0.2737654055832507	0.6548008062980925	-0.3020711223624786	0.15308141539058906	1.0129403533200154	0.014825934629044944	-0.041558577919772785	-0.09647779444722668	0.9296697352640937	1.478084041506277	-0.11744878483848582	0.23427657274587216	0.21707886019805694	-0.2848253158826243	0.5184580890570357	0.5175148395852884	-0.005827926555637075	0.1484906249923935	-1.3875610762335302	0.3554481317932771	0.5136366201704388	1.1545333825158584	0.9052629003466054	1.3569867152027302	1.9056137764069188	0.6489027360513099	0.9192381253463532	0.25513116177773504	1.0656849055109372	0.6416275814223356	0.5262581933551325	0.36649226104350285	1.2244938703776138	-0.2982413302001329	0.5718069907333765	0.9580875299620493	0.8557665300337328
0.9337322019313754	0.13102854649455434	-1.5172933763303507	-0.33241197608053963	0.06324214017677861	0.06656825906786583	0.9879326770617821	0.45520094384677956	1.022975271675555	0.15796781217540118	0.5430798840801891	-0.05391654152015653	0.18448851999855034	0.3016069492366918	0.6654440687795631	-0.26212040227448585	0.1368976268302637	1.0118233865405903	0.045431979745199025	-0.07865167290440732	-0.06455819606933137	0.9206065742032195	1.4720965851001644	-0.12665296111631708	0.18956405373471394	0.2514217127767152	-0.27899271929811	0.5508495927845387	0.5128239893193676	-0.008505940180205066	0.0941588330053182	-1.416094223111688	0.3998961633583767	0.5147118236811424	1.20222480340709	0.891500744808086	1.348541989487276	1.9441538436625219	0.720398140359758	0.9715446873326444	0.26266099291254374	1.0918202425628492	0.6532526633300353	0.5632908291456356	0.40813327851364756	1.2663441562798443	-0.30408246784313075	0.6156285681566571	0.9962114628474088	0.9135907968763265
0.8563114591453711	-0.025759856270302528	-1.5531956915235756	-0.24562264031215214	0.018395916384244676	0.07995481726602112	0.9704512102316223	0.5248397851612736	1.0031129053367613	0.15520915692235782	0.5414564349887271	-0.024693952156060538	0.18067091962163137	0.3127096697634392	0.716378023840627	-0.2117736585836716	0.13893477850246555	1.0516372519923285	0.05728575683420132	-0.11345751977567364	-0.01921838365455892	0.912028089399155	1.4796748778341984	-0.12802386560583506	0.15341690235242322	0.2920192058041901	-0.28824569489379265	0.5478072168714663	0.48456492703838955	-0.014642556742304053	0.047127177177633636	-1.411754035245155	0.4123417217284714	0.5373594472799721	1.221614150613589	0.86860214567492	1.3320508095799755	2.0086600543473603	0.7453096320363095	1.0024916239790516	0.2586165169732088	1.1305105900482428	0.6764522185942361	0.5786222627050441	0.4488829342774873	1.3164497992739306	-0.27820295431447367	0.6328074626572424	1.0346794512841195	1.0063948066910713
0.810237432653374	-0.15985869099489675	-1.5763373972458687	-0.21682068907943536	0.01988173712265056	0.10995462562724376	0.9703498950919324	0.5449742844314425	1.0071694915469358	0.163070686895699	0.5353357146082364	0.001389451127167035	0.17287114179226817	0.30480662565162764	0.7551019351235643	-0.1997881883136054	0.1677388385430944	1.0557693367414207	0.0675316446543646	-0.15514990820458777	0.018902354794959518	0.9105626629697365	1.4855285038250141	-0.12289417040043568	0.10563418758061896	0.33717030981715324	-0.2715914726488605	0.5711139099478546	0.4521456356318014	-0.010391678227853007	0.020247386193198692	-1.3996958314118664	0.4067747645961496	0.5163158739940257	1.217754665509084	0.8694037225753781	1.3113600903979623	2.0445864153149858	0.7326917403942219	1.0214429675683603	0.2698763129880837	1.1774502451307363	0.6925794769095528	0.5858586461833288	0.46151081153409956	1.3412592642435466	-0.21886361495428086	0.6646670049761367	1.0736129230156135	1.0930514743340018
0.7282165505336143	-0.2876094389896163	-1.6075833259990948	-0.19268905991063007	0.014756809438327825	0.15860917165418686	0.9996267467988277	0.6018960620516696	0.9986770123451238	0.14071503730872723	0.5266754399975834	0.04590482655894228	0.1862934798893569	0.314771342389791	0.817710237962156	-0.13359436614521222	0.19923662561835415	1.0606768364448242	0.06686054672805183	-0.20465979658690564	0.04226780208793753	0.927776988539225	1.479814526963204	-0.120623166070788	0.08210231901684724	0.38069744078174617	-0.26875123527107825	0.5932758144303051	0.428549796783907	0.008209268433835569	0.01702266071494862	-1.3825551650627443	0.4328485516685818	0.5081260235634294	1.1933978705005661	0.8500674319324852	1.2870609627413188	2.111084669507502	0.6951033949651058	1.0159119111912491	0.27699578379324763	1.2100600066251965	0.6982595425382061	0.6276564255751129	0.4863758044134414	1.3449125441613092	-0.14011059673424012	0.7001383431356702	1.1275866607599565	1.184769728193038
0.6861978924688013	-0.36149414680501746	-1.6106654172409693	-0.11875371676887765	0.03837195075614757	0.21620575914581303	1.0385520234677537	0.666970139398748	1.0058119725395938	0.15650865738131592	0.5165489536448048	0.09655831117877471	0.2036337320093991	0.3531987036908966	0.862228561169427	-0.08502930558428567	0.21786226919499824	1.105273581339452	0.05659476052643915	-0.2467668889587288	0.042617227390279136	0.939510051218071	1.482449240530442	-0.1014337802800616	0.06408850311049316	0.4494690418058915	-0.2609419997662976	0.577565038668363	0.4094425213441877	0.0076589516402122025	0.008912082877944875	-1.3559494716938185	0.4742135350117036	0.5090796386927385	1.1565519826959534	0.8457354125086984	1.2623464458738072	2.1412708595475363	0.6615513905336464	0.9982850471718402	0.2696761644586883	1.279012992677692	0.7164964828113349	0.6621582751096294	0.4996455025920268	1.357262154926652	-0.0802999191220257	0.7530501170226903	1.1851339140050317	1.2933896119755492
0.6477951700219753	-0.4744661352334374	-1.6179239445043148	-0.12265381101512085	0.02616940385554683	0.2659299793835338	1.0779359814054585	0.7431561954384218	1.009998987046552	0.19340900659284233	0.5068766744468315	0.11996174966823107	0.1897308876293033	0.3550476598168186	0.9007815931479131	-0.04151705544078968	0.21066361408031295	1.1149131892684985	0.041419632313934876	-0.2798770784780091	0.0407471351261243	0.9401407829598176	1.4647836257112408	-0.054571130763716315	0.06628946141002168	0.4852310030909848	-0.25560923204833247	0.5775160399347702	0.3747466726547646	0.027688676869129025	0.029694520980456017	-1.2924145892809873	0.48340134183220484	0.5089582714532962	1.123419730923938	0.8416508744776762	1.2501027347655496	2.158743970102352	0.6382216215598923	1.0193231507175429	0.2764898223904898	1.3209567555508976	0.7241780670236698	0.687303004044797	0.4984350526292456	1.3374746304411	-0.029301639259483647	0.8046099211351233	1.2579631540263674	1.408904478302078
0.6007202239544883	-0.5746973034253704	-1.613970136086619	-0.08243878063670322	-0.027043215564355693	0.2700306237214192	1.1030621360485966	0.7903183442184865	1.0312494831154015	0.20714661841320528	0.4951477472335862	0.16127899003032592	0.20452176247942142	0.3552433414411419	0.9410570709857279	-0.02555436671730844	0.22481624435376207	1.0942019943057912	0.04933807648937202	-0.2916345020530259	0.030231123948109027	0.9438683689485675	1.4362474899416997	-0.04444719227060693	0.1255052693899748	0.5100961677505913	-0.257418347985538	0.5847723069368127	0.32919972126197106	0.04290870768891166	0.02318491328258769	-1.221585457275771	0.5076931823459268	0.5306152131294959	1.1070858604927742	0.8308962748914903	1.2218140447979295	2.1894187175098727	0.6082496426623979	1.0398482344596138	0.2985194504592653	1.351324808686377	0.722817590088505	0.7205284372047955	0.4869318804898449	1.3017217449537815	0.031159559716168746	0.8342635081666968	1.3390121827345698	1.4914716832056798
0.555787488729554	-0.678008930095586	-1.5769763673813793	-0.06664584669731323	-0.05387674756166183	0.24910333805008245	1.1394926041565483	0.8627024821049011	1.016531049093644	0.29713952854119813	0.5028494755965435	0.19789234496779434	0.19447317606056697	0.340844070642825	0.9986343508936862	-0.01633520880643436	0.19108652058321554	1.090244147143159	0.04016970269931487	-0.33620006142125214	0.005320145504626972	0.9267689391350077	1.4001051316123236	-0.03264649011900346	0.17108237529534068	0.5379793837000821	-0.25642057996460044	0.5508451383542121	0.31581943514087946	0.013231838764827678	0.02599480988464456	-1.1578509945704942	0.5538378625284324	0.5494223041419917	1.0854266605033147	0.8151480264235165	1.1855279713419444	2.21714850765889	0.5587048066565452	1.0536694960017126	0.3677996550760124	1.4034806911158324	0.7084745312840754	0.7447141697519662	0.48333403891777504	1.2926172788216488	0.07060995162627748	0.842395725198824	1.3956890290874118	1.5541680131668436
0.5359875751378574	-0.7593723958059008	-1.5431615473819942	-0.03445750400861145	-0.0838186094430168	0.2598530881555967	1.1740119003112552	0.9370980920572267	1.0119727132111478	0.3824998352155388	0.4888718891472836	0.24652232451986658	0.17224890329921944	0.32974671294744445	1.017506653669296	-0.006496261330477945	0.18291319117994015	1.082298451644067	0.046419684264841624	-0.38790662903191225	0.015249558688864507	0.9152844189553871	1.3456245151590362	-0.05243230128923335	0.1801416796357019	0.5344071778809543	-0.26023496396130935	0.5499353209600024	0.27245991793075863	-0.003400636412333894	0.06324693156156554	-1.0702817237893512	0.6100925667758117	0.5363150845660978	1.068557193060189	0.8082297169403011	1.1553780181794724	2.198884327434738	0.5395305846864124	1.0612934597576893	0.4088496773407928	1.4363084031918043	0.6900282105344185	0.7624959954408134	0.4740205491982919	1.281371275248157	0.14069115727123854	0.8708668407025091	1.4373618712421021	1.5920425997304695
0.5382895284907908	-0.8570854181432292	-1.519763964478739	0.016392218504855116	-0.09821704673000733	0.27828627957435825	1.1592229600722528	0.9757838001038464	0.9849021871235669	0.4375484416144091	0.4998536027723012	0.3013584099719414	0.13846818503455216	0.3189904779603098	1.0271304835040624	0.012957757946718367	0.15025733222512394	1.038707899963963	0.05837271981639229	-0.41245020646401453	0.009939635019110831	0.9005403521383682	1.315030882222147	-0.0757540629236621	0.21561387874047844	0.5455104460214437	-0.2507748759127958	0.541530924541277	0.244486288648661	0.009912408607151414	0.09713455390534205	-1.0016903516384703	0.6505472033906302	0.5219442938989415	1.0396594668632968	0.7921618232575135	1.112257422789723	2.189417204948364	0.4904651362744382	1.0934479589579298	0.45639750395654577	1.4599022759891045	0.6572576851464649	0.7725735360169605	0.4776943159582922	1.262756553304423	0.19816000836402747	0.8806430869656344	1.4869157254631546	1.6362654862260804
0.469488711081102	-0.9176820021948121	-1.5607939427277469	0.020688849530109788	-0.09770402140933901	0.32586435549337767	1.162911752203696	1.0197968136457143	0.9319110334016829	0.4929707927789056	0.49489561307439134	0.3122156777317263	0.12911325180401914	0.2873478115536557	1.0449354170831693	-0.006343997622374387	0.14735818190845498	1.0158539288551893	0.05847810342317459	-0.42570821594634606	0.011396365495719101	0.8900377770472175	1.2447722416767166	-0.07549080556750762	0.25683273687007063	0.5371572016717507	-0.2552875085529449	0.49824611145005726	0.2609982356574238	0.01840168258137199	0.15871828396534537	-0.9231937822337626	0.6802893495984856	0.5282468395278155	1.0098167857551401	0.7634904468755164	1.0622703524499892	2.201602400466854	0.4591383106209822	1.112637196197984	0.5008652025357988	1.4923921759420398	0.6295029633445685	0.7794166788567976	0.46635008054562627	1.2346468219821314	0.2700353630149199	0.8944807968702924	1.5218113084546854	1.6755700284219917
0.40421557785608914	-0.935798615671947	-1.5724977938976423	0.018645787606973187	-0.09123706209032693	0.38020570825207856	1.1961630740344031	1.0425778432184865	0.9273287413014106	0.564258132675733	0.5099053512522069	0.3306387610017214	0.09813200918654748	0.23947101794308248	1.035857980763162	-0.0047253129332580635	0.14753873264139136	0.9628003146151005	0.07671234654778908	-0.42739324591938505	-0.012517449139464034	0.8838124492411801	1.1761952093930617	-0.08846469610296945	0.29191475341111195	0.5269327935222978	-0.25505885338148004	0.488652382134128	0.3111117165683705	0.016183948398575045	0.18344904448268945	-0.8722433941514213	0.7236463479294402	0.5383070859062742	1.005382483720177	0.7273613391781102	1.0230674250847203	2.182587989734116	0.43694292138140584	1.1531591493059705	0.5209196767839082	1.5304574689579973	0.598171308529911	0.7880914266186549	0.45131790567121266	1.2016875521494228	0.3457035696261553	0.9152850128908356	1.5624238008782538	1.733381783844806
0.32032035395018144	-0.9465649998538661	-1.5736803223384739	0.04881032406797993	-0.054542437856646475	0.40167122897737706	1.212809458501057	1.0947074155227376	0.9153453088091499	0.6230942691825059	0.5365188165513052	0.35218561921928215	0.07273551329444837	0.1735830797507985	1.0330713120350246	-0.022426604609473287	0.14081460380986752	0.9136110823422584	0.09289784564852539	-0.4224621420879829	-0.04970708577599457	0.8643843122464553	1.1306451547396787	-0.11023749951736908	0.33471779615476044	0.5025719710716772	-0.254696879017066	0.4476359876867326	0.3569061140648933	0.03315957478102697	0.2105560916196382	-0.8487913428007923	0.7755940264173156	0.5678176968837453	0.9956743282699447	0.7132768007987511	0.9907983022393294	2.1573478758293176	0.42503770220508424	1.2202750840048637	0.5239154177509151	1.552817312458657	0.5678664119098671	0.8230616989812759	0.475713174721224	1.163145742217661	0.36179036835435074	0.9526835406220536	1.5892364526985223	1.78840518114493
0.2579258489902283	-0.9995534518279452	-1.5576251134584274	0.08234852364391697	-0.006788478855619018	0.40476336217879894	1.226920047827498	1.0883945393027943	0.8864714118833847	0.689781207040567	0.5566276569859288	0.3951900778360142	0.03456274228924262	0.09268963764916568	1.0057467257784847	-0.08410322302196527	0.1261162758025145	0.8658999848260727	0.08899264933390397	-0.3960597179960644	-0.06271245444780132	0.8313309173476441	1.0742071229948305	-0.1341734919043524	0.35486947766956606	0.467425343618725	-0.2568483163122125	0.4203804421258073	0.40479590057506865	0.030898017108390213	0.21979494203177033	-0.8297628656032664	0.782972065584928	0.5607628149939275	0.9978816743078023	0.7066759464295286	0.9832436962614504	2.1169821468320547	0.41005619900387336	1.2868876259956947	0.5297043932815326	1.5904318706536609	0.5601094110330008	0.8687225777237397	0.5025886665769672	1.134291281281315	0.4268676991738884	0.998309270322926	1.6174946435264386	1.7949285579134262
0.18552748785789808	-1.0383035562624805	-1.562898785527076	0.08482124866957909	0.021103056917182814	0.4182559363724315	1.1915837832281992	1.041909118235768	0.8368820410857808	0.721026064203713	0.5491143775271728	0.44207149784898314	-0.0016076742970709708	0.0264763634977489	0.9989197677630927	-0.11543889640461176	0.11598880311379814	0.8190289201770579	0.09637872843246317	-0.4166658515283078	-0.05329294971150027	0.8107744121130935	1.040931063038293	-0.17467143058513976	0.3613681798693713	0.43317653577658877	-0.256919180518245	0.4081663941702514	0.47205501897298163	0.05316034994695886	0.2286151739790098	-0.8032391915326057	0.8122727846779204	0.562854931264939	1.0244102723030404	0.6871735366393686	0.9591899221222155	2.0861395050970075	0.4185352068474744	1.3274269774691674	0.5362284388522435	1.5851853959636633	0.5494974924738082	0.8892901836809795	0.5304562475550032	1.1057405762033	0.49710725209883433	1.017546582782089	1.6385137920815847	1.8135614389407668
0.1226255742368378	-1.037062663367372	-1.5755567549988647	0.15796661874664267	0.10318888339822467	0.4011887202800124	1.1538362183042765	1.016405613565372	0.7919416405279274	0.7517400878061619	0.5314928868713268	0.5046387576241964	-0.009151671921555242	-0.0191448177536674	0.9954173881427073	-0.1262001834111029	0.1268978132489844	0.7528532540613269	0.1011148767098455	-0.43821746754086827	-0.029253173638486018	0.7844964658997071	1.0143779449006307	-0.23227115699297407	0.3867667859907514	0.3973812758745052	-0.24245532363897312	0.3901849725493215	0.5662051401411842	0.03889500721341155	0.22164471416105685	-0.7746609340404018	0.8601319124061944	0.5725286668739451	1.0424293736070824	0.6575583363085945	0.936982575848873	2.0647775989019186	0.4356380642408485	1.3635181468333792	0.5555285175188103	1.5965474838411995	0.552295847657736	0.8963479931715262	0.566452581620054	1.0793665926428988	0.5608660300308611	1.0604493539731563	1.6349443467845433	1.8348100924661892
0.08706692109043054	-1.0284926807493668	-1.5900405599483682	0.2016940185207147	0.1320833925488036	0.4045649219821362	1.141695287398083	1.0159722591256721	0.6987791037570216	0.7772040835301862	0.5436104840516116	0.5569062941176423	-0.02739112224174462	-0.06714492905431498	1.0013502834331263	-0.14564360920211394	0.09902947049232881	0.7104349405539684	0.10654924696423147	-0.4787406081216371	0.051374814043136444	0.7789112453291003	1.0021225700876528	-0.2634581963930411	0.4171021239058197	0.36768361803409777	-0.22113181161575607	0.3442887496791285	0.6068470004922568	0.014373374275925157	0.23491018132058708	-0.7330279382409872	0.872848835976394	0.5776356510672225	0.9948212950426548	0.6305762941948165	0.9287991801589376	2.02516361297475	0.4582231161235775	1.3856047918723728	0.5659773064127422	1.6131622548477516	0.5457574213077716	0.9087448586941385	0.6044647800414531	1.067031055508058	0.6051611936521365	1.1151733003284836	1.6415109420718443	1.8377408648693307
0.044909433880105536	-1.051547498320152	-1.6226309281269902	0.2272092836357082	0.1572127573909487	0.4334325338788382	1.1163757129428091	0.9925817694032106	0.6337756369914465	0.7701698391582057	0.5415298434805595	0.6170549606363055	-0.04339085489661458	-0.10257225939668815	1.0090623371395628	-0.15077424643138596	0.1099951181188428	0.6818865158744687	0.12699400017241783	-0.4747858061694984	0.13549179090099947	0.7689005159899296	0.9793585983170076	-0.31510459254759027	0.41870672450861035	0.33899161107249726	-0.1943026232118547	0.32980405586458494	0.6415680852309062	0.0018868668345073947	0.23889973636718195	-0.6851765126447663	0.8557392738012688	0.5916093274918485	0.9525936990469083	0.6159678836990924	0.9316909281269053	2.0306209349001123	0.4502414408640002	1.3831087063706442	0.5588375172770761	1.6116353870166005	0.5494349760282099	0.9438033691483287	0.6431856135502041	1.0378857395413412	0.6756652885722836	1.1411611963261028	1.6413543008995137	1.8354551779483876
0.045844602429734746	-1.0719958066240407	-1.6274738013259953	0.22939725282623655	0.1804462362729771	0.43608293376577106	1.0887673373772646	0.9572248396332931	0.6158317644262642	0.7584047389227887	0.535748864295537	0.6701877187469801	-0.06359259295480912	-0.13481165394727113	0.9996536936453134	-0.15942403977142	0.10221660297389723	0.637714402978631	0.12173493577024246	-0.47490341582984497	0.20090928589933238	0.7603303496385945	0.9737551770156602	-0.38196781006495373	0.4310986250965601	0.34120662201640395	-0.18584143701157518	0.29582120690290187	0.6549578016651297	-0.05866179150328997	0.24336906764346775	-0.659116247609304	0.8194697539781576	0.6276571213794555	0.88354213004475	0.6092555531980849	0.9276671304414066	2.0265022299104336	0.44415680741977115	1.3529742733924346	0.5846934671725144	1.6081837956774365	0.5651216422507381	0.9524463240951494	0.679693480914739	1.0311526801487647	0.6992410192398726	1.1750452569542351	1.6465660117159095	1.8347915467775782
0.0024308301099156973	-1.0442268644261827	-1.6559600151726834	0.2528426938651067	0.20787445160046958	0.44061579716214094	1.0907859647816955	0.9167211349084108	0.556166940792209	0.7554919957791036	0.49654679633357734	0.6916794386411731	-0.05886648793597217	-0.1757678576936165	0.9840508298718689	-0.19767344597805095	0.08908030101705186	0.6039446201618396	0.11769378570974061	-0.4920816292417435	0.2645287990602646	0.7748898479132892	0.9522887784020249	-0.45009619218770325	0.4630255420270714	0.33647776638637106	-0.18912566226155303	0.27937879095981455	0.6252916304078183	-0.136771013574136	0.23884646762036837	-0.5976213218431586	0.7565476670067296	0.6610992960431489	0.8362318777364021	0.5923769936964326	0.9379571428436023	2.032245425961043	0.43422553715942025	1.2760253624663556	0.5974273405787054	1.6093166746795577	0.5804540486148755	0.9825428360916749	0.6907056701721888	1.00860203287469	0.7417680345541732	1.2045099971816002	1.6411791588013176	1.824599306879365
0.02242608342879097	-1.0536234043218495	-1.6867288847749626	0.3127742509049507	0.19617960449817717	0.42955479496734084	1.0821112397152015	0.9121210864060127	0.4782759604935033	0.7253989883575056	0.46204134901754956	0.7582149408938024	-0.0590960141788031	-0.23924734969062963	0.9880606222542585	-0.20249602462905408	0.0707679616583082	0.5832784269598735	0.11972586622870666	-0.530701052007142	0.3124335458315274	0.7927881249386707	0.9608085390141048	-0.5079825304839517	0.4949856330015395	0.32853521753559684	-0.2121272386836195	0.2530531077295683	0.5882384690780361	-0.22645259836818887	0.2284770565795533	-0.5569178780907496	0.6956615036102555	0.6716678513737936	0.8010209702840945	0.5747690211163715	0.9372747177114615	1.9881255192978293	0.40702349566933665	1.2293327890659917	0.6027569255384994	1.6415079680499673	0.5850757008963028	1.0041597743330795	0.7121884490131835	1.002000327366797	0.7816874216300604	1.2270588427248987	1.6609342007618069	1.8106396625806074
0.031451461104434975	-1.0735051720875965	-1.7209470366019666	0.3257734771666969	0.20816025463378302	0.4109163674547707	1.041193738981279	0.8967874392548587	0.380967826854373	0.6488302277012039	0.4135254051093777	0.8147867162649678	-0.05627243974554839	-0.2636545416230319	0.983209861426736	-0.2375703511562223	0.07095360676877137	0.5752565746349116	0.13190022958732853	-0.5727036418193199	0.3752554363611009	0.8013458365900631	0.9644801473642086	-0.5436035447154148	0.5226247272411816	0.288240613851129	-0.2297996378408264	0.22651249823606348	0.5608440735363379	-0.2891885800428037	0.2232487350382648	-0.49818016773461943	0.6518811646139507	0.6698059041825546	0.737941859495417	0.54968951958573	0.9070098478085102	1.9389415567016584	0.4025564749081953	1.169304252531486	0.6418493144530578	1.638511912867814	0.6055175862824415	1.0456929554157512	0.7255927878583657	0.9845971104487612	0.8293868628124414	1.2552983492811864	1.6432177141527173	1.7786475193231168
0.05728020832607235	-1.0930952137553454	-1.7163484755135976	0.34895798721394605	0.1324260011539558	0.40630739001036575	1.0482305359561166	0.8584217516708625	0.3136777391020195	0.5957182619726767	0.367572209414864	0.8282419192307987	-0.0568953835689209	-0.30745473302258486	0.9613036672244138	-0.23752077364087504	0.022325001334411027	0.5992309741970135	0.12829395365101676	-0.5914397109028584	0.45877500222746515	0.8247637057302649	0.9399926725930866	-0.6107700543694434	0.556080285514956	0.21617335001299276	-0.23425378388959675	0.20894311142034466	0.497736816521397	-0.38310223909021285	0.22385173248541732	-0.44603639886251967	0.592326497973793	0.6701567051764282	0.7043708348852267	0.49715161806225555	0.8824051123752994	1.9016962420979708	0.3867033578999323	1.0940824193526535	0.6673146131378892	1.6452927527772583	0.6319216551620528	1.0588734174081886	0.7235174993882634	0.9771521599133012	0.8889881743313106	1.253259084563449	1.6353511204745792	1.7479155140865277
0.10043293438937304	-1.0770079992208068	-1.7551767534992961	0.38765540769738194	0.049278620549178115	0.4110427711416859	1.053534383518892	0.8501310904167891	0.2649408103869671	0.5272826597867458	0.33110729926894966	0.8106279806275973	-0.04239947394166402	-0.3190808302299626	0.9295415902829902	-0.23182811665785139	-0.023616394871860298	0.6136269220690251	0.11093120405181467	-0.6321652440115734	0.5549379295846798	0.8562241858688789	0.912132671356481	-0.6615304748233445	0.5812589198215009	0.15048167016380676	-0.22157003586586113	0.16113036990212914	0.45821477264941307	-0.47380334417577286	0.23073353022813667	-0.39777897773988596	0.5381226273267415	0.6545077934116363	0.668645166002658	0.4429912569991285	0.8385562164515499	1.8632166773027379	0.3837296166758727	1.0169292516157689	0.6848268592273546	1.6386304962013063	0.6457725209979616	1.044926562246619	0.6933721627723103	0.9495074447988404	0.8750329542225449	1.2547121185068817	1.6487297566656676	1.7302971099063267
0.1320548320014016	-1.0601534182110992	-1.7762757786752625	0.44452645144901304	-0.01222051166269486	0.37907487096698694	1.0595334678508437	0.8653312877291339	0.26256967718747687	0.4499212094480215	0.3090224819542465	0.7652489720243996	-0.04158981350760618	-0.3670388069578252	0.8828372323044128	-0.2054040072101647	-0.05852772954282968	0.6225741952174362	0.06511980519289891	-0.6654849109780976	0.6175140455262131	0.8490938471725415	0.856973592884775	-0.7083987062695236	0.6111081184755943	0.10829094127287564	-0.21128433257426504	0.10469607848676603	0.38724303294637746	-0.5566209752748418	0.23488360653190835	-0.353078460185353	0.5051839441913751	0.6207320459595891	0.5982041088255307	0.37521441495358615	0.821349517216737	1.7780106085954066	0.3790472560329891	0.9548818087502644	0.692327820507774	1.6182635401429295	0.6391070771077338	1.0322124852149615	0.6802188832152185	0.9016472495513185	0.8570995263954652	1.2850087002196484	1.6594072576803494	1.7509096739925334
0.12868644536189663	-1.0118621792062372	-1.7944893188048958	0.480740050404329	-0.08775949598932661	0.35394908003886255	1.0666424134857637	0.8513971421320289	0.24315981718446417	0.3450968034146579	0.2720591388475353	0.7066574637431411	-0.03123781749451523	-0.4357445495678198	0.8202335141147469	-0.19345808595519032	-0.11780514228846148	0.6062326712227092	0.0214063627236023	-0.701960791409889	0.6545861086439889	0.8325716536367682	0.816332205115937	-0.7362173623358237	0.6167315839829683	0.07098428577337744	-0.22403516537971138	0.040820661210806325	0.31629134926141117	-0.6372192653298197	0.22420995587002995	-0.2902045166177086	0.47654026569312685	0.5679123020912005	0.5475282972612381	0.318933696830178	0.8144179950551603	1.667085095240998	0.3464283910890796	0.8686634894518234	0.6891902348048397	1.5897519821337287	0.6567317531438118	1.0279792979524895	0.6458966489272451	0.8515540382641753	0.828648664673451	1.298163155794743	1.6200306271046165	1.7193241518778664
0.1165224314168311	-0.9565378044909403	-1.803166012816965	0.5027881317344123	-0.11500486838246324	0.325728437550458	1.0588488231189985	0.8291441887958847	0.23954202902989827	0.275515578752588	0.2343357401194217	0.681456915430083	-0.041141634864434416	-0.48324713824698406	0.7377716924984418	-0.17182449220698598	-0.18896806744039404	0.6062304788292372	-0.06364432197750677	-0.7006800741647886	0.6704119293704099	0.7981117968104812	0.7645072495992384	-0.7484585016907526	0.5915461288449558	0.06261782995882889	-0.2722220695969416	-0.011543839936652422	0.29589849634557996	-0.6948840724392565	0.20946321237292956	-0.2678351200041803	0.4076606035692464	0.5203195261007559	0.5233528943757646	0.2556592750027943	0.7965722354959349	1.5579527235558008	0.3061867506884963	0.8078543462525113	0.7000336686289773	1.5719065868048763	0.6791017250981675	1.0061592635602736	0.5922656270126888	0.8031195216119252	0.7866406555592595	1.2939166051948783	1.589986850251639	1.7262227328390771
0.15478202338778188	-0.912030548931128	-1.7890016929352168	0.5578107919074995	-0.16545531687170895	0.29642996577470077	1.0965294586476106	0.785881773543634	0.27393969741455726	0.24501659405302262	0.1874341271878554	0.6558096127227717	-0.039625468556156944	-0.5407381992242278	0.6669662845918072	-0.1655812564352907	-0.2781151641375622	0.576940563599677	-0.17255561164756755	-0.7233620890513436	0.7050755898256164	0.7747746120659229	0.6755100234267478	-0.7340061097795438	0.5847499453818179	0.05571537320345425	-0.30778267304012646	-0.08700422824529297	0.2454390159176095	-0.7338219071541021	0.18509494150672148	-0.27456070246192654	0.32826670371738953	0.46531131611400917	0.4918678791805844	0.1786302644352275	0.7522810185333597	1.4257337625402107	0.30189405268876535	0.784819838261839	0.6991006161446951	1.54958230756302	0.7093646463904524	0.9803963728501153	0.5279901974510185	0.7749405949396664	0.7394564414056279	1.3504629781436277	1.5659767186815219	1.7447621934200577
0.14919993482865518	-0.9424313678826651	-1.785118720573268	0.5760629066121985	-0.22185969935929836	0.26075150575829553	1.1486289271397816	0.6979165276531083	0.2567131804816858	0.23565532710652715	0.18972533369461694	0.5941103824235358	-0.043584526847991745	-0.5837059996446993	0.6514575297270744	-0.17197746214750198	-0.36895062744790375	0.5653831883282705	-0.2700488987823678	-0.7501632760177507	0.6943297810482778	0.7421735985248454	0.6057188583406636	-0.7072916053132475	0.6129691203340137	0.05282560069203139	-0.3453339937591761	-0.14177378768684493	0.23397427875410512	-0.7777857649597454	0.13203657645060546	-0.2721356652098855	0.2865994124217798	0.4024884145125885	0.4834564322856285	0.1053541996838913	0.690898361430196	1.2717891847890181	0.25931443642926616	0.7621909441651976	0.6498251109430888	1.5049697966940907	0.7171395091089183	0.9683857248809897	0.4767324956775879	0.6955297829924133	0.7088791659317093	1.3727074714876688	1.5504377910468368	1.795089517882488
0.1833154174773795	-0.9702658427547112	-1.8016336409987723	0.6223650213242298	-0.283507946197248	0.23502767588132462	1.256609374959162	0.6289103863562955	0.2975710422601066	0.23203138516183777	0.18668959241448416	0.6013673495163137	-0.07478159074825505	-0.5797204969885088	0.6355944197057772	-0.15521235215710377	-0.46030120724352486	0.5616600426562737	-0.3820050854707545	-0.7576149579714017	0.6875740968164903	0.67472997362784	0.5296853771880318	-0.6655719777232355	0.6161497980625479	0.09686609789126271	-0.33969896658108045	-0.22502174517473392	0.2505652544433397	-0.8017040679607478	0.07341516668530337	-0.30314948576407447	0.2783256490300875	0.3330460311730895	0.49956478818543976	0.0436566613980766	0.6275324490809665	1.126851139419019	0.1586283011871444	0.7664528477746545	0.5999705163996267	1.4886086264578053	0.7267233794516039	0.9120588374948417	0.449247577646722	0.6554017576228426	0.6809284145530043	1.4017190770432684	1.5802643670301497	1.8722687850426862
0.2205689431085786	-1.005478028365987	-1.752599188450393	0.6503650870705014	-0.32256710235871433	0.2141941735906024	1.330499580889644	0.49275645641464755	0.39036012821389476	0.22726018035024617	0.183470343469883	0.6404708740410591	-0.13425691472557566	-0.584485050339419	0.617981715511904	-0.13797562016173529	-0.5245727731298837	0.5199466413447323	-0.500031834799197	-0.754618745600281	0.6608949364725982	0.6271771479555337	0.4713108775209731	-0.6437658793535844	0.5423967674772476	0.1254328332458833	-0.3086150912469881	-0.2882688650531257	0.27122959412032116	-0.8295982504375343	-0.0076449697831013404	-0.3518388751909049	0.2764611428267437	0.284345685562675	0.5222289985863613	-0.010329433342729488	0.6359722677260723	1.023002447597922	0.06853304277171035	0.741539084333285	0.5462625465278115	1.4271216642679665	0.7659559222004574	0.8747742957645406	0.41583037159888087	0.5920439150272305	0.6575529799674963	1.4112274587023383	1.5751581114911892	1.873439793037727
0.24456057729996913	-1.0227575147793009	-1.7128269115993358	0.7179822775333399	-0.3371430570577008	0.227216471701733	1.4114399389724683	0.3610130553099602	0.5577588314634655	0.26002848629615566	0.16431397447163437	0.6554882653226818	-0.17284906338573622	-0.5935896567067043	0.6358136400878737	-0.11689288769516723	-0.5891161390407624	0.4849738114574569	-0.5774971897933115	-0.7639301007876664	0.6033588614780179	0.6055073488043352	0.45350910480099155	-0.633374969500126	0.48591485726280065	0.17905818416205904	-0.3049860880132602	-0.31771264951199657	0.2733361401241581	-0.8648267056142027	-0.06579448041975144	-0.4541055941246802	0.2625329337240884	0.22548856227664832	0.5303511985824085	-0.04896018370283538	0.6658993486004057	0.9527501669956064	-0.052982355245934774	0.7191301055763869	0.4983837578869161	1.409759195268263	0.7975664202089743	0.8112020486417968	0.3800344800299669	0.5546177921534999	0.6090856111647593	1.4234258391833423	1.5763804059933897	1.8872011091888783
0.2720290213203618	-1.063749259462512	-1.688139823354733	0.7640201975765566	-0.33657500133931384	0.21554927548151123	1.411622152716123	0.26232235042984364	0.6816015639804938	0.2757956735318029	0.16390989571618966	0.7390978592330646	-0.22265537641714178	-0.5719070848536337	0.6776824519807071	-0.05911177664598085	-0.6137362917028443	0.47506534685526364	-0.6561269669438851	-0.7757682924426804	0.5332401375497114	0.5945028171346828	0.4390135252102164	-0.5447469773715483	0.4137291452355639	0.26294033847362247	-0.3168900463138143	-0.3323599300334614	0.3207970466187981	-0.9094893090455718	-0.1348062273823349	-0.5340005925648097	0.3049868007384683	0.15589583461720471	0.5373654358809417	-0.06995492928742299	0.6605836219983574	0.8564036290042217	-0.1534899378361118	0.7202632031259403	0.4401233989399838	1.4202231003245482	0.8077814089548438	0.7515123466062742	0.3288108939743131	0.5252328726274896	0.5453631132777887	1.472680100921917	1.5555156784994697	1.938105010806177
0.29892123539383764	-1.074862332630458	-1.6613637942824997	0.7901691366236033	-0.341861469868553	0.21838588295024403	1.4452866868089782	0.18988280707527555	0.828527043955987	0.312530840835536	0.19574729769580415	0.8109759946633452	-0.2631767798451484	-0.5584742209558439	0.7443494276497956	-0.03194993682034865	-0.6158008031790577	0.48390992367788044	-0.7175849300258569	-0.7847010767755763	0.45047845155527233	0.5796412808968023	0.4360064139656303	-0.4641791608404975	0.35332603202163987	0.32509861066601065	-0.32533894938504815	-0.3074540964698212	0.3619488079855537	-0.9274900996538286	-0.2232490308168546	-0.6058535988100366	0.34023210176620905	0.10359224740514103	0.5542851538446407	-0.08768274418440485	0.6518124049278775	0.7636224404999725	-0.24498323916235712	0.7353245041707799	0.40164337472309286	1.4084621900581926	0.8157319131157053	0.7303475438901886	0.29990263175370874	0.5161573747181402	0.5190772128555511	1.5160814179102609	1.496242658889633	2.015167329407599
0.3117790984229897	-1.084026337230619	-1.6241141483962973	0.8028844229695142	-0.30289462276132445	0.22855254508063308	1.4732797528897703	0.10401433485014325	0.9582081729253753	0.34407361161974104	0.23699794420036646	0.8873327450220836	-0.282728144567383	-0.5487718851998986	0.8144350007275257	-0.0901153795483383	-0.6561459807217098	0.46463647727629287	-0.7824981303241667	-0.7618009644566316	0.3665005172947526	0.5912713050617312	0.47934070243879184	-0.3843982981041386	0.3075307757734784	0.3498784570366096	-0.33673230745973615	-0.2972567918446366	0.4002743974815878	-0.9406204140005275	-0.2879811642770391	-0.6562886323016114	0.3718030194058505	0.0810264690097367	0.6106401321694108	-0.08313049917257014	0.6257494707758549	0.7302804421270466	-0.3403621435690396	0.7844959966855926	0.35385366859264294	1.391638609268752	0.8347607283664138	0.7082400190590494	0.272024927417282	0.5298772879733428	0.4723060621315696	1.5537338328964185	1.4284862247332923	2.0201939030244147
0.3504183940397852	-1.1101400509159218	-1.5674698795734208	0.7878529049193699	-0.2576117061352804	0.24986311935100325	1.490019470091169	0.064711445388364	1.1119550528226623	0.4115734525061211	0.2762191531260747	0.962493026655801	-0.286335909173007	-0.5084213110746103	0.9032972619296145	-0.1493589566770282	-0.7063265133523041	0.5233892760414417	-0.7977351791871454	-0.7855270319440566	0.2762724706391586	0.6163701450694739	0.5141866513539	-0.27101455639801325	0.23178638793927617	0.4260940191354871	-0.31360978945937423	-0.27547084128175175	0.440483260356462	-0.929730157256753	-0.32450276527198585	-0.752436438187142	0.3858882698225926	0.0784177878203352	0.6720376889525688	-0.08588663155066135	0.5647743287474195	0.7366071844079229	-0.4108530129648603	0.8309752893229183	0.3137560469169817	1.40268125255045	0.813367203752833	0.6889353826791486	0.2854474883075676	0.5983823263644854	0.4381963951874407	1.5859298325920155	1.396827687070748	2.0854647620866005
0.367705292447284	-1.1354318580294733	-1.5255985424581975	0.8270310813717956	-0.21747856963123863	0.32186564961268194	1.5216921178361598	0.001880909143600254	1.3136489716988673	0.4839082013411221	0.30086649099645846	1.0391544377112099	-0.28604113987523566	-0.4974393022585006	1.011150116591732	-0.17540170062204352	-0.6868013690208635	0.5685721977170074	-0.7899253201457853	-0.8456035342821828	0.23036762916537618	0.6491576711890659	0.538527494539566	-0.20244693866153046	0.20363030567815713	0.4709636192520715	-0.25856700952252043	-0.24249981616875727	0.4708948248151311	-0.9267438520210854	-0.3834445740365792	-0.805183048901491	0.4338648704780562	0.059486108834328436	0.7382262039045134	-0.08118757313029606	0.5351401885610804	0.7752263586304594	-0.49197193095266945	0.8641371538847995	0.2675046561422455	1.4042594205628294	0.8039470669581428	0.6870653397225548	0.28213026623008913	0.64707134116831	0.44616062091154607	1.6042451649230962	1.3555368520333346	2.1170684146878944
0.3411230708034235	-1.1513647536860854	-1.5014434474485903	0.8561846938221128	-0.1483231114399809	0.3903642153058923	1.567189523407436	-0.05280821828899025	1.4666896755321392	0.5342402100597765	0.35778369843375807	1.1169558715083399	-0.27962978519552795	-0.44846773668662765	1.1413889804295436	-0.14262503062522922	-0.6894979578969875	0.6572771299293942	-0.7734525729016678	-0.8961463094325571	0.18762857094519075	0.680808804749238	0.6375887679423895	-0.13860932373784576	0.20180340797707647	0.5245010653350842	-0.23776978233610463	-0.20020600246444933	0.5343628245126963	-0.9340364924056195	-0.42286366118371277	-0.7988333882274602	0.49457989033258726	0.06468963566537214	0.7727201222218146	-0.058215715124670254	0.5453033018417142	0.8055948728348181	-0.59203499050125	0.8861057220166947	0.2183614852087082	1.3878672081314547	0.773397363875732	0.696777940477574	0.27677662937872877	0.7038596130456749	0.44567021044139415	1.6076888419410102	1.337475261487095	2.1278013859697054
0.29479774279300647	-1.1335166127773981	-1.4538329441840976	0.9057692518715157	-0.05574778108409893	0.46407387493064167	1.6314762729471313	-0.022255842788362106	1.6552357566420413	0.5820705839928255	0.42731174234335373	1.221220154597522	-0.27239329199965934	-0.425692436508763	1.2254446867082138	-0.08648816987848619	-0.6736788368668039	0.7546632479561679	-0.7328039169390153	-0.8772154050683237	0.20904472575851693	0.7609806596171516	0.681116586833498	-0.09870202095943473	0.1786683877896106	0.5497471174556251	-0.17681815592904565	-0.13833608108228618	0.599892476610738	-0.9372966944527852	-0.4443792655301203	-0.8414506156060572	0.5866716689012963	0.0644631636254105	0.8385188892337047	-0.06065434858675228	0.5744204878727694	0.8673954134919167	-0.613177906068811	0.9382287892416601	0.18706640510684797	1.3930391815532366	0.7579151165070651	0.7088598616836876	0.29527514339971656	0.8215190342892352	0.4249663980626627	1.6440065116413165	1.3121490973903909	2.1041611690174653
0.2208949542857531	-1.0912501518833688	-1.3762472242684463	0.9234919981354276	0.03324347272358502	0.48803892662623244	1.6639859372537493	0.0016772908784867756	1.8310650788155205	0.6179346571551491	0.49611098583068686	1.3138703958370128	-0.23971679774547683	-0.43343384131710144	1.3526853249911042	0.006345233246602955	-0.6349288887293638	0.8363571366233205	-0.7061278243919451	-0.8642265044373278	0.22497861940147348	0.8616125210721263	0.729136452707618	-0.04783873351288194	0.08824291981365025	0.5508008830781371	-0.12925504569611748	-0.04185957913195667	0.665339248210268	-0.9197228083788251	-0.44358726246574987	-0.8758918859359183	0.6694101243072199	0.07424172051961267	0.8910208782529709	-0.040099387292560705	0.6032942603909724	0.9244200563091844	-0.5476511336611533	0.974313115248781	0.16309494934083973	1.3978485735433737	0.7713243979256522	0.728898977240151	0.2949846030139022	0.8966129946405651	0.4211290274636988	1.6877790523734206	1.2768702985544267	2.0625731543111927
0.11163567515915762	-1.0004523064429367	-1.3318257891463436	0.9643951748500967	0.1699017020004184	0.5437965443501559	1.7049868387685714	0.07891644384958012	1.9534294465155342	0.6475573933101011	0.57609077210736	1.3570689015606294	-0.1751401722021394	-0.3911570917804813	1.4440219706607924	0.10242716422203986	-0.5880852782630901	0.8739903782943174	-0.6658585471904257	-0.848504832351108	0.24150577287189628	0.936695380947629	0.751369757788042	0.014288691714556162	0.12028858121925948	0.5961512891074974	-0.11274179597838596	0.02005566607877971	0.7196007386861467	-0.8709124709922733	-0.44740360470810836	-0.8536509862230053	0.7144034876543667	0.06876488491725845	0.8929806485553217	0.01708578771736833	0.5930114374174262	1.0070382835303453	-0.5154666656572583	1.0355163894209032	0.15012720642253735	1.3917151084083472	0.7678770624969412	0.7441292340746573	0.31279159042321825	0.9729326509283485	0.4205608920359091	1.7417006134384692	1.2306457352787266	2.0914961245042667
0.002184022740116587	-0.9310384067772196	-1.2785643033938172	0.9693776023640233	0.3047684255553886	0.5767865474556108	1.751881995682401	0.17500131672292246	2.053455972039837	0.7068647495559042	0.7005955989650909	1.4178245469161916	-0.1307555962213004	-0.3319995755319624	1.5126700090887917	0.20878053940275892	-0.5447797729230569	0.9415894847190348	-0.6442565085637084	-0.8510203329478598	0.2926585273279746	0.9776412870293072	0.7693088521515458	0.07961584079115451	0.1527868978040926	0.6486514807600577	-0.07317122332984242	0.05472227009559709	0.8032449597401321	-0.8305762818360243	-0.45197738801254206	-0.7723525008907279	0.7612350695568147	0.07542998994110338	0.976907597269571	0.05027293298202775	0.5757990322868596	1.0499647791627633	-0.47558520684458916	1.0981696433726307	0.1399344578253383	1.362072175171182	0.750699924825385	0.7911025970979113	0.34816027626804286	1.0052019610257057	0.4337358392312095	1.7965841090976749	1.2022051253217734	2.10466563942781
-0.0927159324171373	-0.8428066940205559	-1.2262569359431843	0.9775537664692019	0.48344307356012867	0.6477628972482462	1.8400755967203104	0.2272494339075482	2.1464926055773166	0.7990358964838861	0.81712944766722	1.450824749216038	-0.03699388111850626	-0.2871998538616755	1.604841499101493	0.25865639557031184	-0.48423804055950753	0.9510537011703203	-0.600390137584021	-0.8457384075292188	0.3657008975398046	0.9979469518495139	0.8070385555806181	0.09438774629852592	0.20834063237278483	0.6897840368585808	-0.01606053137535259	0.10512192202598962	0.8219262772331739	-0.7987549701959387	-0.4643404325498774	-0.7007586756280191	0.7811222229602579	0.10719504672288635	1.0580621879951286	0.08478526554646212	0.6106162940579312	1.1547302345146142	-0.45710366149406045	1.1965859335155038	0.15353802572352906	1.3165471311790495	0.7549708896167412	0.8510719638491151	0.433036942622042	1.068914810950726	0.5072211964648974	1.8098789485285156	1.23842932146948	2.100433347206046
-0.1875350522279125	-0.7516137499734874	-1.1828633464463034	1.0109154843327386	0.69090838302943	0.6963005538442784	1.8864946691875026	0.28117188658973913	2.2147465318248827	0.8904958446108638	0.8923494482355483	1.4878597643130016	0.05399184975537262	-0.27499207461269454	1.6957747518501254	0.4020447397013773	-0.4239441946130288	0.9661235215621504	-0.54087241120675	-0.8314998452160453	0.4446329563994559	1.0384219691650933	0.874575201853182	0.12437505310828412	0.2290936321890324	0.7963406408224492	0.010735587065733753	0.12347083414886457	0.8416343034657905	-0.7694956328912637	-0.4627001841580579	-0.6434367550587765	0.8189479578559984	0.12101097522183057	1.1518455924764237	0.13819862702158842	0.6675489230627958	1.2404628863857747	-0.40001731520119177	1.2708195395347301	0.16014113904511448	1.3005645038629576	0.7509321287661789	0.8781026321483948	0.529015491188833	1.146136586953676	0.5361122056779755	1.8303742590299585	1.2906399209788124	2.0778269831935243
-0.23203261147749207	-0.6476582119304439	-1.134551710793298	1.0514718953455973	0.8548250127022664	0.7545400332059143	1.9066503951821183	0.3645454391731791	2.2612149398065884	0.9596822404326648	0.9866123544815499	1.575631022056307	0.12786785396999883	-0.21747873936910872	1.7781925810631343	0.602308239943061	-0.372271503821361	1.0108310400216798	-0.474409260390503	-0.8208967911586477	0.5444056475554768	1.099154946583018	0.8993920158202087	0.14274954268452417	0.20272371641380885	0.8869171480892379	0.044920763512632036	0.1801957771430387	0.8737319016553993	-0.7500042991547957	-0.4633961337808584	-0.6179396892047353	0.8679490648279827	0.14232633763695668	1.2234893529666824	0.1747216243516376	0.6991397290209885	1.3108056181663432	-0.40096929692839395	1.3010706575507995	0.18385282253008675	1.316520696977625	0.7628013225090723	0.9073286985647064	0.6244787608135349	1.1993677487217071	0.5880419253083835	1.8259527779385423	1.365274999372057	2.1127377195959642
-0.27874209278585355	-0.6149284462965544	-1.114966264196245	1.087142548963001	0.9733079442344834	0.7806512292202062	1.9786920603366185	0.4492086332691237	2.327913042799662	1.0461501140723126	1.091768414219685	1.6262031253026623	0.17268708976280572	-0.18810187607277656	1.829022325256211	0.77718014252392	-0.30651297903569885	1.0350004472136605	-0.4583401590397556	-0.7626094245977253	0.6717299795849548	1.1355243249145395	0.9483762753043863	0.12839819353449505	0.230599819045066	0.9338725926592684	0.059720044300457645	0.24630353217717738	0.9129766146285172	-0.7255501278319716	-0.47362687924271957	-0.564355114659777	0.9231557955563702	0.1702057602148331	1.2933400278081986	0.23096062105440712	0.7546828582919156	1.3774133818121292	-0.4094054931526488	1.3473723476732438	0.19931508332402684	1.2929707343856975	0.7786150062718639	0.945757481949963	0.6791256617426022	1.224700283624974	0.6453380682700195	1.8382528451602738	1.440021453339014	2.1400704661909993
-0.3357302704446197	-0.5718614297988153	-1.0821590509490115	1.0549279336728916	1.0741037509050735	0.7596790906277059	2.0434235311469053	0.5468291377906949	2.351463335775067	1.0877911614918545	1.2000236162153683	1.6533162907257832	0.25888609639502913	-0.1208359439593231	1.894716411454701	0.9389870279691879	-0.24804828282534747	1.044854678924704	-0.40707839340639473	-0.6582212391662176	0.7108828315055906	1.2071963893795394	0.9782611889115724	0.1067411796626363	0.27823371567575544	0.9857835419299533	0.08896995398242905	0.2970840379004948	0.9353583338660039	-0.6915932178529249	-0.43093921225754317	-0.5093912489156589	1.0013530597629614	0.1879085703851048	1.3266671535502412	0.2647094395756006	0.7845212695462366	1.4064990320980353	-0.38659497528659564	1.4124365511249217	0.25175555489937734	1.3021810718225502	0.7866756584559224	1.0231742895489109	0.7800153551654939	1.2577099839669807	0.6841196728217834	1.8407983096472482	1.5019452609390016	2.1694072543612832
-0.4029852787148579	-0.5079818701661364	-1.056757819611779	1.0305062615118992	1.2111540628897821	0.783922774106282	2.0737949701319223	0.6953618284273555	2.3932695975972447	1.1307264849978769	1.2826353882202837	1.7136502759218506	0.31996946575154117	-0.0650343805978462	1.9364866084480892	1.0278482975142311	-0.16082699568449302	1.0243407993744778	-0.3595656162350703	-0.5814846907972505	0.7708069955628002	1.2791703079745156	0.9767157385505776	0.07265863705112285	0.3210688473310818	1.0407178474172494	0.11416265165502008	0.3758305708218313	0.9467026020997805	-0.6670774147675719	-0.38547213221714405	-0.5017019397032966	1.1528135883193447	0.17561511917032846	1.367965727726612	0.33574031151986317	0.7564896872412776	1.4831910433259685	-0.33665740035356545	1.4789273045573503	0.29643971533723534	1.301506833196949	0.7902341342323638	1.0471370554358728	0.9121247772303483	1.2546548333455452	0.729785038005823	1.8367146043200493	1.5489200984283127	2.223023670538894
-0.43644369607018696	-0.4154146425226287	-1.0605815209883074	1.0520990761918738	1.3545639361592454	0.8091355525178751	2.123909239075448	0.8020254689249485	2.3998509029808774	1.162340468954548	1.3537269588106413	1.7482164611580262	0.41632914754655725	-0.016706889701560316	1.9857604598857086	1.1038838214649886	-0.07727442451958938	1.024380031678714	-0.32224098600518036	-0.5444796849758877	0.8198794604969155	1.3029298311345472	1.0085115177396564	0.08868565750547122	0.33642331405949444	1.1142200242488514	0.12142009120882769	0.4113134491959993	0.9902560384250085	-0.6187438238310939	-0.37483836757217515	-0.407222132946819	1.2514345888535623	0.18786717714795614	1.3357355340800066	0.42757031909884197	0.7437703326629929	1.5516181159550761	-0.2937907924302444	1.536236360577287	0.3507948031644152	1.313604986300411	0.8129474504752439	1.0860227953880728	1.024707658229635	1.2638824437445684	0.7967849592685814	1.8172506879031278	1.622911097922416	2.2659749317587177
-0.44211106962789193	-0.343727181854034	-1.038993004210794	1.097857299099607	1.4674360748505069	0.8792719294232672	2.161478090233269	0.928434375769984	2.4551551626191928	1.2252745659160107	1.4107224900288557	1.7587565211037617	0.5067942270865061	0.023064649508605244	2.0003314405442874	1.131117132010751	0.004723162822564247	1.0620061192236443	-0.2647201344630485	-0.4930944184553915	0.853002183185874	1.321569599410391	1.0797989068687608	0.10738894568836069	0.4227162882793743	1.1569718323248595	0.1086286295919227	0.4404075608742316	0.9917622320998831	-0.5703028680004781	-0.35460771074471237	-0.3038831483870567	1.3172064211705916	0.22609121197319645	1.3201921901310292	0.48530926110134154	0.7482539114283234	1.639428664325179	-0.31880482690762557	1.5894568007080077	0.3907974893868967	1.301580464424403	0.8198361673854657	1.1328011824581925	1.1029824776426955	1.3030118277497809	0.8494857558288121	1.7993792127020416	1.6810730752642584	2.308603719437773
-0.37655523517280853	-0.3520954929521186	-1.000680817488392	1.1162789618345088	1.5085768001850377	0.9149612628751058	2.113533724478354	1.0273042292233294	2.5871885259940477	1.2665749407135585	1.4911617207733951	1.7933310496916472	0.5673518314642415	0.051692334863969534	2.0382558137756948	1.1570396751991836	0.05010876244065765	1.1330108204343072	-0.22531117879065285	-0.46085945263338973	0.9262557349521382	1.3289201702916928	1.1887403561487262	0.1355498363176615	0.44697442037556545	1.1905907538849707	0.13733430217156456	0.5118844635025457	0.9993662521956999	-0.5906110251080994	-0.32910260855304874	-0.2836264321980094	1.415557001217056	0.2714153323713434	1.3469720407291332	0.5145077947509351	0.7483337939688751	1.6626293915470594	-0.284815990144632	1.6781235107889252	0.4283886571548983	1.3190042659272074	0.834813321566679	1.1558131868174453	1.1769487957246558	1.3180483291384286	0.9031084182561304	1.8220774510824378	1.7534863158005265	2.353291908956588
-0.3344511437876805	-0.3231218065278174	-0.9787827905162796	1.1543284444847175	1.5280896916290434	0.951332904400401	2.094243934377436	1.1028199932057163	2.6563780756358897	1.280466173962735	1.561344074943133	1.7943190950729906	0.6560661244007443	0.049801148155494065	2.0625133260852326	1.1749880069732401	0.07102223103075045	1.1674060123362726	-0.1931287149743096	-0.43874836416026464	0.9910595424017169	1.363720072597227	1.289348243655286	0.1516937386687257	0.473666194135674	1.2114602728463477	0.17083795392764628	0.5878714768365493	0.9964415269116845	-0.5845174750846519	-0.3202140805905991	-0.2892047013718559	1.497187952534358	0.2955019663432684	1.322397084923981	0.5557817777918135	0.7537737949804386	1.7307958498281237	-0.22779360492378067	1.74645733107184	0.44664213308926193	1.3268053091894672	0.8530820162248738	1.1834034998702692	1.2183685165803788	1.36643464360621	0.9864189911639762	1.8477945527259685	1.8181603723681192	2.404695298560424
-0.30371739673476045	-0.33310750630400665	-0.951681493841128	1.1944905053822845	1.5101249295350545	0.9836487545089746	2.1118363873378927	1.1885301097564234	2.7427402407206056	1.2982414793695607	1.6004788351752317	1.8011445985680141	0.7460858662113251	0.06652004239733869	2.043364663369222	1.2534043533832304	0.08953325111304078	1.2426731880130473	-0.1752841466336767	-0.4020327772922248	1.0340730196682852	1.4243923850560212	1.3387386493563214	0.16350864142460303	0.5144733685805176	1.2554336580139756	0.1742299872564016	0.6634776363776279	1.0568553005463097	-0.5182772078043097	-0.3054068943454363	-0.28059595582594066	1.554709160066566	0.3129902121171421	1.266550372230471	0.602202771524465	0.7399883508395353	1.7905919439731686	-0.18992506129139752	1.7669642045247027	0.4880720212653932	1.3033673777722066	0.8588236059745921	1.20762829588444	1.226726361267776	1.4032770626548778	1.0312424829413822	1.9097123782143233	1.8303857841802393	2.4135764689943877
-0.2694298608715129	-0.3674610024876964	-0.8750520606780565	1.201573060215076	1.5019110213645903	1.0016660370224018	2.121464573833231	1.2914335320057362	2.8155338702368415	1.30232146549513	1.6595285962799398	1.8197470638997733	0.818358713377753	0.11342254259066878	2.032958184520513	1.265914836828641	0.08260010296828357	1.2787461378667522	-0.15029144604081102	-0.36141151057917875	1.082454622492076	1.428162804182581	1.3477623105755625	0.1753519453890282	0.6257532187313599	1.2603543699289292	0.20524016381622	0.7550050435135808	1.1082372249841572	-0.4685117839361602	-0.2904756765305113	-0.24181217374942848	1.612632869826457	0.38093976253463924	1.198769773712076	0.6394574815387847	0.7067629198658267	1.8826040857036563	-0.17539987355387845	1.814281959191531	0.5044382954638194	1.2929467384466555	0.8812858641105452	1.213021347582699	1.2390869818628725	1.4237131469460549	1.0846837451434195	1.9457080195568395	1.8494244702912048	2.4085151568115912
-0.25356536791856493	-0.4542025867916141	-0.8269906642342295	1.2032508840234872	1.4910865261567472	1.015382875821852	2.1788174165276777	1.3627348036153706	2.9189688331903616	1.382939441345056	1.6647800642412776	1.7979099452896954	0.8866327294590945	0.1401757606529952	2.0277813517750203	1.2950214994714149	0.1084597626330344	1.3119712839894437	-0.12410828864938903	-0.3095127054915664	1.1173820687370672	1.39545997921426	1.3863834409447873	0.20061809745480508	0.7799016846192794	1.2803535042259924	0.23199943287016947	0.8206845050718163	1.1233881520117526	-0.4208535793773394	-0.2670253322327184	-0.20364162262627925	1.6238189760256514	0.4095157255579056	1.1579712534965303	0.6883235585804356	0.7367017548854127	1.9929076337654632	-0.13607381218620285	1.8907257375729987	0.5271595816150128	1.2887033348253323	0.8862068014712181	1.2479212327376032	1.25719868235975	1.4419244248154033	1.1011886461964118	1.987098063147552	1.845530642093983	2.388365404536686
-0.2109133760382218	-0.4773371005500412	-0.7547101167475272	1.247746096494104	1.503506709404455	1.126652507546843	2.2195762055601977	1.3952619086082922	3.0013422880152705	1.4356123110058008	1.6469602245081396	1.8812707789598648	0.9659187152188927	0.17780446057833718	2.0440995556235206	1.3275740113005479	0.12624568497846692	1.3540248524565375	-0.07670529718487706	-0.2896090417077188	1.1359974003676316	1.4240230641381633	1.3744271480164294	0.22326259950078658	0.8951512586843581	1.3105922143683322	0.2388042863614495	0.8207435262736439	1.141107843207961	-0.3773326044159854	-0.2727432972346512	-0.18582429706646938	1.7175553208090826	0.42557528091643865	1.0912410134203585	0.7010983071638416	0.7706643875904973	2.079969161676187	-0.06907119251760449	1.9341485781530217	0.5432872141448575	1.3012010299809598	0.8828507598995715	1.2914241494027405	1.2995457028440651	1.4662190294691613	1.1005600440268617	2.02561817243514	1.8717735887370903	2.3584127334237315
-0.15513194402890576	-0.503727531236996	-0.7003234942156618	1.3188903265815817	1.5487050034802003	1.2358493906423098	2.2545565163020522	1.4360866100477543	3.070736796409201	1.522256040754748	1.6548527609253256	1.919672820144689	1.0241104261734058	0.20981015363618555	2.072281662256242	1.3856778705621804	0.08137485722599694	1.3759337865897439	-0.07217535839123007	-0.31097101804706967	1.1974580229281806	1.4169721413883238	1.3899247101078194	0.23472248714981664	0.9692757145468572	1.344970650763186	0.2490673131071152	0.8100328485533179	1.1864928854217711	-0.3507767780390577	-0.30325452713357864	-0.1989050081514641	1.7712200482245635	0.4439272277701053	1.0999086154079918	0.7702077051033709	0.805012738848531	2.1282244115056805	-0.04526588130500277	1.9427549696134427	0.5187265380759765	1.2666144499452046	0.8711978929049392	1.2771275459130973	1.3108221117555132	1.4953303341621653	1.0965188501192142	2.0763201823597965	1.8988712781551982	2.3276504184423232
-0.05773632733064314	-0.5310292888866103	-0.6362527154829548	1.3609515016559883	1.5439595157136707	1.2604804402582066	2.2941519772692494	1.4511078185371902	3.1039667322673488	1.5731345872489884	1.664686877815189	1.951634275156647	1.119055724744353	0.22306330096262134	2.0724445970832654	1.4123470426569542	0.08281716540462403	1.4094739450376246	-0.05261858435074078	-0.2733016829595317	1.2680219627652882	1.4102309775964685	1.37864687919788	0.27525101174750155	0.9988517699044461	1.3885413637411923	0.2898661986602219	0.7683271310128801	1.2378681687940325	-0.3021321731231722	-0.3401260215681666	-0.1819297473871769	1.7604718230460423	0.5198954080443711	1.140965741961121	0.7975872505161463	0.8440578411372529	2.1245625000917947	-0.026481321978022478	1.9718415570329806	0.54245298929811	1.282514477095123	0.8608856563548055	1.3050404648296492	1.3282869296512223	1.5461584235220118	1.1212157349569423	2.094496839855984	1.9356408815974284	2.275078927257332
0.06103541805478152	-0.539802211398875	-0.5735565899218702	1.3666617618208394	1.5318452482220555	1.2944205097846697	2.2819397112942466	1.4720261086634814	3.1349980196939975	1.6579031404478457	1.6190703528823829	2.040983549516632	1.215781982382593	0.26261821470320246	2.075296518400404	1.4746446512296294	0.09948402082219981	1.4296601194583498	-0.017640431290000202	-0.2725719362718386	1.3308574622656084	1.4132265397450445	1.4082571495180223	0.3111031681223767	1.0976020626868075	1.3996948937081568	0.28834309065856356	0.777168061603613	1.205152951504938	-0.23315864806137326	-0.34629259998705697	-0.17306400804003078	1.7326301916427558	0.5784934323470726	1.2135397498932083	0.8141608384784851	0.872705546065695	2.1647179830392727	-0.04524665452984726	1.9647627420622331	0.5597584306588484	1.2949290027986464	0.8278521649655255	1.3949777781241128	1.3161652203141472	1.5423069399746816	1.1357201946366975	2.1192611623742104	1.937148090357962	2.2491177312155246
0.1417669393177725	-0.5870070877822784	-0.517469468361948	1.3012562022081824	1.548577542428039	1.3283673752082787	2.24569900951309	1.4853211388729084	3.1450143805266	1.7068707483184862	1.6171735962602285	2.102623269255306	1.2747534751949525	0.28623191332853404	2.124244387815131	1.5366645692177667	0.0569534602047783	1.3832079173516196	0.01607187345096072	-0.27426405116417557	1.4095369991125204	1.4328277557065003	1.4241224543157935	0.32943724059414486	1.2076701301198436	1.4302864285629493	0.289545892448955	0.7710209477528956	1.222073058404608	-0.19004828591997183	-0.3644615446678772	-0.20152470453805454	1.7186368110793282	0.6277313683722262	1.216764362567058	0.8154004355431278	0.8864465983376345	2.2268207334859187	-0.025080330961687398	1.999072318800676	0.5698933966768323	1.2977341001453984	0.7999390681681131	1.4542574857500508	1.326469786820084	1.5646980861030693	1.150753738306856	2.1487869390605954	1.9358727598682797	2.23087652405959
0.16298184227718718	-0.5535031910100778	-0.5041342194591936	1.302789804121412	1.6048873791419993	1.3626581130274744	2.304156601701184	1.4765209882051622	3.0716551180906384	1.776307789629404	1.5880970721706116	2.100641723224193	1.3022780114511217	0.30766830241893695	2.1591618830904578	1.588381827527996	0.05064167628366188	1.3753810726565368	0.0494523532275281	-0.2432746141547606	1.4663510283384407	1.4964266928603134	1.3851370724684129	0.32534091243821484	1.3197351509839634	1.4394222029679513	0.2779685708954066	0.7810044397224032	1.235189162936694	-0.11918827249925953	-0.3954915215919832	-0.1879503739763338	1.6848611538749605	0.7112793648270327	1.196857802685392	0.8196547063877718	0.9448144883603812	2.2918403075469955	-0.05242208701790137	1.991860116361202	0.5890494870856532	1.3257449013604503	0.7841968317717197	1.5360664577164973	1.3192548692950017	1.6198127687532597	1.165443377383252	2.1754818447776283	1.9700254690165457	2.2190571075867767
0.20801973761341214	-0.5632941953252117	-0.46890499135894065	1.3198790706420638	1.6391970569455143	1.3929705326574122	2.407471886458084	1.4400511565625707	3.0252253062375734	1.8497506496351783	1.5569669079820074	2.1524266610008467	1.3304432227513003	0.3584583615886864	2.189274598870136	1.6683722529879383	0.07285481048163031	1.368945820870531	0.08531590644786718	-0.18588759441494743	1.5221873229155556	1.487514458864427	1.3368370937163625	0.33765174398950343	1.3986259728723538	1.4512625483004373	0.27162102774705627	0.7642557816943617	1.2391100480585893	-0.06946813290394446	-0.40901924497324255	-0.15439463867007602	1.695499436442137	0.7521411014701302	1.1974313939933972	0.8356885440027941	1.0186134028593936	2.3799455028990995	-0.10650982545750934	2.021997565056096	0.6130050469451219	1.3740886625966962	0.7443808021972815	1.579039893712849	1.3401342959759084	1.692520662333261	1.137350277216653	2.1985841445167376	2.0038821633509585	2.2042177886849608
0.2682483002529473	-0.4955186125141946	-0.44269709636647125	1.332862076428158	1.6539997013796195	1.4289852536646006	2.4026127970077686	1.436490486749821	2.980287434391596	1.8470840428496023	1.5570990203835506	2.2217791675990832	1.314315648975263	0.442091428724933	2.20837494298227	1.6758385420513489	0.10377678306172441	1.3716516959715142	0.08649990460976305	-0.1609959112813372	1.6196693504037167	1.47950392676107	1.3179390753336875	0.33695045260920814	1.4605932267569528	1.462679755098772	0.24321392968883124	0.7121823775687467	1.2080298611167353	-0.07431607326784802	-0.4030548971211146	-0.16523622291243073	1.7499181538460022	0.8120915505663027	1.2329107127629122	0.823124154603238	1.1040979918619533	2.4780169660356295	-0.15303592958543824	2.045762572418975	0.6553463718802479	1.4436296243444238	0.7187222667395442	1.6194446396421724	1.3595114162716286	1.7140580082112051	1.122690871511137	2.201672589343155	2.041097392427543	2.225683731248583
0.33467433833700355	-0.4304023879008715	-0.4223910013247303	1.3375925806995177	1.6592584771925876	1.5097675393671164	2.385998188653109	1.398045532578434	2.905911363601116	1.8701132633167556	1.500040617817102	2.274676017440159	1.3047182584459651	0.47905428444541587	2.2360626266916106	1.6770007181091189	0.1362107369248569	1.3953041598606206	0.07117281501490506	-0.13609478158866306	1.7246681231281649	1.5316206416503808	1.3007505950385887	0.3446209636254591	1.4862736572330688	1.4540851460000588	0.2212195698485066	0.6286272871098382	1.1745907676787812	-0.03789277728062286	-0.3893096775657846	-0.1626846025434004	1.8038583812895612	0.8718202906799389	1.2565431649017056	0.8109940621964709	1.16906189737596	2.582460850810615	-0.18544842714267823	2.047774983360192	0.7034818619251317	1.4979395021345536	0.7213568883754762	1.6798327464330645	1.3348650879335269	1.7179118373636186	1.132138799911186	2.2405601381140436	2.0797963957585646	2.282318665848584
0.36843904007853123	-0.38394120167164025	-0.39933661188339836	1.3453418884645574	1.6331585003968723	1.6070755440774593	2.387253360427639	1.3392392590395632	2.8488662854710327	1.9236506422327662	1.5069257971725216	2.355089883016931	1.3009290672070832	0.5098256759166586	2.265338082198082	1.691395147137726	0.14794578539255632	1.4000893470861122	0.08364543176698355	-0.11124796961060686	1.815955215892999	1.5935115844548586	1.2811915707786208	0.3558438104185327	1.5059285031830072	1.4479577986805965	0.1864072924210248	0.6072749753392486	1.1936373437790455	0.0331435061680856	-0.39992094301746844	-0.1621648735900599	1.8578289764432028	0.9049191169469435	1.2898175888782695	0.795738695918246	1.1684570724260694	2.642675924493721	-0.210723945762175	2.071121270060374	0.7146256934096163	1.565219077564337	0.7315579845778793	1.7661067456447495	1.32925168570586	1.7311586420734522	1.1597632828291426	2.3035461016352503	2.151704561018696	2.3120540479233376
0.3722132349895327	-0.3394677694275374	-0.3522903019009561	1.2836395907266032	1.6151953359595912	1.6844411924898324	2.3651495131553495	1.287362092241033	2.7711030716671363	1.9604078343091627	1.5240343531723515	2.381600883075294	1.320572516721576	0.5436144185089102	2.2896299793745643	1.747237226475552	0.15030183311116746	1.4097670334280936	0.1152896388069136	-0.08254341907479422	1.885973513035085	1.6245757201938207	1.3075072853969736	0.337682329906401	1.544373189637654	1.4236957633826504	0.15315591723841862	0.6563739336142719	1.2082437034285998	0.10137667984850171	-0.371938655811229	-0.13764875854327052	1.8791329245442672	0.9664103017140808	1.2912037678726151	0.7658889357895509	1.1594440394935484	2.6237144534138057	-0.24781367682225702	2.0883850881866417	0.7563138985282857	1.6024310002289102	0.7450932912121965	1.8530971777015108	1.3359270282287157	1.7639642747731827	1.2209581449381535	2.350700428415822	2.1931639024888954	2.344722140010491
0.3868331602501826	-0.2860131898838307	-0.31186237085480906	1.2533689684384215	1.6123408027194732	1.739541103287968	2.3162831949800338	1.208850464577545	2.6624057262086844	1.9617699028480338	1.5019668638146007	2.4250697454841275	1.3380509939925505	0.5525462827287546	2.3130195547158756	1.7472019148549347	0.22695423473406856	1.4459588340858078	0.14970172182286867	-0.037673680504707534	1.9038295097465372	1.6463645513481613	1.3274421985625149	0.3438268221402962	1.582703162108525	1.3918944541134517	0.13096502733336396	0.6985796609588713	1.2017314745150993	0.1458601780048805	-0.3576426111965655	-0.13213145704780105	1.9318359621688619	1.0488368249574802	1.2470347859113124	0.7393003452882517	1.1664349029709635	2.6826347744449968	-0.2514693276718338	2.112045705356604	0.8064645021532133	1.6345671802764805	0.7542633622244929	1.9873756955907063	1.3536773248310436	1.8049642788325948	1.311667075645131	2.4371817664722273	2.268578609898125	2.3720424305460113
0.39698800795047784	-0.2404967311415227	-0.2451854035241418	1.2217395337327854	1.623304512407326	1.851209583498098	2.2481893970497873	1.140286438630843	2.636719337148197	1.9990915137367709	1.4674572172115241	2.419256675629292	1.3075121502280982	0.5215464154393318	2.3256981316352134	1.8058244312001996	0.2999415313956777	1.4760177024783936	0.1743861642494821	-0.020138505242178542	1.9261473658605783	1.6630391426145983	1.3514374101538922	0.36049723920366933	1.6102794736948849	1.3253944038794825	0.09222214861127989	0.7217070632146136	1.2124966418297887	0.19931819568661407	-0.373742059105202	-0.13095871778143914	1.9939546328969928	1.0832412733084453	1.2072829472706308	0.722385101597849	1.212197328094669	2.817080316755888	-0.2620209818772041	2.10351006724916	0.8258841329287934	1.6463766731893383	0.7838921881399943	2.0649237137008924	1.306715065256389	1.8341342236526899	1.3721187007200046	2.576399825851183	2.304720785274493	2.396153209746583
0.3472540981099216	-0.19007483464265812	-0.19788802453872517	1.1593370793265076	1.637561663586109	1.9155551764453986	2.1751487032148273	1.190671182439146	2.635196786418394	1.9992501107584206	1.5002387864194167	2.374269965005533	1.2611200278134844	0.4961173366757662	2.3493753712228562	1.8716137940660378	0.32499373222242506	1.521162545741024	0.16959988094397865	0.008656968424624956	1.947322581977985	1.6922649462586992	1.3360632047931236	0.3641915810232308	1.6133721006899258	1.3017614261649484	0.07247938081062764	0.7415493231044836	1.262615435593204	0.19689595188456502	-0.3969101624635015	-0.14910671781208823	2.0670185492491293	1.1042359798933306	1.2026709299799827	0.7258224648362883	1.2234048485340572	2.8428528523119407	-0.22627968864803183	2.1159185815137933	0.8332649554521229	1.697513157859276	0.8103435908998444	2.0755313082588835	1.302040098351544	1.8767726328630214	1.417310031843119	2.687939071793702	2.3180352849225807	2.3940439836687646
0.3392625229387844	-0.09696389719911316	-0.1647717347870297	1.175038271299988	1.645152556647432	1.9981468018040605	2.1134163754502686	1.1592220497846273	2.5940985639216145	2.0439387087900496	1.5493326984928388	2.358648643419367	1.2437483297165115	0.4859791028541717	2.3034637080330738	1.9108478295019728	0.43542814990283923	1.5677197519561508	0.17366593177232775	0.014995609556561415	1.995846979138434	1.6885625454196493	1.2925229338546789	0.3285710037334376	1.619617812049836	1.3033133526581566	0.06739133081749474	0.8049002312094853	1.294811321553484	0.21332086307803128	-0.4248653267015647	-0.14399677883133588	2.169163039333386	1.1215100128298061	1.2364637922541664	0.7750470613823245	1.2124782864015802	2.793626537993511	-0.19064222000469971	2.083185296688384	0.8799528913677733	1.7670324222941727	0.8245705477338771	2.134852792164973	1.2945356527764864	1.8859075918612411	1.4350041121507309	2.747732828508157	2.304988432002019	2.352872554952927
0.3121349222692321	-0.07248596361983185	-0.07668302277878172	1.1585974125820795	1.6832945868515625	2.0568996432361044	2.0586477289014056	1.1577236298180988	2.623518130252292	2.0942823790544134	1.5736484578268497	2.383205373788745	1.2687493508146248	0.4802924854001998	2.267144973245347	1.9604564190753944	0.5416415761330038	1.6149773701910202	0.17051531765479297	-0.012037608516855073	2.0454127335991865	1.6494851200791878	1.2629021898498614	0.32324250006820365	1.6306675590276072	1.3105305642139498	0.051781363512657455	0.8521528281141301	1.3334928721649204	0.2713208534855148	-0.4035083512013734	-0.14414933472610908	2.2953686684368257	1.088855738589166	1.2758344623119646	0.8104027349748215	1.174360620408662	2.804637985780826	-0.13153526782148292	2.074228618136178	0.9157871609630253	1.7814274078206984	0.8112208057872884	2.204982530199369	1.3085443561175962	1.8624022833181264	1.4678892016018348	2.8141722348807208	2.260592376899388	2.296391245086941
0.31649869608344927	-0.006675726847285174	-0.013559712432531004	1.1178539928660327	1.7322659247605756	2.0966188077775674	1.9290592179107313	1.1759035585649364	2.6471030266533746	2.108417727327109	1.5572960094108512	2.3980388904346066	1.271086737137265	0.4586294172458599	2.261734413299711	1.999776614865637	0.5781973309192457	1.644797383084287	0.16122977685888287	-0.04861350439273619	2.1102949994755003	1.6669088316742808	1.2346849195915497	0.3132551058469586	1.6715274398974291	1.291323213773373	0.02260987688536208	0.8943351696995148	1.3782244335250813	0.38070215935014623	-0.4145834360925951	-0.16975206877608193	2.3621717432801868	1.1169704788850796	1.2911510661071361	0.8359932965320255	1.1373601688043156	2.804040523984674	-0.04897139359148303	2.033521082463007	0.940013007642135	1.8355856192458908	0.8236973021445662	2.2953981820318727	1.3009022328684245	1.8305947055814833	1.4989048609535156	2.8856044236011296	2.240189555854585	2.2402102646559197
0.2769743646640149	0.0076998165166074954	0.031638071404217004	1.103010299438375	1.7990718618964059	2.1366658063973523	1.8556807608911356	1.211796995838375	2.639612715895218	2.2140930996739874	1.5676231886564738	2.379641799914169	1.2894664698218308	0.38496180749456377	2.297136218302259	2.0660113278907057	0.5948547467549337	1.711678076784965	0.20481167879874337	-0.07230665534510278	2.1060553913980997	1.6545074433623483	1.2039807310941977	0.31579810636616007	1.7083428777446632	1.2902320939330834	0.049362531946748535	0.9139424583896563	1.4725899908608893	0.5020334669017942	-0.4466604215564221	-0.1463134139108363	2.3575714048727585	1.1162682681332308	1.2872768735331954	0.8858416337918606	1.059131196842142	2.766674204460246	0.07519242861458972	1.9820810750670232	0.912078518484208	1.8853737555595544	0.8395258707753573	2.4056673914376674	1.2968609881988402	1.8495718235106384	1.496740655488011	2.912311536609966	2.222685213195423	2.153087048383834
0.23953632679241324	0.04538956000363622	0.052787476917790746	1.0950167217537872	1.8343207097694783	2.1241578217822297	1.8325313260264657	1.2366009208928037	2.706354738620882	2.2904668948347537	1.6204870224739296	2.3872759667287724	1.2921584805572102	0.35883576638853015	2.3091462005865697	2.141478052256553	0.6342724928688253	1.7786187728332983	0.2454212739051184	-0.09568806984835779	2.1002580269207933	1.6303618704623957	1.1978722454429471	0.3134386213483443	1.7578326606101715	1.3033230208086402	0.02489075946352797	0.9805339645572644	1.5465807589792597	0.6075112950077945	-0.47071695704278704	-0.1581615116417355	2.3380844535277947	1.0964012153937925	1.285173705403843	0.940565902014359	0.9967007090427714	2.712155437420962	0.15124201506488438	1.967323781461776	0.8784750233273462	1.9295063046826724	0.8127350930251162	2.4530268286861436	1.3206883368431308	1.855161400424943	1.4936606308295952	2.9018791850342502	2.2177466993843122	2.070031427546596
0.22925095596385886	0.17654842984757824	0.05819862875993931	1.0613789800234483	1.9092736026086645	2.1407557132177475	1.803522529617944	1.2953171763941713	2.7655066330143203	2.314396386630682	1.6228084261010438	2.403208559513348	1.2988189539887398	0.3493660485865012	2.298467789130001	2.212023607926633	0.6329064505184674	1.83828995368496	0.26671543232366685	-0.132183669972195	2.0772440305840836	1.6081603337527586	1.1951013739749288	0.3011070350677324	1.7488555162852173	1.2960568406984494	0.025390588330077152	0.9864383119551817	1.5759037199670936	0.6650541931364046	-0.47638215380962123	-0.17743919080715717	2.3429245298087764	1.1256486561079013	1.2699428951803813	0.9844973533913463	0.9773805460207935	2.677038296860785	0.22062888303127298	1.9019070871253514	0.8678716977919816	1.9384184222217822	0.7847733723255715	2.4708451379332295	1.3267805739226797	1.8227791494428083	1.5006558770169915	2.867115259434759	2.212810652363317	2.0223759278500633
0.2337777353666633	0.2792723764073336	0.0218021438942202	1.100089079892781	1.951010076377853	2.1244808606755257	1.7445047107597003	1.3501537812651057	2.826402007701501	2.3441053404802465	1.6447614966824582	2.4045515182405066	1.2551874160909744	0.31778919001846095	2.2973699455024024	2.2575770109883155	0.6837457910475248	1.906309538099783	0.24098526881160948	-0.12873095263430717	2.0815792152904153	1.5998510726839867	1.1742145192466664	0.317182119105777	1.7448746310103975	1.2726476116093928	0.04915371875297285	1.0092349727591736	1.5870487562332944	0.7285690377440796	-0.5034807875829792	-0.1672719418953727	2.345395842554433	1.1607070268809123	1.2854960441089827	1.0820121399681715	0.9938500435242303	2.7146315006115995	0.2506457244041303	1.898998080416088	0.8417361085527564	1.9688742528030314	0.7522335623916121	2.4955301740345854	1.2817275797405192	1.7808772602287384	1.475763734992329	2.8309291843401008	2.19006191391873	1.968160236809135
0.2400965379917707	0.3708198310821868	0.0038412412802241724	1.1817610024585183	1.9862703599226066	2.1235067367786207	1.7242115952953534	1.4058298613894458	2.8863311482716916	2.3800788766849634	1.6779535579951452	2.410529850638828	1.1944790473565523	0.2994732007053974	2.26190521394597	2.3094709686481156	0.671323151448336	1.9677207870334417	0.22650847374025104	-0.13003930106466957	2.158347219558688	1.6061519559391229	1.1583003372537433	0.3561627778376078	1.7163527041523714	1.2830283173396504	0.03881604837695287	1.0686871407208127	1.6195434901449377	0.8100408893097075	-0.5208611283889908	-0.1490048771834087	2.324326018818747	1.173299530058322	1.3208135807147017	1.1358477747825801	1.0433521127249008	2.720022269830554	0.32117466281475904	1.9035912489043987	0.824538294550703	2.0521002038504887	0.7440488696408901	2.5174424597097773	1.2194669009657741	1.7375621439517777	1.4589615391256818	2.8202514661991236	2.141383511175696	1.9095993186068436
0.22929485919790946	0.40563300726594687	-0.04590388483968703	1.2279516789127773	2.043637383831968	2.082422754931689	1.6878024647698517	1.4762414124664314	2.91661713114529	2.406292476567195	1.7358412017962794	2.4416312986283755	1.1712521279475845	0.3210805694782012	2.283848602236392	2.3473558176834897	0.6202205514688476	1.9564657312829126	0.2114083813237151	-0.1425500877250397	2.1684155754840893	1.6144777619967485	1.1887089350947	0.3757191946311056	1.7387622359019026	1.3065440216444226	0.046678195822237735	1.136975784842858	1.6107347807518448	0.8479614878664558	-0.5023921269350113	-0.09351463892279069	2.30267567618879	1.1696224497259673	1.3520939169602302	1.1569680120491563	1.0313777198962175	2.6995331116263	0.3634453688867588	1.915949887854639	0.828160169522639	2.0974572547868404	0.710019084420169	2.594605185385275	1.2063024857144526	1.686535850962364	1.4202829799796677	2.813399513309527	2.1196671243944207	1.883514945976502
0.2782457785906477	0.4087603533156322	-0.028354454417185405	1.2793834782537061	2.062149059320575	2.156947691153453	1.7172176269932027	1.4170886582333497	2.910695952651502	2.466604436104054	1.7443423989205744	2.4292879515697914	1.140823981858932	0.3453287280865669	2.273030853410506	2.36735773206619	0.5608460308974764	1.9613224597690695	0.22768459036446656	-0.161496342747752	2.18537971386109	1.5966891414808257	1.195359724863589	0.37953806482660735	1.7398938738499627	1.334159775116607	0.07991823273187863	1.1928710901887016	1.6268938215353745	0.9443877733437471	-0.48761356519316984	-0.01601347759364217	2.2840388290453655	1.1763108030062928	1.3252135653209802	1.1822560111779497	1.0350283519994252	2.7558578771076236	0.36099844130196146	1.9628210844739928	0.8582292679611543	2.0908578344881468	0.6939761736901834	2.6568591655832474	1.1790119361646891	1.6836589663272847	1.4053363572507902	2.808342032315121	2.1311093303448887	1.865641884579557
0.31606188856899087	0.35736984161312424	-0.017003757126031832	1.30434563167633	2.05735246784148	2.2095192604549356	1.7606994753157963	1.4527389707339478	2.913681163566667	2.450741624193589	1.725668546877462	2.4015480720739966	1.1110139794289495	0.3765338368301409	2.289945735832451	2.4012102765199854	0.4646656815371485	2.0350849611892636	0.24351158510668727	-0.18966362023680028	2.1455328186975544	1.5932578946257676	1.2342741184037251	0.41554970491102	1.7277527938373503	1.309337740452989	0.09693603559656147	1.202813378677688	1.626223073911202	0.9913532746065018	-0.4629290424247377	0.0335577559883696	2.293312070722005	1.153495077502188	1.3048351407949084	1.180817114938603	1.084402380899383	2.830616229702136	0.38722760796917394	2.004897291565398	0.85475202430351	2.0777890703553052	0.6734816951037794	2.710706291575575	1.1733641145184939	1.622540707465528	1.4600776544006742	2.824378751558063	2.1613694446909903	1.8921054750217898
0.35959031359124666	0.369631850536592	-0.049813312300006594	1.2812909376531298	2.0853545082032494	2.2167848900116476	1.735888779175784	1.46999847138661	2.89276605454669	2.4796809160263256	1.7369842099846302	2.34940372837753	1.1122052039756094	0.3717705357209286	2.3273454589208424	2.471572211762853	0.34836793499261265	2.1111679380158868	0.2829500659752446	-0.17864704305637666	2.101557583770898	1.615163459868132	1.2473685517334783	0.44974585235672454	1.711308389244169	1.3070902093665464	0.08259406515166556	1.182114754557528	1.6403911232320891	0.9940530671775354	-0.5142790632785103	0.05249095410107744	2.308066013185827	1.153564708865501	1.2956613567341848	1.1851721304210094	1.1227528474390513	2.8402542716390555	0.44125484615629224	1.9805326205387672	0.8393578146864661	2.0902620176848123	0.6789136795991058	2.7543236884345292	1.159190400435615	1.5833562017408498	1.4719530705376425	2.815710353648028	2.1905589721269907	1.9280024545364693
0.3859034796048095	0.3652320713498989	-0.0526485326594351	1.2685723876300252	2.051462386856231	2.2570266046764598	1.732886934392997	1.5218993218040215	2.8695298542043557	2.4990546306317354	1.7665537964300064	2.2656749849867657	1.1376137492607379	0.39235760868159336	2.3295276619144927	2.5256569023657764	0.3023134136383191	2.1515529796616493	0.31551104369569516	-0.15208568060820649	2.010087896849298	1.6259949125710533	1.262312172279813	0.45740325512287655	1.7018227829370727	1.3651321346521357	0.09730358461185006	1.1975036977283726	1.641691443873802	0.9849669969507706	-0.5336145458467673	0.13633682213864154	2.34031493308123	1.1588835697299151	1.2582614875808151	1.1778900451914387	1.1683783310646683	2.8005949088666098	0.4830641096245586	2.0031330973051147	0.8151795993185058	2.0681286103484053	0.6567253030343455	2.786844871651935	1.159132697292788	1.5438116456358337	1.4545777003480589	2.814891244367978	2.159587188832585	1.9619964249586292
0.47571347772516814	0.36230783431105185	-0.04207749458430769	1.2147458651483591	2.048048272578975	2.2996472639126053	1.72194781595443	1.5350431470676362	2.9107598358989066	2.4833006598145593	1.780641460819552	2.2705093155063962	1.128291633482765	0.4219308805333549	2.3206190597859355	2.6051814969265292	0.24134779909761037	2.1217295050944793	0.34193198118723034	-0.14305004686350128	2.0198053296296656	1.629431674422396	1.2723820382238542	0.4852768566041748	1.7075615825038106	1.386678298586967	0.08077521719683159	1.2269697543388767	1.6484772846894398	0.9824783539216917	-0.5369426984958442	0.2097043147263352	2.394834419802591	1.1469786479136908	1.2484516054669834	1.181187241977339	1.241187843239992	2.7832866675163013	0.4905407615900498	2.064263994276815	0.8004866597869824	2.031886579049865	0.6304624419358239	2.776774106593746	1.179679065482639	1.4892587354031739	1.4612214835989736	2.8757360489067594	2.117522250389045	2.025453128152833
0.5691464567460053	0.3224472681426149	-0.04733779454039183	1.173701909717948	2.1032901325892333	2.336850696064981	1.741734662735901	1.561316622923608	2.8750384533919906	2.445636976918343	1.8051530296058498	2.2242871470332792	1.128913695643233	0.390145337875171	2.3278095422557437	2.683417923567148	0.1912525373567371	2.0957023329077935	0.3960787008711554	-0.15432923838590368	1.9525008381425082	1.634525692657256	1.2609005523341152	0.5081933548397102	1.6769934062054563	1.4120364761410382	0.11290788278020476	1.263478265295746	1.6478756041473606	1.015518609291746	-0.5356229801897177	0.2870863648965664	2.4812918928323526	1.1236826474525317	1.2488916039276114	1.2176557057969473	1.3328621879561493	2.7611866313046995	0.515841915909754	2.1151472539772462	0.80705910382402	2.0166630139630506	0.5864681306814401	2.8185060852822783	1.2001646935221457	1.4898510006867918	1.4686689706257856	2.979537092574709	2.0801405129796686	2.042681242468241
0.6572414402897339	0.21241000198091223	-0.025220811874332637	1.1310932984858109	2.2083470672173733	2.3511647583056194	1.764157698750551	1.561224069166738	2.8424619899187498	2.436220667476099	1.8505242029357905	2.1651889405847133	1.1247551856098688	0.36688989284396045	2.346240280413235	2.747545239073751	0.17841785251640702	2.1080501237204254	0.44825247935975143	-0.163320000975055	1.9755462178499124	1.6498481906679228	1.2450934346734297	0.5308203792188931	1.7419711270696898	1.458899382699297	0.14540337309846427	1.2738726784628827	1.6457664017172893	1.0155159533226648	-0.5390257448351704	0.4001802463460849	2.5495068334393265	1.137505153506968	1.2136230922200126	1.254313613337565	1.3504294998025952	2.709845755996343	0.5886755037690291	2.1532508342826753	0.8225891450342054	2.0302429538966975	0.5394954565727869	2.8872189582727774	1.2192381130661436	1.5402416346985401	1.4912205458548091	3.058874723467402	2.0619800041497998	2.0447759364766256
0.7135568305510189	0.11099184680328358	0.05521788078369737	1.0505032359545639	2.366730587443918	2.356515953734361	1.8496706639105156	1.5407468674242142	2.880344755629512	2.420247459599584	1.8902357753496264	2.1302447373364486	1.1556496334125097	0.3575021222598232	2.333940386505669	2.810994571464494	0.13195967666042832	2.0998332637655848	0.5128333989206848	-0.18351084015444774	1.9650342151842448	1.6377648338084012	1.247843358772097	0.552489408986676	1.7698047700250599	1.530867839295095	0.14587580113868095	1.2611263260832977	1.6938065419523287	0.9909389434298357	-0.5342980660953113	0.5037624181252036	2.585019802966666	1.1376264980651847	1.1892430103848877	1.2618968374300128	1.326242207702724	2.691934002603845	0.6604977632551218	2.121380508385373	0.8969354732158437	2.02751038142927	0.5074626252428941	2.892176813240614	1.2430482520011699	1.6184276889513725	1.5205015655522411	3.132721514506645	2.044652036983892	2.047543949702109
0.7312026675612303	0.027626886385833514	0.13061280051482177	0.9206583283623881	2.4213262450206807	2.373547022449861	1.898738507109142	1.5501892524144592	2.942983610610436	2.3792128125569367	1.8880618185992344	2.1251665242283737	1.2155380556456534	0.36195040571690335	2.3122947756577377	2.8544758886283286	0.1070794859925281	2.0844807400049956	0.632144649911964	-0.20930348885878586	1.9274939977667245	1.6080417613326403	1.2443602767461504	0.5450974482850283	1.8080525824805238	1.5680048375876656	0.16305045011271568	1.2593133729403685	1.7114996688861936	1.0019200475960326	-0.5541814779051222	0.5594218075186106	2.6443970279825373	1.1580610350750122	1.1358867625158788	1.2693924574896236	1.2590233321868611	2.6639289262601444	0.6700406526573305	2.095787512755429	0.96955934623585	2.0349143209017466	0.46657875523816345	2.8683413228525376	1.2861221296179406	1.6286768103643194	1.4938760435971163	3.1609862779496747	2.0315274801746943	2.0671533857953994
0.7639976417884877	-0.0102697078163336	0.173691964662215	0.8103196034365171	2.5357370513838995	2.417463591312774	1.9530913164126928	1.5046478847389435	2.970839368280695	2.3270701545077848	1.8925713338769057	2.147090285336978	1.2508320013422496	0.3995742064009046	2.2648346697670028	2.9253208868412464	0.07888929844388293	2.1568366479291985	0.6933854204929534	-0.23452107828010366	1.898682636952708	1.592876440716084	1.22708917071639	0.5247589059022915	1.8250767577484646	1.5926686661524616	0.17275695662700624	1.2870789507736902	1.7729135869980504	1.000550895534677	-0.5579376038213847	0.5491559167307793	2.704546452659655	1.205097814835953	1.1092466328774175	1.3174366991982231	1.300070405059721	2.6033069735310512	0.7106578560659521	2.0687144961681403	1.0328379153941794	2.0361710464469076	0.43779648138202687	2.828427007154842	1.3504996026321896	1.6537372550778844	1.5002074153489358	3.152831807024589	2.0181266428725664	2.065434449582375
0.7867383304529041	-0.00196139082448947	0.14995763582374275	0.7693460618415561	2.5714956618076075	2.4088158529698953	1.989405057199098	1.4319524873003162	3.0259905743054376	2.2770312393046295	1.9046690552182088	2.1914544535639178	1.3079549409312974	0.41669974316030284	2.248286109783746	2.960310465478932	0.07114284791042975	2.176200097852269	0.7172979391163008	-0.22716457040902238	1.863750092336496	1.5932294004782972	1.2210295622602911	0.5293915799581048	1.8319223922397434	1.5783233909219576	0.18468859921071706	1.303197306910517	1.823377716171931	0.9884675641997844	-0.5699132999590709	0.5021018226048073	2.749843356192792	1.2298574348002382	1.122418397379835	1.355201702703818	1.3655375705792026	2.550031532052368	0.784556607268845	2.052571132779173	1.0534230579544304	2.0564752199342466	0.4136993685774494	2.806715381049965	1.3947700612107456	1.6784728334873662	1.5066080719090222	3.1581248887508124	2.0275744490147014	2.0363357105494817
0.8402867638846592	-0.001918054701236064	0.14806384110152507	0.7149662971204322	2.6406051074856762	2.3825479394898785	2.029933354288824	1.4083114685044649	3.1205297950579065	2.289883817549278	1.918023023949185	2.2245324736633663	1.3432028442317643	0.44226988770547393	2.244853241531634	3.031864521033854	0.08559919298525828	2.1428341769908483	0.7403088053824638	-0.22540160632370557	1.8619755053754303	1.5750979310266826	1.205349292558452	0.5408864229407322	1.873672081578314	1.5947755695955064	0.18337713897107577	1.3226186231345225	1.8913729302793816	0.9968577705272764	-0.5738556400672149	0.5092900212445353	2.7754245236940958	1.2740933099828267	1.1118498549675946	1.3950243059306704	1.374383991355716	2.5210780796423706	0.8127622864220487	2.072583892652232	1.0957352761195973	2.079124744043688	0.3999553760937776	2.7819091674158862	1.4610264295423163	1.7208555717435818	1.430404860605587	3.1586498022983855	2.045040556427074	1.995553187691824
0.9037674749018978	0.00885585516842867	0.17073551345309437	0.6665618847442021	2.690360131513428	2.4107937988342334	2.0783422653099963	1.4512723867240627	3.1795565847585108	2.3079281159438034	1.9239633637185682	2.277049059205354	1.3509281705269613	0.5240110370874347	2.2065017543157337	2.99911934900263	0.12156909435591426	2.112717614033209	0.7907584280259199	-0.22026858229231072	1.8681993983908065	1.5378082836484737	1.1896108357195274	0.5719529756753061	1.889378596221801	1.5867522602980952	0.18697893034968716	1.3489565560481667	1.9087233782290152	1.0371528054426125	-0.5301255740168739	0.5684551068241596	2.78327658939844	1.3247713337393026	1.082520709667246	1.407822160077737	1.3631867415286845	2.5016083878953483	0.8155975948649885	2.1197207043180057	1.1069236702945229	2.111163726574522	0.37645316184691796	2.757943378605528	1.5344987277348086	1.7916353779448344	1.3677021091239283	3.172644241622515	2.050502029742658	1.9413222725781558
0.9647625642764817	-0.02243747652640453	0.19748715468327765	0.6483982156914471	2.818187934647935	2.4342173806288203	2.147406677629253	1.4238776157643147	3.229758170010407	2.385026481811321	1.9426466523617916	2.3406542800680064	1.350834126483804	0.5821755380138111	2.1953783622281215	2.997422978748155	0.15919991263495178	2.1177739657144494	0.8092917138094003	-0.2248855880348352	1.9198207636320217	1.5220455051010877	1.176437267883338	0.6181289713573	1.9802072683488448	1.5355072959232536	0.20403925173798942	1.378913713602179	1.9527018427517386	1.0806748427915989	-0.4863742719694811	0.5762771095912318	2.790749401013839	1.3664019299163646	1.107511151483966	1.4424783154680312	1.3639798610384466	2.4649817109489423	0.799513756554859	2.1037211674170564	1.1501545229393184	2.1334840315561068	0.36735691977989965	2.7393406728563034	1.574382735122656	1.845410720092269	1.3393520253048476	3.19038998171802	2.0957207593487874	1.9084885148994577
0.9771110904619501	-0.02379569404788179	0.2401260944287123	0.6223088697581154	2.908109024659654	2.4514731556834524	2.225605678293745	1.4268291931066834	3.2486409932223337	2.449648548642417	1.9593942584074053	2.337320148365454	1.3687309038217386	0.6481181331958565	2.178482582510035	2.980806742550281	0.15825265808422664	2.1193917213185345	0.7967372802486808	-0.21102158178854888	1.9006612158232847	1.5160332399848444	1.1883411923883185	0.6465116098841086	2.0132945017233603	1.5066585393634233	0.24321487454491186	1.4126181606684494	1.9850796939090714	1.1217281568796156	-0.4677682971428224	0.560878943233754	2.8033346125141594	1.4169259481494219	1.1016477736688022	1.471779674351167	1.355559100085158	2.442559499135871	0.802647720905215	2.0649668882424503	1.2160730084427542	2.170845300476919	0.34992227389194996	2.738971928321245	1.5881879589601113	1.8975816683624966	1.3430619118566003	3.1997383257815395	2.125354309005567	1.8485553541406325
0.9684892220708843	0.008469423786442507	0.29866761303856654	0.6171654776850048	2.93635208041169	2.4641604432488746	2.247858931625364	1.4006979711071608	3.304517540285313	2.535838255545074	1.9579115326150869	2.3614340392979196	1.376945063216264	0.7299814111183277	2.141431202844935	2.9013527712307634	0.15289771813035666	2.127775895512029	0.7855397162073541	-0.2042283250016581	1.925228689009352	1.4938464099319666	1.2416522473861848	0.6585930470586651	2.0334221553091316	1.4983150510564909	0.2648747553327632	1.4292242769260395	2.049800862682689	1.0811329974581048	-0.4917798461595629	0.5209720572362135	2.7982756094143246	1.4720914524373336	1.0981424934532151	1.4863515101631817	1.3341962263833609	2.460451589228749	0.7934086145504641	2.014124224728153	1.2871143982758884	2.198198952385535	0.36810225473686703	2.7250560568215096	1.6096940215254048	1.8786843010061847	1.3295110630833569	3.156128996540855	2.1621477169724113	1.8022161831334784
0.9593307701331109	0.062034140501929805	0.35843728429168853	0.6095464232767582	2.871660723586859	2.4519487189739335	2.247771125170966	1.422012087026531	3.325117225771231	2.621124581373434	1.964228156813866	2.400711971963217	1.3860898667878674	0.7771202462151916	2.1244837334575863	2.839197256619454	0.19167671920316315	2.1440538400960674	0.7856808946679169	-0.2052721697782288	1.898411598751259	1.4689425250428838	1.255649745083507	0.6889561237045939	2.043017825033094	1.4788946246240877	0.26498530349417393	1.490151974933367	2.0986047254601035	1.0795978473291747	-0.5420485019194613	0.50034008908772	2.7962588539160684	1.4879072980242705	1.1041137260442433	1.5165946123993148	1.3767268321521793	2.504666787267045	0.7486909808936669	2.022376849423691	1.3299773887315178	2.204679144876098	0.37906337229933057	2.668744987663827	1.5824348543866524	1.8675708241199185	1.2943924833584812	3.092522902596005	2.148037677512095	1.7629324010367586
0.9445917425179242	0.1459808619495908	0.3908086244946739	0.6047411481608953	2.8065611832248845	2.3929891463507094	2.2525121425715167	1.4814160042628441	3.310062073799613	2.7030135102184207	1.997506327102559	2.3996690529994735	1.3762671624051714	0.8301763867864356	2.130997755473132	2.8320628967898496	0.2279940870880759	2.193656165454689	0.7608123644218611	-0.2150611666082871	1.9346422737007267	1.4518956715272373	1.2551563181610206	0.7017825464264422	2.0514089979274086	1.4269917237747793	0.2823016808802736	1.522559069167013	2.1193235218748887	1.069713658393511	-0.5637722595545925	0.46461549013766934	2.7973391119528124	1.4729481223371177	1.1116966521609695	1.5240234343838872	1.4138071662970773	2.543497266332423	0.7525286452147163	2.064547007688721	1.3134294002913367	2.2194966909406295	0.39619585536688806	2.645996186117584	1.5793290080323727	1.782214255126411	1.2316859527054624	3.0179949446740966	2.13505742792465	1.7084493199182489
0.9805471711420658	0.18272989446843685	0.39687010915392834	0.5919914300205928	2.774196847732468	2.330282445163236	2.288483841911251	1.5281640193560053	3.3204870212354054	2.858780663442338	2.0643705367585405	2.4038391243637345	1.3422996295672738	0.8890080047328907	2.1587708395056016	2.8217208293433322	0.2660775557938361	2.2203422095742793	0.6695588317515073	-0.23408771738304335	1.9669272030438378	1.4169657991425968	1.2907726647711424	0.702668445662298	2.0386152883584487	1.4008776726374463	0.2848735791312129	1.549489441314096	2.164777631170792	1.0491245860760945	-0.5710799689329094	0.5216819205928158	2.7748166218331143	1.4568192758336593	1.1582605003954387	1.5549607985802532	1.4664874194325503	2.577377131578037	0.7537181417043401	2.100880594278705	1.2906313534956468	2.2048875250092275	0.4135338488452936	2.6286625870013873	1.5945160702901646	1.8239003486727872	1.2022197536113897	2.944294641136501	2.1183103898309286	1.6426287334294827
0.9848335210097472	0.22261075462629973	0.4426166122086307	0.6063551997169452	2.685811780383268	2.2979307263095263	2.298039394661899	1.62411523446155	3.310267032551702	3.008514910352531	2.099643368395532	2.3893666181284	1.316413027062762	0.9206997321313584	2.190490317417422	2.8074902462343916	0.3105233026920815	2.205350853790921	0.6667675001414834	-0.26760292812219216	2.012953769200408	1.3605676088043546	1.3196625783341642	0.7135865256405705	2.040601080428949	1.3966990226622067	0.28501530754327786	1.5607892174451157	2.203464494634697	1.0675331077778505	-0.5929580271796161	0.5631483625372199	2.745829013272977	1.4402619809741792	1.1471122385629287	1.5466833125275725	1.455097310329044	2.5618809389158055	0.7429191029919683	2.0959974530322936	1.291378201624049	2.2091969120922936	0.42824773932782023	2.613865898167025	1.5921968088828453	1.8547556107454741	1.1948024999554578	2.904225426518983	2.110768179052971	1.618020957454275
0.9956834043680225	0.25138763163231365	0.495629188735066	0.5943156903707223	2.6724812523433625	2.2455677135771976	2.313707673559518	1.7426394487230563	3.2872610780802205	3.1308491894636448	2.1405828783987095	2.3715182634319634	1.256987967667258	0.9617403421800856	2.232482555250947	2.8105355203964635	0.37282559199505194	2.1942434961269277	0.6845259718540015	-0.29908122456316855	2.021662654568016	1.2955770542547316	1.3193914262753452	0.7316398630893854	2.0819492708243037	1.3863026218824626	0.30736398841376494	1.5607524683949212	2.2336016502633584	1.0757188044860908	-0.5884648143443562	0.5914906915179639	2.6866270392440557	1.442927705446556	1.1092319254079814	1.5089927724498893	1.4467381730498956	2.5544436739748404	0.7062280070701116	2.0820288853290796	1.3094187581516554	2.197381543718981	0.43501787345631204	2.5934455294269636	1.5929904801806796	1.8126695915323385	1.1802451318766622	2.8826295065884895	2.0886090034459737	1.6108911089880753
0.9581761150775747	0.28956083713827124	0.532334654693417	0.5845886268631879	2.6184400881547103	2.2336837282380193	2.263836432004706	1.798879422120074	3.24433552852748	3.234105179793988	2.165132193585449	2.3538784925282754	1.209423233589526	0.9988202749556766	2.2809337543653685	2.786104116323476	0.3993683477522982	2.2012337696287427	0.7019998633625507	-0.33259171202278537	2.000765609236306	1.2635238958487345	1.342594129059616	0.7649249871532111	2.059575393421081	1.356783372808576	0.3056027766798374	1.557105403565012	2.2773383799987563	1.0505614653490205	-0.600125331104922	0.597896494401657	2.6290817347011424	1.426275149438569	1.105895781090909	1.4857930344538464	1.4755495230685534	2.60977317398308	0.6935037272721633	2.0259458341303915	1.274381878672951	2.1891623438287455	0.43190028747001924	2.5737352870883408	1.5329083481316226	1.8058755464075873	1.1515284684356601	2.9336010535161785	2.0559092336757017	1.5990971582369364
0.9126310617439775	0.3060318194686836	0.5812897997720359	0.6031739630093443	2.5061268097798943	2.253332062764327	2.277644334675934	1.789415483515215	3.2083120314963813	3.27433595761906	2.194620389354874	2.327786264546124	1.1447062375155217	1.0206350659759493	2.3659070758791803	2.8146457930363664	0.4373798958341501	2.162676491803858	0.6866280857825381	-0.39492672131832746	1.9701896470791724	1.2447370610053021	1.4143842550531405	0.7243768001803778	2.0426674823258866	1.3234558769273268	0.336017693908983	1.5702760404332068	2.339589072374433	1.0504605385239352	-0.6104446194725608	0.6171113741243736	2.578412019269664	1.390152915767772	1.1031160693674988	1.4864905815653104	1.4947681211461155	2.6761473981318384	0.673134881672365	2.014314446857467	1.265135740899622	2.167582110557089	0.4068793205249321	2.5423828807188062	1.451504398639984	1.8041878835499112	1.1344642500213848	2.971074997896162	2.016168011520907	1.6007751278542244
0.8986472884118542	0.38740183844641685	0.5702154064673081	0.6012629168286852	2.4371760291646685	2.1707293193179344	2.272568344862322	1.8334449538757707	3.1850878092629356	3.3241120993255606	2.227846658342961	2.3294356809995524	1.0717554895380013	1.079889552090871	2.437346693553897	2.7712223869303445	0.4601757369204086	2.1585997938372166	0.7023233510162811	-0.4444175985005291	1.9655406286658994	1.2107637647262224	1.4505568706938012	0.7170187024581522	1.9192584886174995	1.3195974059616078	0.33895241689480865	1.5603827506778127	2.377287745279161	1.0439706780740374	-0.625009176705391	0.6594978948868336	2.5348607798643457	1.3392683885225596	1.0749500397750498	1.4837715713961337	1.5024779274884947	2.7607147121138147	0.6619000360564673	2.0312349372381435	1.2488437340913663	2.1367568885955146	0.398390381072298	2.5437001977680787	1.4364803224522829	1.7872573060562282	1.1216100285021713	2.989682572793031	1.9718126584551814	1.5608612075467234
0.9156504770014733	0.46873412328756137	0.52113762827422	0.6395486244341598	2.3933253230186073	2.100299264513276	2.224249020985881	1.8537184105672122	3.135125786188806	3.383831652340376	2.2275954088650263	2.306666353284959	1.001666227498633	1.0674357135203536	2.4650748300478775	2.68833188869231	0.5429021349016294	2.1538630700463695	0.7470264544941225	-0.5040436889024842	2.005423186750678	1.17126811883418	1.4562592101281941	0.7164856336207939	1.8540652914864446	1.31372871305768	0.3427507383381502	1.5474637891230718	2.380131449563029	1.0205968221749893	-0.6194113583489561	0.7446860087405076	2.503489484052026	1.2920571901349485	1.0687263289587032	1.4673052983740202	1.504910921437866	2.8790605497202852	0.6411966445689622	2.0793982524675925	1.2501095401337634	2.0940495951355373	0.39021064994424265	2.5131895192064873	1.4109633852925774	1.784614981929512	1.0910050391049457	2.976027496181053	1.9596772844822752	1.5261914266955616
0.9203715578792998	0.517708593269764	0.5019874938155046	0.6151614493411028	2.351372242503301	2.1163390632833705	2.2426148492494606	1.9045728963881217	3.081612919279787	3.4176921164625282	2.234465253745267	2.2856876372065775	0.9351682723573361	1.1406731995078043	2.534722164625338	2.698305302819579	0.6171371045534138	2.1499525324270805	0.7706288251608007	-0.5333561255140645	2.0489005672967786	1.153144002710945	1.424392442631871	0.7205360829013776	1.8539350756129687	1.285557982635659	0.3367149976963427	1.5328064861333721	2.3697169305112737	1.0210762245941445	-0.5748733233872131	0.8122959653081132	2.4644441118189833	1.2602771637441144	1.0253454222346812	1.4293201897359227	1.525072133493937	2.9799998294783463	0.6352606981859362	2.0948746785129293	1.2530303706540544	2.0580900585535593	0.38808896085957745	2.507507205010762	1.3745334677876513	1.8333707291979664	1.1006167315972624	3.0588442052378917	1.9135088406817011	1.4867447470205222
0.9087032351781457	0.5534145992904047	0.45915151418439093	0.6374893909905294	2.3359405828715287	2.1467328705775293	2.2682998612732854	1.9138072256043621	3.0718055099022363	3.415297612410174	2.2208659334114254	2.235799207453224	0.9037869507062659	1.213560249839444	2.545580366235864	2.688118606503779	0.697124825110061	2.1494436663633136	0.7855426064750507	-0.5428156735967662	2.093517734805814	1.132558359912691	1.4158715182770494	0.6957472896100383	1.8805735228725116	1.2840600471126837	0.34285561736307824	1.5046344415327475	2.394915789770285	1.0137802775281046	-0.513657534980956	0.8530205426997084	2.4291406219869818	1.202136273877809	0.9834977691993652	1.3758893950582618	1.5220468675653334	2.9605331628543428	0.6157878203083869	2.1077564283187824	1.3071114261392573	2.0279136077281192	0.385589493825082	2.5147361614789765	1.398074325389484	1.8464158118706067	1.1238611549089563	3.1206521651000094	1.8801723923826343	1.483718893363085
0.9042669320347025	0.6117627784301698	0.4205209989012662	0.6590774733385736	2.2874366838117837	2.259717650824223	2.2554697571555176	1.9191347719929504	3.002538768003114	3.3999634572385404	2.1893358932931504	2.1779348543633015	0.8659185493282372	1.2820966860801497	2.5517775081050607	2.66864212903587	0.7545399581838315	2.1018975753031794	0.8253849466721311	-0.5657475499705635	2.0769658597983858	1.1095913417187537	1.426442957342769	0.7105519657426572	1.8833034056485851	1.318058035507989	0.3364967359417626	1.4831061797642568	2.3998514297137	1.0213776770848602	-0.49582972478476395	0.8776989055883494	2.3805235337401514	1.1493435660306157	0.9426710596674004	1.3569723992175349	1.5254852403465038	2.9431281175674426	0.5726916446897086	2.11569008298041	1.3572201972436395	1.9969250114456731	0.36178452136311023	2.506103891002783	1.4213793087408124	1.8990195242787653	1.1768741110235248	3.16616339040376	1.8727054187031977	1.4710484512240967
0.9038655437509584	0.6702046058753066	0.38534293178086787	0.6850579756375017	2.3267510035012533	2.369894910041969	2.24080702641409	1.8956656749701335	2.941852344770984	3.4207489963111826	2.1516909363034533	2.1200271800241164	0.8389308478184248	1.3374585247009099	2.56895196256178	2.669291862855236	0.8216029432856299	2.1145026838759478	0.9193864569370603	-0.5830844655747371	2.055757833793435	1.101621896337717	1.3959121665139322	0.7409762142223812	1.9384064227742654	1.3097183140129336	0.34139959414313065	1.4615456233758983	2.3781789762807843	1.0004207530496985	-0.45106446942134415	0.8525933451846941	2.3303415089457933	1.1315214526124522	0.864733727880974	1.3105225509065677	1.4982121998230398	2.9570845226132603	0.5422120789281074	2.1108046219519343	1.3523137886176273	1.9533100828697463	0.3357803592704219	2.492349589546678	1.4145257951102796	1.8943728806080826	1.241664224819701	3.2280214001622753	1.8693653848868919	1.4461970900850465
0.9117211078895803	0.7321658550179241	0.35517079089473375	0.6959452763873284	2.3337490949169566	2.3884635844662325	2.2866988395435563	1.8569031473053124	2.919145843021711	3.472510710533824	2.1344773981273972	2.066637751534011	0.8075230762802166	1.358722493962381	2.6353023951910584	2.6725179325148707	0.8775287201059665	2.1321122190214084	0.9658564032906373	-0.5977315915674282	2.038749473394093	1.087244025273994	1.3912921078293323	0.7568208115295187	1.968067738525202	1.2619779914081908	0.3633325383382272	1.4289681471822597	2.344061165939955	0.9664934040065253	-0.4175552065251537	0.9030436411006877	2.2644130460591776	1.0813838771051703	0.834795448221483	1.2761653442783296	1.4828154107212959	3.0801465270055624	0.5058965460142891	2.1695067071017857	1.2850824524087212	1.938361493628711	0.2969486164005716	2.4548809752352185	1.3900788969324755	1.8977235774700563	1.2584374470392545	3.2922122233845386	1.8513985190810853	1.3798602552896613
0.871832794928387	0.7799520696400922	0.3568422644875399	0.6816138170951918	2.3638794092828865	2.408608200255061	2.317398946376805	1.8227254538266902	2.9032974740614894	3.4718265665188652	2.108787433902335	2.0480721894886615	0.7895391122772714	1.3815700757804072	2.6896720614360436	2.7050639470058107	0.8650755142416167	2.1638973088003786	1.0105755144049522	-0.6085202705104329	2.101108230963233	1.0981002954601964	1.4172051674590525	0.754463511220053	1.9446908888584247	1.250073108032217	0.33157876004310777	1.398829471592438	2.2889974347413036	0.9433559293557033	-0.40226207583925955	0.9604475672983124	2.236439976415679	1.024660512820788	0.8410522508440605	1.2635843101125346	1.4745030617873274	3.128952349224422	0.4831269170900668	2.231571316354569	1.2523859603051979	1.9337406104703478	0.2667380898436452	2.4549461244463595	1.3887051571988518	1.9419910094109736	1.2737355327046138	3.335023195741239	1.8405631434990155	1.3402957966518776
0.831343630611992	0.816495392980705	0.3310354316776377	0.6710057239292699	2.4081967376981197	2.4303169053638314	2.3979048313689253	1.7987511147201396	2.86394406275944	3.4679424943612163	2.110257184369502	2.053604473468643	0.7781049240300563	1.3822669695444687	2.6954152331664996	2.7349644148800705	0.8959041398452632	2.2063570470054445	1.0233605023965433	-0.6115663134806161	2.1456669112814297	1.0942407172270356	1.4092917168154049	0.7449458292940212	1.964055849470983	1.2244801325378305	0.35385657670756226	1.3804772186468182	2.2560019644844855	0.97855947154239	-0.387614600498973	0.9789049714617839	2.2002186095395286	1.0157463374431541	0.8050348838176774	1.2399454569018964	1.4487169776972735	3.083935493586225	0.4500517366824652	2.2662334999668623	1.2759662797477667	1.9176470046214988	0.24852595768384894	2.456164414694698	1.411804636374848	1.9954356212416156	1.2984777675986623	3.340168569236634	1.8231130702223937	1.3094312035817879
0.8145166779098698	0.9031581266798737	0.2823851707654875	0.6118629976670968	2.450090811425679	2.4196562358781066	2.50353435347647	1.769274771732599	2.800127360404499	3.4804172385248764	2.0673277313180813	2.018761353135326	0.78080869027083	1.3424614565918591	2.7122368494460787	2.7428332564185225	0.916398520966457	2.2860470880391786	1.0260929170112143	-0.6031986695437233	2.21762042118186	1.0842817369363351	1.3840675928887787	0.7698001638358551	2.0186147502682124	1.2389861250750747	0.37521504840575537	1.330344832536022	2.1867994046535246	1.006977012726626	-0.36485726233841836	0.9957518720242862	2.164364037502471	1.0138552902391689	0.7825030406416802	1.2156780447556532	1.438617542213251	3.043409433068981	0.4236764465240704	2.260671822466496	1.3090021252002677	1.8980023435142699	0.23747047005826785	2.433429945974906	1.4264581976454478	2.012906860707077	1.2892099797001075	3.334403065317595	1.824458704230366	1.263796574980916
0.7735917443311734	0.9317329706792806	0.2622393675984646	0.5505530265645742	2.469508003232877	2.464733557565348	2.572569792735931	1.7165744089989943	2.7448936385185254	3.4954233155438823	2.0184520406222073	1.9746170001361285	0.7927121191083826	1.2893996005590835	2.7033922975598683	2.8145370332448634	0.9147068879582813	2.354626309735015	1.0186037887528585	-0.5982369824773514	2.2795027221231896	1.0976785820776351	1.3915411487760587	0.7662369045172833	2.043796019896006	1.231169990430883	0.3901721201590134	1.301242925604718	2.1186195689227874	1.0154110425439575	-0.3172303431612731	0.99231389643867	2.1245567342206977	1.009201388481292	0.7508881094664818	1.1843957396799922	1.4025939399619354	3.0204547996046553	0.3646105114611854	2.2749837179153007	1.3416829357494333	1.8795793914968422	0.2268500175080888	2.3734640060722083	1.4129495882088412	2.030592723037691	1.2775600541209537	3.364064342943005	1.8351485391956248	1.2511971323811613
0.6953460657102244	0.9322090549874702	0.2635705216493232	0.4853078766859782	2.4762627182767347	2.4936152097855535	2.6603062475829353	1.6815870603267142	2.6951379050974733	3.5017967389923235	1.98664008207564	1.9555224375025542	0.8197546796433702	1.3336230715975406	2.742548345714726	2.899566003227507	0.936895898780314	2.4310162216477202	1.0122351950476305	-0.6031184918736675	2.2624287419487596	1.116658441791028	1.4070398746101906	0.7546513961381383	2.062581209833805	1.2404300696278168	0.38727141199208337	1.2941548133475052	2.0355956233945216	0.9961977622105996	-0.27446316631508066	0.9670290691887728	2.0740139388399244	0.9973226634809069	0.6950634579771259	1.1568114198404602	1.3712491722286415	2.9319351623990184	0.32979979414954214	2.2913683386390074	1.337285331513012	1.8631669855267927	0.21915741849343412	2.327685479581281	1.4386416594687066	2.041497441071514	1.2592625661195256	3.4297871812866725	1.8597930058439274	1.2515039666472063
0.650789474409455	0.9441020515365427	0.23526233471269803	0.4886441706970427	2.453996741243218	2.5013499329386644	2.689530363224544	1.640649772947389	2.637129254652375	3.5134007544096733	1.9602553481674634	1.9143645230683053	0.8539181375711788	1.3528744017931111	2.7338206574285873	2.928545544036057	0.9667744229752057	2.5080338504282014	0.9765037048281957	-0.6165550413223084	2.2631177495871797	1.1127547435875906	1.4328924196173418	0.738277007056167	2.0490837144724905	1.236516352087906	0.40615625047170234	1.2539758518015116	1.9775022380755978	0.9843149565413377	-0.2362909253517549	0.9903191871048606	2.0286555605465213	0.986772264471543	0.6680580928476698	1.1366449714813964	1.3016315381379293	2.875448552836205	0.27806823291599736	2.3190259403066262	1.3263973688435147	1.8411159635316796	0.20215919693523315	2.272257833726671	1.4409993896379105	2.040045511524743	1.2412308798370852	3.379839826141341	1.8980751216454401	1.251929410279963
0.5876325957230794	0.9067871126667247	0.24411445638527454	0.4711430444329562	2.4711660300623124	2.4838292266296937	2.6891639278553754	1.5972709681762254	2.5719989530226823	3.6018077098698997	1.947771905796655	1.8965338177697166	0.8300505431182016	1.355066441969697	2.780622281880455	2.953613969744988	0.9833581201713875	2.556154579356263	0.9354341125014989	-0.6389549583388151	2.2107617281683534	1.1090100611103586	1.47211404124129	0.7438414592231825	1.9915546516088452	1.2375359025025376	0.4229387841723572	1.2077978862131609	1.9246127917497593	0.9660525131390472	-0.23518114787619124	0.9862004513436432	1.9643574794978718	0.9806965934743891	0.6557454896848072	1.105755789503091	1.2327431175245382	2.939553934721093	0.23004103036242363	2.302741070211706	1.2686779671134534	1.8221692684579947	0.1907881501080602	2.236832298676597	1.419656313142708	2.0442851927134145	1.1946551122724167	3.360487606444427	1.9089329450175605	1.1981060574336149
0.5502605610242904	0.8693021059376029	0.28558723226438854	0.47781008420385607	2.4941742304726473	2.436327156024355	2.714872874813412	1.5637407706377873	2.5225533195317382	3.715028879727216	1.9231742280343513	1.891041966955714	0.8242276494460418	1.366584871079301	2.8548081941568615	2.9480177841094917	0.9681888619120681	2.599671281993099	0.8847154726339784	-0.6652893672054729	2.2282322800270085	1.1094198253343033	1.4857216851201385	0.7442915091432474	1.97408402191756	1.2425507847144093	0.44573816139321104	1.1747783078096066	1.853198757078705	0.9693684905369178	-0.24007478200041893	0.9938390589597945	1.9182251216503858	0.9827651019914905	0.6326710634488657	1.0607900630134226	1.156859268717129	2.9685028494465633	0.16258581240666342	2.3080487315759766	1.1975860352921737	1.801540601990149	0.19689203754488918	2.190967775226964	1.3991868824766267	2.03385663251157	1.1502951988485068	3.3847569232800003	1.9062577111373655	1.166256937419485
0.4867263666720305	0.8549398805042714	0.27825773883825555	0.43974793848613664	2.422847734332679	2.403975233293731	2.7309544120255156	1.545456839361141	2.4631086269210303	3.751381804885682	1.8907795594309778	1.8765421843782508	0.8238642084042566	1.3820986781355917	2.9465820782440875	2.933177016196277	0.9191509831772796	2.596296149937502	0.7807125244975298	-0.7006197815015625	2.298339877123887	1.1138906489890052	1.4995097091239524	0.7430047159251978	1.9095543056656414	1.2730242927970645	0.4399452487640748	1.1362998250407954	1.8071695315030656	0.9954235472234318	-0.259353551824585	1.0025454211405285	1.878936862502617	0.982406738623299	0.6318593336982421	1.0381991730455964	1.1013066676592507	2.954685600059596	0.10336093600249259	2.3360183439313116	1.1732528884234985	1.7859333596685212	0.18155834115885855	2.1414231031383935	1.396971891660732	2.000763663189094	1.0950991414116336	3.3969813052925466	1.9005729933163344	1.1430470634834111
0.46104920426525764	0.8357568813015192	0.2955261525081735	0.4115957853826474	2.34912940408696	2.4292015763160273	2.746500253111896	1.512516576933272	2.3952007349302376	3.798208352964056	1.8622621538978912	1.8598410405419323	0.8484028462901796	1.384101167597371	2.9946444811505772	2.9223928472596254	0.8928085563245448	2.602989873374945	0.7143375268460278	-0.6866661510261565	2.344111096764355	1.1324286655833986	1.4766747490460628	0.7431357984261876	1.8745758417477927	1.31382740352885	0.4271821328295828	1.089695347748672	1.714875986630048	1.036066514088404	-0.27146117331679603	0.9720141132830922	1.8412355831905778	0.9981255539261141	0.6012126442609158	1.01949680708532	1.0486823323021637	2.876567848353047	0.056571937768936695	2.34379773308563	1.1792106380931024	1.7471325492300802	0.18166898534432235	2.134635597724871	1.4114270351068734	1.9517874290427784	1.0477700590225347	3.384752040363279	1.90266359793917	1.1262828128243298
0.4594388751703611	0.799539191932904	0.25445539003866086	0.3873434001576822	2.282756975122269	2.4766822534371506	2.7218506710701593	1.4896758311694236	2.307844386807792	3.880708346804222	1.8198918194030007	1.8093669716781684	0.8513583762714895	1.407698997179502	3.031201437892297	2.878691185583136	0.9409613618813619	2.5975608148034626	0.6460027053679738	-0.6945754006844694	2.330892991634748	1.1171730828609845	1.4675416960091003	0.7443876363106398	1.8650468301495375	1.3169380367766443	0.4258442166196893	1.0348780145418672	1.6601443087106897	1.0813481309536814	-0.28646703411215546	0.9390464344735829	1.8237612798988636	1.037754531923246	0.544502235424775	0.9773053908105565	0.981041220500528	2.8485854604319854	-0.017320404508904257	2.316368629951394	1.1667204492726135	1.6931683246710896	0.16978867756665586	2.0901191417521696	1.4071023364023483	1.8970515616135948	1.02376098337233	3.365442546187679	1.8872757611990554	1.0895510005208444
0.46347307808572413	0.8054187411819068	0.2233692038193126	0.399251252765919	2.2200304520203735	2.500780425884396	2.716539961709287	1.470366328195079	2.238054600820547	3.9286512935251863	1.7483211054420464	1.751207552746043	0.8789936102034582	1.4604082230474669	3.1073122285045027	2.808870224368132	0.9812818616599355	2.587866973983266	0.6190465125318643	-0.6725277222390613	2.3563520378518965	1.0938203825935455	1.4648615964749356	0.7508336182968114	1.8274702495180601	1.3584269583907844	0.4343044579638885	0.9824749825720831	1.610069345980141	1.095991816482845	-0.29691539491754343	0.9480635130959115	1.7891478408279764	1.0417769339189369	0.5118210127154645	0.9335476144286687	0.9334700264229046	2.8527858437431632	-0.07676574793485891	2.3168093885437067	1.143053599238733	1.6435208234648004	0.14063110657202227	2.0093793334897594	1.4226933206599308	1.8481175483587844	1.0442579491052897	3.319295320980939	1.8912842951366453	1.0935549316515059
0.46803026344454357	0.7423432251823703	0.2064613601294829	0.4588285376464077	2.1554403866308274	2.51406795426934	2.6544953377020235	1.4413989040843538	2.217856847432881	4.013785241822942	1.7324416666065727	1.7702576709868545	0.8911282306471058	1.4961223482846742	3.1329244596241046	2.7928189741001415	0.9732567187088381	2.550146267351649	0.5867444360985403	-0.6766507910245275	2.4043714480475407	1.061608116544738	1.4724771289767047	0.7465723446604692	1.7772503276477079	1.3879499742765475	0.4265330167023251	0.9453551010528871	1.5780912869710777	1.0586781068611497	-0.31027356399686423	0.9528430510034852	1.7665155450117669	1.0467187194038459	0.4987632311011764	0.920330355974395	0.8661564330375302	2.8494067813315063	-0.15188732203764518	2.319624444079346	1.1042896994020397	1.6007088565822802	0.10765290750573801	1.9857851557797495	1.4412534859335182	1.7992222375878542	1.1034750448692237	3.3150374175996964	1.9069632131103815	1.0849580084956678
0.4562033848069019	0.7317408227768845	0.17250038655385327	0.48295543448328254	2.033654583882755	2.565567481669479	2.6496489433457273	1.4652175500218145	2.186800272887468	4.023420788324525	1.719250479227498	1.7639632539179835	0.9231423903385891	1.5413895826658803	3.1252541621809247	2.7403882798069517	1.0098673129708102	2.4892842706772944	0.5455458933669199	-0.7060621803423033	2.3585117843623893	0.9941915831478145	1.4668969825301912	0.7462446384079948	1.8094586038762643	1.4020290614677635	0.42960001953941135	0.8864909178943601	1.569423368168405	1.0085174747937187	-0.34418470800785794	0.9480866151982559	1.7396685998742534	1.047645292841653	0.47073324560101015	0.8892053001376761	0.8106038319796521	2.8443049113608176	-0.19394307276340578	2.28758825376441	1.0896652397517763	1.5584407403647393	0.09075024680009464	1.9628392127205934	1.466186305314078	1.7553277568552352	1.1581067460496672	3.255766132974453	1.8998588575779145	1.0505264843828894
0.44803664166477153	0.7385781849080758	0.1234470829408425	0.5250133001890149	1.90606447656291	2.604435935806208	2.6630845589309304	1.4612830010671012	2.1601849149376426	4.025550964007463	1.7171119097275191	1.7838295765847287	0.9516573279242589	1.5455605213325043	3.1212347285515287	2.722909027601181	0.9820909686789039	2.4292657685440138	0.5069952805019176	-0.7414249727195845	2.356698681446381	0.9398115137833107	1.4821385212184046	0.7415693625393599	1.8294420898878307	1.3914644097575262	0.4304447208753187	0.810080733679329	1.5690806891841746	0.9806058957194501	-0.37443335992752536	0.94920377272016	1.7125327644379393	1.0337588937740398	0.46076403256828813	0.8595806823733719	0.7592973303058359	2.833012127132782	-0.26145635558013575	2.2261639043615125	1.098956842751049	1.5399659081389085	0.05322673497873052	1.9697631405822453	1.4384867720853283	1.7094922879159078	1.1860323029526387	3.1860234334397215	1.871514205756452	1.016539226392801
0.45525618736442974	0.720334818555318	0.08647764425230106	0.5190626375620899	1.8455809250154143	2.588769530808902	2.6781692380626887	1.443894685870631	2.155957973401057	4.075491922226659	1.7036848073456892	1.8176679648332823	0.9913448937621128	1.5073404039750113	3.1389654087970515	2.7008152528130864	0.9508204807421208	2.3359494251360746	0.4736538193392537	-0.769075428962242	2.3259001826606895	0.8944022292919147	1.5023585513556657	0.7291667732373786	1.8440433197957469	1.3884748167313705	0.4073609419742545	0.7641477617589414	1.5383378683740825	0.9836509642710393	-0.4109073646417622	0.9429318936806507	1.6808389931181495	1.0163097617741188	0.4425071605083635	0.8201687230504426	0.7266760395745278	2.775717809724031	-0.31194073999858996	2.1984796252001475	1.0947860005596561	1.50178851950082	0.031718239644720744	1.9409180667526864	1.433138601847499	1.6615012079047191	1.1808863312840787	3.174198229869167	1.8431054173919883	0.978076021816776
0.47066488762062725	0.74472314148754	0.04523618423604438	0.49798923710746223	1.7440512791153744	2.6373059641434478	2.7128006624456305	1.435592030663955	2.129365240768021	4.052964925661395	1.6971936060448711	1.786903780791702	1.0559482532839686	1.4978806986202913	3.162667369530863	2.691454848419741	0.9212641010084848	2.224901234104763	0.47406512666530276	-0.7731220987012781	2.33989431295655	0.8411873867257386	1.4944835042224949	0.7152370727988663	1.8662513269791852	1.361492515456454	0.3767787852188723	0.726859725494916	1.504128411328168	1.0024167138142157	-0.4092538407725489	0.9724891881964801	1.6642647679422222	1.0589371978266249	0.43187366010611417	0.8057471281547434	0.7096793173034506	2.7257306769664504	-0.3294588957353243	2.1993414242372222	1.102926870793113	1.4717311890710705	-0.0016423516804735445	1.9032130911032077	1.428231810035506	1.630929764047152	1.2307436793130309	3.172278022868394	1.8425861580726877	0.965038568804221
0.45904892249251344	0.7942073922562082	-0.06276581520032251	0.4459335858709942	1.640376255408528	2.6532999857503676	2.7487982385930883	1.4140337249696107	2.1138296335398827	4.000480195604764	1.6873111265794427	1.7654809416838375	1.1078380337214895	1.4969521470000005	3.1629505390233454	2.6813204133024557	0.9237228873383488	2.1068927707454637	0.4741774024488999	-0.7610532929231145	2.329576316582446	0.7926944839784227	1.5000717968682	0.6690632618252221	1.8690602693927265	1.3286559607231374	0.3608173314521138	0.701655445099393	1.4885006557915077	1.0372351404841296	-0.3862021778896668	0.9844964033660139	1.6032890622446037	1.0923062901784941	0.426223172911037	0.7835185903677389	0.7106473795770208	2.6841957379225394	-0.34418404193446106	2.214010566124007	1.1139547264655134	1.4459048346433647	-0.03537364568157568	1.895951429731	1.4281862549227478	1.6230215565076738	1.245406864189907	3.1753786749866153	1.8439169913399678	0.9128513608953239
0.4404033969772265	0.80644445648434	-0.10386156978680958	0.43720455484923504	1.556018561088762	2.6577375027097796	2.772787100091648	1.3851302009869166	2.0756939966414785	3.9637929728026244	1.6958418130790822	1.6991917287557232	1.1549550789687744	1.4911956755814477	3.14282977341866	2.6544284955048254	0.9551297247912911	2.016483079524892	0.4861941350539173	-0.7542416861952418	2.2688024192333573	0.7515406625368157	1.5033430777151549	0.6172976898301898	1.9102456899462368	1.2826841562945144	0.3489017514217704	0.6718085346959641	1.471030668661328	1.0694095499337142	-0.3782271195579797	1.0197996828507592	1.581258534504833	1.1048577403371427	0.43971274131551785	0.7540135521082572	0.6968619354361174	2.665385522993549	-0.36648966468492933	2.2003725673650276	1.110593007352202	1.409456431824319	-0.0565017234824966	1.9002519291584232	1.4142119710001668	1.6262373810773387	1.2313130744646072	3.168762322828836	1.8268764052225088	0.8817261870601871
0.42704539305206346	0.8413545576071815	-0.1827905726208237	0.41747823715622817	1.484990294200947	2.669701774777841	2.7990915805109386	1.3656760352227246	2.043463567425011	3.9226588139032565	1.708151857922865	1.665958714853355	1.187857758943005	1.5361090453865314	3.126225029012291	2.6210745511341527	1.0247249151931932	1.947900396155152	0.47590311459203083	-0.7552810438562572	2.2285418341834005	0.7184799694595879	1.4884879016171901	0.5843151478728157	1.9341806076421943	1.235821626417443	0.33441994227697036	0.6588160750408337	1.4930125957505451	1.112153388341911	-0.38519424143947123	1.0326750176128976	1.5628234998260673	1.1420764978709284	0.42127092282743506	0.714607287047462	0.6762442517197517	2.65127029898926	-0.37648374241078847	2.1706167228197932	1.1043017708143872	1.3688664308943517	-0.08038942604081026	1.8865321567842226	1.3818060884555607	1.6605219177823016	1.233639784298593	3.147284813628842	1.8070210882438267	0.8433191039523085
0.4053735108220051	0.8732078131540202	-0.2304360602230525	0.4367841932267111	1.3826300088266956	2.6467944365140506	2.8360709924666656	1.347799467262274	2.021284102466823	3.889818346312496	1.7225344160658547	1.696626950350271	1.210199096945574	1.5495600139835646	3.120531299574173	2.583864577792025	1.0326796358667143	1.8583699701059877	0.48870033063926144	-0.7682779740624577	2.2376073487634405	0.7051473740250034	1.4900752467168865	0.554268853937612	1.9370314051579238	1.224814374311691	0.33167041108290973	0.6625054569588458	1.4848520543586328	1.104415222423852	-0.3654071662178576	1.0295003731862917	1.5329782156740954	1.1735851433946478	0.4214850390699746	0.6970766250263797	0.6651485668371355	2.639696178320505	-0.3932188556846873	2.163820921260952	1.116481600238919	1.3608578130922608	-0.1049085248531769	1.8966162122814836	1.3678257305179453	1.6894502652787822	1.227482254429334	3.148374924786941	1.79932716987377	0.83001104996683
0.39154755181768575	0.8848030588269837	-0.24314809639861545	0.4205438091440912	1.305513072224832	2.62689146651758	2.8804281421930664	1.2986250603432945	1.9977763983230212	3.9118073569023606	1.7526643006427753	1.7153592189807483	1.233919747581118	1.5377041791153323	3.1018645868396133	2.5749392125646904	1.0188289223790465	1.7742224469762633	0.48959520198377326	-0.8208960165408046	2.267488597214755	0.696103147784706	1.4955099253206856	0.4986418099342561	1.9547779684858593	1.2364701458622178	0.3035656669704234	0.6549217893277979	1.450821906083537	1.081985563533168	-0.3391928055585519	1.0426395366911836	1.5082059410094313	1.1761841850630694	0.4205004965534778	0.6942897217317545	0.6413036284824856	2.6290190066267334	-0.3932637181600503	2.155922063330296	1.1187574563256644	1.3569465716996432	-0.127437070267955	1.9274829964311728	1.3380954515960126	1.7006059630565538	1.2046296052152954	3.1606249421122756	1.7771519601310224	0.7670047994048753
0.40732171683300883	0.9190632449384586	-0.26205606117597247	0.3786781740250563	1.238423739191795	2.6264578067289013	2.946321973969616	1.2621654425783109	1.9524472415866925	3.8779733256171496	1.7557972518793687	1.6757311864417752	1.2716088775018783	1.5760641964215247	3.1013915139970143	2.503698724200854	1.0598746217820285	1.6961963171986567	0.4881211654585277	-0.843997576731789	2.235354878657715	0.6800010131326084	1.4877931472003874	0.4541218231814329	1.9499212264430206	1.2060807632448094	0.2777578679894703	0.6649487119929897	1.4194561533214904	1.0836389042862113	-0.3297954836038855	1.0554663980480474	1.4802553253986352	1.1642682628523149	0.4142338889512761	0.6533922389230009	0.6333221073843156	2.6287845595928006	-0.372147591899206	2.1466661328917307	1.1389355553742424	1.3589658826021063	-0.13135491637413382	1.922585990826542	1.3170702485542796	1.722084668807407	1.1541197202648468	3.1332708426378257	1.7197665283175205	0.7172683904058211
0.41945102349169633	0.9142888725302779	-0.2526664962290097	0.38961687769068076	1.1967586274222284	2.621631413583822	2.9736271716550275	1.2152046552731237	1.9309252417163747	3.9036349456691313	1.7578768426286586	1.6650035615316372	1.2778784803790355	1.578782644444296	3.1675891249954296	2.4191923662033528	1.1045747878873493	1.6377055671479783	0.49527568964893576	-0.84053104380127	2.2821432048120416	0.6918819016101985	1.467470707701856	0.4233207125113633	1.9304338009018367	1.1824791756292483	0.23563618392375713	0.6717539679244633	1.3574657907167806	1.0933929507368965	-0.3332230259626213	1.047123285669447	1.4369433994308867	1.212202085095026	0.424663936026327	0.6546311789573973	0.6323406933146817	2.647594774521791	-0.3568106497146194	2.1295136643045742	1.1279088278712204	1.360449065794008	-0.16564896754132005	1.9143137348911143	1.2847413035334434	1.7268321734966858	1.1317911161460643	3.1270377994426926	1.6842120656861561	0.693052219101689
0.4257177651872367	0.862354333934148	-0.17750681002831592	0.3850540937902956	1.1589786617316047	2.6322094585520466	3.0107499598841945	1.1709041165123115	1.9038134576981782	3.9345333771810664	1.758591665087008	1.6212832754280058	1.255144312571194	1.5723787928709763	3.242587464030028	2.30937746347672	1.1891009994818746	1.5707902567082683	0.48494520591657697	-0.8237580169240237	2.310642158435967	0.6862009958540543	1.442156975584118	0.38865376041627064	1.9030078576455616	1.1643633217101486	0.194559510683003	0.6926686319154637	1.3117858851909578	1.1654852474922879	-0.3414545226631975	1.0449202473180441	1.4059884109689182	1.3008467117635163	0.4327910385121864	0.6443442754015195	0.6378527027306566	2.664806211935508	-0.35700586557169883	2.1207472078816814	1.098248578015383	1.3499180279628746	-0.1883181551122039	1.8858245060528085	1.2732249710281347	1.7206690961394326	1.1208164025165672	3.0957541727365285	1.6446052835926526	0.6377534736859601
0.42453001955225256	0.8229660680904555	-0.12007480089652292	0.43091035756092166	1.062417177889354	2.6661980100087486	3.0593764681940194	1.1185492455423645	1.844428655631912	3.9310737852872437	1.7731653143822297	1.5748754673793428	1.2430381012655836	1.5696507438713332	3.2933141322804644	2.252850621191875	1.2283996270624182	1.5064608166742317	0.4772971129349103	-0.8116326262570667	2.34275875879081	0.6815643546443957	1.3961937922574268	0.3636825439777207	1.861887545028789	1.1319782821604545	0.16075350498118263	0.7071221447177212	1.2829795991057045	1.2146884027059481	-0.367427235074793	1.029681950242768	1.37112875795285	1.3450364419921432	0.4476075883465332	0.6264686725011417	0.6379716135981635	2.673090511321651	-0.34605557622810323	2.0853508132458782	1.0642813159241984	1.3555165791479091	-0.21763434918348673	1.8972435991847725	1.2761121528411743	1.7373123370103705	1.1273543689694012	3.0495996231547062	1.5939696062325228	0.6081688099313337
0.4390401867277755	0.8034231465294053	-0.11416471746417337	0.5150321267751947	0.9564245489825833	2.670573480427218	3.105411927770632	1.0746784478211555	1.8075347493549294	3.9360151709225555	1.7816087123308495	1.5959934532516513	1.2323396117309848	1.567594763252698	3.3210771031167736	2.162630842978427	1.240561704234573	1.4553307392330084	0.4488613253664462	-0.812205323900321	2.3785072710450685	0.6615751101623519	1.3509614393725315	0.33893198308250355	1.8061939059055594	1.1201034077190983	0.11630558524544274	0.753610806821353	1.2592949028002711	1.2414008117400577	-0.3865368796070623	0.9832320977550688	1.321235007340541	1.3442697031527946	0.4305872467794426	0.581637418201878	0.6310958950970578	2.6570543342006188	-0.3725303329033027	2.0570854286772806	1.029305131958044	1.382424576843972	-0.24010058654081848	1.8976367095247977	1.2832298861257054	1.7406442690316752	1.1207622343937402	3.026188478932955	1.544959050200445	0.5711782575915961
0.508071792759704	0.7079452111733342	-0.08339599242527325	0.6102675327526641	0.8808426054422487	2.720428956622416	3.1388922832201533	1.0413485087196708	1.7899562091108403	3.956065255179118	1.8344713665732915	1.6646425511211103	1.2641617648343553	1.5378481937684054	3.3339073779785133	2.065851578119031	1.2603159022680444	1.4313886486273362	0.41328479796120404	-0.8094385448324669	2.3866783595603276	0.6485452880237911	1.3147341278230102	0.3012031622351249	1.7657107209554344	1.1037495428355317	0.0799484681264526	0.7498668581318398	1.2502006275869857	1.2445879746374904	-0.40036261004683815	0.9416568613124809	1.3026986556849454	1.3711105523996907	0.419750293049995	0.5559664799445462	0.6121832471498082	2.6379234562316682	-0.3826072139408318	1.9819047716300981	0.9981252379497029	1.3932924600861845	-0.2657262760565032	1.9128306782486988	1.2800288802025526	1.6788446118931222	1.120878128982114	2.9691731018330954	1.500910195806563	0.5716459134260414
0.594589775102763	0.676043406484708	-0.010079084530321646	0.6516658092975885	0.8620301977059789	2.748693046640454	3.23232582652894	1.0325065820753647	1.7668890331939306	3.9809945301605425	1.8641541922199907	1.7397949707503322	1.3081753566574474	1.4952294574356206	3.332449954043001	2.0117795996995302	1.286424587093078	1.3934244709311954	0.4004047646280527	-0.7916515006888944	2.38268553889793	0.6337046168551873	1.2780401554340624	0.291712789163466	1.726729669117186	1.057594796910096	0.04020876623951149	0.7515951770985634	1.2396652411415674	1.1898590757504057	-0.3942519340197382	0.9091244534509118	1.2773225181468895	1.3711086244954944	0.3969708741384913	0.5541273427801756	0.5984540631410363	2.6170758209497227	-0.3795399024110151	1.897592292484817	0.9713016571785392	1.4103404362035223	-0.2707379118795204	1.9102803472293701	1.2847898956537187	1.6329540212343292	1.129424095150905	2.914082814650729	1.4774240104569654	0.5503863262483787
0.6906865383531107	0.6062752075869292	0.006644440851187784	0.7049171086738987	0.8443870971625266	2.7523674292032934	3.2802630848732974	1.0346507863715046	1.7413863084697305	3.9986298970188536	1.9152852303422065	1.7619473717856031	1.2967156981485437	1.4356379770325078	3.33302865360105	1.954566299509877	1.2124257568231256	1.345488364611303	0.3925569096828969	-0.794870533771937	2.3667342274842387	0.594422530002605	1.286754261084008	0.26048566036517956	1.6967211110369824	1.0391056519340134	0.016195248955301028	0.7600552538963713	1.2423920626711242	1.1439227625066135	-0.39793391270050293	0.8764797885097838	1.2598932735268982	1.3767663428738823	0.3915631827513539	0.544139716501477	0.5728628924499283	2.601207538156217	-0.3986464461326006	1.8175656107042601	0.946035062966299	1.4457015673423679	-0.24201977195797147	1.9081078816346593	1.3040121285660606	1.557799661552096	1.122836999470391	2.8631967187656686	1.4480283827068194	0.5495979960817611
0.8108458335849716	0.5556127216155053	-0.0030154287019690364	0.7142195677785574	0.841705341619504	2.725915853884548	3.347566732169413	1.0260582984412612	1.7168138835358562	4.018286598466815	1.9515500845657843	1.7516096381188337	1.310062115273292	1.3833702589438215	3.323273914060434	1.9027104784003437	1.1853566319996505	1.3205377730085053	0.3482455486420814	-0.782212498872157	2.3066850006948134	0.5565300659555097	1.2938763666632909	0.23350778930731134	1.6431047251334792	1.0081022789806997	-0.0251696053899853	0.7574839339903375	1.2674421620610117	1.1491032301994826	-0.3899520497928805	0.8669574573402585	1.2160630153822793	1.3828863046347852	0.3810102057442669	0.537814924340732	0.5437774311992637	2.5867459375663104	-0.41707582283320715	1.747972148760157	0.9000707348898587	1.4526166190952887	-0.23946728303901238	1.901049225204368	1.295003351934139	1.4837582914820477	1.1388606860368742	2.7946100497647772	1.40038196160858	0.5264387352675152
0.9378346476777748	0.5321001731132174	-0.01038512520382302	0.7273276376747072	0.8189429939489129	2.6406567165699393	3.3730608449789705	1.0209573667567196	1.696516312574121	3.996613227047488	1.9733226801700912	1.7757989401148315	1.303542707906498	1.343554184916653	3.330498107184108	1.84096175365855	1.1762182177243061	1.2547221209787047	0.31540099119494147	-0.7697638233376327	2.258387419713472	0.5336500008696596	1.265291353698598	0.213690299866009	1.5995521660228622	0.9468525367008972	-0.04956673424285161	0.7552366738905645	1.2738043028922714	1.1947526987825055	-0.38068209615274307	0.843442770585521	1.1982688927308653	1.3965080818405828	0.3750470622614287	0.5172118793830169	0.509441632911888	2.5559849741527625	-0.44094663325983874	1.6950022450924351	0.8615431865379091	1.4299611658191727	-0.2497158123541076	1.9097231911756918	1.2799357453053577	1.4316940682431256	1.131957399685905	2.7323235640639414	1.3634724911668041	0.5087374706114093
0.9842824894426716	0.48624080936832775	0.018608939793554942	0.744498822492916	0.8247273988188004	2.5646943529592394	3.3284146124574776	1.026447736757256	1.6840444394194152	3.999292272815154	2.016588312100439	1.7920480989171712	1.3108781432727716	1.2743389596111294	3.3520740493473817	1.8563251335569078	1.1644412155593271	1.2220727666152416	0.28169246603481446	-0.776483420580222	2.2108359070445394	0.5159313288899462	1.2574465638767116	0.21311353686165405	1.5755412890673774	0.9289287901875103	-0.08207923197055898	0.7498200866134106	1.3000232298252716	1.2514138151761591	-0.3873896085661225	0.7889789491631597	1.1523624717417111	1.423360044888138	0.35440549659469733	0.5304361242589092	0.4779148471040517	2.502726170850681	-0.5006767893150977	1.6395455350512438	0.8114188466961071	1.4116099330877707	-0.2779253859523363	1.9049390240047575	1.2708520558213445	1.3493293185337958	1.1344516527835178	2.673854298510223	1.3620322557579043	0.4929442943520921
1.0524301275884653	0.4862750026265531	0.028768391472118394	0.7530801721216689	0.8180669455207127	2.4969922664115383	3.310529727162006	1.001828843144986	1.6328340312189265	3.9561025721253884	2.071426754490958	1.821253038883419	1.309697694606057	1.218512022239349	3.3537067686830015	1.9096202563228188	1.1059203028929672	1.1617680994392985	0.2626022478990353	-0.7831203368146038	2.1467453580198264	0.49956759958075	1.2638331840432315	0.18351620049234046	1.5001912538052395	0.9145315329531073	-0.11148419253532957	0.7475204869572999	1.3245938442798597	1.2611997332558187	-0.38029477158698516	0.777155429881974	1.1424519052063595	1.42555513392444	0.3378991810843962	0.521749089352716	0.44425713746804407	2.4331286781257186	-0.5562094839968962	1.5926580999574367	0.7739230092405677	1.410692953089562	-0.2930170246149571	1.9119050382568066	1.278415216875068	1.295206826833983	1.1218430774027057	2.628788639357319	1.3209785779221899	0.46352640339430096
1.1348236977359258	0.4674992572845212	0.0021614581843888286	0.7688112593782417	0.755549928468455	2.412657221599046	3.301628578109083	0.9908115989279155	1.5734598763605605	3.9451578227588167	2.126501111884233	1.8485674074420064	1.340537283383523	1.1795921308247332	3.3381301992195724	1.986889144558512	1.0513745030438701	1.1232038982666068	0.2452843196819582	-0.8041371595021541	2.096683175695367	0.4742161231082068	1.2998673142976285	0.1721426088231286	1.4354894665776565	0.8959388006504151	-0.11640878242654755	0.7325146247945433	1.3535568595129397	1.214636611308865	-0.3677655237928131	0.7632480132086473	1.1103829420607354	1.4178173203247333	0.33381295582608594	0.5168504908465564	0.4053306036930836	2.3668104187528023	-0.5977761055626997	1.554711104941382	0.7170359934411674	1.391917494927338	-0.28884213668491554	1.909709509841352	1.250669116197721	1.2340615935137644	1.1055535891172348	2.6030361365675567	1.2742654915320277	0.47027505491915333
1.248751403523834	0.4878689052398116	-0.04596572905325506	0.7607240304765862	0.77692870542995	2.347823791971018	3.2322099005180442	1.0148700098100563	1.5593483331891438	3.925005116900011	2.1397276865137207	1.883841654430028	1.3463464622993888	1.1352493333594444	3.307000657750423	2.0535857335812606	1.0324294120293669	1.1084744758085894	0.2506524361076077	-0.828796327392603	2.03828870845163	0.45797280455122397	1.331696842026217	0.13244208869002894	1.3576002217827479	0.8840191011477259	-0.1431727757608991	0.7156635148689899	1.3824654180082157	1.1784357527321898	-0.3589722324844823	0.7576076144163648	1.09066372839213	1.4370396592198147	0.33183480118693987	0.521224998226269	0.3640196902005732	2.3384756040000862	-0.6270548951265854	1.52540529811672	0.6762826571594794	1.3849262877546291	-0.3076323871945716	1.9055597656885097	1.208650092525266	1.173997684137102	1.084516201879792	2.5664545452184475	1.2273683579313535	0.44185959995097096
1.3569532969897942	0.4994803226855987	-0.04704642704986655	0.7262548669812008	0.8638417628953974	2.2587268620283365	3.1866731969531914	1.025574814097549	1.5179213781484293	3.852544936479358	2.1494556416523443	1.9075528181934174	1.336474776644215	1.0867343628162196	3.2962739276899775	2.1508847854961486	1.001848163405038	1.0940116022411164	0.23151463971897743	-0.8548896836883456	1.9697545594400043	0.4785488446379473	1.3895022714925778	0.09603610874847206	1.3071539723227834	0.8422285834626567	-0.1545686849470042	0.7068314931389104	1.4087773198594178	1.148817713523254	-0.36681166405834253	0.759979885919855	1.0836418731640092	1.4656114262163016	0.32662100327186744	0.5275466147408236	0.3285577078565013	2.356225513311095	-0.6449510492628779	1.486412081389439	0.63580213479684	1.3505999573191623	-0.30252495236110877	1.8971552568544652	1.1661886780911355	1.1112410201244258	1.0364867130653028	2.523245615148935	1.1806661007497987	0.43908293668415804
1.4237870715279235	0.5127250046283018	-0.07100997558219971	0.696865127485933	0.936015904677646	2.1873039946096213	3.0887155181862176	1.0302015637248736	1.4369280676476512	3.8216014136573455	2.0972889366680314	1.9060157160899305	1.3109339819233963	1.064714796674958	3.2874642101460965	2.228588712897852	0.9846816094859328	1.0702322103088933	0.23721169084132382	-0.8917255961024632	1.9018195475052662	0.48621428504045705	1.426503471965338	0.07680193643657415	1.2659592506354533	0.7753899972892871	-0.17532811789020264	0.7154118395555367	1.416820978497019	1.0864289998060055	-0.4007082956129896	0.744631054840108	1.0909500994579924	1.4710764675812218	0.3157768183699471	0.5491075002925695	0.29951989083537994	2.380512713465067	-0.655889418005877	1.4773080966761178	0.5945861644573658	1.3286892922332043	-0.2982384080745796	1.849795350531669	1.1354926307787259	1.0821402706542984	1.0131238757176617	2.5081256635204747	1.1425213851577163	0.4386281521112113
1.4822623377505972	0.5080384586872766	-0.1516443925991593	0.7058246230727118	0.9332189403342381	2.127431724844615	2.9504456966449695	1.0338897675431513	1.3491857582388045	3.7654673972300166	2.0845672201444403	1.9409679417917627	1.2846457329845669	1.0316605535016057	3.2686806338114645	2.28097985817595	0.9642067068670472	1.041373388869409	0.23104663868041894	-0.9468672868347545	1.8462253328375506	0.49757664805237417	1.4756064332091703	0.053563193719438996	1.189254350213583	0.768936192940509	-0.19446230388944782	0.7047579558218747	1.407300346873121	1.110748380697959	-0.4114335704831893	0.7030720951272609	1.0687273022174613	1.4709703194443144	0.297817772566102	0.5349850731690083	0.2512216629326133	2.371348103280542	-0.6834065222515098	1.4871277341564306	0.5781892266152389	1.296873856471994	-0.31366090758309595	1.8052559880963301	1.0969773014453068	1.0488256416514188	1.010308393054447	2.4755370773204612	1.0999033923702952	0.44920741561861155
1.5526504943860007	0.524545927919511	-0.1617318806276194	0.7160063168133017	0.8689097074904696	2.1080503467499963	2.8595448015667544	1.0455808411460246	1.2942594744809646	3.6890904923237278	2.0380093943506394	1.9902274111854432	1.3306606996011014	1.0107161596131444	3.250320688027093	2.327622271617483	0.9991646251254606	1.0200506315171407	0.21669568141800305	-1.0250252943706766	1.799909183760485	0.5180572301714068	1.5187033181630227	0.025961588427694537	1.1410698264607688	0.7790345133404084	-0.21800433798952207	0.6846139082773772	1.413355670474314	1.1178756737273434	-0.4001736060979927	0.6820513144953411	1.053573007088843	1.4492445402477057	0.30621831142122624	0.5424124715880474	0.23127875844807835	2.3606210170569653	-0.7298923783301129	1.4958791119959016	0.5496489330645786	1.260830602634469	-0.3598843459070415	1.781094491055704	1.0291568742423665	1.0415601299048571	0.9966958178156563	2.4545722743762353	1.0416966427878571	0.44461112965769667
1.5816907038497587	0.5274223049666287	-0.13570586082236383	0.796647504847785	0.851495249373668	2.1507244081459147	2.756232418107037	1.0190721646402319	1.2305346042941674	3.5889100403151737	2.004104869729631	2.04706649470947	1.3863533860337978	0.9646713832621556	3.2401647917054612	2.400357147765861	1.0233479349146162	0.9721410646971729	0.2245792200527971	-1.090393337543751	1.7824942660589695	0.5284925627511917	1.548185576781576	0.007226621973732616	1.1072865582387479	0.7756433781681945	-0.24161600798272426	0.6661313632447039	1.4139387560327532	1.1204984431950227	-0.4157116109487696	0.6729193678457922	1.0489907140564778	1.4494004736753205	0.2838777879101427	0.5484117052617622	0.1808131916904405	2.358154029235384	-0.7382112912259188	1.4999468498465345	0.501463690750114	1.266572764251459	-0.37413451519655727	1.7467593844121818	0.9784833914816655	1.0338900012813679	0.9412037252889149	2.462576595612132	0.9981975372391023	0.4294854459476385
1.6270781490227655	0.49669244434403603	-0.09466084798193204	0.8537649562275259	0.8226894989290872	2.2003528062338775	2.698591471997181	1.0255371612006787	1.1575093980060909	3.506749008736964	1.9626722973706934	2.0782786525582457	1.4340758398089082	0.8916675027576707	3.1984444864797954	2.4776345107905025	1.037759029930236	0.9304544336638157	0.22176120904865107	-1.1378298833345057	1.7184465125397481	0.5513729035868561	1.599295994254863	-0.0060411118347812945	1.0733482711197324	0.7601462118657897	-0.2818375864706863	0.6388056604061345	1.415596366002985	1.093476613762954	-0.42787980150866634	0.6641925691899073	1.0337819405155881	1.4509522097408154	0.25007561090531605	0.5574446665926203	0.15833926596748576	2.3675818251225182	-0.7782540883178433	1.5119575214870544	0.4584740971268574	1.283266139681426	-0.37349674821900036	1.6778266445609389	0.9305219564338447	1.0150653476826486	0.9349958064681895	2.4567183162753823	0.9510745566694085	0.4166703474374865
1.7172715588323855	0.5054560654444806	-0.11330562067134549	0.9224011156653358	0.8104257085213475	2.234318700169495	2.7157664114072864	1.0421073138650168	1.0713016174359353	3.4139884095451847	1.9424248922592011	2.1198588689482754	1.4759479703992715	0.8783343518625324	3.1570714009889596	2.493177273721598	1.0440206192492494	0.877104269359355	0.2574695771265133	-1.1721408604010062	1.6653173189883677	0.561500826597074	1.6383151246417533	-0.005742899145029656	1.0427134366956703	0.7134946736779731	-0.30519216112440267	0.6044330487908731	1.3987732186608688	1.083745143049459	-0.42611534279290086	0.6899515500030755	1.0418252488594417	1.4511912698611156	0.23667404219296068	0.5413800580610642	0.14178748944728092	2.402759468143066	-0.7854551565061051	1.4874861404854427	0.41358985584976676	1.2836240701544293	-0.3790324703210388	1.6471189547848568	0.884513317219598	1.0276964310580277	0.9386666415825552	2.4461284906353944	0.8802916411549407	0.4107148285821979
1.7985416066568345	0.44104363004257785	-0.1286137404646715	0.9453997592964145	0.8001456751926629	2.269431945420269	2.691818275524726	1.0710190789356517	1.0307450716411048	3.334862489596973	1.9046313088177675	2.153726458927814	1.5645119887918124	0.8168233618691729	3.0977698660832482	2.4967691717708322	1.1079910175229921	0.8530814063626087	0.28215357489655796	-1.2163846463511154	1.6078633543036578	0.5742240149422122	1.6848113021441489	0.0038720023025694494	1.0437365614158343	0.7060920094174495	-0.31566390657823606	0.5773155905700726	1.401060401648641	1.0997327489337068	-0.4132237340506051	0.6978363385429699	1.0243684706664222	1.4353493408644684	0.226538389631121	0.5072247787285155	0.1121298284174661	2.4008400275878317	-0.7725987246735876	1.467243722187968	0.3611879789488461	1.2595771102037445	-0.3921361356298577	1.637192039184868	0.8065634576108807	1.0379936373751888	0.9099575364842727	2.4074728804087817	0.8458689509556635	0.427917892377915
1.8925822301684125	0.43240817816910154	-0.1471943125574377	0.9363156401960018	0.84266819606217	2.3295148798417245	2.657969961908785	1.0992265986666847	1.005485901797634	3.2136399445101667	1.8533905702192701	2.1585254906517477	1.6312764020553885	0.7594684976066928	3.0420484026182004	2.516656676502732	1.1095912514049513	0.8096420144429433	0.3196944838581815	-1.2465447345157064	1.5319474085497298	0.5775527876513065	1.6948427645777138	0.020512925803219905	0.994569217856075	0.6966130784504784	-0.36299193661835244	0.5447692953887202	1.3865669401140466	1.1305685499663698	-0.4007488728127434	0.6502472164039519	1.0226143178189235	1.4131549675421107	0.20124203245013145	0.48117352946363	0.0798326325649671	2.410508320754936	-0.7947573266833661	1.4368336991004595	0.345633185702502	1.273994308622812	-0.3970110291321852	1.6192271442127144	0.7675014669243615	1.066498603154073	0.8799509158857172	2.353414109383856	0.8248279096382426	0.44085548931336105
1.9707302834222928	0.3922802175504053	-0.1409955794260897	0.9581018767048496	0.8477096905628546	2.3687306179144074	2.7069404811701943	1.0973446004316165	0.979639804618636	3.12580829197161	1.8452715553994392	2.175942076897195	1.6942359500728894	0.7135842770203586	3.000413497715665	2.5264012713283974	1.09350350684447	0.772978272243096	0.3293579827374879	-1.275007571221469	1.4811037802949882	0.568840196520922	1.7127411279452573	0.04422247316974338	1.0122894279715213	0.6962821012469105	-0.39006839385850334	0.5013764623620801	1.3649183945172396	1.1498734612330288	-0.37868583973649717	0.6228896384579461	1.0056526236640368	1.382310201498579	0.19222267681848645	0.4396114386597591	0.07255864254025421	2.3896682482805365	-0.8243237488035795	1.4254725664380845	0.3143783248389763	1.2762009683027	-0.38271120114451407	1.567595091399184	0.72885757093938	1.0521775113159344	0.8637886597026998	2.3269218447107702	0.7890352167514795	0.471784715492266
1.996084549408361	0.36861351505885487	-0.14835395661536221	0.9403613434002331	0.7849762797853739	2.3888486481536004	2.728201770249731	1.1199887151050654	0.9631006980458547	3.1075260980446107	1.8228702463127893	2.1772545503007983	1.7745848294454558	0.6872825380375758	2.9217182236403305	2.520919495343703	1.1072373493182868	0.7421878367656388	0.3465081642640222	-1.3205516653993574	1.4551625713826304	0.5673841455851873	1.7015412677990127	0.0685142453114963	0.9688283300101311	0.7055821086497376	-0.41358142087690836	0.4452706851833043	1.3358424811692002	1.1616141725564473	-0.33661296797461293	0.6056622503707917	0.9773826952784253	1.3620661867857646	0.17691710362539176	0.4135463786190969	0.08098837316166754	2.337356308483243	-0.8467799428392159	1.4337576680825301	0.2835465162106009	1.2687859331251963	-0.40465109964613416	1.5388073619052718	0.68841880351172	1.0492091480825934	0.8451623837929498	2.2810602701322447	0.7624206235095796	0.4626955288644079
2.081627331165067	0.3590058965335857	-0.13616610725232453	0.9402424998589088	0.7114015256224773	2.395780667119417	2.818349586824474	1.1465832003542133	1.0172510665279297	3.056893221446651	1.8139408634584928	2.163167763632978	1.799823899527811	0.6322618084093803	2.858830998851644	2.52530096122995	1.1303568332121325	0.6948808319830839	0.3627188976250324	-1.3642500306455092	1.4021604804825611	0.5555828899772824	1.6863136940237002	0.11245965376831449	0.9249874357511041	0.7435559920929986	-0.4544640206787415	0.41995615763719807	1.332084966260717	1.2004112409099896	-0.2736220194354452	0.6000934906647546	0.9377423048702382	1.32675276562824	0.17559845642820643	0.36555206025871045	0.08032540513404685	2.2956353243736953	-0.8573805612319824	1.4272379205894001	0.2375210357130125	1.2359921945297951	-0.4237304142923427	1.5501209914942409	0.6511344745586152	1.0604164491722052	0.8203092932056743	2.233112469384411	0.7401463844776479	0.43660132978711574
2.1329986239852863	0.34082945806678905	-0.07030668919933888	0.96705209039369	0.6831276173442362	2.402357777152681	2.8720540406371233	1.1514014855438715	1.0888535396602728	2.996920224171749	1.7715540149134097	2.1444305210812886	1.8066244593986274	0.6039493505560712	2.805636710738151	2.5471094181234535	1.1068672577744256	0.6658281568050215	0.3589525453239881	-1.387153130438758	1.3956569901646374	0.5508378790906318	1.6836533781161447	0.1361211375511416	0.9132106501464285	0.7591837412071296	-0.47341159760210105	0.3875501770111337	1.3207247594695342	1.2149845432585014	-0.24452281650323018	0.6073324455802258	0.8989686264329004	1.30050729855951	0.17424536924009168	0.3160865865689354	0.09943888920003467	2.2880846173195364	-0.8864892579249922	1.4003040909259998	0.18896147808053806	1.2291739750913155	-0.45322121778850627	1.5546119611553557	0.6103859323641984	1.068454837793825	0.7728391217524679	2.201179414754273	0.711348089953956	0.4244792310680956
2.1893742328716543	0.31012782300115654	-0.019789724742209563	0.9755920076404709	0.7352467295062437	2.4012780368590505	2.8850587905646266	1.150356122556519	1.1560533923256675	2.940123831948119	1.7396913346412497	2.101547297782865	1.8506880121196467	0.5542581369049513	2.7389031003432525	2.5726086456039203	1.0451061711663647	0.6126634228326409	0.3813575670152952	-1.4076523879633913	1.3751954604271512	0.5466226295554177	1.6489691894421346	0.16052323746456104	0.8724995874177214	0.7437005121086688	-0.5219103988114823	0.354425919494904	1.2954980077350626	1.2553486333699482	-0.21502734533758763	0.6081249857564677	0.8558148507893906	1.2594824839026597	0.15733876543663997	0.25920195712357097	0.10459336718808361	2.2898316258627163	-0.8881112030414149	1.3719029991066114	0.16957330066722348	1.2068855716043383	-0.47179141140198044	1.5083319160370654	0.596039108852838	1.0699525066397269	0.7236024396332097	2.133172225895319	0.6916797026300372	0.4155986142367776
2.2234607927817307	0.2785550895789869	0.015615552641080522	0.9641781452122439	0.7588148287098845	2.361325229373709	2.885226482471592	1.171294977366871	1.2149297902146745	2.92278544578721	1.715912281938508	2.0548598270028475	1.8740099551972214	0.5196504049257625	2.658245866212865	2.569594445667992	1.004977459718213	0.5864267039856829	0.38593208262995465	-1.425310742813655	1.3416466371551783	0.5545026272117151	1.6317946740599365	0.15641270870435703	0.8294277419066844	0.7420638323482344	-0.5493377755999059	0.3270690356440484	1.2370792102024313	1.2815643761858744	-0.18117889399398476	0.6021485538991926	0.80576938485002	1.181224407068102	0.16593895818935825	0.2082018020399956	0.14482552402940235	2.2841322940958753	-0.9341825298476643	1.3392323483969522	0.16141460535759014	1.1458103212960893	-0.489933001195353	1.4482862751954257	0.5872105280002714	1.058586877206969	0.6791794140475871	2.073606745537599	0.6619871720215971	0.42896590785730115
2.2434375058835236	0.2600803928863455	0.000726681103409401	0.9776781827393342	0.7938473574150468	2.355239367561539	2.8829465234098755	1.1655388817267822	1.251714562610675	2.9199555773617005	1.6856644398602092	2.022242135289088	1.9189189246812077	0.5355416949612799	2.6002893863964425	2.55617037997396	0.9450915535439272	0.5816080539124606	0.3895738199276203	-1.4571609384767819	1.3099943680349226	0.5425526413456756	1.6048179535642906	0.1385647338404259	0.759260763465559	0.7504880559897243	-0.576632589080245	0.2804678991746699	1.1616792079667402	1.2993407772463064	-0.1372762348205784	0.5657074890390295	0.7621039447820341	1.137332345247332	0.19079825840360712	0.16293108638070206	0.1788404227395907	2.267658986698671	-0.9615716094064612	1.3107976197376237	0.1368652109824917	1.1065455750478486	-0.5089119025220361	1.4415288048712236	0.5743609491949019	1.0624043494805864	0.6149942196137714	2.0052288212265568	0.6415559952244165	0.44189394130705295
2.2428332431283784	0.22618921914926599	0.015296501263462475	0.9489321693018754	0.7662522757202781	2.378663194008424	2.8404691993465305	1.136059508554599	1.322199078913442	2.9075119306532655	1.698033463454681	2.0247852530699086	1.9472212835443237	0.5054677321656674	2.521661533628842	2.5524965589648927	0.8979805481913481	0.5637739715198138	0.3683917149643846	-1.4718881830985342	1.290922408360759	0.5586613939933145	1.577869162894446	0.10619172551265403	0.6910189647062089	0.8122696218823613	-0.6075582955064728	0.2581255902639919	1.1074947538516575	1.253619597498091	-0.08065423827041059	0.5175662619222714	0.7300387645932613	1.0904604579982111	0.20496412527765479	0.11208116126293796	0.19586476154611582	2.2265354643852744	-0.9764787306235203	1.3157944303052105	0.10907153992635772	1.0772552016616992	-0.5174184954281177	1.4098787447858279	0.5625399036020319	1.0600552259893252	0.5438422487501382	1.9435896882100878	0.6196537123734367	0.4509727478853155
2.2248728602112364	0.24331142714452864	0.03371578399419507	0.9048578406421335	0.7801909429101992	2.3823178236166185	2.802654950639757	1.0652511934683693	1.322523818754414	2.8721292460978307	1.7384681153519626	1.965330849682956	1.9467589003321337	0.49345791134409656	2.4763487963894284	2.566837314330161	0.83152888839277	0.5303863575019332	0.35289876846940094	-1.5067745618858213	1.2920874446719348	0.5617508949119379	1.528801113932865	0.07994136233527901	0.6126161423055574	0.8160247566422625	-0.6659734652141694	0.2097003645758678	1.0147482883056835	1.2257452019909594	-0.03604783579178407	0.4882779907047518	0.7061574358249857	1.043308355544513	0.18184716994259414	0.08438656984707263	0.22781653502265736	2.221463845644771	-1.008010436793034	1.3199688781308243	0.10441997348119855	1.0619426990747656	-0.5277260680529448	1.3546018542057983	0.5677281247772873	1.0654172792105165	0.4954444167004257	1.8838423192044882	0.5661671565497697	0.4432209268473497
2.1895761432517675	0.2791843300886258	0.05028809608119211	0.9129409899472971	0.7955941287490867	2.342986976638077	2.7780567092775192	0.9900170338002061	1.3388832536938704	2.784753171278326	1.7300660025288248	1.919121517135547	1.9207077207520964	0.4394966220823135	2.4336261610554546	2.5348534608394555	0.7758578304487751	0.5152791510319489	0.32759002822033056	-1.5250220667427692	1.295251459044638	0.5773588123636528	1.502000118591218	0.040367555286469535	0.5669551711769176	0.8318110885364034	-0.6992813427903855	0.18053943644273648	0.9593803963031995	1.2186922760958485	-0.019283195896930082	0.48605871253229205	0.6970991504370267	0.991630429947105	0.19138827305248235	0.0337580091697834	0.27430052772337377	2.202532625795041	-1.0022359696856145	1.3239194669871845	0.0628427802293492	1.0239475893469452	-0.5550507164021057	1.311853158231183	0.5797040577535358	1.0539238143007013	0.4666830330649964	1.8384006754640203	0.5095444932418133	0.42528226353696025
2.1038898008861504	0.3467913036708291	0.11397795031003692	0.8721559420286473	0.762804887579317	2.3300762671580832	2.7451263722302848	0.9519157583531304	1.3434429204773537	2.7333584070273442	1.7274980677238312	1.890718822526025	1.8932458805246992	0.3946781510757646	2.3884786060199885	2.499320083244257	0.7482073472487082	0.48052729132882616	0.3198496690006583	-1.543092755630437	1.295438760707008	0.5777825754864997	1.4833720885246202	0.02058283647041456	0.4944298902558142	0.8593751111254809	-0.731166852920239	0.14860562543129238	0.8864814193671455	1.2242366115528411	0.025722126335519218	0.45863888193890273	0.7046708145622519	0.9454234632464376	0.19266181734339718	-0.004208636918393923	0.2957504733943721	2.181858935086659	-1.0074562954973505	1.2866379014564187	0.0393806590925398	0.9845220037114117	-0.597292120901295	1.2862897804652227	0.5794074433526871	1.0503233104973202	0.42571656357762644	1.7936084596475268	0.4672342941910463	0.39289609359682215
2.0705833984787225	0.3658847345056669	0.16675023358777424	0.8678217787156675	0.7608415450026419	2.3498546384579204	2.6985892584148865	0.9408790271327299	1.343562701566237	2.611736259640892	1.7212451405757965	1.807200427867795	1.8817019742271335	0.34407939822802114	2.3685196515538642	2.44857304702212	0.6841230746537773	0.45294386594440217	0.3204432855198749	-1.5614549169172043	1.2542032940419445	0.5689213184396038	1.4412073615068801	0.002574285542770924	0.4493691522963371	0.8937791618410962	-0.7655108029828932	0.09939976082843056	0.8206379105095157	1.2523128607101435	0.08507114904807012	0.4142232994265432	0.6917471495933851	0.8843566555552842	0.22571575184066583	-0.043277766619219206	0.2901124778001558	2.158101131460923	-1.0107207840153125	1.2278639030625584	0.007957148188659455	0.9482164164722675	-0.6209576717663372	1.2434630083729918	0.5799358826606839	1.0472822335063863	0.39548609006217894	1.7803403541857363	0.42553952227222985	0.376042353070161
2.0025689829167947	0.3754796198209456	0.21871542096577076	0.8678746959776831	0.7523260347491967	2.3685942296954057	2.6346137060021384	0.9281032172868301	1.3093425753733225	2.4996967930821397	1.7490123364001202	1.7129390051885776	1.9346252595139355	0.2958421976613715	2.3578232610818994	2.3697056723443035	0.6393210209979195	0.4503231480214371	0.329304179292675	-1.5888397831517778	1.247136472220062	0.5786803157733648	1.4341457705501663	-0.03172672790372538	0.4024302053808741	0.9193593301751021	-0.798281236971998	0.04434300199157053	0.7465577536483596	1.2648556746960824	0.1586333816864475	0.3714625382759822	0.6946198966310234	0.8422820743825039	0.2452347699026923	-0.08739602264572709	0.2819482539199529	2.1245207533941395	-1.0395910686963936	1.1766129579048559	0.02067518209677981	0.935956897660558	-0.6494895920659653	1.1936462366951381	0.5729365926693244	1.042674292319584	0.3770991616718967	1.7677619607108732	0.3882564811353719	0.37777499094865225
1.9513499275270818	0.40287669580214497	0.22835654064866148	0.8721822929583078	0.7313132986912374	2.358154114255657	2.620242997729932	0.9092906772724891	1.275905018961111	2.4012997801307607	1.8021285992705245	1.612194894500173	1.9867423130557533	0.2525707869208594	2.3421994967030573	2.3170758205108304	0.603201884332654	0.43352883708017453	0.3366868123028269	-1.6267243462793897	1.1712864600749289	0.5597094730788971	1.3912955990575573	-0.05226954051717116	0.3411602264949566	0.9490917808012108	-0.8384354377728644	-0.0007603322804864921	0.6990860886274703	1.2450687050411866	0.22338482059849726	0.32441024037264204	0.7007126067241942	0.8227676920235727	0.24103590994095123	-0.11632827398205903	0.2493494786532887	2.076855402553252	-1.05657805272483	1.1347436753736315	-0.010504599094623191	0.8824707658709274	-0.665991750589966	1.1794373761630594	0.5530411564239982	1.027912226725722	0.36777216675536845	1.7666596422609704	0.3802210603417333	0.3477449538660456
1.8840155671277312	0.40688570999452667	0.24327006024246497	0.8903651524329608	0.7065602707625238	2.297446378642394	2.6152734901281343	0.8543177648070193	1.2073077202587466	2.3341790327723055	1.8516707498491827	1.5136533323937518	2.0037672237435835	0.22778523420563074	2.316809755898977	2.2412561211852884	0.6035247779670755	0.43019905295270877	0.33254594800679366	-1.638260248044356	1.1080713644408955	0.5528909614641504	1.3660179429648123	-0.07763946622956504	0.2865616408600963	0.9808374668150298	-0.864810906286942	-0.04911573477324096	0.616323269798041	1.193327771370445	0.23693329734051177	0.2713719539967907	0.6981818729407747	0.7989507378268245	0.24573555923698903	-0.14641276714565005	0.22989437119673628	2.0120406293205266	-1.0768543790825797	1.0929697358852706	-0.05964212918126914	0.8482104618621793	-0.686197958899444	1.2037662806166338	0.5320730491235889	1.0011418359061863	0.382654795515883	1.7646736379573738	0.3576175455314274	0.32301289409701384
1.8151825639011876	0.4406428377035333	0.27765291312724855	0.8468678419010311	0.6968545062616459	2.2659240174845854	2.6463450781315245	0.8293219745467401	1.1448658386239858	2.263723083340929	1.898252167143259	1.4626667891961118	2.0137721384598968	0.20624135120660606	2.295772060509112	2.1735778691093675	0.644540510443429	0.41952451991574247	0.34032332488581035	-1.662422066408285	1.018676860110936	0.5463209647736473	1.324156952802659	-0.09820631063485888	0.25362741113691445	1.020053494142758	-0.8967157670693228	-0.09747570305708018	0.5503627453647887	1.1289006013833798	0.24565430879871974	0.23564777881311447	0.7007825702041405	0.7850994833186424	0.22730293291730388	-0.1858161412733614	0.19299638606833436	1.9707507252411136	-1.0930042934099942	1.0573501782148331	-0.09200050892213063	0.8300513147967955	-0.7070926201389913	1.244591640276958	0.49600504168113185	0.9846475409580593	0.4050200575968577	1.7479252336022575	0.351554582448045	0.29222414043728245
1.7469717703599248	0.4504190231784718	0.33845056444953475	0.7627669602207966	0.7092056352360875	2.216942045133149	2.645731108385003	0.8338138746181653	1.10611266366734	2.173884090067574	1.970042282056776	1.4254121193204765	2.0213260303014216	0.14178184635327065	2.2581734445629054	2.1266346006601715	0.6707465877800046	0.39703333223202175	0.34651850252924465	-1.6714382166249204	0.9719156377767545	0.5328341893454329	1.2797799508329228	-0.10194838833186415	0.23971849562297595	1.0246457400620617	-0.9229159647804798	-0.12233476510229098	0.5245712374128949	1.0937116670266398	0.2724192919292837	0.21007142763741687	0.7032474479526202	0.7508922028638603	0.21553585430827266	-0.20138776895112676	0.1382983113703194	1.9380128439349804	-1.1041868550153189	1.0091561258730253	-0.12659864332963322	0.8151346914978317	-0.7503761293301665	1.2510062185760666	0.4850920613359113	0.9471776725495191	0.40484520793526746	1.7365802648912727	0.33345932021672964	0.2488799597401014
1.6959783123316683	0.46742559771315106	0.40379805466454066	0.7472213983261273	0.7610341513946578	2.1456812190859824	2.6644702031142913	0.8730266965959131	1.0419658978674764	2.1038759439914423	1.9717444088016567	1.3653775320915396	2.0251259974202482	0.09028013946114413	2.2585330248708186	2.0999051163173825	0.6493617394340463	0.3763636773561526	0.3443802602545011	-1.7229467843575996	0.911398042710057	0.4974975859848042	1.2278572409259205	-0.11719765261367324	0.20137286624350845	1.0095560172443219	-0.9510376218168058	-0.16359426008476086	0.484584053307277	1.0983396931506204	0.3321446398668074	0.19042657541342806	0.6728779579774187	0.7220862068481763	0.18970868004288774	-0.19748609338814738	0.0904698338884454	1.9026990703786009	-1.1491036229459721	0.9799315114206315	-0.14516075256080502	0.7964807490287054	-0.774802267180253	1.245892656993603	0.470159095373727	0.9152340497180248	0.40073598894313944	1.718930229963511	0.3136984812994693	0.1936734583651118
1.6306304991122478	0.5073574887985913	0.4795835123642355	0.7644139602299536	0.7329935009957793	2.1105240043806743	2.676139619500679	0.9428091864125081	1.0209735965902191	2.0732915967772834	1.963417788779401	1.3468803213505829	1.999201189523204	0.06085343337916743	2.234684984636917	2.0413316125015344	0.6141491022992912	0.35288995122958017	0.32377443020430263	-1.7350048446748279	0.8496870664423799	0.4735669968316853	1.1819301336242225	-0.12630460936993698	0.2140828656080911	1.0214817436460137	-0.9705362199091525	-0.1936007504546404	0.4748491809075791	1.0828368016236904	0.36711908764893	0.14495384616572815	0.6632122773133623	0.6812363665080292	0.18042912476447026	-0.21127551568188715	0.05088680257164892	1.8466148021772473	-1.1718871207840065	0.9674153592681909	-0.1855315040429407	0.7813325874746007	-0.8080895951851532	1.2395379136844826	0.44235529155355274	0.8751312396031032	0.39946102249864757	1.7102072654591118	0.32304539572588276	0.16266894222647382
1.5656118859873402	0.4719474790695569	0.5376949549213421	0.7583482529819573	0.7219181896613527	2.0896176500725465	2.659596146654704	1.0039760625382386	0.9942557592643497	2.1053499633691253	2.0082711286782926	1.3217881724301257	2.00968514108435	0.06679960638502082	2.227752950513422	2.0214370454455115	0.6226821846567412	0.295661327484	0.303646383637174	-1.773009414527149	0.7750398505094339	0.4594244047011237	1.111093112936161	-0.1429979658709834	0.22941206425629357	1.0344435944345949	-0.96568428945052	-0.22718025075024934	0.43879071838124784	1.0709154844027509	0.43778419164348836	0.10991829134040347	0.6281797419369651	0.6359427523586303	0.14929402477962242	-0.18812852626411616	-0.01392300952163356	1.8053400237129265	-1.1857230158143488	0.9346821904318853	-0.20204632430340105	0.7503781483479975	-0.8503970539653671	1.2743740164586956	0.3862793773540482	0.8374702043802464	0.3913244665605253	1.712559610589747	0.3134318212879902	0.13672241665476131
1.551464498947509	0.4258149286315923	0.5818827756228601	0.7366875538163574	0.7300023326036478	2.025419106747691	2.645761195911335	1.060184312818124	0.9743441495890156	2.0825306507247427	2.0514895776080895	1.270094369725996	2.0050113480645195	0.06079112303927088	2.218370151853804	1.9955917640829905	0.6037251068715864	0.26785473952195105	0.286313225932619	-1.8149024242541845	0.6811367826152259	0.45391837028550297	1.0769011874418957	-0.14493470982310713	0.22487202582001437	1.0455129989363128	-0.9422995549907162	-0.2649665150463057	0.429709858120446	1.0673060224214084	0.45977462668716446	0.10328334020724025	0.5706948168356495	0.5989717668039876	0.09728302011502885	-0.17832669718856056	-0.06996192407459847	1.7763033804199195	-1.2024088188188986	0.9359480955046486	-0.23299031809474968	0.7362736382823074	-0.8643839674947925	1.3042052799569812	0.36813831911783756	0.817906802460436	0.3836178543507947	1.710256094626328	0.3277891564573795	0.1265210423129041
1.5685613823781752	0.3932691406955925	0.6610128661171674	0.6817368577253872	0.7330130279110988	1.9603110141406108	2.671131335831781	1.0771131429868244	0.8892428800999423	2.1020816208249378	2.1203048043368593	1.246486535164553	1.975445272371476	0.03068845332281257	2.201799118101302	1.9915634144029208	0.6019360813518683	0.2287080540204851	0.27202496524638997	-1.857452206000144	0.6269118201313424	0.43607942818598133	1.0671432045526335	-0.154974537044748	0.20978574178340237	1.0365712153429618	-0.9267146830633752	-0.29583081733633154	0.4322068987807318	1.038923008835228	0.43997676662978635	0.08587665793407807	0.5484480731907297	0.5771393178022773	0.05667202013479231	-0.16035818364105672	-0.1153401141782507	1.7516834167339135	-1.2123855924471179	0.9093526060553998	-0.2515420481676417	0.7152074809473297	-0.8473500222533925	1.3327923160029893	0.3474168168278267	0.8005317328034038	0.37999274720988513	1.6911480207654943	0.3637194345628311	0.0973369100720052
1.5383466279139955	0.3508607770400421	0.7253545551766265	0.6322459672114381	0.7231767881124037	1.8823883604063585	2.632788575163737	1.0951788437887229	0.8190727226104441	2.1078517536420067	2.157832983400193	1.2332063259783845	1.9464542368173219	0.014068311985932325	2.1691346181927464	2.028503183224082	0.5854542717062231	0.1879458053084066	0.24741478046674964	-1.864511383424686	0.5570164174158614	0.4107747133669351	1.0268939980877527	-0.16279033116626268	0.20276633110859246	1.0619192225049656	-0.8942087142911836	-0.32086415896807086	0.4193080899146155	1.0235011243652745	0.40817973405189817	0.07307563265616769	0.512595007216841	0.5581745128859387	0.043989033866632325	-0.13794123148042817	-0.14847619082445643	1.7380189360593796	-1.2109363422251422	0.8885236308628397	-0.2977836351504809	0.6965252353003274	-0.8271388523212477	1.3513668746870326	0.30418400248432176	0.7681670738593968	0.3613668492172712	1.6590364955291812	0.3760460711073385	0.06986520921305152
1.4935292276714864	0.2747109640506911	0.7957702206169263	0.5738226859498022	0.7109138852917243	1.8332463990443117	2.609932340173019	1.1375001775125602	0.7765280769203516	2.118771625044398	2.1846576987885085	1.220433841833581	1.9344009252859877	-0.03323520729564107	2.1482834550876118	2.0524811860883383	0.6011659313375173	0.14221530451592357	0.2491263747638241	-1.8690965070303698	0.5161423445295088	0.40381958610255886	1.007706207762391	-0.15319946151051164	0.21121951156170504	1.0215986403745878	-0.85178336292978	-0.3185434007679087	0.4107947751187819	1.0225064639443673	0.39578241637902917	0.061531689823001855	0.4854761492198881	0.5017806160880343	0.0395941968746562	-0.13507537505120865	-0.13657897594173715	1.715268498398802	-1.182334335146732	0.9024060186623462	-0.31482113628388486	0.703825629180878	-0.7912773352444941	1.32919383580917	0.29883897048759356	0.745002229894172	0.35884866136771143	1.6346414435880259	0.3849137868859266	0.07179091601402024
1.4239025993286067	0.248656124074296	0.8345612590761755	0.4984688344710489	0.6698044030217047	1.7954285906063507	2.5634012899152223	1.2242689822558896	0.7297998770658687	2.0786636821674676	2.218632997910344	1.2599261344581958	1.8852874033725076	-0.10096975623235398	2.110713717934884	2.08622779568028	0.5990550610258094	0.08751589511313447	0.24351025113698138	-1.8741220764524116	0.48555910713644146	0.37910590424367097	0.9943324761746271	-0.1491643051883768	0.1947887176276799	0.9963705433906596	-0.8323237118050686	-0.2912452040366062	0.3982948286517526	1.0107445048682995	0.4056567379150627	0.05044391098702106	0.4702298610146046	0.4772630048034072	0.07672295834142207	-0.11479067219831904	-0.13994684667497528	1.680374460661238	-1.1561020921954948	0.8962587121797201	-0.33903898424210305	0.6950280133025493	-0.7446593476937808	1.306518978617572	0.2726345560595726	0.7120895203223736	0.33603871679004105	1.6506051632259802	0.40595680163543985	0.07727476541568644
1.423796104321686	0.22799940072691735	0.9141309668062491	0.4289556107426414	0.5780900321140032	1.766174971751757	2.4901068170061182	1.3088868250109678	0.6876304123641779	2.0124447610105483	2.2262353588741406	1.2311508771050101	1.8775473826955675	-0.16356355811296736	2.0742342956970585	2.100031814412159	0.5344628490245263	0.04717872841745295	0.23192917080514946	-1.8782055877717974	0.5033174017088561	0.37590424944143824	0.9899067625278931	-0.11932118912970739	0.1678351634562166	0.9479558358995881	-0.7956633903698676	-0.27299607115304714	0.3907009029756262	1.0125877474106484	0.40450537149106386	0.01216495769133138	0.44355693463053825	0.455159775987067	0.12479505756655614	-0.07954087903000961	-0.16668470841211824	1.6033263924540286	-1.092943738040749	0.8934049162835989	-0.36744809425746033	0.6671973427489706	-0.7134770575678769	1.2752368682468587	0.24652185925857178	0.6783245351434359	0.3119180296123372	1.641290877506594	0.3985166789664098	0.06376575367003784
1.401087008187178	0.2678893509008774	0.954340615823796	0.399066365452907	0.5076237853525674	1.7798382588816968	2.4350446482169494	1.3500079520443495	0.6333018362398648	1.9550575171376363	2.223892722896778	1.122811315962918	1.8919018344079084	-0.19419314315581734	2.046096462389749	2.1268446341796055	0.5137212407586478	0.01464684018843763	0.21783311292074173	-1.8932596242961695	0.4639231403417404	0.4014910186346329	0.9871440372590665	-0.08006340014370061	0.13920001079582575	0.920483522623669	-0.791762646527407	-0.2296667137585613	0.3732178993568981	0.9993344616954897	0.368178231214351	-0.005935744543984704	0.4370118579273038	0.44219705850096724	0.17634008057451805	-0.08570839348050166	-0.17029643771807737	1.5697414767027178	-1.0581495557557399	0.8676883922587042	-0.3974643943690735	0.6393711835178616	-0.675018627187457	1.2478779560711186	0.2045122503094202	0.655923420193443	0.3092322984991499	1.6404183002884427	0.3870606589912952	0.059023178210156055
1.363080082294624	0.3133796388526548	0.9678226688380006	0.3268751314033658	0.4145970282179797	1.8132774707885013	2.371048111289663	1.378233474115024	0.5794171155949128	1.9099926398977805	2.2269584383575864	1.018269600384473	1.8867264731579056	-0.23746446200126514	1.9945041045480107	2.1224391563913385	0.5354836723801244	-0.00733813538150852	0.19024206166866847	-1.882751744321342	0.4503456528221804	0.42418143218991666	0.9832955400122222	-0.05483657282822069	0.14233201259070355	0.8469034983466148	-0.7871816157555953	-0.19341288485561584	0.32320868317564944	0.9970343924711755	0.3263533272564263	-0.04216052451462258	0.4359544646677633	0.4406814876500661	0.22204574796739512	-0.11134216572690259	-0.1803485667615853	1.5358903501257795	-1.0187425791457145	0.8253427424804723	-0.42855053750208183	0.6095612346781174	-0.6544048711921494	1.2407311723029164	0.15214199144884705	0.6469538263536198	0.2853814441565514	1.6725616865563642	0.3976945594906865	0.08506686104608296
1.380733216734279	0.3525930191285118	0.9683840084389482	0.3156575465215562	0.4000210735189933	1.7851593104290575	2.297985465841104	1.3951529348006662	0.5400527909047654	1.8464698681089016	2.2195884536715043	0.925220691337411	1.8872858392896017	-0.2646269148449006	1.9711864452682817	2.1407249260120187	0.5401060708125621	-0.04095436988286801	0.19221755963926732	-1.8801043461436593	0.42488667279541337	0.4347173822002495	0.9827055224421738	-0.05114223100865924	0.09252118558951974	0.7853329115871927	-0.7589442554230837	-0.15684835943738945	0.2722381063401908	0.9934156345980488	0.31947689213922503	-0.0739935811596504	0.427172350190567	0.44327557347064284	0.24005271560915253	-0.12241630102286138	-0.2102709916249835	1.5707654808444775	-0.9929477325114162	0.7874002710394439	-0.45949847988625436	0.5798718992669769	-0.6136286683992827	1.2448733181032634	0.10982949161664438	0.6234629432817697	0.2731691778790267	1.6541518697867204	0.3790320588723256	0.0910237639079842
1.3974872841350074	0.40085066735295927	0.9512545346326589	0.2743829633422659	0.38840788442621904	1.7798801216081164	2.2665822703153524	1.4287328324386837	0.5057726410773107	1.769443026388402	2.217874531176485	0.8823454904925547	1.8787709348820627	-0.27353050418785835	1.9086619471152027	2.1095151032452537	0.5141666991229796	-0.024267947778254396	0.1890815080243575	-1.8650030768239667	0.4376076510680577	0.42383257190827495	1.0002373068460777	-0.036002202144341515	0.04660134840478874	0.7297743198115284	-0.7557936611685616	-0.11945698038978672	0.22313187584665242	0.9580434383747065	0.28347496530782423	-0.11411291080958078	0.42815608326965526	0.44739083240490196	0.26881415258927055	-0.1572648896217858	-0.22443461112464944	1.5690426732854457	-0.9661282782112279	0.7581072230161383	-0.49291293898209637	0.5643608984913716	-0.5521926657527628	1.1782446595860625	0.08950006699710691	0.6049554154903579	0.26091924586028054	1.6326197939923621	0.38931450345001956	0.09544981705553195
1.393556609791832	0.4527260997048862	0.9011001929556007	0.2862570368915499	0.3961156904550827	1.7716754349837722	2.2192669794732405	1.445163978235221	0.4578793704982916	1.7442494230375623	2.1539321288296307	0.8246266165756213	1.9044302642822775	-0.2821702998334296	1.8822597630066535	2.1054189552535982	0.4935334212968628	-0.03599609896221763	0.15433659956672935	-1.8274976159197915	0.4278279080316942	0.42112537972375924	0.9722458026796584	0.0009466778221479455	-0.00268548372077424	0.6757666500459053	-0.7761455209929043	-0.06854350992122007	0.14621140164507718	0.9125573118901767	0.29150829750347534	-0.16224497910469915	0.4594995853707628	0.45539731646523596	0.28731516864183326	-0.1799707489322064	-0.23690868065627474	1.547101304776164	-0.9426056903183637	0.7074569854241166	-0.4941771655873641	0.5288796695036332	-0.5251590165729944	1.1390887979746294	0.02924118111054767	0.5537556180929079	0.2394090842856996	1.637179217481164	0.37043319854841933	0.0936162850949718
1.3571254866603155	0.5350618589044276	0.8817249415117223	0.3232648516919064	0.3615956545183525	1.7584889479975945	2.169841324972942	1.4685207555687076	0.47842794938628624	1.7149307422510762	2.1351450375851955	0.7751695060158577	1.9339248273175034	-0.2618370767012486	1.852110752089645	2.097233721594411	0.5018822070555478	-0.03183089753278509	0.13010492869119625	-1.796196914789218	0.3802450733322923	0.41692559791479133	0.9501079245040549	0.05461950020658134	-0.02258172509711249	0.6198714936290564	-0.7912253012053283	-0.0130952066586514	0.06260556595017785	0.8783378062480726	0.30161648909682837	-0.20140017190352202	0.49412767432884025	0.4311815355934069	0.2745311910835459	-0.1880251031330495	-0.2377167153775371	1.5001187242005505	-0.9121366351938475	0.6971550652525309	-0.5034971984549685	0.5094322176357993	-0.535534563428353	1.099127895379031	-0.035162713869101116	0.5018450319869637	0.21497019087948205	1.6259892813760903	0.3345348653749626	0.0979999876401696
1.350846145033246	0.5929491742280725	0.8707715188426043	0.3381883420269454	0.3461321127593864	1.7320357824389165	2.1740574777572506	1.4828558110762209	0.46809470102853856	1.7151359854555637	2.118298347238424	0.7075694081299461	1.9417853419247393	-0.24888785515552198	1.8162080067706357	2.0802714315144835	0.4845936877450649	-0.04690002558983441	0.10922974792450686	-1.8047714383696125	0.3450024752787913	0.42060873303348734	0.9175114903086776	0.1129173501676037	-0.06182771973221388	0.5310713143950113	-0.8162148075778222	0.03696757897829147	-0.0021687313481273036	0.8700365748848004	0.31253205375430343	-0.20305217726941346	0.5384427615905585	0.42108749418845415	0.2297860440070869	-0.19469970586226543	-0.23781410360626104	1.4526993158610666	-0.8486237393052335	0.6805354506056596	-0.5006280380922015	0.46959208443026623	-0.5066621170418746	1.0632105228743678	-0.07477986952976863	0.4721275056600939	0.2015354886393697	1.6357419309441585	0.2823163721372609	0.10120949897511737
1.370689932194646	0.6352128446985559	0.8246970014807813	0.36704936581686465	0.30624395028389895	1.716920076170938	2.131198656140636	1.4652142535866384	0.4326292507815361	1.69774317874801	2.1207117577166126	0.6461267198508838	1.9200866382170783	-0.19801072884122864	1.7664086062392308	2.0439484860822725	0.4821957342762566	-0.058527963622083255	0.057504850242014835	-1.8386296772847721	0.33047441399124444	0.41836510386167225	0.8883271498320028	0.14899780856503608	-0.10126437210872892	0.5182573863088289	-0.8512500710402863	0.05446792212394792	-0.0660249677398424	0.8928712690603666	0.3134867202659909	-0.20094018033908453	0.5940878251585702	0.4403115341754728	0.20981037127529611	-0.18780940776854974	-0.2660235158582795	1.43402553398021	-0.8169819790747296	0.6457431272195311	-0.4908258256323326	0.4613929706662656	-0.5067128545952626	1.0311273768929903	-0.13797975300257284	0.4188181179625235	0.16041306534720962	1.6752886734724644	0.21373701679840956	0.1139055452364415
1.3519206618544655	0.6976316598840115	0.7820758574873107	0.45667278094977953	0.27166533360121004	1.7188623435752597	2.1516859589560555	1.4304710312963487	0.43462373900153856	1.6971709855718629	2.0934152123227863	0.5536408265951722	1.9299318739851141	-0.13054957457877356	1.7534251726400902	2.0328225006580416	0.5091551801482715	-0.07588733513347438	0.023358738552628634	-1.8720943489329287	0.31486346949789845	0.42694848782076944	0.8639502306213436	0.19625632723437048	-0.154152913287063	0.4930882700652662	-0.8672482419143304	0.06140903818038297	-0.10286495086431824	0.9480981621501755	0.3307814259009504	-0.18589838783256887	0.610385482370718	0.42070452169023176	0.13840110912897044	-0.1871810240410103	-0.30356457826170463	1.394161370379413	-0.7939856023821725	0.626972610642174	-0.47725958885886827	0.44715652590082156	-0.5276444223688527	1.0141901064878496	-0.19057596522242742	0.38102056852379923	0.12253173625655342	1.686029869530822	0.16174540658157538	0.08822585613966562
1.3358274271192436	0.7275405609876925	0.725336610524382	0.49190107576037534	0.25548284632366014	1.674122777976174	2.138159129043574	1.3815233303673131	0.4296473671188408	1.7009695397276428	2.0819403065887574	0.44941631883077643	1.9091050369275577	-0.08392746405713629	1.7173621893463669	2.0335485075779416	0.5304231574803788	-0.11035978005804566	-0.00940177880302664	-1.8864483954306597	0.287067175278645	0.39513283916393	0.8210674743319665	0.2464347086132519	-0.17607870856852276	0.48913336871550317	-0.902657961290031	0.048051426599229015	-0.13565919683388447	0.9974234919415709	0.3460330772743089	-0.1611019034845429	0.6425648495306752	0.3979092092893782	0.07455255256429812	-0.21355160095609055	-0.3317589611843078	1.3953370844405504	-0.7853422697002418	0.5963887198889087	-0.4517764989429419	0.4587781222328117	-0.5626985643588165	1.0003292991013708	-0.2342464933360314	0.360758668866133	0.08139444822371056	1.6930278216303953	0.12765843738988597	0.06788538775352444
1.3032119221933425	0.7466824014431401	0.7078541274027299	0.5133444140248874	0.20042937134135985	1.6096071516822803	2.122924862713298	1.352854994355843	0.4641255550132488	1.713420960799884	2.0861124634124892	0.3995455545201777	1.8605224720077373	-0.06584882460801873	1.6907758326988578	2.009384059356824	0.4900218968345415	-0.1292480113876878	-0.050078405887133436	-1.9190778731755713	0.2584978943740278	0.3446886388145237	0.7929398122647667	0.28486809790345047	-0.21873939745906118	0.5018741829831587	-0.898612937924088	0.04124171623742889	-0.19241414179463268	1.0532997694717317	0.36811231739656564	-0.14125528378682162	0.6436883726548227	0.3671490442182105	0.0036136475467612172	-0.22264172391837467	-0.37384348002310286	1.3362497766187382	-0.7837749709241663	0.5948039607713382	-0.4008489025038255	0.4568408314693476	-0.5587930726930774	0.9720701994275469	-0.27206403982229344	0.3264547809192301	0.03600934638772999	1.7094349101066713	0.1280336361664444	0.03319373959788143
1.3046989217642082	0.7718310513729489	0.7365739556700028	0.5259219731932323	0.1732656569577414	1.5447986222213952	2.1121658089093613	1.3143831108447859	0.5070223571046576	1.7039502308109953	2.0983741456807063	0.3671632415940815	1.8270447518946178	-0.03475414081414858	1.6596096589858387	2.0109942692569924	0.4272274007616989	-0.16250846658419177	-0.07125584195639781	-1.933160921510154	0.23420468331749036	0.3360323806136881	0.7689608930717735	0.3254457784390066	-0.2689391668728043	0.5503190249692436	-0.9008795626240003	0.07453301489090643	-0.2257019949254667	1.0906081671552648	0.35796765994968927	-0.11168719006338726	0.6645619974340253	0.33417048515119546	-0.04936866291183669	-0.22601513621284317	-0.4129278388746103	1.2858870748384112	-0.7748748967046584	0.5747638413886067	-0.35374309265047105	0.4611164910463302	-0.5333688746738808	0.9297660477921685	-0.3202923670907279	0.2845999210870868	0.010791540569736718	1.6853694550442246	0.13205650215460502	0.015053703325338137
1.2671359969903402	0.8001532352040026	0.7554309473998981	0.5102542012742132	0.07612990428768382	1.5296028602850367	2.11602668327049	1.2658016311852278	0.5415807983286174	1.6771193464425393	2.098869567186493	0.32787333942806135	1.8308848836568763	0.003905564127248476	1.589803719153	2.010446232905005	0.3921882721321225	-0.16269038908671668	-0.11059527557427691	-1.9459711640928525	0.1858839265728013	0.3343655832865985	0.7320271896780326	0.3862582277106826	-0.31824291156002926	0.5804170321319483	-0.9025077537394999	0.1136195273992993	-0.24223637014092603	1.1248542324881812	0.34345806366994724	-0.09546513985483543	0.6634186079675294	0.30108844299130877	-0.059780693336828526	-0.22399487771058219	-0.4378826880712673	1.1982489584803628	-0.7411954828431682	0.5418704916007263	-0.29007553069052106	0.47048199649365613	-0.5152284875778427	0.883822693797055	-0.3747796226579731	0.261271823008041	0.003520792790194953	1.6897418628225889	0.1350286142251929	-0.0029173457397893387
1.2343998174994941	0.860868708210306	0.758147842633554	0.47427819801858473	-0.06319818686556847	1.4803778666516598	2.092248373053141	1.2058788930879731	0.5949221121003363	1.6625766215063915	2.113319361105268	0.2388438400672673	1.812127015548782	0.017879923120593506	1.5607288420370369	2.029891636146771	0.36801994580628095	-0.1916203594638245	-0.15011402806989912	-1.9524373337721523	0.11634108749673126	0.33104192481739203	0.6937377259901962	0.43873710698193424	-0.3674638761562593	0.6072647326624698	-0.938200514202655	0.12110408395558032	-0.27616063326632084	1.133686657667692	0.335259562608337	-0.06930440117899822	0.6734140753911682	0.28203782365702373	-0.08353239854029898	-0.19619277315036726	-0.4595368363394985	1.138657513907519	-0.697788730716477	0.5202648533728697	-0.2182560537189012	0.47849947582202706	-0.5069720924333175	0.8624661308928969	-0.43651707565429226	0.24203363923307677	-0.016998470053788864	1.7050203871715834	0.13957503174745461	0.017979078102690123
1.1646177034800755	0.9594097887349307	0.7676980709831192	0.44452243712606504	-0.17169505390336606	1.4744844646466642	2.0777848846742253	1.1326632928213505	0.6373041216897454	1.6006444845522907	2.1753083872293075	0.15363837155856408	1.7840323372809717	0.03366479318533058	1.5267079377857236	2.0057229505311787	0.34155525389290187	-0.2198252707029988	-0.16548527206202918	-1.9733632569451096	0.09938218443656899	0.32642531223590704	0.6606129525900817	0.45967316709834927	-0.3669070327763651	0.6185989440391209	-0.9360839987882412	0.1760795494389796	-0.3108057043682744	1.1370916100297825	0.308549754935882	-0.029825232152027776	0.6752640686221552	0.2715352706935585	-0.10527910797290281	-0.16296038040274752	-0.49313165559250904	1.0775119123839243	-0.6523891874341625	0.5024243374252924	-0.182912763437064	0.4877809847414631	-0.46618867941039177	0.8552408748998752	-0.4682744558603872	0.24351810232235746	-0.03704609231204227	1.6959686802989018	0.1724144218382601	0.04633474398520199
1.1314503793986772	0.9924478538915164	0.7709855867866591	0.4561404751995182	-0.256880334397857	1.4451639741641538	2.0653997996321567	1.0706084711665271	0.6451125177839361	1.4957383077604118	2.177619174681298	0.1025232765649621	1.7478479120507295	0.008705805680758271	1.4666707465175595	1.9858326208696302	0.283519056264757	-0.2469115304814485	-0.18781310137300972	-1.9876843585681052	0.1204256474577344	0.33898655666756233	0.6276813604850913	0.4645079266765218	-0.3966879146025529	0.6543112712997188	-0.9375670732377717	0.23639364966881718	-0.34962578760783225	1.127341547532719	0.3050605924348589	0.008135622965223358	0.6641383692475248	0.2698455193688582	-0.13054864853462073	-0.14623671578165492	-0.5229997717401236	1.0345568293389817	-0.6430345922499774	0.4765015847748365	-0.12399324896750116	0.4834071501945424	-0.42930146592627505	0.824073231693137	-0.49080523108272345	0.247126698463277	-0.06577113291622598	1.677121354191002	0.18738635776491117	0.06463089620366261
1.1091825181824664	1.0334209746115148	0.731865449794946	0.4159639562119839	-0.34545974780971034	1.4330505593373268	2.0428953430870656	0.993953497223041	0.6508034504068709	1.4324907484502774	2.182490819488199	0.047134508241731675	1.7161305788704617	-0.019759417430258386	1.4111199600930402	1.9727873782415848	0.25929768847878315	-0.2819309891161998	-0.2170924024523006	-1.9454494176467292	0.15485157887993295	0.3603645849403248	0.6134580966958767	0.4729627479903614	-0.37908906878156357	0.7007802697839894	-0.921068138089659	0.2791160909313029	-0.39027601570154297	1.119129291133667	0.2816895554100066	0.02649126851931376	0.6100341452163343	0.26341142263014194	-0.13280023954303163	-0.12585365878604887	-0.5586377239092392	0.9834576159829573	-0.6654605746129193	0.46612282182235426	-0.06545860948132862	0.49761609737540846	-0.4276670677269361	0.8009579006850143	-0.49825999121479914	0.2395325674444976	-0.09306304875450107	1.6630351160325063	0.19053373527320094	0.09614818679232148
1.0876872129798996	1.1190499620847265	0.7099601209265565	0.3630300494427425	-0.3778957293296081	1.4184516130883285	2.0399656469643612	0.9626335341130415	0.6775186259307653	1.3289517712773826	2.1808488510690207	0.016604258946172686	1.704454423137206	-0.09088267230082663	1.345519140036915	1.9823893141199551	0.19560388493782088	-0.2948724546954439	-0.2360745912747138	-1.8563420333899256	0.1306778671398974	0.3991097409463006	0.5858008194448774	0.4877138987684095	-0.40382327941231483	0.7291532654477508	-0.9289438139843034	0.3183830078679234	-0.45974209301495084	1.121142515697212	0.27668169736224224	0.042410940914927905	0.5428856342479156	0.2673694099444619	-0.16896354143489384	-0.1104677186968805	-0.5905465422613678	0.9139731116027354	-0.6893444592466567	0.4530156935899948	-0.010669165161828528	0.4797150624027616	-0.4026351554422466	0.7848109293005414	-0.5096055841698254	0.2529136580453691	-0.11106651722411984	1.6215315446280159	0.20627086949366155	0.11010312546859531
1.0784556680903008	1.1818577454008465	0.7449095899756237	0.2946158037357053	-0.36096056822519546	1.3993524237492607	1.995263027962396	0.9137044022569251	0.6890255958694684	1.2178189510257262	2.1829390579934342	-0.03832162985113419	1.6580848321079322	-0.15331305183940494	1.2865196975373894	1.9629467358078387	0.12096106541462337	-0.31164866108219286	-0.2802221408356195	-1.7907490440291398	0.11235980735564846	0.43839191971548763	0.5575788942155988	0.5241592034602633	-0.39346617236820514	0.7725270068103078	-0.9133469140390584	0.35991945705594997	-0.49402247664132215	1.0957886348481334	0.26941855736045406	0.04698679756514314	0.5149844448920327	0.29143498439819926	-0.16550168502281673	-0.111675154130968	-0.6320990433800893	0.8748200031674349	-0.6748647748770058	0.4376494107970953	0.027160948880486556	0.4814916641563488	-0.3743744572840619	0.7522163880713911	-0.5130156539448211	0.2728379313072969	-0.13535920834737986	1.563613804518003	0.20465203848040417	0.20151559967462535
1.0272845502858752	1.2601265891194249	0.7315632530616943	0.29843283739737364	-0.33327850299854866	1.4087647412964457	1.982245444783866	0.8826408003748579	0.7808963601418194	1.1604223779162468	2.188668253835352	-0.07581312255607464	1.6324519525948555	-0.18994014768300863	1.2435850064589542	1.95079247599122	0.07104965076861579	-0.3151131966357964	-0.31336881463015664	-1.7526373738134304	0.09013082324134561	0.47026954498140705	0.5128772080209246	0.5132039834400438	-0.4064553297624956	0.80077470575501	-0.9052561019737478	0.4116698036221278	-0.5503859971964393	1.0545507309089739	0.2989662664571163	0.04083521349642282	0.504442961112179	0.31773783496829155	-0.18321165002678294	-0.06906883420618465	-0.6501311574946302	0.8265047046460243	-0.658333337241255	0.43305357455940996	0.0360840917608224	0.4527743039125728	-0.32838553402474835	0.7106369758055098	-0.5083051135585912	0.28721599789291685	-0.15715395412260819	1.5287785883343767	0.185969186843591	0.30466907253879094
0.9933270302866919	1.291425078869904	0.7301173301441881	0.30257509649137515	-0.36410617676576346	1.434809337518707	1.9839631969249745	0.8845930253577755	0.8355990525337443	1.0832513994907778	2.1911972626648915	-0.09414555210075974	1.5987949610244672	-0.22688937001633383	1.187821438387227	1.9324106587624599	0.07283552976103791	-0.33274853279074884	-0.3282503583431757	-1.6725235979216955	0.10774604958586678	0.49369258902645585	0.49035645848329745	0.5116200698864175	-0.39330233289597166	0.8095738527386291	-0.9139873563874978	0.4576217068714035	-0.5804268175277117	0.979007002332571	0.2967530513210462	0.029593238379703506	0.47315449877416016	0.3355693610951763	-0.20246066346241304	-0.028983769296952705	-0.6449786195111373	0.8056623633293609	-0.5998041458061076	0.4362486103972637	0.030609311402047507	0.4181050055569603	-0.2939323120177705	0.7076136615132965	-0.5201047684951815	0.2824132542039183	-0.18887801914572488	1.4991943387202502	0.14048293384944216	0.4101809757114651
0.945061653960787	1.3128280502597054	0.6676021979337053	0.3283504766786913	-0.37721406246754347	1.4572936991441312	1.9787807740220402	0.8344377768307192	0.896888373913252	1.0028291821214959	2.205857020936119	-0.12499012112708396	1.5711430734598557	-0.2788696074261238	1.152417386007755	1.9115866898517784	0.06619410964700853	-0.3329997003102504	-0.34054088823037093	-1.6280461277167408	0.09466566039293248	0.50442471940379	0.46385570876901216	0.5293391469577087	-0.36919782452670213	0.8182343810451851	-0.9376093064148551	0.45015830885917385	-0.6010494081458877	0.8968353029140484	0.3005185677904382	0.013333732691610645	0.42864608776746316	0.34673590694495837	-0.2359860949173517	-0.0009054174647410308	-0.6409872313135196	0.7961840478878182	-0.5527737874550989	0.4608934971786301	0.014845851947502103	0.38111978758773907	-0.26978388611157555	0.6993329361804205	-0.506480459195527	0.27649646538044687	-0.21154154602767017	1.4870626100524964	0.09605065393396679	0.5074541421757051
0.8999230481653713	1.2662687764149154	0.6128637081371718	0.3623891611522531	-0.33192937066737954	1.439125547714063	1.9871673649715667	0.7958590583913218	0.9444427971008308	0.9414793450164902	2.223846719471241	-0.18345622241417905	1.521202747666951	-0.34767253935342096	1.166068950158588	1.8924435540825002	0.0418046274026492	-0.3494430090566438	-0.34811317838348815	-1.5869429684094432	0.0996515079647641	0.5052726041242424	0.4606856735405863	0.546634390609133	-0.32591423870426023	0.8173186565219153	-0.9617624261849496	0.4458174665058955	-0.6584662734264317	0.8393574760279275	0.29112825299978207	0.012153201591913548	0.42267639565224097	0.3518006246738924	-0.2666207977670877	0.029623657186084024	-0.6363380674534169	0.7597637176076266	-0.5462412983282464	0.49393067345452835	0.004581879761115283	0.3411399107980818	-0.24834999373597982	0.6859271830039199	-0.4949399824804563	0.2796518906192079	-0.27772642600045094	1.4997356100388406	0.09188991904625428	0.603046980675389
0.8513923242525852	1.2657235445656712	0.6232319816168088	0.43191348138311847	-0.2863073957844234	1.4672388150275615	1.9987023392377417	0.7606829380908178	0.9561933219202631	0.8725821555282854	2.222150490601429	-0.23111168244162208	1.5163800515787877	-0.4174967409062257	1.1479619129364103	1.854914363689988	0.041654043596341374	-0.3550013034538448	-0.3597978748122417	-1.5719753679005062	0.11558184958076483	0.5223286952586655	0.4226550262385068	0.5674393682245584	-0.3217971228227615	0.788973522710002	-0.9652384572192553	0.4699493428002878	-0.7119400936774333	0.8361968728213066	0.2824076705516155	-0.0034776261749765447	0.3952820650101766	0.35602318848757636	-0.285166549039185	0.05918007411577425	-0.6331742623759136	0.7307593221259971	-0.5430542680784611	0.5069142616930268	-0.04390761855296978	0.3151991621220343	-0.20285415356029332	0.6945171064928716	-0.46646017115702343	0.2711740528851688	-0.32845978595065556	1.5062442938829084	0.06993795380895437	0.6888732443506744
0.8271908148038236	1.1783731004137872	0.61580167402701	0.4481512545239836	-0.2772238298125912	1.4866276455029905	1.971169121084912	0.775611085679511	0.9854212385087273	0.7646596126524198	2.2517212566218183	-0.2718737690168625	1.5066239617266617	-0.4908180708531277	1.1218269194704096	1.8427925905643376	-0.007344128960664426	-0.362622524719079	-0.3751895285408752	-1.536240097699332	0.12898732769858423	0.5465220280264427	0.42337421925288526	0.570070849431928	-0.3200274736003409	0.7737410628342138	-1.0023758837322714	0.48092505912504696	-0.7449868063963117	0.8400467000044974	0.27801353520203986	-0.033495048954073806	0.3772872115212886	0.34399737573765193	-0.28577261934219456	0.09163428023970346	-0.6002357466642834	0.7285333004784541	-0.5625465009096671	0.5354776222678482	-0.06334789482817191	0.29970062118944085	-0.16554882016476952	0.6651503177804952	-0.4665108993059194	0.27638927122812473	-0.36338084098578083	1.5134697899017084	0.041666935672437795	0.804689962519442
0.7630834755967693	1.1177382960154518	0.5788700675747724	0.4469655605995818	-0.27255334670297815	1.503275146987674	1.9466841684697826	0.7866153850492166	1.0492445953686063	0.749967775418466	2.2989726725237203	-0.31975000696647643	1.5012820641502338	-0.5486451523051942	1.151444852746399	1.8318849722020065	-0.05540928125709351	-0.3510817193267558	-0.3906702914458765	-1.4951730714804539	0.12381239531832064	0.5697595519165584	0.4405964480874939	0.5680893189586326	-0.3303209763910139	0.7320752391783036	-1.0258832699598759	0.4811199404518359	-0.7904688081676752	0.8678440724082745	0.2688917091956594	-0.05800815662659351	0.3597533502769782	0.3284678806268807	-0.2848975003983017	0.10853866103003454	-0.6108823775510843	0.7451391082638685	-0.5702065763101425	0.5588909506697028	-0.11756260453961587	0.30047184250689873	-0.12314632646400084	0.6560875413170815	-0.47297962813336325	0.2818223962833503	-0.3950945132876574	1.5277751489480864	0.04637492794726065	0.9712984777698763
0.7041344845793833	1.0861964052292952	0.5755564161579294	0.49332430011092043	-0.25972948886039154	1.5318817964339704	1.9133781978667574	0.7867118184567167	1.1174957267240986	0.6694018878060427	2.3334976536019765	-0.3365998870919321	1.465976362948243	-0.5844418459434968	1.1803257699968965	1.8141465327009016	-0.09299380063449006	-0.32148404974829026	-0.38995816283468676	-1.4630683642613853	0.08134946796473756	0.5910323356768902	0.47109698160504604	0.5657112639198433	-0.4005898022474647	0.6642807742670582	-1.0678359948612859	0.49263798366885947	-0.8352488493066128	0.8592652922760179	0.23941436966274093	-0.08972009810784967	0.37796603526605127	0.3113867628567436	-0.28936334995520485	0.16661671824364593	-0.6174108352366208	0.7777902139162161	-0.5698262706975656	0.5644880628411091	-0.18958586274602915	0.3037146240631743	-0.08047151906480177	0.6069759811841771	-0.4989962340165192	0.2969055752131621	-0.4255746640576234	1.5443406880719786	0.05460093294521813	1.1021127067962961
0.6516691854617475	1.0844754960655458	0.5970048958357669	0.51701141644597	-0.22548993043461502	1.5266530331698518	1.8645709187864792	0.762187925570505	1.1693762435718387	0.6665751291260559	2.315208343013355	-0.374783236192513	1.432117568535246	-0.6048203308237868	1.2381014483397463	1.7762783507504594	-0.11450421040302164	-0.30385616773114277	-0.36693015505780047	-1.4603410245776236	0.10958782549055417	0.5715887566925685	0.5155214642786443	0.5592357883709489	-0.40397809678474345	0.5876746942248816	-1.0748924843136192	0.5207220532705337	-0.8561980906972281	0.8095203193697935	0.20238770467954886	-0.1354125023760698	0.4022567804611047	0.28349475219852865	-0.24838777632009829	0.24236523161373924	-0.6262692383942169	0.8190828406063456	-0.5477586754235232	0.5542562812802527	-0.23862841225272025	0.31942025617961994	-0.06676120607579057	0.5660828637382979	-0.5158587009522848	0.298999027750307	-0.4662127235538077	1.5549158649618018	0.06378220241537971	1.206128969382845
0.6197418933939398	1.0640510331992328	0.61056723935071	0.48649962473157393	-0.24237361148954878	1.542921731347618	1.8090915158311325	0.7617428611787715	1.2255437255907051	0.7010931489389489	2.3098943575762876	-0.38347396014192403	1.4181059857302496	-0.653082521361665	1.2624833080145144	1.757691726122117	-0.10452867003231155	-0.2701272326664088	-0.3267583465761405	-1.4564428819059307	0.09641923476080119	0.5562432611473949	0.5586381328591056	0.5240379521468477	-0.42880869816564593	0.5003679428955993	-1.0790460527460821	0.519965913722592	-0.9210423848268082	0.7637699239616851	0.18458855473751504	-0.18074128775531415	0.4273555970037961	0.2565729309754019	-0.2721044409776375	0.3003566922408913	-0.6113750245904576	0.8691400049618048	-0.5292252177800745	0.5399697294505061	-0.27454063835200926	0.33461481990769987	-0.03400823490883118	0.51620775485082	-0.5294109255624817	0.28857926356752567	-0.4833830724373863	1.5955876315027662	0.07063420531903718	1.3111831538885532
0.6114332063498277	1.0048675069476363	0.6398652777652685	0.4988382827293538	-0.2004812774326273	1.604956991101171	1.7438324387555202	0.7497444457101063	1.2315607289555994	0.6928787561411655	2.308840997088984	-0.43051088899933143	1.4089053435080214	-0.6921032230334322	1.3119465391634275	1.7376982865283641	-0.12094080657354538	-0.24024567121114382	-0.3355630190840354	-1.4297210696520586	0.09603707089675823	0.5634969243523162	0.6338741011108416	0.520077075908607	-0.4284979472847305	0.4247440088261187	-1.0708635612952873	0.5469820336534623	-0.9613150019313066	0.755399637402302	0.15869517700783503	-0.21693148292185013	0.4259164851883058	0.20872938001151375	-0.2547325026462094	0.32442952487969945	-0.5993362692576725	0.9137433262833735	-0.5063766308992134	0.5296165420952883	-0.30191273507487837	0.35282767319296243	-0.02450705496950599	0.49302701403471144	-0.5379164295553661	0.267871933504477	-0.48393019567241413	1.653559938207143	0.10497352713953609	1.3853811324042449
0.6279985195084851	0.9977420547248856	0.6858117119732311	0.5655201033085326	-0.13914546123979066	1.6347652910808197	1.6653239510408326	0.7080583857591073	1.2323579386471657	0.7520334238818117	2.2984902263430858	-0.4699454199582621	1.4095910813227106	-0.7247769932090464	1.3577810836140467	1.707121671742516	-0.15441521212921733	-0.20967975990304666	-0.32409810528077687	-1.4423486984398513	0.07624757610021407	0.5897199687776897	0.6891123140889841	0.5175788619105771	-0.44976012217004646	0.3930591693801483	-1.078512898805576	0.5513251032219039	-1.0069527101263966	0.7731853343545181	0.14517337634853694	-0.23963128060855685	0.4439461150449168	0.18331960270867084	-0.2405209445671138	0.32512753191233607	-0.5985334497251289	0.9120194599312852	-0.5288317097818908	0.49730047007423417	-0.3412542576332359	0.37818076841109727	-0.023253780838323444	0.440310226855682	-0.5421203596312972	0.27779715031142455	-0.4603821965642648	1.6831966791760273	0.16468329193931155	1.4971909299880675
0.6176232657075159	0.9488340264184807	0.7575683473178285	0.594905926391168	-0.1574546071130518	1.6787150375135997	1.6031268938006715	0.683075147309691	1.2113350266471938	0.7711438985287392	2.239535067154483	-0.5050958002632053	1.4220058746449311	-0.7369912188282125	1.3814935453289068	1.675935860877771	-0.1535852780962425	-0.18436481558302648	-0.3014396293453098	-1.4327779171241712	0.05675540735762567	0.5939035070842673	0.7197676253911841	0.49300744710004596	-0.488070252222102	0.3561477026706763	-1.0705826555825744	0.5810094269184115	-1.0469384331975857	0.7905115486556876	0.12484842978745236	-0.27842517839852166	0.4627157695768891	0.16880043146210247	-0.24438248871733964	0.35086781971216263	-0.6052353666415773	0.9207939805025754	-0.518544231467158	0.4708186499461607	-0.35068755870641677	0.4109533779054737	-0.03470000617213974	0.3932562091090353	-0.5446895768806421	0.3031469254120561	-0.4659640452602517	1.702584422092091	0.20910438496161338	1.6230311167526643
0.6486791675724574	0.969751802344423	0.830738234256261	0.5637363405384201	-0.1891645424178863	1.7219740489604618	1.5321541033699015	0.6881614631078052	1.2050025997482405	0.8123627979935966	2.191422561492523	-0.5572117444740441	1.4305491881905072	-0.7420355720765218	1.3972336788848971	1.6288147631071443	-0.16619416214442723	-0.1659286673262262	-0.2620680581739278	-1.4312558048703896	0.011957614285077106	0.5996616135967354	0.7637501185714799	0.46283880949725187	-0.518783326233666	0.3141807161272026	-1.053156259154469	0.6197974925949217	-1.0621474828311883	0.7929630081176298	0.10242312156509073	-0.3142066440620361	0.46074659198329293	0.1645047206951009	-0.2628056042067895	0.37625180000943315	-0.6037276407476235	0.9254703336443599	-0.4995929119103283	0.4383240938930407	-0.3755473350408596	0.4513597894934075	-0.03512093039267819	0.3438436596206591	-0.5254196123334879	0.32530069630597974	-0.4416652205418745	1.693858527837659	0.22347602751367207	1.6590269973798908
0.6849645972284893	0.9409013807663124	0.8773983778667158	0.5301619141456353	-0.185161524777378	1.7521993451889881	1.464609203235094	0.695322588170162	1.2059062815188142	0.8739287624124188	2.1289841172882347	-0.5962783657123801	1.4280736746794795	-0.7364334020719758	1.395984732869783	1.6341074100518107	-0.17601387449666944	-0.16688353545567844	-0.23694482864531974	-1.4082589715948284	-0.054829764844052574	0.6065819871928585	0.8270619131945294	0.42711445856084174	-0.5327027520288208	0.29979318982348124	-1.0370179377780144	0.6488604232608678	-1.0713298185741422	0.8037688183244679	0.09460226850941458	-0.30716091294339465	0.4757005670189377	0.16840849987967543	-0.30785791678241997	0.3904218618258494	-0.6008093033054437	0.9459358656378397	-0.5112280589849647	0.40648271887590737	-0.39384342193264	0.47527624332978735	-0.06777652475318405	0.2872445006513101	-0.5205963888450105	0.3515104875105263	-0.45208162458911794	1.6879587437087757	0.22638572979433919	1.6577410476356618
0.7084206416288075	0.93676770440201	0.9493917212882103	0.5264367529969642	-0.16251207818081617	1.747459071011723	1.4219226787590675	0.6811618887262751	1.1988578298885375	1.006458721608126	2.0434307211139613	-0.644745377142687	1.4228689246659898	-0.7106331083955125	1.3839659040109462	1.6194940489753733	-0.1364428475530733	-0.14295990711082313	-0.2173496296074461	-1.407759602866308	-0.11152057154449332	0.6150324689331577	0.8430447560092137	0.38085216689902956	-0.5602872610144531	0.27847401397234073	-1.0229884784817216	0.659906296863271	-1.0662980160010431	0.8076106776004149	0.0729746091235687	-0.31189137597083993	0.5138376462461809	0.16132073021239712	-0.3593884774454365	0.4039592035151009	-0.6050144115344116	0.9545695516070041	-0.4960415983605955	0.37877988145802466	-0.41189277818139686	0.4901893864657031	-0.06760782958252173	0.26090389279643683	-0.5161334455583013	0.36502480848014823	-0.4659097385678083	1.6644543357776418	0.22973834424023365	1.6776977309880898
0.753938506104858	1.0320782143453169	1.0232946891219314	0.5180830448524586	-0.11219831809880731	1.8450139027064079	1.3610531568644213	0.6400620870927638	1.1973286246537966	1.0996301181834325	1.9382291439351946	-0.6970339645542932	1.4221586962150619	-0.6778375429704422	1.3660946503387985	1.5787222630847775	-0.08987169638370533	-0.17177245750913517	-0.21443471682056572	-1.4447470144714143	-0.1760383195701955	0.6242961920255814	0.8330516970861256	0.34954966566267415	-0.5848247371630284	0.2608561200273037	-1.00814413750742	0.6658585293871992	-1.0602889142163279	0.7979429501448686	0.04661794821690264	-0.3048079159749965	0.5076966052167655	0.16842210861517634	-0.40252254380742397	0.4354990644473028	-0.5818307864976137	0.9305288989790389	-0.46247767332853973	0.3559756698318358	-0.4266990987354344	0.4963303704715125	-0.05006869192121468	0.24425370890511044	-0.492659304937607	0.36612348990132326	-0.46741857273329623	1.6650968055452875	0.17674466220875498	1.6658178334262996
0.7720199640556341	1.082196335189962	1.1140570270988444	0.5506899541412279	-0.0794534562820364	1.9205560080376003	1.2866488533539062	0.6085795843713846	1.2049759817284889	1.1980086281489521	1.8426293073685773	-0.7620405476060743	1.4594785073413392	-0.6615854207927295	1.3511336003332601	1.5444219672815496	-0.09455772958483859	-0.19531449400073028	-0.21622361466210896	-1.5031496089789793	-0.2204646191247372	0.6071357295864723	0.7913641045924876	0.3043338493004303	-0.5824079925588835	0.26279553845826986	-0.9896778230286293	0.6593661971861701	-1.061078271271864	0.76796237115635	0.052044746487090864	-0.2957330274172742	0.5250149625130612	0.15188114423829757	-0.4402944555588927	0.41196807370209515	-0.562285617182485	0.8917920020942379	-0.44310195475477654	0.33331534268821633	-0.42921830095706814	0.4882149309980829	-0.042477905403677414	0.27292444344565575	-0.4726838334208434	0.34837159878760493	-0.47724695031415854	1.6651151164829936	0.15338329643899848	1.6714024385093729
0.7811098616867242	1.0900883717237062	1.1636081780767127	0.5564291304860134	-0.07526404535893225	2.036945260918545	1.2078614419894957	0.5904120045778611	1.2110675155486883	1.26258404879721	1.763699224896665	-0.8246440849163189	1.4838741199116274	-0.6419589667151064	1.30753884790998	1.5099764700943417	-0.08671238819351136	-0.2078845588946852	-0.2296981315947856	-1.5409340740051096	-0.2718934331215753	0.6190497025267737	0.7703562206190872	0.2897236122109463	-0.5990786472322283	0.2675407169397685	-1.0023765942640437	0.668961040109681	-1.0619022946897583	0.7618629381613878	0.0521183336261455	-0.2809748849839257	0.5551471790817131	0.13133138660122873	-0.5203277243021984	0.38569332464843453	-0.512521955485091	0.8509345393503184	-0.4416058552906721	0.3451176283058549	-0.45071850170001826	0.4757015965912267	-0.028385964245646766	0.2816537862464494	-0.45309958921244864	0.34665098017850376	-0.4888623594615574	1.6465496567428484	0.15413764085630016	1.7353230607201682
0.7744433929108905	1.1905829812658748	1.183020293182255	0.5945279925721599	-0.07187168761568993	2.0980121053287957	1.155794670656043	0.5578578054235104	1.1931389483448631	1.3227731733859285	1.7053609834402674	-0.9096363647439256	1.523584217134821	-0.6085039513357735	1.298888401968736	1.4721875274205658	-0.11079950414818959	-0.2157221347788679	-0.2516512710481497	-1.5725056552168426	-0.2936482430350277	0.6358236556429381	0.7364529033247667	0.2931568813827031	-0.5847371654379272	0.2593511769786338	-1.0324561726216828	0.6944002917049324	-1.0687054022759197	0.7606478323067416	0.029356753032958725	-0.26540926255915637	0.5271097594664436	0.10104662002356075	-0.5601717174951213	0.38913342551290014	-0.48997796136228117	0.8062820749053141	-0.4663967309977477	0.3596930046015801	-0.47271442006777153	0.4875180390889369	-0.01803850017458075	0.2863445294486074	-0.42968862745913494	0.33941408481396224	-0.49908242421913374	1.6356502541827105	0.19821493734021314	1.7787365801486472
0.776845463436068	1.2410927295993814	1.2197693160867213	0.6104902950395071	-0.1245535299737246	2.116044474733887	1.1193488517693504	0.5267392037883882	1.1883490356905269	1.3711545942255712	1.6608898258458389	-0.921121309270813	1.5426183396196902	-0.5715791429150644	1.261885513955534	1.4160067390177746	-0.11102845146763105	-0.21491187230726427	-0.2507422151590962	-1.634508948590853	-0.3103762786082294	0.6349804494776672	0.6880900824646637	0.3015789320712954	-0.6061176972510984	0.260038130460591	-1.0488107847829338	0.694673125562437	-1.076577057314847	0.7476269438861877	-0.01050886206565319	-0.25064988983633407	0.5076026816409472	0.08879648995012908	-0.6210641952653971	0.3957362509728615	-0.4442381315857603	0.7586413939426426	-0.4966063528361649	0.3629738723758317	-0.4847316802848979	0.4933784618021	0.023629296288217718	0.2965325630868499	-0.4227766008171038	0.3383527923378204	-0.5329397306970786	1.6061167869024886	0.21014902123969997	1.8044771655363838
0.7858213016516682	1.2283333065392543	1.1834659820799427	0.5963975900524616	-0.16974236237141072	2.1504053462116293	1.1219076730776745	0.5011311006941326	1.183372796897928	1.3807341653077487	1.5940656037828245	-0.9618127982546616	1.5496451929693538	-0.5280110071264966	1.2304878604192961	1.4005062087849378	-0.08421629303999502	-0.21150328894284914	-0.2613662055760406	-1.6691870779835742	-0.343058236120958	0.634439979841778	0.6436188173328486	0.2912616468892262	-0.6140189949290206	0.21134746633143148	-1.0409366849082315	0.6993135283551796	-1.1070914254687851	0.7716422163183444	-0.0376795337751384	-0.27278963241472	0.49669262312916496	0.044091226798887384	-0.6760714423721721	0.4347911143569393	-0.4151016710388492	0.7361336467762235	-0.5090797873075836	0.355090765765396	-0.48047622539013635	0.49399017564651826	0.06900474467454971	0.30943601584545266	-0.41194319715518535	0.3107959447625951	-0.5923130523661406	1.5926517778238996	0.2083276667579649	1.8403871547132233
0.8125481369887704	1.2941923123051402	1.1465095107265042	0.6258099305122945	-0.1626718438516126	2.1667000047164935	1.0889618317439118	0.5086998426446214	1.2365595930649875	1.4445150459749982	1.5582301148642617	-1.000070274826204	1.5376486997140935	-0.5090586787820682	1.2113830720069243	1.4025047052654185	-0.06381540872988184	-0.2104506516034582	-0.2735165574799526	-1.6938794387209342	-0.3554516290642303	0.6307879952604294	0.6138910089957939	0.29290673227664776	-0.5937243859911858	0.17940962268774135	-1.0244434103928965	0.6807307586401576	-1.1292968908256227	0.8230816974983703	-0.05200769455818292	-0.2653247826819434	0.48566687158302946	0.003140046741709848	-0.7115573549904844	0.4697495255615288	-0.3935962640611251	0.6835777308074891	-0.519354832307716	0.3371622720830109	-0.50831493296785	0.48357653961203956	0.11243323248004125	0.319968949407476	-0.42201787231542676	0.2598716269541926	-0.612222482924996	1.5698049767022482	0.2215096997768528	1.8077488187682438
0.7961304039580878	1.309221533524272	1.1313014432478359	0.6692587754379005	-0.17989813351169853	2.238768183344602	1.0381538242672144	0.47394248371886444	1.2279446709723174	1.5002059236653658	1.4991888466996528	-1.0318873256739514	1.524560903708028	-0.49751007517372514	1.1782434653796532	1.3597337166619299	-0.026012280622730904	-0.19599033967467358	-0.2769149564703964	-1.7244866797588192	-0.3602758237466505	0.6123356725166383	0.5718810597627012	0.2824452563434897	-0.5803287830006765	0.1624147908172124	-1.020329421981643	0.6711114163498504	-1.1675660312641771	0.8006427427159023	-0.08577073715269994	-0.24977392373086182	0.49383329374521506	-0.0427929511639751	-0.7502077757575509	0.4906790050466025	-0.3815544275446328	0.6445425416674496	-0.523633815207836	0.3158269348613453	-0.5618194939007666	0.4643073923942029	0.14073085503411037	0.3168105156513564	-0.4330456171253797	0.20446063574181156	-0.6601867306445733	1.6061613435175732	0.22258127340299988	1.822072041604168
0.7811745299639071	1.3446890640295854	1.1252542125377585	0.7471341928715164	-0.21157611568237372	2.302829300037372	0.9810599799116849	0.47126920157694696	1.2250885574529493	1.5811759227084428	1.481989463423762	-1.056428011136195	1.5202701442389739	-0.5027604379543352	1.192003480075041	1.2939483086976011	-0.009338832481296872	-0.1819700757324608	-0.26989171713189763	-1.778068519233868	-0.31573754261940495	0.6034917509413968	0.532594268545217	0.26938725453655943	-0.5593871251867866	0.1264478270737483	-1.0062090675304127	0.6744745112464384	-1.1737377063344345	0.7764189767108717	-0.12129628408390483	-0.28157444605424437	0.512225764340525	-0.09861144794367381	-0.7759708254561948	0.489625019026533	-0.36869724134852216	0.5733251560685442	-0.5255693105734957	0.31213894533472064	-0.598095780258417	0.4568580174597089	0.16998902788993062	0.31065521818274694	-0.4412955164422563	0.146286451372755	-0.65837895142727	1.6440430114438107	0.24997744442507575	1.8375368622946122
0.7855405286041743	1.3639828134517153	1.0890144864177729	0.7859176112490014	-0.2602957694046591	2.4019054204917736	0.9432725029630362	0.4446257515868357	1.2368776784010216	1.6075558939761307	1.4612749466068142	-1.0675166464568597	1.507690773841228	-0.5358204417138104	1.1818780613308322	1.2455109349568283	0.03181939273117498	-0.1653279630538079	-0.2475337912410645	-1.8114374263895132	-0.3018706576265401	0.5914035592684657	0.5022310566711867	0.2904456583205649	-0.526959593330699	0.1187331954535947	-0.9863765950934837	0.6697260885182756	-1.2032456874094908	0.7737059042944321	-0.14851063139899895	-0.30578914017990927	0.5022241357493763	-0.12570439901572497	-0.8129116990009155	0.480703643332501	-0.380266287342864	0.5081006904254245	-0.5271480851707692	0.31119804172923643	-0.6533704389458092	0.45642009694281793	0.1680206529456615	0.2869018158007084	-0.43585213601876216	0.1089062437185367	-0.689227949321974	1.6952213498946598	0.2610482751236644	1.7926377501680162
0.7709533824473259	1.2937057216295085	1.0140763002264972	0.8310800172482875	-0.3022804125158186	2.4137995181259053	0.9479041399247464	0.42412116407515565	1.2402408651966614	1.6173142754258543	1.4373118802019227	-1.0588052245772455	1.502212708327312	-0.5489521092514588	1.1779712212853517	1.223406665555086	0.11333932224633445	-0.11156874428312173	-0.22646797508695843	-1.8073578117757418	-0.28383477714033645	0.5636398179060497	0.4846759974124484	0.291877734643878	-0.4817459447312265	0.13171689375106096	-0.9784782218660751	0.6703107324986427	-1.2162394635134848	0.8099399624846221	-0.1702928893200604	-0.3564986649230116	0.534233728515726	-0.16755432264661047	-0.8596172291909518	0.48019685400253936	-0.39218111061987904	0.47576749495109044	-0.5207555669670492	0.26433142667946086	-0.6828224287344213	0.45146602039632766	0.1602966964757543	0.2562686567221714	-0.4285008224367381	0.06456065621623304	-0.7134696959555771	1.7416432391669905	0.28359029655657764	1.7864540086222864
0.7653574999666899	1.3106013134095142	0.9210839694873565	0.8280968531095605	-0.3698879188744718	2.4534388988348743	1.0082173495978215	0.39919339448687713	1.2272645805676587	1.6686732776033266	1.411632532151985	-1.043946036079969	1.451242796186924	-0.588237935041693	1.170637887672406	1.1919044060710133	0.21799622135702754	-0.06427916325921287	-0.2218263830289103	-1.812249240059075	-0.2420138679601433	0.5631277505010261	0.465036674903302	0.30651528058773486	-0.49019773001426614	0.143255668124697	-0.963055515587819	0.67237202013228	-1.2098660328707291	0.8627127401434077	-0.173827097875436	-0.429207952642127	0.515248570035739	-0.19536967076150322	-0.9134355440784774	0.5078570608355161	-0.4074364733894721	0.43068322444642676	-0.5140031235324172	0.22304774993267534	-0.7061191263952977	0.45700893193756775	0.18897914248384015	0.22304399232286448	-0.42603159359821846	0.022239619101742443	-0.7335028187930458	1.763416164828642	0.325521041617837	1.774536189279307
0.7536893255872725	1.2525375883548697	0.870843424667356	0.8441454961570619	-0.42364551674920187	2.472100024643912	1.0799110125982652	0.36462900380489527	1.224452386780881	1.7372385017570007	1.4066040038682512	-1.0131077245674274	1.4188367863156184	-0.6195699001211026	1.1804853539849254	1.1799193595403943	0.3209279694521109	-0.035498887200591425	-0.21110556864413127	-1.8296754256464034	-0.2176907571104353	0.5687729742312092	0.4588932769697999	0.2805838848294349	-0.488233501072338	0.14717291391173243	-0.9178825699873195	0.6463180571519569	-1.200182562318666	0.9099717259896343	-0.14643438963560806	-0.47346173841877565	0.49052503705182016	-0.23223845698065643	-0.9520049021765022	0.5173015421106257	-0.43962723146258176	0.41504485100232635	-0.5289319453697019	0.16853782414450277	-0.7353161499044253	0.4734724662289416	0.20416299786534128	0.2425548780753958	-0.42606096146091	-0.01031937322344378	-0.7120221221578352	1.8046432410737716	0.33940031286285394	1.7087288892540229
0.7606060131328486	1.1244163270761205	0.810107484126639	0.884102777629122	-0.4546294058389728	2.549330285193343	1.10908363251751	0.3235574500851245	1.2385559445463725	1.7868404977142394	1.379690820353902	-0.9582076680706072	1.3644803089961162	-0.6780286024101855	1.1666803243297406	1.1601632140371927	0.3710110945876995	-0.01049785900902429	-0.20244823864848271	-1.8254269537893628	-0.20025544021796843	0.5653091751105812	0.43422390920814824	0.24176489451549146	-0.49284770209912826	0.17522406186831135	-0.8927752684072778	0.6330839446516081	-1.1893325221857893	0.9620738714554182	-0.11576579647008678	-0.5157779549727393	0.49789653169038883	-0.2295099055127175	-0.9807942833485489	0.5151423217112772	-0.45305811124135104	0.3575667422445867	-0.5334693361279127	0.1216064639772985	-0.7513068226717505	0.45999456811306416	0.20381439425679032	0.26327363020248273	-0.44130370927620194	-0.04693225135862686	-0.7069516457358105	1.8270670595344132	0.3200080617246426	1.6149400203336508
0.7577297580155753	1.0704484787165154	0.7202698154456683	0.8949342858173255	-0.4335225855526558	2.6423485837071996	1.1245986645909576	0.27282480557976563	1.1981670922759782	1.862816245448121	1.3224786012056566	-0.8942810677180504	1.3406626754410662	-0.7541642118447183	1.1501724036634084	1.1605861060057103	0.42436525959941607	-0.002169417765371071	-0.16651149495693546	-1.8014620961819179	-0.18130988420185984	0.5781652380995359	0.41606370372371904	0.20108562504166833	-0.4714636358551054	0.17188377865643295	-0.8792161168941574	0.6202217770835311	-1.160678449323764	0.9939096448471508	-0.09161255497021101	-0.5376866765276781	0.5277825753883099	-0.2455228509521597	-1.0136110599011614	0.5119975559425132	-0.4861470571886312	0.29996823359071095	-0.5363346383400949	0.06380236646473277	-0.7773618944624496	0.45891077659591206	0.21333366427235773	0.26608833672062204	-0.4335436387784199	-0.07589552374200018	-0.692738056278398	1.8462743786776141	0.332015322952904	1.5638083112278953
0.7333714724911659	1.0548915503535916	0.6811330536653617	0.9158277271115033	-0.33518504000338567	2.740137737935478	1.1331346186176336	0.2260930190905488	1.1576012301742344	1.8971353970348475	1.3027502091002268	-0.8545869301616834	1.3438866227955544	-0.8183987246629097	1.136896361588703	1.1646826777368133	0.48669406963245276	0.026605411926309375	-0.16023846906473577	-1.786714482417184	-0.13189389261257636	0.5751393434713946	0.3969212993652843	0.18115453076617483	-0.4493099007875048	0.19465184613991382	-0.8576497296154649	0.5965843425553922	-1.1130388981648642	0.9656249021169746	-0.07830069514147586	-0.5538376433444	0.5323664840157111	-0.2137995276259129	-1.042160231328644	0.520429991628274	-0.5123689461845601	0.2728238803738474	-0.5354957100508073	0.028731460450441955	-0.8149457291294928	0.4688393380524465	0.2042767182568584	0.2804351051028445	-0.4346704698008935	-0.07386424264039951	-0.6544726739371749	1.8686287376478912	0.33691747627771307	1.4860801470450835
0.7374288135974476	0.96872876753976	0.651480502476298	0.9190826739685196	-0.29357140828329775	2.8249067687397122	1.1854364103736101	0.18914036112342095	1.073432389917067	1.900885750135028	1.2678272394123224	-0.8000146711176216	1.3644293684727393	-0.8460273186493399	1.0943746529886602	1.1304104899835974	0.5115654200569975	0.04903135859586828	-0.13545086631418363	-1.7994493886913467	-0.09959555401107739	0.5666647611973319	0.375969856914857	0.15560327426074522	-0.46368387299242697	0.18807509305147949	-0.8416991124030929	0.592002960964477	-1.103047946276175	0.9192344181602984	-0.06579070274799764	-0.5714007090795878	0.566054515726604	-0.22072558015298832	-1.0793761835767166	0.5050749757626969	-0.5140963490650308	0.2698426080260688	-0.580319821588416	-0.004716955190994368	-0.8395499750997617	0.49955048800299906	0.20022128635413647	0.2842313496360353	-0.44558307558185356	-0.0665405012476363	-0.6112633544282985	1.8927585251381451	0.3444415018789397	1.445566813473604
0.7435451570520167	0.9159244454684913	0.6012914655882621	0.9301423947844792	-0.25783537807439527	2.9057570134136883	1.2461886523186758	0.18543643584507233	1.0409158169882677	1.887734636320216	1.2359763548903004	-0.7093423337153243	1.393291093467552	-0.921549699975406	1.0382923843952754	1.1684315006280728	0.5329120605715045	0.049725828075410684	-0.15490414653830772	-1.7782624216668552	-0.03660908623255038	0.5857772657630295	0.3321535461980779	0.1620623644970159	-0.4746709613320329	0.1874338573652701	-0.8197387012417382	0.5554187246920554	-1.0617822242239663	0.9501791139252906	-0.032618800239765114	-0.6159303530960683	0.5561177847665603	-0.21066985867908367	-1.119500734005356	0.48107793156279666	-0.5344891063707863	0.27771175465476927	-0.6217049423967506	-0.04534858759500489	-0.8447181190215283	0.5332763829002223	0.2071374906539311	0.3063039023706341	-0.42678477247482577	-0.06082475423588342	-0.5430413751200883	1.8710459034980051	0.3847425620504338	1.4289148611110807
0.7426678339796843	0.8551277542253389	0.5359652984716697	0.9345780584581774	-0.2334569118849929	2.9704383236800003	1.308874017830585	0.15434889677218724	0.9752598094684775	1.8446475572326944	1.1964699105713605	-0.6318873094632281	1.409676308736822	-0.9753626267131613	0.9606688843752158	1.2029576495567718	0.5554671174023034	0.05927695561949196	-0.1645284044754262	-1.7513315806772947	-0.04155952765617184	0.5912180118143011	0.29783302713085336	0.1737330765018044	-0.49692387748993055	0.21309115117245164	-0.7909854457098857	0.4965322693818955	-1.0633224201546403	0.9627113040349048	0.013315364483265363	-0.6344926872817871	0.534945943050096	-0.20470923252967088	-1.1546433742870312	0.45457895998708997	-0.5693143335723299	0.28720937038117	-0.6258681801104342	-0.07862094337663283	-0.8387343086392864	0.5660060274186958	0.2081209834988924	0.3333554184174789	-0.3918714352904168	-0.04227405558290743	-0.5089526951742455	1.8197133869516713	0.42117322853080263	1.4491303537000912
0.7284913907116419	0.8150041060793957	0.49393579456340053	0.9340377893355638	-0.22823612479819227	3.033526988266563	1.3745139477267596	0.1097952932186187	0.9348762808020338	1.8546282854872793	1.1408534205017535	-0.5437126827545613	1.4114621659313624	-1.0087781409305085	0.9303590983604085	1.2255792624498598	0.5482868919474946	0.06662620470506654	-0.1878515641662024	-1.7328227603802393	-0.02012853706760846	0.5899303337151347	0.27074575107474497	0.1632115210890261	-0.5054401351322302	0.21355079011368847	-0.7613487497428281	0.43801330457368054	-1.0678704875104648	0.9299061019285363	0.0627746689660729	-0.6433165967868181	0.5234698786163999	-0.2080456408499852	-1.1742461023625979	0.4621622935845788	-0.5691371084502205	0.30115270689554824	-0.6564006835929637	-0.12851272822256693	-0.8224390301398335	0.5945651691387092	0.20037847056021238	0.3674112564525237	-0.37712501245329866	-0.050533810684295556	-0.4756220666142708	1.771807335141808	0.4538411767085851	1.4973516352999128
0.7211588090164767	0.7868233586708975	0.4796985713695848	0.9900074544015055	-0.2855387453904811	3.091616359852039	1.4308292159353282	0.08826437329343037	0.8712525590902933	1.8535056673536427	1.08152752088632	-0.46810940123485956	1.393282276838506	-1.0640932090782234	0.9083830107357356	1.2406233264252955	0.48505592758830857	0.03236624886358533	-0.1882821918201615	-1.711395130455394	-0.008232099799277073	0.577238800529504	0.25609888492754695	0.1383506324221426	-0.4359143613547434	0.179269537465254	-0.7410170531472419	0.37438288096568423	-1.0724969194402028	0.8826006366233887	0.10341878236962798	-0.6297519718420588	0.5092633216571285	-0.1935409969285641	-1.1685376432254937	0.44622963972253354	-0.5707510781231079	0.3049889864002201	-0.7040930839018288	-0.13447520606917968	-0.8230550106203586	0.6232417126553773	0.1853966822234287	0.4067392292499495	-0.37267695050342386	-0.04451494112758435	-0.45039298626838686	1.735439249326351	0.48939465262390336	1.5117058598839626
0.696326190578235	0.7005047349299327	0.46799872460528985	1.0697036447046084	-0.2830623774931378	3.1322272820169976	1.440662310765612	0.09347844624037664	0.7982566326239438	1.8020020620093724	1.0270818769753887	-0.41747167431832394	1.40754170488224	-1.0834749754024344	0.885265233159668	1.2380500132597514	0.44033853050017635	0.023963150852753568	-0.19367486440481757	-1.695975394013257	-0.0022813847606243096	0.5519914232884966	0.26471046484194793	0.10913015824317455	-0.34670594673908706	0.15691539238286628	-0.7246618589546453	0.31769023259137785	-1.1028250721151134	0.8502257015081737	0.13938698424499238	-0.612153364410956	0.5394793301039157	-0.19243868935298786	-1.1842420339647954	0.3996463047665312	-0.5986194718095115	0.30220758241771184	-0.7363021621779229	-0.13778806363810478	-0.8374639899193761	0.6424450160476429	0.14772179129450846	0.4437398116285712	-0.3351777026516838	-0.0427905812783748	-0.40247131217390375	1.700683868831123	0.5319330420942993	1.5175044323893663
0.7124621123092671	0.7011771424462461	0.43503849102130554	1.1389275434498114	-0.3313204859442336	3.173372089861745	1.4438432991363057	0.10592984261663685	0.7395846611266308	1.7420757109173084	0.9640079957111783	-0.35816953710007776	1.424917321481011	-1.121825391731755	0.8500460275322329	1.2064850968360545	0.36287732152757346	0.02207312305727103	-0.2178206498641059	-1.6688641237455741	-0.02315503521599787	0.5143426761188775	0.2388439549218963	0.0986599434766172	-0.31670219424469004	0.14645044818300562	-0.7051930994173186	0.25566117668579663	-1.142770948792787	0.8060197521207796	0.13519603281782683	-0.6034073732392772	0.5629507769349795	-0.1708450282968675	-1.1953424965216386	0.36146243352843055	-0.6280653174359789	0.2897374808133398	-0.7102630842277484	-0.13561228204497405	-0.8417465208792156	0.6348806023901685	0.1300033405900328	0.4356224805172368	-0.31592325721294257	-0.0727960306292608	-0.4147906549732957	1.645567946335969	0.5528541357423569	1.510410152893114
0.7010775290903398	0.670591542493071	0.44097330245333577	1.1685653550485577	-0.3991001841925229	3.2057990664804494	1.5073448655538697	0.13759413105938578	0.6769214506576338	1.7077176875115498	0.8961592065869468	-0.3262722617166579	1.462701475070378	-1.1315758695288705	0.8374435467955571	1.167640463827643	0.34202348712147124	0.037284987468261296	-0.24458850841054205	-1.6286510664660807	-0.053117309824377255	0.47243965621950057	0.22778758425570503	0.07807562140452479	-0.25156046338743676	0.14821086771359013	-0.677171427051424	0.2012102203733553	-1.1818852312377988	0.7665573635123983	0.12056261947334335	-0.5838840462755511	0.5798622233459516	-0.19995524759467512	-1.2122578022445067	0.3118258899684827	-0.642457526531329	0.31005984885996946	-0.6892625749748394	-0.11382693030055716	-0.8603917761935647	0.6453035833069062	0.1290015889736587	0.43093786134092615	-0.2874494692877521	-0.07262847233011126	-0.3729731412901251	1.624200180689293	0.5831043113910833	1.4981168525560977
0.69272790524691	0.6926399684444796	0.502706982861892	1.1889835070330448	-0.5173977875466163	3.2141737864513855	1.6099555495665612	0.18618244448263638	0.6502235768465783	1.6380749365343164	0.8321552776073734	-0.34053618415924364	1.453995543700176	-1.1491964052244033	0.8565714662225549	1.11100305379632	0.31508861412929173	0.04914410531489476	-0.28230156616273827	-1.61440813511934	-0.0991945173291126	0.42607195729044883	0.2084583991872253	0.06548623953863293	-0.162166708178534	0.17226839023870938	-0.6739873848916546	0.17404710424170705	-1.2386721861346708	0.7477504464484632	0.12784051265377924	-0.6093565063401127	0.5654976666687584	-0.2096616781907223	-1.2187156069493768	0.2642039358348209	-0.6646216221148585	0.3344724706142885	-0.678904342127534	-0.06357801500574643	-0.8543910432706495	0.6467923197219436	0.10477299316841789	0.4320865722317658	-0.2705318634558397	-0.08036555742351534	-0.3304603608546138	1.592929615785359	0.5898196787902464	1.5035377296568841
0.671331456481826	0.6879273235874696	0.5178880025323354	1.1765847484197463	-0.6650745225860375	3.251081080589727	1.6928787677393504	0.2201741429457403	0.6026518519461608	1.595984530886768	0.7654012649107962	-0.33406110143603784	1.4216777001193301	-1.1771160459668537	0.8868579042384939	1.038295127476797	0.2508164489044003	0.043434881935515236	-0.30246548539854695	-1.6012020817118604	-0.14850936887375008	0.3737763726883079	0.19494850969868077	0.03629198185986279	-0.050959561890382046	0.1897927793569267	-0.685441223204051	0.12783127599558	-1.2770226132159963	0.7421729113779557	0.1306778182307067	-0.6118362231243306	0.5799250672545531	-0.246005167219539	-1.2326600038461666	0.17543763839322385	-0.6950163582051638	0.34220172042899893	-0.6854114519111812	-0.024688643322596238	-0.8379141295012984	0.6675295801663843	0.08945309009340022	0.4344933143897395	-0.24224046807877517	-0.08754932483291253	-0.30838232839423835	1.5487126075586706	0.601425297251912	1.5470878505380412
0.6342615531606095	0.6995713720770881	0.5339306343984026	1.1773265822458308	-0.7901266634665763	3.272556795160745	1.7752342680619637	0.21788540264572145	0.5559665071034783	1.5532504079160538	0.7030701231067862	-0.3591251717690096	1.3728776583497084	-1.23499622082102	0.9147834727952884	0.9767087076555461	0.22223204643595804	0.03303212491668735	-0.3618848203935784	-1.5894110047701782	-0.19505447390519726	0.33157953676603963	0.23444535648104417	0.005909242838785547	0.06630758311908064	0.2063832502505095	-0.6792857315026095	0.0772322883080718	-1.272678293752346	0.7468766326207504	0.12700167885328398	-0.6336806962289616	0.5538718174071537	-0.2405664360765873	-1.2354123841888742	0.09576450815405196	-0.6979845651762308	0.3657554931201911	-0.6579286097788757	-0.0006156918499609393	-0.8330122335527991	0.692206728901126	0.09753845115833804	0.4343363047908893	-0.19732505033714476	-0.1133145300499068	-0.280037447234397	1.5098393413191924	0.5782095263683489	1.6122994741172012
0.6063220393045909	0.6668344147606957	0.5608085372838698	1.1742801680430937	-0.8627827650223943	3.264811647101412	1.843022078919568	0.2198891280889686	0.5036185778288966	1.506447182929099	0.6512187185236558	-0.3871261019038833	1.3377022473325086	-1.2410654097719604	0.965075835455073	0.8811968474833618	0.1849746160627111	0.0643498887187284	-0.4096641691778394	-1.583934279495439	-0.2511045035019074	0.2775190614362275	0.2693997662196799	-0.04214560202406169	0.20283688020861496	0.24482900096196306	-0.6876831399174599	0.02327555104036739	-1.2731116896924795	0.7431688997834034	0.13110939041546216	-0.6319528230121748	0.5218976855826947	-0.2570738322392304	-1.2244083781190824	0.04801595195728538	-0.7101525019888795	0.34587787865974046	-0.6128643814552743	0.02050766368662302	-0.8024749448223097	0.7016149844994753	0.09568945285542581	0.4317304666436684	-0.18092315470238848	-0.14424988280817488	-0.2893999663617096	1.4750990978658018	0.5403275239235611	1.677313046350078
0.6061391586032916	0.6541621078780941	0.5823674185686729	1.123072420141499	-0.9335323295733755	3.2621592084453352	1.9217623633932437	0.21800344038222255	0.4654073457543973	1.4332476605104634	0.5857252222166841	-0.4151547897280997	1.3075581926242275	-1.2500834701905892	1.0281468956761803	0.8056776500492765	0.17646340956169992	0.08762680714499227	-0.4316044802891965	-1.5619878563549978	-0.26218796881757706	0.2338355020072219	0.3058708818735899	-0.06897600526831628	0.3757144967030698	0.22936583013674575	-0.7135959502031923	0.004133750319356328	-1.2432530603544898	0.7233062350096936	0.12192702632545452	-0.6278436561690884	0.5124888982208364	-0.261562446831958	-1.2333394889341114	-0.0011968618463342128	-0.6995151146531994	0.3675928167110881	-0.6065933764705375	0.02282999751169769	-0.7642728733359855	0.6911566648900577	0.11338438546846215	0.4131822256349576	-0.1730245865384626	-0.16797162033235646	-0.30975445733439655	1.4421971504851785	0.5088794034578634	1.7088371185711395
0.6091431187358276	0.6396632151097217	0.5791232717788555	1.1078443960875337	-0.9617078932053709	3.2526225259803794	1.9326916573334167	0.23606448192657123	0.38093133354929376	1.344996192326364	0.5371185689899529	-0.44163995748597557	1.294889676310572	-1.2738966359682677	1.0728841898067092	0.7263916207974165	0.16707866714946967	0.12073425635497581	-0.43163123749821813	-1.5606284374646957	-0.27913128004857174	0.1957090274761112	0.3476026965914129	-0.07353986101110993	0.5055169967877609	0.2036845731280085	-0.7487938989855852	-0.010170539066959715	-1.2141543017408347	0.7085430308718763	0.11125640256775753	-0.6657721136635247	0.479302796289754	-0.2714866171960203	-1.227061850729833	-0.07634184913320566	-0.710007914590481	0.38523987183946806	-0.5696898887724623	0.031063333219367016	-0.7055919328448411	0.6895621272218592	0.15395607017501423	0.40588251712344386	-0.13215501959448447	-0.16880712486314747	-0.2968533488958432	1.400095788001045	0.4880694387045065	1.7576013459651392
0.5899152820824212	0.5868807323306154	0.5689597867820156	1.0184827768206963	-0.9703157125130542	3.293806342274744	1.9466557848798907	0.24214602446872754	0.3078246761207768	1.2377393588939989	0.4880601621244449	-0.48041744949774773	1.2976394849474748	-1.2808930049713743	1.1087983967480333	0.6637421107383135	0.1384599525500378	0.1881810491279535	-0.45648685047095316	-1.5666332608157085	-0.2947192576206369	0.1585754737952429	0.3695217911315746	-0.05586557046099019	0.5574872370240787	0.1933247104234688	-0.7763331089396891	-0.02480779712018972	-1.1704689738530711	0.6989961500095243	0.12360986588083371	-0.6996857265078799	0.4712945107603237	-0.28977562364799514	-1.2356989347183867	-0.14255418280186768	-0.696927376810988	0.4243540620671357	-0.5329675172963524	0.06939106246680765	-0.6386409467264305	0.6805765395739549	0.18682014199672273	0.39046156854792746	-0.11058210237037858	-0.17403917292257842	-0.2791098496240801	1.3374535818170399	0.4791981214123499	1.8034039376085336
0.6291300660374499	0.5869528605513669	0.5386304910464893	0.9053294893199151	-0.9913994555358118	3.2930496870865107	1.9708819233654489	0.23021863449951246	0.26840052743123727	1.1387017383649773	0.4344169359123858	-0.5022964453154465	1.2843782952368383	-1.2595884372934179	1.170822066953496	0.6225381798221331	0.1005081884868096	0.21232287831783908	-0.437295717526907	-1.5329562777525887	-0.3125107757704816	0.12658160159930482	0.3855897035406782	-0.029839139889472698	0.6403170890851004	0.16331750853907212	-0.8121075994538016	-0.022207523417032894	-1.0842045735007069	0.6982710704503583	0.09935804740698875	-0.721091396366792	0.4176787988552553	-0.30615600494596273	-1.2398377391799305	-0.1858146967923649	-0.658503190098182	0.47606546956841245	-0.5375775852646512	0.1096766610994486	-0.5795592804721317	0.7002751217259415	0.1914248354518757	0.371839057438516	-0.09786220378599444	-0.17628535953474436	-0.31994696311469173	1.2896042206703142	0.45104340009582566	1.8251111125247568
0.6406586696626719	0.5807165387403411	0.5288135533819678	0.8258596023934102	-0.9517970960936379	3.30430151807317	2.0079476066977	0.23007181634820392	0.20757982959846982	1.0769359727963321	0.40071809378652945	-0.5488255528620465	1.2679176488079524	-1.228928677751829	1.244608957456965	0.5760997686752327	0.10019518393817553	0.2376422074248033	-0.4171869579384458	-1.5183658311142816	-0.3153902000316635	0.09789137762772068	0.4116633596687548	-0.006358986899681363	0.7475985368257624	0.1481613893839855	-0.863296557101149	0.005906613589345852	-0.9842555934021066	0.6942233735706187	0.09313847433103353	-0.7622732860257481	0.3658789883876188	-0.32123561794229855	-1.2587000687316385	-0.250389589536709	-0.6317296436889956	0.5295562393035518	-0.5672079684568818	0.14462427069699507	-0.519278595802628	0.7333237811904945	0.20066943003662363	0.37255986831058097	-0.06684212801821403	-0.16629247202113412	-0.3166334990413674	1.270078047065193	0.4358859615524935	1.8709387546878413
0.6592671147437942	0.6139579243034881	0.5017319606953841	0.7820773402057154	-0.9420584908715407	3.2925066949045467	2.062697847662853	0.19675170315926366	0.16551417517381103	1.0223132926929561	0.36532361257836776	-0.5168655418917305	1.238781628687264	-1.187041261543031	1.3078366598497069	0.5549587437853492	0.05776276500546227	0.25689615306340313	-0.4003633877780369	-1.5259072553790403	-0.29087779039599626	0.06765632966354099	0.44137836683565074	0.018350064536888956	0.8277947728457438	0.09799153589895732	-0.9109927030702023	0.020871272271581323	-0.8553615422296392	0.6767125694183062	0.09220287493229953	-0.7966243351275175	0.32430219779698843	-0.3041475823982819	-1.2868281040280447	-0.2874459968721982	-0.6152033154638521	0.5886465268715367	-0.6052668571633049	0.152311935668471	-0.45953446848942037	0.7370500261381181	0.22605001539258135	0.37087667329153995	-0.018614347411132656	-0.16427981385109494	-0.34302894504409426	1.2348518313250838	0.4213915567235498	1.9077419817325445
0.6797082232030637	0.5544603231980376	0.44063122212943107	0.7554521637507533	-0.9134036302271562	3.27336909515481	2.049601852706514	0.16463669059915553	0.11228718579692612	1.023462343663534	0.3383805740204199	-0.5211630098186395	1.2261258475044525	-1.1672769648688948	1.3676344380541086	0.5743284106632138	-0.004538120346995694	0.2845654279606259	-0.381383155444526	-1.5292966807711994	-0.27373747718805375	0.030419258583245023	0.4945713019452329	0.021855429084190182	0.8846253205595316	0.04979907030861267	-0.9367590228692244	0.013927928999983005	-0.7537690046555864	0.6461689249845743	0.09123370549782184	-0.808611455568976	0.31409560770000877	-0.28912807465040846	-1.3145601407098861	-0.3234419825763556	-0.6033321993483102	0.6124536238936941	-0.6249777625172801	0.12959906546108374	-0.40862706628217466	0.7765247422235964	0.2654621688819633	0.36448788105020097	-0.0035286867849973294	-0.15695370339719722	-0.37555238039328226	1.1968974689761533	0.4158531688921664	1.9541599027159635
0.7078654733684961	0.49727376355718567	0.43765166969233427	0.7471634027823986	-0.9058928685256082	3.241897839143539	2.027218882224378	0.16314556082580509	0.0920314317442209	1.0182799527502246	0.30615130436386073	-0.45955987246823227	1.2061522642134594	-1.12775660092937	1.3996167466972447	0.5867588638516563	-0.0676183061148507	0.32821425115143354	-0.3807434391555493	-1.5323690560247734	-0.2513746857932463	0.007296533660873278	0.5497757663838656	0.02590587836477386	0.9163094778973495	0.016917246030161433	-0.9605424582492885	0.02962088704061876	-0.6715401540635229	0.6607754269466011	0.08119531145482403	-0.8372908701957069	0.28147592243534075	-0.2895873694735652	-1.3278261555789395	-0.3432400778783483	-0.5736949779782641	0.6358990684421556	-0.6285220262494555	0.11371126086328569	-0.3563014423495301	0.8035941163691506	0.2979887808996299	0.35222523593238186	0.014121337952470309	-0.1458097688289198	-0.39558826832446276	1.1834667623875337	0.37714539612228437	1.9280550467877533
0.7316733369281674	0.42409833912805095	0.4457314615122037	0.7442264196759598	-0.8400410093715948	3.2323888839389383	1.9679939353085831	0.1716597457420174	0.09547500495951125	1.0638112918184617	0.2667755958824229	-0.4021150936998777	1.20138736602682	-1.0807515897344144	1.5033994893803198	0.583579195073978	-0.12558872633904633	0.3641199675388761	-0.3857277836131668	-1.4972095535985488	-0.2269060702248658	-0.016263898133284913	0.5841725106006725	0.045185929552018195	0.9444435474750952	-0.010286167101918238	-0.9789933148826035	0.04318462738513642	-0.6221343716656683	0.6464358498772343	0.05339958403188838	-0.8473245643501496	0.2660668424929612	-0.30495140504187085	-1.3494420910958078	-0.34814119500045193	-0.5810237446022125	0.6487602276991283	-0.6402485261417813	0.08675471589390678	-0.28947534458129176	0.7954764813854523	0.307674463739433	0.37179228030491684	0.03564501516136366	-0.12840949329965867	-0.424329798713014	1.1844377303776255	0.3504645942336861	1.9157401559475786
0.7436647043717629	0.39504263116315325	0.4908582213608125	0.777045043704272	-0.8357752659613323	3.2167137394179024	1.9347641045681132	0.17151356152055047	0.11186411899099091	1.1328725203829806	0.2308450332177497	-0.3530146293358999	1.1768634225226402	-1.0513849446206098	1.552031827074852	0.6113252303511099	-0.14289597497867193	0.3884707664433834	-0.3854019615124507	-1.4737940842498682	-0.21563986810074548	-0.028790844527296633	0.639025524731308	0.05209834677087839	0.9152920888763741	-0.04572631709234391	-1.0005894367821473	0.07052391623620197	-0.5635453503399404	0.6507318798660655	0.019038632525988346	-0.8707055323089486	0.2980765721741444	-0.31823353089079076	-1.3709978485502339	-0.37141443278004505	-0.5753277771071387	0.701443955115394	-0.6882283026499716	0.09315621249628356	-0.2474063597340753	0.803173495699807	0.3340140315243793	0.3797836128419042	0.0470382476286409	-0.10998419069445384	-0.4428376605868166	1.1735887439326382	0.33456983212484886	1.9373957074171468
0.7533290520889299	0.36910801193453435	0.5950376759276838	0.8236085463227314	-0.8239597070188827	3.2048712090513143	1.8623426611475626	0.16975795621729534	0.1326326958122343	1.214315978181864	0.1743685857800983	-0.26102279086067426	1.133456218852823	-1.0119084708610693	1.5850752234959873	0.5870102840029194	-0.20533903391947944	0.4234624047588662	-0.42676184788002425	-1.4652908467658106	-0.22940917934108876	-0.04080397710079467	0.714282440352395	0.041669641462967796	0.8751522707830919	-0.06021987915039491	-1.0133917453468557	0.06647595267689799	-0.48716180629098227	0.6743978923640455	-0.0273453968932872	-0.9030881182523534	0.3051345318438735	-0.3489858709390453	-1.380767897934343	-0.37850061349118413	-0.5735931847980186	0.7269171547487664	-0.7013521148356526	0.11849913561964179	-0.24671817641334237	0.8147522344683342	0.32882754811859327	0.3962255798544237	0.06289626583385452	-0.09157360676114885	-0.41833531489346454	1.171113471373537	0.33061458085375245	1.9360919731879438
0.7507866692008739	0.32699143060824465	0.656563864518254	0.8593957458527154	-0.8460908027724162	3.1804675501539217	1.8494903751545144	0.1723790025402673	0.1603750607183506	1.3035781136607878	0.1347249804785564	-0.20777712473849416	1.1058748643205796	-0.9689797601321463	1.5825917708624981	0.5944974210471428	-0.23686723742526716	0.42737444243684636	-0.4734078782348072	-1.450610362611425	-0.2814756178394196	-0.04309803172197184	0.7556628047622207	-0.0005803240789652054	0.8182501043388927	-0.05596992342632865	-1.0277835286043122	0.051106497638732075	-0.38667929626534453	0.6808439293241033	-0.07959038274470068	-0.9065548005923624	0.3191328413413086	-0.3828341983137643	-1.3939825592226154	-0.39382956715699213	-0.557994064632849	0.726246076583959	-0.7482498084380879	0.15193244947983622	-0.28186776001293395	0.8140190371545503	0.2972338203946893	0.387014132891186	0.07479386426287536	-0.07937689778159066	-0.3981420685654718	1.192207427465049	0.2974553714244801	1.9034211130875651
0.7732360539744937	0.29606233374446267	0.6970479714478757	0.8836538751495411	-0.8621152995532896	3.156868253642728	1.828068516929348	0.16494896443911483	0.18391670283733658	1.4436536464652554	0.08581378457476803	-0.14497222384371153	1.0633698956898032	-0.9418803171281507	1.5954608129761838	0.616119686827453	-0.24702347836354682	0.4361320158553633	-0.5037911948756987	-1.4471574091095607	-0.31662285324151623	-0.043767000771291774	0.7949030462700364	-0.024695134844382013	0.7827338798673698	-0.04079842312274543	-1.0556971661259702	0.03631890256197925	-0.32463978977529917	0.6862860099714699	-0.15657969059754648	-0.9271402774686228	0.31700162504220086	-0.3995718089186317	-1.4151159671797369	-0.42164154797685904	-0.5753615560100005	0.6992183721106884	-0.7785604349353221	0.14152377293762836	-0.3209247582540968	0.824363177340506	0.2827707895541829	0.41602364332966485	0.10017342744921857	-0.06386781560871777	-0.39086970833948315	1.211999475885662	0.2856552342282617	1.880140737854638
0.769094658940048	0.22268159333313928	0.7805087470891264	0.8931887080703775	-0.8851091299291234	3.167915120371464	1.802985958497834	0.16059006284845187	0.2309406954363113	1.6053370905458002	0.04532845813489471	-0.07169171988772657	1.0231327599747488	-0.9561103364199036	1.6312491668097386	0.6441648129436814	-0.2547838635178822	0.4609128700477754	-0.5735281296790109	-1.4870746710083629	-0.3591497456106413	-0.02933866749156535	0.8380499721617823	-0.07038394056436395	0.7450239829844769	-0.01376840889739064	-1.0582450744810274	0.01172376551361986	-0.3250162186548372	0.6634473318422821	-0.18987334853893229	-0.9340695411837274	0.33765604917288305	-0.38253707425532707	-1.4268439484325175	-0.44464987116115323	-0.5780397893588654	0.6858347741084219	-0.776910393091472	0.126119576786553	-0.3503220318278638	0.8136458863388331	0.28633778939836546	0.43803287103103433	0.11906816971761994	-0.059985452170461695	-0.34036183894709293	1.2241592324953978	0.22530391898921326	1.9017644571721135
0.7580403882286584	0.18253274681699208	0.8505397293777082	0.9260196198433231	-0.9417567112711472	3.1503092614712545	1.787665574298821	0.16713741703819673	0.2941841654268875	1.6989528697562772	-0.009174713649458757	-0.01693077273576258	0.9844718416080294	-0.9653818626279413	1.6256873583970861	0.7025927905086398	-0.28557248327447987	0.48091372952555067	-0.6348163228830523	-1.510896413245988	-0.41067852990830855	-0.026580158266621644	0.8778546288993289	-0.13305994605844434	0.7246554300327759	0.020422503046200444	-1.0814696747323191	-0.015365852517639344	-0.3543827051865208	0.6445926073348854	-0.22166896300029446	-0.9292864491065618	0.3622955164489995	-0.3979217497391425	-1.4255411117649757	-0.4574000906153647	-0.5856940202766037	0.6649458458972739	-0.7711347980132434	0.10631324272053022	-0.3768760929345634	0.7943688980128941	0.31862455657633143	0.4555345551119746	0.12360859718945191	-0.03298486366801812	-0.3143082933175833	1.2484311128622507	0.176973580331468	1.9328464776810652
0.7432589405967878	0.2043693648235534	0.8851160080636937	0.934826734341937	-0.9381069532805109	3.1459378685910733	1.7150335181939447	0.2024593538808595	0.3036523281427016	1.7592757134024648	-0.04439538447934034	-0.05140806918641283	0.944644189330889	-1.005605566701713	1.6329899849754248	0.7703513835837899	-0.26406671837957596	0.4820395812679939	-0.6901495975041432	-1.5500398838754612	-0.4861650940904677	-0.02463281307853536	0.9239632800687338	-0.18386741420665895	0.7088109485709635	0.04522992247973683	-1.0936854355394163	-0.058217472259596524	-0.3865685365735035	0.6327695609699501	-0.26964016273570535	-0.9073859294814497	0.3834136711209304	-0.40791850002587643	-1.4037005196524721	-0.48245922420837173	-0.5930951376587087	0.6240681148291307	-0.751668200882245	0.1041231828687906	-0.3648872625857691	0.7983488511432245	0.33983053185311707	0.4797890852261104	0.10649678080082803	-0.01534061237158788	-0.3091931218956074	1.2509315324424681	0.130619374901251	1.9575258067981511
0.7203252853529793	0.20682288700557994	0.9283070787228288	0.935363821379287	-1.0014966459301406	3.1454500047267575	1.6544327884350523	0.22191225178536822	0.30927738116675074	1.7995640215197028	-0.08091010807808655	-0.015711680691682238	0.898503830656811	-1.0040172908135347	1.6369255914455383	0.8078987947725407	-0.2214286319343725	0.5032072556294002	-0.736019146325831	-1.5797726923653892	-0.553600682476115	-0.007711793394782111	0.9649968491415291	-0.23589362190782598	0.6904210568205007	0.05257821908883994	-1.1033400033149654	-0.10789717688845113	-0.36737825445502653	0.6195919703736057	-0.30714752155339914	-0.8982148049470962	0.3886060292686474	-0.4099972343736454	-1.3898421614518826	-0.5055201098123681	-0.5900748929183682	0.6460019063884161	-0.7247708396891264	0.11560279840012522	-0.3668050377118574	0.781981773222753	0.34008059763551063	0.5038742273912794	0.10148440236081957	0.00046747580932151244	-0.33396419186713266	1.267069022879253	0.07963761922187572	1.9886521155187105
0.6592747236488851	0.25309170312671075	0.9314881525103559	0.9726075184488041	-1.0476316461337651	3.1482028867426517	1.5904347778330066	0.2361542463921385	0.279696150293111	1.8513101870147313	-0.10317911603119115	-0.0403921172950677	0.8596959684726586	-1.030489927184631	1.6618359667516316	0.8593353680728038	-0.14828779972418268	0.5025749231964198	-0.7881584639303527	-1.5949086777896417	-0.626416379160523	0.02037569019869767	0.9900056806609385	-0.26996163620881297	0.656942400731074	0.037225665716798244	-1.098746500442892	-0.145203030873783	-0.3610846228563504	0.5666890502298417	-0.323785889492719	-0.9121444157691357	0.4016567512030525	-0.3971573924285064	-1.3727028119446056	-0.5155562468242502	-0.6076351294540794	0.6649125100247751	-0.7027577202780249	0.1308658044954994	-0.3788983365450777	0.7554526836491784	0.3566660121878556	0.4914270797075089	0.09215188072756186	0.0008021936547564217	-0.34113212728982506	1.277699132582194	0.05735794091773962	2.0445186496473164
0.6374120996654847	0.260928565376703	0.9292646231768064	0.9645945382033008	-1.112711304545596	3.1298791092679408	1.5916411955342553	0.27449102677535897	0.24236409810200366	1.8411288801739427	-0.12362905417254877	-0.04635745331860973	0.8258401129360105	-1.0622581880844462	1.6375092352328202	0.9417058532609731	-0.10153789583747605	0.5416329898459644	-0.821286756733981	-1.6277401938165343	-0.7001908378196349	0.059150783442838174	1.0010321431386677	-0.3178117738992812	0.6244549354690305	0.012875235900145332	-1.1101037744638682	-0.18450892407576122	-0.34217788103306196	0.5583864908820292	-0.32707658718178795	-0.9336594446924014	0.4154773452465341	-0.38839223270460776	-1.347531713378313	-0.5303324190428571	-0.6279278053483153	0.6397778670340173	-0.6910726220415342	0.15371019474705075	-0.41129834573599666	0.7450693851841846	0.4126183302308638	0.47656810822729534	0.07840486620085302	0.0006130088767357003	-0.35822199368039687	1.2700792189652064	0.04275145994669095	2.0458722081145777
0.6212109163703229	0.28723536791556487	0.8850922707568492	0.9487963171068573	-1.150353871759335	3.131038761156931	1.6018012619517208	0.2827004182237425	0.16791518710047243	1.814748908906255	-0.12309388098879784	-0.017765107906757668	0.7930265788776898	-1.0969698341794518	1.6612445695139602	1.0038921596054613	-0.08621236005578968	0.5660050203504113	-0.8405849629797706	-1.6532003236418202	-0.7533254521350443	0.09942891539105811	1.0020899852908847	-0.3638139760320462	0.6311209030586931	-0.004967800390763136	-1.1118505676940083	-0.23355287013625098	-0.3394189565924632	0.5306834053806345	-0.32397882484191654	-0.9535559594632341	0.4175154594588248	-0.3623950116526407	-1.3320583524714023	-0.5393783019685587	-0.6376699376402424	0.6276651232118198	-0.6572647733220047	0.1960704011577392	-0.44788442740491485	0.7276558630518647	0.4654913660145648	0.4889662637042879	0.06677778415474958	0.003939663286602244	-0.3611771797115536	1.2717702950988172	0.03617364076436456	2.024917379193041
0.6086347163190846	0.30138302668986194	0.8108391704190094	0.9386813982016464	-1.1762518869954224	3.133359967786113	1.6926379600732417	0.2860384391975347	0.10542287762729201	1.8383285543308971	-0.11377995668001009	-0.034630519502319594	0.760951682408334	-1.135139203516338	1.7187303474704394	1.10742102887621	-0.057170587369680795	0.5655851193059559	-0.8619831710353951	-1.6723872061402898	-0.8008407312759933	0.13646033225990192	0.983336271008182	-0.3995595186394498	0.6605954210387508	-0.025693929380033072	-1.1245374148456877	-0.24874247754998008	-0.37794670012493115	0.51952966322416	-0.31245531720486686	-0.9571525056921629	0.43321247129616924	-0.31456711073457855	-1.3119134090226274	-0.5355745348627787	-0.6419995713381386	0.6018804417868482	-0.6546226298801279	0.19788764883384424	-0.47284517489871103	0.7135251121271419	0.5054167497525736	0.49873955746440624	0.0509908724188725	0.018917172707396145	-0.3864253448728057	1.2784447539655837	0.010929004080975455	2.058990237992127
0.6100692841560413	0.3239258438190884	0.803785634027192	0.925068437443661	-1.167883716193934	3.1468029319305795	1.8069108149047548	0.27671130265248783	0.0576666366139551	1.8306599218723192	-0.15178680728393448	-0.06456935352090028	0.7388728840262455	-1.1832716437096376	1.76612599859098	1.135259622973305	-0.07895354633589784	0.5716738575342537	-0.8762006201630583	-1.6929466382461604	-0.8069647681118886	0.16636099680768693	0.9668960772960047	-0.39655128447715227	0.6945174311735818	-0.06404068953097039	-1.1185799649787047	-0.26528467273238343	-0.3912375975032369	0.5162043899345051	-0.2987189876909514	-0.9558374629433111	0.4388105080957079	-0.2997993645934726	-1.3048816453230163	-0.5436696950221173	-0.6717434929587784	0.5975466051737095	-0.6366325209025753	0.21175829853610278	-0.4745814275718388	0.7106848049826373	0.5435598193963084	0.5130947952440768	0.021747425801950663	0.02306886203976285	-0.4134839976575024	1.2501090051207133	0.028960869806323952	2.0868585951462926
0.5765410072627466	0.3481141652576031	0.8384791102445938	0.9428972205795899	-1.1073058993503202	3.1245318255575962	1.8665200839171074	0.2678167598313311	0.0243228621398341	1.7963314410490248	-0.1726202252622712	-0.09006262511972034	0.7086259686457609	-1.2269890061101518	1.7944910417053528	1.135883240318062	-0.08071170592118877	0.5409554248739825	-0.9042648527027153	-1.6776126293275293	-0.80780555714312	0.19784173996181662	0.9660791298913223	-0.42424377363624954	0.707526461990467	-0.10708684884306467	-1.1022588989877335	-0.24975318779108716	-0.4135128458490375	0.49723280278753607	-0.2619229156050399	-0.9214317343093649	0.4747535271152417	-0.28270565874299725	-1.294208925002271	-0.5298036191996452	-0.6867175893030895	0.5848126069628191	-0.6129491074444597	0.21868727878328484	-0.47594876885827864	0.7107078986571851	0.592315799923769	0.5091510528968626	0.004853899390306417	0.03049375765175787	-0.4196531421800741	1.2335370693759158	0.01978342386084118	2.05210397468977
0.5865643974078416	0.39903960636909946	0.8537976241448753	0.9490556162598816	-1.0140258248688143	3.0892640144221346	1.8904671452451556	0.2822817709563669	-0.02826697169825193	1.7121739528453463	-0.19130032905295696	-0.10326153026886406	0.6852178185286253	-1.2423368534233774	1.8182424447315024	1.1474396461483267	-0.11578379817005632	0.5224897023831361	-0.9324695300195968	-1.6499520959679903	-0.8191620577838282	0.20466703042616322	0.9875804407872089	-0.40302042437183194	0.7109573402187503	-0.16136999811727193	-1.1109324037978472	-0.24131426953733062	-0.40783535903328694	0.4631925750584124	-0.26030923008495377	-0.9197845134025389	0.49345568263427175	-0.3056624614717953	-1.3011251125045638	-0.5486772510441178	-0.731958495554908	0.5851023139189312	-0.599161074266405	0.25033142592926855	-0.4689484778662332	0.7214849109753632	0.665495169562359	0.4790872979236987	0.0011288072032648838	0.07303200952501848	-0.4317586216722026	1.2159194570151857	0.06963873216795144	2.0079887639086302
0.5614971339822068	0.3619001259495269	0.8625370586634629	0.9336445815072901	-0.9427774363901245	3.084982191466337	1.9745169570697407	0.2587528309565056	-0.09615480701116169	1.653489945089536	-0.2140624701363214	-0.09708151338786218	0.6481282193829934	-1.2560072729203318	1.8908567663246345	1.1172644397410127	-0.12903075300347733	0.5091826817319338	-0.9448262025713865	-1.636896242849628	-0.8396653844650114	0.22427284221785632	0.9666004866396095	-0.38321822788897847	0.6832698800832457	-0.21156973497652207	-1.0848950709292744	-0.23502906834648846	-0.3864983723873755	0.4439035996062405	-0.2748919129920356	-0.90557056901318	0.5016690665843665	-0.29693359170923256	-1.2998921363168434	-0.5658686664480392	-0.7652880020671636	0.5815642510414224	-0.589721112200529	0.2678446902209641	-0.4687375101925004	0.738684542716394	0.6761477734274172	0.48014362723314025	-0.016148121160711938	0.09236753591095358	-0.43391107517450134	1.1855670025278322	0.11815050323868728	1.9644856992523063
0.536163039752324	0.31728342025403417	0.9179076807476768	0.913659454212838	-0.9670085631275699	3.084770703147154	2.0841614600061944	0.24952826425982538	-0.11084050086862493	1.6213958164241853	-0.22213772272314128	-0.05560671203770636	0.6105948499087128	-1.2363211556292928	1.9066841430528325	1.0744324326570966	-0.18951944390689424	0.4960017813999372	-0.9588700133089716	-1.6043155329658845	-0.8150722339756495	0.2548955576542004	0.9327553564823745	-0.3696425594385561	0.6412665798291921	-0.24308659972487004	-1.0506514834794838	-0.21942853973512993	-0.3529813792500994	0.42053239967627326	-0.25143148695826856	-0.942767687764752	0.5128003794671725	-0.30369146294674215	-1.3200756868728878	-0.5790396042699502	-0.7931686063704803	0.601453981119562	-0.6121864453632895	0.27372294837971406	-0.4933829343450755	0.734084175334025	0.6783963808198925	0.4747341579336739	-0.032039667928915584	0.10163775422632115	-0.42934327893231067	1.1817579612662237	0.15099186676158527	1.9474801332002276
0.5239959110507887	0.34063203560090505	0.9753888269720175	0.9271463391208383	-0.964026270606038	3.1227174977129453	2.201729298091331	0.25593184316150114	-0.12888778444054308	1.5716927537374639	-0.2319001214521672	-0.006282421219202128	0.5794203271900439	-1.25365091888243	1.9139754203777024	1.0324160618609974	-0.26242298300857686	0.4786623722080544	-0.99561910008588	-1.5613923995893186	-0.8015759580603448	0.2750897552078353	0.8884132667948897	-0.34114456831087675	0.6162145959614918	-0.29072459060696165	-1.0236644379702242	-0.18753537540041615	-0.35582479796814714	0.4197369369364556	-0.2425045745140547	-0.99053162610949	0.532883080523236	-0.31646893152083533	-1.3354758781193543	-0.5686607164795936	-0.8302428922658794	0.6135162053873506	-0.6535529802889737	0.2567858947550951	-0.4901202685031746	0.7275616623421974	0.6879078114716467	0.4245330423936461	-0.017902499169827512	0.10757623989681615	-0.3938431036779761	1.1791925988936085	0.15791306312798095	1.9694595422171772
0.5638406174214043	0.34584121518836586	1.0544475031570617	0.864006016256266	-0.9692381818222386	3.148368475572511	2.359001710478956	0.2301712165473627	-0.10063672255895015	1.529872895950376	-0.26226698264935566	0.05643922265245962	0.567412078429389	-1.278694381267791	1.8998426782193927	0.9757940900702081	-0.3346454937357012	0.4848368445600208	-1.0163758910411524	-1.5406273277008236	-0.7916687985389631	0.29215749861024176	0.8160203220611579	-0.3669637792954129	0.6122859520549592	-0.31096894435719924	-1.007198553887805	-0.15428193940471482	-0.3168234136380953	0.4149429127449003	-0.23993543596387162	-1.015192095121226	0.5548384694023522	-0.31831518330379643	-1.3780088992303892	-0.5729378738778161	-0.8515269104883604	0.6371477101270646	-0.6781388985728911	0.24651966443057655	-0.48327205474331725	0.739159627937441	0.7022397562413032	0.4192572592754412	-0.0036917335952387498	0.11313438570299957	-0.3730400628565684	1.1478037209175103	0.15447620779964427	1.9719258420010832
0.5641727097897816	0.3749981817046703	1.1650207068536529	0.8127360953041352	-0.9690056340125242	3.1362055866144614	2.4080575340178285	0.20443518641107725	-0.09348644369411283	1.5170856223617009	-0.28396821396532856	0.11006419037929971	0.5308798861645544	-1.2690906612599975	1.9121098727927088	0.916229332565028	-0.4143465356887573	0.46584148596198827	-1.0536780194253834	-1.5470640949650372	-0.8003063580640841	0.2966245720674704	0.7293559345887048	-0.3539083991385024	0.6136270205328589	-0.3079328939845639	-0.9981696036687933	-0.11222098104573022	-0.3117787273977595	0.39487972230556034	-0.213564427054708	-1.0525409495745888	0.5689046886572302	-0.3201795800674256	-1.3893943190075553	-0.5794433493562874	-0.8463178841369062	0.6737941562523964	-0.6848777550864131	0.23495717468497665	-0.4643740894882401	0.7250809720460006	0.6681831782581829	0.4205387442585863	0.011215923970968714	0.12990855590410097	-0.3565520295050797	1.148301534277278	0.1538728309374077	1.962246099751568
0.5570700267864365	0.37557203653483395	1.256795033298737	0.7679272760919938	-0.9628724074280643	3.1110734075430195	2.4543736580224724	0.23428935158419567	-0.023467835900071322	1.499722358236611	-0.35064180429908387	0.12617183310071262	0.47784825430303146	-1.262460500946134	1.9218536001863948	0.8707877967174623	-0.5067594730002835	0.4545910457766634	-1.0686931824372972	-1.5699997499624603	-0.7942807508908205	0.2911249258558793	0.6891614240326847	-0.362262942339085	0.6151809299563322	-0.3471367419538904	-1.0061832209923325	-0.0319392287123287	-0.31118479033815316	0.3722150101511908	-0.2296484186849065	-1.0885023108989649	0.5553379347151586	-0.3584326014992829	-1.4210936955697657	-0.560456817814496	-0.8549666526845119	0.7080545819737368	-0.7263784929026833	0.19760601569226668	-0.46874461765958325	0.726098124885527	0.6329903886844253	0.39837159486941076	0.009350189019554825	0.13658448339365545	-0.3524369653945815	1.1402211249915672	0.16780205468226242	1.9746436157865233
0.5540761525319932	0.4068962320052525	1.3015832257135527	0.7574601737808316	-1.0344065989400675	3.098904538195481	2.4583555732739737	0.2601467158921583	-0.016605457536869605	1.4771207277788065	-0.3990755082372952	0.13887298158839637	0.45521988604374214	-1.258037193744601	1.9049342230106017	0.8252191672849692	-0.5754768721873852	0.4621969202875936	-1.076850407190127	-1.5960868951456182	-0.7668786460726533	0.285437163121021	0.6337277022739343	-0.3729577451240048	0.5834887116358706	-0.3579889269707173	-1.011699942740597	0.030027465168679913	-0.29872588565644476	0.3498570624256991	-0.21409367052556733	-1.13245508585098	0.5338231377704206	-0.3900797159067245	-1.4244359679991034	-0.5641676151404277	-0.8671432624587061	0.7578487572595831	-0.761993530308334	0.16918585526430546	-0.4480257870280096	0.7177225324830051	0.640355421370635	0.38981672165605297	-0.010179955961599877	0.12490542248159728	-0.35116144467162347	1.1229657518078295	0.165810985040585	1.9403271718235946
[truncated: 196 more rows]
[truncated: 17 more columns]
