# Supplementary material for: Obesity dysregulates feeding-evoked response dynamics in hypothalamic satiety neurons
Source: Sci Rep. 2025 Oct 14;15:35837. doi: 10.1038/s41598-025-19800-2 (PMC12521569; doi:10.1038/s41598-025-19800-2)
Supplement: Supplementary file 8 — Supplementary Material 8. [file 41598_2025_19800_MOESM8_ESM.zip › Supp Fig 3/Supp Fig 3a/Supp Fig 3a/NCD_to_HFD_1st_MPK173_matrix_7.csv]

0.06381332620872522	0.2766412855048474	-0.14586664158731194	-0.6537462219346195	0.8743939741534084	0.36515975974428405	0.5893634946546311	-0.34039622768537214	1.268886792799917	-0.4007374042045767	0.011152489679645217	0.19833972558685115	0.005771328648626864	0.4456776885175179	0.45429929453745793	0.8284189363375875	-0.1982458324613003	0.2512847254556144	0.08229403577258561	-0.30414233597621515	0.48246847689401473	-0.19330560827321042	0.788017249147131	0.011722720110265105	0.4629862887689703	-0.5745815439250543	0.7684045727692355	-0.0140206510698325	0.6953372021637767	0.4585856796400655	-0.7384460026786487	0.5780258852943361	0.6516052204582186	1.671105456165605	1.2449345811744512	-0.761996277121941	-0.5891088540292119	-0.05064118574746862	0.1829798450020164	-0.8192697284655402	0.34609969473258173	-0.44233771341327033	-0.4441780317115116	0.40914065677918127	-1.4062562770545326	-0.08707731226584704	0.5278416603826858	-0.8239521700005659	-0.039905467816491916	-0.4940095311550241
0.1937032663989095	-0.0163135434013367	-0.300360785725976	-0.5059309559503745	0.6781946841442352	0.3727668548631867	0.45834873455607683	-0.3092348800213084	1.1715857718410856	-0.48542254680906677	-0.03339043824616805	0.1741887928405102	0.007889805303439787	0.5604647528481919	0.48037046818672424	0.8045580126055247	-0.03824180259125788	0.3851338713823888	0.19715092162769943	-0.2613118958411261	0.6264084332024155	-0.27317975321585186	0.7497125688257016	0.14936471869581314	0.20059865736917945	-0.5285646223127787	0.7195426614359384	0.05525835176073103	0.5842040237197901	0.4246000392421996	-0.5738644446480327	0.6023153089238151	0.3688903269622352	1.5825846005370783	1.2930622166909775	-0.5718850246315978	-0.41080134756948194	0.02476368496895416	0.3340996633049175	-0.8659767754482308	0.26540591354184695	-0.1718004078536343	-0.2897067967192808	0.31142622667254294	-1.2777508632832784	0.17643282212676484	0.25377815097911227	-0.8970334196701331	-0.11857971373265572	-0.4752758648493199
0.15262177373734462	-0.19975065098337041	-0.24331613018566	-0.5137969056539681	0.6579393399246792	0.39399392408163775	0.3407049546335088	-0.297160958412888	1.1234839034938882	-0.4756930320961705	-0.0665072416159347	0.15263866053174122	0.036214987739266576	0.5652823057785527	0.4899948836540606	0.7949825683175332	-0.008765244462960106	0.5034575961392432	0.1535038363664832	-0.2808800470536115	0.5338605949938534	-0.30803665829646565	0.8021542570809187	0.29375112130630243	0.2789481176511377	-0.5236548096948982	0.7655654226330246	0.011756083160907427	0.47035166677558493	0.4954294603880914	-0.46854593869931954	0.5787777170140477	0.36027254135998615	1.4641558692942611	1.2822951758697925	-0.6134037466935768	-0.3322086972780271	0.07333012313900643	0.38475473870900007	-0.7004616842686705	0.15262892963472882	0.007645644473021814	-0.22799070718139638	0.28071760792789596	-1.241929528378215	0.3194967112617442	0.24608444011500033	-0.9431576558360281	-0.11195802122325811	-0.4717052460216354
0.1275892006676233	-0.2448966197594891	-0.21817072690884104	-0.402797052358683	0.6604438452819417	0.39560949132888934	0.314947843759978	-0.2796540958800427	1.0766932591767915	-0.39443869122140557	-0.054220402483196185	0.20904445938166677	-0.021895554175527413	0.5272751574255188	0.437541422293818	0.7318388076974102	-0.02246617400766755	0.6314507497096608	0.15312967044582743	-0.2595738383442238	0.5083730309678968	-0.3156032305216774	0.8053949638081769	0.48459230783211266	0.33579330287598425	-0.5236365236143847	0.8120281489843904	-0.016253384144412387	0.49847044444829736	0.46664455005776306	-0.3345304284780078	0.5600192562717292	0.3093462524274859	1.4248948710864162	1.2056372585304367	-0.5796980687700319	-0.2717752495776149	0.08510003893198353	0.4382457160179446	-0.555359055280571	0.08608830503415621	0.03532339447236232	-0.20933784722037124	0.32681966011246677	-1.2115159321140214	0.3111799409984811	0.3396225479663672	-0.8932417854951046	-0.14503821860288746	-0.46902533042539757
0.11625205377062091	-0.26112088997591193	-0.10625431783194099	-0.28276300589136294	0.6841728113210401	0.4047630167706805	0.3659741076876998	-0.2789264993967372	1.1286740616724305	-0.33445594999884304	-0.031057050664050744	0.2978174402358646	-0.04511997034015297	0.5079542446945361	0.41584469250071476	0.7031477896365596	-0.056413736178320774	0.6449688546572622	0.16618859359749974	-0.2586044946493339	0.4816114153647006	-0.27012649961078616	0.7770066167323652	0.5973388761754906	0.33636069193838203	-0.5461869181036587	0.8379836870274504	-0.0071896077240524185	0.5475869303837342	0.46905407090992324	-0.2195766180113435	0.5812692436683113	0.3281569592355742	1.3160417468777414	1.1254307976010167	-0.5936481315480429	-0.29290171193321485	0.0636791803957988	0.44411499197365745	-0.484926020202787	0.05552662355639933	0.0053286800613602334	-0.22782886192008425	0.26939736735737485	-1.1822650114899083	0.2741201582024509	0.43810449081847114	-0.8215068097090281	-0.1759294863416591	-0.4897919525347277
0.09914016539691657	-0.26882280493820776	-0.038818544734867504	-0.22084924498375827	0.6760039985696075	0.37770404463829926	0.37939273500907905	-0.33683482269492854	1.0674587818920318	-0.33698507875334377	-0.03393754126009997	0.33110139696096225	-0.07311928743007319	0.4917555805210316	0.4460309446417716	0.6852589729030497	-0.0901700284020885	0.6397006097680719	0.11367838185441669	-0.2374322841712085	0.4356079954181407	-0.2885769976616496	0.7644050241867263	0.7159583772538243	0.3454079096416876	-0.5216305405820513	0.918989521276972	-0.01793915118031905	0.547957138885171	0.46722793630012177	-0.14720815309681692	0.5886987475018464	0.3995082077799775	1.2623462941499484	1.096682539369909	-0.5845110792168566	-0.29372936903008773	0.02049379387270246	0.4653608077571625	-0.39968421370304225	0.05694307961274664	-0.03812197561179715	-0.17954166998527674	0.2913236363429526	-1.1637996936876394	0.30107432810497864	0.5429801196359927	-0.7514459925031057	-0.13749250116228182	-0.5082632741034575
0.049355610514133605	-0.34763396479393854	0.011288404087712098	-0.21199821854060358	0.654828612969507	0.3760444679623039	0.36638944007496704	-0.3387319192675601	1.0030198041375773	-0.35275020494187614	-0.010290949403289994	0.3500003183254585	-0.043544233931314284	0.48213059936754216	0.4381141254834568	0.6540247789410792	-0.11377042030845723	0.6378830756969691	0.10242236054180795	-0.23838276522659713	0.41929565114775985	-0.3163173127391367	0.7171294393721042	0.8422596153065758	0.31534663332873286	-0.5348192455375677	0.9931388717817745	0.008205840017019867	0.49848936266606353	0.4341474167500349	-0.10494339478051413	0.597278160469228	0.4444521735081689	1.2349266464435367	1.0445468908075006	-0.5830921189875892	-0.2921591952702872	0.006686977570308811	0.48418300069550607	-0.3540858311032268	0.03434246747298441	-0.07011298419865516	-0.11532295267976958	0.265091073950755	-1.089318255369453	0.28334494421734563	0.499372891231421	-0.7266781551119753	-0.08885377556636632	-0.5184980452510664
0.018345859977435968	-0.2972445533598404	-0.020922895015480666	-0.2474611974207519	0.6756604962778581	0.34746121546704556	0.3807838614861861	-0.34701418736070677	0.9757103193098096	-0.34473923573337495	0.009693513623636452	0.37322019575005383	0.010458018364374357	0.4432969116529551	0.45871843785693217	0.5805747106311278	-0.09867132402015487	0.6748788775575828	0.0876475513159903	-0.19575809934061297	0.3607824383864592	-0.29724022901399677	0.6939784562687514	0.9150023062763871	0.30296753858464054	-0.5480959849092704	1.0147236187194748	0.023034496732559757	0.4453206575458975	0.42242251617479165	-0.05978731030142269	0.6089086879522009	0.4624591161991172	1.2196106235451067	1.0075628092342033	-0.5984043084753184	-0.3161860380105471	-0.00906754405397113	0.4935615756983712	-0.3008845308627457	0.030530238857231152	-0.07969894446988549	-0.05058710215166444	0.2540179633478093	-1.0883958945436119	0.25090952445055337	0.46791567591563243	-0.7475098035810406	-0.036641842907797435	-0.5081087338541826
0.032314607162887504	-0.26660136828414194	0.001765840040257541	-0.276015704958666	0.6806324523568222	0.2822099557063133	0.3625148682093562	-0.34185244288555494	0.9467577681218357	-0.3581827444360982	0.04559435979432074	0.40646841436338543	0.01168632817674601	0.461915037731439	0.45886019023268815	0.4988306580824741	-0.11956558674537215	0.7313359211446664	0.0814052554666745	-0.17165148274509529	0.28356785318964367	-0.24306805943424908	0.6732004211593929	0.9883659048714935	0.30832703597407035	-0.5405730913860078	1.0535214703664488	0.049160046013623164	0.40849722250799364	0.4288887572254302	-0.006419849362379604	0.5998107752872882	0.4255253468580184	1.2239763552243008	0.9915231444902841	-0.586554011958842	-0.342860864792935	-0.034742723558526034	0.5360771464694478	-0.2585530911139121	0.025281857548943656	-0.10352106488836829	0.003629608426799084	0.23881846254101136	-1.0778027355513413	0.21281302125999435	0.44259563474084473	-0.7531171266433994	-0.0026597615038063314	-0.48038629470811006
0.03883865328459908	-0.26548426915766754	0.03820976435369759	-0.26979177225569767	0.6853650005694639	0.269461283085117	0.3581876282043692	-0.2912949375464517	0.8849947215056524	-0.34810116985734296	0.053472516717333704	0.4239409913833151	0.0201816150661139	0.5013588015291723	0.4415811046992374	0.4512166704699137	-0.11936603272956472	0.7660689625245442	0.0844833128058633	-0.1702567906122742	0.21754190667117337	-0.2511112999437957	0.6494669847970092	1.0610276079991174	0.26450765496895373	-0.5424927641183173	1.066939147255129	0.07764022674016964	0.38737434571113194	0.4335041413552216	0.05312697138911319	0.6161289267301658	0.4471698523246932	1.2197287125264211	0.9783362558911752	-0.5975959330293111	-0.32938964658438485	-0.04429347927254371	0.540837227620053	-0.2556923402035585	0.022938897317263805	-0.1383337355793766	0.06142095037786608	0.27124660093375275	-1.051580524504041	0.20958637685360754	0.4385212850120846	-0.763847587748956	0.038171399748362304	-0.47085918590572334
0.022058461587025034	-0.3093899700423338	0.12330182357988609	-0.2221035871538672	0.6516942796894395	0.2530251993811399	0.3745403837559037	-0.25298287417769305	0.8137578931137875	-0.33379180212962395	0.04228453338903275	0.4517638903747458	0.0669071162236067	0.4821698544449262	0.4671027677430958	0.42687272056809855	-0.12073124728789256	0.8171552102909662	0.08447580146004038	-0.15255873537320058	0.1384229444381416	-0.27951299993420664	0.616958969309082	1.2027032600761427	0.22667663188437515	-0.5467323918853773	1.0765981010054508	0.07801738418740381	0.3220116510870535	0.41572442808520044	0.14996521146878358	0.6477057503990211	0.4269209571128064	1.1505400042728753	0.9219052098408795	-0.585332160835186	-0.28877770845532613	-0.052825458696805806	0.5955654026231986	-0.19435449961360168	-0.027458811301397164	-0.11664531340760483	0.11863170149319753	0.3009934120118326	-0.9702672534775527	0.2088530212491507	0.4401801134984253	-0.7634171845228552	0.07545507140319964	-0.4664894420233253
-0.027477421128337086	-0.3207753465004365	0.18522393204396995	-0.192476233854969	0.6224674145504049	0.24539370299481486	0.41585301133751384	-0.23368164605750952	0.7828705579927855	-0.3135000721556821	0.05906434906387609	0.47458705977552595	0.10846571616316611	0.4352758335651183	0.4640614591790616	0.34341831761629665	-0.18148771330357366	0.8706992953205883	0.028663362925979246	-0.15689175313292064	0.040894470399962565	-0.27573572585401585	0.5954870748861538	1.2570500627888754	0.20900543618040293	-0.5618814952868038	1.1059492763603302	0.03895552486371403	0.2753812712089593	0.4020691198774351	0.22085374185515666	0.6642556014289308	0.4766363841658191	1.080717017725192	0.8699680639342897	-0.6084605240604435	-0.310346084518449	-0.0598779637328144	0.601630888922051	-0.09817132639877257	-0.058970351093020644	-0.1401301442901465	0.13575671121226712	0.3257437574591134	-0.9187318908309312	0.1566464996369769	0.47102524765284476	-0.7297343762032638	0.11685611637444415	-0.46866919196421514
-0.05344224321676057	-0.2572182335174708	0.2131068319863411	-0.1479306801981337	0.5947924208290608	0.18281250447485925	0.48513876747438295	-0.22033342124356609	0.7605794719616009	-0.32472895099757276	0.08812793621470716	0.5173896821648599	0.14527794305796515	0.3829636208027999	0.47849570950389014	0.269278486883907	-0.24172393979095994	0.8701225277034691	-0.013856459913605845	-0.15181059899609828	-0.023287973641180976	-0.2640560645951452	0.5401147879441266	1.2700550678010665	0.18049689460480084	-0.5582553655209724	1.130493144959151	0.04372905306536328	0.2174415807504117	0.34217977360665675	0.2995963810196162	0.7049465603041776	0.49293929364986067	1.0436836638014428	0.8221320717786906	-0.5761437830788565	-0.3532013389811565	-0.09395083714894953	0.616400291278628	-0.04996013276055999	-0.06526655540262052	-0.20734704902837886	0.16626403962308384	0.3486968997370935	-0.9012415111983006	0.0840329420236589	0.48864330684434787	-0.6489740731637931	0.14498904705334054	-0.46591943513678435
-0.06440369552728023	-0.2248088479902887	0.23378321497510152	-0.10597721359235823	0.5936274696478245	0.10728240737824761	0.5253244549832542	-0.19260824877761665	0.716435575310207	-0.37580921770423065	0.11620817150659221	0.5263630607500556	0.17009719912285876	0.351350403559492	0.49805837781373086	0.21120622209829093	-0.28278862170804164	0.8157188896697338	-0.0469131081127254	-0.11130393805982805	-0.07189567608026917	-0.2445925390823478	0.5020540206514588	1.1977969519453349	0.14441595682820574	-0.5356482841821064	1.1153762172363249	0.049575440032356435	0.15937299416815226	0.33111985582129144	0.365040342198402	0.7432466750113541	0.5247046154240975	0.9761369076598742	0.8030171178071793	-0.5826609854163852	-0.4142027605686457	-0.13265901843146985	0.6208191248585283	-0.0182602188763564	-0.07821819193351291	-0.23581744159253878	0.19925143370921664	0.35046107298767626	-0.8574926300617683	0.008365275330689282	0.47008142535192954	-0.5981074160421297	0.19245017772621345	-0.45000116897531317
-0.11292734050945716	-0.1897726033475538	0.18125090358010648	-0.11035306620981607	0.5856516048458341	0.04545703811669768	0.5390774631642684	-0.190372165523307	0.6376902004554615	-0.4034669513186017	0.1272628980332416	0.5269787347682874	0.1833356371581985	0.30236506173858047	0.5023222373246384	0.1363502205480323	-0.30801085021889635	0.8124288405309972	-0.06910106312538339	-0.08302908641677036	-0.09406544735806287	-0.25934477833618963	0.4516908863418111	1.0783424873002911	0.10388374409687413	-0.48793606004542217	1.1009842008497295	0.03520066019602021	0.11096985116394158	0.2982643566789713	0.4054868775547279	0.767347109399947	0.5536959690174298	0.9582668613960402	0.8228838635535244	-0.5722495603340793	-0.43401009454549405	-0.15382348650129518	0.6446810785505598	0.008961015405413606	-0.07855365040509571	-0.23783156774983555	0.24111669860067053	0.39295754315880643	-0.8130196553766517	-0.048145937125372476	0.43497858117482624	-0.5718842874103836	0.24410679605237195	-0.4271961501826512
-0.14788308205236628	-0.18329899227775748	0.12105367363184708	-0.11912945345699825	0.5610374714643501	-0.014678299363183595	0.5675457816948646	-0.14558228647282018	0.5966409334949996	-0.4075096999013099	0.15418891666450202	0.518389722171741	0.2097683137823922	0.2903783350180217	0.4769126358082759	0.06827934752229117	-0.2977849955417125	0.8106933298456248	-0.061130067781975064	-0.07032399635061695	-0.10097779230656331	-0.25620392083021926	0.40899826811305184	0.9320780598827241	0.04797255488637301	-0.4819385913585975	1.0341933657567612	0.05284935139877143	0.036552645274200914	0.26675335931845895	0.42528099757094473	0.7389228766786143	0.5346562045939874	0.9284312179340981	0.847703361664767	-0.5850925587285414	-0.4671631768844072	-0.16507395810649556	0.6235446190140349	0.010451043143219695	-0.07969063113157332	-0.22273365409704682	0.2663761750539627	0.38060722572517103	-0.755538254898708	-0.11940152746587555	0.3538451931484282	-0.5894699135636128	0.2571021442929414	-0.40300466370320087
-0.1627103245572971	-0.1320626229437587	0.08461045830669697	-0.14559226137477693	0.5643592585196239	-0.0918302266990186	0.611527074839439	-0.12728963463939463	0.6121245721859303	-0.4055310927075949	0.1749268732750923	0.4928330741606904	0.21229556493591478	0.2034200956728783	0.440911489139757	0.012818369743076725	-0.27514739653448816	0.811055274309641	-0.08108782574306586	-0.0309608523129432	-0.13252183737325443	-0.2199359058556185	0.3906104423075439	0.7623860214492184	0.023489135457122595	-0.4459051382634837	0.9689833117142086	0.03343611892634252	-0.034532684102609804	0.2600674816385914	0.4701577458015745	0.7061326402790054	0.5365421133574582	0.8677978269750015	0.8842469228852741	-0.5845351145378993	-0.5043023983938986	-0.1772608777834025	0.589993281238607	-0.015213788857681196	-0.051838880510954435	-0.23485485713319743	0.2821735115648048	0.4168053654090139	-0.7143638715211753	-0.14382848104108076	0.3784859015771754	-0.5710572838530622	0.27293383739687893	-0.3595384234032896
-0.17498982502447072	-0.18589626768680878	0.08390193152254678	-0.12454724165185418	0.5156954483182117	-0.12886207816445278	0.6074928080558285	-0.056729774594127404	0.5994946773890233	-0.41692223494935154	0.18362177610117691	0.46574514272623746	0.19849182442577568	0.14698985610479323	0.38664601459513875	-0.03754623004966601	-0.24853565352980125	0.7528559064543494	-0.08133446694919103	-0.048056282965353005	-0.14684756857588313	-0.19925623207143656	0.3698926403429736	0.5740891541364868	-0.00571944024167296	-0.40163828598675455	0.9457129360033611	0.041655548447826325	-0.10451974787738431	0.2507265181998964	0.4971777614195008	0.6489482690168222	0.5341384312393052	0.8097607277949266	0.9159673510124062	-0.5850477428695139	-0.5016793509471755	-0.17383642821441375	0.5875075296245569	-0.032383004967318704	-0.0384810606899217	-0.252621128279019	0.28559979123436596	0.45409492849396865	-0.6287770186937551	-0.1723996706234886	0.37618458724616394	-0.4899001876130008	0.2833887905198149	-0.3536989849094693
-0.20878170243434316	-0.28714237017125166	0.03529268481941113	-0.1256146810141233	0.5054511414079143	-0.14408468683951892	0.6233439923179107	-0.025894366230318454	0.5832423041933814	-0.3879751991267429	0.1544743687939955	0.4193121217687992	0.1966623333239413	0.03785306199832538	0.34055069425184403	-0.03521478356849866	-0.19105746972214366	0.6899856322713445	-0.07955865026508993	-0.05974866976269805	-0.10881546321258875	-0.21209793330995677	0.36855039292594877	0.39597441734126204	-0.07433270862403277	-0.3688445777762213	0.8793850954907171	-0.006422343318527995	-0.16780951032012775	0.21891975758163018	0.5375292973775206	0.6209940632004848	0.5873657762940996	0.7341811398684642	0.9383020476885511	-0.5638850182432821	-0.5044278581059104	-0.18262821664458673	0.5296727960052736	-0.026793971475251154	-0.03179391019305873	-0.253626512919203	0.28608741784225217	0.4885041501051791	-0.5780710629532626	-0.18735032307698235	0.37249657240856304	-0.4399206280840011	0.2606193592439713	-0.3547951148985798
-0.24388654181724415	-0.362248005052587	-0.0031177739859815	-0.1334910110032495	0.44920397393679856	-0.1675740788982496	0.6264899801766896	0.009067078516860828	0.630690908340313	-0.40187073229201287	0.18618254741607734	0.3910988155577528	0.18041593996390382	-0.08967837312373432	0.3013134790448072	-0.0682935403910351	-0.1521941410532396	0.6601408374920569	-0.09364410532761917	-0.07339003266227799	-0.04049371247899385	-0.1962313209048991	0.3415694315739859	0.23737498399558352	-0.08582268893213955	-0.3236886562649247	0.8401666703827866	-0.031054650604445178	-0.20026484799059047	0.15578515574870838	0.5472499741379598	0.5811770770363474	0.5877334123029698	0.6483401065034108	0.9039205359170495	-0.5249523047767564	-0.5338844394534487	-0.20050845320838134	0.515076260639115	-0.007665286638585568	-0.0208144986421754	-0.23661890794814272	0.26538303367772953	0.47634936095291713	-0.549026224016546	-0.24722713036948069	0.35093096889561826	-0.3850944643026006	0.22941837866062414	-0.3480194359332365
-0.2440275017634354	-0.42044959704971985	-0.058537756034844866	-0.14537240116037126	0.44737189963306995	-0.23388806130213205	0.5731945209496133	0.07324073154284631	0.6459706684567398	-0.378194867039005	0.19786534837748934	0.3518600184465728	0.14596943917535832	-0.20500729651866295	0.22102418383721636	-0.14659164734916824	-0.1261534465329019	0.601694618304472	-0.10500742624200081	-0.08816021429980403	-0.010983228800072107	-0.14875902466310229	0.32951335807474214	0.09262270952573659	-0.11806928830141668	-0.25898153175977906	0.838044525958941	-0.03347103876822086	-0.2379378301208877	0.1006280216019922	0.5718519507821072	0.5319757160083756	0.5927432212313326	0.5991580574631252	0.8665720390203843	-0.5194037759508352	-0.5694161941511839	-0.20599434006824838	0.4750468270329595	0.007323025577890753	-0.011071890658657307	-0.2456811568828988	0.28296024215442195	0.43744586103696576	-0.5208319260079806	-0.2786146163500471	0.31699431644032877	-0.32237740552569527	0.21181961121351028	-0.3356282808274337
-0.25565015794526447	-0.46101407931771715	-0.0713422056966729	-0.13836282501321728	0.49767013354810885	-0.2719015757559656	0.5414449307009968	0.13611779027962068	0.6531161012189752	-0.3604427479513382	0.1978687977666395	0.3152251458453425	0.12125547351164756	-0.2776127265860585	0.15540846148412432	-0.153207733451146	-0.04211985138922634	0.48941827380401204	-0.08452947955526412	-0.04177575891946319	0.01783644499527559	-0.14831971686591774	0.3014933771524606	0.03324645131712735	-0.1553135921388583	-0.19492100306159157	0.8106010120151959	-0.0015964753553593448	-0.3020433461136965	0.0353009728675555	0.5584803883503499	0.4840780164666022	0.5988202665186153	0.5483855270132978	0.8548220520568155	-0.5358275364448088	-0.5540616310327751	-0.2592358918109881	0.45103724240750454	0.006989342410949952	0.011489480593740446	-0.24046984522781703	0.30858874903488276	0.39745038538012456	-0.5041630191044066	-0.33645141138998935	0.2721719433063271	-0.28382982262882744	0.19585011463853957	-0.29439913793841044
-0.26518311925469157	-0.5407030134342878	-0.12906197500099728	-0.11352484895668206	0.5160470289085197	-0.2868051378594851	0.5442297361808569	0.20630677237152167	0.6266583765964084	-0.31694106251749204	0.22382292616922222	0.2912990363363634	0.07117820445607626	-0.33584588788588665	0.10508582214114574	-0.16774471231462623	0.05161162710567788	0.43059839252587817	-0.08352721938128287	-0.01244851897384108	0.04666428439208395	-0.13800049265639253	0.2825170131876217	-0.041916802215377885	-0.21331747751789018	-0.15190601585681798	0.7525039571153483	0.0032734926259961467	-0.3101249565003844	-0.006782882601562295	0.5378139964429547	0.44827462718588934	0.58958943511848	0.4922811343575317	0.8630062128607839	-0.560813754876291	-0.544186068205575	-0.3035270117118279	0.4036514981871802	0.005480285393823772	0.011936134686031784	-0.23089639189218508	0.3243133713350206	0.36143473875889676	-0.4497503043102788	-0.37623715933814406	0.23940526352587796	-0.27890150266958436	0.18536000549829185	-0.26629964494295005
-0.30829506485938274	-0.6303829743128123	-0.18004994375838512	-0.1085952513572496	0.4887521109862335	-0.28657405785699586	0.5702871942387417	0.21155659683915232	0.6197986945399877	-0.2623740194974343	0.26118378436245643	0.24566888813154772	0.06127555776729863	-0.37523843494443204	0.05794193405233711	-0.1719272570069718	0.12715791750324412	0.4102956516198793	-0.07691611396073726	-0.05959874852406466	0.09534123113155872	-0.15243323533046377	0.2562838505134125	-0.0860610890167964	-0.27914912491009997	-0.13952661364037197	0.7223598133144353	-0.014065268128387706	-0.32390977893623135	-0.054604273928667145	0.5419353818487282	0.4153485713548036	0.5911152695451506	0.44820521616499953	0.8413909031415923	-0.5617679070481019	-0.49721381065239906	-0.3143993580778279	0.35652063814250984	-0.02221305996769565	0.030491491036727835	-0.24210284596523007	0.33649125927470214	0.3012100396727211	-0.3789398288329988	-0.3528434753858477	0.26451190332483904	-0.30137585980607096	0.16859185349511868	-0.2594764489615094
-0.28596235915766394	-0.6824167985588361	-0.16173347069357938	-0.03783597338422826	0.4646200215527646	-0.3240774638153661	0.5910162550104598	0.2779182551222029	0.642830258042624	-0.24521057693021153	0.2739325362554058	0.1895214223701733	0.053269968213200014	-0.4133640416125396	0.0024541342662139504	-0.18765991811463448	0.1956925719653207	0.38164865866395425	-0.07935898299776775	-0.05451759438724222	0.12376389338388782	-0.14888012417317648	0.2722615055505779	-0.059754820718695055	-0.32749680536086745	-0.13192627856613465	0.7003577746499096	-0.021402070962233243	-0.3668074683276622	-0.13251889837613384	0.5349758455806191	0.38088736996030137	0.5464977414314572	0.3982887129524764	0.7608545611661461	-0.5913272208598546	-0.47374039430573606	-0.29420645053679695	0.3097885077983672	-0.0109976247410079	0.033285033294011376	-0.2465272097574252	0.328338207438702	0.25865833552380185	-0.33637744965126853	-0.32455052634790205	0.25095349587691407	-0.3208140470150403	0.15809689454930803	-0.2268051023360446
-0.27158008506019443	-0.6442061787030118	-0.14507097673872069	0.02294676891222	0.45796150142586295	-0.33598235416535893	0.5950556268453624	0.3421622962056025	0.6768900570774619	-0.20370259295983545	0.30336458715526393	0.1315147836639884	0.09020691074362462	-0.4700713875057295	-0.031029839220653964	-0.20056906865967727	0.22135772202786597	0.3757494846838927	-0.06042030165653034	-0.02994373959593998	0.18841478164962805	-0.12931224695488963	0.26161050115298645	-0.055119140932224774	-0.35228684151356493	-0.1119987480353174	0.711829522324974	-0.03065732858282618	-0.36736013252933	-0.1940864976278366	0.539607071405445	0.3757322143739483	0.5251046209392776	0.3550387541285932	0.6538758877999881	-0.5522610612879562	-0.4526556834464455	-0.31939311430152084	0.2989306942760822	0.011946189639939342	0.03673501504483367	-0.2630297366280049	0.331106574505341	0.26566642262567863	-0.29340660305133126	-0.31104602738088905	0.2571856310382789	-0.27054315322686395	0.17404792533740773	-0.18978569562715578
-0.24420886053956617	-0.6113726150311354	-0.1445720312773858	0.09303373597518313	0.400848163418195	-0.3409190599820008	0.6088430941225984	0.39630660099774695	0.6767843937563331	-0.11414615214867004	0.31027202204272475	0.11429145168251094	0.1027764450538035	-0.4149830073638858	-0.04451050812238232	-0.19460906799963612	0.23728964337844927	0.3585519148091113	-0.03404415474458891	-0.03810856783720344	0.250173021929123	-0.11087162581442231	0.27229239384653164	-0.04230061975010977	-0.39364751189428737	-0.08885497023337954	0.7113716835863017	-0.03448604776684185	-0.338971202706921	-0.21270737245660748	0.5360491840593304	0.35388275185081447	0.4899650035949298	0.3465282894714939	0.5718320736967283	-0.5065321104286712	-0.4282848721586282	-0.3350824726022684	0.2901434992302725	0.07181899714439333	0.022612273943266988	-0.2654012502897599	0.33988373729040544	0.2387343350557296	-0.2663263719565251	-0.3179345380232626	0.23608735144711174	-0.2455990530500399	0.16181015122227146	-0.18809849377785964
-0.22033300672588368	-0.5473884960491776	-0.14208318816970072	0.17174353414476218	0.37561914813025965	-0.34020361482117895	0.6537688217562179	0.40455458286084617	0.6348008363813858	-0.03475834351468922	0.2782047178579232	0.12110616549721162	0.052956912261020506	-0.3620697356221784	-0.044231322460880844	-0.19049347080136578	0.22490772169652753	0.36788487414671306	-0.03303180470308435	-0.037835182049107095	0.32568719774131993	-0.151040590964609	0.28480107493984164	0.02798479046506438	-0.4312695319852506	-0.09325167543205053	0.6750797141998844	-0.04196410837963809	-0.29593049158917994	-0.2527371656677465	0.5240370207266128	0.3555257327354924	0.46981322800167497	0.3217745661456547	0.48311157091731377	-0.47291308067204507	-0.4262971725773702	-0.3558939619780685	0.24631730084915393	0.14820300625386526	0.01986487236384383	-0.26616757733722674	0.3579716875953197	0.19522155969328067	-0.26389802858885025	-0.33149914810539516	0.22263061079523064	-0.2639307791353068	0.17630528661407957	-0.18145702258069377
-0.23419213050759202	-0.3951594434812842	-0.09023500143951908	0.27597933387986584	0.37084005463927355	-0.290410266512892	0.6795480545186814	0.42203262393055085	0.6155768956221003	0.008202338134022182	0.3025592403335373	0.1569991690704893	0.015458890132849507	-0.305936827488289	-0.041753909061760894	-0.22461660853147478	0.20585878134626695	0.33713782212439236	-0.02833071120469983	-0.009153191356034868	0.37486289941801343	-0.18215930017573015	0.2674050537379803	0.07510359228855293	-0.4517950775736784	-0.10854405027430043	0.6905503326600184	0.017178717551003114	-0.2590697316082986	-0.28789229197471256	0.4793759262875428	0.32327638576272977	0.48247621216922587	0.2763781158373106	0.39179738651472196	-0.4823672239834461	-0.3887643787979178	-0.36117543176102795	0.24576589300380372	0.14688027987609348	0.013098894080419213	-0.2634362784017782	0.3714304375181266	0.15122184158264335	-0.22715408398056036	-0.33948248996282065	0.22470420900946636	-0.2511344039743967	0.19547622303855125	-0.18325352731868758
-0.17989813754256861	-0.2652356355067008	-0.10281784178353955	0.30659699525270073	0.40605594218198837	-0.32538338304590664	0.7219046650895333	0.3670871915027927	0.5408254700882982	0.06615288750523954	0.285203638824182	0.1468783354005358	0.02770340367253234	-0.2654851737707348	0.00635018906044163	-0.22830876282972	0.21027805598046578	0.28094268918962734	-0.028470848253634645	0.019935938387051755	0.39061859074843763	-0.1731902066742677	0.26349652308570615	0.1219795991751778	-0.470780133343822	-0.12736454149082918	0.6789785616569108	0.03481147333456831	-0.236643571782797	-0.269887364480897	0.4672806977914634	0.2898541547705601	0.45441431988223824	0.2483422670336788	0.3544151886074606	-0.48848133395765403	-0.3615010621541	-0.3435827001676458	0.21457034114889934	0.16566961574396732	0.0034766305850162625	-0.2811719060567781	0.4190175906193165	0.08677859220884979	-0.18968921378647427	-0.354211805201246	0.21685290967709497	-0.25135650828069594	0.19935360200185737	-0.15603993111210104
-0.12852652036920026	-0.12138660285993745	-0.17266899491768478	0.37470356242373926	0.3385773323092327	-0.36693782641855893	0.7918617354713184	0.2918911731796093	0.48413023885385603	0.09754708181187409	0.3129783037692939	0.1821627167241715	0.014636695970672431	-0.19828469675261234	0.05103022983069516	-0.23170634815403432	0.21673521156945014	0.28811908446177464	-0.025196237803766654	0.03959325844081565	0.4325244574446819	-0.20846237142240617	0.24739374606443162	0.15136630407379187	-0.4954324141569998	-0.14495309946316198	0.6387372175652806	0.06014457126095302	-0.22223545713228962	-0.2660546525398203	0.4428149591552234	0.23533446184459916	0.4177460793110622	0.20383648518531552	0.3444085808458775	-0.40266622458972	-0.3303485400430413	-0.35327767833558393	0.20461976387560013	0.1683044741012913	0.018349430186131138	-0.3196549513473223	0.4715652235417969	0.048235438763994304	-0.18389369699788732	-0.3510097377023442	0.2312837225945287	-0.24748084904189255	0.217625266780961	-0.10846930341623448
-0.15890411537106983	-0.017380079526176335	-0.21185429889112747	0.40534803953419996	0.24045142701422995	-0.3779410899372976	0.800600307020632	0.2798276039578075	0.3960008148164374	0.16975970353224484	0.35476820522652996	0.1927008743280872	-0.01651335660918597	-0.15633163174270118	0.10270607977040043	-0.22569446318608483	0.16221609718069255	0.2782773197409444	0.0009073705754064632	0.01493268450167623	0.5019323964845773	-0.1938363848492802	0.22509994427774355	0.1729135210067944	-0.46340207585836646	-0.1558919242567528	0.6232903159767443	0.09647135753898187	-0.17083768637718938	-0.239681524248638	0.44348465849663715	0.20681286371910296	0.36752968107745265	0.1731155202308236	0.3131910754922548	-0.29258795936500614	-0.3230270925089088	-0.3293277958274995	0.23826447506191126	0.18125988228633552	0.010005905319408138	-0.34158626754258714	0.5051238771938145	0.046768755717783425	-0.15006499165963527	-0.3407597465573998	0.3297687138473243	-0.24308748780943024	0.22973674303072983	-0.09979121986526084
-0.18769191469115382	0.06713143380468813	-0.18417537297606434	0.4185344478387182	0.15707756113012822	-0.38541495413607463	0.7679037297573245	0.24705257100709876	0.30875819872087984	0.23042231582168782	0.34400518664153673	0.1843357734077577	0.0012338472554109191	-0.11417232804151031	0.1168763379687909	-0.20069794258577195	0.11167996312958062	0.2591758959462683	0.04194846727463213	0.03888921654566428	0.5527291333632464	-0.20595277732001477	0.2232528357918548	0.20118826839098497	-0.4280907904948297	-0.1496699939316247	0.619680195652214	0.10775341340542928	-0.16579837765016134	-0.2248743673902625	0.431726497355373	0.17890415379367544	0.34475364731057356	0.12910869079795098	0.2227194163545631	-0.24223696619561902	-0.3182572519857064	-0.29528615279811427	0.26388159651797516	0.18531814636659755	0.025419247750774733	-0.3648507434324436	0.5151907298853486	0.024215507438996177	-0.11074900375000121	-0.3364710765111771	0.3867287419411921	-0.2509667091325291	0.24403080426638005	-0.07565019605033457
-0.129524574916047	0.22270170498925052	-0.16196027195167154	0.4108006305197166	0.09935274946646733	-0.3791854325694981	0.7282987418329336	0.24539626064955086	0.3003810290574598	0.273280608007228	0.3185979519899439	0.18412832604101537	0.0125663601142611	-0.08214934498389609	0.12331369266063057	-0.14331473488292448	0.08257305856561986	0.23939914627574596	0.02064763583655065	0.08648156676825006	0.5701509340157092	-0.16975175356375294	0.21427584930139815	0.22995937820846207	-0.3932860892830747	-0.18146464213330174	0.5905548461616796	0.1449959486821794	-0.17616656995748725	-0.23607266981916414	0.3564286952215627	0.1300801681416526	0.3156371861997117	0.08512961545201994	0.16689109991684967	-0.18654950583492708	-0.328719980858764	-0.2877411463013023	0.27937148830177183	0.22959684370080707	0.03387617013168568	-0.38970853697887603	0.5242532901395832	0.04173826595666646	-0.13967464451929607	-0.3596838692423371	0.347353070950566	-0.22142013672188257	0.25904452388815774	-0.0741370933831409
-0.09998489233658822	0.32052349344611497	-0.2023996025684832	0.3480391174594896	0.008188894144508402	-0.322609507968508	0.6768053657119812	0.21794170069340707	0.23211260284207125	0.33328372649395965	0.3149535316176542	0.18280937282394744	0.05472925376007366	-0.042566828643591806	0.16580044745291075	-0.1025838794875972	0.06160442331052603	0.20753696679504455	0.01592557783564546	0.06755180566667804	0.5873783933534076	-0.13762946437020737	0.18380879654803656	0.2668775196811347	-0.291755812212442	-0.22933476657522026	0.5661769956640439	0.1623385924919897	-0.17125615735417102	-0.18048817133211556	0.331875084720592	0.02473987154825924	0.3218283919233074	0.0671862467303201	0.17801761818439232	-0.123714291511226	-0.3003912143705697	-0.3242326074794205	0.3044271074896874	0.24399105426250886	0.025158983941512524	-0.41539607856903754	0.554783036829419	0.05239908647768985	-0.14038615183734426	-0.3911554549964928	0.3609625709983374	-0.1779524561915533	0.24714393301207654	-0.07327653754132174
-0.114655480385855	0.34331360628789853	-0.21696247587231365	0.2724313090336329	-0.042922710361458706	-0.2950031340702865	0.6477129546609215	0.16707759582195475	0.18181718168728916	0.3853964412518581	0.29205469275610463	0.17364231804373115	0.030325810322310763	0.018588605713420154	0.17703072691845634	-0.05591059714942352	0.056664909148032384	0.15671371464636094	0.014844840914260726	0.04810613912627911	0.568037774344901	-0.13447572393763335	0.18180628277464864	0.3239200265652361	-0.20160086745767075	-0.2796583344396379	0.5204642724116142	0.14467148760155726	-0.1595425013993345	-0.1610749765834903	0.2942646269498309	-0.0625064783613856	0.3045508869691724	0.016738351572101632	0.15715150785460402	-0.08079246585538988	-0.2539734011826375	-0.2904386405376058	0.32461342948033417	0.23005137125757075	0.02245280180802319	-0.43873092898593785	0.5659184167162711	0.01787785035952307	-0.14563084266370369	-0.40613302495629294	0.3505825267497599	-0.15312610784073796	0.22426164736954898	-0.06115613097325984
-0.12668357806239902	0.3783472406035893	-0.21281646407270016	0.26218885062560315	-0.016903791125095165	-0.2565231039852398	0.6155370926294115	0.12393925440810061	0.1544001948925593	0.36970645098388377	0.2719221812076957	0.15882727439852778	-0.010289821171361952	0.00811541259035134	0.20727844179912772	-0.08194145653319762	0.06234225771583592	0.1397140424641353	0.0005148747287500796	0.056151912266274896	0.565892180905091	-0.1598576659321483	0.17495569999349322	0.3773395773481437	-0.14002037946784157	-0.3089250234407232	0.46036881328756224	0.14739288257927888	-0.1684469281373872	-0.19794770052493538	0.253126163836961	-0.11984000975586404	0.34259847364827883	-0.047732545884714574	0.13704755884137165	-0.011097545869301307	-0.2026735588522554	-0.28983769604926835	0.33615892555574467	0.21718505161983748	-0.0021254873572812637	-0.4366701662170227	0.5474040544824502	0.001261260481460255	-0.16960290270066597	-0.45198330102216816	0.3430600451181029	-0.16536823733784853	0.21861753902831582	-0.05582151782640471
-0.12884869377198985	0.43970319530647217	-0.2121844318754073	0.21612951974566003	0.006005797980054639	-0.2568571573362511	0.6004006155482284	0.05060530204172764	0.17328696613712855	0.35238804058051	0.3000849010524521	0.12125177089404877	0.006158707236935362	0.03100862509048442	0.21381104415643915	-0.03691257201824495	0.038551516314684155	0.13640316198934016	0.004582212437032181	0.043361572868349615	0.5736412550352681	-0.13825170972516374	0.17710476944146838	0.3640648073426806	-0.11028151977390595	-0.2885600898640225	0.4438175304172288	0.13523459604957414	-0.19026568705115182	-0.20487778639927862	0.22357736944718704	-0.15101926606579577	0.39551466907829613	-0.1208920226043976	0.10934921670960092	0.12152359718214494	-0.1563900527715115	-0.28603361476602257	0.3882575034199661	0.1905266463715912	-0.030886840174230233	-0.43246423920212484	0.5124488465887426	0.0037197248328517036	-0.1774684405794271	-0.4324238972946116	0.35078507864063385	-0.13660024812158708	0.17322660569233048	-0.01955527435752302
-0.11249835725053288	0.48153151091840457	-0.26462995133531403	0.1530531380242776	-0.061766186828666324	-0.3116842431010848	0.6140681141200994	0.0070249668346099355	0.15587209159969712	0.38458147647067065	0.27636804645270513	0.10222784415774877	0.04807428105002341	0.03100183021944929	0.2070699375556304	-0.009970724608843	0.006745109824709408	0.12092417733938361	-0.0015343773652323673	0.009582260061739734	0.5542618330886204	-0.1541672772513153	0.18458621663712424	0.32503560499979867	-0.00028269617529752544	-0.29976918292760324	0.3846769331670744	0.1058616149521722	-0.1782765818456438	-0.19382193875048784	0.1831868744525328	-0.1665243206911169	0.4058142352971374	-0.15549684084073526	0.08318945533080943	0.21001639153499552	-0.17783324275340096	-0.2633104085434286	0.4334489724845376	0.1913231434933132	-0.03540424483651676	-0.43431052151298016	0.5017118848212447	0.00531852755393405	-0.16884359053874562	-0.449836455558054	0.3553011514463948	-0.14685886841162019	0.16272460539702077	0.008461788313896457
-0.15145968637778723	0.4752784724838496	-0.3003639995370123	0.13772549307033238	-0.11738143114103931	-0.29235453509983395	0.6127484583610823	0.010112603171153442	0.16262800357286875	0.41303203660392196	0.27384294182161806	0.11158374850225809	0.034899749220749156	0.004516507551513943	0.18221016619596062	-0.012029360051654054	-0.03759895884291869	0.07817410948016498	0.028923569398441252	-0.001592751480713303	0.5683668317525639	-0.19482321702711988	0.22388216740369912	0.2757195747154624	0.11739546916745783	-0.31641481915825626	0.32385140686513975	0.06870098357021348	-0.19970865238827348	-0.20494969214542982	0.14619457291858878	-0.18812600321767886	0.4774855530019472	-0.1949728649900493	0.06620155360499229	0.28348135177380723	-0.19335916714694068	-0.2581050736921746	0.4635644211000375	0.2055275041060971	-0.0410055315640257	-0.4158819745156393	0.46798375827239413	0.00886720015892597	-0.14245874154599503	-0.4147782864247548	0.37388079674783425	-0.1349862360237093	0.15153487629321144	-0.011510764307821534
-0.16386445228167926	0.38442342938089513	-0.26194052626797326	0.10514026299185622	-0.07023191779283852	-0.1551637162936043	0.5512185513997906	-0.025980759373665223	0.16046568280734852	0.441354798586581	0.2388863354612035	0.08821031875989001	0.03365906794264138	0.019975158164639774	0.16235752944762302	0.0013417282025073155	-0.06674452239518165	0.011045910206806103	0.03138437597773539	0.011569451381665518	0.5603433117572931	-0.1951388487289094	0.23136643634969958	0.2575194513124104	0.19712440845688547	-0.3285987431740128	0.2960851372339974	0.038753500117525	-0.22806050250386128	-0.2086467328673533	0.13345174971850843	-0.19474846702440868	0.5420547401793585	-0.2537405206295416	0.04244493352023893	0.2757537456906423	-0.16041995006410886	-0.22601970440644892	0.5030411850579932	0.23986215912413794	-0.07564693082297247	-0.36653919258341333	0.4017246180429333	-0.028578122743393962	-0.11486664186919131	-0.3859852017515001	0.3482940777228577	-0.12281110325518996	0.13600385895892303	-0.018816919079499006
-0.11662833835440364	0.3872791271673294	-0.23295963479424836	0.10091008038137254	-0.06583030200834813	-0.08895624542202023	0.5373174967313046	-0.0810732804716835	0.14777611022187193	0.4244728641502887	0.20205417204180248	0.11357799256960108	0.06516848735969163	0.024793933959114854	0.16237379211337893	0.016019966278486196	-0.05764530109137513	-0.011603480706180797	0.006761735931704668	0.02606477741503016	0.5251761893224953	-0.20426897881291756	0.27095037983354786	0.22895805848874778	0.2577176498468239	-0.350020612204395	0.2551518791927069	-0.006655875799739047	-0.2300398525679812	-0.22333721247725716	0.12707706316635506	-0.1995939398324547	0.6142379206474713	-0.30664809703812873	0.02299945040634384	0.25415200090348955	-0.14287634071648386	-0.21132855965472733	0.46760092841645695	0.24584566397583246	-0.12784182489949963	-0.39731659881691017	0.3446480281310578	-0.08192214957233626	-0.13070845362326497	-0.34684826333359	0.2601096382583759	-0.11451264482742225	0.14410399812227795	-0.023127391254039825
-0.07740514343020441	0.40902445660964293	-0.23163119034013602	0.10944242999909586	-0.042675891568024184	-0.06093358590157412	0.49887901302716686	-0.10691951774895203	0.1772954685795031	0.3985396508554238	0.14313405216228658	0.118042247193804	0.06447044578286645	0.007521722696451544	0.1542960345623474	-0.00461659877018186	-0.05940483733038506	-0.028372315645708544	-0.005541175868374654	-0.002476110935798737	0.5424258590961667	-0.19623003261223887	0.26169482968458246	0.20783064665547418	0.26015725247251076	-0.3843571170278541	0.21884547344966485	-0.00879985419464063	-0.20355258199540013	-0.2666556760406686	0.12421310464988675	-0.2640341083888569	0.652052052841721	-0.3289212459047115	0.03149340126925251	0.3065139492667851	-0.07546192577998692	-0.18536851794903642	0.46632146032678856	0.2572844490189338	-0.16235296014020656	-0.3839071942593219	0.28977563128998923	-0.07842871094513333	-0.11193427847597544	-0.2507927097255688	0.19209063266705892	-0.10308361199094071	0.12878804835802216	-0.03531946596650482
-0.09048186685078541	0.4119058226120126	-0.23153288960408386	0.0720797455895561	-0.03682942901752976	-0.02941019855038744	0.4707629430357282	-0.12604315928240103	0.12390542772449058	0.3833545639107536	0.12531420426598067	0.12817708664639055	0.05084955584911284	-0.015323399343185884	0.1521150079496481	-0.039764870003316834	-0.05311557220488446	-0.05459870735163772	0.015230498072929232	-0.0297085690255345	0.5348375656587507	-0.21990627512443028	0.2538471123269075	0.19268272698452032	0.34056237791775257	-0.3545467828531017	0.18197501862992532	-0.02007297936380804	-0.15080581619213945	-0.3055214101914735	0.10908953051347345	-0.2996594367062072	0.6725640109938719	-0.33899558418749376	0.06031554248512856	0.33458394946163483	-0.06841901157595735	-0.1530153437513303	0.4593941626815421	0.22022699197897694	-0.19817985884844905	-0.3441641691912344	0.25992447312880296	-0.1328647786910593	-0.06747777148931502	-0.1319077077274946	0.1697670247210819	-0.09488970906385308	0.12004650718993277	-0.003286535823149242
-0.11981374249926116	0.39151286010588604	-0.2043707348119988	0.047815107303938204	0.018945611955674787	-0.033540723093297684	0.4427872619548232	-0.1085552356926632	0.09369867582117794	0.3875960537119025	0.10287427213697709	0.10429457566509819	0.04449102910816824	0.0011216400485506983	0.1467953937591271	-0.011298795522558724	-0.04442944980464965	-0.08946489568782277	-0.001917792331117868	-0.04460074539645836	0.5315647925933076	-0.2400126586747498	0.25616489573756696	0.09586215735228139	0.34524472634523173	-0.3062099062060756	0.13717384818151884	-0.02396585205897259	-0.12687174828924389	-0.34199661746079985	0.07204663483743476	-0.2684642704646486	0.671854365413403	-0.4064728845265437	0.06315031595333861	0.36933626964221833	-0.07115235502904214	-0.12180210764066501	0.42165616305057185	0.16067959687324462	-0.2001492323764023	-0.3364334015126055	0.22137525502199265	-0.19954841762513736	-0.03993761498615157	-0.03169992654174557	0.11552864972216355	-0.10086967464158755	0.11221650625484017	0.013648152436240516
-0.10431337992138415	0.3509879677980603	-0.24290375802103936	0.07397847281822786	0.027272219253598608	-0.033262426638346325	0.4294375528258878	-0.09279276945723185	0.04351078791376784	0.3521652743160429	0.08813755725092497	0.09712000292652635	0.030655617020133315	-0.061707948448966765	0.15520433236100536	-0.017205572924810102	-0.05492702194247153	-0.11039335785067847	-0.061252939946481	-0.08951979415996039	0.5002461181269311	-0.22522821210439897	0.24530983118027838	0.05773618773944161	0.3659019690007207	-0.25123518233264136	0.11663400620941936	-0.0065212860436560435	-0.08197705183044476	-0.34635302030780774	0.06317692988592624	-0.2396843018043179	0.6622794709967766	-0.44196070567392576	0.08511041293478183	0.37974030887066207	-0.07956992185732466	-0.13456125607367722	0.4339448610044978	0.15490141677317856	-0.20950265568744086	-0.26785756106050657	0.19145811974949642	-0.2238493794291264	-0.06648799716962343	0.038672741698119587	0.085590815570929	-0.11261744948985133	0.09865875305161138	0.010041427160203082
-0.09001350199864697	0.33554592558590424	-0.27835561215375076	0.06953686397533362	0.029520128049718274	-0.029677758447673036	0.3996699987414431	-0.06797228413332164	-0.01769313021919738	0.3554036241063922	0.09579233127265072	0.0762863096150893	0.06456897958076475	-0.06545405974316558	0.15518233202719978	0.008652896661720456	-0.0634264766563331	-0.15653437663266698	-0.09914151359287063	-0.13592482696521177	0.4826289962875288	-0.20740468314824662	0.22506698902063196	0.03357820749404618	0.39281062302562203	-0.247249822515122	0.08655070133999657	0.008325575151266428	-0.01049973698152452	-0.31882532994163204	0.03826646822493416	-0.22325002997444465	0.5913964541365898	-0.48592947558574345	0.032223935483556745	0.3346715782362697	-0.09492516905268027	-0.12457921328957378	0.44076490540751356	0.1368644733414458	-0.21406949285833937	-0.220141473732606	0.18347651547739333	-0.24498311447873475	-0.05860904539437285	0.11766830058773411	0.06825523370878071	-0.09420045484092289	0.07787652453210386	0.004850459216569683
-0.09867309291981718	0.23683336302518168	-0.2669130084285317	0.08033120756417997	0.023704870546452695	-0.01015942864924772	0.3529077289054777	-0.0030216045632140975	-0.06616251761123473	0.3877027198848376	0.09605597498418075	0.05156565115311209	0.09708569593747236	-0.09990131242260838	0.17395804887198138	-0.0024486715432929093	-0.0404287967866371	-0.2507556553486683	-0.10423129121018063	-0.13665679536559872	0.4780664664713702	-0.21100417284130688	0.19061835247263764	0.08780751714689569	0.4587804701294145	-0.2716039559862499	0.010762922564786882	0.014571622572455709	0.0798334916361172	-0.3213583116032216	0.004047416770031262	-0.2525533618063875	0.4864314272993848	-0.48442939965573995	0.00033642811543107	0.27264042051182613	-0.13167788708732567	-0.1167325641333568	0.40955421191841196	0.09308918575790015	-0.22110663432374894	-0.20447804620577154	0.1609780882069154	-0.25105321816979764	-0.03655759847285615	0.18888714086133715	0.03757697169971125	-0.10835097600093295	0.07160363585584359	-0.0005679594217245937
-0.10404017920093107	0.17188886121818525	-0.25579775653824666	0.115200677142358	0.07207245629102473	0.05511274164203955	0.2748808486936488	0.058096603094583886	-0.11459968499186549	0.3466806456149905	0.12832458276027797	-0.0007502237424523827	0.05254630784892143	-0.05051733816763131	0.19572471822518042	0.0023158142413010454	0.0111378754383581	-0.322698497168544	-0.11831271032570057	-0.12465133774640154	0.44525218044145437	-0.21181450892467657	0.15661995348066282	0.11789895696439996	0.43204719494536387	-0.25705116167036934	-0.04508721654324353	0.010217414109936058	0.14051531469910566	-0.3171769246289212	0.016645512873734492	-0.2521050129371159	0.3703507425195308	-0.5085963485035948	-0.011601506791846255	0.23809840939036647	-0.13684358013697803	-0.12146243228021633	0.37998638573971305	0.09379699419464867	-0.2505021324627578	-0.18169863903213068	0.11942493686843678	-0.27382817563543027	-0.07828380671980173	0.2755119996925289	0.018882645681271088	-0.09626720240776517	0.06551118429700734	-0.003928330433866896
-0.10288924850625633	0.20311533353980443	-0.16578463785872347	0.1389166164181353	0.07725303051140611	0.08855394660628194	0.20948769416703322	0.0905302677563972	-0.1117132215513742	0.31442444271976544	0.125739941672458	-0.03875059294414712	0.04800052146416826	0.006799456616131833	0.20893792626533508	0.04502496808654939	0.00904366281490374	-0.3690835029741174	-0.16915331058283517	-0.15246613696110367	0.380401724876015	-0.19470469410236654	0.12074668137286497	0.10564401074028666	0.3758119103769391	-0.25377886756247475	-0.08216184269239094	0.02889275947052486	0.16758703207920095	-0.27745917522183455	-0.015004098829068549	-0.21040127051439755	0.2441032855820838	-0.5214366370683796	-0.01632612923886314	0.20723805864321238	-0.1136968105323308	-0.1471955756658476	0.3668737305248861	0.08684652712954352	-0.2736326931795741	-0.13671480974737243	0.05899594306656554	-0.29144641602582494	-0.08628120034703383	0.3271562062298258	-0.014475599365077585	-0.07033540803519574	0.06957852750623844	0.00549995675771345
-0.1171397177880605	0.2545405165300054	-0.12505950823572104	0.15878722216955013	0.05935189339119802	0.03020795406647809	0.1773258710265768	0.15444687720240854	-0.14462991785594131	0.2943680575684199	0.1748621406585435	-0.07947836286719107	0.035388617620893084	0.03976431088179522	0.2142875081891668	0.07168513391462997	0.03231858285785234	-0.34467448910427045	-0.17066006413298157	-0.201211116941889	0.34668432332454746	-0.18601258352288255	0.11208446519760243	0.09450252967350184	0.34824336383853244	-0.24739629402003532	-0.1396618511289699	0.025717814331072942	0.2465650419079441	-0.23205001817127272	-0.0633619798430902	-0.15777255558778286	0.14726324069734148	-0.5262628271511042	-0.0349705652547456	0.19446929433926263	-0.09928786977981349	-0.18314876171798183	0.31051152083128636	0.08070380543093848	-0.28096103505763115	-0.11906578951713628	0.03861389426099586	-0.28413940263615367	-0.057485132109786355	0.35592862160549177	-0.04549867586467164	-0.06565883335914365	0.09836563405012792	0.00212257552275463
-0.09218210537700948	0.24244774144290498	-0.0954410464950666	0.16004564436855592	0.1138807439017504	-0.004557629687109791	0.117740988607589	0.17516707432111234	-0.10408998350370371	0.2940505747612402	0.20472239872751047	-0.10899996704974979	0.008577430450201418	0.058177932875161334	0.1903113020714685	0.07825770414545875	0.06750709855300507	-0.3039363377207502	-0.18812001933385947	-0.2400774631495813	0.3264124011382466	-0.15595027429326092	0.0544682596759535	0.07126461106100082	0.33458025601849806	-0.20069056318393605	-0.2114095123858962	0.015518711268079258	0.2708593126771023	-0.2005363073863773	-0.11351833046513031	-0.15746612958092318	0.07525413130773903	-0.545314610250065	-0.09340034047192755	0.22408156096768747	-0.07863000013265514	-0.19353463252340478	0.28306958009388267	0.10347670796846489	-0.2860819787226145	-0.07397466005911732	0.039670457297044534	-0.26542219277860146	0.009060780271435486	0.39025975307752414	-0.0549989200779167	-0.029754677445975996	0.10878672984845494	0.022725791871250258
-0.05260462143341412	0.2604846662643217	-0.06899486026820605	0.13761629823335492	0.1471947159428207	0.02110567128627386	0.06621953470452986	0.17238020367177792	-0.1555262761321527	0.3095735217772594	0.21921176481637836	-0.1362663738472606	-0.02291312678267979	0.13465415852521145	0.16873415395235988	0.09445732402429557	0.08011324236707937	-0.2864506444291099	-0.1954318099990787	-0.25116428572813226	0.3022704737956679	-0.12235804317423864	0.04649085792383842	0.02617461981146869	0.35244401294975586	-0.1517303140522039	-0.2808690111177917	0.0030794403250198324	0.2729710902655835	-0.11928145752335992	-0.15291213633273554	-0.14587733055909596	-0.017924440963770737	-0.5672641967195494	-0.12733466575667454	0.2054579426784854	-0.14256075321843864	-0.20360205767840694	0.23220088146733375	0.13423448366626417	-0.28210293701603534	-0.04502627219798476	0.03409724990152837	-0.2384929773754975	0.04983274675428392	0.3602389790725985	-0.06073576443530395	0.002741781226578055	0.1294852434188023	0.04327594469514258
-0.039225197427352476	0.20852132084849306	-0.07020008267290109	0.1800837763948164	0.18299073241190372	0.030838848835681682	0.003963434196932003	0.18345856991583004	-0.18355309033347583	0.3247471622340321	0.19923911175874742	-0.17466351897726784	-0.036452515189314603	0.16547326907988363	0.16837159985530334	0.08862954466505292	0.08284035785616631	-0.26181068915988454	-0.1936918683995049	-0.2715712119750634	0.27272504134249437	-0.07085596749081954	0.05207065440575054	0.0016010455578085003	0.29406196694513925	-0.12839773246896397	-0.3181364657447134	-0.030508089580727517	0.21954806123791806	-0.032655384094069116	-0.17667467312531454	-0.13762057059154822	-0.10221820117413509	-0.609996032197084	-0.18862384210365596	0.19452437528331892	-0.15439083789498514	-0.24059935841571423	0.22196387494713643	0.1674744927418717	-0.28114214079630984	-0.03953514087319278	0.006356662360945123	-0.21579656262628094	0.06264587192226524	0.28313287570985224	-0.05557909918691423	0.02211601701280132	0.17046123032676716	0.06199237158346381
-0.013100523853557497	0.1578918525522878	-0.06938778630893258	0.22997896878857352	0.19512591991457479	0.07143889763627916	-0.064792672868378	0.12087647758900481	-0.17977843690412282	0.32879030075204235	0.192326290167214	-0.18586731417000327	-0.09440376079750626	0.12464564844878287	0.1601678036748559	0.07108762753000919	0.0705578450013073	-0.22792031872218904	-0.1728312915143568	-0.29188994925809253	0.2410230735435535	-0.05127134246794792	0.02777352599578097	0.05719879242061983	0.258568785283828	-0.12686115312341278	-0.3472236620070249	-0.042621076323571386	0.19814777330113495	-0.007672885799206722	-0.19699546733018586	-0.14185859521405428	-0.1718767405202328	-0.6403236542601991	-0.2642231156460588	0.2074108125132071	-0.1658421719687475	-0.2807790181804186	0.19002133580516725	0.19052374313657366	-0.3015661340482779	-0.026937141424686895	-0.008499803372413142	-0.17744486119523803	0.09224006700063683	0.21936735346353947	-0.05554555975803714	0.03844596205592053	0.22081590921816088	0.0641734070069216
0.024538688170142445	0.19590299991647891	0.0037280588760693163	0.2656693891988112	0.21918439672544046	0.14253223428383072	-0.178608515163726	0.10762394161593376	-0.17453278593074087	0.33749529190531935	0.15965197903682396	-0.18413094903988148	-0.10599386915657619	0.16406132358949033	0.13701067045991153	0.07083105125896609	0.08623903519918795	-0.22290855965821876	-0.12866906246125653	-0.24526297422702098	0.20010132513535134	-0.047974601550073444	0.03464609056048533	0.04134681639894137	0.2045943028353543	-0.09615151865204577	-0.39342928372135855	-0.03364518501499683	0.15314890052317157	-0.010148885548751865	-0.23426524756270012	-0.1279304572614929	-0.20802333671561185	-0.686734812056921	-0.2828144077606167	0.2139679485351767	-0.16935148670495964	-0.2891334653133981	0.10941434143491509	0.2057225366356045	-0.30428283022313124	-0.0542793835638371	-0.04975640618065515	-0.15846845485011504	0.1316406766189759	0.15002201346954336	-0.05164442602063886	0.04053707206952316	0.26476931148435795	0.08712654527933993
0.02844516783355739	0.20338659002515475	0.037726268376002625	0.29007690058113483	0.24571134083544396	0.19592440351789592	-0.2725121048940977	0.060997430691202184	-0.21726191603475753	0.33297606754067904	0.08912618239802843	-0.17420984012750598	-0.14846066918762088	0.14481684518245297	0.11642053191688877	0.09233458635590756	0.08091293115367268	-0.22005753092691469	-0.08672996755245706	-0.20523400351188686	0.12473135384495011	-0.039827438765923935	0.03606913525692575	-0.011995110103122177	0.19087520413538606	-0.05043639051256512	-0.40812961943872655	-0.05343154436996632	0.14719495902788843	-0.019115396422584092	-0.2932178926348651	-0.10386520806664953	-0.25727313126465495	-0.6959193537476823	-0.2424348938186553	0.23528427388494708	-0.17227283730554316	-0.3051634028596285	0.07369497400300942	0.22489693863203283	-0.28606964811913	-0.07172974861296368	-0.08768836659468156	-0.12423752851920755	0.15704616846696817	0.1320679670287201	-0.06561765117512607	0.06479800863510711	0.3076558985712549	0.13230610564413126
0.038559407271608094	0.20149192764552018	0.05476497032387199	0.32667493279056614	0.2806060985501416	0.2561577120864777	-0.36075164021584466	0.008539880547001829	-0.2711129777971702	0.30939290626108296	0.06103322575895738	-0.16054534305458984	-0.2032990913576373	0.14756079275096623	0.09167418344446332	0.09924691511916786	0.06256095713537382	-0.16963674019088099	-0.08772998553365544	-0.18218875742821983	0.080755670490451	-0.029608701383907254	0.025199509074401927	-0.09567715168231586	0.15956326733854856	0.004317958661560489	-0.4084307205911866	-0.09081928573393828	0.11892079972659267	-0.030107478598372782	-0.32614307497742073	-0.08589132769026524	-0.2884269426997989	-0.7447664055941133	-0.22743677752998917	0.23846770208347107	-0.13393762126769362	-0.3424195623647339	0.01820340827575199	0.24816315667554628	-0.26513415501190307	-0.05786464801228702	-0.10492372535555487	-0.10412363363549662	0.1891001011388412	0.08602508435036245	-0.09137201468497527	0.11153431743912598	0.3318500363264446	0.16018714632290582
0.08476418847917334	0.18888448307619043	0.08723346115133254	0.3584402356484729	0.27985516599015037	0.28409350309490033	-0.40971418715872054	-0.008725264994237897	-0.24397973191219452	0.3257745914405791	0.037387525158601234	-0.16708084544618498	-0.16946202210909272	0.10899174897100458	0.08734852817952934	0.12385681394119677	0.022360027471214815	-0.1260866188311663	-0.06521724889638629	-0.1953347923138833	0.07181597001129122	-0.011810938280962116	0.0022235404327908908	-0.13658109715326638	0.15995624036623213	0.06512713081404134	-0.39750549213120395	-0.11099048763616977	0.06682204594254011	-0.05254342810973043	-0.369125712620556	-0.08161892603581349	-0.32578299018752094	-0.7722975845838763	-0.24303723457342316	0.23777668660349258	-0.09289061020057816	-0.3927605122687349	-0.08899052922089855	0.30005273214853945	-0.21649586937793702	-0.052921526846126124	-0.13918884518888808	-0.034122520480656136	0.2774523000780806	0.05813264828060331	-0.11646888321876339	0.14923114339308102	0.35803191660712497	0.19419260462421703
0.12059925851115785	0.1081227045444236	0.07433818714746183	0.3737985745300555	0.3096546954283198	0.33845586672167627	-0.4879810047812798	-0.04541268803476416	-0.29825972777995	0.32855357228805177	0.018385750968749177	-0.1728242916257148	-0.1667593807953112	0.11134365162126833	0.06522280910209921	0.09904774632429428	0.022548904242633925	-0.06121796854090095	-0.028197524953392138	-0.1736917507562586	0.05173185665858617	0.050992040619180466	-0.02407749520752695	-0.14310468088835598	0.1784868516399818	0.16854583290806943	-0.38516034488033923	-0.12981894745144013	0.08338431498932453	-0.09713855784537322	-0.3999338524542591	-0.13640789364989972	-0.3142041000514858	-0.8025938668336601	-0.2732793549088346	0.2632416085124091	-0.0838972786088819	-0.40518487559109734	-0.13473529883509494	0.3395816901048673	-0.19163390477095094	-0.061931864076947195	-0.15543106257352818	0.03518831597888152	0.2824581093861062	0.05122790345307919	-0.09554257789464131	0.17900002313041632	0.36848991354108357	0.23403309749558082
0.13221493935544332	0.02000719967443344	0.07751305863139793	0.39527001782436383	0.34401349179021123	0.41447813738219585	-0.5379939160275128	-0.12012412579812307	-0.33014488418444043	0.3210103367635829	-0.048686903584426455	-0.1628749560880713	-0.16371412338998048	0.14517357591180147	0.04201869353283445	0.015756695258035903	0.00010128654935165071	-0.04645248319011764	-0.008724080633419725	-0.11038677283524709	0.059657552748357934	0.12536517590206286	-0.05778951556987409	-0.16987642426894986	0.19024493642607834	0.2503717459771554	-0.3715118008599211	-0.13057406140829655	0.07184546336664485	-0.15056724066007812	-0.39595852475532733	-0.2010510796886455	-0.2985607348674652	-0.8249463534258838	-0.28205069101280245	0.28874283377081705	-0.10827960519196744	-0.4011585312956584	-0.18754174809803834	0.3528602482753422	-0.16694933571213078	-0.03632248976384271	-0.18248167821062317	0.10859891211468557	0.29724193572982893	0.03725927973225082	-0.07312284878443535	0.21503005168517936	0.3454197537361997	0.24699612293939888
0.13755238045199739	-0.037554209615091635	0.06194796778799412	0.40164929726715287	0.36764230555149846	0.45865040972708127	-0.552234456606926	-0.17228743731485724	-0.4346099872144352	0.2859391783446358	-0.09335665313149258	-0.17467777892172123	-0.17183401214964128	0.18942212700190225	0.052080021136890586	-0.005028827964949329	-0.02106616635986764	-0.07044054783656292	0.03049859771882855	-0.04920567912820956	0.039381547761326685	0.14850548866754237	-0.04733104047563295	-0.14054825972688867	0.19053674074742638	0.2823754315082227	-0.34066646259437483	-0.11305156330829477	0.06976723408433518	-0.1922155915157145	-0.3858972529751198	-0.2347793386378311	-0.322378003941046	-0.8159261339996174	-0.26393445352837674	0.2685080978679695	-0.09858053421699794	-0.3729854777318586	-0.2544947738309114	0.3378545400934587	-0.11067400273429913	0.0033492016695070405	-0.21212212778040737	0.16803274459456807	0.33742226375687545	0.06400773573088354	-0.07363259286938918	0.2523847882825402	0.3260546221684816	0.2619996975024762
0.13057806014523915	-0.14810895586666453	0.07565192110410168	0.4099027487965038	0.34364808264271546	0.4846780216230798	-0.565981083473825	-0.20891965613882663	-0.43307774667198046	0.26186859793753525	-0.10491363831352793	-0.17762185259512767	-0.14267180856109654	0.16383683763890494	0.11138751602733721	-0.03950344003895302	-0.03151734771172696	-0.08485309827617546	0.06173458537818779	-0.01839686458903332	-0.0029783263761318	0.1459894531018492	-0.06370337013373936	-0.13860494668005727	0.2053995050134496	0.3363932447883844	-0.32034832181329903	-0.10555450498721881	0.11795849304956758	-0.22684295678017477	-0.3857101423252531	-0.2101576640101253	-0.32393515340232476	-0.8245411945778592	-0.25274701420321816	0.29766719854756785	-0.03209361360730693	-0.32435970762111693	-0.28814491076947657	0.2743313411178511	-0.09279715985927248	0.03965862119325052	-0.22966065601402538	0.16681450398045244	0.37398369375229246	0.06964548887815054	-0.07725580139977069	0.2872129361304558	0.3001344507887379	0.26029143067953514
0.11558006719002514	-0.23141971875716355	0.12572057030179107	0.38955811000576673	0.3383022976718402	0.524983181106879	-0.5941558615551233	-0.2437845892678842	-0.4216099202864772	0.24311145205534945	-0.12605602062466978	-0.16712924616596259	-0.11195671231767487	0.14304619111292666	0.15105206277216615	-0.026944090150452994	-0.04779388632946101	-0.0899471411175767	0.07335923386142293	-0.01005565841996581	-0.009657788370973483	0.11681735410053991	-0.09494746209795284	-0.15042357847034182	0.23004941584229152	0.3922166256584511	-0.31106677567188284	-0.09723650054432378	0.18055610096498267	-0.2876440136436621	-0.3660689909384477	-0.1942548852183664	-0.30975694889825645	-0.8078682727151575	-0.24883899316679675	0.2886189016466905	0.021500280763598906	-0.2892336806694694	-0.3318841709342458	0.2462732483654496	-0.03910707001557558	0.06622794241953811	-0.24983826870004297	0.2120329045770278	0.39696783458290735	0.11017303030191009	-0.11425930175923851	0.31640016245138614	0.24339324760957073	0.24351877301358185
0.13128373179338834	-0.2381304345334811	0.214506452749813	0.3433962161379362	0.3246603561653325	0.5278393494586594	-0.5956490890580732	-0.24968575607524687	-0.45274893782216286	0.21031649693689483	-0.16392123732342898	-0.14735374581911787	-0.05939315401599308	0.19379065486308664	0.12731593589108361	-0.05275234911642723	-0.04268758624600659	-0.08542934510989322	0.09273940296162438	0.004723342113950357	-0.04719832452633464	0.1281826719502816	-0.07393575683616907	-0.1798150124710592	0.24332458685135622	0.4091555706205411	-0.28785620772419523	-0.09262908331208186	0.20917986893059237	-0.33932389444348277	-0.3759788413107145	-0.19190011884066432	-0.3309121486629384	-0.770302847816424	-0.23842888061296205	0.2941996027512992	0.0684289854178394	-0.26516530810405037	-0.34198704781151235	0.22395599352022533	0.04133045481202921	0.13289971432222109	-0.27269329761087596	0.25278574853731267	0.4219219630841313	0.12039191987221046	-0.14151329117558079	0.33974852236540265	0.2118071539095982	0.25812773432327174
0.1318988693730043	-0.30082222410127024	0.2950405422132254	0.29277937764371476	0.29462534455697403	0.5219476634395446	-0.5807155377657525	-0.2557974435419192	-0.464481051557045	0.18011449836974103	-0.17554526483298805	-0.14669793500607317	-0.019251188565074136	0.20139618910367715	0.0856247093678625	-0.09002536644277251	-0.07253895247041484	-0.078500582345141	0.11559923104169507	-0.027987414413379853	-0.08092715791984721	0.13349559088162763	-0.06452376791912559	-0.19314546217730727	0.25281533724817606	0.3992779876525928	-0.2729919162423028	-0.11809763406418539	0.22317480970509257	-0.3431552496723678	-0.3632889433997448	-0.2013020682081988	-0.35556139590898744	-0.7296994374091568	-0.2753988892367801	0.28083371094019405	0.08031596249378073	-0.2303885631884047	-0.363952638000622	0.15340004961677153	0.08603699541135303	0.1753850680642374	-0.2914712198192785	0.32614309911852807	0.48666927172755114	0.15233909472742696	-0.14809163454924518	0.3805931794611937	0.1566360905004404	0.24544420667064096
0.10771842581992322	-0.3321674663034036	0.33188878079996476	0.2443188704641325	0.2435208638531944	0.5009735540267047	-0.5848429717354444	-0.23487314557149305	-0.4602746333236728	0.15183311984332673	-0.18122295937425795	-0.16387169810094362	0.011438851941167675	0.2405891105074009	0.059264365564349775	-0.12001951747579609	-0.0920959823812182	-0.07887476521909154	0.1224805206925869	-0.06387444345724838	-0.06683006355811771	0.1440389780140563	-0.08047525035093385	-0.23026814053740333	0.2382503022643403	0.41335733705789773	-0.2728413656660727	-0.12074058226703648	0.2207628630613924	-0.39485276773067834	-0.3228419954510267	-0.22072895113482377	-0.39286000243823416	-0.6920899673673626	-0.32188813716125425	0.26414042937223603	0.1065061904339849	-0.1769068445568377	-0.4077315187748741	0.14598141799596479	0.08570883621665434	0.20097466078115422	-0.31582351099205835	0.35753908630543385	0.5546202184155324	0.16089816438813065	-0.15763119786546173	0.40819786184464507	0.09372701012529519	0.22492740663864477
0.15230972426196154	-0.29459398377363555	0.39413866510743917	0.23253811140842418	0.16683201584648355	0.46243541232329183	-0.6116636349615036	-0.2214219632848884	-0.4563616086825418	0.1264060677275789	-0.19902910629685922	-0.19576607394921183	0.06316008703338757	0.2318074574624629	-0.013800370458744892	-0.18865743577635397	-0.10549408318422523	-0.10809813520458458	0.125480574636182	-0.062047462088411165	-0.0935201484925183	0.17621537549933722	-0.0875385675613641	-0.25527632829443553	0.25862313198712866	0.44848967953442587	-0.24590106186753496	-0.108915046467433	0.17805586930504155	-0.37078469345290826	-0.30027999937167726	-0.24189567374139836	-0.4112824555407627	-0.6389895946386545	-0.34140711440210303	0.27021310345443816	0.09973838917532504	-0.11043144250248908	-0.4085514382666558	0.12779239662765365	0.08717871020881132	0.22758270598058505	-0.34384984447247013	0.3515055475076673	0.6007040879082142	0.1664674382836027	-0.11879779113453892	0.4244547195474831	0.028354167648030632	0.21825862202605614
0.1424566240231949	-0.28045231948403465	0.4522273563819083	0.19646924308814362	0.11786830754122057	0.45335448065208217	-0.6404816495056109	-0.2480949154977011	-0.5347682987662207	0.1072421312754964	-0.2739978541367103	-0.20008144839927416	0.09058232451361693	0.2136598084139608	-0.07507301071661532	-0.20634496371101138	-0.11618605480608087	-0.11724517486786439	0.121842616845836	-0.017146051117689482	-0.11353240455236926	0.23930822024806186	-0.09003936993161983	-0.2936396550210121	0.2640293625051804	0.48260986002540995	-0.2759926160836005	-0.1046721426952237	0.15705462964166708	-0.3479810749376457	-0.3136233404838075	-0.25204920152419896	-0.38624735489973755	-0.633444424063599	-0.35936780876070096	0.2647863786252594	0.1209771541629967	-0.06689628337330833	-0.3710703416958989	0.047625207886406694	0.0847622532193383	0.24484664447169985	-0.3324943472864413	0.3110444494180644	0.6089407911568598	0.14102527631381348	-0.10376162786093748	0.4455911723160434	-0.03490356301689568	0.21772758818077786
0.13604207455430123	-0.21924450084091446	0.49191518825548214	0.19825609390607504	0.05476830776236187	0.4161315672627312	-0.6774830612710123	-0.22720006590479996	-0.5417148333185058	0.11086639122924793	-0.313041158786745	-0.18281116490916904	0.1082321206808629	0.2166230421021736	-0.09758997223135078	-0.19996988858770426	-0.1161330367649807	-0.13420240320287088	0.10501720220253456	0.026545701231509178	-0.11767399761322964	0.23452092472214478	-0.08956292377260507	-0.3271466964352131	0.2616841148808637	0.48297810511479133	-0.332390305575043	-0.10738437195731601	0.11628814054229027	-0.34141323121844125	-0.31672190934929556	-0.2021040300839691	-0.4317547045085764	-0.6066008857528354	-0.3764165019248625	0.24070724319521278	0.11639155836408668	-0.07526509996067375	-0.34711678111697386	-0.023829683861065938	0.13114546964640206	0.24129866533485225	-0.339383612201574	0.29905757155828117	0.6453208481476158	0.11039686401108681	-0.12704906872273508	0.4207567031496412	-0.09153739068921962	0.2292998211359901
0.13721465785926729	-0.1437429663578645	0.5283934318710846	0.15847454778541958	-0.045458951559053926	0.37287763661728424	-0.6870575849694134	-0.16705765367854938	-0.5532740746200935	0.10470025624875827	-0.34772879557878156	-0.19653040452805953	0.10320394097411341	0.17059712182351844	-0.10643536561959728	-0.14459426886343574	-0.11298067240456999	-0.15015543094400818	0.09836125292632976	0.024599664761404228	-0.1498075991053825	0.2260491121875833	-0.07384368416751623	-0.3427765721739183	0.2796191194662171	0.4942863087347552	-0.3745537474344324	-0.10180226312430525	0.10124437377484885	-0.3011609372078911	-0.30432350796342134	-0.15846323237698087	-0.4966162300905955	-0.5553385507249222	-0.39134034637094584	0.20488960748299595	0.11536498689284383	-0.033222857612559095	-0.33459528053726495	-0.08129888889753738	0.17388371564557753	0.23682802459642388	-0.34067063049966323	0.27166693150472737	0.6752295562883577	0.09301652307384523	-0.12783404652849045	0.40338120309972075	-0.14505945933080724	0.2492167293029881
0.1401759792855403	-0.07856527533491299	0.5502148107572405	0.14686919825473638	-0.16869824305472242	0.31523269249052316	-0.7242095957479326	-0.11401112066211276	-0.4848905555267498	0.1505580314057752	-0.36221125461081494	-0.1949442759164096	0.11306900405712128	0.12542264992685953	-0.143834483823169	-0.12146223597311616	-0.1067267526398028	-0.15112512963753058	0.09319950092068693	-0.008963585083645562	-0.1997402520374816	0.2505975288308421	-0.11975065923948539	-0.39513469080846986	0.28657902284042125	0.5063905968698753	-0.4045112497675535	-0.14606842753331073	0.06551013060120067	-0.2503195045424369	-0.3189870415825219	-0.13945176874165832	-0.5171775957918119	-0.5333655299806044	-0.408813672268617	0.18244412278007235	0.08865736875533838	-0.02511570415425126	-0.2998957021685448	-0.12389921161061739	0.1891790905328399	0.1938342238881519	-0.3372997576647762	0.2677829886545558	0.6599976487214759	0.04006086215675499	-0.11881183367131454	0.37016909755357946	-0.16992019169996225	0.2440250737756556
0.1435123704243077	0.028355895671032406	0.5700772705740768	0.13026603246478302	-0.2137492518973852	0.28608415849121205	-0.7457631223033307	-0.06878613493891274	-0.4788618333924184	0.1689784492868437	-0.34104689279200795	-0.2263055229073434	0.09840703416728809	0.10349156564466928	-0.21701209628893176	-0.07134534190845143	-0.08363076848556705	-0.14480711560684303	0.07331461422504215	-0.014129988552239875	-0.2262846626418235	0.276811707883953	-0.1314096904021697	-0.3664926970756638	0.2718569763943373	0.4843615933942832	-0.45208420068792154	-0.1570969926080167	0.039859801982582946	-0.2402757641885287	-0.333873065649121	-0.1782092789054603	-0.5197724286551137	-0.5138185213628732	-0.43368644390045585	0.12677856961303924	0.09686515198665448	-0.06672396580337561	-0.2450809674899049	-0.08299161427838958	0.21696387056328362	0.17513162385611078	-0.3422968269051912	0.25848479036558863	0.6152351907340342	-0.03352602132708584	-0.11598296463787214	0.3478094469372566	-0.1759896523395405	0.2578023577588878
0.19202409920484786	0.10959797437894529	0.5959410768592315	0.1025038146372079	-0.25953174951053937	0.2462442091708193	-0.6597442842936629	-0.059217925008073644	-0.4793570391491301	0.15798805990708178	-0.31925797077610457	-0.2503926097155781	0.0847520796919754	0.1559055738693039	-0.2651712784002578	-0.06494850884956985	-0.07888454926458417	-0.1455632931057659	0.06237607673339155	0.015533839272274998	-0.28754790416077164	0.31071184094880255	-0.15493368244199043	-0.36801979759406434	0.24704116666198783	0.4633596276307331	-0.46479747503271873	-0.14642715954194635	0.006556928156207993	-0.18996073585338874	-0.31788335693336345	-0.2087025144031524	-0.5150826657627778	-0.5062708496521975	-0.4399098539840943	0.1646454668120763	0.13062890981582428	-0.06804189971248566	-0.24489838461754293	-0.05516770800249352	0.19777965343487788	0.16738203368898802	-0.3565783160523092	0.22027668623000163	0.592218228667328	-0.08915735210550181	-0.09183155670095648	0.337115347911381	-0.21111817389184734	0.2688212353110543
0.18998265041712165	0.1505159384341876	0.5817100550719151	0.09266920053116671	-0.32069600271148324	0.21732870727539128	-0.6117555258847619	-0.02521978847720619	-0.4520074945829277	0.13594803613876957	-0.28234500886524866	-0.26879722474258905	0.08312064152391661	0.15514576054387405	-0.27463154072899065	-0.06628076398166541	-0.05727417480367443	-0.16625987645912052	0.04329266184801432	0.07942674361930015	-0.2983199656077094	0.35313660654728857	-0.18062171314118253	-0.3747330608467546	0.23825356099280198	0.5060578084906098	-0.4804268934157256	-0.11494870780620403	-0.01763669769443566	-0.0764120656953454	-0.2734457947375824	-0.21070627319151364	-0.48696240291726234	-0.4617541976883994	-0.4474293271636923	0.20684372915735527	0.1657688024359649	0.007754770401343469	-0.2738286218162524	0.01664639558232861	0.1737056254000189	0.14899833696518555	-0.36337349388969353	0.1869278465243857	0.5640618891318072	-0.11295786696917495	-0.09134182323090781	0.3418558740101792	-0.2563605083737058	0.24892844239842998
0.19906003499323996	0.14733568998524887	0.5552153761227978	0.11478137127509369	-0.3614346667888316	0.15997609033234939	-0.5613546307403267	-0.01603547997574608	-0.4541568274368732	0.14730647412939032	-0.2748275895194848	-0.20762267400269066	0.05814485748293326	0.14589382586137273	-0.22803728084996616	-0.06557112054446869	-0.0263988976605203	-0.17136094987644152	0.027563006817743547	0.13387901938061225	-0.26537666307471497	0.36362073221734037	-0.2377032840635819	-0.4074965894779693	0.22759159396202316	0.5328696826131575	-0.5088397055899929	-0.09798766854309301	-0.01724471222232621	-0.004096592462329562	-0.22616244872020977	-0.18411533742855718	-0.46142171084463246	-0.3949235280473903	-0.45692990128924926	0.2459098887292536	0.23453905788068252	0.03576489289363989	-0.24398408227259855	0.07980315393891471	0.17448591039230518	0.1896968730733715	-0.3820410670562923	0.10444065081850433	0.5010095832809621	-0.1721105515013485	-0.10238756563744604	0.3331554352108645	-0.2739431842065464	0.25091057679821066
0.24303110967203678	0.11607702363008361	0.5819742902194578	0.13722772954491752	-0.42516636623459964	0.12582932272059114	-0.5119926135338413	-0.02563178997129938	-0.4347380680039654	0.1407870074510528	-0.23997090506397395	-0.17767305153879553	0.03998085565322656	0.15841910831803735	-0.18587449641597326	-0.0405511683212295	0.002499248366608864	-0.18664151605044085	0.042447803607396674	0.21183247816896494	-0.25506187530957547	0.3690663452927041	-0.2789346304266228	-0.40454006308406304	0.20897981072477156	0.5422508752967019	-0.5311985284968174	-0.07807673536180185	-0.04967533008824156	0.07007893318527607	-0.20721496829280542	-0.15591917520548076	-0.38727250951299175	-0.3586181895171125	-0.4685003655617586	0.23755886650654295	0.28378119675560143	0.03852058342020589	-0.2084686221812159	0.06770707075694513	0.1977337990031699	0.21359064349892148	-0.3878837584275817	0.04199057476720716	0.45003977334250117	-0.2285103980051531	-0.09891671863107968	0.3117174971636441	-0.29848512810126027	0.25531739041047247
0.2182565998715023	0.14723606250305912	0.530941887106469	0.08616722034655677	-0.4834684014307954	0.12818282496347203	-0.4655021876791823	-0.05195237288842032	-0.4321957675690383	0.12823662529211383	-0.2806719447469367	-0.13152606282793647	0.03805817973109423	0.16828092255195226	-0.1477046300169486	0.05663818251503211	0.017170886698541485	-0.18160610040045916	0.08822340247747298	0.23171174044854892	-0.30892054942397296	0.35806561426584577	-0.31619216267879885	-0.4413300291381502	0.14456245148496347	0.518935034620172	-0.5613890748725959	-0.04646183197235544	-0.008421507699215186	0.10695301383891267	-0.19025092264284688	-0.13142885702615711	-0.34319947728683686	-0.3143768196974428	-0.4348127057507202	0.21275741960557687	0.3507397884199939	0.09666206116715323	-0.2240024247041847	0.05650008864612251	0.19474433226409155	0.2440866715127054	-0.38761775915839186	0.016247785207012373	0.408587979169484	-0.2398006880078139	-0.11544870462413079	0.2823049182101799	-0.30154689760896747	0.2655828157381786
0.19271814529042425	0.12152629886225667	0.5040640083514247	0.055639377277705473	-0.5445889480100835	0.10701594553799598	-0.40582669059975895	-0.09016084599680105	-0.4045961224491772	0.11552058352261407	-0.25995822492427156	-0.10200834438859645	0.018728241547114104	0.20854479219275177	-0.11826077074550796	0.06406600698267109	0.02976598508738647	-0.1832847154992218	0.10367031699781307	0.23276677442003021	-0.313749686127823	0.34937865685700337	-0.3486110549819724	-0.446414780336875	0.09732792305192743	0.49513797744884835	-0.5551752545139498	-0.0262304418708239	0.0302702835185016	0.15203248982693224	-0.18685477151447832	-0.1485229266270594	-0.318571458221094	-0.2673239015790764	-0.42093320377529836	0.2454066491949217	0.4258594180576827	0.16868570656044124	-0.24300782540773008	0.05281337091896369	0.20351053260311552	0.31941618868022087	-0.3976351290164435	0.003616658230297439	0.34388818996788323	-0.1975203985166757	-0.1715878411244395	0.25000843462145095	-0.31193085891281797	0.27389400861331326
0.18041161539026962	0.11254133564861639	0.45184191538842516	-0.007118099004814254	-0.5878370761697465	0.0475753121416276	-0.33509620494721537	-0.1459812261865595	-0.4207395970016149	0.08639367431875855	-0.2660621811791696	-0.11746576981603522	0.009544328532720326	0.20433335983585313	-0.09694824435202296	0.09543676586261515	0.039386550462010686	-0.21821427536361368	0.13879079154400437	0.22752394051605415	-0.34790803015816757	0.3534509499564177	-0.41020626524166326	-0.5071882524061733	0.025999393240820717	0.49090612126600675	-0.5098409700387558	0.013303099280258097	0.0872776842055458	0.17460818069401757	-0.16239784172581195	-0.1825799988712772	-0.29922689736487573	-0.21391747157422958	-0.4228148867399992	0.27353298217346544	0.5053845032316688	0.2751442429142291	-0.3002603631921287	0.027900553634080498	0.17972802425545847	0.3948607987710103	-0.37450364671667064	-0.04276276057940409	0.28730651946192004	-0.1426265376765819	-0.22197620775172533	0.2878422993384334	-0.3023825251950588	0.26510937948392493
0.1576385915061184	0.1651276791190112	0.3912749033385805	-0.05509404868890949	-0.6139194391502969	-0.014740888614121938	-0.31344312989162065	-0.19498398522281607	-0.3829151352386354	0.050224407775136745	-0.2490874612197819	-0.0961673758297317	0.020075198564383643	0.1913218198194913	-0.10688320070822561	0.12993146218484136	0.07605073496778317	-0.24663694086935886	0.13591013436610183	0.2086764891141241	-0.3934751892373544	0.3442538286540706	-0.4503598887673129	-0.5542473283761239	0.0019166492883451653	0.47784993658089087	-0.47703744311388857	0.003211693375910457	0.09532221488541241	0.17794297926080221	-0.14722816038956937	-0.17800501902512025	-0.27046840164741137	-0.15417164671593478	-0.4340939668901246	0.32903204066869207	0.5747795489543086	0.3223502182254969	-0.313542604709965	0.024519698033049604	0.16552640582472683	0.43389648191480906	-0.3798271168070523	-0.06483956056578291	0.2432532855761028	-0.11990382486982594	-0.2772926856392643	0.31146575188045306	-0.312532721812368	0.27909961511425035
0.1675498195577472	0.1708203673480626	0.3849825641931398	-0.137788881725644	-0.6502510817344362	-0.04753362989661676	-0.28994330253109585	-0.2515243338100248	-0.40284791624886945	0.0033351908515297504	-0.25531856195875713	-0.10620569244321994	0.045799135656551936	0.1755845156923161	-0.14002458908352686	0.11622731014765612	0.09633897202875892	-0.2484917109536661	0.14631749638747016	0.23594892620082866	-0.4061498358246324	0.33501548198659187	-0.4364865151489898	-0.6062675803699492	-0.02344618245351628	0.47108450737074004	-0.4813559760813645	0.033680882311676305	0.10998459038269351	0.1697837121409313	-0.09099243622009937	-0.13884535789813524	-0.2904953166915088	-0.09278588848138626	-0.4556547068960051	0.3742272071064864	0.6528602056554855	0.3674030930328289	-0.36103599333140335	0.038100299448956425	0.16006749463054099	0.4919374834565521	-0.3969439955440941	-0.11294628946929083	0.1987819376826881	-0.11381251871474381	-0.344501904943189	0.3110424543679907	-0.35095637171745386	0.28271680362049123
0.17786212951812638	0.13571973463823545	0.34317136719497043	-0.16711585551194252	-0.6489607656029408	-0.09415835162378061	-0.2753198831047724	-0.2936057128933001	-0.38699883435879423	-0.05973357382243809	-0.26408121078775204	-0.09514342139500993	0.052106847110294854	0.16083854496821415	-0.17104696042629372	0.08501471472246472	0.10465286359877006	-0.2521013909050501	0.1649680559560977	0.28381436824829775	-0.43692925397054483	0.32629502896857987	-0.4672527907215109	-0.6678614936678912	-0.06534158055000838	0.4811089915664938	-0.4745007690212451	0.050448278205739064	0.1312701077983635	0.18444163065823832	-0.044466816131018126	-0.08704278939081778	-0.30313843239226346	-0.02816564975552885	-0.4694372536563276	0.41822811852997	0.69207947713403	0.42936151504235137	-0.46630517676101224	-0.01847481600577287	0.1474540579286132	0.5076105020603261	-0.38021043453121234	-0.16750608132546435	0.1879423677109778	-0.025224690275989003	-0.3941893149430934	0.31660419794300465	-0.4012937008860183	0.2877970506586099
0.20073629579665803	0.1337772162627892	0.2603268816114491	-0.1383817402001879	-0.6753112349740507	-0.12078611269203074	-0.3529753708350985	-0.3170699410861251	-0.4057234065691967	-0.0723813140212966	-0.2897188094443535	-0.100704433152353	0.04261818313525848	0.08258252566858301	-0.20736220581303927	0.0678795036139275	0.1242595979231047	-0.2897149981148185	0.16817663382850767	0.30299105844879554	-0.44030654673468483	0.2966475499755958	-0.44785122497737273	-0.7236739185716827	-0.08920139785089562	0.4900091835309944	-0.5137078512775417	0.0977324425004185	0.13247784682053837	0.18385010414273056	-0.060279935302910294	-0.03032418469409196	-0.3077942024468541	0.025798685394751088	-0.49397962576505394	0.4182055854164924	0.7350121463045312	0.495589287362208	-0.4893873362918849	-0.04049591222459103	0.1454458234028318	0.5215355468918746	-0.35002358296917074	-0.1961201871274326	0.20086251864882207	0.008716890486901737	-0.437567881254285	0.3445519847849987	-0.4127929145485763	0.27623515138884625
0.23670058395663557	0.14565964249557223	0.15509637632937118	-0.1793733291807355	-0.6851832184582586	-0.144165577041024	-0.3782887676671546	-0.324672540764985	-0.4407278264035724	-0.0987245883111717	-0.3165045027857158	-0.11413334176848708	0.03479882245918758	0.022831922922899355	-0.22511678405418448	0.06403839114136509	0.10764065112326585	-0.3132584439322653	0.17900866716296782	0.26884723125805726	-0.4350560649954633	0.23801863929503647	-0.47078323005188566	-0.7909051277500557	-0.11072529934078841	0.4623588926169019	-0.5620314927423994	0.1318770481508389	0.14859869078611823	0.17026263154454185	-0.0799415306427495	-0.03635307174922502	-0.3167563794317818	0.029366341982653386	-0.5215521075841758	0.3738829512061347	0.757243506941763	0.4975662461672212	-0.5036794995746213	-0.08709896894986115	0.12827746177372895	0.5224562902780674	-0.3259192867482339	-0.22820381524422118	0.2249404628474354	0.04040200319522884	-0.47589546410843697	0.35696972691917395	-0.45811586943838856	0.2641203949650942
0.2384646177574762	0.20430716536276824	0.05343960469034785	-0.2637251152956115	-0.7237509666760696	-0.09641607889202913	-0.38112717618558223	-0.3536634112385228	-0.4638148382979318	-0.14519607131930973	-0.323365434388409	-0.1802426642029647	0.02502201750658293	-0.028904161337560703	-0.26614669384794487	0.12074793968508128	0.0855884596531885	-0.3386528841543589	0.1924517339931802	0.24574760197998402	-0.47298528378035287	0.22000573131781045	-0.4934384016769493	-0.8110469792420136	-0.15518176176017823	0.44966785901634443	-0.5965746006405552	0.1472514432839058	0.10251391230839246	0.1704797054951869	-0.09928958670893959	-0.08705497212845455	-0.3447535743300324	0.01990478175270069	-0.555639902086406	0.33251340670097485	0.7548686198087123	0.5408217803493622	-0.5514620807911988	-0.12035481622098765	0.07807979517766919	0.48604017002337196	-0.29029396977856264	-0.2309730259546539	0.25863203249923655	0.08782116541882629	-0.4977914065969137	0.34039311210260553	-0.48978976694032844	0.24137028321854745
0.27287613765246144	0.2676693739264281	-0.039644096699264456	-0.36409137525717317	-0.7567871802730286	-0.060052456134954656	-0.3859808037015805	-0.33291517534205073	-0.4592509194728783	-0.159677765293398	-0.30921114748061684	-0.19835311136127362	0.009186650846349734	-0.10894341957349477	-0.3443790968316965	0.1259932758458701	0.06631308808572946	-0.3216631068567611	0.16907126874890693	0.19279718427392362	-0.5181410598579504	0.2017338765158509	-0.48796118685159906	-0.8423406204701911	-0.13524574977528603	0.43484869227992745	-0.6039660152324527	0.14098807501036031	0.07009388864442616	0.183113409422729	-0.07592417009386158	-0.13909094258950902	-0.3923428534417962	0.01562520318898359	-0.5432296345536987	0.3526880543012155	0.7494769533410233	0.5848143284822586	-0.5915017854725517	-0.13036609271912072	0.07307142331681901	0.46068495924916447	-0.2783205179584332	-0.21813985308718659	0.27419771776706414	0.11234203738132016	-0.5378781682456276	0.3695326286319634	-0.5092620406560447	0.23097536296084717
0.26500388795651186	0.25863068148112667	-0.12249102249471937	-0.45329839575929104	-0.7725858459076572	-0.08327514234075958	-0.3850950773023949	-0.2612004394091943	-0.46532792999639805	-0.17834862226681783	-0.2226191999846027	-0.20673633353063892	-0.023013772019104237	-0.1683412791902028	-0.3743024018225737	0.12427523577916637	0.060803629981409715	-0.32901991451875995	0.13041014757914984	0.16223676864973807	-0.570456435296278	0.2109490339154431	-0.5229643612090926	-0.8486198887396753	-0.0631449013187433	0.41608433018753505	-0.634017353883635	0.14122663038599279	0.0427467220136592	0.18589738283975174	-0.051470850488627	-0.16475972954816623	-0.4099787539027859	0.02548933884991598	-0.5384790882523771	0.36189283115679816	0.7341570501212435	0.5985371574206922	-0.598495201587126	-0.1236941095836132	0.07092332209514486	0.4431812438345619	-0.2487667214256863	-0.21471638044432861	0.3482081781426276	0.11174022888540294	-0.5349678524988868	0.3909888385142541	-0.5109219322670759	0.20897577373430387
0.28034963055217504	0.31703674909672747	-0.2118508739411864	-0.4862905474477084	-0.7587271173228186	-0.10986215329241442	-0.4245162833802688	-0.18662763271755553	-0.4457272065920934	-0.2303230986708769	-0.19535533852167963	-0.23854258365534314	-0.04397289617004827	-0.27213751201821745	-0.43402047853662984	0.13807880484505333	0.06725305377273362	-0.33178944064773525	0.1259645519483831	0.126626358989309	-0.6170428247497879	0.2085218905433151	-0.5246260586342698	-0.8542690395899563	-0.09423317084388744	0.401180059118104	-0.6517070465906668	0.1577478328080652	-0.021371153881423556	0.1295232778572319	-0.02889688922990341	-0.1573601035771327	-0.45029994806581675	0.05878914693060142	-0.5065795262919998	0.3171458233092796	0.6827805911728388	0.6285113757386729	-0.6214208092384276	-0.12467803143056422	0.056945008691624055	0.3950352364828477	-0.24153711683425388	-0.28814805386605713	0.42396016184539953	0.06566429206717686	-0.49387927287237454	0.4204684141963095	-0.48114138668160633	0.17670266761536385
0.24869351430639788	0.37366474894067137	-0.24185838507382149	-0.47329327659583215	-0.7417459703662768	-0.09692374726075001	-0.43222363456857094	-0.1026504973885261	-0.4210508406466874	-0.2590864875448002	-0.21129331007807584	-0.24127604515856804	-0.031212769342220503	-0.3331548956503239	-0.5011627175717028	0.10576743367335317	0.0962738040199068	-0.31885712068184957	0.09111874601810388	0.12058100551382445	-0.6213705935239517	0.1741837379739414	-0.5109469561404973	-0.7925487162330697	-0.13234992516495367	0.3818942694398685	-0.684807549994673	0.11967375560721008	-0.10691933461881105	0.15928818662724317	0.017640335020208734	-0.1598888056743638	-0.4655009901203215	0.06315639226944857	-0.5071639795872974	0.28718304158231484	0.6583248403308151	0.6458381565432211	-0.6048524545589312	-0.12493047872131106	0.02390264649633448	0.3508851115610564	-0.2467606920025817	-0.3027324752333046	0.4942282878014249	0.0003632585815827705	-0.43213224931073435	0.4265925242507099	-0.42229599694246495	0.16282802576633373
0.22037742218769182	0.34287246101741636	-0.23209656817688465	-0.4838379166493664	-0.7394155092742205	-0.08035248053525329	-0.4443379212848096	-0.0032473458355486984	-0.41570032061292306	-0.29444355659002286	-0.21481403259592727	-0.21435324559159225	-0.005620867539235857	-0.35087004956239487	-0.5407722278443281	0.08925483425971491	0.07685263283942242	-0.2933608412656	0.08242856733956226	0.1248037870686668	-0.6280059612709058	0.17112533119823442	-0.5201484169351198	-0.7341565468032146	-0.19344752884635924	0.34189526583825564	-0.7273576799779411	0.13165193582479626	-0.11526050295324701	0.17521598775582387	0.031105153647415208	-0.20471102737922137	-0.4826471162252286	0.056046066242111045	-0.542381017183037	0.23296711871567127	0.6166064077405823	0.6287164881117604	-0.5833937305745747	-0.1292412552164793	0.013809298900486563	0.3243789715541078	-0.21535883941183848	-0.3396611395073855	0.5137198210088487	0.0359494850328985	-0.41187975170956087	0.4110523285234076	-0.3754968951670236	0.10244864049977269
0.16646634618989925	0.26801045666021334	-0.2973704531062164	-0.46320407157004045	-0.695009972782696	-0.0651683038563773	-0.41432532473834216	0.04828982759797192	-0.41072012257072804	-0.3332471505626321	-0.20792587841406057	-0.2374440913790047	-0.03824090362116822	-0.3832445794688729	-0.5520586841881494	0.057387827079938766	0.062470384648494484	-0.3315476747653575	0.050704902749910054	0.1020231078767059	-0.6489899239045787	0.1574501046084579	-0.5709553672866281	-0.7171549737378388	-0.23716040868038485	0.29300417466302575	-0.7376837996379947	0.13483547088492137	-0.082972906813642	0.196645256821065	0.00363506161844806	-0.25708401337450904	-0.46820543254206654	0.03849411908359217	-0.5681488228466698	0.17739920904037415	0.5796822144179816	0.6220115152830341	-0.550988589271822	-0.16222104117673064	-0.012278349711793752	0.3219704123576737	-0.2012411314741344	-0.3925918814115599	0.5564245301943939	0.11201821838576484	-0.3867272279216856	0.4139230368333437	-0.35006737597809817	0.07648996426386423
0.12180863672166571	0.23423108448929558	-0.31716391203667244	-0.47760253679818543	-0.7420502405291167	-0.043662856845416965	-0.4011325959366398	0.12636147538995007	-0.4213407707958422	-0.35683572062222374	-0.19321413710545612	-0.23982966889029034	-0.07539673194549543	-0.3936978345900778	-0.5598493207520953	0.022252108501942935	0.048973979560947546	-0.36199905201149807	-0.007020350447290824	0.05777194353315531	-0.6331519233114308	0.16410671278456482	-0.5783395279621711	-0.7066903856778178	-0.2459960065323711	0.25011040588597633	-0.7309492392725253	0.11535224994801949	-0.11146954435586476	0.22363026231062805	-0.011866959795275692	-0.29872786738894286	-0.4560735968702536	0.04163702238162108	-0.6025841266158535	0.14608819602366896	0.566072503564777	0.6181514626573017	-0.5375600543315834	-0.18404010922885933	-0.01172185416328381	0.31415368465197446	-0.2050475926319308	-0.3872903032874541	0.5536233090445167	0.10368560445039601	-0.36160688494725435	0.3964368906710529	-0.3028523881565922	0.04563824511864489
0.04894818436980793	0.1767060022511369	-0.3029277848414096	-0.5127094265737954	-0.7435118910873393	-0.05599989364145883	-0.3889583248677186	0.19341935337889846	-0.4160223875176411	-0.39354875823376856	-0.17969960978311172	-0.2324740058545447	-0.09227543076290315	-0.3691326212536405	-0.5605573228551284	-0.014943919206215999	0.0631143329393563	-0.3741295165663187	-0.039190211400751275	0.04833866402776754	-0.6235034486254833	0.17278336385212428	-0.5956662362923983	-0.5943282082889092	-0.2811502804336598	0.22298253914911476	-0.7253066861688893	0.07616564288442941	-0.12171060623980379	0.21535703136666853	-0.013994698761896462	-0.3448193856101696	-0.4747560604949631	0.03328035997600108	-0.5998355499632063	0.0992193199903472	0.5187913852701975	0.6189997239968501	-0.5459978561682913	-0.23272392191526325	0.0019743612350439227	0.3235373545526659	-0.20622890816366066	-0.3641157500861087	0.5288489838366625	0.10839930610526465	-0.3601956100013076	0.36413736177647893	-0.28669056330913556	0.037277257232722835
0.020814439200051084	0.13694202027671656	-0.29081931477471085	-0.4724656362464291	-0.7317304632203514	-0.07861181612368359	-0.4009360514618926	0.22000454268512265	-0.3794419345671673	-0.3922519088906533	-0.16144099958689717	-0.26692710695437877	-0.1252893205112918	-0.32173058008634114	-0.5817423851116075	-0.04035551426979485	0.06324798258462948	-0.43496370992379785	-0.09229206307949692	0.07261120652573788	-0.6475446124460372	0.2022491935799969	-0.5970463392901783	-0.41583668962584197	-0.3403050894557752	0.20030597070429726	-0.723227850814918	0.01833414883834224	-0.15841421889177631	0.19365913328750403	-0.038224909031044155	-0.3415898745459039	-0.4937414072412952	0.05967370610336724	-0.5916765352979133	0.05897392747979	0.4788173488938713	0.6533125904777675	-0.5235948241672228	-0.2522604402865419	0.01448691818721413	0.3275200492517967	-0.19964339350570334	-0.38984244115113714	0.47988141200079576	0.16930373452841574	-0.344034990595401	0.33368937883569694	-0.23819078285495898	0.03676654098750346
-0.005384783293739901	0.08543809242067987	-0.2606200479809036	-0.4310599747925733	-0.6800256722776536	-0.13664352033908814	-0.425100811753218	0.2826940403847108	-0.38342039830123287	-0.34839336976268326	-0.1307203617619453	-0.25709825389515195	-0.14335042490347885	-0.30623699809394994	-0.5841444841930559	-0.11678444719334932	0.0761799664429649	-0.46683808875567845	-0.09742220016690012	0.0900461646891704	-0.6319417811749573	0.21222959681984604	-0.5896036534223017	-0.2984181098791544	-0.36859529622443954	0.16695914513039106	-0.7433191345633186	-0.0030215807979851544	-0.16805141126462786	0.18466548816984135	-0.08244130107498172	-0.3331126190892444	-0.5308506251031051	0.0917929490626673	-0.576531689993883	0.046911200731470294	0.44564417749529206	0.6610720958460963	-0.5328202433427581	-0.2688150666809185	0.029527391976783408	0.3248561276318483	-0.19121156514304136	-0.3833653735117243	0.44910394001082043	0.2675529114845675	-0.35042621716653055	0.30005600598099	-0.22054682496019523	0.022922959984705928
-0.05439830041881437	0.06255117995100466	-0.24007311736990186	-0.37557071677172804	-0.6295932873896579	-0.19761289313946379	-0.4727309403088464	0.3262877514677803	-0.43830065214893776	-0.3542939713810667	-0.12504827730718926	-0.2679890879076434	-0.14922022400684806	-0.3124667464043275	-0.6000887865872008	-0.15434701243156973	0.07173639187326189	-0.5381690621571764	-0.09231896939289236	0.10474432533950968	-0.628621647621042	0.2156062118826632	-0.5953876610217483	-0.23575789358654822	-0.39576864787484783	0.13838905979494823	-0.7729126344758285	-0.004989882976655746	-0.16188382003004192	0.2070783735739429	-0.16026757253634566	-0.3480768807846511	-0.5615618359161801	0.12729871295903325	-0.5993731980216832	0.03241114220866149	0.41070608757440735	0.6406153234047715	-0.5752872781662167	-0.3283992439117705	0.05656914305261196	0.32695069894697515	-0.1749124308842077	-0.4444196648507008	0.40358802060354415	0.32186699992198975	-0.3432735340387446	0.2827495328635574	-0.18858072160007858	0.030081862229986822
-0.07035075206122834	0.019161018657582234	-0.22788815271634572	-0.29520856456718086	-0.5697597883738026	-0.21346078429222634	-0.5197739879658793	0.33165526219335534	-0.4226888494126334	-0.3456826904858519	-0.13584958411175002	-0.28454732728189713	-0.1753049355618925	-0.3115102008269063	-0.5882618252821713	-0.23706147820510592	0.07543550478251745	-0.6096025778104222	-0.10671384705946955	0.11790064893762846	-0.5244791997117357	0.21200801048226325	-0.5700961849491797	-0.14760150289753907	-0.5212459872947302	0.1342080389159342	-0.7850268000206965	-0.02600946586773204	-0.16800726875650762	0.24804294148504719	-0.22051400420237927	-0.37995826083231293	-0.5942356128104982	0.128022013263472	-0.6461482564398658	0.035592066727910224	0.38593110082395615	0.6142914100315693	-0.6266103267629115	-0.388439042785261	0.11709787366455286	0.3201865919353869	-0.18797891900262415	-0.4998871321293958	0.3458768714729616	0.341676053060367	-0.40635377944608714	0.2776039810873672	-0.18149503392039706	0.06426832444883676
-0.04936370522727309	-0.04429820706122302	-0.19225188605667118	-0.2723980312799216	-0.5438359928490005	-0.24579075553805713	-0.5495683435696078	0.3492517402860924	-0.4444640489355988	-0.33184879225541464	-0.1655510598993538	-0.3042912040329871	-0.19473664508284477	-0.3280826679761553	-0.5282776538179819	-0.26933586088632944	0.06512791395863764	-0.6618087702816883	-0.13239592319544694	0.16564174454599562	-0.4942632080666107	0.18014853299143213	-0.5885179182073889	-0.06803392189235444	-0.5399229451012169	0.09778182824051072	-0.8459502873140137	-0.05868272739035977	-0.12322734281882172	0.28962345673110673	-0.2522681461877484	-0.37595991046410926	-0.6475719014416088	0.13775148654631	-0.6971459218664564	0.0754443815922479	0.35809258948084677	0.5857286429589031	-0.6643353929146716	-0.433147103701117	0.14455633308135316	0.30078863882523155	-0.1775120219953301	-0.49587330105705546	0.33491029758768065	0.39231931887611177	-0.42808706255024653	0.2955499684322609	-0.19280806780873488	0.08359265504699784
-0.046451501802868854	-0.16051018459949593	-0.24236241690598842	-0.2715996143177058	-0.5353364727132767	-0.2779422315126939	-0.5960345204306292	0.33574227411389734	-0.42566088320900014	-0.31036461497082946	-0.15243068737642718	-0.32037402639022716	-0.2310055284635189	-0.3566563767113201	-0.5099147402128044	-0.2878920325566118	0.047761191870782635	-0.6837513279230408	-0.12886783285146572	0.17681087682418856	-0.4812145769324335	0.19691308538076424	-0.5643681478709727	-0.031757430662815486	-0.5349326468341017	0.03941531986606625	-0.915574772978764	-0.07476432798974315	-0.09837511074702131	0.26766235648678516	-0.33743484889889885	-0.4076521565254871	-0.7002197310486735	0.15995424788619422	-0.7068726816208212	0.055645285883299686	0.33562750255351637	0.5531528581009139	-0.7139570833298625	-0.4134081012940346	0.1658949598562514	0.2836086222573373	-0.15672226251951732	-0.5405459899530748	0.30972213940302334	0.4601131505428818	-0.48901025728771863	0.2914286545219567	-0.24033078492463322	0.08965903661933945
-0.008299602469722805	-0.2358050681915409	-0.28994769183975894	-0.2210741511702977	-0.43586277198089374	-0.24631074654682653	-0.6347869647892332	0.32087360137634346	-0.4114849107484605	-0.23548634521172968	-0.1038591902669532	-0.3419628491338335	-0.29117505138753785	-0.37149264265826326	-0.46011498893306735	-0.35888315527391135	0.05458505557737607	-0.7245410498828908	-0.1323421105686559	0.23739948767541091	-0.4302824543815461	0.22320984399340443	-0.5569374225086723	0.011257786232917663	-0.5194403554788756	0.007817201314708365	-0.945745727156266	-0.09284287950459787	-0.11851822005253454	0.30589626976999384	-0.38015329331849307	-0.4245402051770443	-0.6939160714679661	0.15487324535723807	-0.6715106000602473	0.05251443494955682	0.3637863899332975	0.5571009815761074	-0.7525485664084183	-0.41415455623033254	0.1845458563650177	0.31220441815248123	-0.14981905877805154	-0.5297831489610364	0.2987926677846283	0.4926913805316965	-0.48790826921425434	0.3274231545085275	-0.2312985090736949	0.15930057291181227
0.040612336302374694	-0.13765524863611303	-0.24487974645936755	-0.14469148326355888	-0.3437762585615082	-0.23296032511473658	-0.6567106075633111	0.34139179672122333	-0.3459253299571933	-0.17046023110728517	-0.06876223516079441	-0.28889879759821113	-0.30045721667469316	-0.3142606178782645	-0.3796346911514156	-0.3617769607053102	0.06414487111323983	-0.6999102994602863	-0.0832157788037303	0.3175294500928659	-0.3169906133475696	0.2917745829877643	-0.5153449385500827	0.07554565122842434	-0.4662733118812142	0.03625078563063792	-0.9720384572433485	-0.07250049023661029	-0.09365362807846031	0.3710052948552516	-0.39210692010556614	-0.39311237277085365	-0.6897357849029774	0.1862207101206667	-0.6113964094476956	0.08876645901603562	0.41360087318689676	0.588054408680862	-0.7262561406851852	-0.3876141820082316	0.24753454237211683	0.34646494386502225	-0.07760223186005336	-0.4872816536026069	0.27762011648522533	0.5224144441274947	-0.45758633657586534	0.3764140047398334	-0.1976471794488017	0.22749881123002016
0.09293594173089624	-0.02072673632418758	-0.21662979710664745	-0.08110127740831266	-0.2790979873921471	-0.22498757700351052	-0.6454220628935756	0.32245137251266687	-0.2901292285294397	-0.08859016981209825	-0.04119797329555647	-0.24255304945591966	-0.27204541833842805	-0.2588066167317934	-0.32900565083119665	-0.3209691156917964	0.12099733158166384	-0.689263507757476	-0.008350307096500998	0.37861206612354603	-0.284246551490216	0.3484573987755761	-0.5005266849912519	0.10080923627070411	-0.45585871196548666	0.03176682839879661	-0.9792298251791596	-0.03965711068171663	-0.07221979183550589	0.4124311449114767	-0.409826167649857	-0.3731249632917656	-0.7102410971084835	0.20022064236388304	-0.5919932081401713	0.0529688527380209	0.42396805931307496	0.5727486221060578	-0.632492504652763	-0.35176264204912794	0.26791046828943	0.3656878598210317	-0.040853910115478884	-0.4860204409537715	0.27650419445812197	0.6109368755781299	-0.4505406107698534	0.44212459916242536	-0.19032703715208035	0.281203520587139
0.15179747291111176	0.1298789103494217	-0.18957407709039342	-0.05087186754852359	-0.2680985993547023	-0.21031167872504103	-0.6169856509335554	0.36851877795130866	-0.23317786901827478	-0.0021000041160752604	-0.008789927412450526	-0.21383850680829627	-0.24137691450515542	-0.2624244867980038	-0.29019288050908215	-0.3255550190359449	0.14363603513141115	-0.7145668499430688	0.02647431011197936	0.42084678980747664	-0.2555117999500594	0.39593098331003335	-0.4937370659521102	0.045055828499426874	-0.4555446890409902	-0.016196591625901875	-0.999302547897614	-0.033035985725685946	-0.08753017935199478	0.46866957867484355	-0.45020214970711514	-0.3956245497685179	-0.7753465386446085	0.19076872406749149	-0.6374520995133811	0.0015869696270353838	0.38754780267449174	0.5220567793965716	-0.6180875109592	-0.37130601148195497	0.21814426272065385	0.32708461435874303	-0.007404211622631708	-0.5180300776339137	0.26255088808853494	0.6836606554983595	-0.4576288152496115	0.46755493317250957	-0.17332390293795674	0.3084987997441806
0.156640972917868	0.19944021058872172	-0.1445781266152798	-0.04613946654008398	-0.2635027691670476	-0.2122746386828281	-0.6226688492845257	0.41597969532330026	-0.22964016171931861	0.05485696494852062	0.0021517281378545883	-0.13981195812705954	-0.23493280412260759	-0.3092156275881941	-0.2533312737007797	-0.3484544093843534	0.17915591358343957	-0.7160633991646803	0.05322815439820968	0.4785655847917202	-0.23684850125151372	0.43176316887763255	-0.5097653046381492	-0.07380570725139943	-0.47417128468034087	-0.05158738042136797	-1.0363534571751636	-0.02358559236952563	-0.0938037126060699	0.5150609953520741	-0.47687315342047204	-0.3947571629730023	-0.8377770907158848	0.11739488020121422	-0.6931554111256376	-0.059973746761582125	0.3831047229061297	0.4315571444959616	-0.5736336918406051	-0.4037117931029628	0.16641840498363586	0.3176901544964947	0.021763944048232765	-0.5264762398955453	0.29301441782024584	0.7083107733318074	-0.4581799848180532	0.48891064796191347	-0.17694167525913893	0.3347079368127146
0.1640715965555956	0.32762032009773095	-0.17121451092122705	0.02184396449382394	-0.3017385454092772	-0.21709474304309256	-0.6424585806184908	0.4320561805480006	-0.18649798272488555	0.06401579047909733	-0.004076080504115788	-0.10181447268448321	-0.2668771798760946	-0.31639761486758994	-0.22998680503004948	-0.3854295103620643	0.18776692709211584	-0.7547856370598959	0.028418291254802042	0.5296120027671358	-0.22831054836421974	0.522830129282793	-0.5404194998224956	-0.1335744963975803	-0.4575384383635005	-0.07941952640616756	-1.057982212904105	-0.010003865149673653	-0.03886571269971137	0.5441109167971482	-0.48022092809085415	-0.38746706101953626	-0.7897249540256814	0.07908783108916602	-0.74100135804129	-0.139131698120499	0.37952700047525456	0.3726968463816346	-0.5156713899532098	-0.40261979120139324	0.11674930291730017	0.31051243229189024	0.05071372477321219	-0.6007977879334334	0.2859477202877411	0.6939079548926735	-0.46122241743162445	0.5292903883653597	-0.13597796505563223	0.3620093842930856
0.20376141249754748	0.4233553696099531	-0.20073899854273303	0.06753547283933191	-0.36116340357612664	-0.23639687761215616	-0.6296334155098222	0.40636928933018046	-0.1687699829603201	0.08607732358181042	-0.04347489299752925	-0.09819645472967826	-0.26508231636609314	-0.2473169683233029	-0.17698892747214864	-0.3943988008807839	0.19166264857045098	-0.7783612021936281	0.015562678933724155	0.5783919643702689	-0.21437186667082758	0.5948159294367527	-0.5564070960138585	-0.14132803325461177	-0.4448368035637049	-0.09600658317789564	-1.1012644724019167	-0.020534543851021225	0.032888817100205164	0.5644819503529946	-0.4453374791067774	-0.33839354636405317	-0.7643926588603704	0.0328798032807448	-0.7639442283394211	-0.2019705427791493	0.38233285608468215	0.3576726547597132	-0.4567281877664591	-0.3261803874821006	0.06415719826656105	0.28412078576590705	0.07099704022558906	-0.6135452487141677	0.2736167818882486	0.7297412924200184	-0.4346797995241056	0.5277027689181392	-0.1024347617443011	0.37949432884638457
0.2562437068551834	0.52748544842381	-0.17300642257806417	0.0981676954460388	-0.43949892544257885	-0.3035451234883833	-0.5953900077049974	0.3855013906717572	-0.18747590586179447	0.11240801931355644	-0.06573473941777795	-0.0819859404962259	-0.27721041926168766	-0.18704845604120343	-0.17106356758971714	-0.3953076131128541	0.21762823419923025	-0.7743979884301617	0.019862083595042216	0.6091948996451849	-0.21630058173584182	0.6536313848945329	-0.5808787549081076	-0.14864876062542234	-0.4050655039281931	-0.11389677004829901	-1.1684162164105047	-0.02910636811134688	0.09969408888965947	0.5558695413611523	-0.396827650629515	-0.25962189474237574	-0.7088436307368406	-0.004356779450536361	-0.7977363612833072	-0.284106495452053	0.39978707937794755	0.31207965070325083	-0.36878888227224105	-0.2802186734766931	-0.012371591313260932	0.2451490031722178	0.09699759761225761	-0.6210698950231235	0.21886953307773474	0.8245383340596142	-0.3971604816825285	0.5135268702094202	-0.09334289821957541	0.3510657323835914
0.2864351475363612	0.617382653770594	-0.17869228944823237	0.11682496115519833	-0.4908245233789602	-0.3273412394786123	-0.5694920824999916	0.3520352095099274	-0.1577603967370461	0.15157639147191093	-0.03059857165575941	-0.07197098721932312	-0.2712695350612632	-0.14568794844668656	-0.1841200291911214	-0.4161885365148966	0.24031885124755464	-0.7873606258017637	0.004941411720861802	0.5896010756454306	-0.15051425025579007	0.7491841803430848	-0.5620299270915616	-0.16116095969528157	-0.31689068108600105	-0.09219937549977929	-1.155746251135582	-0.02696795025059375	0.17463041067489637	0.6217434807799955	-0.34357935603488043	-0.22076381065142853	-0.5901164065188177	-0.03114540250280462	-0.828890634467703	-0.3847694243941329	0.46293650257785507	0.2921234915114955	-0.2530394419690559	-0.24209759564374878	-0.07950376744144642	0.20881069052919404	0.10627853281237742	-0.6015107591655301	0.18179152536644638	0.8988632871982392	-0.42404210983203805	0.4945627356103307	-0.09469627806062347	0.3385623516601207
0.3701418138097391	0.7337205795887529	-0.11555794946006943	0.14602588655759197	-0.5464329092856978	-0.34295085225499616	-0.5564218749293006	0.3076829958621468	-0.1499926265451841	0.17770834598521634	-0.024746475999054173	-0.07700681267622551	-0.26806225993967414	-0.1129205761018844	-0.18126188647317218	-0.42257700113701874	0.2448463710489995	-0.8222697787685694	-0.007828997274463807	0.6126749831423658	-0.08943555132985355	0.8058641618870439	-0.5568386031859031	-0.2035404409469695	-0.2361112462397205	-0.06862752055301986	-1.1447271863575381	-0.0053586005624326385	0.24955084115720982	0.702511135295034	-0.2905088344022402	-0.1435924641463503	-0.49381747211246674	-0.07523168259758255	-0.8572426595476916	-0.4330933136382861	0.5104137229304684	0.27446876267540044	-0.14668987139440126	-0.21897031348148582	-0.0967601938002568	0.2101186736468196	0.10449668617946335	-0.5984329009872121	0.13373381527544054	0.9311877952830508	-0.40789740530114366	0.46874970816571837	-0.09257372717414587	0.3331876394291334
0.41013665544968614	0.8736573845779126	-0.1420589971892688	0.1523412811097531	-0.6913642901879677	-0.41972575560788916	-0.5331224208319922	0.24330611532341848	-0.18955513729557322	0.10211058270112927	-0.06179646144451358	-0.14688469506693733	-0.25892113874608186	-0.09233147884914758	-0.17154508029515908	-0.4371648600959962	0.23548868679482995	-0.8454296806304246	-0.014832486432026731	0.5834625358314229	-0.0851780067282516	0.8189144377072772	-0.5915139667934821	-0.24555056257280775	-0.18113575646980604	-0.04920770304766048	-1.1654763555006973	0.01935028862775205	0.32841408046483994	0.7120055428825909	-0.2668430505256341	-0.08573544895909502	-0.47112635106681217	-0.11579697701566254	-0.876573948083375	-0.4670990366589799	0.5116792652817339	0.24827695557639026	-0.09828206686576185	-0.22461233016600715	-0.13103431722684378	0.17990078686428132	0.09920690158605341	-0.6429033816045845	0.0927893232515732	0.9446478036567388	-0.4294666247673081	0.4164973353743613	-0.10971359952544461	0.2780335614312355
0.43438191151410893	0.9364579377725464	-0.18238375899047043	0.1190414692918	-0.8204697953249014	-0.4832472935698645	-0.583130227026933	0.2058112214483737	-0.2759812966369666	0.04259010348981284	-0.11289803030545083	-0.22377152955601226	-0.264844427625453	-0.15929388655477467	-0.17818943056829648	-0.4437441250762326	0.225072850803704	-0.8989398236018566	-0.06402720507683252	0.5046377700797182	-0.12827017200470436	0.7995964892651013	-0.6206559128116449	-0.2936410595772224	-0.19483071095435306	-0.05750997675153006	-1.1898768917016007	0.013422491304501535	0.3502734504860755	0.6980499942668397	-0.2440976571279479	-0.0725778390067774	-0.43027278744081005	-0.14162171728655698	-0.9501763200906204	-0.5437493028557722	0.4821602049064035	0.20066539082681353	-0.0972653061294159	-0.2524956947992583	-0.18085096817523244	0.1502547680442613	0.06594444799361424	-0.6528536722353293	0.06230067813920115	0.9587458824519383	-0.46041110986941486	0.3554826025648401	-0.14151794462177955	0.19250851284553674
0.46101622068717474	0.9346006900805467	-0.208554993905041	0.11006108059977568	-0.8965144420902759	-0.5538947861198997	-0.6309045732815641	0.16750058300110832	-0.3299465687653941	-0.021692617829198995	-0.17398635341945828	-0.2860808395089569	-0.2612644132226716	-0.22342331107225294	-0.1875147448451761	-0.5056839465945706	0.15861970672606826	-0.9715975447969193	-0.09654034574536347	0.452304969084185	-0.0940056751553707	0.7908699812715855	-0.6548710872580796	-0.29813138712466175	-0.09813312819250342	-0.05511076984383399	-1.2443411405736502	0.013392385453934105	0.37604737812743033	0.6864935198193737	-0.22399533059475116	-0.06809181726960298	-0.33021822719798644	-0.1672741027011611	-0.9670706107785435	-0.5681078488929404	0.47698060229216965	0.21420512510452494	-0.14530415950478207	-0.25527757745840607	-0.1976666965636132	0.13769645167659267	0.07380966306583585	-0.6849471761873465	0.041220882507012724	0.9578652755357805	-0.4732892863040277	0.2805416861258944	-0.14669463519633422	0.1356088691002678
0.4988825526076811	0.9401765661743667	-0.20757035973656435	0.10438868706810618	-0.9748266230283844	-0.5923740353643889	-0.729212546014226	0.1193008514957895	-0.4082863544532939	-0.08915016722000782	-0.2045423670775821	-0.3366233613979118	-0.27883172252481986	-0.23634473132019007	-0.1940901361886474	-0.5489788910129765	0.09259346833354065	-0.9950404924374693	-0.10994529529826569	0.3727369173483924	-0.09194304422640122	0.811364527400473	-0.6954406576863836	-0.3061468930437057	-0.03767482778568597	-0.031480490869833865	-1.2994838982070651	-0.006259743170734017	0.46308404423863864	0.6987473443332867	-0.15788121622292017	-0.014339009584711395	-0.21061596767550544	-0.11302158243856138	-0.9513590829813413	-0.6101756695479771	0.5192554174656616	0.22781566370989542	-0.12116271648152606	-0.23691998871640566	-0.16879646011410926	0.16435161304148888	0.08008910432889557	-0.7146903418228925	0.05674532717818646	0.9552018371008953	-0.4477031991932062	0.2564188034252862	-0.14056957427540845	0.09310146825472218
0.5447093577121087	0.988119790414762	-0.17802918868027764	0.11226371952154068	-1.056752862466805	-0.6173331645624998	-0.7862308638960924	0.08989644735451001	-0.48747814714050186	-0.14481280265311436	-0.23971959636804505	-0.39252304015704725	-0.2798159344032552	-0.2674342968825454	-0.15704844025480819	-0.5587498777732461	0.03199163827106811	-0.9974222823044709	-0.11872235894714674	0.28746642022508795	-0.08671215993068535	0.8013200960154038	-0.7201942593722702	-0.30570645514210293	0.02912762444008492	-0.004966131277241206	-1.3299817327452856	-0.0034528367665566176	0.5537403960157219	0.6860064601426138	-0.09895157317662094	7.509897839839685e-05	-0.09109493022329385	-0.057109096729835294	-0.9549750458751667	-0.603997840936213	0.514371108066723	0.2646419099986633	-0.15030581982099195	-0.21286012859430975	-0.15501062522908798	0.18775863631235878	0.10273516700161842	-0.7242116743353317	0.04123800663019076	0.9639778088642297	-0.43196502610196513	0.22563786704544508	-0.0992391863040371	0.06544565607981291
0.6448527718603494	0.98048610650104	-0.07802653460294215	0.0486427476533408	-1.09360876101898	-0.6614358932952316	-0.836976350002747	0.033679050328941	-0.5456683202995428	-0.19629306750827913	-0.27557457543630065	-0.4638635016320998	-0.2845174041886876	-0.29702978833722965	-0.16131640997926686	-0.5833413660344042	0.01245449012567727	-0.9988957217626424	-0.1296452010893165	0.23221926793580533	-0.08076596894701318	0.7529432894967647	-0.7418880618161288	-0.36687511005418516	0.07578965353199899	0.028909381456471966	-1.371822418917278	-0.027730719107619966	0.5595778012895672	0.662021145308527	-0.04194780826905433	0.025814449318417847	-0.04999925434478066	-0.041895452571673916	-0.9517969757663277	-0.6227936122123838	0.523060025417169	0.2886307870341738	-0.19651165219649475	-0.21822180062175667	-0.11331590058765802	0.16129577604009973	0.10414612469718602	-0.7248916819294842	0.043015776018126076	0.9989199398356277	-0.4146764399295592	0.2077182723512085	-0.08964847259080551	0.04367417523668616
0.7015269534425543	0.9274701467046084	-0.004950753890468435	0.0005079796005967474	-1.1485328568367774	-0.6979944821790103	-0.8858533873364796	-0.00015256956980281983	-0.5529928363809924	-0.21298481414565879	-0.2958066225580286	-0.5076326110022007	-0.30035614915056313	-0.3649795514157979	-0.14499125947399372	-0.6711329623898654	-0.004598541885668758	-0.9917307707057421	-0.16911452064769	0.16430377098199542	-0.06816971213375782	0.7303751075017534	-0.8006838170425441	-0.43253849946989015	0.07448616214729695	0.03578814779364573	-1.420501813456104	-0.028879007012227176	0.5304049005229394	0.6182074817952063	-0.019621505593754193	0.0387392483607055	-0.010526493662612314	-0.04398491463077262	-0.9448933237457361	-0.6697805367235352	0.543597155483247	0.3080666329179273	-0.20333472492634982	-0.26544663676946395	-0.11388016882015015	0.18797779242042661	0.12743848428422	-0.737854223819729	0.035058624080362276	1.0306651636590742	-0.41198600690449616	0.17410114112767533	-0.08450063734474576	-0.0058360363894669805
0.733168741182461	0.8193462675130144	0.0196066044609123	-0.053567108687063804	-1.2005079779137762	-0.7068089678707923	-0.9490922102178135	0.009347673137986822	-0.5786706036111541	-0.2510865245746616	-0.3353408580694798	-0.5725429739252949	-0.28097624025479173	-0.40265416048174485	-0.10205148668507266	-0.7198355906421925	-0.038935455295650866	-1.0301505766601438	-0.20017673836637018	0.09822084069806977	-0.07324740974607126	0.7044987187841902	-0.8473228215043328	-0.5305252115602694	0.10444720787271582	0.02382100526237709	-1.4373995688854326	-0.05785371426369475	0.4642123267461968	0.5732582501775737	-0.03816289195912709	0.012224907037347372	-0.010271630627289904	-0.03427366643757908	-0.9336746980238491	-0.7280303500833275	0.549029866567734	0.3064872676451531	-0.24690010865842052	-0.3155273235963455	-0.0877072628923484	0.22179557004374764	0.14707399278276614	-0.7624406237741364	0.04053477597167847	1.038665799665629	-0.4053221210776405	0.15039343512394254	-0.045169465037213315	-0.027601827228359254
0.7391577950612023	0.7083097636526954	0.031774954905558185	-0.11064339702933779	-1.2873108091554735	-0.7458528258415325	-1.0135855994541902	0.016348925303266582	-0.6296384988644755	-0.2939215464276629	-0.3942303473733414	-0.6143535709586195	-0.2993450516215584	-0.4518542904091355	-0.11487273953412688	-0.7894526160435994	-0.07473588754850055	-1.0788587191021293	-0.21706717660037733	0.06464406854522156	-0.09820736704298157	0.6521552591642867	-0.9083341732976512	-0.6121158173986903	0.06563619626527478	-0.030394617693739644	-1.4889260191843352	-0.13501421960649357	0.3977849148262534	0.47307441614708867	-0.07636992459959406	-0.010767513394225988	-0.04168166064887781	-0.03473882267599069	-0.9612319379128327	-0.7443823801660644	0.5199007300519828	0.3151993287800242	-0.2987248753042416	-0.3462737416407793	-0.052362226553132385	0.2589251465342807	0.18282533997386574	-0.7959552869278708	0.0018508109083411218	1.0379994170483655	-0.3634939678476138	0.08632832095962731	-0.017650978343427152	-0.04256435603409569
0.7434164420788438	0.5938360463986545	0.018723109289176487	-0.14591505942071448	-1.3211599044549749	-0.8048583846397612	-1.0495060166084818	0.004574753040201646	-0.7059488068106294	-0.3457112438128047	-0.4294149445590293	-0.6667662595130576	-0.34816995610584256	-0.48842535499751927	-0.11484422938232697	-0.8607751288565713	-0.12370798938715921	-1.138246124092006	-0.23857989525644813	-0.02228452808104795	-0.12169816932508495	0.5897823123541741	-1.0102314102492653	-0.6616407270974496	0.036049904312957834	-0.0697031992392276	-1.5013113820000834	-0.20710069288527314	0.32584675219255593	0.37458945712283936	-0.10249290246799961	-0.07649046391321328	-0.06896236977522759	-0.02123051610812133	-0.9545695980900353	-0.7625279208976511	0.5038283421909101	0.3279707607788823	-0.358548462575335	-0.3961176891241143	-0.02330802190342662	0.265460266583938	0.20862541057510975	-0.7804414765567531	-0.0035061856258611136	1.0418406707203351	-0.3626475539434652	0.03661471814109553	0.014424194911668575	-0.0434364911840067
0.7506130867378472	0.4562115561162131	0.08364693802871036	-0.1878430510757454	-1.354556289109586	-0.8609026300248865	-1.0918256155574657	0.04744555395241566	-0.7718691185203028	-0.32183714048368145	-0.49696033099646486	-0.6933774909020753	-0.39997761941507615	-0.565136099400693	-0.15002404609440792	-0.9006590984518477	-0.1721521198998625	-1.20491655475548	-0.26585392826832427	-0.09905449097383542	-0.11935300858557565	0.5459146589760789	-1.0207961364367306	-0.7257915769903306	-0.02157404295223757	-0.11884384055522557	-1.507363308930866	-0.29182410281521154	0.25636997581165344	0.31666680084490534	-0.11505396840450215	-0.13378779689615858	-0.07880142322770241	1.3077539421790102e-05	-0.9371223256659402	-0.8150334552673841	0.4935922708128359	0.32773204242376347	-0.3656589739943682	-0.4113599985863267	-0.013703362546391273	0.2635432500806539	0.24601747378250086	-0.7677861570977667	-0.04145509770178028	1.0488388039531582	-0.3109349760982415	-0.011283882393784994	0.0058313134739265745	-0.047883234475721126
0.7390084501780054	0.26441146824792205	0.1048381174724941	-0.2648916431335272	-1.409232728039574	-0.9068521320805741	-1.0924841671741512	0.07162308558731963	-0.8365890474794269	-0.32567737428051047	-0.5467446747238276	-0.7043164690286601	-0.4451441047459654	-0.62098005006117	-0.19214173697163725	-0.9836304752338971	-0.20240995777270498	-1.2916332404997326	-0.30956099218648453	-0.1302425180577905	-0.14605289224172896	0.4862919593373139	-1.0651092289889246	-0.8148364461262532	-0.04391855151840875	-0.17499178106832686	-1.5315957646939233	-0.4145462900668339	0.1612711220173302	0.2378336822437718	-0.14662935473594682	-0.17400458191076681	-0.15158452872081943	-0.00928029235898491	-0.8914373523593397	-0.8482016975704953	0.4846855889677128	0.3476337367480888	-0.3978589209176909	-0.43120684660105474	0.009612532645530686	0.24615342870470794	0.26263905955717337	-0.7811032900786217	-0.07496515164789405	1.0351461613798898	-0.24274839623473557	-0.05147582893678624	0.01077527425768765	-0.03233352912092897
0.718064999203697	0.07710157795028726	0.09981889573484815	-0.34090157228726625	-1.4653638194397536	-0.9629827664928182	-1.0701355288800032	0.08262058370620172	-0.9226629346961065	-0.29285111113087237	-0.6092604378535375	-0.777231585175481	-0.5186693209248231	-0.6883186575562052	-0.21556603406740735	-1.04890595564453	-0.2290261189474835	-1.3717905811850604	-0.35821500604168055	-0.2037215627809669	-0.20915012784874737	0.4214899367160826	-1.0935160103391073	-0.8898449021013578	-0.1303185523411122	-0.23746987807407555	-1.563303159683636	-0.5195172828625825	0.08219246727007253	0.18111361565241138	-0.16368066367685763	-0.2331225828161418	-0.2568143250774895	-0.03527299708889671	-0.8576960301698907	-0.8960019422942229	0.4703655782182573	0.358811781667877	-0.42043206917896575	-0.4798747820174444	0.012471140855129665	0.26598417916175876	0.2810804752665177	-0.7720200955715963	-0.13730109834579052	1.0199695692361561	-0.1986186244187339	-0.09310211453280728	0.025241696365515136	-0.028349439973867973
0.656777372966092	-0.11515466456899048	0.07260250247325836	-0.42399373958688746	-1.5108439884753697	-1.0502491045796334	-1.006508722100467	0.05694701274643006	-1.002417037349829	-0.2916838209364874	-0.6911373049396567	-0.8170922233948377	-0.5911089761759785	-0.7737096104508335	-0.23587155814085675	-1.098897323157804	-0.24052551115359294	-1.4441896943625419	-0.39411923907515406	-0.20439326872268734	-0.265816135745329	0.3700828082017324	-1.132683763065333	-0.9881762072392695	-0.1652254591273494	-0.2910664714896083	-1.5808457046699282	-0.5790558326900661	0.010907613756557412	0.12671759704514451	-0.17423857291956685	-0.2895847831030181	-0.3639738185224971	-0.10918961264119678	-0.8354310686618251	-0.8984012181437278	0.4625294767946103	0.39237025179354	-0.4317297471746812	-0.5164451233713706	0.04489688480045502	0.2910912208201564	0.28494501486736856	-0.7548522705951985	-0.21593792599995906	1.038867750697399	-0.160160914057128	-0.1320282289462152	0.050257764557194065	0.017359908613558465
0.6223378064014006	-0.322950401510077	-0.004436615081214334	-0.5049735187806244	-1.5145060418468894	-1.1330038801321056	-0.9684850238138152	-0.015569999952276325	-1.0337129088945338	-0.32715283914905946	-0.6990119844184877	-0.9001635481380841	-0.6353151792650648	-0.8441210627931286	-0.2922159335585807	-1.1531900671654067	-0.2644443794874033	-1.5148639208360413	-0.42168812043798887	-0.2359987235691121	-0.29600926370636427	0.33480033711231083	-1.1284430090494368	-1.0925507121166083	-0.15942195998500558	-0.3311683032077727	-1.6000048122476986	-0.6823661740775216	-0.08056449157059149	0.09104013654443874	-0.18316583450978843	-0.31778420209754205	-0.4606766433397705	-0.13260638235371963	-0.786232985353353	-0.9296378718859571	0.46542198215061104	0.4026293469288172	-0.43842285421100985	-0.5460277726907894	0.08061104865435224	0.2865066860430715	0.28293433916881944	-0.7335278678542624	-0.27573450793157606	1.0261922411901498	-0.10416031888422436	-0.16542203774111117	0.0657032792106483	0.020688501300825703
0.5445159083509029	-0.5720858878513099	-0.09430339027058667	-0.5906004941390538	-1.5189959927785037	-1.1971544461663268	-0.9332231582762089	-0.07735203716504192	-1.1004541232204104	-0.33636914869028645	-0.7425952922827084	-0.9886057520459598	-0.6516788278446014	-0.8853703960892526	-0.3250687754392062	-1.157158379876712	-0.30306691788631107	-1.588574939480146	-0.44446767801642995	-0.26378412646251354	-0.3334665107268263	0.2886640003593127	-1.1317455020453866	-1.1412439699087138	-0.19027471231677745	-0.37709178294862433	-1.6011122870344867	-0.7727351947984984	-0.10095833032222874	0.06938700996759486	-0.21153337688066856	-0.3620503602330313	-0.5468649978305151	-0.1579578914433081	-0.775312652461022	-0.940716189498424	0.465520033179628	0.41468810034321857	-0.4340414709396908	-0.559410266414391	0.08930720676179726	0.32442249106572085	0.3197908029743614	-0.6966040768740417	-0.3381109817209939	1.0200469605535103	-0.04070290615183768	-0.20892524683963282	0.08361742606385798	0.04590238488088984
0.46718382867507574	-0.754129008282617	-0.15199557306553305	-0.6696202735853501	-1.4942923229812917	-1.252895725415137	-0.9183725640673854	-0.11520224210918391	-1.1704356549725172	-0.352487313076977	-0.7901131113872413	-1.0273226620726394	-0.6854829586521343	-0.958534887728911	-0.3752603037215946	-1.1674833571504535	-0.3274784121853433	-1.6657726160166244	-0.43588007965770864	-0.3041981889866867	-0.38363923234186986	0.2446391752766531	-1.1150402755194606	-1.176061500924816	-0.23846241882487704	-0.41013015891642846	-1.5983982519890243	-0.8536489690343982	-0.14064421082281733	0.03557638544243654	-0.22989188166819483	-0.40022237526327287	-0.5955740981399962	-0.18302988327885847	-0.794724693802864	-0.9336053648047254	0.4786394888877477	0.4195343147175244	-0.4647010089440123	-0.543059543762489	0.12959315995512283	0.36082026838576947	0.32069938213750715	-0.6712833411849287	-0.35619205798265163	1.0196268800923973	0.032846331272441756	-0.22258141335079604	0.10442045395868708	0.08777005386681494
0.4231002185505773	-0.8856351095005369	-0.19614904469715796	-0.7226757871606975	-1.4905390570052934	-1.3234395455203383	-0.922477025306263	-0.20394330367668165	-1.2391903286158645	-0.35046971235306174	-0.8127783990082074	-1.087324402642312	-0.7778032152549528	-1.0332813401884562	-0.429605562738102	-1.21779774632264	-0.3540559143718197	-1.7009852555106324	-0.451305244908054	-0.3293702589164579	-0.4463980854243573	0.21328986167932662	-1.0880745609090716	-1.213274509000835	-0.24837487830945232	-0.4163633351810724	-1.6107735093551352	-0.8999361854906136	-0.12052052422087704	0.01885355096961848	-0.2222277716867204	-0.42883070000620416	-0.6854776616768661	-0.22562930098655096	-0.780173452914701	-0.9163122392375984	0.48044431189860665	0.4717116577154904	-0.4478400548016821	-0.5070263464736954	0.1600583489558798	0.3655774425477656	0.3545708462838165	-0.6330504922272923	-0.42495747077928925	1.0079819205636376	0.11154421799703482	-0.24027870071834373	0.10845932738881955	0.1298185673305803
0.3745656746034885	-1.0031672599414503	-0.22634346568003308	-0.7781339043249449	-1.4551435379015392	-1.3901238171573542	-0.8916093326683627	-0.24771122290359035	-1.3232787304784652	-0.34999675856740575	-0.8502569779543607	-1.1520305807566495	-0.854102157844647	-1.0950811707657084	-0.45839131267215966	-1.2725541017267132	-0.38736118506539563	-1.751129275907959	-0.4679938857915952	-0.3898149747749134	-0.47237612991138594	0.18416285292113005	-1.0739809049696052	-1.2823735202224293	-0.29777423930924074	-0.41139272134548455	-1.6196467128377354	-0.9195931202405283	-0.0898308868752314	0.03486682496626564	-0.21039575650725081	-0.45580557293647084	-0.7554543462350025	-0.2740639942981109	-0.7258478671318488	-0.9161838004907764	0.49015136377128676	0.4946761317125299	-0.42431613809310437	-0.4892689419829394	0.1982684450525894	0.3848015573883925	0.3588616816566879	-0.5956291740117194	-0.4715811782551592	1.0104777173271222	0.1852985349688078	-0.22492731395343468	0.1268945645430743	0.16566630152128606
0.323605689536905	-1.1399984283296865	-0.2590997630639279	-0.8440256501557808	-1.4851246879780649	-1.4415535144589808	-0.8813201017890627	-0.25108007439158736	-1.3872525205687847	-0.35456780659153836	-0.8508780059769672	-1.2091839982310977	-0.9286598674629104	-1.1286636245771071	-0.4926011189861656	-1.2991657306215896	-0.4029054119904344	-1.7462331307591135	-0.4974518145740704	-0.40325056342538856	-0.4869615272404646	0.18425947487065733	-1.0338911482213038	-1.335115250218324	-0.3294624111193899	-0.42190081751257946	-1.6602933060831908	-0.9682689456916119	-0.05660040676217385	-0.005462801639201836	-0.20764737543465003	-0.4635967352081919	-0.8241673297066804	-0.3080791265595718	-0.7011349419856525	-0.9086308260370626	0.47573558224930323	0.5249979981204894	-0.4045800273592561	-0.49144513088697395	0.1872298025671109	0.4057940270397413	0.392001589734282	-0.579143731690519	-0.5182772351514565	1.0223073337385227	0.25038098867384184	-0.21279786077259105	0.14623362079636495	0.19787102793960124
0.256258529447463	-1.2711216815811128	-0.31316620628063735	-0.9007047484058003	-1.4986072518709288	-1.4941514224384502	-0.8941171891156247	-0.3591143737936915	-1.444284438434051	-0.36173003759027533	-0.8495189466517786	-1.2499537537318126	-0.9559509142293667	-1.1569038104170928	-0.5188504157484174	-1.3145921069438582	-0.4196845174560965	-1.767562986728646	-0.5262583863530969	-0.404269145958457	-0.5128219870664594	0.15120961496164886	-1.042931200251356	-1.3869459515529166	-0.36131351935262684	-0.4048708992999347	-1.7065383184277434	-1.0162925952229078	0.0017665831749794857	-0.021389246055590953	-0.20526341659246766	-0.4774054461455622	-0.8808830613947602	-0.3645571406115687	-0.6950397253615502	-0.9109958390356852	0.4765678758677031	0.5790619114200743	-0.40777238856917836	-0.47461652715481684	0.21995764629780648	0.4014336836861173	0.3972221448235708	-0.5462636075204209	-0.5218301796226656	1.052056338558015	0.31927057303467554	-0.1732555794765343	0.20412302051554176	0.2484559328874231
0.2290846488515025	-1.37419697074183	-0.34206949382293067	-0.9351817134372767	-1.5025909938000488	-1.5387752402369852	-0.9503558380388997	-0.4185355765618364	-1.4824955403339117	-0.3860217490492862	-0.8833400692941655	-1.300382880346964	-0.9991354625968162	-1.1474484124131712	-0.5444758153554459	-1.3487955816668573	-0.47193821513034734	-1.7416881238187034	-0.5337394625734293	-0.4225727654163246	-0.4992523905590904	0.12050315940184449	-1.0156798269641025	-1.3968680458839304	-0.3978290530068033	-0.40474371960996314	-1.7423559503822026	-1.0262138948459072	0.07005504323728004	-0.04094489558432712	-0.19996511138791842	-0.5255278629172128	-0.893603597517808	-0.40066499596675875	-0.7189006889598797	-0.9049141517080921	0.4652270202208215	0.612802317379493	-0.38945151591163396	-0.4576531164131028	0.2309435743524421	0.3997252731062674	0.43491853907256794	-0.5370472770333328	-0.5461494312570632	1.0857432490280796	0.337401477371337	-0.16495915125266325	0.25088588064773987	0.29260603097996807
0.2019418666354233	-1.4300340414913593	-0.3890989542427839	-0.9517714281072275	-1.5285607448330798	-1.5488873694694614	-1.0612189186668763	-0.47754571246181376	-1.532121018367795	-0.42574735133276204	-0.8921001379800761	-1.2775217577435507	-1.036130680830569	-1.1282377488572948	-0.5693117213422131	-1.3767394656938294	-0.4919978118890788	-1.7053013781460993	-0.5596558478552256	-0.38005098665489295	-0.5305674721608238	0.12390682861052935	-0.9912420755225542	-1.4439103702660494	-0.4238366686120291	-0.39636202031538303	-1.7369598465095186	-1.099019054237375	0.1422739522226234	-0.027801067872769175	-0.20973086386720632	-0.5424678992907651	-0.9163621492538467	-0.4209587956318943	-0.7259213871826568	-0.9011173220871236	0.47389769551935723	0.6095274723718919	-0.35734633038232905	-0.4096718501313835	0.25825550876765746	0.3654046832743927	0.4454318988343056	-0.5015979443863763	-0.5542121676843221	1.1001872108058683	0.37580347396828573	-0.14771155404823486	0.27313360271429726	0.34317652656505265
0.19422569011700927	-1.4535030568919076	-0.40566712794914184	-0.9721312048143662	-1.5324425186132429	-1.57541508534128	-1.1436982969894238	-0.5512809467757825	-1.5694329571586298	-0.45231955538058755	-0.8770870166426384	-1.2889565958066616	-1.065797799752058	-1.130732870162547	-0.6154628859453461	-1.4071888596865638	-0.4978684553983932	-1.6866560304152536	-0.5562656523673961	-0.42089276565399086	-0.5170713660666009	0.08737471364055363	-0.9574310035946114	-1.4508725878855906	-0.46348502531012026	-0.36983824339132587	-1.7337268244433948	-1.1457407021125907	0.17058519123074045	-0.021485572621189723	-0.2363602163785697	-0.5938887018117376	-0.902806638038758	-0.409165426236779	-0.7216592462964342	-0.8924240469074813	0.48881171308413646	0.5991606063287211	-0.3679463575824057	-0.37334793859589344	0.2669046454398504	0.31933634296469965	0.4948302862605951	-0.4677594002336824	-0.5496478753522375	1.0895020765537953	0.4156800890541529	-0.14864341763682085	0.3034532275239558	0.36675108106174487
0.1774812470243457	-1.4766066265062574	-0.4437205889405763	-0.9748358458781385	-1.5553983425914129	-1.5943945131486839	-1.2052014024314317	-0.6243916767632993	-1.614461047518401	-0.443026516634773	-0.9437969610278895	-1.263258147494492	-1.1055956007231753	-1.1025963619322534	-0.6377334722316099	-1.4074717128490317	-0.5037026490044513	-1.6960671072630746	-0.5689822487359308	-0.4229475685129082	-0.529247910964777	0.0394386320410254	-0.9723166075731908	-1.452885355592739	-0.5125703633854121	-0.37461365331743196	-1.745135670850308	-1.1542612923727316	0.22048917951104569	-0.0067720289040297645	-0.24627862804297487	-0.6284706691163594	-0.8926559604492403	-0.41729994301060386	-0.702760626889095	-0.86735570779577	0.5038864887313736	0.6005859634976347	-0.379222837290245	-0.3493588033106955	0.3191661447023299	0.27077168510457594	0.531866444768948	-0.44399564409766984	-0.5933610526919437	1.1108104347934373	0.47643168410924874	-0.12935749572010416	0.3107541836651975	0.417163830995286
0.1731517422028249	-1.5027381754919635	-0.49667059193145463	-0.9275154400595536	-1.5929522340755586	-1.6128145419004312	-1.2840757211577554	-0.6460215253771429	-1.6084782826096422	-0.41551343643888705	-0.9537503803842118	-1.2257949395251697	-1.1236498077495096	-1.1287773509397385	-0.6525836975504303	-1.4491883700946158	-0.5115062419288738	-1.6922005508989197	-0.5834298179329075	-0.482704410452928	-0.5560621130413799	0.05507979323051916	-0.967924895719927	-1.4924165257079125	-0.5249594565009214	-0.36037272810470944	-1.756656914605229	-1.1616467440049179	0.2746237857696125	-0.014642316327104467	-0.25155087803795606	-0.6780849284532909	-0.8900419805997799	-0.4160440917520577	-0.653623516485947	-0.8342958122132969	0.5179784738319524	0.5900278910049757	-0.3782957276463753	-0.30590483832867343	0.3807747609428283	0.22550180195009686	0.5498980589840993	-0.42881258417532964	-0.5665119972600412	1.1192954464445624	0.5262187879287799	-0.11731432620487028	0.336872040424827	0.4614481075589637
0.16536770146289412	-1.542030123325878	-0.5276983712493852	-0.8933296997055195	-1.6379713115225343	-1.6210109276275826	-1.3430516985838736	-0.6814599357811135	-1.6175048811541406	-0.42329956392082985	-0.9581406249190518	-1.2167685290985615	-1.1256317447129494	-1.145300371844365	-0.6716926267943744	-1.4556772559578506	-0.5195031297948072	-1.7355023887719874	-0.6028135745415616	-0.49876950004374876	-0.5480565573693227	0.09748394614643936	-0.9383162577414718	-1.5239662085131773	-0.5183857124494352	-0.3455783746652453	-1.7614548377294814	-1.173794842489173	0.31711889548698513	0.008189793144180463	-0.24788829537231863	-0.7242985152932163	-0.9212446307242559	-0.3786729172278475	-0.5904740443540661	-0.8394224585629363	0.5033768514061344	0.5754324653606948	-0.3691459283156266	-0.3005720814279141	0.4177987190411332	0.1941761457810454	0.5810705017247768	-0.4141701781781991	-0.609636276003654	1.10067271614889	0.5389428007138248	-0.10739373486363794	0.3454360868261475	0.5051681668901467
0.1644114989413083	-1.5792229331616896	-0.5458622012698283	-0.8797531512526711	-1.6500873625369763	-1.6159548630113445	-1.4069424365152134	-0.7316799761376644	-1.6320696584034906	-0.4256429493002901	-0.9619375745200532	-1.1969231342510531	-1.112901178024491	-1.1469241227161586	-0.6837070423474889	-1.4519265226022895	-0.5377601131561349	-1.7510256400110678	-0.6209439453845434	-0.5102737503847693	-0.5488273901472114	0.12668309929361632	-0.934094083151713	-1.5360247745845572	-0.5631236105087039	-0.3449637794991859	-1.7771828358048691	-1.210308468355033	0.3360613285716227	-0.023848965258837604	-0.25355164169587463	-0.7592460853481106	-0.9017771406670493	-0.34814878606492383	-0.5830043449747331	-0.8556824408771172	0.5081300460569688	0.5239909774865175	-0.37873498645443776	-0.3203287976063007	0.446404838367786	0.17620606425025925	0.5990195283939046	-0.3931881156315995	-0.5930332256238026	1.1024201225556907	0.5568618967874546	-0.10299428301948561	0.36206843412752565	0.5233429970531746
0.16807650113813982	-1.6153629110896446	-0.5669617273917706	-0.8486166197738385	-1.6589655756160397	-1.5945209117139314	-1.4797659931975327	-0.7889071215628325	-1.667466712795474	-0.4212052339923266	-0.9400768638171553	-1.1711073804832242	-1.0981422227250124	-1.1389584922115055	-0.7039741965083075	-1.4417622193143285	-0.5207877127489619	-1.736631186794656	-0.642064280303597	-0.5270046666530506	-0.5592532300922163	0.14199059268407543	-0.9145763959942153	-1.543856786187661	-0.5541547010378276	-0.32666764164138234	-1.7732685208228876	-1.245562395867718	0.3378958912091076	-0.0709024574855355	-0.24397753838276767	-0.7990052336637635	-0.9225210964681535	-0.32029404467806233	-0.5379708510887348	-0.8112994679962252	0.5226142352736154	0.49732405133120283	-0.4047851586485433	-0.3330983427434535	0.4512368936082751	0.15660190298590432	0.617721716312564	-0.38001466832056485	-0.6084280977629289	1.1211609830474332	0.5589586932724435	-0.08536399238052907	0.3904986132448597	0.5421313711053711
0.14749605835515683	-1.659516593043517	-0.5913212728183141	-0.8598720210450912	-1.6473691431140913	-1.5829693517162133	-1.5697884676830582	-0.876396688372464	-1.7125380961938284	-0.4218127783499644	-0.9784266204870891	-1.1404613301922624	-1.0594311087821449	-1.1615873268069237	-0.7063785526434401	-1.4102182337934648	-0.523947808907033	-1.7843350765644324	-0.6811154309079492	-0.5639073385978577	-0.6000371431477622	0.1968589770890289	-0.8995618972468064	-1.5507288029496478	-0.5612572478442439	-0.2939920615109664	-1.777164274774923	-1.2741277011544037	0.37185913695696415	-0.06013016268477485	-0.21902404333526815	-0.8406525856919742	-0.9283040412731165	-0.2770620427201963	-0.516669220006629	-0.7944360614215117	0.5557224193622647	0.48420033593449946	-0.43406743884233884	-0.3474969035989903	0.5152690569352503	0.12909469432339454	0.6110040151182146	-0.37130261300389533	-0.6179024898245766	1.1563602947526603	0.582507348722495	-0.08938988670768823	0.43392973812371294	0.5486386034436184
0.22329850463551093	-1.6666297342391598	-0.6292413009444384	-0.8708765654159727	-1.6451370184287009	-1.5558761364718827	-1.6168848631260935	-0.9046452207132827	-1.7230999324911445	-0.4525937679478028	-1.0028427766480394	-1.139145309611586	-1.0484882267126983	-1.1596525431060536	-0.7266350154973337	-1.380183914263996	-0.5161795613433438	-1.8268492295427887	-0.6914026113961511	-0.6046050756225824	-0.6191136212802184	0.26810671437786526	-0.9119021198445413	-1.5433168696260127	-0.5414338101153032	-0.256387578094614	-1.7665943869215763	-1.2693850308620402	0.34107591749410326	-0.08512215796497787	-0.1866089386523903	-0.8578941749773316	-0.9405525625634749	-0.2246226294780565	-0.5312857371599311	-0.7702450991566344	0.5705053221789398	0.43541256181382765	-0.45891624854317675	-0.35660178204929144	0.5180671350931012	0.11957519079554732	0.6335858430329192	-0.38457803328472423	-0.6602408826211172	1.150440116992593	0.6073705377422234	-0.09332036145170244	0.4386324565918535	0.5599387924135406
0.270315040749699	-1.6811018224271148	-0.6732767424669303	-0.8538366058610455	-1.6325088917511397	-1.5498787929648294	-1.6767361015962485	-0.9801954775840093	-1.7872968482418519	-0.4396441423538449	-0.9842436703500279	-1.1404735495105602	-1.0267671547788635	-1.1834393768497253	-0.7481696834902603	-1.3427502229518704	-0.4938887886883159	-1.8779432890602323	-0.69682535464173	-0.6238332093853562	-0.6409729363904767	0.3431497618441376	-0.9392115538384749	-1.5573276399716112	-0.5335254686347075	-0.2171581387055886	-1.7572344719870538	-1.291178282408664	0.33158704394853633	-0.09372371325928805	-0.1407707088350197	-0.8677911415427685	-0.9852080516584214	-0.1729175842942528	-0.5113842534488177	-0.7538920676021876	0.5946384167278032	0.3767828702658532	-0.48067135739891614	-0.3404603684450782	0.5388259923054128	0.12600960453733998	0.5971456855071924	-0.37369468611398426	-0.6892731210571955	1.1706996548220046	0.6354808878595968	-0.06769614296948348	0.45284124038868523	0.5877849357283413
0.30734521861413355	-1.691590986600017	-0.6811110342268004	-0.8707622381044817	-1.5994684178411078	-1.536753351218373	-1.6955330280801753	-1.055557583530695	-1.7766184537637357	-0.4401586053813271	-0.9681177760727276	-1.1772671388371612	-1.0012708307598404	-1.254324556116306	-0.8022795757606598	-1.3150791499632546	-0.4780154080914474	-1.8992589536820752	-0.6722901601142347	-0.6668076914948184	-0.6548005659040037	0.370882837943819	-0.934428512822189	-1.5368172535473588	-0.536179851090828	-0.17974801803901436	-1.7869370695089142	-1.2667575257149328	0.3440882022482413	-0.1381533241075641	-0.11518513255746617	-0.8721202351446398	-1.0029439881847755	-0.1414538234127047	-0.5030112373662401	-0.7295853477260177	0.6041710289790927	0.34333101222111706	-0.5093024211419446	-0.36289902774789484	0.5439457469479171	0.13549529951897543	0.6063693553624604	-0.4063448160005686	-0.7015478495223562	1.173324599828182	0.6738916376378024	-0.05903123273836115	0.47494631932468334	0.5880918571476428
0.338094540979258	-1.7428947893826596	-0.7227609522532678	-0.8773508360050357	-1.603147652147315	-1.5025217892023222	-1.7559338253219288	-1.0612269324650332	-1.7734214293760882	-0.4147146979976862	-0.9758755902471489	-1.1747963926773395	-1.0020633240200796	-1.2760230037927487	-0.8193155793841461	-1.2537251190180743	-0.49976937308033664	-1.9070502639554991	-0.6755256443000401	-0.677271312061795	-0.685744929199422	0.4209768097494589	-0.9619620611439064	-1.535286416136288	-0.5182479571099152	-0.15926175631810643	-1.7908317922926194	-1.2527433815358628	0.3743205232097592	-0.18233737004917272	-0.08395529235449636	-0.839141202498008	-1.0269901053668329	-0.14222983671848563	-0.49053330857379757	-0.7005689192099214	0.5964785837142379	0.31741152945925705	-0.5318569073390713	-0.3397610652235221	0.5562853121388803	0.17871149332378222	0.6204388581924293	-0.41747556720462137	-0.711083189192415	1.2087421804316962	0.7081779890459916	-0.06824328291964463	0.4857197666869951	0.5787822728114753
0.3461189402253747	-1.7677146490286186	-0.7420438184696841	-0.8953058465637884	-1.625822295462676	-1.4676100418568747	-1.7862104806464818	-1.0549543667652639	-1.796040376918694	-0.4006820585488084	-0.970411757833193	-1.2131528328142331	-1.01795260274402	-1.2963294599310633	-0.8416841693172223	-1.1961151266790473	-0.5094285974432629	-1.9018002464853598	-0.6409644847435573	-0.6867178199117682	-0.6898538598544396	0.4809391033334963	-0.9560073550668214	-1.5405335288786113	-0.5048664330537808	-0.1119516430919145	-1.8067433383308082	-1.2732228805089327	0.4180604516561279	-0.23195097818129082	-0.0647092497572799	-0.8541826617388368	-1.0511416697190383	-0.12393754999665811	-0.491012122162804	-0.7136627737493705	0.5985650184014595	0.293837512477788	-0.5531903343004455	-0.33408249903737786	0.5293444496203833	0.20936721276860903	0.669866284840246	-0.4241462851701625	-0.7101916217191494	1.2076391205489134	0.7341278128486218	-0.08923356100764236	0.5070073997347441	0.6006693574008785
0.3440218340568329	-1.7689349769218161	-0.7529825443902981	-0.9040692584540547	-1.645823417721818	-1.4422468764727854	-1.829667995528483	-1.0647935262841108	-1.8493757353357427	-0.42364547426938126	-0.9784964361234898	-1.2315270217386824	-1.0135917783741788	-1.2435575565977715	-0.8653202730824067	-1.080369604172503	-0.5166909645314552	-1.9022900432744347	-0.6262747587260213	-0.6861828068640958	-0.6998763190872864	0.5096731828302814	-0.9217515381257106	-1.535848238620486	-0.5088791127823692	-0.0772728228412424	-1.8217789068723704	-1.290866883095612	0.40211617772302966	-0.2576932353034108	-0.01974548785409528	-0.8425584000945815	-1.063198721147812	-0.11626645306618169	-0.5077381929601446	-0.6886850678274243	0.6025737093087116	0.2777657412780635	-0.573833567721023	-0.3703909110229768	0.5142249608833066	0.22605232976642461	0.733293555033432	-0.4404103718019755	-0.7227650947832539	1.2338850838870734	0.7521831215289748	-0.10590864071320086	0.5275042202406923	0.6263849877466325
0.3315532728783244	-1.816871457817347	-0.771744658996185	-0.9365408099888859	-1.637143553644836	-1.4310997674825923	-1.876491257964761	-1.09377275223792	-1.9160703263892997	-0.4370592486583048	-0.9794570220140442	-1.25802705733119	-1.0283014667747081	-1.2497351470952731	-0.8705245637088966	-0.9907854886631796	-0.5014582185978795	-1.838724262858777	-0.6239182141111346	-0.6926191314128793	-0.7272898763111039	0.5039969653687123	-0.9247010220250468	-1.5205334215913822	-0.5119852735025059	-0.05929723997484092	-1.820346407827858	-1.327293552172167	0.42834212464753774	-0.2853755908594212	-0.01668900341261256	-0.829527695669668	-1.075620675283809	-0.1458166501202125	-0.5156918906993448	-0.6551079872170555	0.6049885009303154	0.2612524570040659	-0.5798316737476975	-0.3715715338803943	0.5345902736740492	0.22277697699158255	0.8018826862413558	-0.4346900427986597	-0.6707028799468542	1.2800297788949835	0.7966636759136307	-0.12221828371735308	0.5889200880964078	0.6680425949299967
0.29399195212386003	-1.8093993966531166	-0.7990058067830268	-0.9615457644718635	-1.6471571052372191	-1.387145642468462	-1.8549111851426439	-1.099528362548671	-1.917735443257866	-0.44236865804461833	-1.0240294767109834	-1.2769877735339352	-0.9990890109492353	-1.260662767156823	-0.8667042033676978	-0.8869582937893659	-0.4826180367844506	-1.8216322818186428	-0.5943100584122013	-0.6870308907336203	-0.7179141327139433	0.4909001821834399	-0.911043982599813	-1.5023695460472306	-0.4866397722711001	-0.04018234286204455	-1.8241798792127404	-1.3128716511567613	0.4682875630958745	-0.26724448913179344	-0.012215573548186722	-0.8360014335802957	-1.0976619087702875	-0.14004429413256955	-0.5214983155864936	-0.60763012875521	0.610054090720111	0.28199893618704	-0.6054526411788477	-0.32541205082830943	0.5451218200912277	0.21163454335710882	0.8563108178401226	-0.4556432400684667	-0.6648270224803567	1.2955462568566896	0.8186720757174518	-0.12292885508119862	0.6481266260133894	0.7560254064655818
0.2839969764258497	-1.799495380792639	-0.8520667442313161	-0.9783200175512828	-1.6909978219929584	-1.3569110080561844	-1.8568115404861416	-1.100630240549757	-1.8665447553675303	-0.4513899999348435	-1.0515735389533574	-1.2800927023134143	-1.0012454934975235	-1.252032004909991	-0.8364917579206491	-0.7973189465974306	-0.4439966029280658	-1.8315167507783925	-0.5583621026194601	-0.6916211263047212	-0.7553730128546975	0.509026459914778	-0.8747466350904256	-1.4766172012153724	-0.4610069104389761	-0.032263921417274466	-1.8372231274232476	-1.2844732088982014	0.506151240861252	-0.226940640057965	0.006467950896302097	-0.8279526245007286	-1.0938602607938963	-0.10119090172514153	-0.5496516213613104	-0.6176127987616234	0.5911211210938803	0.28028503110344394	-0.6361205070819775	-0.24503270450864992	0.5784665242801703	0.19493503974388404	0.939582063295355	-0.47735421437315306	-0.6152277132002462	1.2898257986252792	0.8753712753928269	-0.16133320709315407	0.6936963731009201	0.7939461457191398
0.27474215670096896	-1.7236109983430956	-0.8593683429180026	-0.9575637716050517	-1.7080460584042183	-1.3266657590925781	-1.8332948664563529	-1.09301411177758	-1.8013987230017403	-0.45886040560774466	-1.0203205555210957	-1.280579031181668	-1.0089029772199043	-1.245910240817708	-0.8219598959635952	-0.7589496640556046	-0.4167795706208194	-1.807473483091392	-0.48927229530184696	-0.6170235515560538	-0.7754652918088631	0.49101484023021225	-0.8742275723727078	-1.4660186004526987	-0.4169207580720585	-0.017990721272445657	-1.8271022102609322	-1.2516000172656772	0.5174870369465776	-0.20019984276287764	-0.005217604298743185	-0.8332889048280283	-1.095683386867246	-0.0698484908595384	-0.520897271024441	-0.6236022255079223	0.5765502821306605	0.28862279112810446	-0.670556356037067	-0.17396375155346505	0.577565399373736	0.19552728874489872	1.0472446286370998	-0.4879469755867447	-0.5657707767342587	1.2901758656762063	0.9471603510449702	-0.1692489720863936	0.7161974417049313	0.833379469460872
0.16871048666107646	-1.677601808915253	-0.8334124489186694	-0.9058749956248302	-1.7495415077339433	-1.3218677378793307	-1.8426377484523733	-1.0778440604833581	-1.768269557784744	-0.44164664880800536	-1.0063712257975872	-1.2477726054156495	-1.027282345779303	-1.2542203999945691	-0.8233723364006865	-0.7324150247789148	-0.37919751127850126	-1.7598316967422405	-0.4392826072058441	-0.5922894868136628	-0.7888683100464344	0.432890940272516	-0.8185045058652035	-1.4780294889279424	-0.4060380862500062	-0.013216024503479699	-1.806818304268424	-1.2407680215384702	0.5858814390283672	-0.1796144486807691	-0.022774019161005833	-0.8442593997594907	-1.0978062048978585	-0.015103766123237345	-0.4530934300907086	-0.6063722802873073	0.5751821282374004	0.33569086603034737	-0.6782861602947682	-0.11252001777815579	0.6493881700958283	0.178304471996162	1.1388065718383715	-0.46261255291793557	-0.48866544503651976	1.30092780555274	0.9748192336050086	-0.1974190662550765	0.7442892809350219	0.8784530721811364
0.05900121522091465	-1.6461386669416196	-0.7787125889872583	-0.8806080831027867	-1.784352595693538	-1.3069009764931874	-1.7941698809797053	-1.0808563138763931	-1.6930845358183675	-0.4546126265275312	-1.0121937946831665	-1.2374179550900672	-1.043982416897378	-1.2808862812073838	-0.8375501973062238	-0.6919787383575184	-0.3446938119475583	-1.7333751187728648	-0.4141162354099466	-0.5294901256190229	-0.7966272645543789	0.40672958121848024	-0.7495675192458457	-1.4709306814383902	-0.39915031927402367	0.020714648192102447	-1.7512785468278271	-1.192559882602838	0.6212837305409495	-0.15994619204013594	-0.07851952064819201	-0.8554047953798001	-1.0552929583122364	0.023499091298968024	-0.36231107355917613	-0.5732562396970857	0.5951241113599104	0.4287469891019654	-0.6815785950887058	-0.06938229571323892	0.7441130771051861	0.1820174176563692	1.28425578532962	-0.4354046600032947	-0.4583319159399356	1.2983350778727634	1.0226731563865803	-0.2352255232194534	0.7760933013581811	0.8928405119599475
-0.05469082863704396	-1.6465867730842199	-0.7817259911283481	-0.845045513209359	-1.8117610754036348	-1.301007582385353	-1.8001724002889987	-1.0738389585660673	-1.6492636551883066	-0.4682213685674566	-1.0382346131338727	-1.2127495953104046	-1.0682048396721449	-1.2628718977633397	-0.814920264314981	-0.6173540403992894	-0.34106097158967785	-1.7006549486382547	-0.39564393016756405	-0.46989496344615694	-0.7931193221668679	0.3662604438784286	-0.7338191331660037	-1.4750940953063778	-0.4065328204801091	0.07079939984501346	-1.6805622601349093	-1.179250793472187	0.612755397972083	-0.14622033479841093	-0.10165068793259349	-0.8691881758725787	-1.0064306821134879	0.11839279914922904	-0.21913271889986205	-0.5088673671991072	0.6151538843572378	0.5431950579769516	-0.692933180392946	-0.00265204449268982	0.8758502721774084	0.1938719887536014	1.434349067284398	-0.3895824415615292	-0.4294675938017208	1.3472154562288576	1.056210946967719	-0.2769177904421172	0.8197293660331908	0.9220957036088139
-0.1624770867081869	-1.6281034823382328	-0.7740133638358099	-0.805462024378372	-1.8168427209639924	-1.3053082325647316	-1.8220358034578292	-1.0917888325108407	-1.5700274038807083	-0.4930225116306982	-1.0355914152158385	-1.2004899532621902	-1.0688833152519586	-1.278019994059434	-0.811762765003132	-0.5798450331563292	-0.3277192024553396	-1.6997960466133937	-0.38442960296360984	-0.38549518535977845	-0.7774887278508215	0.3325922034924448	-0.6620421651401079	-1.4723958010818137	-0.40087892659896396	0.1502324878485027	-1.6108130031021872	-1.186344822351027	0.6411972988042367	-0.1221590440815985	-0.1230347327321869	-0.868221397237332	-0.9231454547124512	0.23183177095325486	-0.05166099075241735	-0.41549381283824277	0.6986466158216783	0.6558144978986488	-0.7031334432141579	0.058323445275443565	0.9963271711570506	0.21293785082472638	1.5821008587289878	-0.34847963511797286	-0.3688211701769821	1.3659026211769318	1.1111375104174557	-0.274914994298021	0.8784251017303844	0.9613151788551495
-0.2620221287912365	-1.6289540139001581	-0.7773690879063208	-0.7708423304208221	-1.8104061561640674	-1.2990713906179283	-1.8676696017056678	-1.1128301732262789	-1.522310149778202	-0.498636322123737	-1.0334003632276159	-1.124522451404571	-1.031282817973973	-1.287478582143654	-0.852742544446644	-0.5731686943096839	-0.3053179755480198	-1.7077455448450114	-0.38713592965263766	-0.33011692547749494	-0.7461801787302562	0.32011766566212874	-0.6283107525017296	-1.4569173339254324	-0.3787803039076342	0.22613407655281814	-1.5416622361683965	-1.185155629502694	0.646146556814699	-0.09758220273200405	-0.1319957753245206	-0.877787861811431	-0.8216944548204312	0.31656629715221013	0.13382807537528094	-0.270897208779617	0.7825144494785208	0.7769269806585305	-0.6796584844561513	0.11708201749037486	1.148166477884852	0.26235707364016025	1.6970009273304207	-0.32432603756672507	-0.29690753014436655	1.3790587267203525	1.1434201322531363	-0.2354579815656257	0.9450340358639565	1.0422846366600744
-0.3517572305365696	-1.63334371387961	-0.7732989528526708	-0.7781863824351376	-1.802519688095409	-1.2986527868752986	-1.8792752976869274	-1.1614742350896752	-1.4571857639317032	-0.5073054643863459	-1.0448840695865438	-1.0957105207901139	-1.020681988945802	-1.3536025665651423	-0.8533044320217021	-0.6084148762529037	-0.2628681973071978	-1.6714093151623495	-0.38857653851568685	-0.2512171991064734	-0.6730212890033798	0.3051580112899683	-0.6106218614832338	-1.4217750798221331	-0.3647144468745309	0.29769390973040577	-1.486678175341021	-1.180343628797236	0.6945602940208586	-0.08487116620954475	-0.15442653607871823	-0.8766455793815139	-0.720815367080188	0.40143799856113926	0.30917313731358165	-0.15228089649032844	0.8609575529485871	0.9031510491680684	-0.6280694982908386	0.2343268647857645	1.2866113010632954	0.3018013366615818	1.8032299656936268	-0.2748929530609773	-0.2554433780624558	1.337570062958722	1.236905161265844	-0.15572172352267086	1.0159256121064302	1.1055443299720622
-0.4244329817630573	-1.6034728714029836	-0.7962075240343889	-0.7390411723266384	-1.7909037000580448	-1.2998504010803855	-1.860568488120935	-1.1944748040014492	-1.3462123851092298	-0.4991444958721547	-1.0305571007388685	-1.0709187458956433	-0.9522519554562647	-1.37617876483564	-0.8355770572170661	-0.5669492721101015	-0.24098831447069582	-1.6823512348187681	-0.3806335705820655	-0.1516239323558391	-0.6241893591481811	0.28176132828507605	-0.5760931592207279	-1.4314265715804828	-0.3422588452926181	0.36580864533924606	-1.4518538678391808	-1.1585162995899387	0.7016725349292217	-0.023541669947455768	-0.09920444826880712	-0.8875352581326126	-0.6391319654414668	0.530610121338912	0.4637925962124251	-0.004558436338113847	0.9234217590736202	1.0183616261870752	-0.5781088813211848	0.31135228173925833	1.4271527672128	0.3412734138061281	1.9361379525054445	-0.2364494417120533	-0.26138987253706275	1.3164614381946307	1.3469816815211888	-0.07719140659435682	1.0597763770649427	1.1633541750952203
-0.49000842064840766	-1.6675041937989916	-0.786545323165043	-0.6916695859335522	-1.7480216235848984	-1.3191202039701144	-1.8982651185339279	-1.254019668504768	-1.3106121864592812	-0.5041507620075556	-1.0101629323270802	-1.0315762067721148	-0.938306607802289	-1.442446302870548	-0.8261128747424606	-0.5402623272843907	-0.21539275058709445	-1.6839112414978477	-0.40138282259553987	-0.11435674602690374	-0.5956440495619126	0.2857640535808308	-0.5492516945226339	-1.4554998918781448	-0.31123130661607934	0.43099577945787154	-1.3814153778944578	-1.169095650591462	0.6272253121339592	0.015568272397824915	-0.06418597842438006	-0.8459161314569468	-0.5422114477163483	0.6400940228175325	0.6107917381384256	0.17289834480719582	0.9750536067487667	1.0938997620046564	-0.5161955617840478	0.3567046289869732	1.5660031791701443	0.40667017191816524	2.023834972788141	-0.17343590175973875	-0.25113708918625394	1.2974278323881885	1.4540975669396807	-0.0013866383973646478	1.0993511962988036	1.173114874127874
-0.5876977323058263	-1.7044120429324703	-0.7524671577847295	-0.6554033191833935	-1.6848069585273013	-1.3227009679580002	-1.952399516365097	-1.3108975396250142	-1.2655308123597155	-0.49757846538507555	-1.0005556936658748	-0.9849631732613762	-0.8559309451336391	-1.4399420898364461	-0.8173091774512218	-0.5070446544116483	-0.2119808187337978	-1.6502836062861899	-0.4017920227784294	6.696481992297942e-05	-0.5433858333338097	0.3076044790520019	-0.5580224609951052	-1.4675365520269756	-0.2727541665519472	0.5253057825543436	-1.325416750546858	-1.1963483783963418	0.5379020641021127	0.010898469034573194	-0.0669584961519251	-0.8147426770250382	-0.39206910703824055	0.6729942623952738	0.7518719456495954	0.3452503742781284	1.048042336697703	1.1890464089240145	-0.4673737597403983	0.35892230588787155	1.7123068904605003	0.4622566969826263	2.1042423702163524	-0.1208120166378899	-0.19947303875394934	1.315541501036098	1.5432963456439193	0.0615517126042812	1.1365209989832825	1.2520983111903712
-0.6690069169376962	-1.735300912956364	-0.7322423005360392	-0.6252390744494478	-1.6325918630942637	-1.3169913153938557	-1.9669420207284403	-1.328520447713189	-1.2294710414540426	-0.47332071603301334	-0.998170234105145	-0.9854152880383961	-0.7873626828019072	-1.447000142496256	-0.8181858646190715	-0.5059885576926124	-0.18830605429755248	-1.607284213373521	-0.4069187965766581	-0.012482324743336787	-0.4845788047342362	0.33311138543457225	-0.5115594965959699	-1.4485943719404952	-0.26920511500905386	0.6169228860039919	-1.2478017414902807	-1.2172732371416628	0.4575097283131909	0.035631332286193786	-0.017020664775608523	-0.7481900700108602	-0.25626647153005944	0.7097360431187757	0.8617320554217119	0.5147751239274461	1.079511016370929	1.281285558984182	-0.40127410389285423	0.3776013865542094	1.8599708214477402	0.5138722764172076	2.167230067905436	-0.09556987889917071	-0.1823521976995012	1.313497723122038	1.6435621646021392	0.1350653957038456	1.1927178672912282	1.3451463226425442
-0.708119669017457	-1.7618849186297438	-0.6966426716683052	-0.6279533749455907	-1.5831079775469237	-1.2953443288312123	-1.9512293109826573	-1.3899135732887449	-1.1485989793347644	-0.4434126783693377	-0.9457265493185252	-0.9602092782536292	-0.6836966816588066	-1.408167295026033	-0.8128639696164065	-0.4337170641511253	-0.13506600015033496	-1.574073465274734	-0.40664076467157156	0.05601110388724455	-0.462696625939888	0.40323830810889083	-0.49671511571913307	-1.369919895397633	-0.24527567941830183	0.6918145344815455	-1.1873113448957073	-1.2599372932132291	0.3261945951565447	0.05501196594222226	0.0013310322374463473	-0.6850664814673982	-0.08782707524667063	0.7725403231835006	0.9388982963375575	0.6832583429982456	1.1133887870245371	1.318977564899694	-0.36733009307057723	0.41885272092107606	1.9712864453508216	0.5878782249670709	2.255404411680221	-0.093269262209505	-0.20210230516691352	1.3093621899769778	1.7202400324115636	0.21315515838657545	1.2520562529556751	1.4035311471778353
-0.7457385363066551	-1.793291503517418	-0.7245007195231816	-0.5834690938075242	-1.523593918202096	-1.281412303190112	-1.9524292532888736	-1.395724648285573	-1.086420851275507	-0.3910946815427716	-0.8882399955698428	-0.9367164168942178	-0.6038322232108786	-1.3392090837635917	-0.804169561240401	-0.35509660500902035	-0.0930039163350575	-1.4816912420039006	-0.3812008453561534	0.06035734999154998	-0.46116965846673946	0.4433651460890834	-0.470763024925961	-1.2922672657124972	-0.21567013134325616	0.76093466622614	-1.1400539314844242	-1.3273981353376825	0.2504301599189688	0.07378614924863618	0.0455657846428373	-0.6184202724293961	0.05672503920454738	0.7974173870269422	1.0156173507666484	0.781380538211767	1.1132588124046776	1.3622330990818352	-0.3505966945783306	0.4618234646417883	2.035305397316921	0.6226650610266673	2.3125814772985804	-0.09749189981147918	-0.20372101999072995	1.2774215701621572	1.8005454385335422	0.3001280782193231	1.2881073536289545	1.4954212278208254
-0.751855035415097	-1.8251722978181344	-0.7287408040888088	-0.538059093038835	-1.4066167952415087	-1.2884004601608479	-1.9339798531716592	-1.4057634500308256	-0.9741020580232318	-0.342815659731475	-0.792829795091732	-0.9063721837652127	-0.5333552204512887	-1.3007064096042347	-0.8138238113936727	-0.31078071130596807	-0.03700802859315718	-1.4736219766095318	-0.36849658104792504	0.057301602392344386	-0.4566524477386875	0.4725089026518646	-0.4028700859341203	-1.2503638130436356	-0.1823422266207603	0.8226905087668058	-1.0979802012697744	-1.3258446640476664	0.1978564327475401	0.09556137992271785	0.05353841058558585	-0.5314125835562701	0.18252975677364897	0.7904808416762312	1.032607844877896	0.860158806608587	1.1201748303351073	1.3347677411465355	-0.333591629932528	0.4632536549996325	2.1001192328290736	0.6942312793800431	2.3554398835662673	-0.09801783774798675	-0.2082685164119975	1.2579095858757623	1.862704727570686	0.3870329862215311	1.2902170190487694	1.5822211960943624
-0.7492945052585102	-1.8639226027903626	-0.7238394393956199	-0.45811171974369475	-1.2809993131791282	-1.268764345444575	-1.9136110813948837	-1.4247742010098499	-0.8949641485178909	-0.29384607507888816	-0.7587338251218552	-0.8473837912619795	-0.4443385205668629	-1.2227583925573964	-0.8000510322282939	-0.2637534440928718	0.012739462096590565	-1.4654878606620954	-0.3445107237522539	0.06249431556850282	-0.4600885328333445	0.5322856820928094	-0.37628571404520483	-1.217560338318361	-0.14603406659596838	0.8472830927278299	-1.0479633814064937	-1.297164199769739	0.12966508620310446	0.08992424076690417	0.09219048879490747	-0.4793035166693942	0.29875719349016827	0.8034562302471343	1.0321671393547174	0.9497454584368092	1.0745776814574823	1.3083406921733065	-0.2877316703361761	0.4159120382096367	2.1638431310689366	0.7048090383597033	2.392985273863323	-0.09788925304769372	-0.2509890654114823	1.2138898397076652	1.9203645537826515	0.4296845247853864	1.2996426871823148	1.6527573186392686
-0.7613008050052306	-1.829759947598444	-0.6983321290368625	-0.4197519512404956	-1.1528938362186725	-1.2323300810183129	-1.8809395699334204	-1.4304550412465522	-0.798503761810155	-0.2608801899340165	-0.6899840499687271	-0.8264346253926279	-0.36445111782028144	-1.1221032244438187	-0.7196304275769732	-0.21090676595729246	0.07566083145719275	-1.4273033706876446	-0.32455745017672893	0.08475174024131167	-0.5078001421681371	0.5837465324110968	-0.33654896639351667	-1.152086112986785	-0.12503452414037625	0.8699345178119413	-0.9748721078151306	-1.2961465703165211	0.09897015175648441	0.09785558023859776	0.1024042134640361	-0.38313491570219754	0.4579022250659449	0.8743082073325359	1.0129186775335373	0.9704984559496408	0.998026050744848	1.3009682350118206	-0.27230196654831346	0.394756881003502	2.2018456106294755	0.6685188009898388	2.407817346650598	-0.07452671652634098	-0.28500673544900423	1.1840588271487522	1.9990606851901476	0.46036801137818584	1.2802588869069909	1.6727311268486111
-0.7701580304901327	-1.7825935131809731	-0.7082819633979665	-0.3876236699814025	-0.9855548847418719	-1.2183124069285602	-1.8656652564673497	-1.3981407329119602	-0.7403678714610293	-0.218831327964087	-0.6161026875645929	-0.7885010958620222	-0.3092709241341263	-1.06223179740684	-0.6793598381594859	-0.15644330583979796	0.14118892117188384	-1.4036636840976073	-0.30803473155912664	0.11659824492240181	-0.5854305152548855	0.6476404375360365	-0.30329040944005226	-1.080056862478343	-0.06820289226345039	0.917999571872134	-0.8974777687812467	-1.2857787358295236	0.034548575405533105	0.09008433280550486	0.09369563615649493	-0.32476573098741646	0.5873212831381484	0.9047919637809875	1.0204806658341947	0.9607003071058159	0.9572391029302765	1.3229836297232176	-0.28526522430572754	0.3491953549564167	2.2689053774905923	0.6706180479549739	2.4260946326798702	-0.09308246089662235	-0.32406115237709343	1.203785175202986	2.0472605224609572	0.4608684566387227	1.240141559088522	1.71045555597359
-0.7398821591607725	-1.7353074387739742	-0.6805081980403742	-0.38281846280360243	-0.8516975241811394	-1.1975597024156766	-1.886312764044676	-1.3642481325020044	-0.6853224380199628	-0.1717763256443378	-0.5509542678500919	-0.7446728449913599	-0.3089708183382417	-0.9640092250246696	-0.6885163485792496	-0.13431883273530948	0.1986858822024311	-1.3926058901343632	-0.26490279008979445	0.13814177993242355	-0.6039941936156108	0.7145059185113747	-0.2686999305856391	-0.9869605573961687	-0.0364314747535056	0.9969082150864953	-0.808069287530538	-1.2751147782221899	-0.01764729189638448	0.07839286549498162	0.046353134704889276	-0.2546885735400628	0.7088873019598501	0.9108879809849603	1.0440026750374916	0.9506104796264203	0.9211757064321852	1.3627603653516365	-0.3357966430305326	0.3220351680614866	2.310742454545464	0.7070977090943937	2.4152711340322215	-0.12263838334746316	-0.3288219440226463	1.2190556299464306	2.080197292468101	0.44399746225713255	1.223096217361551	1.7194918008769187
-0.6582458602620197	-1.5899753053115568	-0.7217772007146397	-0.3670058278422729	-0.7584730601876317	-1.145737144708551	-1.87683902682141	-1.3248420052177672	-0.6319291335358876	-0.127635649457531	-0.48396326723688043	-0.7233403591070056	-0.24278974840444842	-0.8540343968238597	-0.704227818067028	-0.08339689505439085	0.24617568797533237	-1.4022810041667255	-0.215608181756508	0.17465921308658514	-0.6123590357519383	0.7930568580625552	-0.21440945395475333	-0.8901814801584047	-0.04042934207999523	1.064490002878769	-0.7525089067233339	-1.241395520531563	0.022098622415248032	0.09520931310901548	0.05708115579090619	-0.1907877022111325	0.8335094850142515	0.9761724825831155	1.0877919535361396	0.935435679538922	0.9231618098339011	1.4312041624797152	-0.3908200786387218	0.28555753746060625	2.376375394431945	0.739546720149985	2.4269994948226605	-0.1846977342398805	-0.315716852554479	1.2378309392674876	2.1190272470753997	0.42341322494847516	1.2194913305070314	1.7668194823324417
-0.5587689730395514	-1.5101123493920343	-0.7064601115521558	-0.30851767649693274	-0.699050353129678	-1.1174575398421482	-1.8307350022990527	-1.302533556894984	-0.6146185785702719	-0.0908307883716434	-0.41793092085629924	-0.7070170605656643	-0.22216254238985314	-0.7979495951008673	-0.7269385298217043	-0.01968798600511685	0.27292108062529247	-1.40325499932331	-0.16177279670881836	0.2170816322820206	-0.5722626663393824	0.8293393019149521	-0.13403788957502244	-0.8212538505661641	-0.04747160240986914	1.0769879903273454	-0.7086368189405662	-1.2073766144453582	0.03933009188513796	0.17019778070178687	0.04284826548117365	-0.15946250635400355	0.8934944952157515	1.0645860487605971	1.0990169824500398	0.9089317307307627	0.9397324337377693	1.4744469495652237	-0.46015181724989906	0.2563750891243414	2.424102536544145	0.7593810672608882	2.448173733591495	-0.22091995593803934	-0.3488179253586903	1.2558126702938124	2.1448725360108707	0.4414221486141665	1.2259908816441136	1.8138820952894776
-0.4710759013600729	-1.4414215932219991	-0.6851465044258183	-0.3017366108021284	-0.6509843277094671	-1.0873325403243987	-1.8098016118493665	-1.2761728157065348	-0.5929872118424133	-0.05043978036313566	-0.3782939901310675	-0.6675193360997532	-0.15771228899742748	-0.7432819865503586	-0.7223246369220725	0.08066764656342933	0.35359465741424856	-1.4277500466110786	-0.12429902872727565	0.28700519194387986	-0.5617600697406471	0.8839564692511341	-0.05856338350492714	-0.7671204501965688	-0.037886497011679274	1.0904918950649702	-0.6932074472136458	-1.1634082065342173	0.06990849011032035	0.19040465208245802	0.01392447636192739	-0.14502053430184303	0.9629858452986537	1.131289876859812	1.130382253773199	0.9013005162996963	0.9872871828110009	1.4997870188437854	-0.5131371901569399	0.22379356344729967	2.4639281839056073	0.7332034216391178	2.475069860570064	-0.23500143879713073	-0.37116975794095536	1.2478079896878644	2.1221329881256006	0.432313638831615	1.2407624965371478	1.8511521212741922
-0.45034752329335503	-1.3868527063614793	-0.6655241372342023	-0.303408845967304	-0.5179581053404123	-1.086586971798944	-1.8398111453650585	-1.183275043639223	-0.6059058545554985	-0.0033236462508788476	-0.33279824433906613	-0.6929660664549877	-0.10027384142601212	-0.7220400393645913	-0.7158647116933912	0.10179962306825349	0.43043974622823944	-1.4497325743784935	-0.08740576445724028	0.3406590636186656	-0.5272832672533356	0.9211244854782661	0.03168592349111987	-0.7860265499400276	0.0002453659595277158	1.1175210078240188	-0.6907429549041264	-1.1142341421822515	0.1328804264945967	0.27994331524452887	0.013458143810633361	-0.1032401250668274	1.0139095845370794	1.1533686341815412	1.1848819726778006	0.8936129690849359	1.0083214087916301	1.5801145865143096	-0.5267329896829445	0.17985407180873153	2.5244626394405945	0.7078985640188427	2.4649003251912096	-0.24099299977177746	-0.37091575011381417	1.2524147883967025	2.1644841088293783	0.429095765655343	1.2458608800001258	1.898442932299475
-0.4449387303065124	-1.3313158232220412	-0.6160139504399753	-0.3393423668978899	-0.4366969859789278	-1.051565967778613	-1.8538657344511555	-1.141302219058947	-0.6072222959517871	0.022610447543054957	-0.3185755850192936	-0.6849501936516099	-0.05100623866402785	-0.7160010578560475	-0.6688142893855668	0.12678543206951431	0.5022777560136098	-1.5003487500271706	-0.049402838978919957	0.41729248059901136	-0.5215967423961134	0.9448464623799007	0.11994957754299869	-0.8064647756782366	-0.0031970362882536353	1.1302737203741482	-0.7147320549412228	-1.0615312773129497	0.1895382185173271	0.4134734661868644	0.01098351779026307	-0.0432306131329923	1.0245502862259772	1.2241308269368578	1.2023559466718292	0.9242742773297048	1.0611583720210898	1.5797032029411677	-0.5198387512723621	0.13261890696937398	2.6151366129212716	0.698891343888027	2.46507107581379	-0.2564029481710603	-0.3171116980079477	1.2850485688661486	2.1699876130340114	0.449222191985294	1.2906260057898495	1.924900953740617
-0.4753947978557461	-1.3045904248337632	-0.5479836107635838	-0.36541375154871014	-0.4073572602577091	-1.0347654511456839	-1.8824949897237364	-1.071503588847485	-0.6755786736401731	0.047070585895415205	-0.32874350119053347	-0.6239687081408174	0.0028516314543322375	-0.647557406545709	-0.5998038870161094	0.20006130539086384	0.6033641622601269	-1.4932926427011761	-0.019637729785179695	0.5082404362367227	-0.512064219250908	1.0247991931748246	0.19880600365578177	-0.79491648874388	0.0009978359861511688	1.1535848158127848	-0.7006689812520068	-1.0689566820645466	0.23251713012369973	0.5149296927461775	0.03852288408188211	-0.021952701936776904	1.0810112797503837	1.3180096612824328	1.2296641347963155	0.9590190864724626	1.100801771206545	1.6144900296514226	-0.5693879952769334	0.10296147036800582	2.6828723610805563	0.65621344927645	2.4630185836362415	-0.27632065196566447	-0.289301536892574	1.2919706915241687	2.2275105245124145	0.46637335450462913	1.3465926605241136	1.959959750409001
-0.4901069472912095	-1.2910667554718938	-0.5530139086405033	-0.4445681863656657	-0.38869144582975984	-1.0263873979825733	-1.8958884746675018	-1.0435184371568509	-0.7162380634765617	0.07737497392574029	-0.2974749265193128	-0.6036971034710807	0.04822194098430268	-0.6039622477022895	-0.5619946740373547	0.2513643416818052	0.6961755568334396	-1.4766856412036529	-0.004821319875406774	0.5799756911803428	-0.49294854623144035	1.0682967200715967	0.279067731113044	-0.7809005640635636	-0.013722729219722748	1.180603414075538	-0.7130058791562289	-1.0748474169940851	0.2541398963014096	0.6241499083283586	0.02814937269406077	0.007518425997410705	1.1385899161559663	1.3954315643706987	1.2341761816380346	0.9840558792253052	1.168600637387048	1.6356849748704696	-0.6541511158737634	0.11089292608793133	2.7541894889840446	0.6514442862682795	2.4587103247304536	-0.29237573322552374	-0.2566572500741376	1.3171916975885176	2.237017321909488	0.5004960064984411	1.3886581288574609	1.9857740340681018
-0.486944794271497	-1.3342219873313315	-0.5966497438257694	-0.46778643420134436	-0.33664434641418894	-1.0233050176811544	-1.896767513449495	-0.947529918440489	-0.7407925428671887	0.12717008934834312	-0.28161293810711785	-0.634773640345675	0.029038395871485677	-0.5949331241782174	-0.581543728749711	0.329283693192208	0.7753086281656806	-1.4413692746756588	0.01078546299035818	0.6182297120153419	-0.43667122096438754	1.101967253618516	0.3583244277376781	-0.7739099976030767	-0.03277295955910137	1.2021914121473853	-0.7224451940521877	-1.0510612098439314	0.2798237732261987	0.7334863941453539	0.05179692411285507	0.019805464755463926	1.1321964877343564	1.4402460857314767	1.237163905846642	1.0758219838626626	1.2526828151538347	1.6687532611892624	-0.7193690365079155	0.14460671732921357	2.823052606604769	0.6748884749622901	2.4979852910616738	-0.29728459776754923	-0.2511429684685449	1.3505554585139614	2.250174008656817	0.5301816478760116	1.4738552110650303	2.008287915971598
-0.5010175377654745	-1.3428578193028002	-0.5917262268540334	-0.44128542106598034	-0.31061062084386726	-0.971406206013334	-1.8761602081510944	-0.9046209357609534	-0.7117287604847972	0.2001287453513536	-0.2624216406797958	-0.6361247303698663	0.034294610939085333	-0.502227955175832	-0.551084314112695	0.41365745260639697	0.8303038003818164	-1.438005170137234	0.01771495978608354	0.6709922872282912	-0.39558028129391987	1.119215044584751	0.45709464043864195	-0.7858500139759562	-0.06759928687792065	1.219869480483832	-0.7203467664999399	-0.9973401279755383	0.28227279957672013	0.8117293429431713	0.05807482680460603	0.0738846371257437	1.1275268430521148	1.5417420475902452	1.2361593564923379	1.1936351158404397	1.3366772030458036	1.6697266758412035	-0.7561163947215304	0.152997978267765	2.858211340736695	0.7021175423935542	2.5526916997124927	-0.2796895932069309	-0.19798027185610723	1.3812926008058923	2.2477622029656095	0.5476830205675276	1.559486645105535	2.0620280627946688
-0.5014985454169104	-1.362537509944079	-0.5843808428042816	-0.395868788448201	-0.2701390434755887	-0.9346452452181886	-1.8452391677271915	-0.8364615781360676	-0.7141881380996697	0.2379435388694305	-0.22260445867512985	-0.6587695710394079	0.05752367226846904	-0.448562510351009	-0.5041151457375005	0.46987677812474776	0.9024596975052827	-1.3896611334103808	0.031133362495683332	0.6806088527969889	-0.4382439158057158	1.158499210335799	0.5410109410171605	-0.8000255941741443	-0.09011443431627084	1.2077247801107769	-0.7449617857135545	-0.9690509692494832	0.29226666341518465	0.82953347703264	0.05321974897738707	0.11271736664786629	1.158814128405262	1.6775761394262525	1.2606470292684815	1.2881089496140168	1.4299545151035424	1.6778257175107452	-0.7983637244327865	0.14161457480965264	2.8943884506028326	0.6755190882710627	2.6604272115787135	-0.22997006529236894	-0.14083607390374484	1.4307210921142357	2.2126897971571786	0.5748989189047609	1.6392304354848826	2.1253734549445134
-0.5569657029650286	-1.4338451189759978	-0.5500344271759383	-0.36703177855610447	-0.24390935747215475	-0.9437116703359157	-1.810406126498125	-0.7280779737855688	-0.7053110670499689	0.2661649176735687	-0.1605996190663511	-0.666229464860234	0.07754728838965302	-0.35987716153240973	-0.4586132998416123	0.5054136795609889	0.973229393762486	-1.3173006363221174	0.031143452363206703	0.7269082058271643	-0.4715546704044411	1.1611042669243232	0.5914996025746498	-0.8175194062050328	-0.10658434421002339	1.2227074801795301	-0.7501578429301523	-0.9542730154346261	0.25519578509565	0.8380794071270975	0.02455501630639888	0.11607244434460766	1.1716323419069732	1.761099847702034	1.2740094799697976	1.3525524023201967	1.5130071570656507	1.6712528509562106	-0.831074286377129	0.19798579954673917	2.9234138104479586	0.6297204970002932	2.8075584929377086	-0.17738367299464328	-0.10382927400467179	1.4625338189068648	2.1942987548267494	0.6048363055655225	1.7060157077370348	2.141381200657688
-0.6635995771461749	-1.466274081956012	-0.5279439327183719	-0.3597077230085024	-0.20659238129957896	-0.9499784038353114	-1.8005052623958744	-0.6786299804087821	-0.6666410589411311	0.3145504798722192	-0.09735589685037768	-0.6658825584137585	0.11564988574921427	-0.29439725432313174	-0.39676088188842923	0.5771300110078579	1.02005426493659	-1.2739542584486396	0.027344841459961848	0.7786909575566798	-0.5906924288361523	1.2002987675062093	0.630302515754669	-0.8048771117269062	-0.1088728603343015	1.2399270250471002	-0.7448328896722618	-0.921983844400542	0.23105513025475083	0.8018589904073409	0.03963217379868868	0.1468769186336318	1.1794008846750799	1.8732780272859528	1.2994537429697819	1.4298247076329333	1.5661850186401813	1.7224509851674028	-0.8123409303679943	0.278318143155733	2.9853640834901842	0.5999677774493211	2.9228244557303853	-0.12505190933452512	-0.08928889561213031	1.4574962006281797	2.1938201383649814	0.6187147794033745	1.770362887360026	2.1350335076675906
-0.7259939714726327	-1.499745000481198	-0.5151246860267331	-0.3215460017030274	-0.15926207702645317	-0.9435594552297356	-1.8071226851333055	-0.6361487806119195	-0.6694233027168186	0.32968160480251546	-0.013066899526619524	-0.636576722953703	0.14236901420015508	-0.2162062329095768	-0.3548100941915291	0.6529492698397437	1.042293035729639	-1.2393426029999195	0.02817221059687263	0.8254293887399629	-0.6669003541484491	1.2256276576089706	0.6416584351920606	-0.8221222271076793	-0.1026738700559173	1.2739446206264033	-0.7445410690347748	-0.8964707224184612	0.19778757043487213	0.7977617195889155	0.04595113974827421	0.17850500629749397	1.2189044470306336	1.9792461240389982	1.30993734965057	1.5178728485464932	1.6184553381321822	1.7699350789506538	-0.8119758908035554	0.3779910595657859	3.061230323322062	0.6269582668417149	2.9991720538321966	-0.03728332904681754	-0.0102817587942363	1.4961762387836046	2.238764447526651	0.6556624601194467	1.803407514425843	2.152818009519124
-0.719352868853108	-1.488553223278879	-0.5524893496070984	-0.21256655565015725	-0.14735492103497735	-0.8823641998968318	-1.7596754450402177	-0.5945085296437962	-0.6626396165942793	0.33576786593888513	0.03888315007749017	-0.5762322305057765	0.1562615308469492	-0.15607707928530484	-0.28996339754555195	0.7605153483626671	1.04416372208273	-1.1850711397934748	0.039467032521734946	0.8446110763150816	-0.7594607129459173	1.291156406119914	0.6668290520976046	-0.8072339312764416	-0.11388122973197727	1.3109757622743348	-0.7432964488600511	-0.8527302823063089	0.15878854736063727	0.7636990179385708	0.0450941337756076	0.19162568204917363	1.2512062451576267	2.1235775403977586	1.3166866251187774	1.5846822781678167	1.694523554469198	1.8005953228328593	-0.8606086873983376	0.44664399738824334	3.114951019485123	0.6531239236173109	3.0691949094853657	0.05345295077390542	0.08467050532090577	1.5328283984846527	2.247806670998732	0.7075960908990216	1.8657620124326573	2.159829370253555
-0.6951571667491506	-1.4504816033381622	-0.5901835456373169	-0.10071133799285939	-0.07813200489509001	-0.8726975036005159	-1.7320677105311932	-0.5478250218593389	-0.6574989012859545	0.36958575971863467	0.13541540925105566	-0.531620476945857	0.2215652276917425	-0.06103432471303414	-0.26388195430202266	0.830951811091554	1.0856004139215307	-1.1495932913522728	0.03744233243872576	0.840124021831746	-0.8079676518629807	1.3509854773599428	0.709884201378873	-0.8006789060995759	-0.0785983841804703	1.3467287068943714	-0.7380519267319271	-0.8151955017119894	0.09547406511334647	0.6500406304655981	0.06663305544442635	0.17731193029511252	1.3260755674136129	2.2168134850590455	1.3183950071174522	1.6588112141504339	1.7428798136982309	1.8664827476726267	-0.9056879821895644	0.505149939964782	3.1531494675653264	0.6395957095941345	3.120871946546458	0.10800313191794353	0.17910519281299114	1.5743357510848586	2.326667217107642	0.754544556010246	1.9183742859595676	2.1667490531614417
-0.6521338660590745	-1.4193686802429688	-0.6403761091431284	-0.022585848979323087	-0.024849973417971145	-0.833661576041688	-1.686768037890425	-0.5184685747532587	-0.6465640788100793	0.408316221954281	0.28417002660580615	-0.5521149619813462	0.33332234572551767	-0.037079182332828295	-0.23872344406840865	0.9112491375915066	1.1115927294793646	-1.133028473310268	0.06538655687342734	0.8421982262627218	-0.8357796904380796	1.3688076536088019	0.7220202825319215	-0.7816478137392201	-0.03668846992992109	1.3635583010949905	-0.7566810137879012	-0.7585902746588645	0.056626892267045835	0.581880834510853	0.0649865436144583	0.17505836507461212	1.335785864321486	2.3030516164462624	1.286296090717472	1.7206032705040877	1.8032507443665764	1.9550206044014857	-0.9079441361570699	0.5709680231369934	3.2071960439633345	0.6222814179490872	3.175586486179304	0.16441469811347323	0.25857523749069594	1.5963606868149232	2.3630221746082434	0.8362399608135178	1.9699435469093758	2.196053073217924
-0.6200734708748395	-1.3323817067651191	-0.5997848277406588	0.09161488069644569	0.03820331656772137	-0.7977494987382631	-1.6332755236834724	-0.4574624609195882	-0.6409186665788917	0.4552887089327031	0.385927006537434	-0.5552521497611316	0.4878403731008071	-0.032774647482426165	-0.21712248997254707	1.0351220021944076	1.1889779727233387	-1.0931265959128156	0.10427223365039744	0.8745026227425521	-0.8801434031739903	1.3832021726396397	0.7550210592374406	-0.7672427367877394	0.007426122249026448	1.3996120517394741	-0.7748821659867832	-0.7400250001422515	0.03578633133322984	0.5242618104213838	0.06532146548883383	0.16463247470186934	1.3292998921334436	2.3574897192251036	1.3023429565320317	1.7257408203769713	1.84936779172364	2.0588016710489527	-0.8720601665434116	0.665860581394472	3.256505246540466	0.5885927601990644	3.2013849305841426	0.21765815381097772	0.327702040636904	1.6678229003968401	2.4121394576150594	0.9130791178958793	2.0305793062920534	2.234931447159627
-0.5956612426679697	-1.200205621605836	-0.5264215000687651	0.1799192488691245	0.07305281718616956	-0.7973973762487258	-1.6105669792732287	-0.4433695123785551	-0.6070615122669583	0.4822317288741759	0.4503570012772829	-0.5051190972283368	0.6880848393041848	0.12522404828781372	-0.14304373100453627	1.0913937810743664	1.2606510743100372	-1.026171934688409	0.16540887105722651	0.8899608252801204	-0.9388328471125298	1.407814772023238	0.7772376402842444	-0.7852326535351785	0.07264335120217433	1.4359464937198407	-0.777750876281797	-0.7088996399747571	-0.011557391476090473	0.4366340763810851	0.06612409797309322	0.15441250878153986	1.3551885598675621	2.4345447206248627	1.3130987636830183	1.7050003412605161	1.9078050648895108	2.1207908019730897	-0.8417833711975113	0.7404093786726811	3.2925920787739487	0.5523085172522871	3.2091198176301505	0.274945730894242	0.4221842475708084	1.716053632409022	2.4606716349228916	1.0060238824907746	2.069719672232611	2.2821485173244285
-0.5716573623464581	-1.0742877955351964	-0.4404422766997064	0.24733516662566388	0.09007158061190881	-0.8013979640426122	-1.594516187505624	-0.37188835631841893	-0.5740389145295504	0.4597213928174149	0.5028584012431644	-0.4812826286383907	0.8874496802174677	0.18103737417742766	-0.12614398214819406	1.1744606417198404	1.3252087571457924	-0.9211386457354835	0.27204767192425044	0.8895920484294034	-0.9823032430486416	1.37422988417238	0.8276844981329241	-0.8055922756689469	0.1352484130451836	1.441527405492567	-0.7815661991040657	-0.6884985196212362	-0.040922753578123354	0.4131046168433531	0.05948352656859075	0.15689451601348395	1.3768697467664957	2.4705290378239875	1.3077403029982535	1.6718779162881425	1.9365237552372847	2.1271794150399352	-0.8113301379591276	0.795789270433499	3.3210471482079162	0.5019541644352511	3.2166514301254665	0.3400380899750127	0.5261637786213162	1.7386671270852674	2.4744637464593158	1.0982946193919652	2.133374892149781	2.294315759303877
-0.610341421806359	-0.931348461863362	-0.41592904984074347	0.3511946810102108	0.1357130828147104	-0.8054961081036529	-1.5587380736561007	-0.33789363653478766	-0.4994590126843793	0.5109586399295247	0.5494699968301504	-0.4398569401314479	1.0961255427444334	0.25701819630756584	-0.10864540131175282	1.3156249561455766	1.4073314937248185	-0.8267280101747106	0.32720176902434395	0.9679168430182423	-0.9759389732701823	1.3176150902370354	0.8469846898831992	-0.823834883675907	0.23757216087144922	1.4668508840917167	-0.7692612674180842	-0.6749061158702953	-0.03809763305841579	0.4193631301828882	0.08307968547901164	0.14824480847762148	1.3944390490147605	2.519436087060805	1.267422228590994	1.6403090243060832	1.9792055961940211	2.151828823446406	-0.7820849295330582	0.8522816651812045	3.3661551380264	0.4823236277093127	3.1822399526156353	0.3820597688730679	0.5914423631863354	1.7431901049584055	2.500971375046036	1.1749277107788116	2.1771357632227577	2.286654681798717
-0.6736862058731161	-0.8368611486783022	-0.3422588784980393	0.4571668718419069	0.24566505847040884	-0.757897275580357	-1.5438993486915313	-0.3473066066315562	-0.42769359127747125	0.5932210767669922	0.5597538676670641	-0.4174100524183311	1.2103618274383567	0.28484175766060427	-0.06117017774210844	1.424754007602052	1.4990276317127396	-0.768424316384521	0.4217481551497525	1.043925868905817	-0.9116364948875667	1.2906698050991674	0.8783486191459999	-0.8242678477921693	0.3241318393887786	1.4585855756996053	-0.7705471343260217	-0.6198000708684582	-0.012383739228104632	0.4226599408083097	0.0800583724760027	0.15143335659434773	1.4446467478568326	2.5600945538968984	1.2387660000426675	1.6167907130337003	1.9870781817214886	2.202313120246175	-0.7621592076849748	0.8525120484068124	3.3536373735961513	0.4564289188572578	3.1310298662367018	0.4233091662936766	0.683475963206804	1.7463755756529007	2.543189091650445	1.2333356617849678	2.2121578528496384	2.2900417788902936
-0.6545272787536821	-0.7238209360260746	-0.3124779090264821	0.5287507049127977	0.3465745685177854	-0.6730363778341312	-1.5039658507164915	-0.305008670124796	-0.4009946078718178	0.6314819059563287	0.5917686141992615	-0.40710049137726767	1.3751826894844594	0.34931056891936185	-0.06950749646681924	1.5244982421809568	1.5935682980599344	-0.7396915894611303	0.488702161731961	1.0833619599147988	-0.8270180000707625	1.2166098537620198	0.8879468668100724	-0.8460449119732255	0.37580742221910296	1.4658945220808595	-0.7507064244818946	-0.5948808402554951	0.0021709285493625467	0.46530411841253005	0.08448064088379455	0.12842052706170337	1.5063523506333412	2.586264709732025	1.2151415916148678	1.592014302925487	1.9865525826008277	2.2043225262062527	-0.7438049351059971	0.8646686449575164	3.300325128673515	0.4332077227020908	3.0968297942595893	0.47244100468456285	0.7999267077658382	1.7947936144576708	2.5863722326581766	1.3034710856004206	2.2491259523236815	2.3060485281053538
-0.6473296023260005	-0.6199756003872972	-0.2855250240407954	0.5859557376298024	0.44592022239790935	-0.6429668667985002	-1.469332672245512	-0.24537585885405083	-0.34238266060996897	0.6835238914818669	0.5680288142628871	-0.4053216030194693	1.5130551208556546	0.3742410624003467	-0.06616955165253605	1.5361237916852228	1.6713215527816945	-0.686469127240666	0.5825828520310739	1.140727367022526	-0.7118568895504059	1.1556065939425544	0.9100897688200995	-0.8466840494781843	0.41882915537119453	1.4589960982071337	-0.7234134611143797	-0.5503049099109669	0.019926811015723134	0.5294274920906401	0.0708567369449622	0.12151185335532118	1.5336209888336343	2.6006880823810428	1.2128719581704983	1.5479683252750482	2.0034606844650336	2.19624086694121	-0.7522196207144972	0.8276607995020427	3.2415753078035614	0.3922430342088335	3.1031661523968426	0.47759875353050585	0.8656762057182539	1.7837909094187598	2.6058012524986016	1.3594874564162627	2.258280721276209	2.3028607306367004
-0.635661897089203	-0.5520701176030807	-0.28621589822797844	0.5820374681825102	0.5141470689604166	-0.640029247016064	-1.446690876380913	-0.21160046972820848	-0.26571969756222164	0.710542508557696	0.5933957600492052	-0.3962414275923506	1.6218526664747515	0.37163766976977286	-0.08818271502650579	1.5644961062005287	1.7447512304334416	-0.6249196639204492	0.660819651173864	1.2105331944175761	-0.6457547126058547	1.1344686744590806	0.9382554821161475	-0.8534323622069528	0.4603343947964021	1.420662073322614	-0.6752022169975291	-0.512381879003318	0.040322415467685294	0.5547144366012821	0.08602574781856744	0.09437615622613077	1.5634458884323597	2.5895892710111124	1.2195732745082424	1.5267859467665055	2.0267546446260307	2.2067803982024037	-0.7557531216810809	0.7946854419846173	3.166149446667558	0.3379335610388678	3.137035177248544	0.466802720231855	0.9308292133799672	1.7556293401266205	2.615571347460217	1.381640026235122	2.2851261198925146	2.287202755761755
-0.6352738939383467	-0.45730001898822464	-0.24201483381041294	0.5513401957864654	0.5489444680452198	-0.6214825756863949	-1.3440267633806715	-0.1843611004966552	-0.1931169388356176	0.7772246388962194	0.5989857021304934	-0.3942505340620849	1.7291955266677106	0.3912207209691011	-0.09521890169844438	1.6429774819236926	1.7897411251142206	-0.5852264644319627	0.7356072403147772	1.2960254867850947	-0.5490828101609017	1.103793794952382	0.9517384555427553	-0.822832365573371	0.5057598993735032	1.39493355804009	-0.6558791536552342	-0.48920483941499776	0.07736857398267237	0.6229997962693535	0.11282308732241852	0.07411371842936015	1.5891694480974305	2.638499143654537	1.2375268398069066	1.49754547651046	2.072639105821241	2.2352296002323433	-0.7363516789170778	0.7887436439469615	3.11182212885093	0.3156978480392353	3.198304449964529	0.49685663222644194	0.9863927120619685	1.6919939842462959	2.601271364177076	1.371758008767927	2.3130307647447106	2.2834947862772728
-0.6286516828580022	-0.3373881203919491	-0.15783683297776802	0.5594068310103559	0.6210124827154219	-0.5951770943576248	-1.2556927846100199	-0.17678217290066528	-0.09601570525914405	0.8289047896186146	0.582952941360249	-0.39655705258398355	1.8073756765268794	0.45739069996832915	-0.10855405003369356	1.651102112646539	1.8293326786684851	-0.5411660013779851	0.7971011711415705	1.3333549933151876	-0.446682901603306	1.0943997581168978	0.9897554450625863	-0.8367516464777358	0.5365131123631707	1.375672829435198	-0.6312280435500576	-0.45391965446183286	0.053512196894068796	0.6586541926628032	0.14242473479763443	0.06203145822265532	1.639114222745515	2.6597749241373934	1.2480597018108734	1.4963274365430344	2.1045170915341997	2.288498558232843	-0.7017941164590993	0.8131374607574667	3.033597661102641	0.25052480179681214	3.2475677469322735	0.5262930283493473	1.0824062437110706	1.643075809806217	2.6220075101490288	1.339915275750111	2.3184436753466984	2.2471176226032537
-0.640640544260864	-0.2802611130280418	-0.12334582181250309	0.5791548628901068	0.626918673458374	-0.5942193202100321	-1.1898095451593593	-0.14185797529488203	-0.03804779189971931	0.8914114185297907	0.5572936253495577	-0.41462673609645107	1.8701645093241712	0.525885902976287	-0.10746816962701133	1.6548808802652437	1.839308796281237	-0.5426560668462482	0.8511980182896808	1.3638375821787296	-0.3854098613626052	1.0701984976968277	0.9934996639149564	-0.829761080017249	0.5704449187192381	1.3456900575212034	-0.5893657028431283	-0.4007139678338338	0.043433579440012915	0.6773849611790881	0.18712138438610304	0.08447145784403498	1.6738128627992293	2.719436329138156	1.2313038185810827	1.492816026359448	2.1027875169874704	2.337789263257018	-0.6810274282477	0.8240348165657597	2.9909568929277977	0.21885866239640817	3.3252093327453403	0.5458502752049	1.1188107025773555	1.5416242864132745	2.649722796898449	1.324321279619546	2.3240442876284173	2.2081844412652467
-0.6260809803341644	-0.2670659098192435	-0.06713337661155769	0.6093928509025235	0.6443162555416088	-0.55979181601658	-1.1156827965084397	-0.09513004979635348	0.026040724742844266	0.9216372031503667	0.6174970559685231	-0.4173914790545184	1.884996661159232	0.4409132015095582	-0.12488882271519915	1.669274357175174	1.8475109081479286	-0.6075117496298171	0.9033805821383784	1.4386257920710317	-0.32259188932554234	1.0360108177101848	1.0362661353626126	-0.8045549658070683	0.5968437298638957	1.3248146680069677	-0.5726659317332254	-0.3781634871652085	0.07173952134715549	0.6858372781323298	0.19583528413550383	0.09172282834150866	1.698715044507357	2.783814234874982	1.2350355574082328	1.5002582130052304	2.100761509097201	2.400153854118332	-0.6713853239170845	0.838537445827708	2.9765399953715876	0.202730307414931	3.3870047961553995	0.5676047296969019	1.1629010387300585	1.4880270683510584	2.6770682968461124	1.2460234210374044	2.3047718908365233	2.1478982983272696
-0.6095814006531833	-0.30688427360708614	-0.06100152207095601	0.6267383512786904	0.7234640724445409	-0.5562671383418645	-1.0311404669587403	-0.10496971493250482	0.062040984371634855	0.9709917545744962	0.6860918431683531	-0.4363108939614171	1.926901677779688	0.41560870301441016	-0.15671470516952915	1.6723395264334695	1.8989975673125639	-0.6813517402832941	0.9408810322140383	1.468578556337611	-0.2107829215168267	1.0463032454323744	1.0215149999807036	-0.7733493348441907	0.6563010081368703	1.3108943892160498	-0.5465134405390698	-0.3736258703827601	0.1447053215698965	0.680023766391617	0.23071426680693485	0.08341390213264192	1.754024860175555	2.8816452737882567	1.23967851971419	1.5080346408342635	2.09436538964621	2.514757205806842	-0.6695145750120133	0.8626230951168494	2.9754225344308045	0.17452534790507207	3.449029088631093	0.5891702839848653	1.182615185538797	1.4369691613630398	2.724172816248427	1.1895969490344287	2.2487404029274765	2.0838573504934237
-0.5113654510112318	-0.3584621607293771	-0.018213357669463106	0.5953940699185735	0.784052708460502	-0.5223629193282839	-0.9471342954209969	-0.1199920034000617	0.04859413328550306	0.9918214694796216	0.738012738535365	-0.42986764742297046	1.9490239230335367	0.38063881947970996	-0.17190039994119607	1.6454452117448615	1.9330434337677567	-0.7131085913210499	0.9706211846810078	1.4769626208733189	-0.109511499081098	1.0993200956258509	1.0782578447403326	-0.7474732859791147	0.6965528487587938	1.302025640166992	-0.5126230621940209	-0.33945819768133884	0.22293644016124192	0.689712048151344	0.2160722911403273	0.1103658329173784	1.8090628718880684	2.925864056355075	1.2451147519618688	1.5049626263634897	2.1002381902330294	2.615421027914165	-0.6216407654493973	0.872285735941088	2.9547731773812225	0.10179753024585994	3.5164349296402237	0.6197036269066614	1.247392889500858	1.359300858684641	2.7876275293031183	1.1398945123373287	2.209489445186428	2.0429650538620843
-0.40345116643225964	-0.3770368129219138	-0.017315152000254647	0.5625942418537739	0.7788718883991038	-0.5193112211805218	-0.8831603451535953	-0.11521180547744603	0.0822599823204069	0.9818588740845925	0.8021993857694438	-0.4271841629315837	2.020520750601374	0.3807194328088459	-0.22600494655813325	1.6430287586830918	1.9751344565971347	-0.7238856908426571	0.9830974964599569	1.482425499470575	-0.09152414887146802	1.1142099245358197	1.1466928384897364	-0.728732124946613	0.7546219087070608	1.2919097804269122	-0.46574305639164315	-0.35505201769639116	0.2901301660221559	0.7041009306410704	0.22641771736401095	0.10815166256927625	1.8258206471650227	2.9444547771552037	1.2487376106009394	1.510667259592225	2.0972818376953426	2.6897609366482857	-0.5946354084980146	0.8591633871838518	2.979923204702648	0.0812906088645738	3.5875508215916794	0.6543618432897451	1.2866228286915222	1.3110418144767066	2.8208744053307226	1.1134216686262886	2.1810866299301876	2.019150741919016
-0.3003665765044889	-0.39835230851093717	-0.028187074955875392	0.5586655056185696	0.816098643712212	-0.5505663165964001	-0.8278981649162237	-0.06577636060284091	0.12785259725212852	1.0180559392416797	0.8576956419784466	-0.43351328103712844	2.0172944725330475	0.3235568624570999	-0.2292824260921405	1.6026327411793815	2.0242148036030394	-0.7045759016090558	0.9831162187696947	1.480838833028371	-0.05395421655084842	1.187746700223593	1.1970362321591126	-0.6883610559892374	0.8427740537616394	1.3065907601671927	-0.4311422030669883	-0.34465515844323347	0.34833824293007576	0.6669405837150206	0.24266106725287884	0.12621896403773772	1.8425867472185673	2.967704118855964	1.2499949175347134	1.5048437015979137	2.098911080956567	2.778860824455944	-0.5915291022424467	0.8319429213671603	3.00395577108329	0.07443538662206024	3.6735847424261308	0.654413763228867	1.329955422393596	1.1900444855783054	2.849466180417219	1.0732682959573245	2.148917605835226	2.000869984006404
-0.28608602607952843	-0.42907368254948947	-0.04232574943199935	0.5922580559056054	0.8818178141270714	-0.524758023291993	-0.7770047599483797	-0.05431432275545707	0.19751404358859084	1.0975445398619492	0.94918572206778	-0.43467374969587363	2.020975272934822	0.2600861316212463	-0.22241730033100188	1.6424376457841554	2.0665265140284967	-0.7251158202956657	1.0065749365420928	1.4834944379020318	-0.0402208180781779	1.2252226183965518	1.2356086303990432	-0.6543354885024649	0.9404317764275391	1.3167322204199914	-0.38333414576730196	-0.34676609325819924	0.4128004303884977	0.6313210548248933	0.2948272482506563	0.14578971182752665	1.8670491032301562	2.969643799194591	1.2452184473790873	1.5268885976167919	2.093066783575858	2.867429969512901	-0.5590069161073493	0.8511686151513796	3.0485066818514914	0.0368622228230748	3.7303401585479152	0.6675671826995554	1.3446108178134832	1.1490326661382368	2.903888031691013	1.0330144281954738	2.1582448574123716	1.9627738610846737
-0.30368567461892965	-0.42986113120784514	-0.03069043818988934	0.6154977419143217	0.9821467901691318	-0.498142340851117	-0.7147550407548969	-0.024678407175882856	0.23582303770915464	1.2006314840814767	0.981979892572362	-0.4134206649418185	2.0392642719252914	0.242736720415366	-0.21917272626386372	1.6531814465808314	2.1044694053222015	-0.7620691783090603	1.039202911114003	1.4815736381737632	0.04852065222815617	1.2124525719958013	1.2519611961925958	-0.6443773138284293	1.0153247330549178	1.3337839904988498	-0.3466204285337745	-0.3563087783201976	0.4958395509643201	0.5983388387638843	0.3118176379248575	0.17350354619922942	1.891553083124699	2.9519142174094277	1.2065270948294426	1.515476827480046	2.0797945506829905	2.9448361344006355	-0.5475605611436482	0.8812871060527471	3.1187999292870705	0.0128857293589216	3.773586528815206	0.7004380275613848	1.3549523612027652	1.154319097014075	2.941931604238879	1.0171362035193707	2.142127878047316	1.9720353145619054
-0.2816595931300597	-0.5079012087414502	-0.016704908645688722	0.6184271594110646	1.0599170592843719	-0.46630717850607556	-0.708857430249657	0.016999225764917556	0.2924026432282435	1.2468202149392855	0.9895092192094724	-0.403877377351212	2.0479867652403843	0.1949912671039634	-0.20813074447172725	1.618820896299858	2.1102516854296822	-0.8264231644028307	1.0379028653165174	1.4847504545222456	0.0775250319285446	1.2274657935767799	1.2295426800079592	-0.6429663146995385	1.0863864766918216	1.316916909833178	-0.2851267051537777	-0.358373061992793	0.555359543213579	0.5553195302387053	0.30912513217697163	0.15445482268612418	1.9098634292358068	2.9117851393120437	1.1697035559824458	1.520849723204806	2.0451711361575557	2.9937363147370677	-0.564494371782524	0.8805750384959865	3.1853895918903405	-0.01212228443007577	3.778979693037253	0.7103635733700802	1.3574168079301403	1.1569154508866113	2.9939006924225366	0.9870709140131171	2.1297010122454147	1.9674225247893524
-0.2721324446019188	-0.5071833688042753	-0.013147460388659864	0.635679900402347	1.1216482972982358	-0.438207838002755	-0.6537445727625804	0.09615189867462501	0.3202026418701979	1.266201357933142	0.9576477635311109	-0.36242056624056457	2.0041673776893325	0.1079190525699252	-0.1925497089284338	1.6261758986308166	2.12792646442718	-0.8789756517968991	1.062647480649941	1.4928870622950605	0.09722928150129842	1.232662508510161	1.1929145025919103	-0.587028124028642	1.1546072164185608	1.3282807945683055	-0.2385199589589407	-0.34959160136473744	0.7017131460366924	0.5331996946679746	0.3564826932508929	0.1533993392463411	1.9283388834159623	2.8609722906158757	1.1698953925043	1.4865242803406589	2.000678771548738	3.0223801996973956	-0.5645842752355703	0.8836970906883319	3.227158410247351	0.008476471512906158	3.7977947854492107	0.7191402524407629	1.3549894634696509	1.1780611743899638	2.9959473921575794	0.963649466758819	2.1652577980086116	1.9780541631741795
-0.2533062992111218	-0.5261582711436006	0.012979334978369384	0.647624466130585	1.20945321004763	-0.3942641079285468	-0.5987044622564166	0.11306433784197015	0.3891659213548391	1.2858759838452678	0.986126196306498	-0.32500842280240927	1.9461819267770135	0.08299300925095643	-0.18358374135653333	1.5961483910088705	2.1332881347419326	-0.8795783804665811	1.0508758340078554	1.4850877626110102	0.11388547536080726	1.2629248767070105	1.1933371845365397	-0.5678011669490246	1.2392350170169468	1.347186773211235	-0.1861345454408624	-0.36845323402003605	0.8094014431469614	0.4966023833014105	0.3751810710215012	0.14618432396791456	1.953213315868788	2.796854138286842	1.1495490554533192	1.4557215142168363	1.9958662902291955	3.064921896468113	-0.5695091296123144	0.8943650792079005	3.22271939299293	0.009369640552897913	3.828248797849304	0.7253607030193676	1.4190008629194937	1.2227712918337947	3.02418576340189	0.914455596137843	2.2111706434746177	2.0009815917952407
-0.27516351940362654	-0.5477739543427153	0.024431093824956646	0.6747555770148412	1.2604397988093277	-0.36168844032104086	-0.5476896846941021	0.1020105323415041	0.4622309165241571	1.3411620046694295	0.9920925357318586	-0.2905087660998603	1.9118340301676509	0.04386614803004828	-0.20179828338005174	1.6069142342679705	2.1571880049443495	-0.8877317523802863	1.040826561384889	1.4832443193022447	0.17485214223470327	1.2959398754166298	1.1786928808549215	-0.5673857275708014	1.2822798575163126	1.319355358669656	-0.15399818442572696	-0.3596537944882457	0.9081482338123565	0.5483250005352642	0.40861517576503664	0.16511984451792827	1.969183012295162	2.7000762300377708	1.1092517201295036	1.4363718289378018	1.9681554732494573	3.0915807108346613	-0.5836615482294387	0.8793211379346303	3.229860133546544	0.027828627230675623	3.8351520015907696	0.7099228062273234	1.4426678281618337	1.2222814769003854	3.0388332994702267	0.9092197002882495	2.209873979978959	2.030672253120194
-0.2826997903412315	-0.5292754366889696	0.034869489766826633	0.7184477414473273	1.231219638425293	-0.2648131271359973	-0.5209251770322563	0.12623557668124955	0.5228978511181783	1.4115095406832012	0.9983130261498078	-0.2516575657650877	1.8565745871554717	0.007502247256230807	-0.17210697974944697	1.5982177430717956	2.1424087841706845	-0.8783713737965975	1.0370118066936072	1.5262630722715855	0.21572636684240437	1.2864138529980915	1.1598165322634093	-0.5657234546244367	1.2522749670806812	1.286991464781593	-0.14433923067540536	-0.35542416925278164	0.9645570620892876	0.6038595720136645	0.45670811057440136	0.15910695182923734	1.9885228557779786	2.6051787105885915	1.0888950135368012	1.4159330431740185	1.9696250985564674	3.1284198201027587	-0.6177899084480671	0.8842334532635544	3.241405762005649	0.04318262263774918	3.8022389479117464	0.6837363773575268	1.4368855825687095	1.251324210984461	3.0780318706678846	0.8790640667085924	2.2251671011605447	2.0567535982740117
-0.34494624938395446	-0.4457427959997074	-0.013234875356582293	0.7886073705090186	1.2149019409442332	-0.14261419082072213	-0.5209251770322563	0.16351429617622143	0.6031490078083369	1.4485400611019255	0.990044150478889	-0.2501705969214246	1.808392967608895	0.015199209198168232	-0.1105157456727496	1.5274848535760173	2.1138728176368202	-0.935373122102717	1.0533632116927243	1.529037688152032	0.23997722330846857	1.269126253788651	1.1054734526322716	-0.5514755848818371	1.2046776858827237	1.2401589839784144	-0.1490516699450723	-0.3536816257006147	0.97466746214919	0.5940776771127217	0.522782894576445	0.16404220297018587	2.0488705487462777	2.520362164427719	1.0757775432586634	1.3972906472902515	1.9780096016656628	3.1568458455933666	-0.6942227201929612	0.9094596870770332	3.2382988903062504	0.09389172541308513	3.762401782251758	0.6552091325090295	1.4079543764593818	1.2947686477561136	3.107529389376407	0.9341648155670219	2.2320329242240216	2.0637868819669647
-0.36726878271842234	-0.3896164140027715	-0.021938990178772596	0.8499067050154727	1.261789130753062	-0.0746584447822592	-0.5166624592033227	0.22972472892016085	0.6433315914294114	1.499562919269282	0.9579072127854344	-0.2214543435692394	1.7808106830883652	0.006722783036163987	-0.05498177131994044	1.4984191806014484	2.0762772828757226	-0.9539922666167182	1.061052621255485	1.4991251674493133	0.2645321667729289	1.2959005824904888	1.0463220175167358	-0.570986030370912	1.1928712237913726	1.1996456240182929	-0.155579996644473	-0.3540731662708366	0.9887436251386319	0.5457791301078554	0.5655531317190332	0.16682388383618846	2.0909786562044888	2.3991533188130907	1.0747496624354853	1.3828143737205578	1.981476731656833	3.1913464420428723	-0.7685661252169469	0.983045285015751	3.2425078096920763	0.09917520992213676	3.7631800333886885	0.6377065896272298	1.391997547677962	1.2927053441898106	3.153072846773835	0.9175009019828954	2.226068069223256	2.056455645337742
-0.38912106204683383	-0.3570069034021951	0.01725486318967176	0.8773181124432353	1.2844190757017566	-0.00844731372056178	-0.5257839095995468	0.20629350374772543	0.656044475651048	1.5569788799200104	0.9373503711813213	-0.17686262969132843	1.7282159881065475	0.019700986713409405	0.01746873724108313	1.4808226008374923	2.0486874674669906	-0.9669838595454413	1.100310322659003	1.4715664395894614	0.29459627823088524	1.2603270860890907	0.9944257321865001	-0.5668161735845276	1.1741750691117656	1.1527399988930602	-0.1619711779559381	-0.3336065933069876	1.0384269008783347	0.47336461688485765	0.5799030538608159	0.16728676755580904	2.1265268397092774	2.2695222512914404	1.0802662586315084	1.3651496645937897	2.017215191605275	3.2158614265212178	-0.7907964794980242	1.0365693987358287	3.267738206125499	0.08678233963167462	3.77057806546498	0.6176732258831352	1.3532970292955526	1.3841031789773228	3.140564457140979	0.8891754972161149	2.2086523971551926	2.0216957981037424
-0.38894522541292503	-0.3103255547604523	0.03405262449540776	0.9087066830216248	1.2633214466353357	0.05993321202131534	-0.5131501839143333	0.2236942773003341	0.6567670697673311	1.6014961581372043	0.8779589267683188	-0.1444130813355165	1.680489031655987	0.03558694858248167	0.05022414805377817	1.4627722844324418	2.033979920457638	-0.967550081298681	1.1126260373798729	1.439275080378128	0.2888565136521394	1.245130772355221	0.9550503543731873	-0.5648092045039361	1.191950692250535	1.105168760437135	-0.1978908955751015	-0.3267358318601468	1.0869818941104796	0.3959200932117566	0.5841741484161024	0.16030762696499634	2.178791174608067	2.1335949870374202	1.016726891730886	1.3238627415047142	2.061549078388123	3.2335717790517093	-0.812558288526896	1.070962118454218	3.2698322068243852	0.09902307146418393	3.793412186136313	0.6537818865229598	1.3565220724940867	1.484230305272414	3.1299131929966952	0.8529008290917993	2.187510085791703	2.0014379879317348
-0.38325741892434306	-0.2909875994347193	0.07032144254640335	0.9313792882648695	1.2419737860803761	0.14717323334121563	-0.5239665113395463	0.21965699973642377	0.6757968912020791	1.6404135880608823	0.8395628103082059	-0.11682322918266204	1.631516301137593	0.07891270514471657	0.08915818155488187	1.4656752281967818	1.9969665900603708	-0.959702044693253	1.0907800055556518	1.4196072952339809	0.2893696400479288	1.215039193116356	0.9039766266866263	-0.5439140469930288	1.2046888988711129	1.0836762157055682	-0.21111975408507014	-0.30567738515970994	1.0680429924264916	0.35971758509292806	0.5985389238840044	0.1509968068874092	2.2233689657881675	2.0218046023508967	0.993398015242159	1.3064484003054744	2.089208589596864	3.27507748451429	-0.7865678753157556	1.111779596974936	3.282446854567726	0.11083448271518832	3.820639360240294	0.6882324231495565	1.3448419934763869	1.5445681968957352	3.149013383434292	0.7896224189374558	2.145648552796875	1.9727986321177002
-0.4127296732408815	-0.19776847013866858	0.09391029635712422	1.006647762273253	1.2393505506866564	0.22011301389461288	-0.5304307825382135	0.24248500814342785	0.6802190086746055	1.6766300241974883	0.8131522173405955	-0.07595938493105345	1.5830186696248996	0.07798024467354708	0.1085750204382657	1.4651426893340989	2.0043919876249463	-0.9192644374107166	1.0729846071034799	1.3898447545625385	0.3208642015697682	1.1667556847521803	0.8995928691501776	-0.54308394138679	1.2544858247432351	1.0885777995872175	-0.22851865732294535	-0.260017785205762	1.0814022810840576	0.3496806282999774	0.6294671590482694	0.21357072478323316	2.2585869331548607	1.9143852746021395	0.9719732458521062	1.2756343676249133	2.113529805306051	3.257379879080431	-0.8018202200950542	1.1447319005400023	3.2718887753341215	0.10897033702353316	3.883925116499133	0.6972907955069635	1.3283029445069132	1.6204048539247993	3.168323041712125	0.7416649424895709	2.1264867478054716	1.9262980440973074
-0.42186445903220154	-0.19370723631228753	0.09279541371337856	1.0243857816131845	1.255810724211465	0.31174026109070613	-0.6008996343120351	0.2193301870971896	0.6547457844005784	1.7461252371124285	0.848577581888969	-0.07668061797426465	1.5670079128044072	0.09611042803241654	0.13336969718176106	1.4674020333641473	1.9737231494793253	-0.8880764367804195	1.0631456409525906	1.3779891740874928	0.34985649617999476	1.14227915483937	0.9248581017833268	-0.5594575876252175	1.263181489832593	1.0661672936138717	-0.20754778698876244	-0.2360877115729782	1.0336701042032777	0.34103158807896367	0.5957667156007534	0.257217336430361	2.278571946823452	1.81648633275998	0.9359131645143804	1.219346650157972	2.184385355309746	3.232014315608604	-0.8351892904488327	1.1408890541535626	3.316718225627464	0.12097692669025657	3.9085364375279363	0.7000756926670882	1.3611869690498426	1.6495427058290868	3.1746737789688844	0.7407777433867122	2.0849488733827206	1.8821551706160935
-0.44268438840417745	-0.13569489302586452	0.06816228764678024	1.0481942640178976	1.3098789859900015	0.3972592610193115	-0.6378334041478156	0.2523598673082862	0.6680011387212408	1.7869263061159466	0.7807532295533982	-0.08115363384968724	1.5529279961350162	0.07684782996928527	0.15044620897926322	1.5030738842115707	1.9458690170448592	-0.8925668916595262	1.081147657469712	1.3585939663326063	0.3713173299389716	1.104790495452	0.9426467410958989	-0.5519258160194025	1.2555958069069175	1.048207619637517	-0.20361078630351334	-0.1983985239230547	0.9916976417820509	0.3765055417509397	0.5821498257325887	0.2829587132059479	2.3018702215751174	1.7266497696528507	0.8817789719554741	1.1882484498796657	2.252128355206274	3.196469616062195	-0.85581035399334	1.134902841439328	3.363196894136859	0.1274712846629211	3.882406945997686	0.7281544376159383	1.389954068978714	1.696606361712918	3.1395592455501267	0.7586932776731554	2.0193831547469863	1.8245924570253595
-0.43348304626713013	-0.1321883536963915	0.04586110425247132	1.0227726275731654	1.3619400117404368	0.48338036222156217	-0.6716671315864466	0.2641504292328696	0.6445940913647428	1.8111736152647615	0.6986175479005592	-0.08619661982711221	1.5216001463549789	0.03202737723372131	0.19018306459659487	1.5194277996536898	1.9196866097188305	-0.8717210257441425	1.0658016192026771	1.345989852630121	0.3637223407083577	1.0914519512660832	0.9201023492991804	-0.5391843005979655	1.247737250650396	1.0579321572546077	-0.16357567587795158	-0.16602485204141765	0.9732831530945333	0.3744548712734398	0.5634049281697588	0.2999750907146528	2.3231982992003313	1.6306694737700997	0.84401698958265	1.1306375379157367	2.331632918071861	3.1948020640572627	-0.8495473576944128	1.148313468799707	3.403337412265872	0.10000951372741229	3.8907504951269054	0.8018873792461193	1.4634022873099313	1.8058575463632576	3.11726671841888	0.7612168211167555	2.0496579137821707	1.777373393864329
-0.42780541214579915	-0.10828645906100146	0.09022536865964467	1.0093370779988016	1.488467119532713	0.5079329175018826	-0.6981610715298092	0.31538493708385706	0.6600217321753838	1.8208260234163263	0.641933460043785	-0.060093785395194055	1.4536792369991818	-0.03235944896137195	0.22113606123664847	1.5480302294430055	1.9307545676154878	-0.9227454435012259	1.026154381646976	1.2960812192706483	0.3431664189032541	1.1282820354454748	0.9076871122684151	-0.5344594508208841	1.3175127001014346	1.1054881268333037	-0.140013479529617	-0.13942418264715076	0.9649720016656195	0.3771644968623667	0.537844623176228	0.33472919648344923	2.309243198708892	1.5368715300237996	0.7940772766502311	1.0839389120731344	2.360465621244073	3.173414753561761	-0.8336625216186377	1.1753562759100835	3.4296742601726806	0.07723682030762904	3.908124080582249	0.8330294006031511	1.5448018068368263	1.901114835520008	3.079977932222702	0.7955902032918102	2.0596375555218427	1.7077909200151093
-0.4351600336682093	-0.11497977265702404	0.15871311827509538	1.0098991992945183	1.5900734910846546	0.5040640965520767	-0.7202595623106428	0.35990596562423405	0.6882461624466684	1.8283294981185487	0.6008392313903663	-0.01306062728273959	1.4024536269103904	-0.08050063173376867	0.19475130086396492	1.610221120800999	1.922811139607664	-0.9499295038041037	1.0104724068462345	1.3027727998673109	0.36721983112599893	1.1351772354222813	0.8907948141455666	-0.5511092405417967	1.376669730983865	1.152455010328257	-0.12276925154129319	-0.11161261645997704	0.9484785949315032	0.38726928926489385	0.5673413484061053	0.34531800986338196	2.281667376252404	1.4282480193573939	0.7536658763674751	1.066012568462099	2.3588318174698713	3.1287083680174415	-0.7784496237889494	1.2638691256536059	3.4661277076704793	0.06097395047207532	3.904240955879621	0.8297440836042573	1.6495700464607104	1.9516356476024008	3.039458192356741	0.752042329707561	2.0444245880305205	1.6597457599170635
-0.4724664639632724	-0.09330100655433943	0.22508966921268359	0.9893845833281851	1.6451167359860968	0.5230958650781012	-0.6818887205361259	0.41464424817470935	0.7408225106415188	1.8205992194346994	0.5990530824981536	-0.0020538319396018077	1.3537644175420689	-0.1714984697605471	0.17660945972753647	1.649927796695091	1.9233777699219214	-0.9694814768487625	0.9494712427273517	1.3216609651742426	0.4216272336585544	1.105507468966273	0.8802430935563977	-0.525405861889754	1.4164911854128834	1.2119081781802579	-0.1132092899506845	-0.090820543082108	0.9492396117714994	0.4377132052582292	0.5909357723655168	0.404394963386402	2.276558738351283	1.3728287827828134	0.6884181274681783	1.0334321900528243	2.3787327559755838	3.101166527502347	-0.7217234470633329	1.2938509860689587	3.502773820847724	0.0850163825901877	3.8755757595256086	0.8327432885982036	1.824443019365296	2.0149843948015875	3.0331191572139606	0.7550683486155947	2.038383637754188	1.6257043878237014
-0.5307135841615328	-0.07865054601835912	0.26479485947327513	0.9890487810912056	1.734788643638177	0.5427900060083042	-0.6720831932667557	0.4921915401789468	0.7932297995207035	1.8479866398348754	0.5818707093119226	0.0037255268164053863	1.381963692552524	-0.21776882994205318	0.141149186276353	1.6621987869897357	1.9021464634094525	-0.9865329669794336	0.8911982890990581	1.3373972128168334	0.4089182915451416	1.1115673399820987	0.9065346072408204	-0.5175948542006233	1.3954464206936834	1.27980256651891	-0.1380150753054125	-0.07666750305849945	0.9200508197019485	0.5500127505015296	0.6283809456239591	0.4701835559432309	2.2332990367980328	1.33115784233765	0.6266234359622567	1.018572853554012	2.367028199418743	3.051108679026285	-0.7215599426500595	1.3229393430200025	3.5452472451181345	0.1300836542443196	3.820280435462217	0.8644000906282294	1.9960181715478407	2.0396425042055606	3.042462125015319	0.7666242691956201	2.0532293187154407	1.6029513463726979
-0.5696955486623534	-0.12108793794062198	0.316516882054545	0.9665026567437629	1.829300546305826	0.5455266081497154	-0.6999274192768883	0.5233252780738635	0.8486221933636733	1.840334599782589	0.5724188311380429	0.0164143846391495	1.3588813058194404	-0.23691489437189053	0.1193400106626662	1.7049388550119544	1.8928303209995696	-0.9889862473878711	0.820562501068561	1.385654875281257	0.44519152635380427	1.1380019459093982	0.9194545079340468	-0.5073293523190624	1.3182189109963032	1.3427853136316306	-0.1637911900589931	-0.037109496497237396	0.8616997210677184	0.6273656961017023	0.6387509912356858	0.526768029904786	2.202038113237423	1.3269495547907457	0.6345626163430464	1.0096334667016094	2.3421813845888964	2.987499508002846	-0.7115892774753919	1.401115686214316	3.5867760570858933	0.15520867917197884	3.7481632711525004	0.8401203386717112	2.103576216239483	2.024335787536522	3.0338973477936078	0.7990060213480105	2.091860353611538	1.5787065472441155
-0.5580409221834501	-0.11163833651310133	0.35802740340696204	0.9415299099800626	1.921898800150581	0.5210618974321152	-0.6908838209128694	0.5423495121809953	0.9187639093585362	1.7946178302621998	0.5980716622971319	0.008041194530106793	1.3382059139624214	-0.28064706716411847	0.1295554593956612	1.7205701241398401	1.8649580740677276	-1.02767403546108	0.7836113994356891	1.453666292431471	0.497541360630296	1.1469881737032435	0.9534650067772938	-0.49728046135400045	1.3380666855018923	1.377282004520388	-0.1723467936958479	-0.024877076954466705	0.9034391110460692	0.6582729565369829	0.6333665573692631	0.5956964637520265	2.159279285742377	1.2652775172433368	0.6334180781754976	1.0195880955001397	2.317421219505622	2.918035943144163	-0.7253902461447692	1.4346715604869051	3.6084867267925347	0.19959977990187544	3.6808701023228965	0.8240284715826446	2.1851312798852454	2.0364793485422004	3.020391938049685	0.827140586948501	2.175740683170699	1.5540940403112402
-0.5512704851803065	-0.08888716104972826	0.4463920637397073	0.9188867587970163	2.0158673382984444	0.5680392174735313	-0.6910280386118723	0.5529818779976932	0.9721710343126203	1.7711981902382827	0.621118686916575	0.008505174265193743	1.31080084951554	-0.33340254158387456	0.16295393806481898	1.748622367707035	1.855794513161961	-1.044889220834416	0.8176406211763435	1.4843357096150396	0.5610157163751749	1.145904461917344	0.9773166353849089	-0.4627821125152736	1.3129240993668392	1.4234735582015676	-0.17025661549024293	-0.0194816431964421	0.92104844038547	0.6577384119335197	0.6050597279688965	0.6223428852507553	2.118354684022801	1.209911925394279	0.6576115152052836	1.0731743430290492	2.304792018942587	2.8993707171931957	-0.7082862561555447	1.5055162258377839	3.6166656601216745	0.242749195833491	3.6192686209126395	0.842193822197913	2.288346932340986	2.0826700683018258	2.977785711261151	0.810886774551508	2.224075387607079	1.555916635362871
-0.5438766273842144	-0.08233088962353012	0.516172969921804	0.8772277030396592	2.0614401167624967	0.6045483937907798	-0.643401738844713	0.6104043755630505	1.052831243612711	1.7464165439401416	0.5747955982381138	0.040693241428750374	1.2970760796215395	-0.3520873204025894	0.1908607520928037	1.7847420654897612	1.8582881283617028	-1.0696352609844777	0.7820770893362401	1.5324036923162703	0.6054629142204198	1.1013209043078842	0.9774487815533123	-0.46521908196966477	1.3579795308899016	1.4632594978788611	-0.19616678212676825	-0.01303257517406059	0.9454133391676208	0.6532734721111891	0.6055832045665114	0.6645837778442133	2.080866827572394	1.1417633601345467	0.6629699758900484	1.1661710060302086	2.222150963276701	2.8692539631583243	-0.6914332387531397	1.547010083876018	3.563131023957621	0.26158846871192015	3.5817534314059727	0.849416217133611	2.390212633086189	2.167733572298303	2.959254243562966	0.7549516118915344	2.275401143675073	1.5504498467060934
-0.5466057281981022	-0.0980602853378097	0.5588960793115328	0.8509465789528274	2.1309558546960625	0.7263424398757166	-0.5987338163013464	0.6087324676777606	1.1054449154021702	1.7340899343303202	0.6236730078737646	0.051724353215300875	1.2541900886617217	-0.37952558385720897	0.2341794806315273	1.7545930314291946	1.8395714896294628	-1.0464339177834512	0.8000277372167041	1.5702902738331717	0.6778418256957714	1.0430832481082777	0.9861420950430727	-0.46048095978068604	1.3647523536255968	1.4947636716915809	-0.22806494325759444	-0.007573745216265836	0.9930077914230651	0.5987580628310674	0.6103732578327181	0.7296896184223666	2.049873684325449	1.0858956254205328	0.6922431921708248	1.2333998019301424	2.126461139853847	2.846816755431086	-0.7067932784056663	1.5232060314512839	3.540866578040917	0.2930376099965678	3.584771187307088	0.8395746269711551	2.4487286160061403	2.2512141037736546	2.9541579729248246	0.7163371337762703	2.288739123576428	1.5582972693586863
-0.5334891872257105	-0.06669720590087364	0.5773650396624925	0.8360088146400739	2.2176245908377608	0.7680771476114512	-0.5760992951348386	0.654417355239828	1.175652903048402	1.7270478285617166	0.6320687796727417	0.07114628758719792	1.2570972720636833	-0.3689035734882283	0.24879782338237438	1.7432071221536578	1.8103809093421357	-1.0009427195102218	0.8171680252347088	1.5910115937364135	0.690247987307022	0.9577149472228298	1.0297232743268605	-0.4654912308427443	1.4219674630398407	1.5469503168691188	-0.2541988734218041	0.040892878651034206	0.9551564735599614	0.5041748723984438	0.6101425155373755	0.7857917162840822	2.0006478928822427	1.0007778737254345	0.7311860061072244	1.276075015177363	2.0405741390762016	2.791011125200707	-0.7492827228477367	1.5045167002422868	3.486225490403478	0.3139798463824458	3.6207589137614193	0.7904020259046605	2.5296258279198125	2.3298243797038323	2.9595655197948245	0.6918132858060635	2.264117736214023	1.541485349667017
-0.5365510697682352	0.00905753030547073	0.574235338059031	0.8087382907542897	2.221062174599179	0.7519052076273203	-0.5545189670601569	0.6590819046954517	1.232404248721315	1.7249016749737212	0.5856306055746724	0.07397810238340216	1.3107019243977016	-0.34066562070445117	0.25443845000293336	1.6994304905153812	1.7493394713555415	-0.8834832782067107	0.9025521838349801	1.6425276179446076	0.7227477343686719	0.8885442082439606	1.0407701366225952	-0.4713732287638842	1.4363032020391855	1.5639261997138458	-0.2458577527976606	0.07587751626343442	0.9800404882376086	0.446413664871302	0.603667599978345	0.8002090695565229	1.9871478801777585	0.9169686766906423	0.7490760579628422	1.335235704612693	1.981073126258321	2.7447101937503504	-0.778745806771876	1.5407608998069087	3.4526146873875527	0.3601848595385269	3.6725126143673434	0.7762632322702151	2.6119571851496466	2.422504282764512	2.942244050682136	0.6260417852665705	2.2572793074497493	1.5425117427250705
-0.5455986638402618	0.02648735831456573	0.6177894174912849	0.7441279046700741	2.261948608683078	0.6968210545101927	-0.5446343114957586	0.643217885990595	1.2666565352661592	1.7271762682187735	0.5120832130280629	0.06472585451601326	1.3225929831280667	-0.34581791939410506	0.28161159447580403	1.6225513356941712	1.6995735900327869	-0.7975051935215816	0.9370344966822504	1.645864063225888	0.7347431662264499	0.7994935546815378	1.0387060785001265	-0.4367885448186408	1.4502199574327612	1.5725124288189698	-0.22376497132006468	0.10796413673302538	0.9753878678817156	0.39083052309644495	0.5653505055322576	0.803580587918016	1.9268695603477148	0.8198645238081964	0.736858145429075	1.3780085613516497	1.923960682112424	2.7103822625188676	-0.8147586077182991	1.5631883577543415	3.4187165372725685	0.38771125035491566	3.721925753718169	0.8000668673381913	2.636751488501209	2.4545807453313655	2.9214388622377028	0.5781787132998822	2.2839025078613995	1.5371495863703273
-0.5176362794628232	0.010647023700904415	0.6753346164567787	0.7357807133955385	2.302747042857603	0.6065092796408359	-0.5648783923947237	0.5768747823304282	1.2793470569682506	1.7366196207342313	0.47416752748879326	0.06583011431058829	1.3497930972753196	-0.3150984031463433	0.31884407084210475	1.5963474003013391	1.6411741404430384	-0.7650887247373265	1.035606672683673	1.714380450383405	0.7132258265053651	0.7560750001248462	1.0300912630857972	-0.4171643173906789	1.4655899872210632	1.5716383541704233	-0.16889237978919924	0.13500967236100958	0.9542400750913813	0.3339395107689515	0.5476972552355436	0.8008067836140697	1.8906137708327218	0.7657447036560996	0.7546276513621766	1.4008421163422424	1.8847083469147923	2.64796784209799	-0.8314231685560763	1.5848577704886144	3.4081573570922243	0.397884985218499	3.7414540494108373	0.8060741147625302	2.5765616225406025	2.4664397896900754	2.8498652225039254	0.5607636242739762	2.3175650285648195	1.533607035572871
-0.48106661919579075	0.06652977517370837	0.7520665788240241	0.703589025892317	2.2982366982961966	0.5142805412027831	-0.5357553510359112	0.5064814036772904	1.3222446302946913	1.6885061201693563	0.4074604391977584	0.06893215933094894	1.3190901910703237	-0.31298625098089244	0.3182743667337616	1.587181267413165	1.6304704275341642	-0.7297098251424021	1.1357173292631209	1.7299337647185422	0.7553374663584185	0.7344931349906102	1.0227676016666145	-0.41363282495904563	1.5605299303498588	1.561832443495048	-0.08920369122030239	0.1648203398815524	0.9876842049437418	0.26553367505827224	0.5556622482190362	0.8125759112771563	1.8843674134642137	0.7196321211080093	0.7614909917893244	1.3950323285839454	1.8714931204341443	2.599317968386343	-0.8705473721797775	1.594675888730542	3.374271317391377	0.3900466775896859	3.7510137611376186	0.795426108524354	2.607837406515059	2.508630540118785	2.8203583421042198	0.5898554310117614	2.3450810802097877	1.5421251014565998
-0.40168001197434366	0.1564381396686066	0.8370316431908549	0.6794528003889754	2.3153813155605807	0.4659762802389421	-0.47878935992978916	0.4765284813698326	1.3471000795593118	1.6859085221301058	0.37195449691883575	0.06892078314561366	1.3067539003360267	-0.26178019856198154	0.3530872340337167	1.5775517211257344	1.569321186197333	-0.7622975991167755	1.2094379373353727	1.7554220655747053	0.7538467541557555	0.6703617975283652	1.023961329795952	-0.4245426186802829	1.6483330507737812	1.5379133358793369	0.0033271677346844	0.1817744578542714	1.0003495733736545	0.21920602385404347	0.5555150043090668	0.8218385311373204	1.8547728326844957	0.6837224830136246	0.7327090325476208	1.3936953638509435	1.8324631102441675	2.5676564980049976	-0.9197488759369803	1.6182820939596074	3.3435967393301995	0.40617287457885176	3.7907847173725253	0.7648839281661118	2.6475097188878234	2.577848977320096	2.788822315140441	0.6385447959644072	2.360453340477963	1.5556047314529964
-0.3620490504429149	0.1828753144457465	0.9734239940728884	0.725804321889598	2.3033113597367625	0.42189722073561003	-0.4714419148575824	0.4490964443663222	1.3599637734157342	1.677881641045571	0.27166986804964627	0.06777162957561236	1.2962102490631502	-0.21530663026547892	0.3873223431074452	1.6084969952070836	1.5621236447098108	-0.7322310808043153	1.2588213925576839	1.7541800563015908	0.6946528393589745	0.639359163485943	1.0223479388787324	-0.4432296591982518	1.6386617371953762	1.5216314097900976	0.052391188060728365	0.1887855957612523	0.9589845118641648	0.16563895639580234	0.5478754435749288	0.799795857632535	1.8264866292922732	0.7381471181429531	0.6829805990277844	1.3623830989946006	1.8146087019371238	2.50963403178752	-0.950266612537044	1.6727428233373889	3.2909924031611824	0.39156206774612834	3.858242828980404	0.6900960175601595	2.722038183989523	2.6141652958025654	2.7487519364512987	0.6959924605274237	2.348322738948935	1.5746876703478734
-0.3066881214728028	0.1878160109587937	0.9735732969690012	0.7641534506001262	2.2541571246435854	0.367820351937675	-0.46807258100477256	0.4024788353704887	1.3903892883732392	1.667979548515143	0.1967368558813915	0.046205962440180395	1.3075897766198548	-0.13869839909268838	0.37662293454764534	1.5950411564464853	1.5291863523577454	-0.6860584634894431	1.270632983864198	1.7494201010694603	0.6148974174856909	0.6420894421210548	1.0269463468477766	-0.48042140564356106	1.6744565141758225	1.4859479522760126	0.06607891647769963	0.20971292219924292	0.9766538750146093	0.14207964918985658	0.5306472150162388	0.8115920044365194	1.8220203866513967	0.7546105432354566	0.5992971011397574	1.2810986476432211	1.7800730772865063	2.449877960428014	-0.9914503181541139	1.6648575901407014	3.2525957846678346	0.40282079318849345	3.88531551442586	0.6478166169217404	2.748479257186708	2.637481713959558	2.697149124435204	0.8002657628659138	2.35946308729192	1.5978731919806197
-0.2877602524094966	0.20524646979692443	1.033874412450412	0.8414636258533296	2.2257806459303744	0.3213237368644782	-0.43621195589055217	0.32681584116270235	1.411601578487617	1.6789948434400006	0.1505155931706449	0.005092868533932638	1.2743337442860079	-0.06571510401396893	0.37835632801862495	1.5092746364287428	1.482501128494814	-0.6556063050682001	1.3221383158047317	1.7320870452538166	0.5683124651780382	0.7027507633026063	1.0103447006225674	-0.49510443009467825	1.7046548545828657	1.4499152306241194	0.0345396019258327	0.21101432455853172	0.9904775428576021	0.1215878682489637	0.5364278407272801	0.7880123519266136	1.8106057304828667	0.8205386403695509	0.5401362732311854	1.1897331316899094	1.7689294638259028	2.415091133717759	-1.0092351769610752	1.703345968231569	3.2452678831684736	0.42567992618919404	3.906988066236102	0.6284162345631087	2.726731620750576	2.6357076689843395	2.635934195996219	0.9034163624495282	2.3956925552911272	1.607916896477824
-0.27931282800527407	0.20731950452458422	1.1347978917501282	0.8661979432251712	2.22986775283241	0.16089028381632592	-0.4416807420872527	0.28316114956842087	1.4185512767619526	1.6993870760933945	0.09409296901145776	-0.02662102798307661	1.2807370335237125	-0.013714721600801446	0.3801957198581509	1.499487995670671	1.484499018051652	-0.6692025275260207	1.3143077602062838	1.7418302060801956	0.5506104210834448	0.8088575098834022	1.0118445247975214	-0.49921204828934995	1.7487666324054145	1.4196791964950122	0.013611009493193816	0.2228641495045533	0.9489235514133572	0.1463383687590742	0.5147633878231318	0.7662255159122033	1.785327546365395	0.842308517008535	0.4779190229000986	1.1207417455801754	1.7640462945552087	2.358351488952303	-0.9869519026684784	1.7988178553795477	3.2072235676318264	0.4294336339263941	3.885359654042581	0.5896541336302974	2.7258625714992895	2.618647827681772	2.567793956504073	0.9510835197401846	2.4801075809866044	1.6302175277847923
-0.27207300891326713	0.2086879684775441	1.2737068522364885	0.9336119723464262	2.1992242288348502	0.09706022842969672	-0.44656882869947295	0.2604426915772877	1.4306460196484712	1.7274965057301834	0.09196696008480736	-0.03967716185589866	1.275791199919492	0.04325279129110976	0.42828281880234265	1.5326082432026609	1.475756580550886	-0.7481303767180065	1.3136668159461191	1.724273414863132	0.5578575556918335	0.9313373611286782	0.975901347598881	-0.5175327444672788	1.7891329462332386	1.3815353468478329	-0.03011465238666511	0.17707297452765297	0.9550275774362497	0.17644516900135138	0.5208949233637467	0.7420751081750663	1.7603435043541258	0.9022268000598019	0.40169122551008013	1.0816956154424793	1.7465806699794997	2.32485443665587	-0.9659865435983829	1.8624467638903792	3.1688038292569454	0.4454387435691986	3.8579477904896877	0.5181503248757275	2.6613545724772827	2.570235367634786	2.4706839636438866	0.9920570947834163	2.5912472674611546	1.6458535797012162
-0.2656368068340823	0.1820922163324648	1.3773253465925852	1.0245829926212406	2.226240201012661	0.0686948531083044	-0.40245352795848016	0.26313043059156155	1.41081531030228	1.7433398286217519	0.1219122248999924	-0.06801206250332686	1.2579605238518188	0.12177218362016184	0.4722460549601948	1.5606813358931977	1.4723188024025533	-0.8481118453438043	1.2748303553007347	1.6949281990670346	0.5594420089992651	1.014891771714185	0.9731157110137951	-0.5124988923238887	1.8554910263960427	1.334734866685553	-0.06598693626263281	0.12130460668879009	0.9191255927317441	0.15465094435658813	0.5352300334386488	0.7619576978620108	1.714263090999415	0.914831094183387	0.34968667758229816	1.006472571616563	1.7294126188755743	2.2979638568960015	-0.9899368234898983	1.8076838584138806	3.1272893295968025	0.4381830938644605	3.810939098681321	0.5035111114025133	2.5844401462127733	2.491770139406985	2.4148414757329624	1.0913838053275928	2.688058720848306	1.6677546152642235
-0.2239228351287308	0.196498154482573	1.4207698414719019	1.0727139545692894	2.188485446243309	0.08975753912188715	-0.35975870773952423	0.28194138612681613	1.379353759629153	1.7528500990664568	0.131710959849262	-0.1041247914143724	1.2440868243451717	0.19525686361935235	0.5444575177776054	1.6046671951873328	1.466296118614959	-0.9521540834837475	1.2555607263047333	1.6613896274337168	0.5291378288583647	1.1224064933434938	1.0003564011310198	-0.5254419422327761	1.9448992187114005	1.2989243209118988	-0.09794078048329766	0.08919322703608219	0.9303448525956318	0.14405366542853493	0.5237182827888216	0.7571634890489716	1.6774610573937998	0.9747319240643757	0.3015901506909376	0.9511625409066202	1.6730925638595235	2.275855756027277	-0.9987109084040989	1.7833769172317566	3.076984871166993	0.41828041033036356	3.760684983475065	0.48537779649436275	2.556405102549764	2.5456288617403127	2.3346574205329524	1.1641026636015988	2.764832766273199	1.6887558130297342
-0.2142053180134657	0.24949649457145573	1.4329245198071319	1.1044414126361919	2.212340405803448	0.17911278430828975	-0.3303714799763436	0.3264202186049122	1.3650153550180848	1.7665436205881728	0.12894159707366923	-0.08250747322049548	1.2249625402736624	0.2835477271082739	0.5830234377020517	1.6446241542880249	1.4794443939901323	-1.014839137144147	1.2289185656410218	1.5667066634005054	0.504363230714612	1.1895879925084196	1.040267214781334	-0.5310184169635417	2.041967911395436	1.2657140557872677	-0.14569831053479726	0.04956892179843372	0.9841422100921587	0.1884754073461	0.5030475483464985	0.7618691619271047	1.6035119281928876	0.982530088409175	0.21966688251019412	0.9905053570384375	1.6099921661741246	2.264940764828906	-1.0310152341827605	1.7857500415932308	3.0088637916488183	0.3698979829320906	3.74663000025586	0.4602750582687876	2.5200976803814883	2.6263088568082438	2.287249816378565	1.2114236711278676	2.806779525976662	1.704220467270444
-0.23012797915178776	0.337488661488604	1.4063803789735716	1.1609354534624665	2.2141842134284264	0.2836434217172962	-0.33173069988287474	0.4041180819101129	1.3310656202082591	1.8065967811038894	0.1562827386511139	-0.07802118716540155	1.2108519936693818	0.3799870446037398	0.6472438613468223	1.6543328798788046	1.4908654962222174	-1.0477899492276799	1.1890256173892004	1.5152148911573846	0.49809923452209004	1.2697804745674377	1.0834665868579951	-0.5310422557616097	2.1225584881149557	1.2307117547723112	-0.1938033443136225	-0.00665322534505024	0.9566149420282605	0.25454729107368756	0.47569351546301675	0.7248433615767502	1.54460636402264	0.9838405725855559	0.14854089964732475	1.0891202763333347	1.510836352888345	2.276070139016097	-1.0089677025165866	1.7482033588444845	2.954455003773453	0.33112125886565863	3.7215761214909806	0.4586953665040202	2.3631707885675066	2.6383017913537623	2.2103517147840432	1.222970455790358	2.837319096570819	1.7074700476222033
-0.26540720197327583	0.4187788137195823	1.3661135938388793	1.2802430385302	2.222844521969992	0.3396401822360179	-0.30330322176261565	0.48918313713829037	1.358819538405993	1.8000793269948532	0.16091848311055362	-0.06959155602514117	1.2471062377429396	0.4172388723277637	0.6680514848311595	1.616493404741903	1.509077314839783	-1.0088137643263262	1.1871173095335543	1.4469859265313847	0.4926931164190278	1.3360936644792774	1.083390991817898	-0.52782195628854	2.1956379919781717	1.2172595996425393	-0.24559480487342333	-0.0753711453680821	0.987120946540125	0.32628887504968557	0.4659574283767286	0.7020952955006706	1.4769944710013507	0.9671861440361262	0.10751121543940345	1.208071330541729	1.4199145457835023	2.235272476830107	-1.0112431115955798	1.629468991779731	2.8764221007578694	0.28351786669179724	3.6845743454209163	0.4954370085293074	2.2927621021003946	2.6183939942026133	2.138527649811101	1.2170635775529048	2.837645798953919	1.7025304064680573
-0.28488670398064575	0.46869370498741797	1.3166331914754175	1.379000930916738	2.2361059686302545	0.4142183858904856	-0.21112258684333987	0.567198967844252	1.3841534590027957	1.8172626436839199	0.21353834889741044	-0.10855229032913569	1.2575835194648033	0.5051413913915814	0.6888952330536731	1.5624771204110834	1.5216586948104933	-1.0120027294068392	1.1785832435275263	1.35375114287073	0.5057143111322973	1.389298167381663	1.0656712125034484	-0.4978331348940748	2.3052016272031146	1.194069192335292	-0.27824571888539984	-0.13936452676441227	0.9951972598258385	0.38495989377246853	0.5071207398664191	0.7150026044740736	1.4220404007861258	0.9216307607818177	0.060905310170558426	1.3150435312575253	1.3237971742690047	2.2146835981145903	-1.0271471018386147	1.5810205247798663	2.831120344313201	0.25021165313473737	3.638059320378513	0.5556188460487188	2.209436118715968	2.617137379011834	2.0847798403025353	1.1947150930580137	2.855982731158178	1.6899655617408769
-0.3121065055487676	0.41096566982156696	1.35631138364653	1.4434454631054439	2.282332460706799	0.46061129557713765	-0.14673512742127515	0.6325267153492661	1.3835988085738762	1.8133602214957005	0.25611126169174747	-0.12178700953888058	1.235989133842552	0.5790377193524542	0.7165496882850771	1.5747265653284477	1.5172972540227945	-1.0656130971438824	1.1774668669518564	1.3015659261062869	0.5067137807510853	1.4379757902364974	1.0465643629064172	-0.49845951542060807	2.4075134066084845	1.2001365138496785	-0.2806596839467325	-0.1748598181220059	0.9459660033692886	0.4406774857255063	0.5631910351162331	0.7035726635261852	1.3466100163371861	0.8771610903039507	0.021731773930847874	1.4330168987089207	1.2612497387821313	2.2325909512294038	-1.0368656588038978	1.5954741806740915	2.7916293847606037	0.17304784250254104	3.6013618753500554	0.5682287631779628	2.0834154152178503	2.5990440728298347	2.0352284088670745	1.179327162622964	2.8470217515074276	1.640605024131539
-0.32649604562284507	0.4051533416029865	1.3194875471791272	1.5226321921440562	2.312505255030406	0.4800176235580945	-0.11317196770112725	0.7334635267592253	1.3823928976353232	1.8048091918939242	0.30506706214522616	-0.1581442470090658	1.2541059520593223	0.6390334000170486	0.7119518561042926	1.6769692803862377	1.541226107421012	-1.1137881656961315	1.1760946113357955	1.2211444991631357	0.5343855342930898	1.4450692713366606	1.03863361873819	-0.5145603684941167	2.464569002005146	1.2490252644066024	-0.2300282877585674	-0.24518466435864134	0.9548792586089654	0.5074366798493238	0.590227905133381	0.7052008321318353	1.2857253752787912	0.8779022345381421	-0.0232862952618391	1.5417604525119806	1.1937689683818113	2.18300358650178	-1.0692633302337797	1.656587994156379	2.7364169057652665	0.09124806494317156	3.560983418600798	0.5768806134588421	1.989780709680233	2.5534488854636197	1.9928503733011436	1.1550509995281546	2.823478887850723	1.6084500229691432
-0.31055158655469944	0.4508510320035458	1.2516022357013479	1.6190980598167428	2.235302794854222	0.5065247203589414	-0.03475582732827302	0.8239927728702009	1.352961623960039	1.7643917689133448	0.3772596036214104	-0.1543709215186954	1.2516096686708533	0.7083965919733488	0.6877818641089637	1.710560295332339	1.559811312551643	-1.1618599889390406	1.2079263832504779	1.1398746355946043	0.5917283154043345	1.4265656913338813	1.0092866023040339	-0.5468552392411509	2.5854507936738487	1.2866177887262993	-0.1993871208224291	-0.27223200962791644	0.9811405195399698	0.5581988805227925	0.6238121935076807	0.6804892947364116	1.2275246421932178	0.9135924939392062	-0.03690020734991006	1.6786441095295985	1.1032507666754803	2.1359980882557332	-1.09486519649339	1.6657796179867426	2.708295423193424	0.024231014270666228	3.550837114599166	0.6151323524368825	1.9353003117892442	2.495938866160858	1.977870497195784	1.1734994623374821	2.777995219738913	1.5779512016732373
-0.3035714534666551	0.48893874896103584	1.1426823376531456	1.7243215725544	2.1433484768542512	0.5129434737543781	0.05448302178390942	0.8727736578404119	1.326372205244337	1.7509558562621141	0.42450897608496074	-0.1847482201230146	1.2253396009657054	0.7450626571530137	0.6766915576095263	1.7009924942165877	1.5547520339479317	-1.1970950221193113	1.2541639298886627	1.108136030110848	0.6366631629688116	1.4006563802973826	0.9896548839186169	-0.5267849041433971	2.60677383899128	1.2825555359402205	-0.1978455241685665	-0.27593957685277887	0.9644564171707731	0.5985475010989415	0.6225167874886723	0.6337257960065186	1.172998188002199	0.936586882023405	-0.06844564946048637	1.840239080994272	1.0323017261557461	2.1039634755911445	-1.1007432419789085	1.63880128379398	2.702889774701558	-0.03082500435057838	3.5212275627610863	0.6567402183733421	1.899369620330885	2.450225130191739	1.9497140407493305	1.1827328296596806	2.704783447814223	1.5824175062229417
-0.30456979865256617	0.4954273694113366	1.1037943587933252	1.81784679183808	2.06500620832808	0.5439734674782858	0.10089559560636352	0.9199894274286367	1.2941548580245679	1.732368898271416	0.4925458314885204	-0.17056381549516225	1.1571539312949557	0.7522356324555671	0.6594742769375117	1.740709764551617	1.5528554239818277	-1.2375422769143598	1.2596360013754668	1.048938350296449	0.637863016447445	1.4006465892731637	0.9784101507345173	-0.5221431680136339	2.6324760228652275	1.2960890641282776	-0.22714617227525902	-0.27289444409865826	0.9667129821858893	0.6418523975404378	0.589577979282364	0.5944336928406688	1.1050158424226262	0.9825492593400327	-0.09478298924126453	1.9815054285832747	0.9722568721652944	2.0787068418541774	-1.1079179917810236	1.6626471459289245	2.6824804240412274	-0.08892618990011678	3.5193713757210623	0.6605922359843516	1.8467414817636563	2.396272963665534	1.9047685613762628	1.164186917063312	2.6502556025503763	1.5866207352703876
-0.32430128472869446	0.47797232999353884	1.09735894881076	1.9859297094953619	2.0998946803349656	0.5810792547840096	0.1784451535223778	0.9633880928062464	1.2632363852181239	1.72317019871157	0.6328746535611303	-0.1276506693718244	1.083796447792635	0.8117715587475821	0.6120637120163038	1.7421630105423802	1.5814682777207119	-1.264726128903877	1.2894726365189833	1.0246411736812289	0.7083104365532857	1.4149610666810133	0.9615600046847185	-0.5257838034829083	2.6451672889835534	1.3104573518917768	-0.25220768737591204	-0.30136151171526443	0.9677706366804546	0.7212368839762099	0.5833941889152758	0.5717864539961804	1.0637683781176104	1.0212454585846469	-0.10486736856576155	2.066418963044179	0.9384953945926131	2.0796466505240874	-1.1179690085611647	1.6701728937667937	2.6838720207201927	-0.15191868082265042	3.540844137687196	0.689896070560563	1.79606692024899	2.301365741559711	1.8769549768694134	1.1624399266102	2.6164205992223386	1.6037834222984013
-0.35033382571910254	0.5251098332862684	1.109722862339453	2.0913223632189477	2.0358656669096695	0.6085868035491706	0.22993852964333011	0.9672355340551023	1.232207764930824	1.6790172961662613	0.7769031248655918	-0.17589803670489765	0.9857032367335241	0.8205676788066725	0.579292599237505	1.6915074402035135	1.5680074941295294	-1.2978057476480518	1.299362029585561	1.0283316172536374	0.7613228277322975	1.4298999151267089	0.9322724424142026	-0.560212955378054	2.6780004594759466	1.338544771560545	-0.281620732830612	-0.2889897932714859	0.8920591724526231	0.7453888030674166	0.5887845465769698	0.5134955524173039	1.053186338354421	1.1060077953386755	-0.0867984421154418	2.1245644105333814	0.9011470735631019	2.0810615782503015	-1.0980744948829646	1.6530764994919802	2.6532535909427386	-0.1934014073591029	3.524123353931787	0.7311735268418884	1.7434616138459984	2.208514291697182	1.8239549324441477	1.181995865645178	2.5745621100385327	1.6143313548416007
-0.3650067388808838	0.45675602683219807	1.1251280414220963	2.201533689657399	1.9894226671195856	0.5863230871530621	0.29245243524118086	0.9342956392198103	1.2758652975960785	1.6188978260168352	0.9290947273671829	-0.1987545159673576	0.8832817174578788	0.8379371875184317	0.5306562403396565	1.6835678523542903	1.5491962778392212	-1.349795359322235	1.3111680041991538	1.0148636926497314	0.7812467319843439	1.3865203958376262	0.875160621863623	-0.5213289119866511	2.659521987857585	1.3675958676723758	-0.31871598234636633	-0.2800976154989936	0.8641540445192142	0.7338133346492693	0.5869693288122705	0.4889622931033393	1.0672092857750741	1.1903053993652837	-0.12243505729310149	2.1122926265655755	0.8913089069423176	2.0963766354408384	-1.1145901062033405	1.6796250142339821	2.6152423038082815	-0.25075173147273955	3.5255811228524565	0.755264378594368	1.7333840673557117	2.1323530904340506	1.796150709628482	1.192659511612603	2.5446059365570552	1.6300002911958065
-0.37861736626260556	0.3999500896947364	1.1618604997404927	2.2471990166160642	1.981978992245714	0.5807156758994172	0.33640054555235627	0.8732155367206517	1.2401863389182464	1.5590550464105755	1.068281125550795	-0.2506509383237122	0.7663387093356895	0.8431396980719796	0.4932326628016862	1.7112206319401495	1.579900163119094	-1.4302110476334426	1.2877376165325682	1.0073662637891179	0.8385603790787993	1.3702049422696974	0.8621271544281305	-0.4350524360274492	2.6921211223968156	1.3777007557641476	-0.3415893582500318	-0.25605218310937095	0.8700108724966323	0.702383740020249	0.5941050523466628	0.4516837431644262	1.0492753583121393	1.2855240813159463	-0.20874360466801428	2.0719746273560347	0.9266540226464475	2.172177824979837	-1.0995944752138278	1.7299138899730142	2.6021300281386015	-0.3098065578023733	3.5118525404832184	0.7321732618398706	1.6978814789768044	2.014186632438518	1.7378051395373084	1.16417575094188	2.51458077002573	1.656377596289665
-0.39583482443243667	0.3829757855075922	1.172564723024926	2.2829518917442564	1.9110943668329985	0.5592779424055536	0.311383241695244	0.8236541624938727	1.1938473020478528	1.5148828986713296	1.1579482724620174	-0.27240132489385244	0.6891949098103016	0.8046850027203076	0.4421677735358248	1.6963054332088916	1.604714296304006	-1.4895656953473677	1.2805707163649835	1.0315166792702448	0.8775565153505426	1.3740194480077725	0.871191475833575	-0.3780055608446749	2.720879401071805	1.4160475809050268	-0.3922568453297589	-0.23340170213304479	0.8973103652186291	0.7101169995119789	0.5809401780737824	0.409021002171586	1.0532752747176644	1.3967534551097693	-0.2799268792488968	2.0785993627184367	0.9419146391975189	2.225473436000569	-1.0764815276934205	1.7129933309280578	2.593591085225584	-0.3617066085789803	3.521559771455358	0.7293419681384031	1.6701403994283517	1.889157186617472	1.6572079997138172	1.1339642867550634	2.4979595326345843	1.6605987623031737
-0.4005112069772136	0.47078936254946147	1.141101045707181	2.3486100811506083	1.8368503798005296	0.5156679972684151	0.3496430486041569	0.8297126835349407	1.1892144473844408	1.4889476979642802	1.2449175831310662	-0.28522281119740117	0.6046313745406046	0.8204786915167539	0.3695276249484115	1.6521535441294504	1.6154256305562882	-1.5313666224378366	1.2962040916371542	1.048023331003323	0.9307205090862736	1.3713142653136845	0.8646350285924598	-0.3392220269802615	2.6742529217449285	1.4080081056072573	-0.4372168157010382	-0.2714045217703399	0.9108232698044543	0.6976418952396269	0.5542520517761489	0.3780650059878613	1.0441893360540893	1.5168789878435716	-0.3383588579936946	2.072872196376224	0.953301099974176	2.2346664103265774	-1.0761207782586708	1.6796171993348774	2.5471883820412273	-0.3982164816107595	3.550705857317862	0.7900396910103644	1.6967898161242032	1.7522486129096955	1.5946040303454467	1.118580416727807	2.490028375713172	1.6725746766446163
-0.4200436052942882	0.5774373193247728	1.1789982292960537	2.3952334219615525	1.8435285951452436	0.4801495124085121	0.3621044788082607	0.8113958540013411	1.1879464608890273	1.4656758811554966	1.2985673123401704	-0.24413062454476106	0.5205514149984786	0.8048281575736903	0.33057040319051045	1.5698886809892492	1.6136910459328715	-1.570756986378373	1.3155331387419043	1.0559462275202818	0.9523503707954865	1.404560576970472	0.8783305042055158	-0.2436430077230786	2.6512902916391705	1.3675172375261677	-0.5077631658531152	-0.23486598395943595	0.8584649580726532	0.676199601737347	0.5498676387203423	0.3448829003731503	1.0424047814456094	1.560653083869875	-0.40738124969901557	2.0645487146255412	0.9888069737607635	2.2934513846880757	-1.0577602849916439	1.6171032164296566	2.5250043052365205	-0.43207693952646126	3.563464529688089	0.8143459552762211	1.6786667857607593	1.6515641687120124	1.5471472773123447	1.1103540305383723	2.47117196642771	1.6837045640867507
-0.4434458627526746	0.5203977579168486	1.2285440501070997	2.432194446989234	1.930081394898402	0.5015384433675311	0.37288251834878283	0.7804284795211832	1.1758382305558734	1.469621900626192	1.3371112006314791	-0.20396137522247448	0.43073926583987665	0.7845111263191871	0.33539816974556186	1.5359794696248703	1.6346180399348509	-1.5812178323676913	1.3229179127822088	1.0500000866291872	0.941915442536056	1.4254561557216046	0.8503446745909032	-0.16509159092159445	2.6410371469063207	1.321178480896854	-0.5732000769283431	-0.2787658840217054	0.8174318482242292	0.6780779697665225	0.5730331543213951	0.3260336722043787	1.0401207402416914	1.6031058256043624	-0.5143376155885445	2.042061919214576	1.0450859841600169	2.395471034346316	-1.0722229935475553	1.5872737465468465	2.4824428052269347	-0.4759547977516324	3.5627873350420733	0.8259804403577103	1.6629411326422434	1.5751198454913582	1.493112766011277	1.0954787265872399	2.4797981268659663	1.6944906596793434
-0.4846516520540768	0.4448864347073824	1.302034147654272	2.4356891431185432	2.042921024723129	0.49142533808435784	0.3901503543444326	0.7177999623328073	1.146463404342434	1.4545097693186708	1.402589299163402	-0.1475140877138217	0.35866396042083554	0.7667560964033883	0.2877584188415718	1.51141246740967	1.6609541664437937	-1.5612327693365844	1.2903298604527993	1.0400407893504449	0.928931286991012	1.4498843553352612	0.8616238958347708	-0.16077625303781107	2.7004539873215654	1.3204333231159282	-0.5954784687054008	-0.3244741092721593	0.816236469104328	0.6803084046094003	0.571778625893645	0.31573709978233433	1.0669265208635452	1.642293297598498	-0.568458198123941	2.041362140857134	1.1003913250385664	2.4707067163256164	-1.103343405042756	1.599148485736506	2.4258860702624387	-0.5117647619437511	3.544550703922939	0.8964203322321073	1.632935387803493	1.4976742747174736	1.4611788671721908	1.0851460038549772	2.468610092150293	1.661482656130837
-0.5119150494818454	0.3561986156329353	1.3315778454548306	2.430409614560156	2.076936481756067	0.484993163991839	0.38693034324191783	0.6204944637568403	1.163636587166393	1.4251856912161407	1.3990723019858329	-0.1396980007646137	0.3192321421276263	0.7867949526558868	0.22866126947525953	1.4409157017254948	1.7180320640411455	-1.5682236355219608	1.2820785910115213	1.0941595578203551	0.9432993160092069	1.4713221893500683	0.8438554616481234	-0.15839469268163192	2.710708613294625	1.3242468852070228	-0.595352666169099	-0.34797923447634366	0.7459139222678383	0.6874373844910221	0.5887210620170618	0.27605804392005673	1.1186887329876427	1.6857624657113057	-0.5615222709047402	2.100932181853973	1.157688469960054	2.543946898268437	-1.1117240472103693	1.58723076460177	2.3947237727955795	-0.564747885083752	3.5212252396233645	0.9482286987186962	1.6309975078638428	1.4266981104074616	1.4039555298116668	1.0503564298810988	2.4281892963728637	1.618124026665825
-0.5235885674999288	0.33348006925761553	1.3452906977565857	2.4119990248030283	2.0371493481273633	0.45792727816702145	0.37103321351820645	0.533458726781907	1.2071636579249954	1.411423616552621	1.387402328612793	-0.12640846569298483	0.3281279704694791	0.7501527333264512	0.17427871324058278	1.4389564498376384	1.744584592521179	-1.5446492030921268	1.289555182846288	1.0914036526984163	0.9491987834213212	1.491301019044085	0.8228434080220992	-0.12068274500496798	2.7052680180037045	1.3435697864856606	-0.6043640462079652	-0.3629454379891285	0.7048525612142171	0.6859512419564184	0.6430561483873924	0.2550473689142828	1.1691021925577805	1.706574501659054	-0.5687024008314906	2.211833907192328	1.2280514845621755	2.6074228041907177	-1.131313536453074	1.5353398345462657	2.3557953970269625	-0.5952018562251563	3.482847004452906	1.00765051670373	1.6362289274947392	1.3848913179832154	1.3680698270816496	0.988671729785666	2.381104583663128	1.5697211237446322
-0.5214974194322055	0.2616532226711404	1.3157928620952066	2.4330205447128703	2.0541012036854993	0.4281540717216995	0.39613347445881586	0.43294323248182404	1.2087157966140294	1.4089644078099075	1.3669405521736602	-0.056503419757696884	0.3436545040545854	0.7645118430127881	0.14447336900277802	1.4778430524030568	1.7904179070361184	-1.508994158098577	1.260895767637032	1.029382265146999	1.0115359975067846	1.5010425857076293	0.7943813528791576	-0.029128268952648917	2.6407911129074586	1.3692580723910548	-0.6179589694752057	-0.3949724460543756	0.7269626606815767	0.7170446433043772	0.6594821601486582	0.234374831219574	1.192504665763105	1.7179231845136544	-0.5766532469467174	2.2284195305514487	1.2657407039367574	2.6694316351732867	-1.1283427856776573	1.545440591639148	2.3312167610634353	-0.6299254870877213	3.4523720838133145	1.0307493662151177	1.6236312808767484	1.3463211813561298	1.3343349729010938	0.9229743316884027	2.3630608719207205	1.5463452709719943
-0.5042843208483392	0.2038736335461651	1.2948418254653993	2.496876601214257	2.119309136531615	0.46254277789994996	0.45920893569880156	0.3494282007251951	1.180043216788739	1.4192541715018758	1.3346432316822763	-0.031361880318201016	0.3893676689724712	0.7452044083710654	0.13965153018345494	1.4907201350984374	1.8242821822823732	-1.482762428362783	1.2342086173751305	1.0166263194449954	1.0647212871311251	1.538720005735596	0.7957850865845563	-0.0250910074268698	2.6435003012513447	1.3819211831466682	-0.6279942996661023	-0.4004901128559609	0.7546311847714601	0.7455073797129563	0.6270152648057483	0.21308862128722575	1.1963648646681837	1.7145647423552899	-0.5357851979703854	2.256574655841658	1.3160477225919303	2.7219716910117975	-1.0923626666868462	1.5447007811905658	2.30955673490682	-0.6567190357040086	3.4093684814379914	1.0115809665632	1.640621265089911	1.2711453281865452	1.3075722382296175	0.8788783030520444	2.3279231174749775	1.5052237797742927
-0.48706395628786475	0.11081177645453184	1.2786024746437228	2.5395669671734042	2.0928127828662983	0.5091821403875673	0.5290728388945051	0.29011821844219776	1.1460083945069295	1.4366922417287324	1.3453777307177757	0.0003782877331484469	0.42408263213151887	0.7702513429730155	0.14703718004108207	1.459540477840331	1.8346854927612894	-1.4385923143636277	1.2527085127997073	0.9611373824130149	1.0963372784630638	1.5771539369795826	0.7935216479953491	-0.006031656426425602	2.6246678132228203	1.3838704793294094	-0.6458881637025422	-0.41531576364484357	0.7243600184027961	0.7432877985676108	0.5749379562092525	0.18044189994940307	1.2378253045076435	1.700529588114658	-0.4374103926093874	2.2707855394081715	1.3541508085192235	2.761471466995199	-1.0867134365301052	1.5724540928778823	2.2613011383595696	-0.6859092385924785	3.389835539469879	1.0484098782733942	1.6309118872479527	1.3230584587428058	1.3037760724546166	0.8349345397079384	2.3118304885981034	1.4574666076313703
-0.4965823856440762	0.04698123171367866	1.2714597493297402	2.5440391401903666	2.1492724072614737	0.5103033786256219	0.62827802439176	0.2684630889631533	1.1032949831061523	1.4503084176965122	1.3546124353507571	0.06209735573503465	0.4216335042034728	0.7805130497227137	0.17133580033794854	1.4288196117591214	1.8291588037936122	-1.431505233444831	1.2609591768489339	0.9140961397240135	1.1498272920027144	1.57616704038711	0.7855122896302773	-0.02464871396476882	2.592261239910875	1.419450620488593	-0.6564710442768511	-0.4244202569942496	0.7206732361245782	0.7480322211013968	0.5435905065448836	0.12138095285494155	1.2558120943019286	1.6652257119076856	-0.34191183888348686	2.231601706910335	1.4113419215139833	2.814778666285597	-1.084604711607567	1.566943286525853	2.2164166407292423	-0.7469294684085563	3.3196628414336296	1.0328305824982098	1.6249141631048378	1.3461375007561014	1.2867307732318478	0.8197455692547655	2.263940180571033	1.4265721765839623
-0.5150147151027307	-0.0055907549579727505	1.2877665953751145	2.5618124957522985	2.1802916769038214	0.5121139526683568	0.6787261412606473	0.18232220268591515	1.0444980413602056	1.4557731596971624	1.342884236288861	0.11243269908224984	0.4309236929570283	0.7816633926782515	0.21806869083010053	1.4483741379347999	1.8462993266181988	-1.4365557908722104	1.2472923616009104	0.8827560748662915	1.1801064364095362	1.6068233555965725	0.7643527618092867	0.019937325093605292	2.5714995846329907	1.4621029032863808	-0.6815696814373965	-0.3882973491343884	0.6928087192986397	0.7547031749471576	0.5160839000892058	0.06637289860694764	1.2615018016090764	1.637999602001749	-0.2613849591148619	2.190351087170751	1.4576220072099941	2.888615644116215	-1.0580529727806771	1.5680503972323585	2.1909660549478827	-0.7982841465726905	3.246427086310682	0.9736683642087847	1.579218440404192	1.3714541825164406	1.2720990350173833	0.7974620512845688	2.212838651915043	1.428953807077892
-0.5045110193185023	-0.18324395788257455	1.2420287166333543	2.5610714587017767	2.143030000991755	0.574429909411432	0.7634521250305818	0.09164660334803072	1.0146894522025043	1.4460943994663173	1.3467089189786303	0.11593062557682379	0.4314737930744375	0.7757430821568013	0.2569348464114604	1.4270009496088227	1.8642068658615503	-1.4380941850401292	1.21394377990145	0.9054998763731806	1.2122936042472712	1.609449153696929	0.7486541918157761	0.0654423691462568	2.55853502969594	1.5319045298225933	-0.6882887742779106	-0.3648265953638145	0.6793699741264569	0.7328763892097976	0.4386388639982427	0.01874980038393368	1.2588455041452806	1.6057308878967038	-0.18851805981616582	2.2135714606093755	1.4970886865175699	2.9566503753250855	-1.0841317878994725	1.5504330096838959	2.1254079794397005	-0.8288505491135181	3.182846291561125	0.9377276148614389	1.5296469578242458	1.414611871138011	1.2617543662593662	0.7676210993089005	2.1954453011278128	1.4176525219600435
-0.5524504797814125	-0.21808312283346704	1.239060484372739	2.5753472347217516	2.081881238568509	0.5494308109372834	0.8296174185651328	0.02433430792474179	1.00598763470322	1.4140500194899872	1.3359785592101114	0.092363886218984	0.4461084550259959	0.7900590938583093	0.25372050023276815	1.421929861038238	1.8299221641766266	-1.437932742185676	1.166953786998197	0.8850632598417357	1.2470020485168196	1.5974347553561157	0.7363377624956385	0.05850978895134077	2.49451582782455	1.5942765218461623	-0.6766520396699913	-0.32819170002962667	0.6992817766894192	0.7106763719485474	0.35738763214472424	-0.05754598121066075	1.2565081843711825	1.5816514646536486	-0.05884202801406844	2.205637300985999	1.5289393091526644	2.959065370723472	-1.0735931347900087	1.5223345399527866	2.086893559645206	-0.8664465396756194	3.1262685954750884	0.9066640257528678	1.461157600163341	1.470926641585614	1.239943966224081	0.7582902821996602	2.142697070708556	1.3962477424581141
-0.5406156570826359	-0.13482456648385346	1.227335006434356	2.5680349002465634	2.0176943840359236	0.5562875670829504	0.8621263851934545	-0.020960422342939877	0.9939380164838395	1.396772489400533	1.318134731160433	0.05750129132435285	0.4869962368694636	0.8732760708313071	0.26101964553814205	1.3967138028679795	1.8019714505439566	-1.441031924207777	1.181713066172189	0.8659902798627869	1.2694994563876218	1.5738332595840785	0.6825730952365867	0.08211909026606799	2.4266582881972756	1.6604291610159017	-0.6923814813810415	-0.31566792471373906	0.6811021261451027	0.7108703817919364	0.33341141994110624	-0.12059624414808826	1.2234058202287232	1.5890007920502214	0.0705782779272412	2.1931489487608813	1.5819290495668716	2.963130535722292	-1.0579341109522284	1.497110650609039	2.0400317616704	-0.8917548141170542	3.0991761633589943	0.8492118514157918	1.447426907395069	1.5053669632943678	1.2093757040864204	0.7453365662367557	2.1224364499379673	1.3789216297393037
-0.5134292790069099	-0.04738448373656868	1.182440471859465	2.548610790943683	2.0166090518203115	0.6009650676698145	0.9344892109966587	-0.04778106077373562	0.955690781547931	1.4185615080413778	1.3465720472171494	0.048901579492704884	0.49664466635966364	0.9337662139421253	0.3178010578245001	1.3629205991255462	1.7685947269945732	-1.4239023165668863	1.1644516571422419	0.7963499597829052	1.3016920951783353	1.5705952184329808	0.6787811504833259	0.132241645075311	2.3839778327895416	1.7212148355549228	-0.716927412316523	-0.28741860629828664	0.7132678889622953	0.7024281045089119	0.32571453980888054	-0.16804981656135543	1.1970208570635261	1.5953576920246295	0.07881169405438836	2.109106694687776	1.6293846074828415	2.950003343844689	-1.0373682386643703	1.4836221347542498	1.9749316800059276	-0.8894955879885684	3.0332943006956157	0.7989456175890737	1.3953396057182132	1.5439165979865983	1.2029449243700392	0.7690097587742446	2.133823346973789	1.3932781780765615
-0.4832071759044472	-0.030151974699295224	1.1507036257955945	2.525147020521032	2.001822273397567	0.5893012618419542	0.991654299103174	-0.0496533922939914	0.9278448656432088	1.4458921991443912	1.3324957799729125	0.009534430662124602	0.49161634589034575	0.9514447457323729	0.34939303824177087	1.3202063907444952	1.7541681866484762	-1.3981839490690833	1.1260169974435634	0.778185090961577	1.3182164962302685	1.5305556220857968	0.6233374837085063	0.16094433109941456	2.3729277808237725	1.7745370463323504	-0.7197043486301362	-0.2653416876038492	0.7478561926251369	0.7162123003748727	0.25989705873742813	-0.21517452743112467	1.2026336989334871	1.5946956031754183	0.11915621079303859	2.0455295150108443	1.66943731270803	2.926393403227255	-1.035424305194012	1.4334080215499865	1.9145304390264424	-0.8888493891797691	2.96575487926746	0.7111191741862344	1.303908204029506	1.5579676757474699	1.1537064074623946	0.7847184614249733	2.1209186028413276	1.3941082610060358
-0.46086836678237775	-0.041030512656301435	1.1283938583933488	2.540682847868159	1.9861708609446243	0.6057782176688636	1.0167507312553143	0.009059655135533473	0.9477883034014019	1.458470254131214	1.271178182860868	-0.023491857298026726	0.4727341734365291	0.9221974834430421	0.3700049157755412	1.2048711894291375	1.744124402551685	-1.3861089088877634	1.1554897792958005	0.8124751207563042	1.3523052366737622	1.5262710183559542	0.5817161087422729	0.14852056752746925	2.394959747705657	1.8033193370606324	-0.7210201194196537	-0.24087380973104908	0.7253152622785222	0.670987384839921	0.2251457476243611	-0.23563428939126388	1.2025979023941475	1.5745774194012037	0.11844978576323759	2.032039691075613	1.731892397807108	2.9030256574458404	-1.0654897737986324	1.3552191745171056	1.881417263936856	-0.8882355123002558	2.9229336432033284	0.6634102735311499	1.2379574976297483	1.5801808945527345	1.1304999452293365	0.8085916290462871	2.1497627706958555	1.4074732937192518
-0.48065652747604687	-0.03578158002477658	1.1333204905292553	2.4816291151319243	1.9320579007994216	0.602843965261332	1.0121868154001448	0.05974725360267363	0.9414268243120562	1.4577671127317946	1.1683553416818206	-0.07317015445911745	0.41975484473648705	0.9254816902505405	0.39891308117388996	1.163567397379515	1.7268211916588978	-1.4037306568430354	1.1975165887862693	0.831006561704252	1.355036679355971	1.502472400923955	0.5543909983575357	0.1472765688434224	2.3387151313239096	1.8533747395543194	-0.7248086318653335	-0.2353310241682721	0.6789197205436286	0.6614411508466473	0.2393944608523349	-0.23716699840715286	1.203250148640024	1.554706283705053	0.14677159659103436	2.0444879844323265	1.7780824133718127	2.863481846037707	-1.0979714434442236	1.2774507690560601	1.8546422392276518	-0.9062274974530027	2.8819511706463037	0.6411156307363709	1.1473266486996156	1.635640441432096	1.1168945994320276	0.8153004378229376	2.216222355168582	1.4320010983123848
-0.45839938793104906	0.02403906732156639	1.1335755878618974	2.4425372481574117	1.903624152303919	0.5572648378432136	0.979486409348368	0.07720637232781882	0.9719972044371266	1.4679792667201061	1.0742640082465198	-0.07260879897651507	0.3927359342435691	0.9135246599874778	0.3895332768693827	1.129663044060044	1.6960684082815356	-1.397145480927398	1.2152317055258475	0.8659755436339003	1.3583318261694162	1.475573713331612	0.5241966439700939	0.10405382554612949	2.329178906852646	1.9281419512539788	-0.7267039192565037	-0.20471514852968267	0.6666745887910223	0.6848050914970125	0.25426411531577314	-0.25753089066557106	1.1902285330969484	1.5376387907691005	0.1897300155592194	2.0645111594364125	1.8440297112834372	2.832215535651972	-1.1489786880236776	1.1440552605258498	1.8320034714194542	-0.9179805709785225	2.819587700063171	0.5939215107542807	1.0352977808482353	1.6025277246069192	1.037606158504183	0.8116318593815978	2.245915746298435	1.445054227115726
-0.4271620825769452	0.005662364929886893	1.1070272934761096	2.4261046794767744	1.8629039402710603	0.5619157194139045	0.9593559158406529	0.02772235754855499	0.9838536690997535	1.4756283004969992	0.9975265516259997	-0.10597354983419793	0.363622152978563	0.8947775150989328	0.3833470609772113	1.1327504951180551	1.6640091720080643	-1.372629966851952	1.255620996783068	0.8384085554077629	1.3096775471395963	1.475726620787471	0.47378370518625645	0.08196991093350939	2.294858126817462	1.9366431500847145	-0.737257927117563	-0.13931098723421897	0.6472536509183591	0.6696641834395202	0.23706901895765853	-0.25900415757148515	1.1461251154362377	1.5036929731398279	0.23203904197707362	2.1213884933726836	1.8818705677145218	2.8165945481422536	-1.1961733952925464	1.0531868699438391	1.7759366577541194	-0.9262067177810771	2.7570650945460686	0.6413089496586326	0.8796965815702883	1.5825585611201496	0.9828090438392889	0.810646195389749	2.294215954209892	1.4591427174601528
-0.36636867353624897	0.003991755621552355	1.0691496661956414	2.379213181289571	1.8432380557619141	0.5652843143815532	0.945833911230608	0.025322146241166733	1.0193787709789297	1.5161692826540807	0.9419052895541927	-0.15759253256860034	0.3333615790685893	0.8406809628226084	0.4005792263243115	1.0978920228498978	1.6374343980416195	-1.3285121915846434	1.293733543066547	0.811076311505372	1.296654066057918	1.4354470428294657	0.41610940412150377	0.08881817265536703	2.241052668689339	1.9701194776808173	-0.737228023235983	-0.10212506787785698	0.6674409027319929	0.633587849554504	0.2363186784331876	-0.26659664472279265	1.1438083301110633	1.4696935107850326	0.2685696412704282	2.20051352134913	1.9403135415216148	2.778924559939107	-1.2237156493565071	0.9422856237235759	1.7479109575486298	-0.9183589509526321	2.6928616988869676	0.6600255353722357	0.7564371429346322	1.5554498428907397	0.9550813294448222	0.8008108726121783	2.3580629342214903	1.4564681165205262
-0.3093612742668105	0.07865450501437608	1.0862638589552467	2.4050500003214808	1.8333904468557791	0.5197552095616507	0.9464962916357624	0.05454041426675303	1.0406379840866637	1.5312913887581987	0.8629969253780873	-0.15743889907964176	0.33656864304632583	0.8295490340683589	0.3970410689690129	1.0835992182341834	1.6263007640465497	-1.3294739483312934	1.3290892236356704	0.7494289774443452	1.2986151169047164	1.404809897414789	0.3624996312157326	0.053020029459277404	2.190886914004954	1.9754562702786884	-0.7602550432208696	-0.114574401131549	0.6722330134135464	0.6045460683825792	0.2648830067455318	-0.26226911919606277	1.132051109385829	1.4269242651699625	0.33607146930151166	2.2219863266536057	2.0275903586291637	2.75932300179913	-1.2290900462345393	0.8023708872856922	1.7733175054604025	-0.9253649113558657	2.638183167888815	0.7012554904326626	0.6800920937657935	1.5298234006044602	0.9149637912363418	0.8217108066267729	2.382020770780953	1.4981018077491395
-0.18653168354642097	0.12823549194779843	1.080212825618406	2.442945251047097	1.827988928608967	0.5398093911926697	0.9388514773257889	0.12397841676655733	1.06865399167951	1.521063763143388	0.7894133142454003	-0.16659483428020708	0.3157374720700811	0.8360300012022212	0.4050126190770517	1.0592112503550137	1.6400569906717628	-1.3482112143324974	1.3804711116525386	0.7373337140635743	1.2681860357238732	1.3776769209192323	0.32939255696842407	0.11820535432994257	2.14984811712184	1.9947389421801964	-0.786127056629172	-0.09376748634491082	0.6878665240894767	0.5684805881950954	0.2566782460081168	-0.24344630706236528	1.1193452387442084	1.3938395865556552	0.38147191534519187	2.2451703967427385	2.128696931341083	2.783230760946979	-1.2674728523578	0.6852200792761963	1.7867347433769762	-0.9235435178896683	2.594766046998943	0.7378491053974752	0.5783334187904531	1.4691850928744865	0.8795570560315122	0.8066395879996087	2.395864023312072	1.534209916932213
-0.10014734504158529	0.060171214268388874	1.0570339274125446	2.539918743516454	1.818734969885116	0.5434171185810571	0.9352779414212937	0.2048171242025943	1.1076501961828997	1.489089782841195	0.7180522135299863	-0.15593812240630203	0.2697193732002139	0.781467346293524	0.4271249027454461	1.0235381777158234	1.664926759663554	-1.390056551227526	1.403468587611226	0.7116589670395616	1.2747653711136038	1.3665277785779	0.32062130278601675	0.15459932573352791	2.11647770080532	2.024319420322894	-0.783357338493871	-0.06662462961840988	0.7123868045002114	0.5090131794158836	0.2649505935052995	-0.22474785534949615	1.1249032758349478	1.3336576865469953	0.35403799652732826	2.205428243766513	2.1719260338551236	2.78601194566681	-1.2918384420392894	0.5644964296443296	1.8332057052591928	-0.9543573102713045	2.4992444317070968	0.7712634526007489	0.43514492560017404	1.410573268909443	0.8380896204649083	0.7750181472065331	2.3956813946507114	1.5794379768602425
-0.032827199853171285	0.0040637571425236555	1.0382272313460823	2.6481043860673443	1.7767450448741466	0.5219452233128024	0.9281653287085254	0.28802579783819715	1.10817329264716	1.4612141886000274	0.6715191260400594	-0.15115191318358773	0.2528792433265549	0.7338830717891889	0.4368767716584812	1.0298054673736696	1.6548091391081912	-1.4187914263824477	1.4615218736125732	0.697860627784236	1.2830174462937594	1.335875993005431	0.2736033453814418	0.1888458853213093	2.0552312324828215	2.0414964500532697	-0.7796513195146189	-0.04676592691510559	0.7625026768194946	0.46230564879802616	0.2744073555420623	-0.20324749460130054	1.1223246762859975	1.2434209620215346	0.4176473578345731	2.1947162519872094	2.2011269984502717	2.7861116047859373	-1.328945287884804	0.4307539005193732	1.8722001378321909	-1.0076934809534488	2.4532346891192693	0.7878016102303513	0.3203456600206371	1.3831648319181038	0.8154349129059908	0.6992803757381318	2.3796323937318284	1.5900755942337574
0.029036487541853097	0.0025502025113528725	1.0053012613536918	2.7412443814212595	1.7744905710054233	0.546553901508194	0.9264755567308283	0.340390911946181	1.0974722525796312	1.4117540401804036	0.6488464291311986	-0.13829938981156248	0.21650309886873992	0.7179163370869659	0.46394916838242856	1.0309789565235659	1.6308138253863693	-1.4394161416264006	1.5285359709613648	0.6692588890483147	1.3251968769701394	1.3327678467960586	0.29246877856009823	0.20309761540289561	2.007111959272419	2.0535579487599884	-0.8219983093368095	-0.041709389617020934	0.7449357242878897	0.3972825035944924	0.2670655008485226	-0.1656672470051849	1.0808313535790048	1.184990562301182	0.43607921824515755	2.177626137254119	2.239317874252382	2.788039892858353	-1.3504027500663107	0.3272540527649076	1.8906949421122043	-1.0367391822789789	2.421413510169672	0.7727260483326034	0.2779177908264706	1.3819249530006754	0.8699196045318557	0.636631328791766	2.3799306872120507	1.6051197262700996
0.10250568341391209	-0.0304747851437703	0.9809325088863774	2.8447488035382116	1.7824231342647057	0.5587691759797986	0.937654342797783	0.35101025428686633	1.0977348415098043	1.389603199314974	0.6040568146909178	-0.1400352661689523	0.20280056664529916	0.7073092084425765	0.47903145445767087	1.0669463303467104	1.608248673323223	-1.4712253574351732	1.5654526549350183	0.6670764032678277	1.2940018297098779	1.2930902493494618	0.3155631074359185	0.2293060544280606	1.9664495455266375	2.050386228094918	-0.8647113639162718	-0.02730453918286958	0.7448244851674262	0.3691280121958293	0.25021800739195804	-0.13065550649065877	1.0711463084934567	1.138814029593456	0.48188537260870506	2.1497676979580307	2.2927990099399187	2.811422703390334	-1.3791120455860253	0.22652099319196878	1.9135076595052727	-1.1031997826451463	2.3576364102825913	0.8008500851432405	0.28498719967847863	1.3264557827641374	0.9039739264240563	0.5724474476994936	2.380923984209116	1.57815050129616
0.19333897939570072	-0.013391282275274247	0.9542340635875636	2.9271192526520524	1.7848536079521775	0.5734587389680244	0.9222945197225689	0.36078919938132586	1.1139154481684108	1.3845061537255547	0.619198253304744	-0.10121412535719224	0.23016509147247383	0.6826739058519071	0.4872909642264275	1.0295808417941736	1.5893173667516536	-1.4588956281313683	1.5954526338227732	0.6570499059985923	1.2833885075553355	1.2600358546502888	0.28701570305415725	0.23701481300223456	1.9350337737910874	2.052930736198374	-0.8938490874267702	-0.031646380979839975	0.8112483656867198	0.3068699821098562	0.19788051803293552	-0.13647682864553834	1.0646894730234815	1.1359718473330793	0.5245728872994068	2.1016144344564878	2.339414293339778	2.803327138201692	-1.43598589109915	0.13083522528032482	1.9220311891639348	-1.1444134794734453	2.3066772227776533	0.854702108808025	0.28335898096629836	1.2577433946813859	0.9400016928177864	0.5093395746724733	2.3197281635982665	1.5512669751600774
0.22922287679048953	-0.024429267709234852	0.8767916014988602	2.9772545900681933	1.7782997099397542	0.6040115659074891	0.8788530857521379	0.40050473381214974	1.128333695133327	1.357477536696013	0.657870320896875	-0.07317446787847626	0.24537955444337944	0.6033962633367713	0.5450852590516296	1.0563337633752954	1.5812411727325746	-1.4697495353929402	1.5919186577227367	0.6103394454150268	1.2797914947870914	1.2205657882683503	0.26814665849954544	0.23445581467340854	1.8977774719079457	2.0316109949276604	-0.9436813281589197	-0.06384288427872693	0.7970309466712928	0.29259194300617797	0.18480697108607047	-0.12855768731804734	1.0670305389470454	1.1271854059738264	0.5371161442046969	2.071428825274023	2.36367964276499	2.794801648208443	-1.449209963505612	0.047767536736351875	1.9273520647568454	-1.1766007620282037	2.288823909382679	0.8647745769976393	0.26225349914934276	1.1808908458599092	1.0583108328107984	0.47384856525228447	2.270821222689624	1.5203675616220962
0.23535972063343316	-0.05070438468237611	0.7966086602633522	3.0346849614836353	1.791556966128141	0.6390347050387194	0.7935655463400688	0.4394189567465222	1.1414914153264009	1.3677396275600975	0.6845278901276414	-0.036571903154825385	0.3025190223194577	0.5702589214293832	0.5399986761506149	1.0770950181316787	1.5788396145248629	-1.4774128110671143	1.5452702853118947	0.6214217115637762	1.3226613760605814	1.2031117416471904	0.26226861577956023	0.24623505446061528	1.846704161346962	2.011051040302283	-0.9674146984500911	-0.1315494028348021	0.76703876095395	0.30678722266617287	0.1750006391135278	-0.0858511355119684	1.1103080000236882	1.090825858036705	0.6140581437808075	2.0133922878332955	2.3893245473659053	2.7556866027779505	-1.4463894555955175	-0.026673675430848552	1.9517534482952832	-1.191396700623552	2.2927023878098636	0.7922567828788176	0.29837112895239515	1.1110656490151478	1.1574601296699911	0.4315878409385442	2.2199469652566597	1.485669497271203
0.23957006343858606	-0.044463527774027525	0.7710681560997096	3.1273866781150623	1.8455735454202202	0.6473457767227555	0.7277537776074982	0.46279561508663847	1.1182132480155302	1.2960466260760417	0.6381449890413153	0.01260294709500821	0.34575867923244596	0.5342200738875529	0.5226004391692797	1.1019311091045645	1.5869526560825065	-1.4851868052924395	1.508773440725886	0.647289445437128	1.3259129675558357	1.181329675833534	0.25614319961269477	0.22086609548795638	1.8587653078800013	1.9708993790147193	-0.992879400367908	-0.19353187322570223	0.755579365845887	0.3539573921413426	0.14191613421872068	-0.04286285005766003	1.1614919176672895	1.0517641688068866	0.682760246266195	1.9613470548983234	2.3978492862491603	2.7592418839114683	-1.470169013561459	-0.09443626179830247	1.9724391365872749	-1.2265074872956265	2.298660074498401	0.8016830135282997	0.3464399697234667	1.055834552267029	1.2532877112633745	0.4054174976081124	2.160570329033694	1.4599030455216035
0.23074102994292214	-0.06518017083364394	0.7456607040590897	3.150572199217187	1.8469815439702035	0.6561668348959179	0.6513171208731696	0.48751034978532626	1.126778942210809	1.271340325341094	0.6101165635744665	0.015994638836300708	0.3489465995008766	0.49441704324663405	0.53711142931937	1.102244256008101	1.5786935166853564	-1.440371440658873	1.497645359467328	0.7202889920654083	1.3419564800065462	1.1501496438917795	0.24284225811366963	0.21566150600705192	1.875501692887513	1.9343290465957286	-0.9956728353748071	-0.23689099606583444	0.7683648018978876	0.44433463910899895	0.08397904406073854	-0.02739125574343283	1.2183426494824146	1.077141935577915	0.7358069331370227	1.9252965770135049	2.345755686635038	2.754845294400202	-1.47096306609482	-0.15835845044770266	1.97101230961264	-1.2517755007938385	2.3016011668546836	0.8275568180838103	0.3639379695909116	0.9959040494308626	1.3443796579672422	0.3488580472499029	2.1083425902993147	1.4078649174782953
0.2548581141799833	-0.0803722742313109	0.70800141517405	3.1488133175019404	1.8080562507237823	0.6886876240529911	0.583929167554152	0.4751763825580297	1.1755345631925533	1.2834167348511687	0.5690401751617327	0.019361183220536336	0.3530895234147942	0.46461658913278925	0.5450562820460938	1.0964539672455405	1.568213948590658	-1.4017755057580967	1.4673445668747154	0.7715186961041335	1.3841933475236006	1.132198573962251	0.24175598874025508	0.16037732309677413	1.8558684464015223	1.916606177362024	-0.9738522823364215	-0.2909017733027053	0.7578994960726968	0.4821710357200889	0.09915355272796993	-0.0071076006837876415	1.2781478861334397	1.0912208526209466	0.7708637613131596	1.8438331125939424	2.3435016530958928	2.7441412097097517	-1.451293944474266	-0.22679195892813073	1.9412581230258403	-1.3071839914926102	2.282829052490587	0.8636721068009695	0.38712688639453086	0.976163196606391	1.4489786527109891	0.31249811056192583	2.059584796130783	1.3372411030993032
0.25336232570354944	-0.11981214059773415	0.669618828434751	3.1241269801165608	1.8221348393996597	0.7250796742866126	0.5400895395829346	0.45897425909414896	1.2025980406807357	1.324782105645188	0.5320977692650906	0.028057048867869906	0.35683507459804475	0.44971393761484	0.5598322740571648	1.1613589936977085	1.5644048784732458	-1.3540556279378957	1.43013849428953	0.8189015975374521	1.4232376445127588	1.1075134694677276	0.25660344683454583	0.1299104500431061	1.8063889991873059	1.8676552541313534	-0.9731294333368512	-0.30528795152899096	0.7626439328454804	0.5907287687391453	0.08267841874796895	0.02966207268539641	1.3227026454316393	1.0814296314356253	0.8374828821051707	1.7753737583302065	2.3541880751304984	2.747249183634163	-1.418495448751126	-0.3084253529897461	1.898575518874889	-1.338173840080317	2.313992783464806	0.8815966372730776	0.453418077443479	0.9380800855338226	1.563993874639739	0.26773109953770746	2.0073692326404937	1.2732599451523345
0.2691594903470972	-0.15462955282325755	0.6678744403379842	3.1038897484469596	1.837891013649476	0.7966900737908427	0.4968740041321807	0.40221808852680646	1.2555300245363745	1.3345440730380573	0.45352926650317815	0.01565466074330011	0.3793186151362732	0.41314421286018155	0.5374064072291224	1.2177620900872956	1.583945804154065	-1.3487196812065152	1.3897456155238568	0.8384755790203284	1.4274238054263915	1.069556373986122	0.2876371639566038	0.0861111815218342	1.7820592584298314	1.8131874204097542	-0.9536640687649689	-0.31924569130418756	0.7267066341344781	0.7859611454839492	0.06888967383363936	0.07940007727521634	1.3641400533891983	1.0775400500264565	0.8927732785660633	1.7356078204008665	2.369020003461682	2.7366227403504744	-1.3859227652659807	-0.3416344671642262	1.8627815384741626	-1.3710962906713349	2.3263472298713737	0.915886995364086	0.5072269243038354	0.8624128832724385	1.6342286755131041	0.2881011503352629	1.938063684861568	1.2195606547519628
0.2946152581143785	-0.224573701029051	0.7173560887671144	3.0790505901912386	1.806827045640463	0.8948441719970532	0.431246017246127	0.36472426717331563	1.3209456393231853	1.3625280944502984	0.3958906636807539	0.030900129875544635	0.41174760826033774	0.3581320756374652	0.47217139043639944	1.271951065479082	1.6063510184598926	-1.3525322062927685	1.3427169335841338	0.8352369863026328	1.3832537807571281	1.0445909370087032	0.30411350356465655	0.050231605249260916	1.7246482098200033	1.7445149593452514	-0.9002371752332442	-0.334065830912775	0.7166368451820464	0.9088419604514426	0.09560919016047209	0.09471394735445302	1.390415684488505	1.0803587980119995	0.9561895071587388	1.662192433011705	2.373305745532319	2.7127624931082566	-1.3396403414574969	-0.370347473208786	1.8306206823144067	-1.4307577406285463	2.321911198390866	0.9511019702432832	0.5331499927748844	0.7871025123057944	1.6299280316044402	0.3397657790985249	1.9145756098032713	1.1742179975407525
0.2937151053363451	-0.2443142993013629	0.7379220911054276	3.0505711234674875	1.7810835800886795	0.9674111011842376	0.391559348501062	0.33443334735898944	1.3720660592816674	1.4023545767699699	0.40602676268647225	0.0531961908771156	0.4473628606545253	0.3483352592896264	0.42895553602875436	1.306341323710551	1.6149883863531656	-1.3640807084160405	1.2958207764488474	0.853379793184825	1.3688388321929401	1.0184900375292183	0.2994714246544763	0.008043878134897483	1.6705894003663808	1.7111602341845633	-0.8384382260274658	-0.34413377023492797	0.6896516471178669	0.9159986172617716	0.1294852948189711	0.09744288058512274	1.4052200509384656	1.1038539172578512	1.0460130699388148	1.5627600624334272	2.3451126543052063	2.6734817354215408	-1.2517976648255142	-0.3919492349664754	1.7577336043601233	-1.471887995087472	2.365875418214312	0.9336369864663805	0.5150169733395866	0.7552584158792095	1.6710562813973435	0.3932880444272688	1.8547454457379278	1.1522511931021802
0.28499504695784494	-0.3102130931702946	0.7809476310167252	3.0557987505982114	1.785554813579252	0.9805499636277762	0.3816453388917341	0.2997658654480194	1.4294536461100598	1.4297229658116966	0.3916532822754954	0.04733299537826702	0.4728111564852015	0.33293367921303574	0.39660272657301093	1.3767945735235771	1.6389897419225874	-1.4201414011157178	1.2449687410085197	0.850755142637494	1.4070330998687626	1.0069050657808842	0.2895972725122611	-0.028381998600588727	1.6479439037895602	1.6385233508647297	-0.7855918802657242	-0.33366358525673473	0.657729550945499	0.9787911919512082	0.22194384602572556	0.12104132587249217	1.4380919575156408	1.0961676162827994	1.1170846127076444	1.471099112325632	2.3341069963621734	2.632436084264699	-1.1655601275987262	-0.40555991071910374	1.711756967564026	-1.4968016566570765	2.4060610545326275	0.9153600632159782	0.48934220465461936	0.7775835724594042	1.6791869101904098	0.44085673682893534	1.8041542627300722	1.1406987904594488
0.3173675884971507	-0.3679926822952701	0.80690161092074	3.033038532861659	1.7939217890895711	1.0309068592071813	0.42953454880043845	0.28939482716881704	1.4645441524865401	1.455255363351776	0.36348294893900646	0.021327438939317843	0.4847387149495594	0.38672122436127315	0.34625817005083614	1.3864539922849706	1.6717256209455988	-1.4779254442083434	1.2061487044252708	0.8895640190370434	1.3835305227893526	1.008378099608746	0.2954887969283373	-0.06020228397851742	1.5797507891927354	1.5920255053349481	-0.7274979188708677	-0.3650339520535545	0.6432861222884951	1.0218362780080263	0.2561095657880116	0.12478637179477967	1.4490337663738222	1.0762226485038897	1.179383523179791	1.3441012329264743	2.309091442552157	2.5652484555684105	-1.1098429767579867	-0.4023168578389531	1.6960827888310928	-1.5225394674792476	2.4349922501558297	0.9333298855498731	0.5087880735335683	0.8301710353627699	1.6634159711800254	0.5301694666526314	1.7616616462498764	1.1125277887592837
0.38403728345963495	-0.3346327026694656	0.8944564151014504	2.96448539715677	1.7811366593990954	1.0812698551034416	0.509649394990751	0.2716229305150583	1.5420815183554777	1.45205726494744	0.33786530154925	-0.021509299786703708	0.4631624876986352	0.38414767493188934	0.3318745882053711	1.3991268683865485	1.7051089452410992	-1.500982816838036	1.1948509676497907	0.9596362799902023	1.405147433854649	0.9912919893713866	0.27413907384440495	-0.08042660482595368	1.5481615049789985	1.543122125913613	-0.699871888132652	-0.37644691314065837	0.6428182117024186	1.1228971179333613	0.286557264907881	0.130617897293983	1.4439240185024889	1.0973276128870564	1.1386727023798162	1.230258936279298	2.300519958410883	2.5455391265205405	-1.0567498458875753	-0.43422964957477	1.668970874419544	-1.5373237529161143	2.4498824013861595	0.9716589520968182	0.5248162528282299	0.8696318904044962	1.6594618268662995	0.6130870542017177	1.7283288717405796	1.098367550550605
0.4316131544530911	-0.3746490162581655	0.9534949718509583	2.970642924866456	1.7146450453352866	1.1654176258092508	0.5695469618013822	0.2746188019074432	1.5944834122560085	1.4949080099981027	0.3862712003843997	-0.060183601050478694	0.4530293845328305	0.37670370230800215	0.3106126673313311	1.4190352187631636	1.7258643706529937	-1.5269386615669056	1.164918063959138	0.9838198986162379	1.433896818152623	0.9498400135607422	0.2860402529903682	-0.1217669464269382	1.475273673598942	1.5016620955653068	-0.6736874307202554	-0.40288847511233206	0.6373374778941863	1.1835458567191055	0.3796284126689675	0.13400349214539903	1.4303267446581704	1.14742458683816	1.108244578389769	1.1122955835450035	2.304585655730354	2.460184567468921	-0.9644935090673762	-0.43293498128975083	1.6214518112411445	-1.5299724322189048	2.4648306310595443	0.9471416940358072	0.5577787629357254	0.9010977579319237	1.663499056189281	0.6327729262860847	1.7184364859168908	1.1037416648827234
0.45140407621787115	-0.40346202370010065	0.9691784389328474	2.9870481011269385	1.7134409830832174	1.2108296045455262	0.6355629325856382	0.223576275414618	1.548502725186899	1.5564594232049511	0.45059327063651633	-0.021309550590489078	0.44181314155550033	0.39954263559186093	0.30543375073994306	1.4573638809129594	1.760414681678404	-1.5734714396626437	1.156590896292157	1.0020927548238645	1.463078652703955	0.9401353049502112	0.25803123392950794	-0.17080915267941207	1.4194155127879546	1.4627868026975868	-0.656606127328126	-0.4206560973508341	0.6601097149833521	1.1701201042141474	0.4881533116283324	0.16594254117191443	1.4025085324566184	1.127101564914648	1.1066424841937437	0.9777904218389061	2.323971256269605	2.3878795588881436	-0.8171906443850345	-0.4362451120538838	1.5856930611360884	-1.5411770879650235	2.4951917179507492	0.8976619920528055	0.6084290652758889	0.9212865850064264	1.6832463735299528	0.6856110129016402	1.6909366679307105	1.0794241213917743
0.4591190029883087	-0.4364326295418012	0.9499624449072949	3.020968567517362	1.7292209033403254	1.2165138797915513	0.6870205733475456	0.1473217396046022	1.4952211500447048	1.5450964141663062	0.5278647892803877	0.055149778828617935	0.4713977595356349	0.37127053299849144	0.2803254896488766	1.5398398462388527	1.7679616893747525	-1.6177808892608603	1.170417558584774	1.0234267969501372	1.4870027381307658	0.9257038505688003	0.2281615085652544	-0.21556764289159394	1.412770224834331	1.406621106400307	-0.6914544610520631	-0.4368683681525244	0.6599119565469727	1.2270436776342375	0.5278713119681155	0.1816135946441258	1.3856396214121793	1.0848775191152824	1.0924725054308388	0.9017874819187387	2.3082329259841368	2.3309776783473644	-0.6953079463519358	-0.4314683852244269	1.5526338324367468	-1.525376508037954	2.5333295083669607	0.8437823513991265	0.6458595445225924	0.923979032981787	1.6914846617716315	0.7366452633549763	1.6974818762331327	1.073567701972182
0.45187090068296876	-0.4748696952687161	0.9844960732490611	3.0096612648184458	1.7144047916144562	1.2345342157829218	0.7183681408069065	0.08455969348275558	1.4786928669839416	1.5152541120474134	0.5906340135248562	0.10751555742011061	0.46056439074442385	0.3739279017877112	0.2571982326971727	1.5727793355368396	1.774470603826361	-1.6028397176295937	1.1646154026874271	1.0559863388006967	1.4957632199890665	0.8984274742172182	0.20678139418501754	-0.26761920746882756	1.4328328339762415	1.3820327282378009	-0.7151434911050298	-0.42906834415186773	0.6616529370672422	1.2915422093675497	0.5867484526325063	0.1793578582426604	1.3757940468847087	1.112190378189202	1.076525446455352	0.8034392044666591	2.30133857049035	2.2575613547056212	-0.5947090233380727	-0.3990439780938862	1.5238209553123805	-1.5147389247158838	2.5635500454259743	0.8315060474957287	0.6580005478558351	0.9578704049246243	1.7126175094074945	0.8138417363231575	1.7467287093726405	1.0783578684091362
0.4255805032615078	-0.48948535144410626	1.0433243910299843	2.9648760995705663	1.7178325976081663	1.1852216944491913	0.7386836924239616	0.05871111197980481	1.4773268051049695	1.4956797334700096	0.6602841896266457	0.18242303341539295	0.46054506404377893	0.37526454543266496	0.2502750650186611	1.5969108443030808	1.7701756785893923	-1.5876044596115215	1.1530820114504583	1.061415251418506	1.5252946239389304	0.8940087592214316	0.17086714283044507	-0.32740686148007414	1.457531996042062	1.3499470570647512	-0.7450391233383302	-0.43616307808575616	0.6753123947800271	1.2282123766502666	0.6148067673202358	0.1727517386037503	1.3571247641562678	1.1420480442226746	1.0478666255215952	0.7133092542357001	2.295001737708067	2.1872228754871577	-0.5237327392187028	-0.4133981242728444	1.481533591040977	-1.4743352902458955	2.591042057230284	0.8070407093738392	0.7048350247478216	0.9927999836910091	1.7491585305203725	0.8505193999209684	1.8311102531468684	1.1008249149012455
0.3819199764229281	-0.4719765827946475	1.1043951424326932	2.9059059858011222	1.7432045079870373	1.0905752784349367	0.7572852230696818	0.03522204725213705	1.450217869926275	1.4485500145149734	0.6998584794449094	0.201837049669033	0.4197474547016449	0.38482984170286033	0.29351902568428917	1.597844745108556	1.7617629304635802	-1.5709583993588887	1.1567090161290596	1.0949129474670554	1.583594405375766	0.8890941803806707	0.1569407017262166	-0.36069858056145543	1.4783213356994689	1.3361108942441953	-0.7938144165318782	-0.44852786348822526	0.6858995339276304	1.182712998238968	0.6455869519564047	0.16364476346969684	1.3317692983627796	1.1752785517882047	1.0162628547388337	0.6110389631988877	2.3031388329882314	2.116226182551667	-0.4774119566035857	-0.4143769403857137	1.4553365633701085	-1.4312243585104998	2.6309640174171323	0.8158129697262989	0.7173812989962781	1.022812933488143	1.8357295995304792	0.8349111923631266	1.860954820224182	1.11349439193046
0.3714577403012237	-0.40547415079672733	1.1709151466803405	2.7644356693486793	1.7861484637615372	1.0075158042561625	0.740425791177403	0.04147775904177245	1.4047693375571908	1.383179625274534	0.6740090744969274	0.2203604034777395	0.3552947379642718	0.40728068576803944	0.28142017256492696	1.6299887642819413	1.7749525157291106	-1.5923842096701404	1.1612916433717566	1.0691584041288718	1.601187569340483	0.8903214079689343	0.15569460283945366	-0.40088228945185317	1.4694459369230433	1.2932876365936061	-0.8253949778169588	-0.4945706608609887	0.7690057511157958	1.278315513675333	0.6651664207805748	0.1665496829796958	1.3023771484004911	1.1752174250351752	0.963282273696483	0.5540427044970411	2.3363838324662067	2.0464172872569377	-0.4772681867868826	-0.4366935570141777	1.4432624804759537	-1.3812354257248591	2.6412694563527346	0.8741323175146629	0.7274103271375603	1.0918262009933808	1.8959194227848464	0.7730833628929765	1.8807071245539837	1.1005648288933307
0.3713897307601747	-0.3311000600695496	1.2019302403575096	2.6234872505855154	1.799778671946795	0.9816919429431399	0.752030849027251	0.10039096963674302	1.3598812835260656	1.295523049883195	0.661835504105511	0.2814890828967478	0.2934936642621394	0.44669042576435203	0.2242797937089473	1.6556021558295366	1.7847280705105508	-1.5911748204160951	1.1757878681521237	1.0508346481909132	1.584113744161147	0.8867234642270665	0.1643072700076357	-0.4603147324860496	1.4840597047097845	1.2874132332286377	-0.8686607386214849	-0.537489241805034	0.820472384183564	1.3272994445451176	0.6596353103187218	0.16796032337688624	1.252023627221806	1.193421339130221	0.8841004531084531	0.5005040268743619	2.315070275065704	1.994114790946579	-0.46705907872769375	-0.4597692608423493	1.415914963462112	-1.3457675033140961	2.676593926987383	0.8844864789910014	0.7378631773274994	1.1042948641089043	1.9852182545636108	0.73317158448772	1.9416858199785494	1.1027979811681832
0.377006247845867	-0.32111338385266974	1.2722176999241046	2.5858197894590877	1.7938044558770732	0.9573968210341249	0.748800627822152	0.11330106479936455	1.2894806418581406	1.228690856088335	0.6249019286450934	0.347652830174924	0.2858565488834097	0.4480308177536564	0.14544827364357862	1.6796597378254454	1.7704464461434608	-1.5785663938749976	1.1887444912580736	1.0528538815010569	1.5796348627663517	0.8783128455938722	0.16202294117616506	-0.5120200546286411	1.502732440981673	1.2831836628058602	-0.8876734202963465	-0.5451470797042595	0.9252949496666549	1.3266615184726593	0.6529452010086488	0.20344060474365847	1.2022016430284332	1.2366283539396203	0.79207725129063	0.43714591913401774	2.3178362261865777	1.949642488449512	-0.42420671454997194	-0.46458571340892185	1.4092101978174139	-1.3411119945676586	2.7110623213714073	0.883276854877421	0.7703005476575344	1.0951847526481153	2.0378859589518545	0.6729222385472553	2.0314214273416598	1.1047411524916821
0.3775992968565952	-0.3531790763190225	1.328792369492228	2.5495046488645463	1.798328768678062	0.9124350456817909	0.730442863375631	0.13184159168565124	1.1688667359017286	1.1786299104496538	0.6121709921572271	0.41066406176044207	0.273532504492566	0.48457274095851605	0.07313214293137232	1.7009186467790365	1.7671226457380675	-1.6055015717903167	1.1958833079610516	1.007461258001401	1.566897667671885	0.8781404720359156	0.19278119275902283	-0.5736686038745876	1.49722231923778	1.28789690005822	-0.8789208635083965	-0.5268778107988075	0.9996892014521729	1.2801190318929017	0.6473963181295014	0.18619868978115645	1.1713909511351	1.2561046362218602	0.7505316823820468	0.39724853804272503	2.337412228142641	1.8614673445611978	-0.41466193307315935	-0.47238615495032266	1.3669734770960358	-1.336861469044992	2.775076381306151	0.8738937067306143	0.7804508716713279	1.099711077775924	2.0964714223796106	0.6330987740115053	2.0660772450421456	1.0875525565126885
0.3854552707649431	-0.3349829215479051	1.3381444384619166	2.429165422002568	1.7895636983396224	0.868978828529413	0.7206424411575529	0.1567179722364342	1.1498547645198116	1.130482623877644	0.5599121394388329	0.4712115170852956	0.2757726985402972	0.5426080375278473	0.024097176473670278	1.7654438131498214	1.7680165763018014	-1.638612199280173	1.1919158263083585	0.9697162344697231	1.5486937820427207	0.8921470474979379	0.18562841561174032	-0.6300719732537303	1.5115811803968011	1.2850259854175972	-0.8714572671333748	-0.500532018804544	1.049776822566259	1.285084612081029	0.6305892638847783	0.1843279761374835	1.0799530618994373	1.2632645130351405	0.714286245486043	0.33835699412948816	2.3317127270489686	1.798759740917771	-0.4452870869498245	-0.5186151906044397	1.3440418574550812	-1.3510298874538804	2.8396921339109396	0.869292716380785	0.7652660554431854	1.135713451664115	2.153918270117146	0.6284790450445609	2.07832959901208	1.0447140990635058
0.42005294498062007	-0.2786759919304069	1.3821824759545507	2.3118927044916786	1.7255863674007845	0.842003227394058	0.6919188700623501	0.23236659465539722	1.19440844643256	1.035800659621455	0.5113183868705617	0.47348479906142427	0.29746280270907804	0.5297761468834797	-0.0477755976195864	1.8340631033101527	1.754658128575367	-1.6538287090957926	1.1577844614754764	0.9167988288324833	1.4999919138875877	0.8850413405004278	0.2141019319381808	-0.682805585172445	1.516184640933182	1.2810652203783683	-0.87111182574271	-0.49835692398017206	1.0842733098122102	1.3336656536984164	0.6099348784159963	0.18143429852003665	1.0364737249904716	1.297759624419697	0.658212948625151	0.27066501756362693	2.364435547791016	1.7093191579819333	-0.4945435800752202	-0.5399464787041139	1.2996913189935027	-1.3756309998037193	2.9268992392950937	0.8618295013019261	0.7046793379279277	1.1426510553749853	2.2079808664917646	0.6372667826114337	2.1089777321993797	1.0395382878561956
0.4241416117414989	-0.2783953817731476	1.4698708860652474	2.1818680945452535	1.6349143337945489	0.8271172342030825	0.6956276898260867	0.33369239431124853	1.2421393544933883	1.0154440796332225	0.4273457826969744	0.461477119356511	0.26569115670330684	0.542348588297193	-0.08010628794922495	1.8279691072407203	1.7700457865977821	-1.693133534362639	1.1262654306101607	0.8717272572559127	1.4621787234000934	0.8670284325232018	0.24068066032640703	-0.7112569973790748	1.4834790052228606	1.265092329049808	-0.8332792908707605	-0.503133319405685	1.1201982486209385	1.3334599625630583	0.5832746639936958	0.18271377546270845	0.9948285167345826	1.3487249370726122	0.5952102055086341	0.184225490584437	2.344880068143352	1.6023107582324954	-0.5491532213186583	-0.5955630316594873	1.2545156209505284	-1.4028924371196543	3.0219492576293367	0.8447798770379971	0.705594051507689	1.1408898415426696	2.2439051861979147	0.6422113442018504	2.1388720148567297	1.0362727635346023
0.49023235368787405	-0.2174094409287906	1.5142939924623111	2.077050277967162	1.567309451035961	0.8273136644058322	0.7140569249906975	0.3997501459511107	1.2235539860531979	1.0124134018375854	0.3527123154825251	0.4571367930584847	0.2991364837239215	0.5420578124780105	-0.13260827893348465	1.8699179886063777	1.7643008842092769	-1.7455830628782383	1.116955678010869	0.7988655058837292	1.4365563071878804	0.8680925622606633	0.2477348294918928	-0.7483310961344593	1.4647280298430858	1.234629547522333	-0.8156318760652728	-0.551905149852528	1.1429757828110787	1.3446331929506603	0.5523225603595413	0.17940453380856144	0.9587801529029732	1.3788337451237282	0.5253739343974198	0.16224443838707864	2.332979409528478	1.5032565467817747	-0.6118743369457963	-0.6310877395131987	1.2141066920063799	-1.4209378086044153	3.0835879092431484	0.7969240540019937	0.6920688482175533	1.1480673318382393	2.251607517619325	0.6660134546867799	2.1746743347090893	1.0326136224577362
0.6200725945980607	-0.19859985930226914	1.5172378226035892	1.992138100604158	1.51247293608035	0.8442566844405077	0.7038749001885323	0.46248490406027665	1.2361411039977515	1.0200589048132116	0.2775010479903	0.42395389009571016	0.2677926855448814	0.5406158961832155	-0.15255828141398814	1.9034928765706316	1.7408868138992908	-1.7888578200144298	1.0952678889423049	0.8398110685951792	1.4022838897051302	0.8667599523327818	0.265262421364433	-0.755509022661924	1.453052124263834	1.2385235683676874	-0.8303889260408095	-0.595545824675329	1.165882213124931	1.349272565259456	0.5492093754085593	0.19452205675586384	0.9263797061733813	1.4430148594200853	0.46126424270209565	0.11471584286471945	2.3351331117821186	1.4453963163396204	-0.6327629657845975	-0.657201224871703	1.1775239933613417	-1.4385752236315548	3.1492920518707797	0.7722952233058489	0.6715598566913001	1.1606463148889357	2.2838948203005973	0.6901931830964957	2.184660064070806	1.0203895800857543
0.7521572956823952	-0.18476512596762412	1.4380382348579546	1.9599073140254304	1.4637587005340422	0.8688458416219615	0.73588995310434	0.5013447348301259	1.3019851533548445	1.0570593624780076	0.18222596698398186	0.45301643892845594	0.259602556263576	0.5726529634453461	-0.20212282394137504	1.954057164001327	1.7666955765806662	-1.8203844847887396	1.0626290621573253	0.8718753853189469	1.3579494424848542	0.8516641254264206	0.26398047579736594	-0.796706718049604	1.4649123849996084	1.221214878857614	-0.8312262347250478	-0.6333450009128058	1.1969779615452845	1.4081249411277295	0.530873955165377	0.22447355124128676	0.9381195836140517	1.4853320776374637	0.4137561873034499	0.07927125536451984	2.3354284049974137	1.3914494445636616	-0.6474099985008037	-0.6772771796785182	1.1306200291264057	-1.484286296325251	3.200548601004157	0.7294259237846425	0.6307544981682545	1.1627411384367163	2.280751632485661	0.717244634918096	2.2172257982023895	1.0004087963896096
0.8572826078002314	-0.19980496028770856	1.432935076752377	1.9737765288620452	1.3703628602090885	0.8966803673705815	0.789589987646318	0.5255673276920335	1.4022002120895105	1.0990967779600394	0.1394717129032393	0.44265476249485214	0.25549257079067006	0.5732105735310735	-0.1944318422372001	1.9924296098122478	1.787342237690329	-1.821643478661774	1.0654551331519269	0.9126726288912741	1.375528675933479	0.8479057892483374	0.24923781727863226	-0.8333696297529072	1.4691141746657934	1.2298203083472772	-0.8741197437623202	-0.6483650236276197	1.1907997761087494	1.4333050852546543	0.5137243873462618	0.24637769133838913	0.9518024639109772	1.509259036923771	0.35058234674852257	0.021076986129449582	2.299005868102342	1.3486018174737624	-0.6271145810357657	-0.6942179272128286	1.0909945338822187	-1.4839090073361432	3.260261371446279	0.6586325344523956	0.6032816965495913	1.1357202856424	2.2523119848809	0.7847519597892687	2.2636378286761145	0.9919913768154569
0.9416836689260629	-0.26560412667445077	1.4016880764091695	2.0075931923971426	1.2674057598894546	0.9159707893312825	0.8263425281612278	0.5059947286360884	1.4867613406310975	1.1217846943269003	0.0962803936220501	0.43851038518504976	0.2824445205297878	0.5697830571512978	-0.1552479647724891	2.021311110230616	1.8270433618628672	-1.8113035846174455	1.0393467040582702	0.9909264004980345	1.3611309731195758	0.8544098635734569	0.21769207788014855	-0.8376606134051506	1.434540517301977	1.2240867078022624	-0.9194550594058443	-0.6545819640262269	1.1765523401878006	1.4657886010483003	0.494839002073885	0.23042520456464838	0.9509681825503187	1.5129464059517865	0.30447806806047206	-0.05377175764481177	2.3012884048475977	1.2887808518041268	-0.6087024674141543	-0.6914879224589046	1.047112888637073	-1.5115412596642517	3.3069459855424013	0.6184685951632978	0.594046086115559	1.1148161223510815	2.2197637250578817	0.8559217724900912	2.2951666378526405	0.9760633509514509
1.0000817136308344	-0.2518651053314288	1.416113363295462	2.0094429016107993	1.1931282490819863	0.9235986255274943	0.8478360703639432	0.4968700216895566	1.6022666680347482	1.173197839995888	0.07593189512261075	0.4010837618547115	0.22420260021779623	0.5633059181137935	-0.07865318609605199	2.0735002635531363	1.8833385806284784	-1.8239690369410027	1.041141915709944	1.0511109589129792	1.421693540708385	0.8497615748255933	0.18669150413189167	-0.8635778969479662	1.3684290295655943	1.2185039674214846	-0.9852508170600316	-0.6451754720977482	1.15213623609623	1.4745502483812112	0.4947231255005332	0.20344063369273818	0.9780336962018005	1.5236047658911116	0.26886646940221615	-0.10485720512960353	2.296073458257788	1.2495916414477723	-0.5531740570436836	-0.7195099364271058	0.9954525042026645	-1.5183710655528757	3.352316865256628	0.5777556301349767	0.5424639460724561	1.0950763852781666	2.214449795099719	0.9193047381451146	2.313990579820527	1.0107863277552096
1.075374814950982	-0.23394956071757092	1.3974275702117567	2.0545870517333475	1.1301845678723028	0.9239414633347776	0.858264413890954	0.5414460092987069	1.753385515023296	1.1990350235465717	0.0323293396669317	0.38124987516117603	0.20773112751084533	0.5137982963464574	-0.03211131362096002	2.1002304397231457	1.9275941754400212	-1.8223017488812219	1.0447768196337197	1.0800022661118729	1.4435931938898592	0.8294306418645722	0.13957913072854225	-0.8585446890964155	1.3804757310441071	1.2288063451828024	-1.055687863369092	-0.6434435043713075	1.1468532607243773	1.4801183715878417	0.5069871661738846	0.2067738427723155	0.9707676924472152	1.5344642935511454	0.22082179021946483	-0.14220834439793217	2.274493110848099	1.2173414869673966	-0.47421182268810896	-0.7273622167992351	1.0051980847423798	-1.5141182621494358	3.380235172832959	0.5535874508135925	0.48181315579630707	1.0668809529262804	2.210867778010546	0.9343861077917623	2.36383907293885	1.0745422771282755
1.1512017475725045	-0.26948698815280636	1.4046841720826444	2.0804354044158493	1.0753201164375255	0.9167845715998164	0.8299096827516079	0.5682725312763128	1.7856383292323652	1.2184498644976562	0.036171684608905706	0.36524671053991953	0.164172713761656	0.5002117443563416	0.01278482222070742	2.0996769513158795	1.957605786484569	-1.8284886556905913	1.037561252671781	1.129040077547295	1.441179491091689	0.8261216621664241	0.12675764293313793	-0.8530192422793522	1.393126307493868	1.2475258058044938	-1.1067781294642598	-0.6205393210867254	1.128507634349528	1.5135332092489253	0.4859555784253356	0.1933742788256822	0.9846931706086195	1.5474409526550215	0.16152486207579336	-0.14744103408327636	2.2633460770027622	1.1893025096836323	-0.365817973771468	-0.7392008772046942	1.0004926383769548	-1.4866894605409064	3.386254422671134	0.5364041603234138	0.42370101678130484	1.0159880376997148	2.1768813283794275	0.9429464625222046	2.3942893584096754	1.1099159672008778
1.188104044248642	-0.31618356370230744	1.421024938804544	2.111248993678112	1.04903049271804	0.89317756543211	0.8042478661688633	0.5715686964464228	1.8497719705420668	1.2444283983374604	0.01717698856558985	0.32698057116524704	0.10076466642585735	0.5012872639784849	0.05104699023618463	2.127966117043544	1.9892599870148857	-1.850891455662986	1.0317492647590807	1.1918235647284323	1.4567481574862575	0.8038603514831119	0.09760330676016962	-0.8822971520579188	1.39335850374669	1.2574688620837209	-1.1165824779491598	-0.6045845128868826	1.1146398239984143	1.5608742973259844	0.4958793641056493	0.15108192924335356	0.9471141994784276	1.5222482601870455	0.12398841723541945	-0.1423385357202469	2.243132743358089	1.1585287007587	-0.32952196243721676	-0.7507975362345432	1.009350855844482	-1.4779155433566444	3.370964691752589	0.5479392242448825	0.4194129936364927	0.9803169025549311	2.155927523087453	0.9099658002202874	2.431782007983293	1.1304169229128516
1.2373979118151515	-0.3452212767973039	1.4282751372824145	2.1405963676088944	1.0656820311251376	0.8573662653631395	0.7639345523776889	0.5435717470186949	1.8400265410454089	1.2658299093380205	0.036130994234734044	0.31478288106080254	0.06746319875017408	0.5051711388903624	0.059613091049860366	2.1717997544730254	2.0174365906389182	-1.8204412501794986	1.0298994893460338	1.225116368417516	1.4552491914936383	0.7898140966071501	0.05033399526666462	-0.9287776539558399	1.4296679968876709	1.2785225408829635	-1.132699638952419	-0.6055685347161257	1.098631984853623	1.611818840117995	0.5277415434089183	0.13061227634770717	0.9440455064569588	1.519217333195028	0.11518856489171632	-0.10148850466470849	2.2348075269176015	1.158295776538414	-0.29890436675962173	-0.7335774060572382	1.0011888770951332	-1.4530717767602361	3.3457156694190466	0.5277843457496522	0.3664637777596748	0.9483617779698728	2.1160993781576893	0.8788580010130774	2.4563161394297146	1.1334422911888224
1.2609203921224903	-0.35129855321087816	1.45983088500787	2.1672664928960605	1.0783917323218648	0.8091457007465568	0.7266727829963886	0.530859669978411	1.847064990048839	1.2593297759035276	0.023861682598064034	0.3302562282599834	-0.0049443626353801035	0.4577443746007517	0.09269722153696328	2.1542200120038295	2.051957509787793	-1.800350168667439	1.0389740807662493	1.2629532554532585	1.4368733872913206	0.7913909668234372	0.012449151915236841	-0.9456117111429	1.4506420175744466	1.3028165131492018	-1.1338163942541803	-0.6014239861231708	1.0948392605559158	1.621133306967589	0.5258833923113668	0.12675131348612176	0.9142054835140939	1.4558401839298558	0.10478272977384204	-0.09010427499999081	2.2044892366429583	1.1621511938562805	-0.24187044893697446	-0.771799035591997	1.0006618538908447	-1.44128362387081	3.3604896637632677	0.49034123220644377	0.33016919868378236	0.9027289618824064	2.1233067101577605	0.8304315474650543	2.4343398238460128	1.1665330040808417
1.2452790986623286	-0.35089830306408964	1.4718047107565257	2.2066582347859596	1.0768454482000078	0.7767505781167084	0.7080648710365531	0.5169921195028151	1.841969399407652	1.2260236030255882	0.02391105025558201	0.38425706161359086	-0.011508965776500643	0.44260678961924027	0.11931242233910808	2.150095410367606	2.093187850992462	-1.7873364424441536	1.0422841851278717	1.2589299132402805	1.4724226598744787	0.7657098832731853	-0.05102652200960186	-0.9958582277020968	1.463138382105956	1.2923385890149544	-1.1211051822460436	-0.6149394213646594	1.1083910105488868	1.6531489198606195	0.5529570861995194	0.0906416791302963	0.8570399086483113	1.3892302341003053	0.08120498428379064	-0.0707358121263915	2.1527285544761963	1.1324342351248842	-0.22241005474382983	-0.7726298896151498	1.0027082936905762	-1.4433030251204235	3.362915019545226	0.4386389149572098	0.2818634742087477	0.8550297460180669	2.115968314481117	0.7944735911486243	2.4278869444779447	1.199002898647456
1.2251061318475107	-0.38014919286770166	1.5111012953167315	2.2446717054301404	1.0485108742055462	0.767292646863824	0.6938562370277156	0.5032085321431592	1.7735622356547747	1.1828100923584808	0.0341938338450358	0.41762191022582007	-0.03527785155579851	0.44464389514567565	0.1784690747680729	2.1437511310915736	2.0979968965921487	-1.8019212419937998	1.0043339623909149	1.2645328373820293	1.4354626653205664	0.7398486964090146	-0.07719342580534798	-1.0568095243191458	1.5110323586804344	1.29904043752316	-1.0944340133817254	-0.626335108603077	1.1074375323734855	1.6186906226426192	0.5857203466577529	0.02782565043264234	0.7885988678785945	1.2998845202317064	0.04565430668315073	-0.03561294741306586	2.098648851460359	1.1140818924548983	-0.1876631335321862	-0.8050486960679988	1.0239701074114465	-1.4106659210572023	3.359197999189734	0.37939152587403374	0.27413050558359014	0.7856453547195851	2.1453534928954348	0.7831034342251469	2.416443229636367	1.2534366081582988
1.2050224493532498	-0.43502696842846067	1.545687751650892	2.255302847863113	1.0076649480164388	0.7467931421023482	0.6695995858131315	0.5617561048186415	1.7136779725936542	1.1577811516075205	0.025518896083352727	0.45263870069805145	-0.03486246121637311	0.42567701752618936	0.20034630463679243	2.1479358515774765	2.0899487027260255	-1.8297154521298302	0.9757716405194102	1.2797056016397679	1.3802390129347977	0.7100899089301749	-0.026730543201624525	-1.097191159662692	1.5523277804299114	1.2707742714173718	-1.0639970177749951	-0.6168485929266025	1.1080926071939927	1.5553975568257266	0.620705870999662	-0.007858130901132203	0.7149130791104992	1.214870335608383	0.017368789251380384	-0.008823579167524027	2.093948102708766	1.0558577903452324	-0.19840713243742178	-0.8342330460297125	1.0635152335436362	-1.4072296779667	3.3729637517625277	0.34398765079079774	0.27873261368769303	0.7146526214989557	2.188368123461859	0.7759845242613628	2.406409813901961	1.32098323635936
1.2031797831535596	-0.4147664800198311	1.5861071798299466	2.2557771692436996	1.0107295797809865	0.729050980559592	0.6446231223663563	0.5986266379319051	1.6437250808516868	1.154011638238061	0.006202620388339672	0.46684182532153606	-0.047586412064115444	0.4385554514421079	0.2126436834465219	2.1442944267428667	2.049014621916854	-1.8779696797591015	0.9530856530090913	1.2685057208094945	1.3618645315599165	0.6442322593030405	0.03944078319938772	-1.146317123854324	1.5444623504781958	1.226021832272606	-1.0400429774611302	-0.6039831009305814	1.093765714758427	1.506734189912557	0.631001598406742	-0.03709223824664113	0.6649420814161539	1.1466509028428293	-0.02793833091680315	0.014490682243923251	2.060451134888782	1.0320740256828096	-0.18015843490288425	-0.8577775135558504	1.1252707491076113	-1.379634591061732	3.3902850666191213	0.3307922534969897	0.26203944760961695	0.6672799582214854	2.2099971407304593	0.7520260880763875	2.4038124284959466	1.3471751928038997
1.1845444423084834	-0.39225240926297944	1.5816379576330994	2.2014205157109674	1.0032537779560733	0.7138282498781888	0.6567795257557549	0.5805462227922756	1.6171081877076534	1.1242288830133516	-0.038610049769021285	0.5207547528993087	-0.06309323888964222	0.4595975400971918	0.24170548411330595	2.116624151768381	1.9938504105130108	-1.9137501033565534	0.9281050468852617	1.2581771763388947	1.3290734358381493	0.6191090064747268	0.12353126589794583	-1.1857748446997747	1.5542852289985976	1.177612177025136	-0.9929701431809782	-0.5759559876641885	1.118983623367497	1.4716539541185636	0.67472071346997	-0.056134701521297306	0.6143240404613012	1.0608570344851365	-0.045710429235335095	0.05653158834675061	2.0249692037953264	1.0157774420515655	-0.21008044914151408	-0.8859033354338264	1.1929510095512152	-1.3305593642095797	3.3913525484024647	0.36303453569157956	0.27792349886752993	0.6190821548271218	2.2266001000447972	0.7271733470749151	2.3876863176978227	1.393429645789983
1.1693981071748443	-0.35085240481356106	1.562633206351253	2.1374592146479308	0.9664111492315026	0.6986653023019704	0.644542717808505	0.5492478988040325	1.583039896576786	1.1084812955277041	-0.05429124879707468	0.5657334843579397	-0.08783169724025916	0.4919650358766122	0.2474256896950767	2.143552107572762	1.9360610108040952	-1.9787313730573852	0.93340549420988	1.2943495701717895	1.295788811164098	0.5917171991007761	0.21085480098726456	-1.2374393187397308	1.5192897884850152	1.1079437645854644	-0.9399608728230426	-0.6243606019399801	1.1146823773762424	1.4337273361467366	0.6955354839164132	-0.0803124902628263	0.58869552199564	1.0011268795335075	-0.06484482609757473	0.05475272422166109	2.012930589662882	0.9765627375019458	-0.27053468547692333	-0.8959664507626878	1.217757541489858	-1.2862682504567775	3.37238064419426	0.36918760081728164	0.3228472090148983	0.5670490530847229	2.2474064587006284	0.7404894544333808	2.3920511427043363	1.4325531582678814
1.131443406446834	-0.2598128985994782	1.565504176263873	2.059718084540365	0.9583263321607636	0.68160759631041	0.6620441099007701	0.5572239351662517	1.5873247418146677	1.0876685616760529	-0.1384522889606717	0.5881133857681476	-0.06929171859028636	0.4674728434782012	0.23405370386785598	2.0977652284667045	1.8671462280327564	-2.0168670395879493	0.9642825292266156	1.2899187655492628	1.2941148138710485	0.5394485892844396	0.2691054010143802	-1.2877688200878779	1.4962591102040153	1.0305833123777803	-0.9268289441361262	-0.6868926392392878	1.1256879875008274	1.3984314034649725	0.7100000448543711	-0.07074999412504683	0.6133060590305426	0.9235591474940188	-0.07422407658498605	0.05156554050422422	1.9676925811822374	0.9671681272837495	-0.3302672967625483	-0.889988964685787	1.2454705728212763	-1.2459049224876275	3.3582559668433887	0.4038634920732577	0.3536363824890452	0.48230956334032316	2.2523693252394006	0.7602707461008927	2.410640711223477	1.463024077616578
1.1520527678167158	-0.18299771703139794	1.5747044675125799	1.9773496538153785	1.0000662256831938	0.6755902437640705	0.6699441767753505	0.5610540628528791	1.52750708342829	1.068285848878142	-0.17461917559344725	0.6178140274024061	-0.08103568043664604	0.46299931412400086	0.20213005535131182	2.0576867764011397	1.792536932102808	-1.9735792628667208	0.9695410318508433	1.247243391009035	1.2402494439634535	0.5140443598269002	0.331246846402515	-1.2611067351783969	1.517103418685611	0.9807685547036513	-0.9509046623129714	-0.7122246795830998	1.1040528614208438	1.3539654327299633	0.705391903573889	-0.08143932112154245	0.6534231157969435	0.8705191956666886	-0.08305633374656987	0.074968682529944	1.9221034132023231	1.0018332771625118	-0.37131855093447746	-0.8818803556230226	1.2662531444263607	-1.1997088050554077	3.3547619677092264	0.41269430044217376	0.3729837876597203	0.4227350828790182	2.2451023124580334	0.7737340432418692	2.40385402724659	1.5072127900110643
1.1455733622406212	-0.05527941788197135	1.5449911663293965	1.9239272259805802	1.0018862873008811	0.679964170949518	0.6772112172897059	0.5782257458015575	1.5434850453639923	1.0559524091112567	-0.21469835940040763	0.6062877888384275	-0.0911301865061884	0.467685254974858	0.2002555247496923	2.01990194548259	1.7432798362023856	-1.9552889592198217	0.947242200405068	1.2561315157359019	1.2236755544673075	0.5288507073724775	0.40655361509101223	-1.2339395254666097	1.4628692007663333	0.9132466538250593	-0.9867181695941094	-0.6684762488470657	1.080837433550149	1.3247569251968214	0.6958189348898607	-0.13500090807400036	0.6238281742769071	0.7781779885589828	-0.08765263311477885	0.05926435427572328	1.8923643080758268	0.99191951246328	-0.3744016400176096	-0.8589798357831155	1.3248654570485274	-1.1483150192750524	3.3551348313136367	0.4575531278433423	0.38811437749779887	0.32739676226545883	2.2768091902859147	0.7949892629383866	2.4169637213212445	1.5769746335209145
1.137776489786001	0.03348214293147637	1.501647118188116	1.8761072689207385	1.0070084407560294	0.6785806190866736	0.6638181152247873	0.6347509411913823	1.577825583102871	1.0878007899948183	-0.24780998408726318	0.5770870883930066	-0.06731879043122584	0.4879540681656536	0.18182691900307563	1.9856272218890205	1.6818719220521117	-1.9087308319920169	0.9355941322182149	1.2910389564669074	1.2005637014177917	0.5046256521869703	0.4721194809591246	-1.2361649094808513	1.4639445811587124	0.848535232090993	-1.0296982967711306	-0.6477007442628344	1.0687370892241774	1.2541694827150374	0.6978539230867129	-0.1641479269385799	0.6026579496779421	0.7233641214182966	-0.056184962567116435	0.03433021237316703	1.854214476890514	0.9701312478373358	-0.4157612207630919	-0.8011321291333378	1.3582907505388149	-1.095721725457258	3.3130767459912414	0.5442550074583962	0.38378340134401523	0.28334128415375703	2.272929939501659	0.7993816090689004	2.4368276320552114	1.6110558655388612
1.1317249194445265	0.10969868949740343	1.4601327098030725	1.8384657585081423	0.9916461708624584	0.6844527840918504	0.6538887904615829	0.6823569554078908	1.5590966815886103	1.1481659571201814	-0.25828234334490185	0.5127809707597398	-0.07187879383538996	0.540833397452988	0.14559039727298778	1.9169602483760344	1.6454216653421785	-1.8902488800533803	0.9371228592576342	1.3568424747168697	1.1339644843123284	0.5047364453557618	0.5771467706078495	-1.214880084265308	1.4368282868811892	0.7826277178305375	-1.0618377512912571	-0.6217694071278664	1.0203939800310105	1.2150079717393567	0.7003065785621981	-0.18435124830252025	0.6340229606951905	0.6781277831105161	-0.04387890892871353	-0.013160577592135436	1.8126932864865595	0.9783774605316354	-0.3679556747346485	-0.7623581164801918	1.4062640643420097	-1.0464107259562403	3.2695817999876757	0.6084346802901803	0.37985198806438614	0.22676340554217983	2.223859464950762	0.7939629948686038	2.4351799156882707	1.6433095200146042
1.140593363597311	0.23135058859594038	1.4242432495221933	1.77824424364949	0.9892548082458197	0.6712224168954783	0.6386451073032651	0.6939351013743612	1.5722033159961564	1.1861206242046545	-0.25002987572829316	0.4459638565321787	-0.06758961761287767	0.5332009708354835	0.10573237351050616	1.8807428423993926	1.5950070088777373	-1.874205105804538	0.9722679979244383	1.4222381043106251	1.119631240756356	0.5102670857467096	0.6201063287416402	-1.1602621764322762	1.386902300549579	0.7175081324933288	-1.1090044218894701	-0.5456926748025609	0.9967636125839835	1.2225404649609837	0.7218957849288172	-0.14021246611697735	0.635390416247224	0.6513680999759639	-0.004171341290327884	-0.06476516297465748	1.7594641191410318	0.969008344506704	-0.34109302768557503	-0.7348749398052625	1.4190328446289076	-1.0042309798920552	3.2681879173543664	0.7000016791368509	0.3632472966227299	0.18997022879125414	2.161051878799145	0.7715322871158963	2.4198989697507756	1.6819606923861747
1.1440924544842799	0.34519108401449144	1.3485548152327183	1.7645811928172037	0.9918501071603728	0.621729692201834	0.6472394611535759	0.6873568670317075	1.5692082702846661	1.207499770528861	-0.276420324263266	0.42069027391722463	-0.039624458906228774	0.5658589393764581	0.07621913901366596	1.8680131111384715	1.551766985688893	-1.8208054079729714	0.9699505941478671	1.4644310852183087	1.0967471589939843	0.526700546922328	0.5910321476966716	-1.1607582811488268	1.3111353677611595	0.679070699823505	-1.122549849076854	-0.48274763975772456	0.9529530561246222	1.2381016824554125	0.7571754257575124	-0.10374805234799007	0.6679037608220126	0.621846376977559	0.020921653483828552	-0.1029062130543382	1.682735768550518	0.972120953738982	-0.2999554788167499	-0.6839184111860486	1.3865385117016997	-0.9739996440218786	3.204034469156292	0.7815933111268605	0.3041034291862498	0.1367191447557278	2.091296747577806	0.7213618884206067	2.412870810099423	1.7163010139139214
1.1429113263908233	0.43308971421255327	1.2680530888637453	1.7736033909926232	0.9854708121427388	0.5729869404624145	0.6274778076017178	0.668902448304469	1.5601763433661886	1.225470630742394	-0.3017115214638454	0.37971619919525124	-0.05862951708228139	0.5446330223441892	0.05500425989009592	1.8508536817739525	1.5236923976122774	-1.7559967779697245	0.9715359780356225	1.468878248893639	1.101929947897097	0.5538139542523737	0.5590279621194576	-1.1615662231157806	1.3000191043580078	0.6686106046177581	-1.122330210222491	-0.452359532152527	0.9252774692334393	1.298697021049298	0.7978793156184786	-0.04836095935818542	0.663630425037906	0.5716241934136792	0.05392401620632435	-0.12807908077579278	1.633204037101526	0.9786393554260864	-0.30402113377899914	-0.6377900574820644	1.3558848516285757	-0.9756491893670122	3.135449635753154	0.8353182966427299	0.24124030208621422	0.08041394187772372	2.02259246619184	0.6632929814651995	2.4219910825270268	1.7475083453693183
1.1600926581249607	0.47027447553997825	1.20123870160197	1.8261074518990512	0.9943406442780522	0.468977148106537	0.5576624023932897	0.6889100314592356	1.5228728966713834	1.2346639341008026	-0.33189243474821717	0.33609821835385784	-0.03490004482214277	0.5551894765630414	0.012581905966962978	1.8263528792493187	1.4913098506969231	-1.6728451150001802	0.9595364349190773	1.494627353912382	1.0599695023206896	0.5630368414079282	0.5050757471656886	-1.1493891073459004	1.3426863471030688	0.6276046999359648	-1.1271684520284597	-0.43078696283605833	0.873141459172533	1.4317694579995766	0.8074597109655667	0.010594251223280848	0.6551902947929772	0.5526176130544876	0.03724979311759317	-0.1917585357511197	1.5558976414911099	0.9756739172185662	-0.3052630001437444	-0.5915991845852422	1.283542412026416	-0.9895619696089243	3.0702832995082083	0.8333155126080986	0.20911401999391396	0.023927192274543593	1.9687978482273558	0.6110974543829502	2.411198743244301	1.7281633274702979
1.1746395501884563	0.5057742707603256	1.1911613185745449	1.8345702680207694	1.0032495874841985	0.3991334003636814	0.5387418060418108	0.7134716943495658	1.537780687995658	1.2031963690646006	-0.3787134772444049	0.2825280915316125	-0.03643126004148216	0.5572239183724277	-0.008809260928570244	1.7449143322916143	1.462188728461607	-1.5321544896067387	0.9191111676786543	1.4959630786578026	1.0359193236761233	0.5590804946479466	0.430486980400277	-1.1512008559990698	1.3639831892811878	0.5889829527176051	-1.1737731358866361	-0.36329388089442405	0.8733445147098869	1.5653605660206775	0.819048193485535	0.0542347473773573	0.6550570983675271	0.49061899206491155	0.03252387447786109	-0.22531347131829854	1.4785433604944296	0.9662225244790067	-0.3048144292306506	-0.5635116557128794	1.2296933454735082	-1.0129641973413244	3.017208895107223	0.8594864759641141	0.1425140239236548	-0.010826795090599231	1.9112878090743302	0.5384719854881925	2.3935213034282876	1.7087216492541597
1.1655094872819316	0.49756914275116193	1.1016484952608305	1.8775763676648665	1.0288617515839	0.3497330344672306	0.5137934203771424	0.6948801460807826	1.530497133789175	1.1814368848782428	-0.37538647242123024	0.2524976749351322	-0.06284113312959086	0.5930152954351238	-0.012592676864728253	1.73747947666341	1.4557752575294043	-1.3853106000116622	0.8680881089838067	1.5430602478480786	0.9786097030724104	0.5740504553613902	0.42477903232658115	-1.1528373572718476	1.3731067550423783	0.5621197769961767	-1.1820008279944418	-0.29839379870582733	0.862234728266138	1.5673662614890282	0.8244554230816273	0.06366814268253489	0.6260004369018414	0.4378181121919818	0.04511379432089955	-0.27528640891711775	1.4433590028727579	0.9526619313158964	-0.2949909155043233	-0.5701377784154739	1.1838631345937893	-1.037897208908655	2.9682859378157778	0.8496923870225567	0.12251575937118715	-0.013916896920782023	1.8449707589402145	0.4686410922572448	2.350482830171359	1.7332853277794187
1.1409311821009325	0.5265961970107276	0.9730885428111102	1.9176465765508268	1.0181062071048586	0.3382327171310995	0.47319549997643123	0.6643062337935705	1.5381654965039837	1.1827911150878314	-0.42964820605092413	0.22520643848284014	-0.03171965535112296	0.6222184867651346	0.016613942306046778	1.6998794877760015	1.481666606855218	-1.360096533120665	0.8540936869482654	1.6099786215833696	0.9923350665932438	0.5705231100573103	0.40974518775170665	-1.198821754453218	1.3372037142149908	0.5222909564600792	-1.181538864582448	-0.24780809663775233	0.8960461237860603	1.605340771401216	0.8233129547476012	0.11916278029659402	0.598307373841702	0.39173812728486623	0.02220099569376167	-0.32605113508674577	1.3898926888523988	0.9438038579832341	-0.25246675886585557	-0.5753574797758513	1.1379800782705656	-1.0769370641709222	2.906447496357859	0.8637118752649778	0.05412372381034427	-0.004668111488384493	1.7824135980277624	0.42382434123755736	2.316650870654344	1.7523702596705246
1.130700687037157	0.5554006121261421	0.9068807991586368	1.9229160131649459	1.0352801576723671	0.3217057387059742	0.4384339294654544	0.6330100548484354	1.4594602509657708	1.176450955755625	-0.4700709076245772	0.24106210371292347	-0.02367549685327539	0.6658676058167985	0.020152527313622264	1.6847574380249248	1.4763709108653589	-1.318679280181638	0.8857260718697233	1.6427199502848524	0.9817170410522602	0.538554127690348	0.39459401410077344	-1.2288625057699611	1.38622841031609	0.5174473394536576	-1.2084080177661924	-0.24120267090746653	0.9071982870376049	1.668553384185151	0.8221860927208103	0.1974196207872381	0.5776793266799947	0.33723296859912194	-0.011849986935356068	-0.36061192380277	1.340047422136201	0.9293521268828113	-0.2268126665862933	-0.6086110477014055	1.0963081432266473	-1.118900783215891	2.84311992362002	0.8876348157249783	0.030994741437848278	0.044304176902196235	1.691068066513956	0.37139026519744545	2.2547103309466134	1.7706071716660934
1.1030567122866253	0.5637151563439118	0.8936178146373546	1.959174927212852	1.0139031638142828	0.261161313977758	0.44753368339368677	0.5198096949120665	1.4131470234068397	1.126776871219341	-0.4924061714892063	0.23976647961834976	-0.02193975362201295	0.7257615388702812	0.015809599648389464	1.6774629394917366	1.4871746511451085	-1.3417673009145064	0.8604284196863837	1.6398661113185007	0.9794897426042345	0.5294304390696418	0.3721814201082184	-1.2453422024451992	1.3968151303442065	0.483855718119917	-1.2074356260306789	-0.23678185824470627	0.9221131576813348	1.7572267363114626	0.8338734942668109	0.2669945840773883	0.5682964695972238	0.2709417503179664	-0.07336729320021816	-0.3850828850393986	1.325806080235608	0.9398962934518712	-0.18333691628145893	-0.6416985490209839	1.0631594075573692	-1.1675016713691535	2.7929506029406244	0.9097350349179398	0.01752233752751175	0.05138276976915508	1.6004451405383928	0.3329899735932833	2.232141486817164	1.804803997465335
1.0457141916440822	0.615613678638141	0.8825098314634678	1.9589327205504248	0.9853409075146157	0.23179072844490403	0.4680891724214721	0.4554561034127961	1.4191844041488877	1.0604088513765626	-0.5267074491013044	0.2746063221423102	0.014672308900484108	0.7381635502440622	0.012714074279015702	1.6960937576179127	1.4864429138145252	-1.2990588957274047	0.853998629185232	1.598967744400899	0.9984373675456413	0.5137325930030919	0.3376844886644078	-1.271045581097242	1.4097620288979555	0.4659524064152252	-1.2011001278090523	-0.21412739370735653	0.9700942983079142	1.7999181139328264	0.8269544229975674	0.3357114966501723	0.5330495042587398	0.17738760773213266	-0.11346203360264343	-0.423665333775312	1.294418349667733	0.9232601735194143	-0.19627619978472727	-0.6858674470227719	0.9928592241573302	-1.1964710756776298	2.7163741757731783	0.9610694938750985	-0.05236720260525214	0.08427235022987839	1.5350368765759375	0.30147105809699115	2.226765101947448	1.8426749118131625
0.9955917121052196	0.6219465495748001	0.850744566449127	1.9554429262226176	0.944507552741133	0.22216930870029022	0.48401948497858244	0.4396304656578353	1.3609889026158672	0.9906255265876742	-0.5859709625695035	0.28168881009818963	0.05711025260500143	0.759642153536753	-0.00017737293961613888	1.7195593396605884	1.5021653255393612	-1.2589016521890453	0.8271265092297005	1.5252231333110924	0.9973842825876622	0.5074186706746422	0.3262429877453702	-1.3083758502880818	1.4178226863093342	0.45817174315800385	-1.1738710968780186	-0.21533234453602165	0.9904828399585771	1.8709295018402206	0.788707933424597	0.3649540474772118	0.5138682755192299	0.07640818811201258	-0.18471478411306236	-0.46549568045108797	1.2866540763234822	0.9185982126327973	-0.2488804199049377	-0.7116534881087875	0.9475066039732878	-1.2300392215459077	2.604250256749754	1.0071942840471924	-0.1019345468554302	0.12905248108389453	1.4837664045968648	0.33530440603552314	2.2211310077444795	1.84952782934737
0.9794258151339749	0.658312103264831	0.8560960550585094	1.9347991333696561	0.9046353525333684	0.2216626163822662	0.46763737538211814	0.3721587475664155	1.3029938811538222	0.9103328164818825	-0.6242507656274708	0.26182021076523376	0.07562165645358378	0.7431945142295735	0.008469411603653509	1.6754019274128857	1.522907750485761	-1.2262865501056803	0.807826722740768	1.4968613273496272	1.0195063667529254	0.4888685446580438	0.32016269984337875	-1.3161447212908974	1.4943072651670426	0.4553252404348666	-1.1879857289837517	-0.24627222822211184	0.983349410646316	1.9129027852657283	0.7632343759815281	0.3670927849675317	0.46536762761557837	0.050347199293323965	-0.23534808976740149	-0.49882052789286824	1.3067066518856973	0.9348090430685131	-0.3017374296080714	-0.7061761555745903	0.9294329118212049	-1.2706774753377599	2.5377632167097466	1.0423308266779294	-0.10085872381676877	0.18412919965724356	1.4353828441365737	0.3654184204352978	2.1923030735487394	1.836903194733313
0.9774908564994128	0.6825818364862101	0.8536416518213779	1.891339617086669	0.8536739066029202	0.19610070267502216	0.4820540402311101	0.34296808164910775	1.273106365456551	0.8212132289945423	-0.6624450514296258	0.2533351283585378	0.12864198928980838	0.7368053257058912	0.029343527889526135	1.6617717523566538	1.5224912054095179	-1.2228259444029645	0.7854394928445247	1.4696224902581694	0.986867967778473	0.48889173392593044	0.3503348564614428	-1.3123653053593567	1.5516900813384704	0.4136499554897954	-1.1467761178299294	-0.28311769999742736	0.976680360519482	1.9253243401078806	0.7654912563669102	0.34777986371112435	0.468210356092435	0.029388902413142293	-0.2608403118978492	-0.5148604743539409	1.3114917701273743	0.9412069267510915	-0.3359043757578461	-0.7240889463092124	0.8933594010432724	-1.2898276189974907	2.4435062014369713	1.0887814973189787	-0.07191705772219972	0.20585807071172693	1.3935571483504827	0.39690891307703613	2.1464592211325804	1.8385025742072698
0.9743279187542265	0.7477360345657632	0.8613769505864912	1.8384405286474728	0.8187463235252019	0.2161115720563666	0.502922213650539	0.3234754620576165	1.19935982130176	0.7467031210533247	-0.6729162930851799	0.2491595306904844	0.20682660132239583	0.7310175789712334	0.025302673598075132	1.6705537739975713	1.542688483393731	-1.2115447994584183	0.7707684891367266	1.432939129568426	0.9868579404198792	0.45417739989973	0.40606082600428134	-1.3311141978939345	1.5634410857963634	0.39677474666133533	-1.157779715083018	-0.3077291740817555	0.9893068835422486	1.9073063081310075	0.7618994332965364	0.32595589929600105	0.4977716516404177	-0.024935162972864713	-0.26996771214069115	-0.47740956346649216	1.3253078441928126	0.9561627475819838	-0.34586353329052366	-0.738955489372805	0.8633927317357137	-1.299598888295	2.37491788332725	1.1566762074968553	-0.12580439014712216	0.2506729293329465	1.3331028573201753	0.40174485875897925	2.093861152057109	1.8649077812483372
0.9143994515689222	0.7972615520494948	0.850709243948725	1.8781826051740969	0.7734677161867711	0.220392164393924	0.5062979288174639	0.2572316279281389	1.0469317428729645	0.7167388572348117	-0.6366995420828486	0.2625502050596646	0.34074853121071225	0.729211786167222	0.03037961887985848	1.6999581510815396	1.5518790857095441	-1.292933558535673	0.7776663822251761	1.383113393835021	1.0336362541701212	0.4507711541057245	0.4734853660510529	-1.313573996850589	1.5845400342824412	0.4198779293645333	-1.1259021773187987	-0.3085603587779694	0.9873275334781286	1.8374650709216875	0.7908528981235923	0.32530124119280074	0.4800018610225951	-0.048028229117958884	-0.261122493051955	-0.4622536661575225	1.3148266452421957	0.9953519579383382	-0.3175477940796532	-0.7410744992650564	0.8368355843862936	-1.2828824923975155	2.3078616745453084	1.2203775540809862	-0.16869917709994364	0.29240379486375667	1.2817153642013062	0.42998194965625325	2.0413483096902723	1.8798432949901867
0.8964039526239287	0.8565216316630803	0.8625383703216534	1.8996726796392298	0.7321689396703773	0.2034845261970107	0.5325876667091409	0.22624111762588797	0.9370827175648222	0.6874251187070641	-0.6303049265005962	0.24421183095714602	0.5161620580560171	0.7136172700341952	0.03617537636389923	1.6702925783494371	1.5615795757811266	-1.3564717634702232	0.7959263630219766	1.3338159099953895	1.056823296077887	0.4371010806865894	0.5031126995770593	-1.302842671968942	1.6195046501872556	0.4379355344450782	-1.1167773687635947	-0.31825968356989137	0.990221516310504	1.814972844988625	0.8132877125980433	0.3061918090474908	0.4665546690255784	-0.07103101683681187	-0.25361753723076774	-0.4600202590600051	1.279801905574738	1.0258580778339865	-0.26381291027984793	-0.7202216132389111	0.7978273899790496	-1.2679012422068499	2.2261105742585863	1.2658075008124938	-0.23678454815487276	0.3011780372121779	1.269918463098414	0.461033918256304	2.0121277238726067	1.910201610051932
0.9129241444273507	0.8498368016299518	0.8889998381594177	1.8720178689327907	0.6915995846250166	0.17862451494716933	0.5488013096129648	0.17692216391378163	0.8176230539705316	0.6091161604252622	-0.619235698741959	0.2377994992939929	0.6517281088198071	0.6762401838072616	0.012820941019269023	1.6735955333908763	1.5663326431657516	-1.35482850956442	0.7785882709988524	1.267378562963702	1.054586213606191	0.43993790112471365	0.5441886290404596	-1.2995928639296155	1.6306229873267015	0.45181448669403546	-1.0952785402442764	-0.2864769065734166	0.9585307268806871	1.7479802963678641	0.84355074567797	0.2905302653479061	0.4487423096626596	-0.07914160665135056	-0.22741111291422786	-0.43476890099327026	1.260357018366779	1.0099972131421828	-0.2741583056648408	-0.7177429877395228	0.7699660611217954	-1.222492096615209	2.1517376432206303	1.3066839584150705	-0.24741961328552914	0.3288187318369472	1.2397387111448777	0.46468016445478	1.9995121417872994	1.9373452221959286
0.8948157322058717	0.8547312736015897	0.8916409262627102	1.8628017612567969	0.6397267110617666	0.15123531232900628	0.5960498355845061	0.13499453845613762	0.7508996730463171	0.5389869252878221	-0.6174813394201547	0.17754640734693408	0.8167298507663373	0.6171451904140663	-0.020107809140523895	1.660305100130202	1.5574756590826464	-1.3802642218710794	0.7519643842063222	1.2481233845853317	1.0641530636987662	0.42774936426499865	0.58882355208978	-1.307003508669571	1.6384363813098435	0.4277798567646801	-1.0454246449771898	-0.2851242584630252	0.9810540002240538	1.6831442417755427	0.8462559799011556	0.2737949230908868	0.42307164007819453	-0.07913762564803553	-0.21830147051158452	-0.41796295385792454	1.2250449663817364	1.0045414557834473	-0.2616233037946393	-0.6933370578354052	0.7236746636528215	-1.2159148669422488	2.0927229756640235	1.3353183571804785	-0.28351697954282085	0.34044208762618955	1.2312265934360749	0.4410445306893802	1.9870548378751713	1.9601142076167661
0.8864505877207559	0.9088820730805187	0.8263102224695522	1.8439240586507022	0.6557776151667879	0.191880503474335	0.6050334495958424	0.1438826777913344	0.6708346930732331	0.4693063421617327	-0.5914520143340972	0.09781971530635125	0.986387877713835	0.6250656653320984	-0.05813619391124116	1.617336789188014	1.5706306058946582	-1.4125540947202315	0.7454012841332596	1.2403767190145703	1.1426439115362388	0.41738376151970036	0.611955750480925	-1.2964732028419035	1.5799376135766878	0.43437582886671233	-1.0231091311402398	-0.2838960525686797	0.9825230628943015	1.5964492473669218	0.8533466896055579	0.25372942346975774	0.3660330874285574	-0.05197811143372505	-0.1990905982791462	-0.40913873625218516	1.1790396515926223	0.9831657335576114	-0.19881567896412095	-0.7154701545832263	0.6762423770964442	-1.1992255538482723	2.025467557822405	1.3295994311201986	-0.32298151922102447	0.32950353830179124	1.2580004451158318	0.41246636553746024	1.9627834887803732	1.963221288738136
0.9054699354295541	0.9237159090913594	0.7717590943208227	1.8315297093835112	0.6911619596788757	0.1837878231337285	0.6108455504919391	0.15026893077582565	0.608301895120971	0.41325794750792133	-0.5528392762353502	0.049645993804659075	1.1197571737585104	0.592348042289547	-0.099504863704535	1.5970038142881031	1.5507816564404726	-1.488990906707174	0.7210722255992653	1.2369637179225976	1.1812821005023513	0.3842372796611644	0.626322338190352	-1.2941112289576504	1.5822241744638892	0.437194075023936	-1.029609616294721	-0.2784017818437844	0.9251978361487903	1.554843239498784	0.8368831185273484	0.21915614088899601	0.347494878307536	-0.0107306819795282	-0.1780045240455832	-0.3567136951711524	1.1429922168899525	1.0090226396632755	-0.16249897406313324	-0.7223315057488737	0.6557091148805622	-1.2176635600452448	1.9781710292502601	1.3080769593349109	-0.3076708406875236	0.2971076081704537	1.2750871698220885	0.35572825723634105	1.9176985599125342	1.9409096959519065
0.8814990426418421	0.9479453997708056	0.752384938218385	1.7803456747873123	0.7275520174409518	0.18327295639111785	0.616664032702151	0.11701110990846109	0.5542751801800934	0.3814758304685838	-0.5508422178929362	0.041322719610862875	1.251099348055281	0.5817926407971933	-0.11510965770766175	1.5244154917309056	1.5549123693405589	-1.5336320953321219	0.7288471411838042	1.2624477739499649	1.2661642299279154	0.3644967712263886	0.6188687717460438	-1.295031277704708	1.586095543876454	0.41791880898503597	-1.0707480768337496	-0.2916749014160489	0.9044208404266675	1.4838668411988096	0.8147826689275434	0.17577582458722477	0.331626314042111	0.02912768789243055	-0.16137359379354058	-0.31802671782549596	1.110877084502161	1.0201299961381012	-0.1000885269156375	-0.7575753982280881	0.6383332027720934	-1.2436590950936264	1.95357364704779	1.3083906883287528	-0.2928553347159214	0.2529237070545709	1.2601821872461993	0.26604603030344515	1.8755275727970677	1.9154710920820155
0.8213871240791442	0.9549547804664389	0.7136847345321853	1.7436949049605501	0.7881949899088913	0.270897907704605	0.592898742674435	0.10330106688393523	0.502028475171713	0.38740007977624996	-0.5208455019891863	0.047847392020650706	1.3766899638061607	0.573319468517093	-0.14709045719933486	1.4865561984620705	1.5466377994843636	-1.5909217847809096	0.711300413122226	1.2602153585177487	1.308493532053505	0.3092998721930422	0.6379630686182909	-1.2804561077075527	1.552888804603127	0.3929447590984192	-1.1185540717967755	-0.2967863154987354	0.9330710938971494	1.4327232687283014	0.7632632883934121	0.13954792117938947	0.3048528474280564	-0.004384807407918345	-0.14275884059083696	-0.28270894168058947	1.0421341921353084	1.0011460927713203	-0.03289062310370925	-0.8136120020103412	0.6149012028379508	-1.260529439764836	1.9017853316898055	1.282168909713171	-0.30097687823619446	0.24945942399294063	1.2430343775049688	0.19185425910238235	1.8728094495538201	1.9111393147777842
0.7536542278235476	0.9693623935764002	0.717670240959199	1.7305068963620127	0.8786586173805457	0.3891590162858038	0.6279985228335156	0.1231277003308088	0.4278822863172974	0.4118608470565168	-0.4991986534136024	0.04996561695723904	1.4843900793977858	0.5710491043192519	-0.17615565888964402	1.455868543358984	1.5491277365575042	-1.6199540272580664	0.7063580260475035	1.3091047185306024	1.3582013369837829	0.23777901686020853	0.6028710962160011	-1.2640124913753366	1.6035502415113492	0.3951138173967721	-1.189580946390792	-0.2739130371271089	0.9563995265886327	1.383369877994519	0.697210547139922	0.1585611314091772	0.2422613441261766	-0.04515268125001084	-0.1420994673565989	-0.2779618405906866	0.9738804147852965	0.9895253759502921	-0.014655262825293836	-0.8671374182136031	0.5700305881460112	-1.268039612673856	1.885281412840761	1.256599996715056	-0.2895693581790787	0.2573541193891831	1.2536704289010792	0.13083546588506784	1.846616441100041	1.923162064530614
0.6677456799989436	0.9286323730683455	0.7482182330754445	1.7197416752409105	0.9427449005881325	0.5286964439768678	0.6401230196523384	0.12445287731943341	0.3782536945148701	0.40207560933110853	-0.4847781371321732	0.06591889010188548	1.5469937953413406	0.5585446275662921	-0.18673494467652654	1.4663237837193226	1.553785990011962	-1.6642873417556547	0.6985739174725546	1.337749155423213	1.4152386511099846	0.18418346560369595	0.5434616393199798	-1.2230058929473044	1.6060045084151138	0.405468475062278	-1.2338139430891797	-0.28901061589724913	0.9127549459598041	1.3042203184851204	0.6858776656069272	0.15799223495409417	0.17758382385606591	-0.08989365286869082	-0.14145292643024168	-0.2825723659761226	0.906359739896423	0.988745485401773	-0.006872841388757267	-0.9143259932294644	0.5399205755729449	-1.2701785427198282	1.865751258637916	1.227552447795786	-0.22635437315804202	0.2495617802513772	1.2509489852739701	0.07757408175705002	1.8543233706094502	1.8922825809549253
0.6325449297248198	0.8476659013908568	0.6988582837265815	1.6405899796659706	1.022283409152206	0.6752522862102712	0.6598132024861069	0.1576514030665993	0.35105362748995883	0.4219373412954056	-0.5433317525156994	0.09579129869345661	1.5752414645228208	0.5571983658292393	-0.17183601451504785	1.4416880096908335	1.5577041337035122	-1.6593906758234076	0.6895723430603161	1.4127142870752631	1.4340770203038473	0.1322807309029032	0.5063259033346343	-1.2116264104749432	1.6135147814017041	0.39031817392257784	-1.2771508545084993	-0.30892430819396316	0.8820458859105855	1.2874673650016502	0.6276209504375106	0.15088576545558927	0.16120099651675418	-0.11912930830973083	-0.1440880862203063	-0.2920474150094723	0.8768999661898004	1.000377790492467	0.05251365737517526	-0.9538490639618	0.524068153562856	-1.3038613139463793	1.8449905383836307	1.1732044230104557	-0.16422420134033536	0.2356127100765808	1.2454285130040668	0.0066458633199351245	1.8419036070332684	1.8661065684802192
0.582953331500829	0.8201930793589016	0.6390330407238816	1.6078372953979652	1.0606069506373845	0.7970365717882393	0.6636049793333407	0.10349122495545582	0.31560688601061726	0.43487577197262867	-0.5631530463774184	0.12079872011724739	1.532948083976077	0.55510591240963	-0.1638156336445137	1.460237151874238	1.5368225507582771	-1.6531526020448442	0.6620042352539914	1.4445685817814982	1.502543955431413	0.10970597861532409	0.46076789401166557	-1.1698853193496803	1.6876455658790845	0.3803641825672036	-1.3158031682030713	-0.31312126587885053	0.8906007039843242	1.3067163840079783	0.5788012650736996	0.16300986914433607	0.11924680030307608	-0.16603893854282026	-0.1461464402520931	-0.2693697140537661	0.849388671652829	1.0134806470037714	0.08087393822664271	-0.9600359893347081	0.516274221308585	-1.357795835952241	1.8034167459664903	1.1391250587146016	-0.09414372723413614	0.25893975576715095	1.2134208908469082	-0.0675824515512683	1.8233921629970429	1.8218271747573032
0.5389327028615669	0.829876740111392	0.588756731221282	1.5956544444485008	1.121704030574173	0.8802619745854854	0.7156892651413578	0.10603299378623288	0.2942784206923194	0.49352724891703464	-0.5699331656911	0.16768764139651413	1.5079151644085695	0.551841168282031	-0.14459123828577974	1.4470359428862924	1.5106077803363276	-1.6792079164033935	0.6599894008192272	1.48680762672466	1.543510804089603	0.06760972764523118	0.47656760575621265	-1.1560072731230544	1.8025991379797706	0.3607587522015918	-1.362881158324875	-0.3568107775146717	0.9320505191094053	1.3322212164965803	0.5284053220495037	0.1591159718799351	0.1200705105849272	-0.23587948667959563	-0.14631494530507322	-0.27333842125698293	0.8139056004311291	1.02053558557641	0.09253867467135676	-0.9459340039001963	0.468669152170881	-1.4231534624703652	1.7910564917156169	1.0810001345280549	-0.06641108131634861	0.2778869187217349	1.2086003220141284	-0.13035331073143624	1.7797165186327013	1.8148875618871245
0.4706947195080561	0.7863510593389214	0.5562148609711348	1.5866445007768353	1.1789784223842348	1.00710830309021	0.6929334990066618	0.13742221857269674	0.27374934468028284	0.5003765253895185	-0.5771578422784627	0.21627000134072247	1.4728040531532	0.5653276474531916	-0.08609731621463565	1.431824108177224	1.5080586950110846	-1.7196164118937882	0.634070100686813	1.488818911269524	1.5867255852787607	0.049987172344095776	0.5064923262218333	-1.128034698611672	1.8804215729950502	0.3890625419180364	-1.4140384503615149	-0.36906933462317915	0.9523172274376556	1.3219994755031432	0.5294541319104984	0.1251667832054446	0.1685857823461229	-0.2693563647056041	-0.14750096163950957	-0.27696487550326854	0.8115215922721234	1.0431083760587396	0.043958634053723536	-0.9336221513539448	0.450354363692274	-1.456530678770008	1.7726026472194594	1.016272540636603	-0.019397514636124855	0.3158931684589382	1.202790573486648	-0.1715603592227884	1.7487853110202938	1.8105478125979761
0.4419539601205309	0.7125716881233302	0.5322424612251345	1.5384354271801537	1.1953464055277943	1.1025062781410713	0.6818427750744964	0.18716730041993582	0.23544537921266215	0.5285351371885924	-0.5787527432386304	0.30853049783030445	1.4190095261906317	0.5214392404783585	-0.008815441691895787	1.4430431223710936	1.477174923935929	-1.7259913215110856	0.6411629524377407	1.4990872373759394	1.5967136673294582	0.033606531167552425	0.5657286460905353	-1.1043558137782596	2.0169914759747263	0.3970400639750261	-1.4514368633663899	-0.38355022524430243	1.0240655772864353	1.3455652542262426	0.5150728114876688	0.06810269536872222	0.26182322466275604	-0.3347016062500839	-0.15445114697857804	-0.2433404628362005	0.8012558775596952	1.0720570325112826	-0.008855259846033567	-0.8782620573375258	0.41564094049761674	-1.4881210486625902	1.7976431679424354	0.9567579295688835	0.021254012180371196	0.36756224230905604	1.1540587581143225	-0.19913154324194424	1.7111607629690273	1.800575855965024
0.4097340767497547	0.6541125438578288	0.5205373356926665	1.509918476091979	1.2170041610015003	1.2189003237454528	0.6953494645306653	0.1993413393617974	0.19837236804129793	0.5270029430228809	-0.6227971654444531	0.34123582095672644	1.3710825461303378	0.5187630358600182	0.07828960563353098	1.3880860081691624	1.4696468370529983	-1.6720483814938685	0.6474721466000612	1.5036939201888082	1.6038812689796198	0.01661781585531666	0.6061925460326819	-1.099771033047124	2.142599194157883	0.43362608585109746	-1.4695472727522019	-0.4112648816150709	1.121017533571654	1.3382882570445247	0.5134011934106348	0.018752113897872753	0.32225545573733283	-0.41063289182047785	-0.17007286158254176	-0.23923267624924155	0.8031496305736161	1.0841401212919823	-0.01270123493213752	-0.810098019603061	0.39666694914915435	-1.5004303566952166	1.8379145280426996	0.9266167478893896	0.06623480273833302	0.4181496229187025	1.1324252940424095	-0.19891938693473887	1.6982773255137247	1.7986486286113585
0.3845480220341547	0.6683431550414635	0.4989015029071025	1.5390222016540105	1.20929369275159	1.296500014338487	0.6934120975652998	0.2659530483842902	0.17438752513140757	0.5472704592724241	-0.6036772979676539	0.3505928372592009	1.3328426771140474	0.5088476123266914	0.07909014693761485	1.3562263652137343	1.4261545363519192	-1.6825058423910775	0.6629751159399752	1.512589865806957	1.6020195118465832	-0.002460510152031442	0.6339125853442552	-1.0920446853057268	2.28157344624625	0.4697037455458527	-1.4772604118631665	-0.4295568297912471	1.205874972341973	1.3243066595546957	0.5227482058710701	-0.02459105108516408	0.3799167571744605	-0.46982016214981986	-0.14988051222613064	-0.22444845012868778	0.7875344341385411	1.0985686758530733	-0.014735134945684463	-0.726734667376292	0.3520738578085151	-1.475582513891109	1.8843947060192696	0.8835187797001367	0.13870109530631508	0.45293215120866676	1.1413961346192145	-0.20135258630493574	1.677540855619925	1.8108208530813807
0.3963881634278082	0.6784797075361352	0.4885196991143329	1.541715020725926	1.212284292846347	1.2793593440376907	0.7122088964229444	0.32180491474252626	0.11622749058768751	0.6167500118824935	-0.6054251724378558	0.3148394210684985	1.3059588564580478	0.5101823738242693	0.09447505639498416	1.3608439012488334	1.4028074675913733	-1.6490811825101397	0.7043660283462335	1.5209760483476145	1.660980413040082	0.010423704744280768	0.6334710452820963	-1.0941837342134517	2.4435799467302397	0.47812836227139793	-1.4541447114018704	-0.41847712472369586	1.2442930800093432	1.3438717097422068	0.524202697201704	-0.042279276419253824	0.3964127459768943	-0.50043259535436	-0.10404454543013297	-0.2039333021470084	0.7546303330056363	1.122350122861563	-0.025964297046657127	-0.6965154945247918	0.3230770234934145	-1.4484786100139055	1.9524902866181162	0.8622846292789079	0.2258891392714995	0.4871306337674971	1.1337379201675075	-0.2106935544336598	1.627646705336262	1.8110380896703664
0.39097123254716476	0.6235687373164633	0.4095689264535964	1.5291158049900986	1.1870129537924747	1.293033814301149	0.6553654265478335	0.3373082138053066	0.045311195527904934	0.6914375907003555	-0.6249082881872867	0.275315541151771	1.283229924534282	0.49179033272412054	0.0769803957044155	1.3490714639215045	1.3716146455183054	-1.627138234281236	0.7334029338632749	1.4790579965348953	1.6906378448828903	0.03350862092536448	0.6688101240520155	-1.112601460742436	2.542215287934666	0.5020372022529008	-1.4589798597028483	-0.4264066438349121	1.3262109808789067	1.3097878433816743	0.5218160358793528	-0.06042043181445127	0.41960352011351887	-0.5272642753573764	-0.07298997150081468	-0.1497515545024725	0.7523021911306055	1.1172628724782052	0.06364887825398258	-0.6628766520733735	0.3105566278004577	-1.4517392165079532	2.0017542805271775	0.8504004866178123	0.32803168000808136	0.5277935576957729	1.1074252487996892	-0.2315863827346158	1.5972775881593744	1.8289292168201636
0.4261327320156535	0.6228513324337956	0.34368735779625925	1.5546613993445662	1.1569546990334498	1.2785809436069193	0.6230478993429668	0.37761112232603583	0.021846668337104143	0.8227316999533352	-0.6195676679537768	0.23300360992732308	1.2911611914522518	0.45852897006497856	0.057051443219324295	1.2995509046603142	1.3380571194033455	-1.623736997886287	0.765572593019385	1.4852116754543732	1.751069338237053	0.08060215912501392	0.701170607284269	-1.1292486732959899	2.6817786292545054	0.5474629531682549	-1.460384310968775	-0.44011867192573473	1.4216094740183511	1.3526939478415918	0.48543614523316414	-0.09786777901127622	0.4538980755115235	-0.5345798630450025	-0.06412543914062155	-0.10120270967543492	0.7381269766681866	1.1211658017017014	0.09962704145037636	-0.6249195568733102	0.27458819137936097	-1.4645128525529139	2.0644192943866493	0.8161023957699133	0.4175073641288279	0.590313092284884	1.1455865446141904	-0.23865250739708568	1.5521571481629377	1.8868646207057638
0.42735486928108457	0.6407024889805618	0.32374345374282776	1.5801340433590405	1.1078940511454796	1.2548934132567198	0.5801629159633788	0.43158086657440203	0.017256107642153594	0.8748521127888086	-0.5821991935092987	0.19871412549949677	1.2613050284013665	0.4725324017484655	0.018426008352995543	1.2899425501000266	1.3086358620373617	-1.6190397919968	0.7808485739729164	1.4270968091350849	1.7451177579564168	0.07296644852702949	0.7271200191564348	-1.1554275393257138	2.8164654611801536	0.5876321690931118	-1.4844435304523347	-0.43257658056362464	1.5091246449175848	1.3913755761480058	0.4896851351510382	-0.1629972975240644	0.43743785549917424	-0.5717870117624115	-0.07329470640816549	-0.06021184666066175	0.6780490589586481	1.1037949854724227	0.06355878553050878	-0.6167139128133284	0.2249527122264554	-1.470184056347245	2.1149266316046225	0.8076085146655105	0.4914743006913138	0.6387422886052211	1.17062731321356	-0.23820586253981135	1.531830578153524	1.9085573881628168
0.4255518898456264	0.5789269242053124	0.341432129502966	1.5978872150324368	1.1145191871797775	1.25462011906159	0.533838404275714	0.48871484052000225	0.033018436943376445	0.9382842594285693	-0.5344324388885723	0.2152016761173976	1.2668519181727662	0.48448223519037537	0.002937630803052023	1.2783287331440971	1.3008278697200706	-1.6442014420384399	0.8127877682227339	1.3717344232663036	1.7608543744418288	0.06628149791239449	0.7572269945027517	-1.2192266058741317	2.874360919775822	0.6091141627562224	-1.5041625624334813	-0.4352564948026642	1.5394682049995663	1.3979289708823703	0.5233394713987248	-0.21694494457633132	0.4374493714401247	-0.5578201839616557	-0.09349198129689447	-0.03157351127032247	0.6320722473756433	1.091378154525343	0.010156512961903294	-0.6433562063445871	0.21874147458243773	-1.4936039076835215	2.185093486949501	0.8025413495431417	0.5097214809477986	0.666416553404954	1.2190717246665452	-0.235742210111164	1.514706097339963	1.9200201059752326
0.40299350291046937	0.553981768861228	0.34601086702687994	1.6190170070872092	1.0596756881043747	1.3277275363221783	0.45434126929175	0.5046417089879223	0.0926099724590029	0.9419468588274984	-0.5125504937460656	0.1995425586221349	1.2898600948797756	0.5278860530175077	-0.013662167497894468	1.2603385523255999	1.289579437306966	-1.6476375709212867	0.8074567306619779	1.3288223936414447	1.7988488184180664	0.06423697746039495	0.7244222307429841	-1.2548636761103025	2.891349263743036	0.6288260181104229	-1.5452020308127972	-0.45897419410394685	1.568334050479708	1.37557198202056	0.5574457510380274	-0.2636194248866593	0.44069640892542006	-0.5645106694266151	-0.09314071307106682	-0.0231799264999319	0.5850100337039854	1.0876247139805375	0.0674499331586345	-0.6591683521998538	0.25011907319371085	-1.4858803333125974	2.236740323220205	0.8212104340358461	0.5283288385951287	0.6587732507813397	1.253188535847397	-0.22519936127559265	1.5212127507027646	1.8868357222604395
0.447959871065002	0.5656227398424156	0.33900867022992953	1.66488056866542	1.040469358677515	1.3550325545677344	0.3850006338534904	0.47030458210166204	0.10961098219875245	1.004505059827004	-0.46768056372881095	0.20920015793541769	1.2727644809444234	0.5358812236657227	-0.042643568348679536	1.2365010518480264	1.296207863259554	-1.6129821696668434	0.8067573907329738	1.299780750715787	1.806171076559893	0.034773724317843036	0.6402349027856841	-1.3044174500834793	2.888448995412074	0.6115250178972055	-1.5633155337036002	-0.4697330991244676	1.6037607086567731	1.3595344228756843	0.5638836364298572	-0.2976148114672382	0.4180568876199997	-0.6017927654723921	-0.11072227106045977	-0.021849346149082047	0.49786433134454056	1.078428263173629	0.14672080449126343	-0.6976722298406124	0.23153332983224195	-1.4663635707368536	2.2676020462905404	0.8500260002484025	0.554526321140106	0.6264860506392064	1.283843042565088	-0.21884786838476175	1.5247232794155814	1.849007657331541
0.436610270284094	0.623229394800708	0.3436092485159734	1.729748558835603	1.0255219454995643	1.3991622467009681	0.36597410768769967	0.44047499977291193	0.15331774687492478	1.08416088357261	-0.4509635683291714	0.1999325381656104	1.2411487857882115	0.5248761325041302	-0.07036291981311824	1.2355482216386016	1.3469670265368936	-1.6048125102522577	0.7931552066919191	1.2908315845277394	1.8052358587927586	-0.019887244968791604	0.5423020276618873	-1.358496601080174	2.898759908513109	0.594799672641594	-1.6136835695001956	-0.4947919306370173	1.6110578183891449	1.3613611273046062	0.5495776450630351	-0.28805932341912904	0.35778582422021776	-0.6211147485835896	-0.13362858872402153	-0.049089376664175066	0.4430515258675645	1.0630042762482321	0.15597347860835395	-0.7232797004820843	0.2067061000948931	-1.4396412718333809	2.2687868465288537	0.8848344530510722	0.6076727498355246	0.6139596613275158	1.354481215307332	-0.20719043760990125	1.5114258836611953	1.8246552364065802
0.40651882397299277	0.6710986597748487	0.3243073140335389	1.7448922420626094	1.0172024620038278	1.4218590855938225	0.27882960586811595	0.4070187624180611	0.1520763546503777	1.1721332939800135	-0.4473984176790653	0.2187565214185348	1.2138196205182257	0.5428017009225916	-0.10160458174014672	1.271592250342462	1.3719018199470092	-1.6401978545417748	0.7887666748674784	1.2736768761934272	1.8257221770110115	-0.050512538090992855	0.4778161141623028	-1.4056175290667334	2.868471508701305	0.5589507992431837	-1.637278763235101	-0.5184640363785024	1.6154782491523243	1.3825567705304658	0.5092453152808727	-0.28352312327743023	0.3163685344727529	-0.5986500315787597	-0.10330027157304719	-0.07142156987989208	0.4171421115139518	1.0147402919164616	0.15490346979174746	-0.7998761445988869	0.1950763593048763	-1.4147147821983694	2.2894046938132253	0.8954526329412426	0.6831330526401637	0.6046429405722071	1.381634566543449	-0.23755213688507348	1.488401482482019	1.796986469756181
0.3989197749974963	0.6343117775471467	0.33376356793826867	1.7770624769757302	1.0635420968209963	1.4520044113673343	0.2175970681445912	0.3457834660500417	0.2075796952303001	1.2489141461274957	-0.42667742654407154	0.24709301057734168	1.1646660635891801	0.5370912817343628	-0.08012543726785067	1.3388070322877172	1.40493937162388	-1.6169614105394896	0.7572906604707038	1.2226404926522876	1.820359712213358	-0.06424187297250461	0.40677384631873376	-1.4554251540247425	2.7995893952208504	0.5421436694924754	-1.6495589468811542	-0.5649117703674076	1.6032242888980934	1.3405507903411418	0.4902444144534871	-0.27677340414191864	0.2570967495056557	-0.5524177365905563	-0.07506530565717082	-0.11613202400999131	0.3746153279984511	0.966804255616238	0.16140352099206107	-0.8742927398339073	0.19620417244785254	-1.4214321327098773	2.309118840523667	0.9072517152765431	0.7165650491247909	0.6352162570630617	1.3975646543039566	-0.2717001664275942	1.4753222265175912	1.7857389955365215
0.37085066795564264	0.6605486097236388	0.31418605391876997	1.7952236515388105	1.1188381668588936	1.522633879921188	0.17603429304966642	0.30778047274966713	0.20429308755512382	1.254514245992174	-0.39451904744765887	0.31548677122555385	1.1310619704676377	0.5277625618190833	-0.09328524816952988	1.3563384888768115	1.433621259270447	-1.6530136830725044	0.7070214494114138	1.1881115736525103	1.7851365737525395	-0.06281959787546146	0.32814007140392654	-1.5196649161914988	2.727204148644009	0.5444859152593718	-1.6380170797596267	-0.6232683541608045	1.6087138512079497	1.2763840981994687	0.5004860922571879	-0.3044944395971553	0.2137872102898836	-0.5438854018258833	-0.08069207823398844	-0.1553666811971162	0.37387766502433506	0.9133637912246819	0.19415071181132956	-0.922305135463727	0.18949628011441386	-1.4326825858483825	2.3145445286738244	0.8833552871258812	0.6836011120070307	0.6312974586578988	1.4365630023314226	-0.2898034945744822	1.4632352529465549	1.7918495219753408
0.3396165596312461	0.6540906606161081	0.28861303090247914	1.7791486260265181	1.12187905261615	1.5699149957420118	0.10672556418198273	0.2682844068722605	0.238944003078303	1.2451463484733654	-0.3459374367291964	0.3747940634977239	1.0530944283918198	0.511542614493189	-0.06470001963646563	1.3801232765712377	1.4570712824395537	-1.6662664488770609	0.6757698403949356	1.1985245296597253	1.7599358945245682	-0.07386155426745146	0.2522252329343712	-1.5668193473537215	2.6861515762269432	0.5290470414830877	-1.6409889068876748	-0.6556339061584675	1.6049587363271614	1.2429405999933387	0.5352040091735105	-0.35105429361464796	0.1778839473142489	-0.5321747582443366	-0.060687936059828765	-0.192227099327489	0.3431238457603373	0.8909787307109406	0.15082835130812486	-0.9564675761551632	0.20287090038269423	-1.4159908749851708	2.320911087601466	0.8688552632766955	0.5925492950487705	0.6601314077319191	1.471345663797717	-0.3203652704436743	1.4285987127158795	1.7671792181518178
0.2886958834981107	0.6552078805910568	0.23219965761252595	1.730217113390894	1.1732877615780513	1.5984107958377765	0.055409588593432105	0.20209573099413053	0.2518656263505829	1.2210607995820912	-0.3336821848027028	0.39541114495369517	0.9901481245092295	0.49458555764334744	-0.05180701623871471	1.4438782120226885	1.4659052147202054	-1.713041261058629	0.6708866359987192	1.1924065643309958	1.6943795063816496	-0.09440466902963471	0.1635865067173406	-1.6146863652906258	2.654205668620274	0.4736475319593244	-1.6085153538285173	-0.6535626894445626	1.615368952302218	1.1677073001184834	0.5481148193660786	-0.3607265429502079	0.12912731253043527	-0.5589992385605067	-0.029290259918788947	-0.2406456276482481	0.3439219355314057	0.8403275628279818	0.11945236164570314	-0.9921830977953489	0.24375507500596383	-1.410572156291272	2.306166132478773	0.8852376610889326	0.5134144408121735	0.6775657231507181	1.4904072372591808	-0.3554086199046404	1.4050893309804238	1.7306436112775745
0.2615157541622675	0.6728049653055136	0.1879366360408994	1.7133585204915225	1.256608310691664	1.642830863053335	0.0390415178880212	0.09916905502333577	0.27048729433850793	1.2267478675976744	-0.33044003495262353	0.4169506456409242	0.9350380868871779	0.4951412217800928	-0.03989024795551514	1.4927763771683356	1.484562186065358	-1.7433925176958383	0.6127100406052733	1.2106139108366034	1.6630252298929047	-0.08114942584713727	0.10228652353897542	-1.6628471803064226	2.638868907487086	0.4098270080678768	-1.5885282180814815	-0.6774790967603248	1.658360930090994	1.0771203054460163	0.5330864509241675	-0.3506231935719316	0.11015667288941322	-0.5776008294760702	0.0029706805705948898	-0.30243305219524264	0.3399953338577492	0.8188475461751524	0.11534834787682088	-1.0523855637937047	0.2679549412531691	-1.4280810269097297	2.316393746300682	0.9125298741940664	0.4634391143272782	0.6871655100759718	1.5184770980621844	-0.3779195207112676	1.3611564845846664	1.7197767993376982
0.23965039607596186	0.7167426426964723	0.15293618304169132	1.7056324163013543	1.301910105307803	1.6894421640834172	-0.0025135996299654574	0.011960381608691551	0.251461169463208	1.2025020804543929	-0.3630100227575543	0.4266741681764237	0.8853636943786991	0.4810737811354219	-0.026688740956828418	1.545438999905829	1.5091029670666978	-1.820502572425021	0.5604600551406886	1.2422757772236044	1.6354911157291216	-0.06398679102575222	0.03614971190565609	-1.684969584913545	2.6156756482806487	0.35674291863089647	-1.5790724044922375	-0.7116631032370343	1.692721281841902	1.0430367918306533	0.5048941705811307	-0.3482283809675417	0.08534453751474055	-0.6186174454401903	0.02914470006925397	-0.35278517202030374	0.3452935098093989	0.8130754290545361	0.11289691730028455	-1.078048389970502	0.22288759178263423	-1.4401101556072613	2.3474680364725975	0.9371631236084342	0.4973334621377129	0.7194258066586932	1.5341473988923435	-0.4164753259339172	1.3221561339511516	1.7062493374318002
0.19828112230088427	0.7447131670848686	0.12074705321446888	1.7140489536500727	1.3692621629299349	1.6873363347048724	-0.02638354320917003	-0.05097334457047429	0.2185724471220328	1.2334604403004106	-0.3969986339395195	0.460129036506553	0.8059691013841774	0.44841635969321825	-0.004695178312221155	1.5763676375349005	1.5388662040522874	-1.852314626503332	0.571466643183302	1.2588376646444068	1.56571893533799	-0.03499247641157336	-0.052607690395828334	-1.7007856609939167	2.5978267037514895	0.30831543445492593	-1.559985478697591	-0.7224339941933782	1.6928763103304214	1.0467699210968715	0.4953581186013952	-0.3428931862307246	0.037667473633828476	-0.6551167520043306	0.026703969186474052	-0.3761125777479462	0.3235033788027435	0.8387306992680121	0.07550212804445215	-1.1400934789294381	0.16987116023948481	-1.4496709007659483	2.3608922878002296	0.9489279608775056	0.5557352842364771	0.7351085873899315	1.5152321018556256	-0.45039181072201906	1.285078457280292	1.7236242785582268
0.14258305201617055	0.7584991743146874	0.14416907267738305	1.682971532130523	1.385888558505783	1.677506284123798	-0.023953538794113383	-0.08292766870634101	0.18826865220761999	1.2528365392924574	-0.42771268481094993	0.48224432857902144	0.7513703584546715	0.4628545355197466	-0.003661210140274833	1.6023795005672308	1.5277146212412198	-1.887036688033162	0.5688352057332249	1.2750179143239229	1.5557382839846217	0.02380004743685239	-0.09585815589436766	-1.7320634526428382	2.6072903474524685	0.29211992563928163	-1.550968942817073	-0.7649866515672941	1.6962035960225061	1.0283403426871067	0.5278146991344999	-0.29093296586111556	-0.020092726149195918	-0.673553597144408	0.10526620965662344	-0.3989500134414155	0.3308469448248169	0.8582569336551602	0.054365668507927324	-1.2070762816393887	0.1832450866911299	-1.4748330911167482	2.398627013821643	0.9623586549166949	0.581387220757207	0.7618133198744342	1.4831554372259872	-0.5082651075319788	1.2366920080565265	1.7403106394874546
0.10704312595399472	0.755844471710662	0.19208393198040974	1.6126177052269923	1.4348025398781297	1.6342928595822719	-0.07898599172333894	-0.13442678294643193	0.18284115931590755	1.241819768902731	-0.4919896370529817	0.4700122899708418	0.7149566726198573	0.49442725469366877	0.003824724176308525	1.619803422743967	1.4894420350498485	-1.9166873607995547	0.55119856574105	1.257510641210091	1.5210791387173324	0.10469580845916385	-0.14533758302406516	-1.7357823051414496	2.592996379427043	0.28103558021696423	-1.54379654837854	-0.792118344922195	1.685711628122411	0.961879503141329	0.5685604361788458	-0.29550704104853703	-0.03385398421772217	-0.6710407652646733	0.18259706704730336	-0.40255531159782487	0.336598891817731	0.9014730677204369	0.03924245663227441	-1.2833783515317474	0.22618278020166707	-1.5577528666857288	2.4482167116393545	0.9507473681058773	0.6054166466068158	0.7522054298034997	1.447784627511075	-0.5656371469998432	1.2078874097452936	1.7601120535229686
0.10609578792387035	0.7399917380435402	0.17536280025197867	1.5735716845135825	1.4717974224141572	1.5776123755503773	-0.06245328311375666	-0.1541446427894745	0.18379839934683373	1.221400039521267	-0.4988199794726905	0.44533133085208243	0.6704797549591737	0.4914478967445886	-0.00859866950437689	1.6255123703012262	1.4794380952259412	-1.9272211164650777	0.549843575009418	1.2745266577005068	1.4951328747511883	0.203984523793509	-0.1917238143932523	-1.728201567355819	2.5537310714472286	0.27492184771593065	-1.5632012802525983	-0.8198810625454307	1.6534558145886524	0.9028520761258308	0.6183707352467305	-0.25820844387204706	-0.06578359545797532	-0.7245345797039894	0.22649652192674602	-0.3942204381064397	0.2994979786172509	0.9858217649650504	0.03525263602129649	-1.3373246000517998	0.252286117304988	-1.6093936226972763	2.4940928738081563	0.9669143534047373	0.5962552407065551	0.7490711581585645	1.5087339179627217	-0.5862166133293434	1.1931360869257435	1.812678325567023
0.06432703075489617	0.7345291936488925	0.16789120013391187	1.4970529771981136	1.4828113793254873	1.543788558712953	-0.055035643586283114	-0.2046496674446543	0.13177931581438648	1.165127834582664	-0.5100636083467629	0.4097077559156809	0.6530133724185869	0.5402490959654058	-0.05044023956142325	1.6264586731299786	1.4611826228787848	-1.962822260376576	0.5478741449785087	1.2905669073998287	1.4279835900689277	0.2712102113966852	-0.20304263303907538	-1.7411273502434035	2.5291245609565367	0.2576881128498822	-1.593852243287875	-0.8300303299674188	1.6456729606969236	0.9206952835264157	0.6415203557258736	-0.2345091592909702	-0.07852086438197017	-0.8082871250852234	0.2520535536929552	-0.3726564988763438	0.2673361009714397	1.0984272989631483	0.02485538053917822	-1.3744518832152577	0.28862001299632406	-1.6717151218771218	2.518371986142688	0.9562807080007861	0.6032604340966452	0.7590639267289969	1.5476095108145413	-0.6099880677354326	1.1736631029874556	1.848241350281402
0.06043551900329323	0.6523121577899434	0.1645919522591685	1.4189244606012972	1.4358473641989509	1.5227461257513308	-0.06538613508108877	-0.26111420407973324	0.17595653145432047	1.137651395726608	-0.48516783532080876	0.4010998082635003	0.5949534440313134	0.5811369293621353	-0.058954440019593025	1.6535907351069217	1.4278660748060499	-2.001827374795881	0.5491751773408188	1.2643136407726183	1.3660622010722485	0.33420630536661655	-0.20725505343011177	-1.7250587117618785	2.487562738155311	0.24498326411549684	-1.6317054015264312	-0.8504687007293311	1.6722873616928915	0.9691417121601591	0.6307209561560045	-0.2046130829934671	-0.0416494715127273	-0.8770771683259394	0.2758386900174435	-0.36028932472814956	0.23161930345964105	1.2308707918024089	0.02580677988790605	-1.4152170019119743	0.35115789434192324	-1.7160695367377248	2.527440354241228	0.9399458114094476	0.6456269418494236	0.7909289543758484	1.5971586018272061	-0.6460534218379983	1.1685028287003498	1.8223842172033726
0.09103501693076488	0.6809315659760956	0.22643123196924794	1.472609423157691	1.4430256425207424	1.5023515464397705	-0.061779416343194726	-0.2716953952965699	0.21652158242940348	1.1489214228057063	-0.534347156191222	0.41163111327371454	0.5759173617851797	0.6417394430514586	-0.07964485114234231	1.6529432022073531	1.4215025181504577	-2.0375252542242013	0.5427531560376598	1.2604862103429486	1.3318853701201967	0.4249703881673252	-0.2084146418639216	-1.7054825485051566	2.4034380704190177	0.22699512694051882	-1.6515347685189248	-0.8697237541016472	1.6491897060338618	0.9990930331852867	0.5912896043807083	-0.17517440215258973	-0.005775608873085156	-0.9359909352573151	0.29840281280418435	-0.36561715422595453	0.2275786889615464	1.325572449166594	0.035975522873930785	-1.4408277287614066	0.37910266395257847	-1.7844428855779384	2.557110307660084	0.9140311337103733	0.6713188346575689	0.7968851151236203	1.6535534295179708	-0.6629829876020084	1.2033169245740145	1.815676788393899
0.08436179869463377	0.6173000586723681	0.3352776640624252	1.5010328075054398	1.4495152866310836	1.4599555643568916	-0.04789240056576184	-0.2438660656659925	0.2432042809920824	1.0979346147859481	-0.5849764484872672	0.42245473981363607	0.5402468431913765	0.732214076008526	-0.10648561476214473	1.603779975195789	1.400978803669021	-2.0358496336299967	0.49801257577812397	1.2876872907993282	1.3412431493941437	0.4964538830130083	-0.19363226982181897	-1.6894409702808981	2.3120704343044105	0.21937617846492685	-1.6808065439123674	-0.9009113941317519	1.6198093354790681	1.019325817768816	0.5730303177486985	-0.14173061615828433	0.012894034595674725	-0.9602375041714719	0.3417682362849519	-0.38215295436749713	0.17489279272446753	1.4353075687684327	0.06857975143032027	-1.4948951082175825	0.40998530993809024	-1.8224692277623156	2.5893566208128402	0.8758721878150185	0.7160227852241523	0.7834606713308034	1.7057940067459565	-0.6759785257651848	1.2573841397697632	1.829513164715328
0.060511230479546506	0.6250322824320109	0.40507371340368464	1.5063361242181723	1.4588893722153493	1.4067669016931283	-0.05278431596645108	-0.19064494146230432	0.2435396854829178	1.069122056328298	-0.623968343441407	0.404532890501663	0.5176947935110952	0.772487452088614	-0.11234694559532535	1.5993925879084467	1.42776198271869	-2.045089633130438	0.5247318902954967	1.294003075732618	1.3534618287958569	0.5620743579613696	-0.23646776383757612	-1.6616758577418917	2.2301154872275624	0.221724111202863	-1.6624362801073094	-0.9498117796157566	1.5869111601671413	1.0394476232950782	0.5850349100110191	-0.10726070591568929	0.00677213263719618	-0.9896743414502541	0.3846333293776402	-0.3637004625567606	0.1525457090704309	1.5248165224952994	0.054272925998469404	-1.5009451426078388	0.48396342611140375	-1.8553946755648767	2.5724511476085175	0.8457299014559692	0.7514454610282285	0.7846995739656195	1.7622005365507003	-0.7083060714735332	1.316470092040063	1.8053580504170612
0.050335084920797336	0.6177799237940068	0.4767418725727082	1.4367442391068612	1.4562409939903802	1.3691328269477119	-0.04294432960085901	-0.12221918480514633	0.29727350636661487	1.0898559226204794	-0.5823967193295971	0.4131867339133703	0.4597602845722893	0.8208249843033663	-0.13961845009190593	1.6238009747733095	1.4238156555201247	-1.9839655456925347	0.5545151612507789	1.2595182806111134	1.375981724733082	0.6150565530822824	-0.26818689689170266	-1.6437374843416266	2.1653621827081517	0.21800569158867997	-1.6554717692041734	-0.969903498312196	1.6433832005157007	1.03847811676301	0.5831021694293232	-0.030203322287040486	0.030816584863935438	-0.971894785368157	0.4268982852431765	-0.37326113742132494	0.11447910724695802	1.588477840732235	0.039437152811994405	-1.5304073122327262	0.6030799292426837	-1.8710790835725164	2.584890388541944	0.830063335995878	0.7843737228893678	0.7975319581417462	1.8117835636939066	-0.741780073322349	1.3597084422208137	1.8036988810562273
0.02763501144178828	0.6084384334115699	0.5110263310469904	1.403180883372886	1.459054197442431	1.325901101455619	-0.04733850250056507	-0.049518311268614695	0.2778987060190372	1.0769933029131005	-0.5881737562783934	0.3909638874012443	0.47353671714415374	0.8256677606669649	-0.12933384048233615	1.7023989897680256	1.4107652326715994	-1.8935612838196243	0.5531177033878377	1.1914103847343904	1.4249013694791712	0.6606389239913233	-0.23938411829768075	-1.6056276220247785	2.123404572522844	0.2307373477170982	-1.6405775738407011	-0.9917660802719143	1.6511201461989842	1.0283509386093224	0.549221154921357	0.017810438939428474	0.029367934990887988	-0.9654207140195814	0.48504160187029244	-0.4127053525637912	0.1332604398166857	1.6666372431482575	0.03811352162258397	-1.5113910577445142	0.7181052702514147	-1.889701478223651	2.5760345875449837	0.8173098105243826	0.8024810561398985	0.8306770317620685	1.9134035512818521	-0.7674174881298965	1.3870388213933984	1.7695329466985386
0.018653828395957094	0.6227069160900717	0.5144330053581591	1.3604355884027952	1.517243089898003	1.3093094596718244	-0.05485569052823523	0.019872071274192826	0.3299255073681703	1.0362666738165909	-0.629187407201263	0.3624093567267309	0.4970058743712505	0.8605476201356496	-0.125293001633884	1.7727781287051108	1.4258389797090008	-1.8309025778934636	0.5537104270500122	1.1242648509262485	1.4359123564248488	0.6810751104626964	-0.23738868793050774	-1.5908063325448667	2.0656385743215204	0.2015286009050321	-1.622778577290653	-0.9815216304183899	1.6632226093653455	1.043412343332391	0.4884143196386058	0.04858753222406071	0.026480763722978234	-0.9777618242963471	0.47492611392062994	-0.4514475047414768	0.11217490806505921	1.7222968611808454	-0.012644895434894998	-1.4500714519191353	0.8043312328437547	-1.9045310814990573	2.5862134154747274	0.7855182375885515	0.8212419600917251	0.8607929235872064	2.013453115173728	-0.7621382474271086	1.4135138896686121	1.7446035533652158
0.012253956199811174	0.5746988687280772	0.552273077603903	1.3517661757648516	1.5251281611427028	1.2914867739465752	-0.026457566452905885	0.08475034031767034	0.36068725937494495	0.9780814085506837	-0.6243408774696311	0.3599927543662871	0.48635179486344365	0.8619168185500466	-0.15305832571810016	1.8312292828334453	1.4319335802602622	-1.7693517084580628	0.556642094113727	1.0232642352933443	1.422276193934372	0.659925209857481	-0.19759167326528587	-1.6000042428480845	2.0072479371236867	0.1813621627323056	-1.5718244254150906	-0.9616379029612336	1.7119820706951043	1.064634985130862	0.47224091447502714	0.12242045881524566	-0.01590774996006099	-1.0195440069618043	0.4588105498921632	-0.5221050894089123	0.09176547236235207	1.7763109449208667	-0.032808757334815884	-1.4078827191021712	0.8934221550074349	-1.8767661126437978	2.5843955602071196	0.767499809354202	0.8024196946985105	0.9282610255338802	2.1115905536413275	-0.770218966486955	1.4179487223286473	1.6955878041035344
-0.015028623406202013	0.5624777525612998	0.6620253302120391	1.34237879337757	1.5168896934365488	1.2961925583689662	-0.04372667871137877	0.12329892073603366	0.40586281248459655	0.9575319313421176	-0.6287541639239945	0.3449151786674547	0.501785594068471	0.8975209857504417	-0.15875016369882988	1.894271763052948	1.4207220416660538	-1.7110973849343316	0.5412128144396248	0.9227467922954986	1.4229255878873377	0.6393228336329209	-0.1687605958828283	-1.6341104756731846	1.9602001930811177	0.1436256181567886	-1.5424916048564912	-0.9476272840574056	1.8179807691645558	1.0781253171361371	0.5230963307019965	0.1612661792368088	-0.045068817998820995	-1.0138647245729426	0.4237109473564237	-0.5991286541856493	0.08334904566231383	1.8110062243007607	-0.0671171768201069	-1.3883767309367285	0.9782276419868812	-1.8723615304477903	2.5492906260872172	0.7240516577457663	0.8202088046599825	0.9883354603208663	2.142862112829166	-0.7655464522186962	1.4057805804636732	1.6351302634898441
0.0037203573130201867	0.5090286960027727	0.7106312886863281	1.3840817346754286	1.5491730887611728	1.2887953141498953	-0.062079338106607485	0.1858598997099819	0.41147592144853384	0.9779065540141305	-0.6841169977606666	0.3341085821914449	0.5164050395863826	0.9286992626607699	-0.13030309060969628	1.9138740395287754	1.4317579810840566	-1.6375875058594562	0.5302660929443165	0.8561697098505086	1.4775126336520281	0.6110589809571688	-0.12844059359611695	-1.6285309083415886	1.9238536689348895	0.10323683212016568	-1.5003812681661142	-0.9099373913524339	1.8439849441282667	1.1092752933824828	0.5743305067450134	0.1944034789136721	-0.07911159052884167	-0.9999566236296008	0.3648080617981825	-0.6648647064280728	0.09345970293350579	1.7889270941062008	-0.05901009351032409	-1.3560451908572158	1.0638057733882398	-1.8676786871320759	2.5135212745787703	0.7135351083747281	0.7866769174568166	1.02224305250196	2.1761979249230157	-0.7840031373538052	1.4011100553701157	1.5891050050701225
-0.03704017294185645	0.47581881018201366	0.7634930459988386	1.4143236873802363	1.6037539849324118	1.2788273964078845	-0.07099786271396903	0.2124340573659366	0.41090661799117106	0.9606839419094684	-0.7609899601845643	0.3242867063629661	0.5483485285356884	0.9949695122639317	-0.12688080326300494	1.9261969747188108	1.4463181931662772	-1.5673602547598469	0.5279056244920596	0.8358177547244099	1.4922160075910107	0.585331905358942	-0.1157491037229689	-1.6725785642528923	1.8845342956874145	0.05205541850365748	-1.4763859811190359	-0.9120032026443008	1.8794389706603662	1.0687791981911143	0.6482770687943399	0.24696173901797266	-0.13849442801565795	-0.9797269152944317	0.32654056426641853	-0.7242899095788367	0.10968942849230343	1.7883662218543683	-0.10472609401954558	-1.2901356342909833	1.1664570565446533	-1.890739232748506	2.5184695579270193	0.7286184030293665	0.7808161862991266	1.0166260802274372	2.200795768508255	-0.7793080878222931	1.4018354969971862	1.5924412807578536
-0.09801610331494029	0.4446447619285336	0.8394298627115215	1.3246140880535817	1.6683235692295768	1.2522458757414	-0.04457539348869638	0.17984472386143127	0.4026858277784625	0.9281517151346572	-0.7585847701178957	0.2887722963723738	0.5520885055212295	1.1003556651621775	-0.13028432142642804	1.930755965170341	1.4451866114423972	-1.4987772470545038	0.5320947132684561	0.7901630483221976	1.5100248740839128	0.5441851260795383	-0.14623329715815653	-1.7309707336827476	1.8832475423170845	0.009373202306373011	-1.463521125029678	-0.9203510544175788	1.894343247102147	1.0556062011674385	0.7160827088261288	0.3045367781084573	-0.18060812694881265	-0.9652823670958656	0.268853507475064	-0.7980794342804999	0.0873292333634562	1.8325986471693496	-0.13930819854295212	-1.2335092661229587	1.290028309459264	-1.8627608624313428	2.4890865120168533	0.7554643255939645	0.7726194393378965	0.9977792512315933	2.191754715247572	-0.7795900831435449	1.374319445352218	1.5968238794659304
-0.12172077071974301	0.5115950825418001	0.8475703058834976	1.2762599788007083	1.694318463093857	1.2576836981864599	-0.06484117085565315	0.14196249648803483	0.4083293917299259	0.9392388336264323	-0.7642134833332325	0.25854545545618757	0.5595481924977093	1.1598350169751437	-0.10277677663140328	1.9024365057016077	1.4761138241749792	-1.4321858452722018	0.5695851407423762	0.6733423614365137	1.4511108761052043	0.5225117921664169	-0.16443277403119513	-1.7773082027922604	1.8892855217846538	-0.016536383574004054	-1.4803374181609095	-0.9295249956892541	1.9091168617198917	1.0188317031886602	0.7445977014031745	0.3491204714600772	-0.2462976903090473	-0.9540353268790971	0.22793011106979164	-0.8542577910366967	0.13515476289472864	1.860483500466557	-0.18940379056344608	-1.1722157099612622	1.3969373940367455	-1.8627799246967598	2.437996067230612	0.8015427192247155	0.7419372916336124	0.971637471195044	2.1605990069881322	-0.813254721138261	1.3256722429841767	1.5755336972471814
-0.094530614336181	0.49673275046072635	0.8939741374990756	1.2649570012207645	1.6817735871242114	1.2770400035692009	-0.1010615097733577	0.1168345422172032	0.4175681428146481	0.9444511113868727	-0.794744854555267	0.2515198362076663	0.5981535655991751	1.1944470692027926	-0.0992962810581202	1.870786726403232	1.473012776860183	-1.3978304152570007	0.5770835939567767	0.5870751967376704	1.3607720508411307	0.47011564137670414	-0.15328976320519866	-1.8505667621308046	1.8785948186938028	-0.06035193538365959	-1.518025589466611	-0.9243992454872497	1.8703939941764585	1.0124832398308266	0.7765904146245287	0.39211627643779423	-0.2655227906211898	-0.934957568439357	0.17993727959564954	-0.8934802302689585	0.14448956289561765	1.8857691048776892	-0.22286061930542617	-1.1145334186758684	1.4950548684244513	-1.8527236805256855	2.42407234129271	0.8124414877220542	0.7424809825445158	0.9311530954096361	2.1492854031925996	-0.8322183481863764	1.2772928959861307	1.617884867118318
-0.063326877794005	0.49477696292280504	0.9355641751475957	1.2874526658468683	1.684414981229389	1.2676211143441924	-0.14305183291399898	0.06498083702963016	0.40622919647477174	0.9388313889715132	-0.8579531170507761	0.19775126032467322	0.6444233057126177	1.2649202495988583	-0.09820849997465138	1.821199303332334	1.4900107319631661	-1.3997961122058193	0.6173816167567667	0.5514969760490652	1.260815633195834	0.4293425957980722	-0.1482836529538488	-1.9115464075887996	1.8684151434753637	-0.09688551278081811	-1.51781213762223	-0.9522477448080432	1.7703642456550512	0.9974538535154782	0.7950539241758721	0.39740744444948795	-0.29607263951468293	-0.8861929318317678	0.1396049470685225	-0.9376238514111332	0.1697867283819965	1.913802288026621	-0.2629424429659044	-1.0299519841753064	1.6366201049471916	-1.8526313664101426	2.377182129508175	0.8135483766369471	0.7298605037622876	0.8862136073395284	2.118506503003305	-0.8294481755734051	1.2444430728257645	1.6558075993681054
-0.04966538857602874	0.44515964893801635	1.026927267526944	1.2683256922173585	1.6840504101762683	1.2577727628125512	-0.17454872312365483	0.018795255037476248	0.4516164858454304	0.9437573410132595	-0.852285632701391	0.12632928377725589	0.6482267103114915	1.373948261967157	-0.13307480005077177	1.7057669277293264	1.5033958764823796	-1.4412225179131268	0.6336649925057525	0.5625643970555576	1.1889604797293736	0.39649370954408064	-0.1838260022578542	-2.0077069646604744	1.836987077446071	-0.17777121959118067	-1.522407023702238	-0.9794663949522491	1.7416845049891445	0.9953806616155989	0.8320975728330264	0.42038578839113816	-0.31714348154324645	-0.8392070696203044	0.07562617083743682	-0.9418052461687856	0.15243397650248122	1.8873045506084296	-0.3330024058557703	-0.9715998257883174	1.7038395090855623	-1.8700187900168537	2.3561879339128105	0.8146696263860651	0.7448341224712337	0.8182352303652735	2.0797701653078433	-0.8422413836162363	1.2212086486860239	1.7016634531083423
-0.04389518591271432	0.33072138862632683	1.0757177994783447	1.2384457519705003	1.6655955720389835	1.240854144045298	-0.16146447666191036	-0.015445761660158274	0.5251129211209783	0.9500456766859738	-0.8391820931975176	0.05761641563169595	0.6351137761821604	1.4487229466373412	-0.14954974764529408	1.6701869623175214	1.469493158738157	-1.464311450016948	0.668393027260107	0.5989414627755084	1.0759487188254988	0.3966431514926831	-0.17427536437325925	-2.035271058145502	1.8003185316782129	-0.23497245662794128	-1.5201693884253937	-0.9997273268603093	1.6851072289012259	0.9834190729077414	0.8419948391373309	0.44177808463785934	-0.3106927509094376	-0.7903772405541726	0.026051984250712885	-0.9514368064528312	0.1769820777323001	1.918629961169461	-0.37311610265623363	-0.9665032090888396	1.7620724354612325	-1.8806912608812911	2.317760912850187	0.845426114578129	0.7235859396277944	0.7297696046157709	2.049627860119042	-0.8691511272058469	1.2188912938940952	1.7364003808857056
-0.02627853498805093	0.2713212214613655	1.085590620058563	1.256363422335462	1.6627139242129751	1.2133099933790032	-0.13721420676144153	-0.03503895312993992	0.6384908952133481	1.0037668116718463	-0.8777069408607169	0.00884923849823289	0.6345277816098026	1.5652599295156033	-0.16094976942711883	1.6174879034063778	1.4512946498579924	-1.4876770483027957	0.7079844342155124	0.7026795299896549	1.0317547852751585	0.4920181625541046	-0.2070723479983319	-2.070245796370485	1.7947440322723183	-0.3063821610845128	-1.5343551711459207	-1.0488109091477282	1.6380084087269577	0.9900525814970159	0.8070676347300605	0.48046492286125064	-0.29289992840971435	-0.7402209750643335	-0.011402800448601367	-0.9722110852395026	0.20594247526788276	1.948353872862657	-0.42797083648521134	-0.9340788019582987	1.839793770549484	-1.8929378672484263	2.2885544254069066	0.8472587779611702	0.6889581085412328	0.6000009622167848	1.9799815585577138	-0.9016920473437384	1.2514042686346187	1.7864604601715033
0.015238209048258561	0.20767666252241662	1.0891029676609878	1.2724368619707982	1.64641717909129	1.2099523789816946	-0.08422760313753946	-0.0349545150401688	0.724708482015785	1.0275381230239382	-0.9115275116008398	0.014656836098826339	0.6542339176112815	1.6283007013288628	-0.17106374577816563	1.5889313828611242	1.4481441632198708	-1.5095420222369154	0.7315432658956696	0.7692713693879378	0.9936543828212467	0.5563053834282539	-0.20853410757398638	-2.082111074889963	1.8050822594428237	-0.32652821027746665	-1.5142123289810032	-1.0799990192145317	1.5452136172864883	0.9886053766023091	0.7292681508297607	0.4981089164142369	-0.3089124974355299	-0.6997192072948983	-0.04244531978566799	-0.9889556797142076	0.2537537531961005	1.9859288372545425	-0.5173877976573029	-0.8946708707394396	1.9154695465953964	-1.917060504747445	2.2769875226881586	0.8565877968097435	0.6486621926827344	0.47580874847012833	1.9311158710014609	-0.9429916731327804	1.2773994293719242	1.840678926089589
0.010870630509312905	0.19601937699720243	1.1196111549017194	1.2442419880753992	1.6051787453698954	1.2239221045809625	-0.0611400086688547	-0.07156785748478801	0.8126243215124724	1.0541881883465831	-0.8888367398928316	0.049111220227081726	0.6463992278915087	1.6492989263798463	-0.15245718916739726	1.5959653384842454	1.4315535810720204	-1.5371125559020182	0.7594831180544446	0.7974859585723292	0.8963415459864414	0.6018120027288656	-0.2252975341522882	-2.1164260582711174	1.7809889986848575	-0.33302315178466163	-1.501676415589025	-1.1261954010786757	1.5297277191577128	0.9933786971057748	0.6582385138452522	0.5283806432050336	-0.3064124282790847	-0.6798278842415115	-0.07965434634617446	-0.9974384455403837	0.31895084672292057	2.0471392364571273	-0.6208879284443205	-0.8608521553602939	1.9766975985763868	-1.9066901528066018	2.2517663780072827	0.8425881927993268	0.6443169464263023	0.3697716256479255	1.880923163719915	-0.9762512854501043	1.2939729803903812	1.8764382609325474
0.04844473938260713	0.1739969178336888	1.148542047990505	1.25119605852908	1.5766081081264782	1.2274358870897741	-0.01259479966911089	-0.09925348454886866	0.8960806450117657	1.1043974024813559	-0.8694157131481047	0.0356511890072431	0.6578353560769773	1.6855559435132719	-0.15682957732282332	1.6040066594107276	1.4171502361189046	-1.5093786264447067	0.796574894862519	0.8376592652250497	0.8281742231076711	0.6545232699033037	-0.20255005761574507	-2.0762493077325885	1.752809870119533	-0.3296294381021573	-1.487174064191083	-1.1405608976902077	1.5136119957230747	1.066477685196522	0.598984470030579	0.5472303538584641	-0.29011418066993394	-0.6424363811897347	-0.13142039481435397	-1.0202835550108318	0.3847693101429296	2.040457440167733	-0.6561743713184696	-0.836288494742579	2.0096148051463087	-1.8935755539764414	2.2358459151971646	0.8240649260079852	0.609193942777842	0.29347145752840215	1.8307573713005223	-1.014103015961378	1.30720138309492	1.9064876615787618
0.1374964179001644	0.13204221888736267	1.1192141618411031	1.259882050789749	1.5195366748375596	1.2230399987636464	0.00017676240099024355	-0.08585733793971978	0.9554367013649564	1.1431358898370885	-0.8613769807212892	0.0721677663880322	0.692074015302739	1.6657152390984973	-0.14621046047803024	1.6000366730120708	1.425022868473722	-1.5439935367896862	0.8005168939942339	0.8577738450566456	0.7743093594673667	0.6927006634298316	-0.15074028273846243	-2.0439019916298045	1.7286846145730332	-0.31375739450762874	-1.4599532826066919	-1.1571061894931014	1.5034661050866431	1.1473048993767685	0.542766487333974	0.5709150191543768	-0.2879989936845293	-0.5765541644129952	-0.17754943078326546	-1.0350344321234388	0.4621372726785424	2.0434344666449187	-0.6980587055859037	-0.8343906464949917	2.063134028056006	-1.9114988790071474	2.2192935589266134	0.7844831528447842	0.6116712325976009	0.23924606436629353	1.7904833758281342	-1.057874425145673	1.2891708612002768	1.9344593636560041
0.18060516647514818	0.06134172842049127	1.0705649718107124	1.2603968841180397	1.4511565547821061	1.2149070563317932	0.04267886693366821	-0.09703014736746832	1.0676322759689576	1.1788136114861394	-0.8583493828763537	0.11349879183612174	0.7251456177041824	1.6349515864947695	-0.14463479942188406	1.6659908838545108	1.4395175259572075	-1.5732736721659386	0.796871806030838	0.8847792606588154	0.7360665815863865	0.6934340884413774	-0.13142116319780955	-2.033597187946023	1.6999057466591267	-0.31855739921202536	-1.4039381565658067	-1.1913037095249055	1.4850286622949032	1.253613624163045	0.5089925714962154	0.5924788869457985	-0.2848913545832442	-0.5075224375667678	-0.23576001981230182	-1.0695095699714556	0.5034999852565276	2.0855705739773276	-0.7381424724227704	-0.7854177997651987	2.125298985712471	-1.9313308283488158	2.2322868682067813	0.7202968519356655	0.6382592878520643	0.1962320287576535	1.7776625397520214	-1.0814318047018747	1.258005381599491	1.9514416845252722
0.18620156697800405	0.032603767881078695	1.0350046805438669	1.2055422508039442	1.4346754288979229	1.1741459591662085	0.08232724779404202	-0.12213301995567336	1.1609285409983687	1.2019534880251386	-0.8161332748957161	0.1340142940990832	0.7251828494035312	1.6226970525331752	-0.15057144457273636	1.7072315444172204	1.4270407572088428	-1.5722281994875034	0.8080223428501171	0.9359910623378684	0.7200900923924654	0.736809614023213	-0.10892356833067525	-1.9821749676377851	1.6689556768455653	-0.29753736680092774	-1.3513021691434548	-1.2271205059845782	1.4807433076065721	1.3192539553797646	0.4694494793862992	0.6142051421864387	-0.2807155078991038	-0.40793480211626115	-0.2715105703296304	-1.1041899719648565	0.5821813755296701	2.1048708371059894	-0.7777226285062364	-0.73472502399077	2.12597276511716	-1.944155297101556	2.2267485078770974	0.6793552182392977	0.6649315367121533	0.1496272535953211	1.741995666553424	-1.1022160170943573	1.2460053595633354	1.9486524863024648
0.22532986824770546	0.021133990848544577	0.983396517213035	1.1706424333076464	1.4276284520282134	1.1508439688412808	0.1301577496128868	-0.10310103304988014	1.2553028692931645	1.1994924931271707	-0.7997540574792231	0.12540838218533093	0.7505269527810584	1.5862556487585124	-0.18880130108284016	1.7233625933252508	1.3890712685311857	-1.5736671240257434	0.7777188943801531	0.9723841490529281	0.6651960200128528	0.792040266324261	-0.08460379624510046	-1.9352782532114332	1.6210333493334694	-0.2712628840125114	-1.3165322042126237	-1.2116798004242075	1.4477492547670079	1.3517967323619369	0.4224257158724846	0.6374882342945474	-0.26374572831164167	-0.3925379753374738	-0.3279068784151579	-1.123562065173405	0.6589849745843132	2.127713634271536	-0.8269092429898119	-0.7443889282236971	2.087887714551144	-1.961299347130927	2.2494362708719335	0.6095584708022767	0.6487520943294188	0.11831432771253395	1.71052049058234	-1.1176047190068874	1.2137581095250913	1.9522199495527865
0.25000352629292383	0.08308292484498456	0.9444393124827553	1.1488384561245948	1.431138670635464	1.1467652969916429	0.18946823552492234	-0.07556108505630302	1.3755815539215968	1.19544643537739	-0.7512330180342387	0.17968703200466674	0.7518137478765826	1.5587713524451896	-0.22929438847666658	1.757814443251269	1.3479106460505634	-1.6005832933469086	0.7861017020610432	0.9934241250790696	0.6017010869522932	0.8411294986840823	-0.05165724823962041	-1.902477355653517	1.6055542410161117	-0.20561274633528362	-1.2929617585176465	-1.195861890412933	1.4261017687847504	1.3889494816997139	0.38678486071922047	0.6703636171743337	-0.2527818587954952	-0.33075546071296147	-0.3511113204032229	-1.193765567545399	0.7337682663899089	2.153613416974964	-0.8586565812309214	-0.7631026158682371	2.156619819509846	-1.951556011845004	2.2279472469417434	0.5512490651299146	0.6380181231173065	0.1059293041230824	1.65321991926955	-1.1493454850339917	1.174015779224616	1.9498642280098366
0.27737911039951685	0.1817317519203759	0.9060533942484407	1.1461433303225608	1.434984126992711	1.0882303166356535	0.2003994266042084	-0.10401322795327647	1.4180669442183926	1.2060468768765902	-0.7207601484521918	0.22503011176471138	0.7662224859058171	1.463772132898749	-0.25029936160760924	1.719180232738514	1.3681770573512861	-1.6292336713949431	0.7666469239959888	1.001256039981603	0.6027942976758499	0.889444982472088	-0.05383719553262199	-1.9185253767961719	1.5953732474938855	-0.1444454687250662	-1.2881400154049634	-1.1997220668030253	1.396626933262579	1.4135643109906713	0.36566322468107193	0.7190970887043491	-0.27547006616934305	-0.25879859992026	-0.3819423010891638	-1.211610441432817	0.817316864138324	2.1332783213651316	-0.884949928070235	-0.7551379311973182	2.2371749915060537	-1.9405394610953615	2.222583121941224	0.47362433742471577	0.6278278428160977	0.11389450107081638	1.6110607132350387	-1.155753793180872	1.0924068429109415	1.9621659972347587
[truncated: 197 more rows]
[truncated: 37 more columns]
