# Supplementary material for: Obesity dysregulates feeding-evoked response dynamics in hypothalamic satiety neurons
Source: Sci Rep. 2025 Oct 14;15:35837. doi: 10.1038/s41598-025-19800-2 (PMC12521569; doi:10.1038/s41598-025-19800-2)
Supplement: Supplementary file 8 — Supplementary Material 8. [file 41598_2025_19800_MOESM8_ESM.zip › Supp Fig 3/Supp Fig 3a/Supp Fig 3a/NCD_to_HFD_1st_MPK173_matrix_8.csv]

0.12162724244116144	1.0187969046892968	-0.3178500987938371	-0.31659463886999467	-0.35316348316083196	-0.18171870479840999	-0.519015939581043	0.3073835710060365	0.22639564953248073	0.2820112848939016	0.4189558854652457	-0.42706027378601374	-0.053833392966710136	0.24181350622517367	-0.7424155889069368	-0.08359155439359718	0.07205107151149168	0.1480750359419078	0.7408444388254323	-0.4696013381763171	-0.21810115815692735	0.5897427893674825	0.09358042238733884	-0.9150364676923377	-0.6538635526250792	0.2607240828937666	0.14691083385701192	-0.06926575500744052	0.733123333388219	-0.09673319439054537	-0.9537638297783386	0.358255742901231	-0.18167443617589327	0.22298118961717467	0.3805990644706045	-0.18377729494414216	0.10445713539851895	0.5064193867353414	0.04474574026331653	0.19252324912826513	-0.540440856044451	-1.2688198195012212	0.9253139556051113	-0.07011270634262443	-0.40586398326660467	-0.9738642037730791	-0.4819408356988769	-0.046646776649840994	-0.06001597220957342	0.541251933773927
0.14671286660878838	0.9809331290037038	-0.3472462184410371	-0.2738583923628818	-0.23961347811046868	-0.1605963664783983	-0.4992186975195485	0.43637824376661827	0.21356153736583788	0.3532345509899545	0.37124004992145854	-0.4683066738930682	-0.09316264463668474	0.10660565987608522	-0.6355676246220225	-0.1417610191646863	0.040157913868590786	0.07674302332709261	0.659809424286331	-0.4283744517559365	-0.17173469170466482	0.620885106223509	0.02099569047343923	-0.970555091660641	-0.5887534613526195	0.32252649374542663	0.1322873549280241	-0.02527537133591806	0.6908925991533146	-0.11264552175448199	-0.893580334340628	0.3782814352363149	-0.07747509287523878	0.20179198938101744	0.4578003485443112	-0.19830967864935134	0.168299569388027	0.5011587364383867	0.05191896737671724	0.14321413966737573	-0.5318182844872239	-1.2740400149494788	0.8688646485515363	-0.06287054371409914	-0.34408012193743664	-0.9998283636520293	-0.410638892124888	0.020219443961573703	-0.03026786914842729	0.5544921092652562
0.08094767994296244	0.9982154670317668	-0.3621128458319525	-0.32337265145253485	-0.1753510168439942	-0.2010919628538067	-0.43384363025319256	0.5503769190865118	0.12988335345893967	0.34522322603393946	0.326549869565612	-0.48144359117203583	-0.009096613374197102	0.08704270102777543	-0.5735417055703249	-0.06207335288393375	0.09224796526630481	0.08608555922116373	0.7022755794010709	-0.393593925395777	-0.1688721592013512	0.6498029718755332	-0.03300776728005501	-0.9407678540501522	-0.4229746277741004	0.2915674992360195	0.17359328573653196	0.04192662842366682	0.6719292403344314	-0.09439529904618806	-0.888263150354264	0.331316927342328	-0.03812562558531832	0.15065109053568596	0.4143430245552168	-0.1712035400635407	0.2707620123487551	0.44887830137934387	0.019914802481069475	0.15257514379343187	-0.5206155678386654	-1.2758144427886917	0.792927788712738	-0.06849073084241529	-0.3265264199798816	-1.0021257984049545	-0.36090564940032505	-0.008402901303602715	-0.02836723390658613	0.55011358758494
0.08312667129430953	1.0268649335877778	-0.30663304523916723	-0.37060107938836995	-0.16112398365445146	-0.21667059438490485	-0.35562735028357745	0.5415050457903233	0.09203541689486883	0.37712026077537597	0.30610610826910484	-0.43809302371508063	-0.034364973862319986	0.08033781988230045	-0.5300476935128839	-0.023172550209135886	0.06913063268704824	0.07557912556129537	0.7221010507384713	-0.41231179797151923	-0.13358961925921742	0.6571624746151413	-0.043698698064612906	-0.9328568922219119	-0.3847852944255943	0.298900925904554	0.18286476453923642	0.052160695075848335	0.6456605789760751	-0.08383105180194503	-0.8770324755976319	0.3185660553631563	-0.00639262514040485	0.0517718371880075	0.4357329889291845	-0.1577660619799564	0.29438047377699067	0.41615712253793735	-0.03111688759050314	0.10672078693567652	-0.5439165972449324	-1.274057301058674	0.6966041822318568	-0.11155186926798619	-0.297371328914032	-1.0237625983040797	-0.3323404751861369	-0.00945116139025536	-0.011971000433305491	0.5222024630629426
0.09646189281087399	1.0521819368043992	-0.3340625145997302	-0.3595881017658322	-0.15666964135033287	-0.2125036231563099	-0.2690889562124236	0.6016575089039004	0.05859531158214779	0.3799460429353504	0.2733420222735835	-0.41083359386906926	-0.02246280138547405	0.05965277503647777	-0.5067152454088861	-0.012441054543578389	0.09416140495878539	0.06868408877127832	0.707172342857207	-0.5174549123502346	-0.1145498157008045	0.6729859588513694	-0.07505031878231541	-0.9441015060894564	-0.3776436951551593	0.323058097052365	0.17621937621832479	0.08252277497759	0.6375134410862633	-0.10635514768994928	-0.8716170360266323	0.3153293329258583	0.03832110601277648	0.030541996349926197	0.4320046539072176	-0.16246484463886143	0.2835390848398397	0.394973704896625	-0.04465400103220625	0.06916430892985134	-0.5647704232250874	-1.2819793607719538	0.6407977752697362	-0.11290008387742179	-0.24263439705446133	-1.0303184865582997	-0.2782582932473304	-0.02965967790109374	-0.013617411763640081	0.5139454802181683
0.08711649267541327	1.0684837371306233	-0.31896728894660786	-0.3399358827620802	-0.14012013656749808	-0.1898898328303357	-0.16020579693006273	0.6008563461964956	0.03680101566989289	0.3900213727113104	0.2652364889612262	-0.4274673316073647	-0.020030650152780327	0.028861457050844832	-0.5142630857347024	-0.003435771885748793	0.08475902876253745	0.05653355152582882	0.7094146348707725	-0.5769115665095249	-0.10513849284240258	0.6890296748237151	-0.12110773551390704	-0.926112051697388	-0.32961527102052873	0.28556351485576426	0.22702958358461886	0.10289826201622525	0.6005418397253399	-0.1265937999550073	-0.8936948373581224	0.3118533925898287	0.11296727625699148	-0.03130737479777678	0.4603212265489119	-0.13131172938004027	0.25829597610615557	0.38758202258928964	-0.06603844368824861	0.05985508563906463	-0.5717670478114366	-1.281783004540073	0.6509525783770497	-0.1388113525937196	-0.16670980862994034	-1.0363885510107653	-0.24810244061146844	-0.05999667716515217	-0.01303569091858345	0.5231547771188346
0.05689062820710287	1.0836761382277507	-0.30558469503389424	-0.35704535111607155	-0.12843835522347993	-0.181772607706604	-0.07556099820164196	0.5866151177267435	0.035719865071186914	0.39567975000213945	0.24690633835560188	-0.4124963512143485	-0.049130772088343315	-0.006703040994419505	-0.5031891915278491	0.01943586083113219	0.08070714387416388	0.07164719466010835	0.7357451134899318	-0.6126755072368418	-0.10234366827175367	0.635830193097304	-0.16238568612880705	-0.8870147871124877	-0.2932786771820342	0.29111880311304267	0.27627043037948623	0.0943161837437414	0.5746273223930327	-0.12214372689747147	-0.9083583771718785	0.3079152638422192	0.1522154625309388	-0.039337646927429984	0.44149205811339887	-0.11023009453718222	0.20946055328256521	0.3654587769013248	-0.0841512653928895	0.049303006719589516	-0.5757422816726283	-1.2870924292376986	0.6287436222583401	-0.13466817165277026	-0.10927212574405888	-1.0361824468115897	-0.21408495211416093	-0.03651401528402243	-0.014446953765195145	0.5304839493673298
0.05636413287176198	1.0915380217520432	-0.26997688817520826	-0.3202637170812613	-0.12623156114789877	-0.19164288670677224	0.018846820633548533	0.5877618708136797	0.04142654434560398	0.42097512495511835	0.23828533110000416	-0.42313577578565437	-0.0745484862729493	-0.02924895379988857	-0.48246638301397016	0.05043016444941765	0.08028293559289325	0.10271308956527789	0.6932481539601937	-0.6344676672262768	-0.11248999989982178	0.6287080362972843	-0.19708776836206832	-0.8550135919511587	-0.27181771592286885	0.3009130740794125	0.30980085096942117	0.11917711669452727	0.5318445318157143	-0.119246455109957	-0.94543248757633	0.29559130989409854	0.1495086041388821	-0.039447153895755246	0.4237140619360421	-0.10398083010943855	0.20911561330247794	0.34727474839933536	-0.11596696253465548	0.043054631820779884	-0.5753147473120176	-1.288619877064924	0.6224407780736742	-0.12730310025900873	-0.0810162030506554	-1.0310288361572846	-0.17619733753365308	-0.04861556765292382	0.011123949420710898	0.5531521416992184
0.05342599997179164	1.0754370820973067	-0.2746241569665274	-0.28955698693646326	-0.12336590877271011	-0.16830809123435972	0.10382338946674768	0.589122809865321	0.04628068854760517	0.4558377839944949	0.22662805456599225	-0.4726204177171305	-0.05574572081050341	-0.038970987146165086	-0.500843656913935	0.07459807418498415	0.06724815089415768	0.10822966978369425	0.658530530596843	-0.6453501069481878	-0.11038648220819261	0.6149298728454102	-0.21344404226710156	-0.8211592169095875	-0.2479433308506493	0.32190846401071277	0.32623965559628565	0.14071050524890616	0.504594578090456	-0.13271604379782664	-0.9553989175503593	0.2667826672179071	0.15967724428444108	-0.015888146025030105	0.4255055304220369	-0.10481565551009137	0.1994276504534582	0.33935360103793877	-0.13105060701144874	0.0304411439793613	-0.566722719205912	-1.2578665552159176	0.5878672387274189	-0.12052420913021922	-0.05318003118730638	-1.018984695964633	-0.1421462419085664	-0.049577206808046295	0.043683331288690036	0.582154428428814
0.049789314917166684	1.1039935908777547	-0.24724717289546133	-0.29030223484297857	-0.1282701928300166	-0.15152284847826433	0.1243214814626374	0.6116043445789525	0.056850740443040795	0.45400602317903643	0.21547609825493672	-0.5122712420298515	-0.07157441094509842	-0.043026064177933566	-0.5241183506480425	0.09695798240287135	0.09106541687173611	0.11557839785290858	0.654947458113145	-0.6391912509706	-0.1214935060698042	0.5995768557350256	-0.2439340743297224	-0.8031632505423436	-0.2154155357932634	0.3406519626501695	0.3152285534487459	0.15234661509564434	0.48405097961839044	-0.1369947595737559	-0.945190643685924	0.23660600898014644	0.14494595038755298	-0.0053571787918087295	0.41912059642036575	-0.12490155464979713	0.1878090351366238	0.31787841935577377	-0.12591711386634857	0.0383810068999362	-0.5713876877947979	-1.2587219434645365	0.5621699135350947	-0.12144066730792824	-0.024580471582029945	-1.0095898939230745	-0.13959333835468932	-0.04799057560966318	0.0744151029740221	0.5863481820720775
0.045895540939668626	1.102209513742523	-0.23259297504090776	-0.2549539080598937	-0.10985341846098373	-0.18430867043085647	0.21791395182999246	0.6537854229642796	0.04172553251846116	0.4853111363386932	0.1772948362430417	-0.5432977416576212	-0.050969504161824955	-0.08664772154394815	-0.5284148632366708	0.13198446242848094	0.1165851379974272	0.10043979715929305	0.6549268491416949	-0.6561306949173935	-0.12167551348790202	0.5955584565699856	-0.311592618101202	-0.7565544549347554	-0.1552604318681778	0.3635512446830735	0.33775200611118933	0.21761428268687072	0.435055266519038	-0.13749459100758793	-0.9394205174224481	0.18884540674362402	0.17114138887683025	0.016903127395830036	0.42629711514670604	-0.12238551932690656	0.1836434129078566	0.2807321953428749	-0.15459747440080177	0.030901507967928805	-0.5888825624485893	-1.2523666617672475	0.5246754948562401	-0.11268704201767923	0.06931474773014878	-1.0048910021371347	-0.09689176803924644	-0.03589109962628755	0.12331736910819993	0.5800783239607317
0.039571682003589195	1.098529333011307	-0.1842703297463096	-0.23275078030904642	-0.09955809887088465	-0.23005349786133458	0.32960783700631746	0.6642548267270383	0.02108209747785341	0.5000046843011464	0.14319982003052906	-0.5646169169139	-0.06009348340776288	-0.11510890004140006	-0.5345994994563299	0.18365937215764608	0.14234663776041123	0.10188094778920384	0.6652299878752318	-0.6706250657312129	-0.11569529671895765	0.5875935932290893	-0.36246282186794254	-0.7260417173251048	-0.09762954832892651	0.36820692695799595	0.36319106459583816	0.2559868100597325	0.39449727005818247	-0.15467237303141096	-0.9513872949950596	0.14470064563217405	0.18855132663496094	0.03261092557655845	0.416268278601341	-0.1342837078063639	0.170597803349542	0.23983143795241815	-0.17673897484548856	0.028982785298530177	-0.6109943644664522	-1.2442402767511405	0.5124660297147214	-0.1184921175449829	0.12825131725723207	-0.9949992783754048	-0.06767160859260427	-0.012322425047771507	0.15545781774185546	0.558553517697948
0.047243238953976946	1.0949805895816254	-0.11839913502426233	-0.19989447622092263	-0.11976198387470852	-0.23730647969034976	0.4199732798620627	0.6748866085674391	0.035994664143429014	0.5153348838948837	0.13234935504115947	-0.5691840946648511	-0.06306640285473677	-0.15943493330299913	-0.5458360563828808	0.2205076744883369	0.14633514284146737	0.09111564991087359	0.6577326326404472	-0.7086465997937006	-0.11281035053580186	0.5695257373303162	-0.39683882348615807	-0.7091680949454753	-0.09137619316512963	0.3927614201583188	0.36709599933051196	0.27330371908795453	0.35392992133478995	-0.1870229606743778	-0.9420891322528936	0.08936460242695696	0.18702794363674186	0.05003070127506	0.42229951551637823	-0.14470361315328084	0.14290543050608245	0.2174075233280331	-0.19199166767748113	0.015194924294711276	-0.6246513250654491	-1.228560972518431	0.5218570509560372	-0.13317939984001323	0.17359585921933818	-0.9858390233857671	-0.05828991355362136	0.0046012495612788775	0.2005728356914934	0.5304131834744253
0.06029340156491122	1.063080826582272	-0.13337842747292478	-0.17996890137931199	-0.14414693680842355	-0.22900045617535283	0.5009100501088579	0.6273804232088565	0.032034033955528673	0.5226612287241729	0.1400287901672859	-0.5976690998183659	-0.029391637156370398	-0.22393664029117794	-0.5575808200312967	0.26615726750480706	0.15436452433442166	0.10295276668648334	0.6614853512326337	-0.7423771866971599	-0.13407969777093925	0.5581245948907008	-0.43462466819854156	-0.6956828877036494	-0.06973294590080091	0.4059352816706451	0.36111753027590726	0.3005559200817016	0.3155006842381685	-0.20675770091605677	-0.9156357348863386	0.0447076558482035	0.17063413231939656	0.07996367162468154	0.4202092673436578	-0.1634178299423757	0.12464448064977278	0.18700702393029728	-0.19250752657582096	0.023531234235317933	-0.6210705972228081	-1.208514533595873	0.5402205415400044	-0.12971022115355496	0.21006760922444925	-0.9679180384695096	-0.04844868526216336	0.027156459240892484	0.23876957855525688	0.511833998273461
0.07877355825615531	1.006437296049445	-0.08174962175855582	-0.1686071045256179	-0.1522493346901519	-0.2430728469538813	0.59561003588306	0.5576690276057052	0.037836174853009615	0.5368724027311781	0.16812548972791858	-0.6185829077202813	-0.014382612644468176	-0.28126409369410993	-0.5586269039892282	0.30572322203393565	0.15090474504573131	0.10067710605373577	0.6788992586123129	-0.7235145628890327	-0.1484347724443858	0.54886490174449	-0.4658864497355591	-0.6898149528560626	-0.035050095107148134	0.38992111483148084	0.3607814288720848	0.3136813880123052	0.2481830984967673	-0.22395280505261886	-0.8926816695414596	-0.009174156075422688	0.13120162355929982	0.09372809237830994	0.4319683648764415	-0.17231706871333424	0.11486112229388548	0.14139053908675783	-0.19745419514692786	0.027676937359078523	-0.6158361744604741	-1.2225172877809887	0.5657018936285357	-0.1269898404829966	0.2419028328032357	-0.9619271502111246	-0.04728764743720329	0.07203960876620684	0.2750441877981226	0.48825197212193816
0.07901434970876074	0.9811366030360189	-0.02963250332290866	-0.14878295381912826	-0.16420211929888912	-0.28547540382987996	0.669059722766387	0.5240253951944961	0.05418770775041084	0.5515596648007274	0.17197111537507664	-0.5949451820795091	0.00027883023691973875	-0.32653870664080703	-0.5720647909373691	0.3341861067581871	0.1629113991627246	0.09753502343862026	0.6945028092842038	-0.6897271798616951	-0.14845592759158205	0.5259740814939555	-0.4671206662124027	-0.6967618780038164	-0.024180229844671948	0.39258512808873924	0.32969932098938426	0.31049235448503076	0.21867196820022708	-0.23660077875406538	-0.8627509955425847	-0.05956792170330931	0.07293151804733038	0.14267212736088228	0.42641759472888385	-0.2006934262549073	0.09508226090874036	0.10367276423070504	-0.19922902859986444	0.019663448563354887	-0.5999589638077649	-1.2167882032466069	0.5336777149261835	-0.09367841359722039	0.23373283511972107	-0.9384058575085363	-0.06016306872825994	0.1126337008445367	0.30704292566325736	0.45213258040607895
0.11479904287111967	0.9689838239129923	-0.012901845452152375	-0.1069743753235457	-0.19070862949872733	-0.3037932705853481	0.7166332372890353	0.4926339255899005	0.06479346844608522	0.5366123580747424	0.18285273208058245	-0.5940933147954521	0.04002908472059114	-0.3177187806215389	-0.6095732395299744	0.3459147829222986	0.175682843196869	0.06536062174074227	0.6838319418443972	-0.645393860999176	-0.16353938236010349	0.5480514830206386	-0.47447027169510153	-0.6794126339939417	-0.023664022571543517	0.38422856136844674	0.29411438601673134	0.33586589811273615	0.16633420432497295	-0.25890109276529555	-0.83319092146257	-0.0936370832112863	0.02928392643839724	0.17586713133533266	0.4419594608297991	-0.24591784472842354	0.10533205655972051	0.07970687841789828	-0.2035720028385899	0.01067178742636922	-0.5849514649835943	-1.1912115363961302	0.5349936012612518	-0.07341044305911221	0.22043083135415054	-0.926794784595014	-0.09224973929484466	0.11762967318188985	0.3424293319790162	0.42194188135509475
0.13161920677995076	0.9706935282206317	-0.008248606559490735	-0.11117063209815836	-0.20591870117904754	-0.2465775449383869	0.7571599429148808	0.48897074767617	0.053523258220284045	0.5122008196829291	0.19854890022479277	-0.5785444657355916	0.059884450177825746	-0.323515551549338	-0.6486321708219438	0.35841651173108635	0.19659206193418263	0.022423770609985086	0.731301542149839	-0.5981924956477982	-0.16288006857018328	0.5368008507122392	-0.47013002910537083	-0.6597005026991436	0.009227583745443564	0.3844449690284355	0.24822120508140838	0.3605962492567675	0.14680509948360432	-0.2584924941588672	-0.7920374224562424	-0.1504100326225472	0.029152843707547116	0.20684066273692672	0.4522379659069057	-0.2742672309878217	0.09356821294183697	0.04950916157778234	-0.1923583457592741	0.016156106049400473	-0.5715839941789538	-1.1836166222010853	0.5379686739904322	-0.044888045908021514	0.2064585331314134	-0.9129535270013628	-0.12310002131839601	0.14362828511253295	0.337252983513125	0.3681816109497389
0.11709683935482448	0.970461298960287	0.02893908446602943	-0.0845509670292327	-0.23427990826331055	-0.23480832867819426	0.7389356924362475	0.47013424050722996	0.05246647456881147	0.45853200271965805	0.2059318569490712	-0.510013464397615	0.07886446141782717	-0.3432369434294644	-0.6769257827658633	0.3642072340617909	0.19955911545524707	-0.008216355072692342	0.7744029834019421	-0.5837189500794009	-0.17128130492565383	0.5393340690236623	-0.48155357320769293	-0.6478298505416469	0.05047727735051048	0.38299750921460585	0.1989151973153855	0.37476443649165747	0.10819474462658316	-0.2536699694340061	-0.7684392300806756	-0.1761207341746392	-0.002075633871071897	0.23291662885299239	0.45096059202357663	-0.2850929899141328	0.06855691792408755	0.03020580926480474	-0.19674593482163988	0.03463336894730924	-0.5570821706608049	-1.2124112711392812	0.5581917308670358	-0.009178952648101785	0.19772087198961785	-0.9182059895835734	-0.14344949094791834	0.15241252846051598	0.3313145212291258	0.3005073137601487
0.09797300600003016	0.9303639386383686	0.027024535318310748	-0.021040997471629103	-0.24863590418621961	-0.23607062421803837	0.7426405552355293	0.452429666203854	0.0460479481000624	0.4371446620638276	0.21187431535132767	-0.4586176993749966	0.12053506971053145	-0.35516395188665556	-0.6936429755296463	0.37623104029693105	0.16877979633130352	-0.0425076734339932	0.7901654790824038	-0.5829758674586559	-0.14677983347821963	0.5521971517819276	-0.4629992281827267	-0.6525277134251082	0.09228744701887422	0.3871715849829228	0.1781264505799727	0.4085725984265823	0.06312500596266171	-0.25591436109916926	-0.7653599687421125	-0.1948950653848351	-0.008260318778324212	0.3158817875031639	0.44163576267527366	-0.28527922019581686	0.0479665914555366	0.02204513473388558	-0.21148834560824753	0.035765670181053	-0.533458312506754	-1.235134116602411	0.5937715589914542	0.029877040834400386	0.18765425344669615	-0.9359600088018531	-0.14031553784270157	0.16311667337056573	0.32917546970743716	0.24910029851099771
0.08576458570481968	0.9133280588239586	-0.0024835613557489143	-0.028985749042751207	-0.29522510365045357	-0.15831332953371366	0.7532050271841195	0.46523282816359296	0.04250267238776279	0.37025979626515465	0.2247689774374965	-0.4282529081897458	0.10456987956317369	-0.32673819639538854	-0.7206891565502745	0.39680739195767745	0.16421394295956898	-0.04350450413546099	0.7859174716796119	-0.5813969352148307	-0.11582889389224456	0.5658603729583489	-0.43723982439729775	-0.653334351690888	0.1136798203425479	0.3902251995425282	0.14241868747427985	0.3981261145053699	0.002995226729987094	-0.2725488496689896	-0.7271212500149165	-0.19761234567044186	-0.04529085413393931	0.3479003948050157	0.4188477029089275	-0.2933269370581097	0.046105408302902814	0.004968592589631249	-0.2339240250463118	0.04510321111612761	-0.5072377433217803	-1.2273558563647724	0.6018611317506519	0.06112864287509197	0.14715463585587407	-0.9430570448093396	-0.14942130067465548	0.16335054988569708	0.3200113578987132	0.22531569729909048
0.0653545736153766	0.8787513474094298	-0.05207923579902418	-0.003488394297954586	-0.28906769635096113	-0.059061711177802276	0.7458339804680084	0.4698499569658926	0.04317154483725607	0.33721198762282684	0.24299380557427935	-0.41298848185788284	0.12866401981454054	-0.31139471931876095	-0.7482260910491194	0.4172567533236996	0.17940317336664205	-0.043206333456548014	0.7789158093529123	-0.586876341266019	-0.09774641088912246	0.5582950254804601	-0.40908829398807744	-0.5937500449177502	0.11696243408295115	0.40537494135544205	0.1122585291489205	0.3840163548038864	-0.04539496030059577	-0.275704952767048	-0.6674548533075553	-0.2005723561910983	-0.09841834883795887	0.3265034516284625	0.39452679448258643	-0.2844944843192034	0.03606939641217351	0.02753760083362448	-0.24961868347499	0.06458049139517787	-0.4706390271314008	-1.2253813985589572	0.5892546985714457	0.08594234682285429	0.12738342391687765	-0.9395994634803879	-0.14903605686253443	0.13262683954765508	0.30720048125786475	0.22417704331447624
0.05105831523720894	0.8345642015124739	-0.09149203075365223	-0.0058842892661667145	-0.3211333191800215	0.010224534164899629	0.714761390903476	0.4074974415679164	0.037815095407519	0.310238537923155	0.2443483681276498	-0.40867802969346084	0.1296365327979569	-0.27783145342001236	-0.7561566862970021	0.4119904560949612	0.1713905001535006	-0.044451803187679155	0.7827439594745899	-0.5613133525103244	-0.06772381178451539	0.5382220647600894	-0.38914916831855284	-0.5357180635626642	0.12161746763374544	0.40491644646355507	0.08767892672191623	0.38907392696236687	-0.09568194424009344	-0.2644675228519208	-0.6321165022052586	-0.19537648747216987	-0.09376968464861811	0.33908998469478085	0.37510345364982756	-0.29915016531435545	0.027046574368767194	0.017588239196090937	-0.26157545621056283	0.08186113155303161	-0.4262886936578024	-1.2272582579446152	0.5294557367149203	0.1340708980838589	0.12758523067101976	-0.9563377747026379	-0.1507224271585688	0.11793225918169234	0.30640522720491364	0.2468899412300128
0.011319943882313244	0.8408736592054593	-0.04609153864001646	0.017733007322633818	-0.34967335220524176	0.03076181861212456	0.7052019655411108	0.4438336730990389	0.04085600539197003	0.2739931228906052	0.2267347581454012	-0.4118424910844462	0.10439483956377989	-0.23601946323123774	-0.7726607908224258	0.401174895704298	0.1819779333263845	-0.06728796774432785	0.7690194620819883	-0.520767072974422	-0.02448749300399355	0.513969349160478	-0.3566084875712455	-0.445985096889987	0.127597421543547	0.39634670312800246	0.08767154112649758	0.40706258941936363	-0.1417966335900163	-0.27356977232055457	-0.6062304576297315	-0.21424772608584286	-0.10569202873996666	0.37302864270759284	0.33841088885119713	-0.3174649502579071	0.0044126577933265845	0.010412768955904168	-0.2765590658874754	0.10258479271852868	-0.3895284595564086	-1.2318253248210547	0.5141520500981555	0.17212471240366684	0.1385885281304379	-0.956077387721268	-0.14069016887762928	0.08746356673868065	0.29494160711455386	0.2864975991815956
-0.024288707236342078	0.8250720879974713	-0.02685535093130486	0.02557169171297583	-0.39692679877635745	0.07712675062697423	0.6209323145598691	0.45713094228422707	0.030481012866851738	0.25301914801812614	0.2031002733720016	-0.412943681168068	0.07796999930991137	-0.17141110595118653	-0.7768974863850964	0.4172902088332033	0.1668872677296363	-0.0827150335345905	0.7625377385121386	-0.48435302698470944	0.024157172783670647	0.4888861717780393	-0.32897330519637297	-0.3422781099277757	0.12399278946361444	0.39887166813424624	0.09490067554684722	0.4240689185702875	-0.15024528315514096	-0.2779370076093613	-0.5657213318329686	-0.20645902267169233	-0.08773907236654986	0.40277183614735523	0.2896268189978712	-0.32997577214676665	-0.009218574091809125	0.015255728899732424	-0.28302124424911024	0.13874804262538526	-0.3726895961104292	-1.1987624247218913	0.484507783742249	0.19134134027298647	0.12785720281806673	-0.9319945734748865	-0.15048045583855882	0.05289741060401785	0.28313721168005024	0.320173807675258
-0.04259473059661658	0.7935230156040687	-0.06877198144782926	0.025678314947128373	-0.4553561773924318	0.13580411582528915	0.541427267321352	0.47772565132088785	0.04714824339710953	0.21982211774425467	0.19043871205830007	-0.42040975126088076	0.07894544247833969	-0.10732614368404281	-0.7763878516705693	0.4308457877402724	0.13302463915450144	-0.08091215850383718	0.7360410667867618	-0.45636721024456	0.07049228997430441	0.4672603006450043	-0.31253326005715343	-0.2656066827569942	0.15029063370289758	0.4324562320948398	0.09755108168124949	0.4296642525236692	-0.19053641082867276	-0.28340939975820695	-0.503611430735927	-0.18331467890939224	-0.09644484790857427	0.4165121359059792	0.21668296401485124	-0.3518404915632479	-0.012058057956741352	0.016943752109798843	-0.30060087897658677	0.17370617449890022	-0.37233798404260565	-1.1750070083676145	0.47302487802900356	0.19866418147561563	0.14067364792446488	-0.9427280826305864	-0.12972929259226557	0.031874950967072734	0.278914900277823	0.3640649435850228
-0.052373946877584496	0.7457252430728845	-0.04612888495656302	0.008494875607372188	-0.5033539023801941	0.17539054981581909	0.45080877996431246	0.5047732229024793	0.03702545138054062	0.20751297294004853	0.1798739834996969	-0.42295001268862686	0.0661542595799027	-0.07412882934573978	-0.7731114018402514	0.4505379263625625	0.10206742599254962	-0.06855727155583913	0.7248044628757715	-0.4380974748629212	0.13203323850162452	0.43028460951221537	-0.2784599231434254	-0.21461626651392102	0.2063689749717212	0.42222663597910526	0.10769093606837372	0.43347934196755683	-0.1997872474198593	-0.2717666849881663	-0.44367672143294296	-0.1813354027368818	-0.13114157287974976	0.4035261502441679	0.14246608983219528	-0.3501117608105116	-0.012988473916606754	0.020274687628564485	-0.313282642596313	0.21475421804543365	-0.3722659222053838	-1.1673728199927926	0.4291650141559605	0.1975384632463252	0.1519443561532018	-0.9665346084005527	-0.0965357093644072	-0.007229995164629943	0.26466459929530617	0.3776522411649387
-0.07917374190446068	0.6744937436258405	0.008731171814754256	0.018241101091639594	-0.5659774832511593	0.17487087049579136	0.34131475622746976	0.502318209404277	0.059250268303953725	0.19186533575466658	0.13740237823787183	-0.4111256270131527	0.06370752425093051	-0.04220999644762583	-0.7756092783380091	0.4471160552570182	0.05300812550756777	-0.07392601736839802	0.6979899011332533	-0.43843856714021434	0.19628117276304227	0.39320411463364574	-0.25485092391661346	-0.16684371729293027	0.22340215599676777	0.39806471471329774	0.126569426954881	0.412601617509546	-0.21631704214900632	-0.28044003469827905	-0.36260061780341035	-0.1350060005956026	-0.17572677573478487	0.39372892946557153	0.08148600251553792	-0.36844709530238706	-0.019294158222935186	0.04415553176204131	-0.3221721462066222	0.2035634895605983	-0.37278650685703785	-1.1359379850240392	0.3685726995716534	0.18830959073049677	0.15916923637142275	-0.9789566575613946	-0.08636760753539188	-0.033043620021157946	0.27894502776404395	0.39244452806212193
-0.10724209677920962	0.6073514117500409	0.035891397488460784	0.0028229921958246016	-0.586992786175515	0.18751690739594573	0.28798095891771563	0.5233995650520089	0.04841058693136655	0.1737576187264689	0.07085157059987528	-0.42725534704710955	0.06894206844425772	0.004686503616200125	-0.7411026289870394	0.4552153058413654	0.0359503758757017	-0.08447808562851974	0.6603832427071035	-0.3916412431034285	0.25140448970155915	0.3632282512945441	-0.21816281489639372	-0.10921643509594574	0.2050049374174565	0.3599049070241574	0.1723633000379588	0.41299934907075225	-0.23849771100262873	-0.2862237192689333	-0.27431901511436585	-0.10490226908793528	-0.16802381669472105	0.37438881042705396	0.029010612451636796	-0.4089785106774645	-0.01819807741052032	0.07460578621867103	-0.33132933875877274	0.182178409132089	-0.3941764480572134	-1.09123802034059	0.34678335440527547	0.17935048719682758	0.15438640375446458	-0.9608697007905999	-0.08652043152697714	-0.04962638987933895	0.2771909385662899	0.3968408745427089
-0.10372566062683089	0.5635376187218352	0.013203750997261076	-0.046267846152100695	-0.6006533776666403	0.22566136948598386	0.2341713811359198	0.5126281608205226	0.04774119690620264	0.17215914349098757	0.04725253433104448	-0.40236888868988707	0.06365400981939784	0.02270597639481533	-0.7258981564499999	0.44901410684765086	0.05226622172158888	-0.0903258189330953	0.6097290848655358	-0.3399136999799585	0.2902304145432884	0.31429408755978383	-0.19766419482813385	-0.004446111648956757	0.1890501860321949	0.2899429870122336	0.23107412501012986	0.3914041736718051	-0.2569545987024302	-0.29353389353639464	-0.19311176528328605	-0.07200018641608762	-0.15493611351515751	0.2835511359047009	0.0016573926136198409	-0.44428905643153654	-0.00010150455278265039	0.07832001654640057	-0.330236275579588	0.16569754015648291	-0.40504411857753964	-1.0071423912005049	0.3030104093237319	0.15460233459052447	0.15191653174905953	-0.9279526122030128	-0.08128196470430524	-0.06442931981728342	0.255986767430845	0.39037176429116727
-0.11195808547292166	0.49641815935754846	0.0613507764079517	-0.04569163584497916	-0.5867951969131296	0.22874005481939313	0.1941251397530382	0.4912088832274278	0.05985247935969934	0.20483071411305045	0.014373509244951626	-0.38858120128420315	0.06986970333091329	0.02342055105655124	-0.6874296207908932	0.4478794757219157	0.05957911286256551	-0.11101747238059079	0.564611466589461	-0.2756660824154935	0.3168171805884778	0.24841414308830875	-0.14384234443271576	0.0671433050321863	0.20720493039001134	0.21466603459030206	0.30350647727385044	0.3634407235423435	-0.2579833475815013	-0.2845246252858783	-0.13331368525682852	-0.04735269594410112	-0.14543658162140025	0.20462280901005672	-0.019451210808394754	-0.48261781709566093	-0.001299794139950458	0.11924145614719664	-0.2962551163113839	0.14471295212576094	-0.40266980528562896	-0.956908189608661	0.2530198539119983	0.13786026986129113	0.142951713996397	-0.8988260424968928	-0.058451546150277145	-0.07973303619158242	0.24450819518065697	0.3735010523515968
-0.1653080746306805	0.4727748996361064	0.1192661203368663	-0.06633372716089528	-0.6192949034395542	0.2436227859844437	0.16549067958747046	0.4815728252144892	0.07567528518348669	0.1988540598100957	-0.01860971296063137	-0.36056131983574563	0.07246661835275744	0.060430244450305995	-0.6497493370812789	0.4343494032977705	0.015012654778707075	-0.14936834302937202	0.5278399429541065	-0.22665086974124843	0.35696553220547256	0.20111721970737934	-0.08758442725843842	0.12037804815892424	0.20280171378368622	0.11729862225765723	0.36452365325845804	0.3466992767565561	-0.2584694017894107	-0.275547058625226	-0.05185410207720872	-0.012945536959880644	-0.11218714444263742	0.2119754108393072	-0.05030849945818061	-0.514229444151456	-0.0018705476072141086	0.10443192689290615	-0.288472618012647	0.1288012678003433	-0.4105195757609256	-0.9380397204545105	0.2221919752879531	0.13303972505859635	0.12662129752259693	-0.8818740549349693	-0.04326253943105511	-0.0915246408301807	0.24139613743731353	0.3541450422532176
-0.18949440145244845	0.41685265173629327	0.1578409160321287	-0.09624401877818399	-0.5831021348924209	0.26816934110064883	0.15589574821972887	0.511415916635476	0.09032468814676432	0.2012794579220638	-0.05564480665813605	-0.34370933551713007	0.044376106717872926	0.06851678002861922	-0.6371184246530895	0.44622823118375415	-0.04826230290139154	-0.1850400618784808	0.47866478188720507	-0.1751601349009501	0.38666233260426247	0.16420283931921806	-0.055548187685276904	0.16183765852025558	0.2175110016128071	0.026664683026978508	0.42237036356664337	0.340697887766539	-0.2683511867968265	-0.275948612096835	0.01896518245674572	0.04262736497506955	-0.09519317588373793	0.18680096516969452	-0.09097689046867301	-0.5348277976524856	-0.011733752909701106	0.09963999591701479	-0.2665625569655938	0.09986993970686225	-0.4185855317478878	-0.8908326064305818	0.23928260142190635	0.10739654452083056	0.1162050835871378	-0.8351246533446943	-0.02112959259417863	-0.11130372306182305	0.22605789945237284	0.3149125542980354
-0.18756660159104005	0.3407678899253267	0.1461801685592032	-0.11935543191013398	-0.5165476637106055	0.33142979415756074	0.08472433816648106	0.5393129254880951	0.10018652792071844	0.21200633416249287	-0.08802970107448244	-0.29553322728996545	0.03688191179756891	0.0787884956878849	-0.6472365459934947	0.4450644908011621	-0.09219174026666815	-0.22940926371646234	0.417689031527207	-0.14574479127617845	0.4092718991199481	0.10778522332502458	-0.03047073971560616	0.17020291134395638	0.22525253903671	-0.04891524011893732	0.4588058918824385	0.3085531152742949	-0.2605861744509566	-0.2559416123318722	0.07116886793831818	0.0986722063784393	-0.09192040981493142	0.16372795842130985	-0.12305784523623906	-0.5254366540685271	-0.023339424643631004	0.08743541527904125	-0.24973440317380685	0.07223475064621968	-0.4303080047511207	-0.8329724020477454	0.2115690697650987	0.10133934844945292	0.09761575882786437	-0.8029790854198453	-0.013488393014916583	-0.11857239373830548	0.20718023975288022	0.2759874487674071
-0.21258395257240972	0.3216065867569817	0.08058342763790412	-0.13599564880908468	-0.4702546694416501	0.39248921179653584	0.05679758067828531	0.5788764660110214	0.11439314489785735	0.206149248474557	-0.1297064004762804	-0.25872022601695444	0.025118267672666183	0.08305579401267457	-0.6619424904256016	0.4391524110595985	-0.09738970015703932	-0.2339770329285107	0.33548981214990503	-0.12522798036008698	0.3990014232191003	0.03885256818408143	-0.02455904764073217	0.1832685029787037	0.25150148678192136	-0.12654981836490414	0.4877144758456938	0.26348100620774756	-0.25110350712645835	-0.23431091477333613	0.1346814515145701	0.14501659050628932	-0.10298822894496315	0.15147804631185074	-0.16681661010764964	-0.5402759966518227	-0.03256233236407398	0.06766195752635254	-0.23649774268505572	0.048328995338304356	-0.4126690064228857	-0.7718766570808198	0.18380464103071822	0.11774987466322902	0.0670450631897925	-0.7814114901522828	0.01537942222890401	-0.13689404209316908	0.18997744512070874	0.24316535383332352
-0.22788595573737463	0.2974097207244123	0.09533317578189018	-0.18277101140777732	-0.39992963861596237	0.44881512482053465	-0.00015908322173906474	0.6115667976961344	0.10340694255817626	0.18939936630349954	-0.17524806107318291	-0.22701238201247956	0.013117633268407864	0.0775895386545961	-0.6829874529507284	0.44056306898385944	-0.08199393294656446	-0.22351962800554492	0.27782415894297185	-0.11837426587804745	0.39264827176383177	-0.0019654473940677957	-0.007187834821420669	0.19168692736202392	0.2482704763057974	-0.2215398810333054	0.5066968195662422	0.24374000736475562	-0.22052292585050975	-0.20543355736071503	0.1880049151863156	0.1814591591834499	-0.12375186795546134	0.14120678039803922	-0.1847666162908867	-0.529452806419052	-0.019215013742141213	0.037688435476683754	-0.20928270026453527	0.030878449314722667	-0.3949244002297567	-0.7325042782355192	0.18261286189626413	0.11946681556837295	0.03859232926539104	-0.7246665081607622	0.019127855133619847	-0.15421411757532347	0.1592619150020226	0.19382832094785823
-0.2666416336823384	0.23455986055422184	0.050367089169535875	-0.1963349603334146	-0.3150055311236404	0.5251398460601552	-0.007254180285853594	0.6467290471037487	0.10104816201823408	0.17696812622862693	-0.21346906837807939	-0.1815614258965373	-0.01614406714691454	0.05270598934878916	-0.7011848394417284	0.4312601263621561	-0.08701175230752412	-0.21866470836398064	0.23246260048848905	-0.10809495629107427	0.3953586791335607	-0.032350344148591795	0.007011544077006214	0.20793875367626055	0.21664361273404223	-0.2653730415816192	0.5146846250729078	0.22034679806765173	-0.22927321881295484	-0.1685687037697324	0.2433794964983001	0.2129121240208253	-0.08402922941774933	0.11905581993414398	-0.21450620279275956	-0.5295157394107937	-0.0317595310256069	0.008303591416204719	-0.1855810752056803	7.937031156137835e-05	-0.3632656472254772	-0.6774780179605272	0.18086573585236318	0.13673203042656	1.4591163146282504e-05	-0.6301660628503931	0.022367936010770854	-0.13884565572508406	0.15500389694945943	0.1605730279851923
-0.2731312569781688	0.1921809406623596	-0.010450351839984887	-0.21046761284564627	-0.22334380848227892	0.5719939124137223	0.02011883460785722	0.6440243712158987	0.08723630235762549	0.16183145014642109	-0.2275818699848843	-0.18097796950234232	-0.019331399026626072	0.03537540545049148	-0.6849054057618122	0.43259373097862464	-0.08838477977215067	-0.2289669721315934	0.19554438946810623	-0.10789490772141297	0.39683906748755654	-0.06475927016032926	0.03778999671135437	0.2251710743736081	0.1906908380386366	-0.320085865155227	0.5255498585546912	0.17167405145357478	-0.24151151053568226	-0.14072852934567834	0.28622021600541975	0.21474605700585933	-0.054981565148998136	0.08602935636095252	-0.2213633780482676	-0.5261674473807909	-0.03901167092770144	-0.03325460864950648	-0.15858910690336092	0.012955807707082836	-0.3439344381679997	-0.5966369965067944	0.18977928708802527	0.13889396409199442	-0.02831464345926287	-0.5467962635529545	0.05240029129602536	-0.12669993297317952	0.13979063224069468	0.14420604613198446
-0.24865275028403197	0.20546908407320297	-0.03920684873331418	-0.2723407836963328	-0.16160006145215475	0.6269900821563417	-0.0011764587017456835	0.6342909513726223	0.10439205374236357	0.15281858658604308	-0.1774211618229595	-0.18129006285467966	-0.04259259563330014	0.01252167029961338	-0.6803269439553401	0.4387743727859075	-0.08626605756730198	-0.22752235119781075	0.14957170092558508	-0.136794984288997	0.4220146365505869	-0.10879853455414412	0.054712295294902534	0.23639717357938114	0.19235759728030583	-0.3665545093180917	0.5160724352643502	0.11275380094266887	-0.21628015998688851	-0.13749183241310153	0.3169131269460176	0.22900830177474035	-0.03783352396491485	0.03872280389944987	-0.22044308822777814	-0.5123491604798321	-0.030090472270876707	-0.07195393240340013	-0.134046771261536	0.03159205395078009	-0.30076567033574464	-0.5337571853852262	0.15793871704087084	0.13994026434990145	-0.05724700625179013	-0.5022571697740015	0.07368421595742831	-0.10548984358963195	0.13309898280117136	0.1354350136875953
-0.26536426439107763	0.1684515063646036	-0.02807003678084128	-0.27966823261611495	-0.13235748882734238	0.6357403209198942	0.01938257603679977	0.6464107925731952	0.12112948635447893	0.15668175971490683	-0.15965609004846262	-0.21311630584111518	-0.09493879324586432	-0.012415021188153626	-0.6580266172143551	0.43659796069967555	-0.10713455864792862	-0.21136940134151033	0.11869071971760911	-0.14119116204421162	0.4277520115796577	-0.13244555754482515	0.05300999837829319	0.2168546636186671	0.17860807777767806	-0.3784980058763887	0.4793671622789559	0.059214432488786474	-0.20665128123399454	-0.11591339343391398	0.36190679262870723	0.22382758043689882	-0.05378380509859358	0.006286447718777061	-0.24150959637409208	-0.48173803955805006	-0.0414278020669671	-0.11770029656424608	-0.12972192179491432	0.04770034363511148	-0.2760223688138175	-0.47241475541758826	0.11973819985060086	0.1413281879450288	-0.1141034392900145	-0.46446567664891025	0.08812820571767238	-0.10318807585314174	0.13549021254085764	0.15108609084684507
-0.2904021707403527	0.16551630690669608	-0.02752367145347217	-0.30065368688947136	-0.09437242867115442	0.6616185542936704	0.011944898902088885	0.6258066561806755	0.12455476685279938	0.12572011594250748	-0.12672550350117873	-0.22842091888230875	-0.1093281298938333	-0.03768772896905157	-0.6640927300430579	0.42732037896298125	-0.15640755662766048	-0.20035420923942238	0.09170643703373578	-0.15775480497134162	0.4124432480041871	-0.16162305317319686	0.03357989994455338	0.1873769192112885	0.16211529032729166	-0.36590440624012127	0.43358203828583547	0.032722115840125895	-0.19391639754275278	-0.0994405900509043	0.42108931356411433	0.20621859142041457	-0.014087248663225105	-0.0405987189027859	-0.2550352439250708	-0.45865447505661566	-0.049809389907254926	-0.17842973203409693	-0.11656194303429471	0.053280537710946305	-0.2439399419044926	-0.3886070884116867	0.10065690005226949	0.13939442337198127	-0.148229956936145	-0.4326387349310353	0.10290957566489514	-0.09927956324433715	0.10697510474912506	0.16534978729181074
-0.28256617084672203	0.1775193846985685	-0.03574294003192555	-0.31695925696759353	-0.06109432511707852	0.6456623259800413	-0.0012036547909700878	0.6027648981361072	0.1330936832128776	0.10794277724634567	-0.09750841635675102	-0.23490593341956773	-0.12447789581846398	-0.06907334582018612	-0.6809260662100266	0.4253425180302691	-0.14731853322085636	-0.1907016518812981	0.051492420441143216	-0.15793655256775305	0.3940600504240483	-0.17527465408213455	0.012648612743321939	0.14827701666503051	0.18673633408058726	-0.3393795906183893	0.4070029847421771	0.005252198842009173	-0.1871761824157271	-0.0793866092376136	0.4673989172418511	0.176747590416434	-0.006280902320572828	-0.11161414711558751	-0.259040101361554	-0.456672727990143	-0.06553713098998849	-0.211536344267524	-0.07431309926026645	0.045968517418013576	-0.20952420240374542	-0.29111455003840503	0.07042928610240598	0.12220484467701657	-0.16419090181395662	-0.3992589128376249	0.09288686888342979	-0.09476191462719599	0.08500658812992591	0.18918066324412158
-0.3085510923602076	0.22312041921132425	-0.05432345666632714	-0.30536647554301555	-0.04352498275797152	0.6381864072512375	0.01842950419887036	0.5928986826077121	0.11885352968490508	0.08190241368831275	-0.0642147511869143	-0.23462317198971547	-0.13895510717273657	-0.059591090207453054	-0.6557976793346308	0.3886548793843737	-0.09188551540723931	-0.18038349733558312	-0.004810211967716254	-0.13824970025455946	0.3531034400382288	-0.19138366489081662	0.029067827278726078	0.12293691255353918	0.20013720411745012	-0.3059869121350315	0.38831856457836383	-0.055648712410299075	-0.16018502584588462	-0.07717932916249848	0.5203743735016411	0.13023031388789894	-0.026710851753665648	-0.18330436399568667	-0.2568409860965044	-0.44966661635851085	-0.0547993557592021	-0.22383629910926248	-0.03654107419588437	0.06338508226844966	-0.2031802758372899	-0.20028641788482243	0.023860647676823797	0.11590813408876863	-0.1738874785886739	-0.37115063512047963	0.09490541910561821	-0.08263072657397201	0.04195664198581178	0.20865482161587207
-0.32146867284815234	0.23792214098382777	-0.09549531094844307	-0.3083484785683774	-0.07182344121084658	0.627107286428518	0.04170225537385399	0.5759648759161263	0.10602177013494654	0.03548250755274609	-0.05685542679901495	-0.2154567766104773	-0.12610731001546474	-0.06284666856920058	-0.6000099726717302	0.36206529254002867	-0.04507017902284686	-0.13342494381008602	-0.058123331223848294	-0.10039532665066737	0.3043467841163523	-0.18626698444475584	0.022210871337650446	0.10216076829101683	0.2363268091074393	-0.28188094340125797	0.36397325596294905	-0.12723647649778957	-0.17038294367145296	-0.10163324795729745	0.5730499391299069	0.0852597379582536	-0.006025862381677552	-0.2604522521082844	-0.2702926040246993	-0.43262847210457267	-0.03339861790595391	-0.21971274134424892	0.015442166411139515	0.070479865775916	-0.1840652522914777	-0.13585078709284965	-0.004608173277259426	0.09478295370080883	-0.16915459305784006	-0.3127965410915691	0.09565765275308784	-0.07156717820564143	0.024884399793931103	0.19638500035516243
-0.3410873032732398	0.2213073957128684	-0.07949498066346837	-0.31300343767119493	-0.06745671851213149	0.5933447161369267	0.09085812902120671	0.5612793310563158	0.09819719054178426	-0.02169784149135607	-0.04950791857930532	-0.19571185702307875	-0.12703725820607703	-0.07479621110577019	-0.5660934016219206	0.322597415244539	-0.028157468492213976	-0.13190484428878407	-0.08935591764866513	-0.08726406280993441	0.28133904422200157	-0.18683105436225225	0.026356763241504638	0.09717508897300468	0.265492432724028	-0.2143190385912256	0.35922488623146187	-0.1869820567194132	-0.18176240790486606	-0.11102847674431268	0.5981143057549552	0.05204464616494882	0.011967292695866645	-0.35650606741460195	-0.27034486022901727	-0.37816060992567474	-0.023387309396064093	-0.209220219213696	0.03811765052626983	0.07743508375082017	-0.18003848652534332	-0.049985549271266486	-0.013286927106353666	0.05135518998406367	-0.13692412609890053	-0.2620669694514806	0.07508796799680204	-0.06012704900786203	-0.0015597222783158365	0.1968152569840222
-0.35895579094524344	0.19219049742204417	-0.09661989743324936	-0.30053512240914726	-0.07700298588815961	0.5832911326957514	0.13776326943328931	0.5251416753985217	0.09097960957932016	-0.04630839671849958	-0.03664333401216444	-0.1969171931317064	-0.12891027873174957	-0.0925783028805611	-0.5238509986885228	0.28744310851065225	-0.02049342266374062	-0.1562003728320443	-0.1014401833723128	-0.08113607657745474	0.24899634018450426	-0.2152931841904912	0.023155469443926883	0.137403770964315	0.2771772977644779	-0.16474568595995123	0.3429790760503521	-0.2617200114488408	-0.17762765408744702	-0.10707190597415409	0.6185091066883956	0.0166949217520034	0.06142097539659134	-0.45932616322024095	-0.27044501795396014	-0.3424005428020205	-0.020416932735972743	-0.2151774931396851	0.08453379767094034	0.07353938497234483	-0.16243800400665784	0.03397297832397219	-0.046932957956804744	0.011163393450508171	-0.1385281345770403	-0.2292175814790499	0.07555015444357543	-0.005801630685212078	-0.018065121396113066	0.20451827826558366
-0.37218023371120373	0.22860260131149207	-0.08732692225408349	-0.30882749074600835	-0.12685538223201817	0.5301470115936566	0.17253513148987396	0.49497251124324304	0.08653351693862912	-0.06096781091598642	-0.05148981224383224	-0.2065028701729074	-0.09424547137478505	-0.09369131406159512	-0.4563386789403275	0.25916654781290954	-0.018815012773961873	-0.16721271022836157	-0.12932142776133218	-0.06321532182364771	0.2136672526258756	-0.23843314297587398	0.01751763515369708	0.17139352133034724	0.3119675898723365	-0.12439965454716906	0.29950462080237455	-0.3460270252248987	-0.15081695666796657	-0.12858188468746054	0.6356543464503935	-0.015991389990896374	0.0856625417551549	-0.5400328386893922	-0.23462919613888739	-0.3373684721562395	-0.013831081650739357	-0.21107555882557855	0.10686072847638162	0.0749447492045798	-0.15702591154220819	0.12883230098466644	-0.0821846530596225	9.404096293948172e-05	-0.13700577476023637	-0.21285309154692014	0.06224279312074662	0.07324387461869646	-0.04505934905009852	0.20200368918066816
-0.4201828907324435	0.2972333029406274	-0.08395988830158521	-0.3608555976254881	-0.16246404347743013	0.4553926617460986	0.15892515081630812	0.49743500160988524	0.08288543187722869	-0.0700286385722179	-0.0436718056907552	-0.17673601373440473	-0.09403688846801846	-0.09205915735355005	-0.4308267967022257	0.2239542497393603	-0.0013784485291944136	-0.158799988313663	-0.1764596950734839	-0.027704018669583542	0.19095549719224977	-0.262273394414425	-0.0060471806596129885	0.19078964038137097	0.3492573659789392	-0.08211681677396757	0.25933573081470873	-0.4137083048441782	-0.11924977755536714	-0.12115066798597343	0.6577265207295614	-0.033783054493684885	0.1284679772348106	-0.6014236972663505	-0.2319467109838961	-0.33526728084013496	-0.012540417810100558	-0.1909134598062843	0.10204790437619538	0.06110591644104242	-0.14013113805010846	0.19049097944698903	-0.12379629530555562	-0.011732933759571535	-0.12812477232333042	-0.21483191036258714	0.05295098830459201	0.1244468432639068	-0.0766775879225906	0.18893673628805743
-0.4404064362701739	0.317684343921567	-0.09537390273819989	-0.3387440101610676	-0.20604863526531228	0.39962070476323586	0.2098712825815472	0.4830267510448265	0.06553533082820642	-0.060088482823660014	-0.06399239238552842	-0.14616269184497938	-0.11308629882672232	-0.09209598623131891	-0.40791735175791927	0.18104410730416765	0.011711014444246375	-0.17240369426381702	-0.19890825294922035	-0.016213216206877594	0.15279017220348828	-0.2861818180888799	-0.019047641160310685	0.21190132018551275	0.37573918327716715	-0.04079068169997197	0.21410736709161196	-0.490935468343206	-0.10643849509973839	-0.08929985312636932	0.689488071793688	-0.06434754755706795	0.15626235615280742	-0.6629890881728472	-0.2599284568349602	-0.351037774831851	-0.01125783232622916	-0.195941783416724	0.1119063861874402	0.05068947325859565	-0.1517181844971832	0.2338159057329226	-0.14021169659950378	-0.024264585402769333	-0.1204263070624737	-0.18898586877652165	0.03581878208125478	0.15239442615397764	-0.10889726068667913	0.1801469970337179
-0.43273781580091547	0.355333729631561	-0.1252863895660956	-0.3423026961389174	-0.2192760110222413	0.38586440616686246	0.2478284110438437	0.43421295892046413	0.03365581026680208	-0.11263472130420982	-0.09570913620060864	-0.08547321663242062	-0.10226191779636444	-0.07446994502194601	-0.389808500811971	0.1466068444851977	-0.0005468254927915112	-0.18423636621245912	-0.22814253692857195	-0.018061614505104552	0.12574499783403045	-0.32699587170916317	-0.008659097680271257	0.22357092161121656	0.40322826835327225	-0.009144784361743933	0.16378373790143982	-0.5572503923488548	-0.07875974965041437	-0.06739638133612055	0.7268322883827204	-0.07134966221905854	0.19051850870449974	-0.7082493274532939	-0.2679628482488544	-0.3499820417867178	-0.027409628600435255	-0.1625531026390183	0.1167944978025192	0.042230588371999535	-0.13193596773433497	0.2553358894304043	-0.15003381171275365	-0.025570569821072604	-0.09270658653900224	-0.14331130886697713	0.03446777554453248	0.1696352214615112	-0.15152319035805376	0.15142625941725946
-0.4253922082558839	0.37529334079225646	-0.17033528069570075	-0.3743903120450728	-0.21818702869188217	0.33582177547472064	0.2759363247041507	0.40330293462715516	0.006606741096874913	-0.09727876321455135	-0.1273227570933071	-0.036650289330793506	-0.10799903498530809	-0.07327182608170894	-0.3560047411824692	0.10911081730354233	0.014113496594489326	-0.1861026614116557	-0.2610495551390171	-0.023446991417871536	0.10501095959403758	-0.3650028892484246	-0.016099479528780405	0.24501056034797317	0.42681454005077535	-0.0037016711685928564	0.09399686046687264	-0.6290426528032682	-0.029528649323545986	-0.030141815601034582	0.7130943880721834	-0.0746031101767833	0.21093729929999197	-0.7382734865905003	-0.25260242730182114	-0.3214798182616617	-0.04142066033127413	-0.1681985526737542	0.11522182526920222	0.05124530816219107	-0.12078004986512167	0.2823888249275567	-0.1479293852675541	-0.051676391557214096	-0.06283959744995633	-0.09227201188176655	0.009336613022743039	0.1888936972131439	-0.1683443701647597	0.128804311057995
-0.39509946892566383	0.35431370481451974	-0.18499372714098156	-0.38109103320885335	-0.21943358973541	0.3164622004652499	0.2727663183262815	0.3628890953679242	-0.03441880032305642	-0.08273498348302473	-0.16131465038343795	0.006042008955302608	-0.10748335635167534	-0.08467166220519588	-0.35145944053892864	0.06828039135221892	0.008565505262322854	-0.18751380006905605	-0.26232436145733407	-0.02845230760168426	0.084616831357155	-0.4125254118223567	-0.033383375373277714	0.2700585591230305	0.43590666849307314	-0.010505419493404366	0.02891010778202695	-0.7087192029541556	-0.005789709120447135	0.018003576000000097	0.681243317416557	-0.08607428114018614	0.19644452368954088	-0.7707307866507178	-0.22661512658222777	-0.2786378630469314	-0.026261214085483604	-0.14428172490017827	0.10614270865842208	0.04474155434479244	-0.09571122763022713	0.3541048760123554	-0.1549733074645842	-0.05431483305094846	-0.06968508507562994	-0.0331677350087823	0.009272405720722828	0.19631696423013684	-0.1946166539822649	0.1021693827510094
-0.3782969239036089	0.30054121602624806	-0.19231734979220177	-0.3679966713561851	-0.21751471463320268	0.257640721004437	0.21719473614151555	0.2867320377692314	-0.03412600541362064	-0.0740983579429115	-0.1832465327404282	0.03627233177828644	-0.07803194342106282	-0.12561227170265726	-0.3561270725538579	0.05101691888281853	-0.026063598098515765	-0.1849991965984313	-0.2702922747369838	-0.059319319133370074	0.09453094744662638	-0.4484298692300583	-0.041101619808442943	0.30123008153263964	0.43636935156822665	-0.015146501786363249	-0.04701502890464168	-0.7797739382033615	0.02826042983472469	0.09000420667452574	0.6454959065409022	-0.08928293474983788	0.19046916782016954	-0.8024300381099858	-0.18710072675042463	-0.2326248556564908	-0.051201208823937916	-0.14819864537761782	0.10161012141922579	0.039793652812130764	-0.06603790248595465	0.4113103733746148	-0.15983696802920017	-0.050807836282879146	-0.08491598144803489	0.030716620720783384	-0.010689166902380018	0.20787997769857838	-0.21765637011154282	0.09093483573571419
-0.39946601636498513	0.2728714235241643	-0.16501762585615548	-0.35042630227726324	-0.20131497347878402	0.20379904098527288	0.1724425136971262	0.22455488744429605	-0.013317698995782057	-0.05897009129221213	-0.17985636666712357	0.021448063274321697	-0.054433929758286405	-0.11647021104418646	-0.3534529182952538	0.028710182472673457	-0.06307482478125377	-0.2054455780248608	-0.27146363210057006	-0.10240966429082639	0.12946431340550066	-0.47456286584465035	-0.04446602478771146	0.33480095365800533	0.4166238994800559	-0.01473294011724948	-0.1093306607385803	-0.8284858541135769	0.042797270589435665	0.13124829867621893	0.6184811318160521	-0.10715270956936454	0.20394447255157006	-0.8028762277460594	-0.15085524281095933	-0.19056892066514444	-0.05489852051546309	-0.15729524042071558	0.07761013472727699	0.03663097648293865	-0.031008394923352906	0.4842263248875672	-0.1631270484591174	-0.02719800793307019	-0.1338118980749145	0.04803635023250254	-0.015142075957194967	0.21974954117555376	-0.2379031566848548	0.07681119422314053
-0.39355928457332773	0.26328832965696114	-0.10247407015809382	-0.3344077391472912	-0.2136385698227639	0.19623190195029414	0.10603570738660303	0.13535546661040776	-0.026935114887439004	-0.03860547907682348	-0.16039943444729868	0.006552861449697342	0.016921010329422233	-0.11397210354347358	-0.3106731141233434	0.01651868048323809	-0.08333340344585245	-0.20423430007300816	-0.24578103360536135	-0.10451774708878711	0.15022464042601102	-0.5059043319515022	-0.016446622117506002	0.34977693313455255	0.39302077595513174	-0.05002237447375739	-0.1809237821136489	-0.8643371844583252	0.057934763698636246	0.16960199443001736	0.5979934543064307	-0.1290381254076714	0.19464808527967392	-0.8023681679668199	-0.10021898082680607	-0.18143207774169243	-0.04223212541468015	-0.15719950582610207	0.08362895327898737	0.01808575123873865	0.004544182181841422	0.5141009121482475	-0.21328619132550464	-0.003227647205235405	-0.19702039170305893	0.062035329786292705	-0.02028290522968738	0.21890520731584245	-0.23356703033468174	0.05915356555447114
-0.36981049343983063	0.2885772147628653	-0.1015038606035588	-0.29277121329605504	-0.2342999480011625	0.15379041058906906	0.06448854858998697	0.0705105371179676	-0.04917337701520251	-0.026441333423927786	-0.14525218102535037	0.0017307215013103922	0.08533018915860899	-0.1237458030639353	-0.24325597801937132	-2.5889374461537938e-05	-0.07946943823197344	-0.18640004746383637	-0.27222296359219295	-0.07628609779244981	0.1671490177553749	-0.5221933683708085	0.006001150965807489	0.32039565519538954	0.37705825351991945	-0.05814938028854331	-0.217938167264715	-0.8632078030863324	0.044707239699106796	0.1846662865688329	0.5938800290770152	-0.1455028738141057	0.17966109416296097	-0.7734530729500102	-0.05880013265985764	-0.19692643717780794	-0.06259883360169816	-0.14807224587817422	0.06095207495061823	0.018353959783923384	0.03487227608845669	0.5172773656681795	-0.25211380717927845	0.04735529755232962	-0.21754784585906645	0.08990218305490993	-0.036620745080097154	0.1630206122256503	-0.23158754290668196	0.03549831208768173
-0.36768154462106273	0.2885158391284442	-0.09197767735524341	-0.25973433087525316	-0.21340867446069542	0.13846719591526097	-0.010787310357940772	-0.022635314663468513	-0.04678100110900955	-0.021166581053595986	-0.1208840196270879	0.002906358425213311	0.10753574805968753	-0.13517172630917518	-0.1809191955428526	-0.01907267814723334	-0.056213618818076905	-0.17157872290138806	-0.29184275829251405	-0.036819891212305576	0.20128832001379698	-0.5488447063836188	0.05767034346132317	0.27846859511781036	0.33637724360393995	-0.09707881559833545	-0.21643002868022038	-0.8603321239281657	0.04911202363203111	0.20542062477044315	0.5807889078150643	-0.1664050192550218	0.15179519112925924	-0.7421752073306819	-0.02259819555732403	-0.20146788735735904	-0.07397807719087153	-0.14758875449266368	0.06092000804612681	0.009591671565670364	0.07305883758865409	0.5446418003451668	-0.259515029777607	0.04984120611689917	-0.2327041637056145	0.11861490641403709	-0.03251360030624379	0.0716483611044532	-0.24701281585181648	0.02466116171271506
-0.33935037468523843	0.18625128983649786	-0.09707805032059602	-0.2134052150092241	-0.20521894416725922	0.14530139361138153	-0.06455187861207026	-0.10488515857545999	-0.06576614722740444	-0.033923199442649064	-0.10444235868982518	-0.00021815888817382779	0.13997590343633823	-0.13046164335810745	-0.12150305472500582	-0.04181940939053798	-0.031707346126752835	-0.1484267043495246	-0.3113949843920984	-0.0521499538821944	0.20150706871932883	-0.5569178927513049	0.11616708323352332	0.2692373088255996	0.31601971218819325	-0.12103753067422027	-0.22806852263988517	-0.8517001902916486	0.03855318750573872	0.19470447618146686	0.5692252145830783	-0.18779921338092326	0.11023578103372629	-0.7306015888379486	0.012837317215211952	-0.20012959802277425	-0.07578926819365472	-0.147580028545747	0.08951810999949338	0.010521299373867397	0.11192377431511176	0.5856367686402267	-0.28612588864493754	0.05450795738770882	-0.2516395830000191	0.16521227679171258	-0.04527334232589217	-0.0013090874567008941	-0.2527883665436579	0.0227737430456114
-0.327150763833416	0.09966195015226056	-0.11579128639302327	-0.16811437590142422	-0.1487886634256203	0.12439964257721152	-0.14241234811731268	-0.20074511360060518	-0.05808077196344817	-0.03260454209628139	-0.08024499463175769	0.00875417695420289	0.14128962875337495	-0.131991576322089	-0.051126562494633	-0.08049104163592369	-0.02430080437539628	-0.10996563433693322	-0.311609492804089	-0.029188543134161332	0.21573805246717165	-0.5626654884268882	0.151888816116065	0.2362574122025697	0.31604241413186934	-0.1405394897364536	-0.22796103382040717	-0.8234738162618573	0.0358199558487954	0.1726900528715545	0.5550900710852611	-0.17757865926708646	0.09169732179584522	-0.6916449974547734	0.07090992738606439	-0.17699594399730056	-0.07848533195655663	-0.13963127175439383	0.1428370068892457	0.006206903997705395	0.17117351385704815	0.6352098376678736	-0.3191039865003081	0.04950462519056048	-0.2774512792197629	0.2155351915482555	-0.05078668007787359	-0.04311220219799779	-0.2539365585185235	-0.007820998486078395
-0.3488748512282366	0.03380886763244972	-0.11022356844767382	-0.13189520003053182	-0.13581082707952025	0.08629806785233436	-0.2237926714704191	-0.22543556989837227	-0.05647221735793997	-0.01273237492997148	-0.053725216425881406	-0.03054457978744556	0.14937063177737378	-0.12732811967460678	0.010425696679900042	-0.10309971301254575	-0.01763321789005159	-0.10116986766803786	-0.31520003360786936	0.0033687936169767034	0.22018888070013148	-0.5460103803810845	0.16902402984494422	0.24425073470211256	0.3041204010951717	-0.17386757987681115	-0.21512840270608655	-0.8008274348777936	0.02669952404509668	0.1557182925534341	0.5128278719382088	-0.18782112815428834	0.08765526815173111	-0.6665577691784208	0.11498368104461394	-0.1720627680528277	-0.06701921676272485	-0.16632961985833158	0.20884045582520167	-0.0060020460681706285	0.20931286242941063	0.6457533166337696	-0.3615921085061615	0.049441595054542015	-0.2963937686496463	0.2712252087278525	-0.06555648209795564	-0.06246449282293165	-0.24486037433625177	-0.012644155604218573
-0.3279684270038793	-0.0019535889708582653	-0.10624434181269246	-0.07840981627540557	-0.11077684192269348	0.08160657986323269	-0.28465327354284764	-0.26452588966529567	-0.04543328111528194	-0.02610453254914229	-0.031411994095499794	-0.04013582542578244	0.17055272331988197	-0.08520696758274109	0.07170363846403895	-0.13926902308192693	-0.019037415422900588	-0.07526848365782718	-0.32110041850285487	0.036289089153101216	0.2462304775401865	-0.5264097558666184	0.20787821438817575	0.26788840182965407	0.28657878384694724	-0.18638310035272287	-0.18375991552041288	-0.7954791939008855	0.008063494415008796	0.12789381117477389	0.5091900195386359	-0.18179309071117628	0.07774003594639549	-0.6095971054811848	0.1393423300629626	-0.19149878772679468	-0.04430053598004346	-0.15863623892643788	0.26607848612909757	-0.021452557329469678	0.2331429665313721	0.6603826032275465	-0.41223542987553285	0.05597151714605829	-0.3393189558646877	0.30871291372853416	-0.07104010407379555	-0.07284358901703628	-0.24873008256641133	-0.0271004583490027
-0.2984905611870497	-0.010778088491513054	-0.1332626267144103	-0.039498591410175164	-0.08879363242426289	0.07789336055156638	-0.334284353522581	-0.2747523764740644	-0.036588724558672084	-0.08206249406319784	-0.016632116084536918	-0.057886391724656414	0.16306195517383923	-0.05716106891410282	0.15431290290181573	-0.17320614157458647	-0.0522582494852214	-0.04132846313495412	-0.34204093348120185	0.06872961520946229	0.2525303458695553	-0.5133179419765902	0.2500681890369647	0.2815317099009797	0.2643233699398744	-0.18483046279929752	-0.16322034741197194	-0.7394752606928899	0.00654342244772573	0.09312002883252177	0.49069862891945987	-0.17043655193021098	0.10946622457076567	-0.5577351547083507	0.15496693515404808	-0.18813251484200866	-0.042581836308365484	-0.1935259779505319	0.29335626814536203	-0.019232858555067362	0.2768659892875001	0.6890712586331599	-0.4475148339890634	0.06865444111570054	-0.36918229585155105	0.34287825973875696	-0.07131019925336803	-0.05987731645780679	-0.22942282723006419	-0.06146302216116857
-0.26043523399143226	-0.024478022058559597	-0.14173386768437923	-0.02812702191846142	-0.09287336565427841	0.09048259207923905	-0.32018982919266775	-0.290632643640273	-0.06274294068350235	-0.08603500073363489	-0.004014596852269273	-0.07069018756781648	0.14593457654063827	-0.01983039768563939	0.20261665868837583	-0.20424493221530474	-0.045647948530663715	-0.011821844496223264	-0.3453202653461672	0.08168512660019318	0.2549210780813729	-0.4996597673163331	0.26354073734005523	0.30570921042007815	0.25370209096065205	-0.18023629093558752	-0.1382820663840731	-0.7080745416218763	-0.027816263225220423	0.07180270679866872	0.48214055597207955	-0.1471227339205559	0.16864893477710538	-0.47505567168994495	0.15373455966888164	-0.15879546591629973	-0.021832284257152158	-0.22672429843392855	0.31949497794556275	-0.012454828125850772	0.3021919977345482	0.6897613061436464	-0.4835423813918438	0.05996384596147003	-0.40074018766446	0.36104939504894873	-0.05948544290445997	-0.025686419816349032	-0.20452413361767047	-0.09939809438939402
-0.21267630490392744	-0.049515458198530406	-0.14867836983616572	-0.008948324065288029	-0.09384356977791582	0.08370119159063213	-0.2936083715847705	-0.30456216494777605	-0.08443243732504431	-0.09653309780233281	0.021711349690688126	-0.06196804083961639	0.1146963367897815	-0.01575195359656254	0.252409906021042	-0.22931400182935763	-0.04829389418675196	0.04368566593391418	-0.3418901377717994	0.11545594409139967	0.24382822975465834	-0.5014346679989277	0.26245105478237213	0.32172291473703657	0.24498166318846737	-0.15053105430479258	-0.10963418257664263	-0.6614173817049251	0.010090696111411479	0.08842407788766889	0.47750679811707153	-0.11590934303955065	0.21053087561244305	-0.4288381173564608	0.16463578451411132	-0.17537381402649366	0.016262904705331385	-0.24252420286156434	0.34032034109286374	0.014102672300746277	0.3161881459466752	0.6622446140200134	-0.5047353994802993	0.03528376590206701	-0.40593787758580274	0.40438911856409643	-0.07217089548375438	-0.012705612558439031	-0.19038430008463048	-0.1227252402553423
-0.18625678418330008	-0.09312677534487737	-0.2135803234071517	0.010703380589094532	-0.07054743834609037	0.04392001606767682	-0.2972769729317531	-0.302178614057798	-0.08470818752660289	-0.10112665069167086	0.031423165745424364	-0.0445803614540977	0.07557867532171669	-0.0037225561375229047	0.2625881617191078	-0.26675579636929136	-0.06593783766919745	0.0552008249026282	-0.3609871192352003	0.1438527438946149	0.24419294071672382	-0.4762956602113448	0.24480804419326238	0.3410135024483575	0.24591427649771722	-0.1211094310643396	-0.09868032194983492	-0.6333786938857977	0.016691285910419802	0.0831897358590737	0.43927969455687227	-0.09871947750938884	0.2608978352266707	-0.3598567927257418	0.192164643261086	-0.18754428402124093	0.03650328612492841	-0.25648006784458033	0.33415931279080013	0.026605316791666285	0.3525669492889814	0.6629681861059082	-0.49458077623849384	0.014679214437620125	-0.4148587920778308	0.45844950580847754	-0.07783175083872437	0.02230715522658741	-0.20122461596006316	-0.14525525448938975
-0.15760994252607222	-0.15221685759429818	-0.20522831646982326	0.00957361914977579	-0.019861069803493454	0.03594031246613351	-0.28563455830155965	-0.2940805153748375	-0.09312378207271056	-0.13628915669171676	0.04761561295359758	-0.013048445343423119	0.01000360228007262	0.019075109407777534	0.31508099744634915	-0.28643526487517007	-0.08367079837350315	0.07379073983174697	-0.37716214456248276	0.1608743465899388	0.22377487282916592	-0.44184226433854434	0.2565734816233608	0.381064269424656	0.24602909594361771	-0.11916224436992318	-0.09005105248365716	-0.6400750114714717	0.030502338403455648	0.09250281354048961	0.40691724323480327	-0.09751375148802995	0.3055568477424614	-0.3155473052466588	0.22686421448947686	-0.1394634783307219	0.09068927391414235	-0.25464114911827973	0.3431185270630473	0.041492711469409985	0.37948701527319406	0.71439488478217	-0.5049614466729576	-0.030976034286018687	-0.44262526672301694	0.49744309232840067	-0.0976691539686642	0.04873520143642649	-0.2054636648546353	-0.1539550287564019
-0.10564890894248886	-0.23666888106810374	-0.20013616547357022	0.051517420094585355	0.01221013096533827	-0.015346369704617255	-0.2600489761542435	-0.288167645271891	-0.09613643713078401	-0.1499556170836491	0.06267907900111064	0.021409901147806807	0.0008834785407293266	0.03624621954368505	0.3387185758490726	-0.2913004037074424	-0.10541346542148497	0.11672902040216279	-0.36539230169960313	0.16472962014871517	0.19568902450069023	-0.4084415208297788	0.2278562089145681	0.40368572386949514	0.2620026200899962	-0.10866206031431185	-0.11260132053869772	-0.6019355414106341	0.04641040525690291	0.09160788827638987	0.4063297709155858	-0.08535918416755076	0.3510080032840667	-0.2587294723979474	0.2474691261643151	-0.08261572158657841	0.12224052558447536	-0.24797179304004985	0.35604985485251084	0.07952735312592654	0.40968017960183883	0.6768515508968515	-0.5106505440830226	-0.06974713155371712	-0.44564147774582324	0.5396014341460131	-0.1250214646292644	0.10940303372873941	-0.1949625621573942	-0.15946049215326027
-0.042139282373456696	-0.2857439039125612	-0.1759008279036019	0.1050921894293205	0.0423880232529289	-0.014170733455639527	-0.25075968350256855	-0.33250167167044553	-0.0992218703859842	-0.1697790002550312	0.07347475993796482	0.034784084418026565	-0.007828269940116258	0.04242013234479033	0.37211504023816644	-0.28081487558297524	-0.1309185843530538	0.12177295996237507	-0.32383855729584543	0.21387789036450683	0.1876441691943344	-0.3830680802325213	0.2009847043862802	0.3977434976646893	0.2538803012185099	-0.09359966521430155	-0.1343726412073845	-0.5743146594169837	0.07618748228671388	0.10498535246995107	0.36328427534291047	-0.07126702009258332	0.392189626227098	-0.17795256595547287	0.24679269863064301	-0.008768350991604007	0.12036669804733605	-0.2654580626158266	0.353515175184452	0.10545862907598362	0.413149087352239	0.6563526698920127	-0.4580763421776538	-0.08355073134176819	-0.43456759296606046	0.56161625896173	-0.14408307374636528	0.16822892329736266	-0.18173436404074425	-0.19365137175568392
0.010925574466643584	-0.30872684909270304	-0.13593884153473637	0.12299015735257583	0.024018565640721756	-0.03143597316288111	-0.2344736529761405	-0.33533686767475857	-0.11216354418742994	-0.18876194588018333	0.06128047436630614	0.06182041902664028	0.005716581218618351	0.059104440263009414	0.3893850882943832	-0.2791441136959718	-0.13660585815223203	0.12307695011841906	-0.31539853693099273	0.24123248129454974	0.1558857979314578	-0.3279752953609007	0.2014057757737841	0.3827147525182906	0.22417096605087744	-0.09055504453293291	-0.1385517974187268	-0.5518429078115373	0.09241695083861619	0.13112970924751047	0.34001813351211424	-0.06843243374653098	0.3752425785636516	-0.12207124362742364	0.23776108465101337	0.053847407097665	0.12860275838817586	-0.28640186654687527	0.3451972990020326	0.1383524046809046	0.4196098037928124	0.6760888668063136	-0.380806119882118	-0.09807161407770972	-0.41865066538332635	0.5750711102257761	-0.15698821081356354	0.18662985182684713	-0.17191838269682447	-0.19056844024740605
0.09274959336716879	-0.3641110323087337	-0.060559058234231425	0.11911015593350031	0.0430807216818946	-0.025485686412338726	-0.20168598737148877	-0.3611420112784923	-0.09718590414436858	-0.190904506141447	0.054139211991360216	0.1119323307210149	0.014581161980872948	0.0742002667448965	0.4172678032830689	-0.3133764551944993	-0.11433526562444699	0.14703907824248613	-0.30438546627569985	0.2395185951497086	0.13749709033807805	-0.30443321998597866	0.2078834790128154	0.36308903515511864	0.18908930322745224	-0.07752923238354038	-0.14070747092216787	-0.5612484350467897	0.10257271762176409	0.15001744893924407	0.34670300900736134	-0.0661035411330306	0.3572835722180417	-0.04131876474372602	0.23977585163971882	0.10375712258899872	0.14706133529120158	-0.2818585656530238	0.32151379871528146	0.1598115155223381	0.4217232035361615	0.731446321949193	-0.29901641210240093	-0.10799759989790281	-0.40848563511591757	0.5695589563526038	-0.1562591130203756	0.22017857905387644	-0.14804179195029757	-0.21017859220465135
0.13147766838951663	-0.4120454027916819	0.012557330498226665	0.1472033624392144	0.03999591676164319	-0.044673877816268213	-0.18887839709261103	-0.3431907490787831	-0.10276684025811478	-0.2086736185168955	0.04772840364995274	0.14878318519598538	-0.01121533865226399	0.060342563391310264	0.42735323945809645	-0.3300386392542568	-0.0995662695155258	0.15124083786487597	-0.2933960393639277	0.24782676370407275	0.09288353961847216	-0.27413110380362354	0.18770645939768665	0.33231000815125045	0.15234577081176498	-0.07964276604008651	-0.15727625887216384	-0.5208273534858856	0.09151728952695723	0.16677446541790703	0.3284622732443847	-0.08284597314888763	0.3366477892865575	0.02629401461571391	0.21627942999261732	0.17415345341235164	0.13619594543901686	-0.3009247200625242	0.29827365823845486	0.16383707092676264	0.43389544179929584	0.7718266730284349	-0.23529006256956034	-0.11576165205266131	-0.3799200070927418	0.5976027336304709	-0.16465700361352847	0.22699271006253308	-0.1043223461123842	-0.21731782469421987
0.12348163027433738	-0.5112991480379909	0.08578113805291805	0.13266242773831766	0.04139083568609507	-0.06279658840155569	-0.15923644269278808	-0.3593599321939493	-0.11795743916343257	-0.20438622960692898	0.046772368223704	0.19391573688283636	0.0033670971879876804	0.06492409939401184	0.46651557328538873	-0.3353142402930087	-0.05537216738178398	0.13922111799828268	-0.29967443953591955	0.2543998106739457	0.05521144930533387	-0.25197051222867933	0.1880616167116665	0.2986544403609438	0.11464926179261103	-0.07501171445315045	-0.16807036338883813	-0.4975053017434331	0.08058963177948707	0.18874181667014267	0.2960785610193346	-0.10896121590414491	0.2922251290177767	0.10937168217037203	0.19432746949535928	0.233700393328821	0.13537827524099233	-0.29436782441059234	0.2904089013586313	0.15525318386752393	0.4021980487409199	0.7590705720855941	-0.20293760500870867	-0.13020563802266036	-0.3389226861745459	0.624927862716626	-0.18649916035530528	0.23130687289814764	-0.07186723262264302	-0.22847791368306775
0.14945230985434574	-0.5582774178075682	0.14346267016557973	0.17632457261710283	0.09273001464441763	-0.05326074930421641	-0.18415052317927766	-0.3890510643909248	-0.11824374085081986	-0.2378042500113248	0.025269090512863447	0.23429363471516157	0.0025606331625865454	0.08371658906956596	0.5246717327111031	-0.35513414366701623	-0.009004444409522406	0.1101618618033556	-0.29903841704314893	0.28334914210229345	0.020629025174794903	-0.22558320882693925	0.18158236430050126	0.23564073034825506	0.07907356974872568	-0.08160310598002081	-0.17711362729310548	-0.45545820477658044	0.07796572938882154	0.1958583432674627	0.26546174173151166	-0.11743363268152733	0.23418277134792045	0.1821265810974482	0.1696306067101746	0.2461148892099129	0.12073830245863748	-0.2644048236615175	0.25704398434195735	0.1321544814218161	0.3975438480127683	0.7924233340448809	-0.19453156617978928	-0.13521401263069027	-0.3023940329822748	0.652780126363539	-0.19767865985085345	0.21553276082109854	-0.0406149869160944	-0.25493697336229576
0.19275160505072947	-0.6026462674382763	0.1915549971207536	0.23524440499377333	0.13839151465192273	-0.04085741370352178	-0.20612375455749032	-0.42643464102446266	-0.12234551039514865	-0.2410098640825069	-0.02251656784295338	0.27495619392964765	0.004846624710617641	0.08954452289393862	0.5658119474415331	-0.3722617247493155	0.013640329342644369	0.08252870642984643	-0.28775162961318146	0.30402818483556376	-0.028180819483032905	-0.18661325956222977	0.19425940631134891	0.20279071845101332	0.03879866267904538	-0.11960151816251655	-0.20063676006405834	-0.45562304223116323	0.05701270964569125	0.20794693306202258	0.24645449446631815	-0.10914075165122097	0.17655597954581587	0.238788205769383	0.1418796590948483	0.29415061432879674	0.059002095110374596	-0.24162157427908207	0.256239523303195	0.09975828728081251	0.39780476156132993	0.8434044352396745	-0.2126270085443335	-0.13366221068191483	-0.264307213158033	0.6483873383572247	-0.21216616199759053	0.21051168309511548	-0.010402697400580769	-0.2723195380820229
0.2510846558609132	-0.6636077756064499	0.24438407271749915	0.2820104397971444	0.17340120472635978	-0.018172858533969362	-0.17797534894211584	-0.48997957065205766	-0.1013806373369746	-0.2379374152859944	-0.049852735851019625	0.320157822738113	0.008118253386513074	0.06326105128432523	0.6547278145388994	-0.3890003218990844	0.03194993630906518	0.1137555983114106	-0.28662488461132274	0.3108112039200757	-0.07299662426467897	-0.16671238725644627	0.2200818793269291	0.18263829146545266	-0.018523491889244004	-0.15298033208827072	-0.20838722662133086	-0.43711718185973786	0.05946405620644847	0.23809235406919854	0.240895327834181	-0.11078877017401338	0.11633603521792815	0.25567681514103313	0.09803380054957446	0.3470113733940996	0.002941109007678219	-0.22407002511555527	0.2559453443098175	0.08762336762786074	0.37259057320652256	0.8794838626654992	-0.2436931846605101	-0.12173564834449466	-0.2041485707134409	0.6672624129762112	-0.22841007876983851	0.19250583410249128	0.019843067099622885	-0.2897156406247406
0.26051369676720804	-0.729768798160554	0.30187660962581	0.32263736734283166	0.20567564928233367	-0.02592907238538379	-0.16989259567994128	-0.5636329013292556	-0.07630924597769437	-0.240500884402094	-0.07688275768326465	0.35668331203757225	0.011986853281486635	0.06068019684990731	0.7332461497316383	-0.4241501367824097	0.0479651735240325	0.1239267396834807	-0.2839936308139305	0.33146949082540855	-0.09480406499844024	-0.1569475998169488	0.1963176172036994	0.13697474547944627	-0.07183926855818408	-0.16025282302145888	-0.21760229083749133	-0.3539292675154364	0.061558436126708596	0.26376155103619536	0.22251024172991102	-0.09302622613233505	0.06472547020845494	0.2762419351447983	0.0779514509179163	0.3889867798429524	-0.05218758789300372	-0.20653719515433977	0.24351035643335125	0.051239240095558136	0.35832978410942584	0.918389132426778	-0.23584278441483467	-0.09244428353397835	-0.13169895387674516	0.7122387978689151	-0.21595704601108	0.19561229561138244	0.047734424343299164	-0.3182102965972585
0.27477178089069426	-0.78398535771552	0.34118431302268026	0.33034357201720577	0.23408459434084222	0.023543707818333953	-0.15897049515805056	-0.6164899400950266	-0.06358522450879009	-0.31209501817947427	-0.08126011089895428	0.35182709757813957	-0.020240000048325473	0.055688939582027266	0.8160935240125318	-0.47984546961205227	0.06595339181405191	0.07541552254051806	-0.3340971842879272	0.3346614645407882	-0.14044667735365585	-0.1345732727887564	0.19558306635384504	0.1187663951864368	-0.12984928328834394	-0.1562893800234852	-0.2055107076425721	-0.30629858738404364	0.056023477368889095	0.30007444303830105	0.17998284079304055	-0.07059634533035941	0.013128215137806543	0.27090400493487266	0.05431422783140237	0.46902303221965835	-0.09050770055264272	-0.2214058522698097	0.2392203622976985	0.012853864187646146	0.31176367338580463	0.9954369878587975	-0.2480376658665044	-0.06593002651643701	-0.07630113540157256	0.728869972768296	-0.2067780550164915	0.17684535694239872	0.08111009991201426	-0.36190915849922367
0.2737202269982793	-0.7852022517820717	0.3703362161065385	0.31813083278643495	0.2787488812531849	0.0032507832215900715	-0.1384873072905642	-0.6427594297370061	-0.041773091841041096	-0.3280631949079991	-0.10376883710301824	0.3828391453704851	-0.06590343265848067	0.05364517294840515	0.838812030471327	-0.5424583555672975	0.05525812705380386	0.053275380325068886	-0.40022181003149787	0.34433796531163574	-0.19756604673329198	-0.10292984573115231	0.17208883389568908	0.14951254511908982	-0.1726060366928352	-0.16076820117915952	-0.19591627947711748	-0.23425221612093186	0.03755341746833136	0.3396652288715817	0.15866598806715226	-0.03054030204799211	-0.06126439404960478	0.25331769543435	0.0453000325865455	0.521543310956172	-0.09854414352698324	-0.23857100435882747	0.23609732464288474	-0.010733924428692643	0.2973960339783447	1.0371317816655048	-0.31359426847538485	-0.05284623088171719	-0.046040841517908195	0.7606179039326638	-0.21948897826105007	0.16240711580770986	0.10230757605052124	-0.3702016904364597
0.2961503912806484	-0.8369319300945737	0.40065460675622144	0.34538370363315024	0.336296792215396	0.023647505469754297	-0.11355793655835508	-0.6510153553602974	-0.019791547245860776	-0.3560556835022778	-0.11201974509067765	0.4221529108072712	-0.09716203873737254	0.06801621419827757	0.8830496564854148	-0.5644580972252754	0.02625325532713508	0.046304357861639146	-0.45979208241825154	0.35354666796349743	-0.24068179415341312	-0.09108370238152234	0.14735273768370152	0.20172620488590817	-0.21156519149614667	-0.17237288411803237	-0.2133793607702253	-0.14975898498281554	0.049465302056316204	0.37857455692466235	0.11074167475773797	-0.026457772730381655	-0.10751481813983006	0.26496969670981013	0.03416655794434694	0.5610624042069501	-0.11367314958785295	-0.2513523912097998	0.1957780719912951	-0.04338619098161471	0.28552446751879096	1.0257753317459588	-0.42015291509451347	-0.024369215428559826	0.007409154632857939	0.7712440779968067	-0.22092382573760036	0.1569513184575561	0.11509390436926374	-0.39081979485090246
0.30393661781913683	-0.8654195688532527	0.4152914524718049	0.38676019112479626	0.35592867672727724	0.024124200675811648	-0.11710607433901236	-0.6787634770065902	-0.025061585064786014	-0.3897037812519392	-0.1164035434890162	0.45621164416117815	-0.12236815335669479	0.08142088694292446	0.9427621692469929	-0.5697006547656441	0.016344262558083526	0.03844859572047944	-0.5101900828676169	0.3772809792973118	-0.27577503308747386	-0.05611765350810997	0.12383481953589655	0.2110228394307812	-0.24386277526229677	-0.17215575308982084	-0.23071744370148553	-0.036332374019608496	0.07017713880359773	0.4032388994462484	0.06616315618062851	-0.020092564783605927	-0.12351255794426794	0.26322258977065827	0.018463568546784527	0.6011288860512025	-0.12742157618493338	-0.25625429683921375	0.19077842331711553	-0.061557623321213416	0.2825985084384929	1.0245013978804451	-0.518327398419496	-0.006537989948926704	0.05363141970432289	0.7958518403483773	-0.23842535660726855	0.12526303266162792	0.09515955098639135	-0.41157081607288787
0.3218098038609475	-0.8854951353647923	0.4197883879477118	0.43583621065034767	0.37477274425830037	0.012076762481785009	-0.14535123759627175	-0.7445982788642352	-0.025936476157317246	-0.4041190281385666	-0.1105266111103566	0.48276722321706006	-0.11468198505203356	0.07444783471074479	1.03971501704557	-0.5680340233159387	-0.03180942107989539	0.03254510383535331	-0.5301746833024399	0.38223896537789226	-0.29354969866995845	-0.03329456281662267	0.10494338233646112	0.23466497134577174	-0.269930282088435	-0.15707116625834844	-0.2454841361431143	0.015437684686618778	0.09768859730331603	0.4063113952891252	0.026068450142764932	-0.00026245146364652116	-0.15788379441145556	0.23775021985309874	0.009240348484655457	0.6321616580176527	-0.11852063195884435	-0.22120517793264755	0.17703705763593472	-0.09067706148032176	0.2631703886344067	1.0129968810861794	-0.5797276494214334	0.007394191316602167	0.08051469758687622	0.8250330714437164	-0.22921558855881904	0.10468982734753393	0.05849440025547592	-0.4486804503120507
0.36033922593489576	-0.8591696603917262	0.4221291722299288	0.4773842406073707	0.388718625031449	-0.03344769051023265	-0.17868172203290333	-0.7877400210656657	-0.01188727276252021	-0.40203903984166545	-0.10727716485821892	0.5146482373338965	-0.13119734056841117	0.08476830141654419	1.0723451253726572	-0.5730349502743797	-0.07999062423756616	0.0725936208448978	-0.5121042387479519	0.41516075970061905	-0.3227086415449956	0.0029506008336977947	0.07518247205066293	0.2770796403314138	-0.28370228908868633	-0.13873162376174913	-0.2617650449461446	0.08239775964074839	0.1152840230736519	0.40620653229490244	0.004114441724376905	0.0032953224034472095	-0.16078522663143308	0.2035338708013211	-0.0008581629998002417	0.6395691280149834	-0.11775751993840851	-0.2079939240062557	0.15533473436145623	-0.09245257777717827	0.26388106744287	1.0032174830681297	-0.615957910113114	0.02443249768512253	0.10299613192722352	0.8200386106186187	-0.20260192719088083	0.09899486813727414	0.024262880911520783	-0.47088494143873716
0.37844644952271445	-0.8846076309487154	0.3951574670192611	0.48030491094575983	0.37865229454775756	-0.1003905414723307	-0.18397280882334713	-0.7919111384114592	-0.00544663169693943	-0.391347583241251	-0.10472594672637528	0.5624282592019241	-0.11102918557217176	0.09610034643585598	1.114731707965174	-0.5789518017036317	-0.13769891662570752	0.09990302378653866	-0.509199586065902	0.46094282146967247	-0.36264432080938996	0.017241095115804884	0.07230417974676676	0.3125718593223179	-0.3011811267311294	-0.12002881779979495	-0.28525181559023755	0.1547460608949276	0.1368390123913476	0.40944788081642247	-0.01770674200012328	0.011970126936861154	-0.19464100546776958	0.15351074527446693	-0.003986277452725651	0.677484072149738	-0.12399483090629966	-0.1624781439827671	0.15055955401871626	-0.10012746845477269	0.26061964808584975	0.9843864496898519	-0.5794184751966364	0.03823231566501248	0.12399694305698039	0.8105891471878415	-0.17368401963870736	0.08564540806737747	-0.015782127440257837	-0.4891388496745764
0.3253598627222569	-0.8791050610945529	0.3843106944872044	0.44845417377623537	0.38682174258422153	-0.1593075949357499	-0.16706862629778746	-0.8210356540131795	0.008308612243163097	-0.3966199715692516	-0.10523189356431144	0.6140032800180594	-0.09044770484696718	0.11711325151292036	1.1455179604337566	-0.6006933910304906	-0.18141030391914	0.11966873108883261	-0.5289290474341704	0.4956752288915459	-0.3843694653068467	0.027661154972162795	0.09054926648337044	0.2659516311529286	-0.3165747646523679	-0.10557479948743635	-0.306504252730944	0.21871147995387008	0.12441762707810693	0.3995426053017696	-0.082794087090346	0.021022692544730916	-0.22195515103746183	0.1366898976443002	-0.007962103664587699	0.7169085090435499	-0.08772769212594012	-0.12063143322134699	0.13214060292150853	-0.10588242284964197	0.2484300155861446	0.9400390238539664	-0.5209524625923022	0.04568121713967849	0.13178230256356022	0.8515036939398651	-0.12546720127138808	0.07888148783598073	-0.05069653647188811	-0.5122860655658699
0.2960598008378085	-0.8514010766300405	0.3889688700014803	0.4401407588192301	0.41614435928296284	-0.22659003421947227	-0.19292687945745482	-0.8015549983740744	0.010102917698974711	-0.3948224794984405	-0.1030061571562356	0.6471496915412032	-0.09307901098763499	0.1592156232379495	1.1259739768623738	-0.6124919851719623	-0.18717690694600148	0.12807373194260155	-0.5630882694439173	0.5346069523925904	-0.3976561012179388	0.050619704781744435	0.09796995464116709	0.20031514263680994	-0.3345272783496137	-0.1006813291990865	-0.3321824567952499	0.26587833033682307	0.11945565905318893	0.3723745146949795	-0.1307473823675082	0.04300363749888183	-0.22380025811252655	0.15034180949344217	-0.02088390174344707	0.7348965561687539	-0.08022734763910742	-0.0746133370009966	0.11844524627720673	-0.10630718751396177	0.23689763673972092	0.8952613659670086	-0.4415938559104006	0.029670301988259602	0.14092980349423923	0.8670483991902636	-0.06339381036148059	0.06855920910035442	-0.07071457731648542	-0.5450660578704534
0.31454744555593245	-0.8453144825729082	0.36160666770066235	0.43891799745338184	0.4204229071351303	-0.2984464669736912	-0.20373052590183502	-0.8039332927004578	-0.006147016270609674	-0.3751938770171706	-0.10028736427552136	0.6576146765872902	-0.10450671711193896	0.21153773704890563	1.0630943826418113	-0.6120066587894583	-0.22104262444681605	0.1070968614609823	-0.5673098340546477	0.5181522160329975	-0.42936733650030856	0.06312432995544465	0.12586325982091154	0.18207229171351313	-0.3436220175154342	-0.10089437319683903	-0.3681001866974685	0.2746034542570698	0.10102379853482453	0.33296574755948183	-0.17801081729267518	0.04364192250172964	-0.21473336645248814	0.1888883021573904	-0.06559343922119909	0.7429540340665005	-0.06338877396203593	-0.048071567499749356	0.08367914495558289	-0.11683771034911165	0.24027211863445128	0.8218243866779193	-0.3816125979307635	-0.004838697481868057	0.15931318204908207	0.8535728759826584	-0.005420135281391103	0.05208214614166773	-0.10063786613084243	-0.5610136133531938
0.31966793452521036	-0.8425324036423975	0.32722302935435044	0.4215238138854963	0.4449121049981672	-0.3696208897266664	-0.22165233773756737	-0.7752606400175008	-0.022881813952038605	-0.3121351659041515	-0.10358622359463368	0.6916564389784973	-0.08098473403920772	0.26267239104674833	1.0125727955851214	-0.5774315942561368	-0.23784441446440524	0.10684201428097699	-0.5692626216540148	0.5308896145313338	-0.4612634698929473	0.07161144131781769	0.1337133631305064	0.1761740369002502	-0.35979177377034255	-0.11613646501953094	-0.4039602066933311	0.2756375236751256	0.07904466435277435	0.2771612922959353	-0.2145118712292689	0.043754625081480994	-0.2266367539642983	0.23621357869803083	-0.10410916492603577	0.7050152010818195	-0.055364606577652985	0.013586778682260875	0.06577744696995366	-0.12878330632310955	0.25233502169628363	0.7539133749019578	-0.3357935611634161	-0.028216574931128946	0.15214896815464685	0.845402489059602	0.05542525117946577	0.023414434998791384	-0.13970652076249707	-0.5721503188296035
0.33544227067982874	-0.8420842977993918	0.25245471286374277	0.39959209578570415	0.4388058564689358	-0.4216500913684239	-0.1936210263952422	-0.7540134929391437	-0.019279357891228664	-0.25597635644683325	-0.09088921377636336	0.6835362310835575	-0.03737798286686445	0.30468859264110026	1.0423834117337702	-0.4914027429543936	-0.23047859036973545	0.12045992072292167	-0.55249028637249	0.5149348733822854	-0.47482164208824174	0.07868851622296745	0.1602652900915899	0.11697054943719125	-0.3837147327555966	-0.13335339067011492	-0.40842758292527365	0.28223542840425164	0.0577689256911134	0.2231167050362033	-0.26055101384118684	-0.008352338291363021	-0.21294533078177805	0.27452329265191766	-0.1482642060135245	0.6922638210428949	-0.037030600277533576	0.09301348938658646	0.04844319377249824	-0.14749843743303748	0.2592007753598623	0.704322146729298	-0.2876455091271954	-0.031731135315520353	0.15251855378507856	0.8333203343553575	0.13157861359188303	0.00818999879911311	-0.16979048950336595	-0.5977614185051576
0.3252399074681237	-0.873523913438536	0.16657925575266425	0.3755767066862875	0.45086492827327274	-0.510526284457464	-0.20272190302987694	-0.7575624047982371	-0.038868185450796844	-0.22808835032460428	-0.09146283503211258	0.6720211677204173	-0.015109317033845843	0.31301283973880734	1.0394301642426467	-0.42612871950903947	-0.22282254766688667	0.1210443768638491	-0.5190215861355709	0.5440679718247824	-0.489687233056998	0.07194101423749513	0.1621305189468333	0.03676984308459151	-0.40610731879157413	-0.12851602240989832	-0.3890467011134787	0.27622473670640146	0.0025586999969214818	0.1976678619271726	-0.28281196255892976	-0.007732618822931793	-0.20334402491135034	0.26468364066027195	-0.19423515020106413	0.6824264953909566	-0.029455560260010817	0.1633514861224122	0.03992733931017555	-0.16284215072159322	0.2559256891026793	0.7001441465190443	-0.22886011371517	-0.05088347244610116	0.14297444106092796	0.8687001669881133	0.17619748823508918	-0.022532390202685184	-0.19031846594807364	-0.6032651589063625
0.31511815066341886	-0.8644046409747096	0.09446587844727897	0.3382886016150138	0.48790565216106546	-0.586954347246974	-0.25643402815861877	-0.7761217802130436	-0.03459225757487606	-0.19564293519723436	-0.0973580287616107	0.6644465497591485	0.009861303242679666	0.3061199729446675	1.0152423485340365	-0.35587812835920857	-0.235878453674989	0.10990244772014916	-0.474933527417555	0.5667063546182558	-0.48420825051180805	0.06766353844217794	0.1595102415178827	-0.01759435597014552	-0.43214045836759335	-0.13718896627857097	-0.3645180024825908	0.2618326316619198	-0.04872186304562784	0.1754158738802038	-0.30139611785479753	0.02498908734638377	-0.1968911245702047	0.2494893786025362	-0.2478674345661167	0.6899120536719174	-0.04032586737283665	0.20998984007508992	0.0037168330732002056	-0.18869818264539936	0.26513345247596576	0.6747842020800089	-0.14828814403783797	-0.08119214365195611	0.14034891204054636	0.8751184079258458	0.20387348860008866	-0.0289355856395574	-0.2020759964040113	-0.599030281732716
0.29357392273777017	-0.918149733718551	0.045189278327851204	0.29263940001005373	0.5286195068271112	-0.6163437884180145	-0.2783735666040701	-0.809631316614188	-0.05182124591699431	-0.18315919561812838	-0.10540806189004699	0.658774403233662	0.02764299218903346	0.3298485119838311	0.9598593984579222	-0.31375603205608366	-0.1908751934188785	0.11202103380215152	-0.47714606887669114	0.6075216269075276	-0.436517150919235	0.08422806373621675	0.1657063667177521	-0.04371579788520585	-0.446450541248686	-0.15337988814297715	-0.3234121747238658	0.28983211754382865	-0.08644704601182204	0.15846124677986273	-0.3133049091120149	0.06866875907895019	-0.2026794421881311	0.24400902165087687	-0.3018655123613953	0.6743994565116646	-0.053413624879503074	0.23704200486474664	-0.015949938872694264	-0.17924656205762185	0.2850486109040335	0.6289784572138645	-0.11862637725411265	-0.10220513039780302	0.14140110784801074	0.8434734389418972	0.2285670863181934	-0.033671254736905784	-0.20259932199799766	-0.6105017406503441
0.2981931543782707	-0.972646412518505	-0.0014489469499586003	0.2541194977056309	0.5640296623431458	-0.6216491890676746	-0.3176741667651119	-0.7918414084862254	-0.048427170526373506	-0.1747940113315853	-0.1179493131276363	0.6349910574519297	0.07054170270832191	0.3269792236941945	0.9452703907582582	-0.2670589601408643	-0.1371784326486783	0.10672730748700257	-0.5024648637991469	0.5964743863956125	-0.3810644614354777	0.07956413104515955	0.17689951435547463	-0.06506154078894484	-0.4532070972181881	-0.1631864344097421	-0.3165072452174873	0.2797053040407265	-0.12955175576691075	0.1232006048696406	-0.31792467953085113	0.12913786243565933	-0.19771846498980045	0.255401558497115	-0.3421506912068891	0.6588908408263993	-0.04914017414953605	0.2671776909152003	-0.0419255257239605	-0.2019836077319944	0.32264848965360793	0.5999573497687859	-0.10272432184284659	-0.11012675789260784	0.1475199680015739	0.8536742480135736	0.24906842478935368	-0.06878444407645203	-0.19421718583163125	-0.5910700418143364
0.28776292023092914	-0.9872916158046129	-0.005476352947802329	0.22990948992588356	0.6305272564091222	-0.6148308719975837	-0.3526822147694594	-0.7495284934054276	-0.04033672172172658	-0.17825378045085177	-0.11027632318415885	0.6079316529408959	0.04581760352345384	0.31723522335849763	0.9268240575464948	-0.21378519943805227	-0.14166439516987878	0.14042221562696108	-0.5043105655664684	0.5731410399196799	-0.3567261312151949	0.09165153328159167	0.18389284059068883	-0.06002471936015363	-0.4603893547965954	-0.16335800529605407	-0.3136625888336102	0.31241478353950713	-0.16850458784359715	0.08899906908891844	-0.2937502495448002	0.14344415727729148	-0.1856112606369966	0.261949426243288	-0.3875642358817033	0.6317811060696321	-0.06132631679437748	0.27935322510687915	-0.07299277932316421	-0.22178128192927438	0.3634296500274303	0.5497780446691731	-0.1046129096782821	-0.11235928531038301	0.15635501455786774	0.8801373172995757	0.2639954020396702	-0.09375241373702495	-0.1763103006881476	-0.5571368731332036
0.32667246978707	-1.0247689798402777	-0.009926674331114748	0.2074349247213123	0.6611479758465795	-0.6228083780190238	-0.4033072211567127	-0.7130009028044276	-0.045249655854152665	-0.19365301554665487	-0.08400575870737204	0.5606383529796741	0.030818911769225098	0.30632465651534463	0.9137231768666151	-0.15504490823239245	-0.11513515696977654	0.1360276798941197	-0.5068155658413748	0.5615973697316636	-0.3248467520384061	0.09523754782702808	0.1676803317090052	-0.05082806899481964	-0.4564237880067624	-0.17157549241937556	-0.30656056619164324	0.3753534447823396	-0.18010929670994397	0.056899505454494084	-0.2532001125851814	0.15305645927580386	-0.1927542611396337	0.29801315645724014	-0.4158870986220656	0.5767044635216427	-0.068495097420843	0.2949281822796589	-0.09670695230116798	-0.24725988010849917	0.39946429597472904	0.549934492687745	-0.11031804914718095	-0.12123771026994863	0.18527152656278925	0.8815540411237842	0.2865905353233202	-0.14000050360206054	-0.17765934257115315	-0.530959646314413
0.34562642770853236	-1.0245332464347154	-0.008937199911743543	0.1842689071481953	0.6521168190824905	-0.6137403885222946	-0.43529719524653687	-0.7023782232386493	-0.061886596444601205	-0.20813533837656015	-0.04944668934414093	0.4913037500407304	0.016971011623346022	0.28997801746810503	0.897380752843714	-0.11731542873465935	-0.10034201107826864	0.11029603401796548	-0.49297297769537163	0.5631487558554077	-0.2953237825284295	0.07886315224286365	0.16406711176074307	-0.008879577937485396	-0.45008523070204565	-0.1623104837164753	-0.2996793387653313	0.4555382002300837	-0.19844895182301395	0.046153202434585	-0.2202995366187094	0.1472069927784248	-0.20154688739358556	0.3048414882510475	-0.46324573534649466	0.5551942238137462	-0.056267158060552755	0.31514954117143246	-0.10818550989584756	-0.2660138468448792	0.4406190597011822	0.5622980767268474	-0.11958306730820203	-0.10093066104750899	0.2094421189000184	0.8775488520592034	0.30295734805546803	-0.17992203553235736	-0.1802625805472092	-0.49834456930807675
0.33981557202574775	-1.0653469814626182	-0.03176916088149213	0.16892711657773857	0.6343336578261712	-0.5578118643230151	-0.48340627631070526	-0.6836893029510898	-0.057901323773241954	-0.21221933765613313	-0.020385360780394348	0.47098499977704333	0.02646434840104448	0.2490697394758389	0.8777055526132669	-0.08448774570021754	-0.03447683476945769	0.10403696640930189	-0.4903129939141845	0.5870715987670968	-0.26834335966360817	0.05320051085524317	0.16019797113659276	0.05482658001956118	-0.45259589977380854	-0.13182185135652127	-0.2973896564736319	0.5132981909072075	-0.1911950208664904	0.019806804902486586	-0.16533294084498523	0.1432417970870127	-0.22707521561570526	0.28808136811725826	-0.4895073811387577	0.5314245612676523	-0.06490936071481566	0.3458346569315329	-0.0903186672411872	-0.2732433414316011	0.4765963046677972	0.6094252486070004	-0.13562512614201777	-0.07019464551944853	0.22556607601439344	0.886659414876824	0.3122078691683402	-0.22451713375654955	-0.17243166579540412	-0.464288329508849
0.3378450463639075	-1.059937855480931	-0.02672864660330875	0.18663769451450424	0.62848779824737	-0.5134535855463983	-0.5048642203645961	-0.6799679354960219	-0.07131411259462966	-0.20934064467588973	-0.013849945574442038	0.45620567780710386	0.024370098906975026	0.2148241595957847	0.8045158989719248	-0.07652550172104193	0.009890808825198268	0.13405765119794816	-0.4521710773957401	0.5649337002619014	-0.2403306647250553	0.017247735268652607	0.16264134847155431	0.05616601625425096	-0.44059490143615143	-0.10262643681266911	-0.3012792178073804	0.5683226469036403	-0.19069579445782464	0.007782902530688837	-0.08440890862151287	0.12328253821583994	-0.2099805486307477	0.2731341170322249	-0.5090410406250767	0.526526961728715	-0.06190725601582612	0.35596282787464295	-0.08976934722511727	-0.2774205985018542	0.5397191194713103	0.6433674843505488	-0.11941972998189405	-0.060472877339955475	0.2692924008067364	0.9163554568742607	0.34319972563965184	-0.263223036342661	-0.1753506844603688	-0.4320769257698641
0.32729808709167485	-1.079537707732597	0.012676206754806203	0.22996467822309158	0.6270786345156297	-0.45912134759888995	-0.5638504437933797	-0.6807782004780492	-0.09325920339428806	-0.2445493793187481	-0.03203717681243988	0.469679694091262	0.018012985413570458	0.1869405393502282	0.7245577029113812	-0.10754023256449981	0.05508034534036591	0.16096039420752312	-0.43136684604341563	0.5848945086786235	-0.21384154154191384	-0.03733376779391914	0.16199680324236607	0.08304376610384837	-0.45724459424340724	-0.08221700749247399	-0.32839977184468205	0.6296359259774784	-0.18066516358186213	0.0001244759336192159	0.016527004482759438	0.16888068985342464	-0.2141864220774679	0.27164862046870225	-0.5108351703066617	0.5095430169084809	-0.08035576424230116	0.36275993128768746	-0.07618273921343846	-0.2717020525067837	0.6057395655984208	0.6452392731441764	-0.09033985242314084	-0.05132846520639189	0.30096994439952385	0.9536116659223831	0.36925664071602327	-0.30393076333794733	-0.1746153506300126	-0.37138021946333666
0.30940023460837784	-1.0678423576025804	-0.002803800171872639	0.22798735243093327	0.6036055917674826	-0.3942493634420686	-0.5944301420130664	-0.6629230973081025	-0.07951266178330038	-0.2745478056585237	-0.027936966450651624	0.4745588458674688	0.018582243251246695	0.15507037486975567	0.6690930240552382	-0.13565054316100175	0.10429254764649291	0.18245729588031917	-0.388875780564056	0.5776629737591825	-0.17600462278129544	-0.09347803082921277	0.18307770718372604	0.15547438932935345	-0.47013274961386103	-0.06205099640170708	-0.37696291369858514	0.6509710498911463	-0.1673823163391561	-0.005503137715835863	0.11585872650735554	0.1659590508604712	-0.21203034643167853	0.300525492556975	-0.49456316890652535	0.48602739815353935	-0.08603929799990374	0.3403197528711673	-0.07675576085456723	-0.266369435549581	0.671379699167366	0.6348759887711	-0.07834476752240138	-0.053352993175305986	0.341873414970961	0.958440751199008	0.4180706400560162	-0.33547238081082703	-0.16138492084771658	-0.32814164354304665
0.29113590928013977	-1.0615540097298766	0.021400608689647698	0.2673182585789621	0.578088751041743	-0.3576548587452719	-0.569325643575191	-0.6158230847004902	-0.09211321792861635	-0.31837326962395607	-0.00589014500308987	0.4698014077143749	0.03314109881316596	0.12795599892199236	0.6057965829100168	-0.16335298340042864	0.14707262384749586	0.2186406080530726	-0.3406810946813801	0.5344588722762779	-0.17315677184788028	-0.16772895038975352	0.19999402673102232	0.218943237068658	-0.46496491408148966	-0.06938221277844976	-0.4165087094069132	0.6822881849483086	-0.15553787341904365	-0.014637725839775748	0.19062537742849348	0.12683947132747747	-0.2430193795552778	0.3030517006674131	-0.4782969737513132	0.4634546183626275	-0.07913136634268206	0.35646247084268373	-0.044280351884219624	-0.23332881273213796	0.7390804285472132	0.6415920787112203	-0.10143220692223198	-0.03251018779670918	0.4027187842359856	0.9695250870891485	0.4949623227650024	-0.3711854568050038	-0.14372575059093864	-0.29490874952387397
0.30716307645999386	-1.0013315576440067	0.02820317006944567	0.32541332479106044	0.5358532803570311	-0.3176337323533006	-0.5266599655318489	-0.5456979582076193	-0.07566435727898861	-0.338521261770887	2.331007724659939e-05	0.49764704510673763	0.04642794563940198	0.11143458796313546	0.5738948777732942	-0.16591715887496933	0.1697769296218533	0.2502233991080238	-0.2565485652032191	0.5109438570874392	-0.19847886950713506	-0.2277308323558001	0.23966051520153425	0.23868138589759041	-0.45704176110817774	-0.07584420578639764	-0.4657060352957366	0.7126809637858988	-0.15321956608592552	-0.015504893252463537	0.24080043706719115	0.09044790894075168	-0.24462789238444488	0.30555015360867166	-0.4530644848718689	0.46006330071582174	-0.05210586770425506	0.34092392238638813	-0.02440584216575048	-0.19382691256372833	0.816789702254247	0.6643287251245599	-0.07683535562303782	-0.01216405988993803	0.48482837279112945	1.0115855353278875	0.5546192023496894	-0.3989890140445135	-0.11527536110294001	-0.2327098371498797
0.33923282734563126	-0.9369393851213701	0.02896396022274909	0.41806641302942416	0.4971621627975872	-0.28543147987033096	-0.46783845068477115	-0.5243646646015844	-0.0427023530814533	-0.3092454671453324	0.020902479268255093	0.5563932257630823	0.03646516237874772	0.11413873650918663	0.5584325732278155	-0.15131989400746132	0.23435510504621737	0.313645654324503	-0.14295685802849506	0.5332664692088487	-0.2013608412270403	-0.26530373883571723	0.28381509617748846	0.23940522265068043	-0.44299960482004763	-0.07226986255547006	-0.4951286680625865	0.7652758299455621	-0.11238706096130753	-0.0022795461294995044	0.300189860158452	0.0916798196705626	-0.24220938238930212	0.3208714027417835	-0.412410609473687	0.5051795771912845	-0.03274684671574741	0.3580372072357153	0.007821396848098457	-0.1380152628987672	0.855197419047987	0.6796662183738361	-0.01881414555909608	0.019506062253916472	0.589287001698058	1.033384497348362	0.6069571106800942	-0.40740592591675356	-0.08234043949930932	-0.20539875612008057
0.3788208508667049	-0.8637494720051965	-0.01606035100341787	0.5070441274897456	0.4393181615175757	-0.24462464257450503	-0.4033781138068514	-0.518804816467437	0.0010132643598934122	-0.2723059665513358	0.0420749042697871	0.5925347470314575	0.09740455935538743	0.09338554584515754	0.522344929734268	-0.13395584538985697	0.3166763644267738	0.3639540005681461	-0.030525139608269736	0.5783074519981941	-0.134072370751191	-0.2937944213212017	0.3124249792497203	0.24595195401675837	-0.41819085965013425	-0.06952675380550291	-0.5149031078018249	0.7831234013337601	-0.06591290225274378	0.010612342739126058	0.34378925820353246	0.08972660691719235	-0.21110055981627956	0.39048066473454063	-0.3485694949706185	0.5630630311709455	0.003297142093616423	0.3848418376371206	0.03576282436601084	-0.05495071237105129	0.8970270170311128	0.7198007225667508	0.03153750201329686	0.046663226658846466	0.6852890643656946	1.0515330724124579	0.6707796889142439	-0.38761627299516155	-0.049859661854639165	-0.16645450072347678
0.4095740304380048	-0.7784318184763711	-0.056800448703167104	0.5779759638297604	0.4190591353242489	-0.18087801292819686	-0.34269297183673536	-0.48085411773732123	0.022136821413418665	-0.24528574844196088	0.05723289966281682	0.6269142050632622	0.13111710901838067	0.0917578629014312	0.4987203777979402	-0.10109896016371907	0.3886732266966442	0.41697129147278356	0.10807234858135369	0.6230301082899008	-0.07822089435410355	-0.31479855280925734	0.35792614929605815	0.3463276818853424	-0.3989547431313717	-0.061076559124905574	-0.5257437415696369	0.7872857429084557	-0.01998538987556866	0.045366952445211675	0.39790373936566803	0.11915350271691647	-0.14353917589782153	0.4073391500351332	-0.29198763818406037	0.6561199911042943	0.0036104418430313564	0.3982805879565675	0.07854565181048274	0.020832158196897654	0.9489608649159281	0.7436883794024404	0.08507539414388257	0.10217260684761727	0.7642877933101707	1.0583558076304096	0.7147261273816977	-0.35692427472696786	0.0008013799751493799	-0.1205303899352373
0.4702209402836708	-0.7110855453488946	-0.0991963443348057	0.6291268965143217	0.4060620250901513	-0.13718459197101124	-0.31099792422561107	-0.4608208239961312	0.013152825336513102	-0.2433485510348631	0.02385222452722043	0.6955686436377512	0.14895422472753808	0.08080769321054922	0.48341800843061955	-0.06283490914479764	0.4557378468874539	0.4721499160089211	0.19938473390472117	0.6815524399168866	-0.04193410632064156	-0.33698241811993296	0.36561325665164157	0.40653493474488256	-0.38831450802917983	-0.058738440130612024	-0.5545389509619884	0.7757057811596961	0.01794527942242478	0.05723261989573677	0.4775012031426028	0.16516407936292743	-0.1071653986347226	0.4389209318306877	-0.19590154249431643	0.715657426854664	0.028759888469267074	0.4238066889194281	0.11215037350422277	0.09230306061533784	1.0113983467985528	0.7363004010968464	0.11652657967207088	0.14382418133136113	0.8396578664477126	1.0758086922862657	0.7618863482644174	-0.306587970523987	0.06051963682921868	-0.09304294799320813
0.5530245546065367	-0.6149668420241274	-0.08524359396955158	0.6694424341714801	0.41813858379949265	-0.11224577571699476	-0.2683312338833924	-0.4501987945928262	0.013931534401143076	-0.2579265752177312	0.005414705363024838	0.7302424418038814	0.17240850510446865	0.0721852974606991	0.463077268420112	-0.035082397679226884	0.47702853390563915	0.5085312420929189	0.293414176390277	0.7403518892982965	0.009384708117929127	-0.3542553868547608	0.35977572511121236	0.4202093610317615	-0.376824914630412	-0.07364531106271974	-0.5828062834436303	0.7728103867891398	0.029733081879284758	0.07733736471262409	0.5197589263100801	0.19500268346150848	-0.07672247633441921	0.48260961373585676	-0.11909943775914986	0.7683773187662074	0.04999800548845798	0.4502540967435797	0.14310748425756475	0.171511961604357	1.0538493787320788	0.7091217484419131	0.1673698434292711	0.1541422145975892	0.884450652756365	1.0724793167611182	0.8033128995278428	-0.2600993974626017	0.12471494971900574	-0.055636958501672815
0.616057981427564	-0.48785790313784627	-0.07893398951951915	0.6762610386502039	0.41319821403164847	-0.113827895178792	-0.2777085965373389	-0.45353136488901546	0.04387038498865149	-0.2660185144727407	0.011410873620688515	0.7236587689615085	0.16035386276383354	0.03315557553370462	0.4868471582762738	-0.011068861316654147	0.5141214065103201	0.5272286258430839	0.3690070310241863	0.8040482689271174	0.06574959386224652	-0.34567608803701805	0.3362119860365508	0.4435035101189113	-0.37096785681954947	-0.06712898888159129	-0.6094809293169156	0.7730247897238777	0.047113800777292235	0.09130520655244449	0.5134321291808324	0.24754761151261842	-0.08395636086377896	0.5057407700579872	-0.061539228702860146	0.7972739651844026	0.05209474884132449	0.4893360420488082	0.16364006262472677	0.2334183773956433	1.0814652390280322	0.6820492569424393	0.1649839517699872	0.18981348977589801	0.9372644051347059	1.0730070476279399	0.8145011651773529	-0.22252984404605475	0.20883814416129187	0.001855591245253327
0.6851667433899558	-0.3256718547411313	-0.06481753940547495	0.693040644228274	0.4181984477297632	-0.13368412329161034	-0.28667480871439166	-0.43513891868916243	0.052483714614452025	-0.24020977240323038	0.03224277813893862	0.7355013188704974	0.1677041547560015	-0.003542484172662583	0.4973746533797397	0.0005951838298383416	0.5395233693647583	0.5248905007840299	0.4352206120928924	0.8455906104855406	0.1219753264049365	-0.31767478481641404	0.3028373641643919	0.44884299001810674	-0.3253884310535337	-0.04605210046853318	-0.6326438722805264	0.7468592461923604	0.04611403073988512	0.09135294601201303	0.4955192589217237	0.23622794192583624	-0.06681853741051066	0.5260880486319979	-0.007484540019570292	0.8311948477330804	0.08264896737786954	0.5160020869876853	0.1844333588675363	0.28430639779447525	1.086311024847556	0.6905197996622581	0.21274072340756126	0.20904398427514187	0.9947336296217657	1.0620797390013732	0.827513353328101	-0.20099206327407457	0.29100941224630616	0.034987690018706205
0.7797628401384673	-0.1480176386259709	0.025038864417802613	0.7449662982738942	0.4537522613614498	-0.10670654701583922	-0.282517916694324	-0.4563015609000861	0.03256768630274944	-0.19483127747501466	0.05346031941901271	0.7509555017790481	0.15783510657167452	-0.0251476967589212	0.489340163732395	0.0034704844938439868	0.5573534767816907	0.5429336393929438	0.4538282773064336	0.8968396147119313	0.17033495460614695	-0.2895837288631511	0.27067308103329557	0.4557160567577273	-0.2923282977308185	-0.049592457449126125	-0.6401878421575995	0.7589336550227082	0.05124460293448454	0.05078188836967227	0.4629721734421864	0.2520373834771549	-0.05052959227784563	0.5751346291964523	0.04171903102953083	0.9005410966370893	0.10539281985192772	0.6027779723608112	0.2228648467938501	0.33880370422669837	1.0951226966052168	0.6772831798052323	0.2803195004508935	0.22362033353077967	1.034392870383379	1.0590216827354393	0.8516483262930759	-0.151538411681872	0.3399931341765629	0.05780039861101778
0.9033616800570821	0.00497172755346964	0.06965742834920916	0.7785706887665399	0.5221979221732431	-0.03472667660185515	-0.30162551125990344	-0.47647103117125444	0.02835874918691216	-0.14972637466894093	0.06890082865148461	0.7395292707987899	0.1445250804397919	-0.029870292085128414	0.4828869062264052	0.01941004854833266	0.5577087032348562	0.5507073913463926	0.46263154089553427	0.9769816275438232	0.2455757900376149	-0.2640050190075262	0.2398649124607445	0.4596775408942645	-0.264734443184648	-0.016415210078656105	-0.6350900655880817	0.7519136586942857	0.053994958452410945	0.03610573694686917	0.4575058833862301	0.28791500032326967	-0.029178702633138633	0.6207648519330301	0.09960584136280812	0.9351195647321271	0.13710470203653488	0.6749867012260757	0.20624582498787647	0.35814748703981947	1.0824380738305261	0.6778642724456421	0.34862439941180356	0.23282147278676013	1.042570382936701	1.0643645850707208	0.8606681468553177	-0.09946322898220865	0.40516714403540216	0.08435619218906829
0.9751587435096818	0.07389083095265334	0.1074571572502627	0.7896347607433314	0.5780325887191012	-0.014669224786369613	-0.35604157694034116	-0.5163736801860571	0.025654298677556097	-0.12516534134589233	0.0569267534869957	0.6998182787663104	0.09061384016832996	-0.05648859957512368	0.4694931648780846	0.003933816297736642	0.5268174807578798	0.5404335807316919	0.42664950250571676	1.0434638570488894	0.3044965915834109	-0.2490758305568354	0.16880963594439458	0.46071932463235654	-0.2457483711124445	0.013975779627356485	-0.6396618514143354	0.7393016692270316	0.06108028523925294	0.0409201011667797	0.454671469320368	0.304064057460513	-0.012610652116632587	0.6630593654094307	0.12804918368534804	0.9649656002828803	0.12861107090021198	0.7391157048894574	0.21267593644501986	0.3416205007578015	1.0673188543097525	0.6750635735417442	0.37992537293454787	0.22116089762333796	1.0531393232019464	1.0367436881767196	0.8568065637039988	-0.07812100597429299	0.4284791233734918	0.09275542678569265
1.0160935650135976	0.08991348186802003	0.13225425483869696	0.7490637165615677	0.6227716225772144	-0.0013832636171385235	-0.3890747401315273	-0.5492473576885677	0.0021518932637721562	-0.13847927246579497	0.04302771710471147	0.6395440485387489	0.0712051274390642	-0.08596751932105037	0.4134122437218948	-0.04605551360061878	0.44764918610259175	0.47288254035247307	0.3650899525172048	1.0975381844576213	0.34343374318064435	-0.22716018315352393	0.09533278573063551	0.4594541662252268	-0.23885737947140223	0.013417062068200156	-0.6400654798851935	0.7141378445390675	0.05946800786667532	0.04510197063619419	0.44017153348718907	0.29288776010989204	-0.015181890298694165	0.6897172871086112	0.13984602181013922	0.9542099666902238	0.1033486443568666	0.7800236304934932	0.21103215903652622	0.3363534189202367	1.0784119044382172	0.6694733505924179	0.35850776602241896	0.1802997210452661	1.0303046785772119	0.9955399329835564	0.8682197883916775	-0.063695978202041	0.45207340841579996	0.10136265157189747
1.0755011476810334	0.10496240515770798	0.1552222739163503	0.7293085303745865	0.6632576369116338	0.004545641646486828	-0.46501483334088345	-0.5861665086389568	-0.060724728393115636	-0.1522502153297772	0.028417562236835475	0.5970903898311983	0.013713247349164567	-0.1135183528827572	0.34726605282038325	-0.08904438217070945	0.4326339324141421	0.40582700427534046	0.31319508071466673	1.0989001870616324	0.3429658050112056	-0.21406458437637257	0.02303048966195587	0.4684270360317552	-0.25359783881549375	-0.0016607889995042327	-0.6445268147000836	0.6800323876464515	0.0458426834043041	0.045488750256833146	0.43485406975210134	0.2917481918949177	-0.016455073335772556	0.6681243284494298	0.13165921646698406	0.9193194023300185	0.10181340533815315	0.7950091572126745	0.21817053081895782	0.345274690484278	1.0883184439923705	0.6351288199439702	0.3189903416387912	0.16262481030295894	1.0287429768775016	0.9564852648457898	0.8480093567561664	-0.07708639969549187	0.4668166843395176	0.10085756770323587
1.1601394754135077	0.13118424238130147	0.1647203683037038	0.7477708924708004	0.6708243611128373	-0.002824959092460179	-0.5390883682931404	-0.6487608032065952	-0.0893985969867556	-0.14569391697818254	0.004326543692474381	0.542656424728369	-0.021099047014866236	-0.14897311217050663	0.29558912450052416	-0.12762367849030037	0.39940013890453774	0.3591720762539644	0.25173037240457385	1.1107532225810752	0.35957548625243857	-0.17223649088086393	-0.06348014745799077	0.4183605331381214	-0.25696205905819924	0.02925494407146715	-0.634535251706512	0.6764684615217276	0.05451921204251371	0.03335851862908059	0.43106291505208494	0.26648099573737627	-0.07473902656187274	0.6713952245542257	0.1453895341515416	0.8766973272823526	0.12473896230066113	0.8275358174038285	0.2053117021179096	0.3367454160247375	1.0987119861395869	0.6011307099080747	0.2990138949575329	0.13550294277419925	1.0174250583892774	0.9322851770734477	0.8402899516217659	-0.07294401057155583	0.4900989825245154	0.12247254817424746
1.2335517385653738	0.14133925522254004	0.1730897652217013	0.7576450102307137	0.7024514072587218	0.008519806318848053	-0.5749140183714158	-0.6901343798004056	-0.07783696820285743	-0.12954588172270012	0.001964384251664128	0.4892759851693908	-0.050634340346950454	-0.1482105655346513	0.237711883774893	-0.16706717587963923	0.35784796261132923	0.3365042934287764	0.2587320347312736	1.1072916565976851	0.3957599673805247	-0.1262963720651616	-0.11842704250558408	0.3779947957017866	-0.25128125564543163	0.050195043553593145	-0.6092363945478187	0.6994813394014081	0.06336697929055583	0.046480959458823065	0.42096062915133337	0.23759560158290977	-0.0901614812326614	0.6782396788155203	0.16335260438585802	0.8566135216278822	0.1390528738714613	0.8281730359479539	0.21744832836128208	0.334082748386116	1.1055828338295899	0.5798747322419331	0.29550651754886675	0.09544224892356235	0.9969259988096282	0.9069322309103081	0.8188489037327367	-0.08407891109704531	0.5170906437630078	0.14573422020536922
1.2969531704871953	0.14248096944623673	0.1422787100553799	0.7697475118804116	0.7082178737359703	0.004925726255549595	-0.6201786151367921	-0.7209762995746634	-0.07207581106432417	-0.09797532623770118	-0.037266368334888327	0.4246941798859278	-0.06448563333863276	-0.1381587607705247	0.18412861698426872	-0.189708064667185	0.35029231280118495	0.3341640815964979	0.24748923465893222	1.1179128472970052	0.4299551425890571	-0.07026261777363679	-0.17125952756098156	0.34349687134610846	-0.2390267115229791	0.06079512476077351	-0.5870170011675351	0.7287336519561982	0.07246501835296873	0.07717439730520916	0.4219431066680436	0.24970990085190287	-0.09296530723459055	0.6797776535229985	0.18245079550286014	0.8474052433370696	0.14859715969808657	0.82771799299755	0.23866546542867345	0.33706338271631403	1.1059449843198845	0.564056720078472	0.31140244781039617	0.08972541558668459	0.99488991382618	0.9030781060486595	0.8037738039511314	-0.0680154263826304	0.5426976680514412	0.16563100479665765
1.370946230844893	0.07422255669993996	0.1338992162841158	0.8066916979408724	0.6808576834678122	0.022426618420410174	-0.6160751936499271	-0.741228698069268	-0.055286773805240365	-0.08032926704833791	-0.06755872678456876	0.38572301575864487	-0.05052637074027583	-0.11820624407414368	0.14503728612545425	-0.19995950025779327	0.3295061596710647	0.3155216843207905	0.2104096540451021	1.1253245836961523	0.493957380994535	-0.03208694035204216	-0.1773972592138671	0.3553239580018303	-0.23432002231880475	0.07925287768111593	-0.5484340257653498	0.7448253943628288	0.09212979686212772	0.1150958391003725	0.42500467669733644	0.24946117506564952	-0.08706470213276038	0.7032559793827035	0.22916639060193159	0.8453825256086261	0.15824903987064315	0.8316281676975696	0.2736657945744084	0.35528578681563106	1.104921196828693	0.5409387316198634	0.3486019405294361	0.10722510255086029	0.9960600212479196	0.9020971825730413	0.8133630000098	-0.03870158181659481	0.5514663287076944	0.1906535783854817
1.4385924783808193	-0.046421319208440656	0.07549650567639263	0.8247828944110275	0.6546923721421872	0.03781982394731982	-0.6259083703137434	-0.7643309212238292	-0.04651889020267791	-0.0928976502748897	-0.10164407522310812	0.3319613924671508	-0.07108966889638049	-0.10123969946763825	0.12276966041643207	-0.21587841212579234	0.32485859017453095	0.3438458746474932	0.20933690993640966	1.1479809834822563	0.543111418599384	-0.00039924560878631943	-0.1743727118733726	0.37291657351665053	-0.24109553965018674	0.08868596099058458	-0.5011274123037086	0.7643909963618206	0.1302791246926766	0.14435906604014365	0.4206864754023652	0.29394619404506117	-0.1069360374666916	0.7230459250184131	0.29638093340597393	0.8468721109927448	0.14362112608462224	0.8356285061153516	0.28203804507313923	0.3646148324574193	1.123728963609937	0.512895424290859	0.3661637656824081	0.10520939880098874	1.0097148475807707	0.8978375695877329	0.8206494887369266	0.009348810684820047	0.5623785042169283	0.21562150839787156
1.5099430968614018	-0.18998763538953548	0.04090429076668565	0.8264580051953011	0.6011612543161401	0.008529398272254912	-0.6124188078796877	-0.7406773602921294	-0.021772083485779217	-0.11931310946047709	-0.13845681011922684	0.24107371993365634	-0.08770477407937304	-0.09396221878749111	0.1238963307602627	-0.22462626527902999	0.3200238598629498	0.3379805811462361	0.21463072161593297	1.1665679883225613	0.6104844860665313	0.04070296851124724	-0.16664439141780005	0.36984804686990647	-0.23731750837815238	0.11079028545890166	-0.46646766062021994	0.7611072057789713	0.17952471444037688	0.19207061607501252	0.4088743653039675	0.3095487546226647	-0.1207088663861654	0.702164612352807	0.3393616614575385	0.8379741565685563	0.15748569369493864	0.8033593999701036	0.2924848848711392	0.3868591511211811	1.141712181455453	0.5074211404981528	0.37125289009208845	0.1373484651568208	1.03362467735672	0.8744176489160598	0.8189199456632693	0.04408806186740498	0.5984388735577784	0.2515255379641763
1.5505032424603418	-0.36919013152263436	-0.027010309247675602	0.8334503763528913	0.5167250314734404	-0.050451025661438956	-0.6262510561469087	-0.7388884707556811	-0.003454551166951514	-0.12257871281393737	-0.20712056346894397	0.18461050500025064	-0.11781116047027251	-0.0997843685893938	0.12586830929373038	-0.23514690212052933	0.31891521635536313	0.331527443627722	0.18678288261854545	1.1745002454203546	0.658818157031918	0.09961351922292062	-0.15290103246203118	0.3584885452270218	-0.22827315879577612	0.1276182656609937	-0.4451217332039673	0.7757880864592337	0.2368160161320652	0.22727936647692673	0.3810192254139131	0.3147485611093608	-0.15095162871755619	0.6909981662887456	0.4070378007330568	0.8627730946163167	0.15302503582770915	0.7695315043968398	0.3294942752939217	0.42431489922089616	1.161235820467222	0.4830264244594133	0.3937638362321912	0.17925972380096078	1.060894760070629	0.8692725214254062	0.8130073127821624	0.08776086739350875	0.6265943484306585	0.3096913113413053
1.6086626473954238	-0.47141348056171684	-0.07875384411245227	0.8154203457536975	0.4074649854380725	-0.08512419574879375	-0.6440239875248638	-0.7302561010604991	0.0037497492743301724	-0.12992099101523918	-0.22331838166265788	0.12078824443341443	-0.13714336452667553	-0.10787928509822489	0.12447923577828321	-0.2186959899285598	0.36186337223505555	0.341328287091158	0.19771855513661396	1.2026747515053895	0.7213391091990158	0.1329693310307496	-0.12882164824186623	0.36808107341283075	-0.2224225972334118	0.1281877011259846	-0.4228164498939462	0.8069984737600405	0.3069114872909739	0.22562396709348959	0.3674659592608444	0.31619980977651385	-0.1948579709149964	0.6913054267970349	0.5166520116278721	0.8805141618576044	0.16909230204994322	0.7499603011565718	0.33011191175869076	0.48292150037708126	1.1762308948366993	0.4339911454956072	0.40721539423814274	0.2381626465129676	1.0871103662882093	0.8630500676454211	0.8312828727598225	0.15209012241705833	0.6885757374163338	0.3785259353394062
1.6530849454748207	-0.5741274099312939	-0.14187116596795774	0.8321325298603673	0.31525324219558415	-0.1369074757378584	-0.6826268342445083	-0.7445611383329627	-0.006126265015146451	-0.1536393047396341	-0.2526246271670615	0.07530316077216784	-0.1973511405719281	-0.12895118720448445	0.1693024974496931	-0.21670821697894196	0.3973505229874298	0.3534897927644694	0.21168107941450792	1.198470418435276	0.7939634434607183	0.14446299293337722	-0.11611702840642187	0.37795515380110345	-0.23284639549720199	0.1367395085464529	-0.38789183260154136	0.8315446312889806	0.352176306248097	0.22719359522167143	0.3465698486150052	0.30339579332335936	-0.2468015129495944	0.6782023337741502	0.6016789526104473	0.8982489229562504	0.18689571251136747	0.7170984642752303	0.3537424319423691	0.5354236265003283	1.1988243308407518	0.4034376855829097	0.463421664100386	0.31061326666079025	1.119849700546513	0.8758040605153378	0.8351476535409097	0.19585542148021964	0.7175361740877253	0.44268310611607953
1.6830203150516005	-0.6668324386965934	-0.20711214675851441	0.8216523139245673	0.22237301414368735	-0.20604874990003458	-0.6923524579299114	-0.7602898688807673	0.010206745731099722	-0.18853013718137226	-0.2894223233036664	0.01675519565673165	-0.23714834278830027	-0.14907687045114398	0.1995065731765126	-0.22592921172465483	0.388707989747055	0.3580270637858461	0.20939536937176523	1.2107577865353794	0.8742902334907761	0.15785927996531834	-0.0810536680745933	0.36117702375424615	-0.23155640120538887	0.16131360502561368	-0.34330414087487887	0.8614462908031006	0.4126975632872504	0.21900981210205067	0.3019734261195958	0.31278037463914554	-0.31313753550006473	0.6565635298962718	0.6809777426630301	0.9279010221446977	0.20504087258734396	0.6967949943549823	0.37789996473029724	0.5645382102061302	1.2184673340736516	0.35982919726331464	0.5062071475422589	0.37230716379569617	1.1255929312441544	0.8845445160357747	0.8561704189811369	0.24794117486983244	0.7732985692593713	0.5003043882525331
1.6493528321246949	-0.7783761768977613	-0.2779629873862492	0.8148211982449654	0.15167980100058961	-0.259669870275874	-0.6998073592544644	-0.7421230290590594	-0.002283731479561188	-0.2182077055838645	-0.3167703074799222	-0.03620373822304055	-0.28901929523599035	-0.14535821616796288	0.2088822493987092	-0.22623785865174098	0.38125217963110714	0.3596238626570035	0.205102507148758	1.2121680658446872	0.9316166708198235	0.13808667549209505	-0.031597804693092854	0.3667810084856455	-0.2508432024328635	0.1543422643397157	-0.3222889063341114	0.8603915856941958	0.4286035225885766	0.22532617439176666	0.2778680381184891	0.3223753929107399	-0.35899093352621453	0.6220766104458794	0.7377773336342466	0.9324013732276015	0.20683684349766693	0.6825204804965137	0.40036910528609165	0.6081506187118281	1.2415807111426052	0.32082056006119375	0.5295980735278457	0.43219335662959146	1.1427011766550645	0.8909697138775895	0.8582405048493765	0.30970968025313056	0.8027684728810875	0.5322879873519242
1.593813975250724	-0.8739694708122933	-0.3443975469588062	0.829172935785912	0.0942391473104602	-0.3248563157063462	-0.7292997049456762	-0.7205542140971651	-0.0036665172249673015	-0.24798284607570736	-0.35562938786705656	-0.08492046442214762	-0.34045796828429636	-0.16246829896474696	0.2209639875822159	-0.23302881387416266	0.3839058377729948	0.33459750439516417	0.18501172336626026	1.2122998012986834	0.9812272018128617	0.1222337532449086	-0.014244644210216716	0.3791687642076861	-0.26872292147456023	0.15461049530479976	-0.30832564282328107	0.8698644996233191	0.455762492996055	0.21954283970149824	0.22099512264377683	0.3376670669298414	-0.3954054472687469	0.5933298468095747	0.7822916361264217	0.9329108350609505	0.1975827931264974	0.674065288755745	0.409966869221689	0.6458102538504167	1.247487827428068	0.2963951131616634	0.5673492672338704	0.49165346574400176	1.1483937760599225	0.906094023352723	0.8590448589069208	0.35504076276505236	0.8315933693394694	0.5620738931883824
1.4999173483072203	-0.9221633604137974	-0.39813086714879536	0.8319504223809151	0.04744883567451165	-0.3897278022978611	-0.7575319349516156	-0.7079626800224008	0.0030642567642710948	-0.27461173318935594	-0.377220749740765	-0.10381842690230678	-0.398328968048654	-0.2020385673018919	0.2277798124251187	-0.24525408218850822	0.3629707815764277	0.3288651383482887	0.18747981607137984	1.2143002869952964	1.0379424642256982	0.08682436349969358	0.022213009451256358	0.4056192474280763	-0.2843061380885282	0.14426921113546437	-0.2830124803343845	0.889256699148306	0.4927014272991027	0.22026575729619308	0.1572672444499678	0.32479837570779563	-0.44154882718430255	0.5591181658879683	0.83748391334649	0.929416384368495	0.2071625534763187	0.6574899499530952	0.4061718207857948	0.6749648867959974	1.2520370141802601	0.26555529750068696	0.5696771158075555	0.5684115653873285	1.1635012871647783	0.9046569257379875	0.8651306180223838	0.39915885860527617	0.8519277487893866	0.5881527640310138
1.411821930705991	-1.016972787661725	-0.48197281457179253	0.8057033130714792	0.030258273718380347	-0.4457913463715384	-0.787174629689423	-0.7150601786593513	-0.021722677359102143	-0.301413277383092	-0.411147117007299	-0.1194736096503338	-0.4454891391628773	-0.21778279450680582	0.22446317253465473	-0.24794970883005493	0.35202096125902993	0.3361776090805281	0.2018830625302422	1.2047544362414109	1.0533771085961698	0.0732450295875824	0.028675361802780065	0.40008155802546463	-0.30319155323507835	0.16188220258907987	-0.28381006782732954	0.9145680125567713	0.5252594193525949	0.22204215866505628	0.1094671395737596	0.30431263852656504	-0.4828317804393767	0.5354709651937981	0.8770897615358496	0.9466036412824573	0.22267334970267494	0.6239495749907914	0.3942457207414744	0.7119242670451216	1.2646540566185367	0.2702194040543603	0.5938864784674638	0.6090975181872691	1.1709457977206146	0.8952949205299605	0.8494084890536275	0.40248730460310556	0.8813425637446315	0.6010339226101924
1.3274217369107002	-1.0614244625430362	-0.5365802780037189	0.7921787049219375	0.0042948761539840655	-0.4923893462686653	-0.806598874365417	-0.699447827194221	-0.03761012014998037	-0.31745585995262	-0.445711557356071	-0.15412651231864005	-0.47739337912288154	-0.2225855398586703	0.2090799787826577	-0.23864548577278918	0.3354915723646766	0.29241745287576143	0.20044003043124392	1.194412808685182	1.070103361423738	0.053872604992651216	0.04441027755961209	0.3781608046169346	-0.3054348807255042	0.1684641300483686	-0.3047315848434612	0.9263994411867399	0.549900655307504	0.22193527324085816	0.07072026288541473	0.2672832873205392	-0.47630802820165863	0.5235396425174917	0.9168953445506027	0.9549633259752403	0.2325303498905435	0.6064446126149633	0.3950892197509219	0.7671467074400049	1.2808744182854235	0.23196227608430778	0.5953989529416956	0.6607809691197171	1.1808001981647291	0.889140048103919	0.834373866404238	0.40682789416359355	0.9240646893636768	0.6149810801394179
1.213813980386535	-1.0696411521477276	-0.6087065558882354	0.7769025286494207	-0.03968303059069018	-0.5472584986455651	-0.88192161634938	-0.6804330909865464	-0.043506071637744954	-0.3166905251616064	-0.48268219922708705	-0.16723689920982454	-0.4874839030280274	-0.22801000860543413	0.18777101214747466	-0.23369649906336926	0.34745540273929226	0.29512316303825836	0.2253719020171579	1.1862751862694645	1.0444091195939775	0.033766996854112497	0.05396924832415566	0.3749055686768703	-0.3113609323626535	0.15999094431442315	-0.3185835076627412	0.9610407503710704	0.5651112541309024	0.22310342879462985	0.04772267982911791	0.252872656105088	-0.48065190823629445	0.49199520576330746	0.9722924370603728	0.9583073796609012	0.19427324255980868	0.5796638762588215	0.41192852724861906	0.8027489039059613	1.2979691261024495	0.18767072454076955	0.6028970112406211	0.6992306126937212	1.1787129117162813	0.8933062398058352	0.8039863545302058	0.4312144758769473	0.9499682127498374	0.6372651490510646
1.1131719626408354	-1.040102269823703	-0.6818392509527155	0.7709221746295494	-0.041553108293020315	-0.5773819315711106	-0.8710243851401911	-0.6641916748206255	-0.02679272982047618	-0.3204491474934974	-0.5017717560359266	-0.176409479153495	-0.48404585526548355	-0.22188850613038458	0.18918581967735165	-0.23283210179784977	0.3635196415479966	0.2843892189276217	0.27793663274140956	1.1633728908203682	1.0388070761534962	-0.0101177733167778	0.061619956536132656	0.38398938168667585	-0.3193177016756399	0.16751567374690285	-0.3483977474235986	0.992455598133612	0.5550686365522515	0.21652547529974991	0.023146194977743513	0.24671223826968802	-0.46865814758430224	0.4678178030246972	1.001404223329814	0.9447440355938342	0.1761873237667932	0.5865272757466247	0.41695048333461876	0.8412774861864156	1.296543320530743	0.16765934673665922	0.60938791991858	0.7334526989846928	1.1812823357906053	0.8848029153302639	0.7876495101582969	0.4248311004837304	0.9701206556579649	0.6346282395818745
1.0057663479099388	-1.0409687493684727	-0.7488398707367818	0.7656132550568182	-0.018832691724930545	-0.6257565160372899	-0.8570120534354894	-0.6477518290679323	-0.01507328743882128	-0.3353597227409486	-0.5381032506275966	-0.17800205948452166	-0.48389710982106476	-0.21912397947222187	0.17484721525096666	-0.22424822700533903	0.350084766480709	0.27608886975104624	0.31563327020630955	1.0940162725926101	1.020923720545372	-0.047801304743138665	0.07368416653577078	0.38039590427320497	-0.3335787893965209	0.1816333861163431	-0.36770510165614145	0.9844248479106602	0.5379294958161156	0.23304914279664013	0.007903246535116272	0.239997193355901	-0.4439579126672066	0.43623695485517694	1.0165040890358727	0.9481181429939187	0.15890900649525153	0.6149475924462589	0.4404778317386291	0.8569525159131407	1.3124712689290838	0.15745530409677194	0.6339332907926074	0.7620406474772425	1.155560042574335	0.8830438124408577	0.7737491100297329	0.4232336049651216	0.9706898419809766	0.6337963157448884
0.9185354597179971	-0.9700321078135753	-0.7764257811202773	0.7813912694979016	-0.016240468666740632	-0.6324384449283904	-0.8551210186980883	-0.6162460934086996	-0.0008078315184098711	-0.3481952427509297	-0.5569962293656454	-0.21135127401192885	-0.4592019130558323	-0.21730460930218504	0.12411985445166458	-0.21017014778008467	0.3349735735687621	0.2671109453085733	0.3428217568164483	1.050721202651293	0.9722331375874103	-0.0705410615163864	0.06271679601301247	0.3870119074930366	-0.33672738308558364	0.18734451929217993	-0.39638030648539374	1.0160041626515253	0.5362578118181268	0.23913412898502434	-0.02324028364919361	0.2193286676687803	-0.41361083537082444	0.405869165598496	1.0562267879043326	0.9771116394333639	0.1363049447165601	0.6421691145324266	0.4654858346021987	0.8765317397116277	1.3052215374932055	0.12638780069448124	0.6345164925496659	0.7935529421605068	1.1351908682254979	0.8859845951808312	0.7492955202678574	0.4512884803581791	1.0006762869331154	0.6222706316926278
0.8227944877067804	-0.9020595483680778	-0.7818235554365369	0.7561992714625436	-0.013983943127977938	-0.6541659332310641	-0.8446775542376083	-0.5798760534289791	0.005670364367301257	-0.38348301566456194	-0.5951323750989984	-0.21250413272183297	-0.4723713982613294	-0.20202463843145368	0.09408320293118655	-0.1925457783517797	0.3343680037298282	0.2630951589159241	0.35994686919750407	0.9984130927048762	0.9342597073638468	-0.11249343653936235	0.01925730680826503	0.4143445244760711	-0.3390860277183675	0.16829237470315989	-0.445767669425567	1.0144259843805397	0.5134870283706198	0.25236361197728807	-0.04868175155343481	0.20499881789149996	-0.3858735009684171	0.3770694667595206	1.1025484292852954	0.9711507035164135	0.09523645215312752	0.638482434962965	0.4822122108275565	0.8976049215151936	1.3058239508459155	0.09140211254135092	0.6871224868989054	0.8030024201524	1.1196077194580285	0.8788470103609789	0.730305600460698	0.4725659578901545	0.9912708316431049	0.6235406271744728
0.764304636145493	-0.842476337318913	-0.772940388654442	0.7404740820918357	-0.011449260922167285	-0.6845259308172904	-0.8533721439626387	-0.5872799411313503	0.0323890085239285	-0.4214106176280909	-0.631877435577304	-0.22977329645002245	-0.49125469797391236	-0.21936620016831715	0.06498994682964812	-0.20028962545882853	0.3405017536548645	0.25887476440864204	0.37504691441004123	0.9492834989478199	0.9232373211336498	-0.14586695542145195	-0.02496696386817414	0.41404281308179247	-0.3248432997578587	0.1546780663361056	-0.4941938823404077	1.0353547921289312	0.5058650661249638	0.24409143855559398	-0.10684542763808476	0.16779354205199665	-0.35119198159402015	0.3483261031941466	1.1680167439283775	0.97851347824614	0.03519052973469537	0.6087099265194987	0.4980239831682902	0.9227983205626611	1.2817177467844207	0.06134733068785114	0.7011495173062954	0.8133532290893578	1.0978903158871633	0.86855178616247	0.7045738396519786	0.47915717947450237	0.9932801341241353	0.6282855972112873
0.696644748654721	-0.7872679984810854	-0.7653538160789044	0.7293891581135803	-0.0334475448985615	-0.7312155241945723	-0.8464922586179195	-0.6062232374864871	0.03148963845479791	-0.44420098324504653	-0.6692992402337409	-0.2703554955044118	-0.49389710797357267	-0.23670363046055912	0.038977251698354386	-0.20600646046192939	0.3325320305492422	0.27144986853498987	0.3736900897733186	0.8828673738202678	0.8716875486497153	-0.15872306601922728	-0.056483782668871364	0.41251802051967584	-0.31167999683004993	0.1381930772049242	-0.5373336678538286	1.0120549510094432	0.4973908624903719	0.2459616392154998	-0.1502984611510631	0.14028807569282556	-0.3607986652175084	0.3285050274008171	1.2049450422709314	0.9833788406811443	-0.02925438576097499	0.5767670202960518	0.4904060020317266	0.9485704918055973	1.267081593789463	0.03249384611981386	0.7072422912513787	0.8518667852212847	1.1022462035487572	0.8562937211692845	0.7030651060206077	0.5201390837403522	1.0144401405964458	0.6254258059472273
0.6681624967647923	-0.738114397834774	-0.7425836058812644	0.7296574538657503	-0.03815553029231111	-0.7575545859696348	-0.8529644745851653	-0.6107052950350127	0.020623537196846696	-0.4723744918899717	-0.6857065268635429	-0.32095736817292636	-0.54769484213089	-0.23888042961099373	0.03314928044593872	-0.20748825484255357	0.31567000648089877	0.28046556357282065	0.3612566838274547	0.8073994768864707	0.8193441926741911	-0.13497887545854068	-0.08406724061878099	0.39445457287387387	-0.31438097804195325	0.13502380812262943	-0.5879616971997954	0.9804179692723383	0.48294056309463007	0.22937956394092102	-0.16689427442023091	0.12999524417551353	-0.34264608665048507	0.29968440976478755	1.236168704975436	0.9727592194114558	-0.08671105434228674	0.5501606708669433	0.4901299478104528	0.968630306481429	1.2721700540580587	-0.023390224228436795	0.720750725647741	0.8659957465714632	1.0858666382299353	0.8569586024308735	0.6830816710764864	0.5457272886337086	1.0331491644813988	0.6098455168336836
0.6646646632203682	-0.6284898693507837	-0.7128238619102834	0.728407723911342	-0.0572693046136574	-0.7773322816915915	-0.8394743077935714	-0.5933144241248793	-0.013426625148261904	-0.4968022916134278	-0.6943119198968902	-0.3641727977101018	-0.6030555215515176	-0.24935954379025907	0.04619216875715084	-0.2340232166536338	0.2856932464108263	0.271339686908752	0.36339840046836497	0.7411850568821932	0.813385827178313	-0.15030357354668744	-0.10463256471032245	0.384814690881788	-0.295205213767302	0.08879172948089539	-0.623775017507703	0.9473042952784885	0.47284301743882506	0.20669241974830252	-0.19206897394180272	0.13549936692356515	-0.3195342920992584	0.2570263311628732	1.2781914026145036	0.9719186144503371	-0.12199673131422148	0.5505490481109494	0.4790835963197878	0.9669300342108234	1.2512584332420063	-0.11460724145675516	0.7300755369371426	0.8745351954595213	1.0627043042292033	0.8477277845569716	0.6798943993786498	0.5780128184117799	1.0497727860867927	0.6006442216068787
0.6491606301537051	-0.5487590975337857	-0.6907492509394032	0.7227610019148945	-0.07494658457479976	-0.7926600573807084	-0.8503142338209768	-0.6227632082600288	-0.014344357390612997	-0.5256033646748955	-0.7132403471395078	-0.4106888275796704	-0.6607288572037845	-0.2868743594075668	0.05232289032052216	-0.2769113025536557	0.24377594927387736	0.26741775314186106	0.35410806471740697	0.6734522082827221	0.7885898236954854	-0.14963446747806083	-0.12068014437359649	0.39275660067737317	-0.3085700497074891	0.05854292623837075	-0.6652483172708528	0.9209333055246172	0.4528067828683369	0.19634435341484308	-0.20387492956828482	0.1307103549310254	-0.350548681328538	0.20514229386370628	1.2913027745901386	0.9765915817391603	-0.16859168628106583	0.5186960415826652	0.46431887812135997	0.9671515186429328	1.2274630057930942	-0.18305338926767128	0.7237259442138199	0.8785262636722126	1.044954158937485	0.8524087871609852	0.6731827623409822	0.6104636473539358	1.0488537750154427	0.5891424871941995
0.6505658831981483	-0.5164062804136342	-0.6583741295592024	0.7040845592703169	-0.08419728496376108	-0.7811310020726611	-0.8420361673113559	-0.6782873305194586	-0.034706384186536696	-0.5599745860782226	-0.7219520856865613	-0.4543765934810507	-0.6933730151453673	-0.299028361236391	0.055367989472990764	-0.302375138712456	0.19263851787559222	0.2596379495460622	0.3189762339543671	0.5854910415230606	0.7933224177233107	-0.16213776462119145	-0.14212075328134877	0.3792986489334743	-0.31341666408781477	0.02495224981629443	-0.6927873959568494	0.8955294383334845	0.4424342016607392	0.18648699937845659	-0.22769788325820967	0.13563726460124792	-0.3604026071489837	0.19887227043838507	1.3358789281063692	0.9799349932514362	-0.18801322672629533	0.5088068110921895	0.4318797186952201	0.9788316973823971	1.2218662859319003	-0.22296998372043234	0.7590785584503921	0.9175978886284473	1.0266220958820849	0.8701151018941287	0.6871031601256117	0.6272438248469224	1.0458456013079203	0.5836546229672286
0.6584861601001908	-0.4663989425687995	-0.5920465759903465	0.6683219866261485	-0.12435640905207652	-0.7932330204165492	-0.8703819560987455	-0.7150792121657499	-0.0899692912836698	-0.6099899874258345	-0.7372250201701626	-0.5077419845691972	-0.764909164043021	-0.3272954692541923	0.013843676449619816	-0.31891031182530294	0.17267647607624467	0.25791646597475887	0.2817969759622808	0.5456563069824496	0.7920717509063542	-0.1511331499758018	-0.13583463526388886	0.3732251850369869	-0.32922627146933453	-0.015751583631760338	-0.7314576918217923	0.8727404856076386	0.4866158705496674	0.1783561230269914	-0.25919859661260375	0.13445861779701485	-0.3634925296137326	0.21223679268557874	1.3832748844700489	0.9944807341630559	-0.20572789234091218	0.47832698610440527	0.41278317996397684	0.9814239754480741	1.2313964514800264	-0.2846384401839155	0.8059676880440941	0.9598458542591979	1.0048321664053406	0.8785935802836914	0.705444227470498	0.6679518161094574	1.0497805522832409	0.5894621275021155
0.668240475021182	-0.4335895247081442	-0.5325313882414283	0.6604274188718832	-0.15836894985217215	-0.7894836308713585	-0.8700060457099109	-0.7250995162002556	-0.10207694129700602	-0.6255186025955803	-0.7645912656972568	-0.5805901071295941	-0.7903865058402586	-0.34601669741208924	-0.009599694951054855	-0.35179003836969835	0.15610607467320772	0.23029551822461122	0.24279887521533827	0.5077939125037295	0.7905851092182734	-0.14929781172867912	-0.1495827569637385	0.35650929142123633	-0.32725964836570876	-0.05816811190867286	-0.7578156456360153	0.8439760723337653	0.49568335010632547	0.1811651771412769	-0.29573601788324433	0.1311507688264153	-0.36594276835193246	0.23166109134906562	1.4185870145379451	1.000896174715057	-0.2283602869071068	0.429537853891123	0.3955618580388605	0.9969473035089708	1.2277426690862336	-0.330949847395801	0.8681045612203006	1.0218865432024775	0.9900341447793469	0.907564116569678	0.709227130675538	0.6971755455436741	1.0789950194551161	0.5905162931641575
0.6629364559813207	-0.45001653274440345	-0.5237399015750266	0.6040181674714769	-0.1843419562794058	-0.7947501592314553	-0.8917262023689523	-0.7258580932656761	-0.11033831005637902	-0.6530539564609186	-0.7859613429666874	-0.6233242507714534	-0.8155550817051733	-0.3519917106649876	-0.037222959539617774	-0.36722496624731515	0.14787184124540415	0.1981091280145603	0.21310687002105122	0.46876071326135527	0.8174432970998528	-0.15129196029807768	-0.12826153929550763	0.33693322790636027	-0.3216535657810962	-0.10150445110542819	-0.7829341635982663	0.8060170421638055	0.5008004866561533	0.197713811536213	-0.3069609913608928	0.16036775141963172	-0.3467361770738123	0.24374674101536326	1.451084422222701	1.0094623207198488	-0.24234216630700245	0.38670045112923795	0.386622162751956	0.9946220203751519	1.227195247612442	-0.3695659676941836	0.9332786336444441	1.0663509005361829	0.9690947982144783	0.9294425860653798	0.719392313990825	0.7111497333895824	1.1005914236811702	0.6331834498831328
0.6674375089387711	-0.48959277357932274	-0.510197389626148	0.571332099123305	-0.21630898870390122	-0.8036483545673722	-0.9065520144291701	-0.6977297728592109	-0.11806049200836011	-0.6362177389173251	-0.7871751856988909	-0.6814715155472687	-0.798633880142624	-0.3771517362448658	-0.09367595211721677	-0.385593846998568	0.1605000714525807	0.1978665406272471	0.20296563967760056	0.45719557098317265	0.832312427691676	-0.15626170522853883	-0.083428523349554	0.29539988090382624	-0.32453279217692466	-0.114722064339097	-0.7863218112298157	0.802484041830437	0.5197695095213619	0.2151263066708272	-0.33584415185983285	0.19740067239062697	-0.33917707292811744	0.27934031109318014	1.4968453545313314	1.0447106655598382	-0.24492337691064572	0.3716431102629666	0.37241512984903047	0.9774129834035692	1.2265060842321716	-0.3963201154130099	0.9681724114558822	1.133447904808948	0.9510851105300224	0.9539545419093013	0.7269427828153051	0.7273018797659484	1.149933874705693	0.6524305666562218
0.7120198995646179	-0.5430554109813641	-0.5170847508127692	0.4983671926405516	-0.2615318482074095	-0.8225378962173879	-0.8924577922780262	-0.6648245624767579	-0.12148494909084107	-0.6367063987656769	-0.8189284522156483	-0.715588188828518	-0.787850182417852	-0.4022061148837082	-0.13345003800096308	-0.3889006750992725	0.16086709198561416	0.17918814651342224	0.19787239504702786	0.4279053997047491	0.835942901083917	-0.1682481771416849	-0.05758788405016688	0.26058170952112675	-0.3344293989194539	-0.1264894207351413	-0.7840294360364022	0.8043671057422944	0.5538870901444063	0.23537176104203567	-0.3427593165042131	0.23603890150724274	-0.323565186905772	0.31247285966635374	1.5265413583427103	1.1076841142246177	-0.2600537176565467	0.3740125810830427	0.3498930091901633	0.9754651340143313	1.241861319936747	-0.4506269941740332	1.0117241219624178	1.1792179944404126	0.9524409800597453	0.9720832401045906	0.7646513492317828	0.7400661200135192	1.201987576323538	0.6657560058181671
0.7417232871321804	-0.6015321616314478	-0.558780970634642	0.41956052844099057	-0.264502375565249	-0.7959198108754977	-0.885692946390726	-0.6271135461423287	-0.11344395228889667	-0.6453566073004563	-0.8387806889712703	-0.7480183992085989	-0.7539394905599501	-0.4255239883274939	-0.15451959373304852	-0.38737138068972243	0.15983974338568857	0.14050965872876137	0.19686969450143427	0.4275188231982498	0.8387554855728426	-0.19528541870416447	-0.0036082101432336837	0.23705904449454346	-0.3354077566452111	-0.13558979083053146	-0.7779021188279747	0.8051783834680227	0.5551354196100857	0.2547478132154336	-0.35520645620481245	0.2548305026614804	-0.3087260839982235	0.33057326267854614	1.5716013752797007	1.1422273912181515	-0.23855088810617975	0.39209007646609517	0.3520875008279657	0.967353342539151	1.2604944485828204	-0.5127129712870799	1.0541566071914974	1.2177524765774976	0.9353034277969311	0.9813379102210608	0.7846140786475997	0.7454822772763625	1.2101153472395736	0.7026044339162854
0.7692686547177947	-0.659815653363458	-0.6185954518194066	0.33739127048534717	-0.2600766058427745	-0.8050629327334947	-0.8667327395198043	-0.5927156602461447	-0.09549694533475175	-0.643333506334335	-0.8796109210518503	-0.7970456237547208	-0.6909062913280061	-0.4458766649457865	-0.18790875949298047	-0.401449976219639	0.16490698555752353	0.1009505171683436	0.19514473706096264	0.4283394640814914	0.8470407992728737	-0.2246904502367864	0.012747462728533665	0.23459529360225026	-0.34307309412201326	-0.14828374575157585	-0.7718871990193652	0.7991957696272877	0.5820591345120557	0.28575749944828277	-0.3899911957733765	0.2623003254488573	-0.2946324721086895	0.372754347559143	1.613980634419565	1.1960956817943007	-0.24103925614581484	0.4110916509477344	0.36712130218147343	0.9946922885867636	1.2631492066660708	-0.5370625688347492	1.094661857807042	1.258745260079576	0.9467496350337624	0.9848282883835437	0.8291174862749413	0.7466083200232264	1.2236258845354269	0.7212438132011096
0.7959065468576049	-0.7321051073448708	-0.6625681938386505	0.26055150607721267	-0.24594022757689057	-0.8221967322722932	-0.886176281331997	-0.5750408308759105	-0.06513042785222567	-0.6433437550727652	-0.9382810964453648	-0.8253211701045388	-0.6278576238036045	-0.47244185386207677	-0.24023093423051295	-0.410506992604625	0.18780912298109448	0.08034770078716207	0.199490940151253	0.4427274210465438	0.8220859847017797	-0.2374988624032718	0.040623163679485055	0.2247674846475396	-0.3511941294605301	-0.14191929292040434	-0.7670022525849047	0.8059301434482684	0.6027325084331288	0.31387234008729137	-0.40810727550518966	0.2649538323656845	-0.2861044313053154	0.4029377888716805	1.6579586140680895	1.248234124236023	-0.23714560526155096	0.41278535592414406	0.38152213072458585	1.0026789565279688	1.282927087294231	-0.5709983790346776	1.152871343306933	1.3010000455710444	0.9645804026768277	1.0133645150861006	0.8603967261398736	0.7851165507072834	1.243975238461829	0.7483192019633561
0.8023135082096445	-0.7758302561176877	-0.7017644534325984	0.21843407746687965	-0.24143095469197914	-0.8167032381155517	-0.9005693356224322	-0.5343650411562914	-0.050257420436195424	-0.620723276643524	-0.9896381379266301	-0.8565621933076862	-0.5324546553234004	-0.4692739801675801	-0.288826666916722	-0.402054052674458	0.23048389489756205	0.07925752871937589	0.20579876710579348	0.4954230225481225	0.8364658213983274	-0.2426454235371475	0.04474538269676579	0.19441640075582528	-0.3459827629511596	-0.12455283379641617	-0.7447425224911806	0.8374289979266489	0.653358926813917	0.33100687244609106	-0.41451609496014913	0.2894122355572982	-0.2664914163396464	0.4155284048100591	1.7126698874430228	1.2919908811247887	-0.20377609109932227	0.4348795591261533	0.4031993581607668	1.0075309826078267	1.3052834025804603	-0.6019158599620165	1.2293776719281824	1.3547569358579568	0.9721815965576294	1.033443134111342	0.8996725981050527	0.8057992947959784	1.2491262240476533	0.7725097490738814
0.8279844317959704	-0.8114514850500957	-0.7480089014330042	0.16479327679417521	-0.20937564530762223	-0.8181047109643537	-0.8926282588761782	-0.49662782327419863	-0.04065025141830908	-0.6172881728214128	-1.03452131569624	-0.8798950130639959	-0.4961973325097479	-0.47052852283721947	-0.3550664865371134	-0.4128747657856504	0.26562702357264534	0.056242517263547266	0.22429713742106827	0.5794308635518115	0.8535945293685975	-0.2469266620857451	0.054020442701793805	0.18991007725392484	-0.3372286341435876	-0.10319080568606595	-0.7104077870236385	0.8532876340596353	0.6743194547114785	0.34901552937669394	-0.42705655883488713	0.29221654092405347	-0.2582891329279132	0.39630798498996367	1.730350004120789	1.3215372528871105	-0.1929402048109838	0.4688101594906603	0.43102506597986256	1.010235883990215	1.32361762369552	-0.6496970404340923	1.251943540244256	1.3855122764257204	0.9620990131926588	1.0432871533879353	0.9078708199080887	0.8202030490547072	1.2750155317236491	0.7893544191648629
0.823603936071285	-0.852131425442409	-0.8241804569176546	0.10690256019642394	-0.15676980174709904	-0.8134118795489247	-0.8690376156360389	-0.4868867640218638	0.0022957662902090116	-0.5979917114551887	-1.0810179375222833	-0.8819824414760774	-0.434527409565594	-0.46942944052662366	-0.38806263698325844	-0.4239974138633197	0.2873608871824401	0.06548890508131353	0.23458774913274336	0.6394883313004315	0.8267167555727148	-0.2524158551065656	0.05820311784151909	0.19359014448458783	-0.3113815719220617	-0.09411064167636614	-0.6759371747803199	0.8597308429177707	0.6858524146003052	0.37961499602548965	-0.4436886275386124	0.2980547468114708	-0.24305678182781398	0.37032984058674123	1.7446259201252634	1.345781992734821	-0.20525162052453733	0.4716680721199894	0.44760644402838967	1.0106388036146556	1.3495545053064788	-0.684374162807736	1.244707317512878	1.404054960868676	0.98247366119477	1.061251867415568	0.9190384649315118	0.8373002151125528	1.3046392863750003	0.7940751712670587
0.8238239666023061	-0.8963558618156557	-0.8837592875236204	0.031048400390820408	-0.12016868843978508	-0.807468808877451	-0.8569991987506494	-0.47153610295213255	0.008258734416840515	-0.5473730147036371	-1.115359052292272	-0.8865225717552254	-0.3922746506211613	-0.4525883737953372	-0.3962182838746918	-0.43420269181712384	0.3115251315575936	0.08155549382773046	0.26572265172686904	0.7141844635709248	0.8171708641111401	-0.23736406730046222	0.06592752055599306	0.20999350297891076	-0.29540611811047074	-0.0709909975705222	-0.6455785143750153	0.8870056968211179	0.7452576832747784	0.40984284116631164	-0.4403988944504844	0.31982080294075876	-0.20798079082204537	0.34268145314294857	1.7824729115709528	1.3543512314466353	-0.21660545826706543	0.46848972846266024	0.4653199232267869	1.0192930802468387	1.3582557509957156	-0.7282111769830306	1.2200170139291322	1.3885637922188656	0.9999306239330048	1.0755443299311347	0.9318098597805186	0.8667817372479114	1.30542679654816	0.8408050902010246
0.8507873236280862	-0.8973497648228916	-0.916364555235524	-0.01729835513686407	-0.10623867096994996	-0.7988644051230811	-0.8113399111859352	-0.47636827299239054	-0.012886605514564105	-0.4875924377349321	-1.1496087528883576	-0.9225516603957142	-0.3690817119032377	-0.439205326212252	-0.3881110935342599	-0.4440320999768185	0.36136587969348294	0.11590179866348896	0.2712222837225754	0.7822068935186713	0.8077651417230127	-0.23119514396645863	0.063445477933064	0.22107835254538935	-0.27221426125088033	-0.04628459704341066	-0.6223435841264832	0.8797860774390337	0.787949576258163	0.4361930813153633	-0.44047767169100416	0.3270321278825643	-0.20734903928126053	0.3242977991397359	1.7917959845301659	1.3581768124233926	-0.21441720703522188	0.4707846128983505	0.47234536373687896	1.0355955480634305	1.373341188424178	-0.7608723548887912	1.2181348866682993	1.377208535034317	1.0363672513296085	1.0985478302013043	0.937609668227282	0.9004212402748817	1.3126890873566963	0.8485295258571345
0.9054682141280933	-0.8882963278146727	-0.9399559302968019	-0.04933954058642625	-0.10701141347284437	-0.7671254052901407	-0.7849755085879254	-0.5197010816905857	-0.02570393176116497	-0.4353452437767909	-1.1948682219049505	-0.9686713122177245	-0.371699138220165	-0.4286843073803971	-0.3628683085800427	-0.4475976999742368	0.3580787573097166	0.14265997002409134	0.2711429459174499	0.8263152524005278	0.8442315184321437	-0.19887261741019202	0.06741782414870641	0.21615355669259034	-0.2543273910969256	-0.032699741819161555	-0.5841747474655596	0.83162115585323	0.8372699788372792	0.4446218616022001	-0.44445469144287186	0.31923554066315285	-0.19870591456239117	0.308412528404197	1.8146758845756015	1.3569107419076982	-0.22240599941239791	0.48240939594727167	0.47647223492359736	1.0473700245583737	1.3654110389331984	-0.779239072897665	1.2162472657315009	1.374909788155641	1.0819340464215235	1.1097613657386893	0.937445915197743	0.8994410730493201	1.3068777295895646	0.8659085953571077
0.934801223330813	-0.8627033253783496	-0.9238240141046878	-0.07359989899904185	-0.08306954297228052	-0.738680978848557	-0.7667394731372947	-0.5648007394173933	-0.04836371222024185	-0.3692503097413641	-1.2185897166441098	-0.9946994655734501	-0.3688807628995282	-0.4087516216181995	-0.32926319859642744	-0.4585712392654516	0.384844522973456	0.19701529992008546	0.2851486951557256	0.8896726853834022	0.8600701517819793	-0.15354770875583532	0.05938383026590719	0.24519483430268516	-0.22526165603251194	-0.023830970116438963	-0.5538316422604521	0.8054929504532569	0.8644649883860269	0.45761283942746883	-0.4768764942541052	0.34520063000709456	-0.188171568535963	0.28012627929296935	1.8652795222856184	1.3239727057249429	-0.19739835955839174	0.4878575022899394	0.48676849969181174	1.0708499229499753	1.3783920706810642	-0.762121843751403	1.2126914704725362	1.3698219955762276	1.1135344730817482	1.1247008203339193	0.9347708373528152	0.9222941119182589	1.303066725324223	0.8666110286864793
0.9846264660945968	-0.8513052966607537	-0.8772924852166801	-0.09554468435308469	-0.10657341117705946	-0.7361087044270045	-0.756062454706131	-0.6007537164247199	-0.06811665831970184	-0.3163340234785612	-1.2418922745110927	-1.032301019976597	-0.3937355329138998	-0.3774572270643076	-0.32394432259464395	-0.45536705253160015	0.4366886022832574	0.2584833337475664	0.2804315305793305	0.9274640373771706	0.921640833143061	-0.111877341024304	0.04236151405666298	0.255102603541709	-0.19216135773252352	-0.028891593922486792	-0.5320293418595977	0.7793856190240174	0.9212528485648074	0.45363613536690534	-0.4818347606283	0.3643898120119509	-0.1686128150986746	0.25511884120575334	1.923180485340898	1.304669230637664	-0.20506050533584155	0.4496273070921383	0.49299923865581297	1.0744274123142088	1.391793476398809	-0.7257087071145354	1.2061100699990648	1.357696762250077	1.1572362348550247	1.1554791578378891	0.9260240517094287	0.9252988305363867	1.3236290805782072	0.8858098031243806
1.0160228818572774	-0.8678215011207394	-0.8625445431537726	-0.11857448275130471	-0.14936876916185332	-0.6915681785356567	-0.7388610038164106	-0.6199477641916469	-0.12182229785504287	-0.28537818732460557	-1.2627811114760745	-1.057083928944221	-0.41765850409449357	-0.35241984636905077	-0.31385807722377435	-0.443489980081468	0.5002803994946656	0.3045681281960392	0.25642342583136385	0.9948959769569926	0.9581764684768667	-0.08815661233701283	0.05246617494395287	0.26606974507544223	-0.15942228228248978	-0.011919217366986066	-0.5016457067793235	0.7924121681613312	0.9644115511707965	0.463962359456631	-0.4888673414068812	0.3912582889586493	-0.13820968817101908	0.21938001285172298	1.9506342403097783	1.2652355079167035	-0.16200415161945114	0.45881978194227946	0.5243648538881105	1.0458151431642981	1.4375673790422687	-0.68815461742794	1.1703974573785723	1.3498695538990282	1.1815402817011382	1.1743860354469664	0.8980786566081512	0.9263605242081834	1.3525112973687066	0.929439855964219
1.016606037644752	-0.888886723190766	-0.8327366370207014	-0.13529181035166923	-0.18152209201055164	-0.6617381101147701	-0.738728196247365	-0.6515489111937983	-0.1501737520951927	-0.22786946870119973	-1.2765003272624553	-1.0747929959358682	-0.4605658201045012	-0.326137956512521	-0.29757435956587164	-0.40387485269630785	0.5323830565015065	0.3461954978270129	0.23587062393073266	1.0389161283031254	0.9959246606859423	-0.06465213129413064	0.039597665499828204	0.2626328058158638	-0.15268607336658316	-0.002497537957549942	-0.4696252317287888	0.7943521613810177	1.0217441081952534	0.479027844829132	-0.5010472651268537	0.43054504099865093	-0.0880388820996738	0.21527961091756437	1.9679202733547059	1.2313942548677803	-0.15536421066716619	0.4694457674969281	0.5678726722167357	1.0409875107123052	1.4671664929186574	-0.6194627624164277	1.1207910363574594	1.3463138852599255	1.2023271642154403	1.1743721216388017	0.8775095767801654	0.9221414975821138	1.368669025295514	0.9528968160148226
1.0405767680220044	-0.9640899270139045	-0.7863007444259871	-0.19933803778158937	-0.18654226333320426	-0.664323210664221	-0.7450089819643481	-0.6819818787725134	-0.20585454273086207	-0.20072446468569569	-1.2829332640642908	-1.078107106745598	-0.4969449923485688	-0.31332150704895684	-0.2714973095652714	-0.35790876492188556	0.5591064336805778	0.38990128315542305	0.22459670835247603	1.0331915996472978	1.0227363615179104	-0.06003578636514913	0.04449407368866774	0.28064754668949526	-0.13246125576726384	0.0033926324702718003	-0.4362436243937092	0.7701614325734542	1.0404217751519322	0.5155591997171768	-0.5442122693541813	0.4798960079862768	-0.027884143027644876	0.1949994990726243	1.9761562285611443	1.199295436551632	-0.17483669159108406	0.4460113855793685	0.5755018070592094	1.0347026927390304	1.509517607387539	-0.5975756846182255	1.0832922863227195	1.33308864999998	1.2180291368727303	1.177880388983211	0.8576423729718664	0.9129656101715042	1.3824536111326957	0.9843127537664188
1.0424618127181697	-0.9831206211332217	-0.7477058238272798	-0.27179958946020316	-0.22386884067907964	-0.6695765880968442	-0.7528166770018949	-0.7022142847710721	-0.2397672299200278	-0.15747816376144613	-1.3021430235295317	-1.1040372793088615	-0.5024836743241027	-0.29309973820452845	-0.2342225757717002	-0.3063676194046131	0.6016051368333024	0.4400737700283046	0.20448262161533198	1.0354549251838603	1.0304982829537885	-0.03416696823160541	0.04663176479332713	0.25758326650767244	-0.12773601820195438	0.008768789495106557	-0.3977385386170548	0.7866561454346492	1.0820404367342915	0.5558879702484686	-0.5731441397008463	0.516870351732869	0.03192104209545027	0.19867327571327778	1.9688358328274553	1.1768281658478947	-0.18078822776138673	0.40797747798323714	0.5759172826043587	1.0260893148759547	1.5200664216723956	-0.5707030833996235	1.046751888882712	1.3131681898137963	1.2547542714106457	1.195861004505889	0.8709121969017621	0.9157030224675354	1.3808616747607798	0.9992693406062589
1.0717363272167928	-1.0145305046311237	-0.7154813812113324	-0.3211915112474005	-0.2889497401564164	-0.6898482307197322	-0.7314216344805924	-0.6906729256308871	-0.29458931546595335	-0.13247547813697863	-1.3171831794997981	-1.1355422805333792	-0.5151334835067297	-0.2524220066262698	-0.20618187719482822	-0.27615016622058375	0.617545575712936	0.4512253817997648	0.20333417657882863	1.0062646046465553	1.0716383779603993	-0.007985620237360103	0.05484672246627481	0.23854798346047876	-0.12095942689400625	0.02434709081162045	-0.32381769799763516	0.8262559545710939	1.1004567237597018	0.6154462072285438	-0.5895876577649751	0.5785075125099268	0.04454652739946202	0.21409591384676654	1.9785903533313753	1.1479850792587118	-0.16250655516380413	0.39892770734817784	0.5853087029806203	1.0316889267650153	1.5302758570075197	-0.5759287265913852	1.0489044123370335	1.3163958622310858	1.2955645758419834	1.208039562023847	0.8705110657621823	0.9257511239325982	1.3681162082400156	1.0234019352502688
1.107921468310759	-1.0519101773455646	-0.6851430032643819	-0.3366098981699016	-0.3009110384626995	-0.7083267544020106	-0.7243625042444769	-0.7034252123771105	-0.34720542292557743	-0.14505957609579007	-1.3535890085313516	-1.1411172417802802	-0.5028824879262458	-0.2399943851222269	-0.19504940506676083	-0.23469916271743627	0.6542050860853263	0.48307997506716804	0.21000582596400416	1.0190992665070335	1.1078883657127094	-0.0006754759672536356	0.07762829733365736	0.20610304955178865	-0.09470756282218414	0.020370301669936162	-0.29573048314457295	0.8652480749267062	1.098535745324638	0.642382446462958	-0.6199864968474962	0.6633803975193534	0.058439011324532594	0.2109128064586246	2.0144585765068896	1.13369279133873	-0.14164905753375656	0.40533438734206956	0.604168225461275	1.0230989716391434	1.5425465839230084	-0.5783897097978128	1.0772750850584334	1.341423868641311	1.3493909996897735	1.2025277063037074	0.8969075897087434	0.9327144470165288	1.380507174672913	1.002118188386498
1.115782721942102	-1.0828953159685795	-0.6167959070344506	-0.3026101537294987	-0.30989251709957866	-0.7180072329696715	-0.6802518979806442	-0.699135440379987	-0.3535833197041897	-0.15606845662286445	-1.3763952873343717	-1.1102062242502568	-0.4785225336282225	-0.23605581994390681	-0.17843328245028617	-0.1980726132391768	0.6595111724150584	0.4967828757825344	0.2146268153402981	1.019937482635275	1.1462198878032033	0.020308956400686983	0.10028438925820238	0.18054525322801288	-0.07394541291799395	0.03799423696139452	-0.27492408529060763	0.887420148775613	1.1265450208075414	0.6842575669534151	-0.6712429867213583	0.7476217235695813	0.1175070409468566	0.20626775217857057	2.050930663670135	1.0979480721589803	-0.1434162975926197	0.3857109076270816	0.620739844017131	1.0154876742998644	1.550444797347155	-0.5931320021478614	1.1054494175633975	1.3849747050016457	1.3841336454325475	1.1917951909914475	0.9234644408803652	0.9392715781257899	1.384995255136922	1.011563404415811
1.1214026182570458	-1.130137564677899	-0.5583017571218447	-0.3077858985195464	-0.28154849058037834	-0.7242226667434961	-0.6641630481664558	-0.6786119241341242	-0.358428075005107	-0.17800972109337046	-1.4008599116329457	-1.1029462320271657	-0.44319668578579374	-0.211630955424107	-0.16661632583950764	-0.17476445230615414	0.6964702664566659	0.5118177638469071	0.18821981284560405	1.041701599538545	1.1309369752748644	0.0502326945399336	0.13769993061830632	0.18412520098254762	-0.021769273821596546	0.04998176253218608	-0.2656378125721567	0.9160653078632846	1.1469965116413137	0.7392567411615201	-0.6900396604084518	0.8382447970181811	0.15701013271587283	0.20030202116683263	2.0850356899338975	1.0852231753504578	-0.13573424861733713	0.34759985262734827	0.6406394495738978	1.0056513382875458	1.5977758745400656	-0.5647781734391379	1.1349199921732036	1.393357839152378	1.378463396778558	1.2024183835252695	0.9439025165866755	0.9624270708609071	1.4055433165724438	1.0114872233937102
1.0908142633715356	-1.1504934628068642	-0.5397190749102263	-0.31852117613725367	-0.2683640164558655	-0.7346859122869488	-0.68367790416817	-0.6707313047983959	-0.37902289322193516	-0.23168660039753974	-1.4140568527853463	-1.1084781029390864	-0.4353576235116178	-0.18923026268629597	-0.18673261713669964	-0.14729570188294958	0.7190726938458782	0.4871684855066807	0.14947359952749817	1.0574560554674157	1.1248134273691996	0.06797640031052174	0.19957578610350826	0.1780447016634132	0.012917287866695612	0.07148444959346044	-0.24084369836683037	0.9032582210281268	1.1622302540214409	0.795168638017508	-0.6916012849223698	0.9229457268625131	0.1684273713510119	0.21957153299466964	2.154709903243964	1.095224524928423	-0.13164984080193845	0.3198299952052092	0.6627070567169305	0.9725838946155843	1.61362593775927	-0.5192744291231297	1.1698815010154076	1.4152608114188059	1.3891029243641482	1.2004634934781155	0.9527820043960885	0.9486850417930132	1.3861690443167474	1.0550678705639005
1.0152212518737804	-1.1265612128313496	-0.5186121793819158	-0.3373496405765311	-0.25919819775907865	-0.7629978757869594	-0.689577778437689	-0.6416046761686383	-0.37506882683458387	-0.2576534190085974	-1.4014081818369426	-1.1162722827302844	-0.4534078253592443	-0.16787718626322418	-0.15509161586032513	-0.12605750960177314	0.7139689742698803	0.4912030528583477	0.1346208619723643	1.0920124422353688	1.1271035634934568	0.09879722309950165	0.25371295064199384	0.18715151509341063	0.03644008143707351	0.12299952748906909	-0.23332329878807698	0.9208285064407444	1.1580588814859192	0.8529394513853543	-0.6991793421418059	1.0053058556881953	0.1878242544211787	0.26430848185027334	2.1412325926819795	1.1185920585007563	-0.12069359870552876	0.3192897521619155	0.6950876591870425	0.9733495632633538	1.641404331044186	-0.5161384844651493	1.1958058035157202	1.436389899675199	1.4256292968675552	1.1794924030434466	0.9808071757435288	0.9114154317037817	1.3713686500266535	1.0772862687269316
0.9434207644841839	-1.092736654719714	-0.4544663717557461	-0.33498542674920984	-0.25775546427539575	-0.8300488089906164	-0.7167746986536718	-0.6683588131720842	-0.3348573025504793	-0.2801030755651795	-1.3822481576978087	-1.1193861892144148	-0.47285651198088285	-0.13319146588144953	-0.09613394001994577	-0.10603851915000646	0.6943295707577775	0.5093184355562836	0.12527306355983325	1.086886592055325	1.1506840604151252	0.11940593348547288	0.23958953239042508	0.1972568173529039	0.09014519644005956	0.1418547411074994	-0.23118145339175053	0.9118839038978018	1.1457217323965154	0.8841157150631244	-0.7199273314335597	1.0934632001270894	0.20187470984240194	0.3178989367151586	2.154649373140629	1.1198413682910993	-0.13946407042635758	0.30330001548516994	0.6998698105959762	0.9768170992601949	1.6524801111806269	-0.5313726102735834	1.2709627033152482	1.4521050017922557	1.4486619737063617	1.1723337487426588	0.9956968596947876	0.909405018609023	1.3589683998646684	1.1212478874660292
0.9075463471409181	-1.015035951032239	-0.42052426003039606	-0.3125346328263075	-0.25990787507931196	-0.8586070590245445	-0.6932735003292035	-0.6778713403151452	-0.33343987452439794	-0.3079340440417983	-1.3687881456736235	-1.150835902224512	-0.4844728142199875	-0.10853087293567394	-0.06723048000978867	-0.12019569624951573	0.6862987571265535	0.5059831459120459	0.10881188333745972	1.097306156514876	1.1697390312583795	0.14030537189696216	0.2762207291794948	0.21714162768470543	0.14020468401859237	0.18350520314664373	-0.20951512634753566	0.9323325483012637	1.1033422576706697	0.9057541989770655	-0.7538284566842761	1.1784780487627162	0.2151308711365862	0.34899254357253173	2.177409417775216	1.1211625758136399	-0.15689974003841253	0.29301303494840286	0.7225253574617924	0.9954598990158559	1.687262645432833	-0.5551422326666897	1.3732605791081152	1.466263713366635	1.4447646185409004	1.184912825167075	1.002492369510615	0.9232556615161475	1.372073633204224	1.2021484408034921
0.8596832317029446	-0.920186173021197	-0.38921816664087594	-0.2652331186253412	-0.2624573892439657	-0.8277919550380556	-0.6483762320756176	-0.6571600896551919	-0.2939092563241265	-0.35077767886561756	-1.358964290860508	-1.1649378441285645	-0.5130219152312576	-0.08035453865827102	-0.04975561496604351	-0.144259417425258	0.6582350670139181	0.47692294023530185	0.11152405092014728	1.1226911367523145	1.1810575659518372	0.1506694331309706	0.29141132218204235	0.2487902058684072	0.1766059409757777	0.18418623021613917	-0.1849140488815447	0.9845262229452286	1.0963263826295355	0.9114986079575983	-0.7680141004216483	1.2470118851978393	0.2707677598624715	0.3995128305365149	2.2325661462607362	1.1092464835402054	-0.1390316910150855	0.31341788954689587	0.7857836005306373	1.0278910452206662	1.6951730472470339	-0.5312393500863355	1.4594433317810236	1.5121026193006044	1.4574167400146383	1.2008759385058576	1.0165280220555648	0.9518242724407475	1.3945298803503559	1.2656220007475956
0.8065026481415372	-0.911468284464139	-0.3704572844295238	-0.2370751471932135	-0.26621778861310547	-0.7951788988168556	-0.6319230513630287	-0.6664473355013442	-0.3060985162576221	-0.38902314203531296	-1.3559913429440067	-1.1550415189185688	-0.49631842641509083	-0.06986680746593797	-0.06215788990244177	-0.15697321321101354	0.6260466221166092	0.45720355929858514	0.10459350974982502	1.1012685854273703	1.2004004261378625	0.1546588369619089	0.341119941319171	0.28925322155249356	0.24660546336748784	0.20986952747200965	-0.198451140811808	0.9676104727916248	1.1313284897055698	0.9070392509834135	-0.7879285750349374	1.3218330287627205	0.3148034907985478	0.44019139062950163	2.3163625106779784	1.1217540046578656	-0.11449536825197035	0.33332770177114607	0.8487783372973574	1.0588306606470512	1.744112360516316	-0.5017037800944711	1.5508954632701448	1.559010907128291	1.4843568070499082	1.204541233113841	1.033657755501816	0.9834952844079623	1.4309850090273266	1.3338207531998356
0.7580493880910011	-0.9068682974691118	-0.30880541332086364	-0.2144128639306629	-0.2548077745602086	-0.7622329852269261	-0.6216168213905624	-0.6813849808600765	-0.3138135697810499	-0.42452572850644205	-1.349813420535645	-1.1378895768118027	-0.491083080276392	-0.08583165381364036	-0.022765442990940656	-0.15157875883901437	0.5583078059866626	0.4388985932532307	0.07675469559614453	1.1272661749676434	1.203747729684755	0.13030563371586792	0.3582801415301685	0.3043324323267246	0.30414310303884784	0.21615738163645476	-0.22211867901687765	0.9473314673456308	1.1812902427878524	0.8666462683004038	-0.809583420168482	1.3779603468980495	0.3803537295161974	0.4747076008548792	2.3844691830146276	1.1334160531401476	-0.10202683435317213	0.34925710928388376	0.9193311040313746	1.079570948315123	1.7926098899953917	-0.46955022013468384	1.647346766969958	1.5685712299173864	1.483121814029984	1.192423300045744	1.0293820479877998	1.0119717585562908	1.4563647381697151	1.4101258309876337
0.7125067094062392	-0.8015466469401653	-0.2638226419594995	-0.2022315278140967	-0.23843623924291074	-0.7210826896570924	-0.610673190631369	-0.6965464446501528	-0.29909381063952206	-0.46810639793822306	-1.3459301979897016	-1.145228590079965	-0.5080214342166792	-0.08417400019021684	-0.056116846278251906	-0.15052322558753423	0.4746820230887125	0.38532001252061426	0.024597385379582396	1.1137155664122735	1.2132445383731363	0.12173817650403687	0.3580489307899681	0.33511863004982906	0.33544349519750644	0.243908921258828	-0.19699392874833885	0.9487613098600859	1.227809829782385	0.8537785575821338	-0.8169955752049713	1.4171464425922125	0.41282460249562314	0.5392578081276151	2.412328707410037	1.1357779154767391	-0.09848804577850331	0.35633938350675215	0.9771574923220255	1.106869116954961	1.8419385409467288	-0.4393188755173673	1.7116004335603563	1.578047319232707	1.4635010477319097	1.1908311628543153	1.0115622399301007	1.027390127276454	1.4797804899603437	1.4719661879661703
0.6818617391645553	-0.7764782044243278	-0.24754579206103836	-0.26766997387509567	-0.22160271904164341	-0.6741807326427832	-0.6318197968776071	-0.7374029795372773	-0.34313647708922695	-0.4733683052230558	-1.3697488001474374	-1.1509704766552962	-0.5141284332862803	-0.10106122105998935	-0.10895876274504199	-0.14024432258889485	0.3653691919610019	0.3673345314558848	-0.008195394473431771	1.0858116465274168	1.2345507094869121	0.13064206812682147	0.3294084752537835	0.3502166470499815	0.36924957073183606	0.24032725826485368	-0.14719876731650955	0.9412613688819708	1.2899626878126256	0.8151329543978407	-0.7998689890878523	1.4671226008501725	0.42595048772191635	0.5948727822762792	2.4378394605774742	1.1348333426445696	-0.08546479804834195	0.38572655096610764	1.0478307190798715	1.1154614993074863	1.883521302288461	-0.4103317117048896	1.7792137739486305	1.551914860961084	1.4488476217799016	1.2071421213972178	1.0072554688172393	1.0367559699854552	1.4918232272858396	1.541097942564688
0.6467229837562161	-0.7742737785236637	-0.208058959822737	-0.26387785669152364	-0.18126596884380902	-0.6127369319833482	-0.6231525754836995	-0.7680705907525128	-0.3806197776723813	-0.47449552980053183	-1.3937373402876816	-1.1229101831019095	-0.521674834079179	-0.12940871518599775	-0.13686380201901222	-0.1353325098151561	0.25991873103827395	0.3168051646262006	-0.029564191761241372	1.0448675732505492	1.272521425999458	0.12196106430129357	0.28308361934605814	0.3514045511045852	0.36468517032541026	0.2460943355334284	-0.10120218804532502	0.9883160971547277	1.3403212652976741	0.7864572231416137	-0.792004224115735	1.5251333490360126	0.4445252467929559	0.6035464189594386	2.4812781561974377	1.1614343476456468	-0.06658357088545548	0.4158077546330217	1.131075566611582	1.116198162596749	1.9194745680575178	-0.4258907465233219	1.843984403176793	1.5392521066349676	1.4890212719148184	1.2024819895054513	1.0137648475471546	1.0497034795700244	1.488820855908997	1.6395142235716567
0.6776468316107528	-0.760681942527276	-0.17933298225947794	-0.2152818502396731	-0.1398941074707768	-0.5370542082015811	-0.6071819289386433	-0.763980581175231	-0.38154046244867107	-0.4415407797031502	-1.4142803932035517	-1.107549844313663	-0.48997547728181334	-0.16442353464219403	-0.1779346163060629	-0.13205449151460452	0.12168158455750691	0.29462182620501054	-0.04929535572688972	1.0240394880222008	1.3220985665482323	0.11853031866328075	0.25229566682969934	0.35090665965573076	0.3881118298958365	0.2342114692883394	-0.07224190491413908	1.076873828229893	1.392145405548836	0.7874512474745063	-0.7830125406470276	1.5512615476950202	0.48837638635522984	0.6241610211430196	2.484329337905117	1.1657810908548303	-0.05033354647606281	0.4508377054988572	1.1961071094988007	1.1361394072505693	1.9769210222452522	-0.47204095640178617	1.9130874383157548	1.5487809565862451	1.522281697964797	1.2070367739925416	1.0530379601902635	1.0245721927497327	1.529228688461502	1.6846485869950807
0.7514426285629214	-0.7501057951425867	-0.12387984286356413	-0.17934056523893094	-0.0536063149638903	-0.4398747834917634	-0.5975395555041436	-0.7615867967279276	-0.4121253027594937	-0.3919093507570718	-1.478531291123155	-1.051687401459832	-0.4011173083560379	-0.2004755827809384	-0.263251719762685	-0.1255846777920952	0.0009478354407590039	0.25976666171853097	-0.05779084520575051	0.9922247763674766	1.3708946302735865	0.09975639317836162	0.2256063948763405	0.3366612817617415	0.4155556857149252	0.20194354399848152	-0.025767716230910166	1.122703291957818	1.4412954968410527	0.7693284547082438	-0.7992302455415983	1.6090159343811201	0.5198047819038736	0.6502898416403979	2.5360304652083725	1.167058219596217	-0.04007754571046414	0.4905225860136534	1.2609671641576528	1.143815632902823	2.014437781392928	-0.46313599105896863	1.9875044637781776	1.5849123895755706	1.5272764065772324	1.2160698170218152	1.072479082219801	1.0258108133445583	1.5733828504930945	1.7109391623136367
0.871911179597665	-0.7177298294267538	-0.10589798362402089	-0.16895070797614187	0.05254851625261159	-0.318685289636118	-0.6014990341343195	-0.7041233243325384	-0.448652464632927	-0.36131692120286646	-1.5401825353633085	-0.9907097115697973	-0.32570198005331513	-0.24953601549623478	-0.37838458014153986	-0.09563966825223585	-0.1284098431594291	0.2290612544656942	-0.03671694613549515	0.9416412964993345	1.4416045004058609	0.09382319527045387	0.2597024188398296	0.30577171744436404	0.4140896640444539	0.1913527520448956	0.044044590376806234	1.151793756980964	1.4747152933012304	0.7826663803957866	-0.7914987293624336	1.6693435840780535	0.5440856058597789	0.6226622224987166	2.566558830083201	1.1967146984071508	-0.04393068773325656	0.5183608648924778	1.3064054101366593	1.1562983741351862	2.061146773345523	-0.45346834162561345	2.0486247079350157	1.6143240537036916	1.53927054931367	1.2297490781346907	1.1111708057026999	1.0092111303824578	1.562157125960598	1.736866554762695
0.9855287733336136	-0.7301752790058212	-0.09375681858424574	-0.1665677412488375	0.14813742759719478	-0.24325508024735387	-0.6003406922585	-0.6645230658839472	-0.4525485860713457	-0.34273261050769527	-1.584158661094801	-0.9246867533475663	-0.2875530221739312	-0.27063589338464566	-0.4625819786852053	-0.06162283231972665	-0.22686259568507997	0.21641290459917703	-0.0033417271154813077	0.9100931953161169	1.5028104826036204	0.10393946813402648	0.2750433199485821	0.3101675036327551	0.4436806871594664	0.12410588615203118	0.07964497828756595	1.1465182697075251	1.516317450116042	0.7880739536639219	-0.7689697589877402	1.7228294139647153	0.5454569328902117	0.5897070768067688	2.6108741235305986	1.1928221002159225	-0.013022660585825152	0.5272424531315945	1.3281446800619652	1.146671750505709	2.112854496154919	-0.4306737256339638	2.091008702395348	1.6402545382074571	1.5788473431728451	1.2333368529543276	1.1624100368869332	0.9805638999513588	1.5351921331265752	1.7251723371213152
1.1317787477395798	-0.7683725856044197	-0.059752268055900046	-0.17251653923982668	0.22778300431854753	-0.2240062135185595	-0.6038225471261419	-0.6414260440291704	-0.4477310505454651	-0.30268585640147727	-1.620056394894202	-0.8779816033124114	-0.20583139595472036	-0.28573030337123384	-0.5371562409849375	-0.043872071510105734	-0.31316338822165013	0.2329069792744373	0.0030601198526035876	0.9065505213124879	1.592170626675172	0.12991950882777026	0.31855905306393933	0.32395422608880514	0.48437392119896366	0.12019709362329042	0.1276764936207778	1.1288657450935564	1.5733060203866271	0.7942888809782234	-0.7597489836944359	1.76652388850646	0.504110078484396	0.5471900259010085	2.599691876431036	1.2214348289370895	-0.020225159570972016	0.5396383141826362	1.3556458150390784	1.1177595975027885	2.1591430445606896	-0.40975299372190455	2.113405895754629	1.6155036248811965	1.5903078047150774	1.21596745114746	1.2026096874301362	0.9228392120082182	1.5257543075263695	1.7370191629491327
1.272722060272668	-0.7301030723770905	0.007448396708562755	-0.12950290967830608	0.30191816369724156	-0.20887870786527252	-0.5953736287404384	-0.597421422447582	-0.4012786929307713	-0.25785807948255607	-1.6554723512906002	-0.8457066772410338	-0.14511365976321633	-0.30499853479701833	-0.5748316060531601	-0.039776020102703674	-0.38891604714432504	0.24271450041219061	0.03928907527226079	0.9323515804874403	1.6626315433184107	0.14422129136971834	0.3408899212649908	0.34466272205664616	0.49896952467936784	0.11204454085410268	0.17291517445255164	1.1369512670489421	1.6030084900713544	0.7978807166144746	-0.7541547298584105	1.7928395342835575	0.46769596807334307	0.5262544389064348	2.5846017361852254	1.2303032305420947	-0.039943374741544274	0.5243195909427646	1.3984562479056777	1.0930766442205007	2.1682107843295815	-0.39087726090974895	2.1506991615993973	1.6046929732839021	1.592240688527424	1.1904823238067552	1.2303111584603998	0.8981974445901313	1.4998822952591304	1.7693044093589745
1.4042681927197154	-0.6743652890527161	0.08779285608273125	-0.08531263920777545	0.39745333791038784	-0.18047921433510944	-0.6294445841201696	-0.581724874942193	-0.35792302584211166	-0.1912453655166508	-1.6812933642776287	-0.8227068065591917	-0.12633487512339914	-0.2815881169937109	-0.6560520206943402	0.004153101213882665	-0.4076145779349627	0.25994884745486957	0.09878165318363855	0.9790001302330662	1.7522288421354417	0.22557910012169535	0.37259998968707275	0.4004360350895949	0.5239320580546536	0.11928569788710633	0.2034443852997553	1.1427221855325345	1.6272305865981962	0.8111377451030028	-0.7609239551887481	1.8559965328335377	0.45188671851367646	0.4926838943107418	2.572940619035538	1.2458435567491168	-0.08403804316558072	0.5200178707275436	1.4091667334271265	1.0928205718085824	2.1837188644333496	-0.3424976667666358	2.160608341341045	1.6013354587864144	1.6242091043358755	1.170256615952343	1.2701468544225318	0.8411670263495072	1.5340074757350537	1.7600174627875316
1.5108562911042052	-0.6694231700609671	0.14837129236287952	-0.056346164782083985	0.46961047177338494	-0.13785749376289602	-0.6370640671113454	-0.569104733718615	-0.34048267959339074	-0.07145469449834303	-1.6825020508637127	-0.8139182344222992	-0.1494851534319551	-0.27283004460249044	-0.6661133396599632	0.028507336696973317	-0.4143046293343417	0.31185227098175994	0.14486254960220646	1.0336697125734478	1.8434885839195403	0.3026623104779225	0.4396805002065135	0.4609163164664687	0.5490596170974312	0.1370152119052784	0.2234666208552539	1.1576407911992772	1.6529142705209634	0.8248619549158407	-0.778029996559618	1.9171552899731772	0.4571219611180938	0.46464487494727225	2.5920835182384567	1.2835260854923298	-0.0926862167791935	0.5335961569908771	1.4014624504910838	1.1111620313752417	2.2106948404636824	-0.2908279149186642	2.172748388118883	1.6283830642089172	1.6567727799378638	1.1586246723265734	1.3156299275125982	0.8031625154682658	1.5505289428455022	1.7859132259592385
1.6098850061174477	-0.6707653638656104	0.2300801032253572	-0.007133356126928582	0.5410959055340024	-0.12836505341728252	-0.6650497494595273	-0.5540297415374532	-0.27970216882365084	0.012396042217557763	-1.672169671139601	-0.8296244626440717	-0.19324723525398074	-0.22595848666005103	-0.6783122049749343	0.039248642151113323	-0.3666155481997321	0.3364746299473943	0.2009062902259194	1.0742442166275776	1.9001791869583446	0.34330757141281554	0.5310675611947737	0.5085353040585329	0.5885304387851358	0.19006401609774098	0.2296066640127105	1.1909257166199523	1.6556017946412815	0.8376022525456628	-0.7971647823868213	1.973984845657526	0.4424635507133786	0.4477895806968566	2.5988459065455767	1.3035575026420423	-0.09873901339541136	0.559312882270646	1.3933609562033193	1.1417287034263537	2.2437744541067004	-0.25340876164808723	2.188352936257231	1.6531309268765946	1.6945330051167626	1.1395557982367202	1.372199956681086	0.7685891976911623	1.5669081412710182	1.7913394315560438
1.6930157003909045	-0.5991236458184004	0.2864056485852186	0.0060422173207748345	0.5698208912990136	-0.10435296636771241	-0.7125040393488039	-0.5357012388168236	-0.20455759220518002	0.08399400219061855	-1.6385836095169275	-0.8377922687859588	-0.2284787596697757	-0.17258081235655467	-0.6774790505895105	0.04690946746847412	-0.3147142956837136	0.39665814008285316	0.26478079479175953	1.116128423521647	1.9593310079029707	0.37685373426894725	0.5930047434115532	0.5824803020087737	0.6641501765945486	0.218602194550139	0.23014399448555575	1.1945138036721774	1.6815386482625858	0.8356077321039563	-0.794406795672202	1.9902169391115077	0.4622012488837557	0.46698372242776687	2.5686037895455125	1.2958708670307335	-0.11351690363098392	0.5743320718712759	1.3994321971728068	1.1830818493632014	2.258836744776069	-0.21931985588712766	2.196432446270433	1.7009437299318173	1.7189751476735988	1.134511048933541	1.4218799586400621	0.7545024319972924	1.5849275023630602	1.7851612614276786
1.6998141827719184	-0.5514708811875024	0.36313003688757584	0.005252065478632881	0.6252386802408987	-0.10686746792868713	-0.7327698549186953	-0.5329445499311303	-0.15964669256816025	0.1529434148536244	-1.6229986744832654	-0.8562914401598005	-0.27597879985912155	-0.12079870196588435	-0.6573267421440628	0.05443254270194977	-0.24000006337169758	0.45133285062081097	0.3448500432948861	1.1379812054849716	2.026674696498663	0.4236911590728111	0.6557339366809679	0.6351201460320841	0.7254131179079966	0.27267044881268065	0.23849244429774275	1.1846829631630218	1.7453716600159013	0.8052318450889373	-0.7990434629139338	2.0343772748732105	0.48540087558684347	0.48402852882842007	2.5236784049127023	1.297206793167261	-0.11298501993831137	0.5526622849981174	1.4321032142605519	1.2145289978827818	2.284293706975586	-0.20323699957794122	2.199412914964858	1.7365866875609168	1.7247350273999487	1.1357384455823643	1.4579484370818458	0.7886548777540591	1.6121486904132432	1.7992541351607287
1.7415110695808356	-0.4745436379171973	0.40809689753467804	0.01779829771948436	0.6472091255750925	-0.1239654704079411	-0.7318905147004408	-0.5134467950189842	-0.10087374019357394	0.2018713020689309	-1.5950090186644594	-0.89616259565276	-0.3368524681593369	-0.08498332658331477	-0.5923632306319074	0.0474619134570692	-0.16905151227466092	0.5045286649747787	0.4007465712068474	1.1481766303523167	2.0538389437880897	0.49993450076300994	0.7279381419868122	0.6884067077525481	0.783938728705109	0.3055248448891764	0.2500653314451808	1.2018974771229216	1.8012140196243904	0.802235412837434	-0.8012843620881525	2.091341902745595	0.5310337991818945	0.4627224859908111	2.4980253987446206	1.3128222279734065	-0.10249779084494948	0.5337917977371778	1.4555753518203074	1.2326040693242464	2.292346865774214	-0.18342816608358917	2.197976859025434	1.750873690674148	1.7446317570505823	1.1145357896260955	1.4707961590244276	0.8352535181245427	1.6145151486642593	1.8508160107977787
1.7517955074401055	-0.4416327060314439	0.4825391905894795	0.033490262901193044	0.6679067284515947	-0.11399854625763202	-0.7228532240333063	-0.5102863552375325	-0.05613608724918086	0.2875784132741705	-1.5703466776461605	-0.9261267793083421	-0.362468962900586	-0.002144356096234379	-0.5526640826297524	0.03187543983499211	-0.05976151673206609	0.5472538859990037	0.46492223480718947	1.196112274925238	2.051237320833949	0.586138293063287	0.8148562753933251	0.791053524170173	0.8562583897405215	0.352826326999229	0.2603938025768435	1.2285211741190467	1.8669522584951053	0.8095090822438401	-0.7890077348294622	2.1581668003445467	0.5507499863400298	0.48959038436551144	2.4918021202787153	1.317649563469238	-0.08056341313451414	0.493922141006054	1.481138251552902	1.2462367091835895	2.277330669831758	-0.15660990261429464	2.206044264576062	1.7914213931737453	1.7567080045861285	1.0929982084304313	1.4696753436250307	0.8639023341591345	1.6612091816417227	1.855406563502719
1.7379328205006843	-0.35508902642125667	0.5951860155177029	0.053418798727011385	0.6957019724935991	-0.08797021401642209	-0.7351610559548093	-0.46544425937442	-0.006748816794744042	0.3748995094723823	-1.5611165315747162	-0.9496966091656068	-0.33650711963824187	0.08224240688167857	-0.48197325748127595	0.04080055070486951	0.03570274232018896	0.571978079497979	0.5324101507471534	1.239166955272239	2.0773019252239386	0.6838647426002936	0.8819192969116519	0.8722869493893777	0.927258718587678	0.4308752264509435	0.2607969424621587	1.285671135649894	1.9293139354239361	0.8502145303580442	-0.802340144960352	2.2059920029224283	0.5486163628132681	0.5328287937625469	2.475558279166461	1.3527264865458042	-0.07830966867403727	0.47982386223281576	1.515357960706257	1.2538971578625973	2.2549076352238253	-0.13466806800959244	2.2266145591079685	1.8110264001351837	1.763716561465587	1.0659070300901325	1.5176245077515316	0.8892850712665984	1.7141451834310408	1.8856426757962805
1.7097825378024267	-0.27619839996678575	0.6813785688638289	0.06213034789863577	0.7141211720538369	-0.06340748802775861	-0.750123437709749	-0.43448498527377843	0.04003516566775872	0.4559101841194293	-1.5355499958826075	-0.9836354850954461	-0.3543746815118753	0.14274557191976056	-0.4356115717152044	0.05241771538803082	0.13874495041788149	0.6012603074119117	0.5869040428381422	1.264420578696507	2.075269001709206	0.7764284732981619	0.9385501164625325	0.9376257312902629	0.9860384165236274	0.48502362991257186	0.25303672691893336	1.3099462090084755	1.962895670920212	0.8888227185877928	-0.7851084068930675	2.2550094243028656	0.5608238622606508	0.5958431165353442	2.476216562184745	1.3498660279495398	-0.05740522291263121	0.4880049985152037	1.5360409328554838	1.2790682264248543	2.260470063590065	-0.09484506299651276	2.237307320505199	1.8501060047066384	1.7907940400049207	1.060918929863053	1.5454050439718865	0.925772978834069	1.7800974866839219	1.8944287229170773
1.7272443228380177	-0.1918321749577075	0.7662445986598132	0.057199451480178534	0.7589440664709857	-0.021482220671933606	-0.7573263219408227	-0.4037791119970044	0.07308819495742352	0.5465488652724193	-1.5232654777538648	-1.0073587695794985	-0.38166087278302535	0.20301107265495846	-0.38003980927598735	0.09337853924484907	0.22426160513008858	0.6263154631442449	0.6483000545767343	1.271420069896502	2.0917376879649425	0.8793940034320565	0.996099940771793	1.002154086620866	1.0462343664842964	0.5454922703227527	0.25589256623051987	1.352682848792766	1.9970057433888253	0.9309398228248025	-0.7500832781274593	2.332560156261916	0.582172197472654	0.6387478995461883	2.4886946179952707	1.3774555304423282	-0.021757776050677052	0.5253389821998053	1.5702097532256245	1.282245102029968	2.2801718941310467	-0.07061517612019712	2.2363857771436453	1.8830906581552405	1.831814509915087	1.0468977866066997	1.533708383843703	0.9288621308381682	1.8527504553055358	1.8941038151653067
1.716089365147956	-0.1263401255815506	0.7596650796928095	0.04770164284001873	0.7744940095524386	-0.012832462457758737	-0.7372822632824667	-0.3704606908548103	0.1046587816589382	0.5774153187622789	-1.5389751807816379	-1.0298276506590174	-0.34028959060029773	0.22752621514180182	-0.2945638019692412	0.071503165053911	0.3078364207543237	0.6542137430558886	0.7041544081817606	1.253299108806023	2.108526120171052	0.9326513493475697	1.0743639889404966	1.0364490660925	1.083330215602804	0.608861496745005	0.23836586655472103	1.3950039105052974	2.0208134424798723	0.9581243153386929	-0.7007068115745823	2.364987129403788	0.5977152482558248	0.6824368601456962	2.480797253961588	1.379685169278924	0.022783777703522495	0.5366750565360682	1.6123994823583296	1.276977777469738	2.2523896952356584	-0.05732407882813324	2.240757967360353	1.944318371798126	1.8372151811453374	1.0384978218489243	1.5488850797413805	0.9662242608911822	1.873086508504688	1.9178479259793604
1.7137034742303716	-0.05652990743485388	0.7909652560167013	0.03209544889099865	0.7871981822173022	0.0047939267343852605	-0.6974674908367613	-0.3065140745973087	0.14415218146326517	0.5383107790073951	-1.5418820655759882	-1.0018188003363147	-0.2620089269066161	0.278871537402959	-0.2732197543143254	0.05763435443435503	0.3766077538184809	0.6633231342114863	0.7690924690266028	1.2479444964603568	2.116358126143654	1.0051020570695521	1.1317681142507274	1.0194774619228544	1.1229791602331982	0.693830257177428	0.2542511460548544	1.4140981263458028	2.0373124142592496	0.9648792314564172	-0.6417318530020165	2.3982713974533936	0.6026237923618154	0.7005618858027025	2.444738005328067	1.3859965263686653	0.049535782988200175	0.5383192572750535	1.6797759803760772	1.2578234396969035	2.248721996210164	-0.05533495402057683	2.2476260102578047	1.9726625197245564	1.8434448827776972	1.0291387981712181	1.5460281201209118	1.0125690197158053	1.8782049452470653	1.9281809770546103
1.7124782274791568	0.08040975158068955	0.7832733287115912	0.018507047518311354	0.7998955898751203	0.014083747430222022	-0.6589243319784952	-0.2783361955563358	0.2149535218424794	0.5630027228826588	-1.5445111629981725	-0.9765980935652928	-0.20069810584668116	0.3135651429418969	-0.2263291997245634	0.07064229931228108	0.43275171595842343	0.7127554530556104	0.8070937959909832	1.2507873002274918	2.144276313146322	1.0963654245013994	1.1789483436316677	1.045669528657562	1.1443495475975733	0.7474508911836988	0.2735434575338974	1.3909927950547767	2.069502243301602	0.9916359800305179	-0.6012834595341168	2.3874366783702867	0.6182125540460006	0.7272630329937975	2.442867668681852	1.4026862016569033	0.0924034075580821	0.511737197925108	1.764497578570278	1.2745222736259718	2.238115239238399	-0.009136692250694144	2.2200619614219486	2.0347483760633067	1.8537809647099153	1.0240234859837747	1.5231083419829154	1.0624004545534387	1.8807547348308997	1.933743791592501
1.7532470100623356	0.16363001491732235	0.7581002222434099	-0.004827659966382533	0.812886828593669	-0.0037979204066269966	-0.6150002621797583	-0.25429416254699405	0.23988196585940907	0.5856596772552225	-1.5506576114312658	-0.9552508764448653	-0.1734399826635395	0.3433280699952336	-0.2000374748270906	0.08114620788272393	0.46524050271579787	0.7536520347034695	0.8643219463268675	1.2485323363425005	2.1757423823363373	1.1995467596028466	1.2390134601508944	1.0866292181211985	1.1441845219300812	0.8179342029544824	0.2724551616428185	1.4389335491267257	2.1038295253606876	0.9834007462923235	-0.5628269620206995	2.4261706957208213	0.5823749387630357	0.7433350122145275	2.4329851495085775	1.4308660027687594	0.14881831934929915	0.4882905389566671	1.7907826807605478	1.2851384775619814	2.236992068534115	0.017824050664085288	2.2181646233726036	2.056427810691743	1.8491317804603944	1.0208829407122921	1.506146046322445	1.1031556835866851	1.8871195568365664	1.9354397115998492
1.8132261053695682	0.22656255167740952	0.7376343134902035	-0.025957966143242105	0.8339349354201133	0.008710042120998704	-0.564034488794524	-0.20631846723472336	0.28057055375474166	0.58934198064827	-1.547799226636348	-0.9091552226247981	-0.14376620015145916	0.3949960344730754	-0.16641633959248944	0.09471224712224999	0.5177123780888558	0.8046788569682045	0.8894535767667735	1.2589801410969805	2.1800324054933697	1.269564957998264	1.2785426996521971	1.1613007587563167	1.1300106507110457	0.881429174886132	0.29122707270620696	1.4490925956964418	2.1079208109156107	0.9734368405326848	-0.5204704316041042	2.460199239092254	0.563437181360411	0.7584373190752475	2.4386151748993505	1.447465902217758	0.20267766053878683	0.4938161359323163	1.8045517634009152	1.28043851723195	2.228019127354534	0.0634565852239537	2.2153769510579817	2.0672544971556404	1.8536635092334126	0.9855617448425165	1.4838857461592472	1.126493124322557	1.8841679558531705	1.9440337677764177
1.8287988520946576	0.25443016910497196	0.6948074525117186	-0.04595809384075348	0.856802190933583	0.012617311902164913	-0.5280001691672058	-0.20303647957893672	0.3358843361876712	0.5962228469804599	-1.5357569399554918	-0.8519568468009382	-0.10667651973011642	0.4392662224075191	-0.17709915269783907	0.13133600855533328	0.5813600567739239	0.8524868315346119	0.9316184547607478	1.2849714672869261	2.2071848540392405	1.3238769815244305	1.30352047567921	1.2230690636639225	1.1138101944430736	0.9882951956330945	0.310134992349844	1.4818295426641397	2.1293949229206626	0.9610932425425309	-0.45100367619822224	2.4801444394295693	0.5669811206272943	0.7840911329419423	2.462757686450395	1.434419443508372	0.23963017179040005	0.4751800188928123	1.798876618412558	1.283470608767197	2.241963092856948	0.0690943013217751	2.2094233055140573	2.0613231092357553	1.8296603992829206	0.9813925716102794	1.4882733866343227	1.149266684816439	1.87312980281822	1.9286732615269901
1.8743921263492784	0.31244280103026667	0.6401987678249678	-0.061048270260211535	0.8575437888757399	0.021813700890464777	-0.4746879776394465	-0.18448610891438208	0.386108585316773	0.6168020404486079	-1.5359904704068026	-0.8165544905095292	-0.10314103560491457	0.4387462860039662	-0.16398687980983281	0.14569857164948102	0.6208795051491496	0.9128947428287351	0.9462162068063696	1.2892313658982342	2.2310596116252004	1.3801467434485466	1.3257056448812317	1.2513108737274736	1.1080692221480475	1.0493527783380079	0.2833132367782732	1.5292581745096183	2.1855364232083283	0.9102551168872441	-0.3922132510735844	2.4792223650030847	0.5387559836891498	0.800100868569093	2.470988909567221	1.4425343805119253	0.2551543148670678	0.48125523171404094	1.8129166245694808	1.277910560672584	2.2741150967125563	0.07069509979751924	2.1914147819410124	2.0353541511369646	1.8212982535626032	0.9667512700471523	1.5172835192203071	1.1814012281446176	1.8726793411075753	1.9213862206245895
1.9146242670060716	0.29168594373940804	0.5893538012986168	-0.06722560618724607	0.8577652471252479	0.035652927037906394	-0.4500970471286962	-0.19348864861358983	0.4313589322520768	0.6440281557130454	-1.506910558233085	-0.7965782089696991	-0.12881097075196984	0.43793858869850294	-0.1384804842368706	0.15172430140590581	0.6602429894546359	1.007288260206814	0.9295512267552098	1.2903767543964526	2.22793530433152	1.4135400721199658	1.3330533299026075	1.2578795231410282	1.0935120373415568	1.1303192629550298	0.30066677264764013	1.5790022013730824	2.2432572703666813	0.8296978883514387	-0.3347482082608967	2.4822284103306833	0.5310442858003627	0.8293301914526564	2.454851758205449	1.451095707647635	0.2947794743547208	0.4815320594097175	1.8222687281324093	1.3045499799987286	2.2909993094181664	0.07938075854287441	2.144626950657001	2.036059836539828	1.8097522661879666	0.9563566615046092	1.4847468669007213	1.206468826557964	1.84396516874022	1.9093412502966391
1.926009738464786	0.3082554536811918	0.543488595923127	-0.08713764112923932	0.8919838015361252	0.04504751287325943	-0.4183610391854125	-0.2537889424194744	0.4535097593807708	0.668676234987828	-1.5071085327601161	-0.7899682841693997	-0.13958164920207325	0.45985492267301603	-0.12326254096905173	0.1757081089460269	0.724755202275167	1.100843520780732	0.9241215036234426	1.3112597425445505	2.217623202463406	1.4391511416538019	1.350657558695763	1.2591364284562068	1.0764803406743657	1.2162912145511107	0.33443223778276493	1.6373207135720613	2.2773636546190827	0.769612504998284	-0.2834885068716895	2.4837321221382993	0.5137521208342574	0.8708396229772648	2.4602714523738425	1.4853426473108722	0.32396130886187835	0.4443919871233891	1.8305702641356703	1.3190029011055397	2.2685855931512533	0.04770003478207445	2.1334991577915767	2.0413763906949063	1.80781938237562	0.9214638121576213	1.473820588269008	1.2401325100381935	1.793886368477472	1.9070804338572351
1.9241477157806746	0.30167742980381507	0.47594352009740293	-0.08271771188558967	0.9243266620124082	0.057135170929554266	-0.3870636437255638	-0.2963880752749668	0.46748253802258066	0.7132186187039297	-1.5048839779688592	-0.7867854331493012	-0.19373052747799857	0.4612935507108623	-0.11690470351940367	0.16512810739446337	0.7554888614613361	1.1865368632324789	0.8719403961063174	1.3251845744494761	2.2389293735771822	1.4730048542559993	1.3322134481507306	1.2756899661647223	1.0758700076501495	1.2787058360420034	0.37256327155759933	1.6865317115972414	2.3054481038517025	0.7003590420807977	-0.2350342375805965	2.4858863857086972	0.5054582811766689	0.9055593636781104	2.4527625261255905	1.4957818178593427	0.3634470288870676	0.38814833522406766	1.7956662751247336	1.3704494263572857	2.266437280690216	0.032940840458590595	2.1178091492307143	2.0260969654840366	1.7627860404090239	0.9145029327014619	1.503432995960719	1.2840602013257028	1.7749640754650595	1.8917199276078076
1.9785519016638644	0.3068478491658159	0.466471020459046	-0.08034544918570342	0.944473618843736	0.1371091190539336	-0.37138768191619204	-0.28420695626130965	0.48431245199655304	0.8015881608435509	-1.4740062895149506	-0.7793198111959723	-0.21887166910018913	0.47874609485438696	-0.13221806843022274	0.18074414462150026	0.7576461811966098	1.2630087548064888	0.8295209367003105	1.3465591646031452	2.2590249936020927	1.5037520820175831	1.3376189066208908	1.3148055631153466	1.0907092204492324	1.3554118023880835	0.42452354869255116	1.767595181242232	2.340554653307534	0.6537379862886465	-0.1881562963963255	2.4791093454171778	0.5104111917454087	0.903563354825169	2.4397410057901574	1.5230095327104238	0.40276942561239365	0.3402930509455571	1.7811236550952398	1.4387528950822934	2.2970192062062176	0.0043290122049545075	2.0854966509800485	2.0066908690258454	1.7158426215187224	0.9341611559514382	1.5182735852046811	1.2805425677258397	1.7770027020326782	1.8757859099480576
2.028285614310847	0.3062071215220487	0.46453713764340243	-0.06762864757287645	0.9506561970751036	0.19524492587999717	-0.4018601746630502	-0.2789249388059547	0.4839091899707092	0.9070991962821399	-1.449884334093875	-0.7896007673652827	-0.2772009652224312	0.4851417245821371	-0.11776782988414687	0.20044373455267572	0.7618590995364104	1.3438263516198936	0.7803589761510701	1.3485962522462578	2.2468109342727205	1.5417260094618197	1.3352682619616736	1.3654267820253672	1.1013057892359148	1.407528071613664	0.45200364487728867	1.8348315629395386	2.3775738063131877	0.6147465475785657	-0.16651750883950608	2.471288941387468	0.5361047514303131	0.9188443047569216	2.4402863573446654	1.497566212201101	0.40624546057507194	0.327830656199417	1.7669812858023277	1.4854006840153537	2.306472352559699	-0.019001298564572968	2.0621343090265656	1.9931794769483762	1.6781656414833637	0.9462741198023336	1.5370763486860346	1.2601668493267262	1.7922303609848598	1.8469368091554266
2.0696400780552726	0.2586796566292425	0.44999928581184107	-0.04859286933773725	0.9744380049561384	0.23675887258252373	-0.38131846987691603	-0.2223603160295447	0.4820085109515201	0.9361659849686411	-1.4256057607344317	-0.7957136285783809	-0.3106493355735641	0.48767850240450744	-0.11286366262600969	0.19851906435887673	0.7529562681452358	1.3958756927644864	0.7644658222855971	1.3625819822173422	2.2133803742805984	1.5807557212088512	1.3456323515675348	1.3927729286673378	1.106096772503262	1.4689794077545233	0.45888133858025393	1.9805992988124235	2.4087919221057437	0.5731832857903101	-0.13471589775818335	2.5223062581234053	0.5731399923198561	0.9168725423114367	2.4176163530532406	1.4771528945392594	0.4024314224821392	0.3464170551431911	1.712238200089186	1.5130425115408932	2.3256641592355165	-0.07298145240109659	2.0154136502179987	1.9488345112983168	1.6278753116849578	0.9488273036005739	1.5459310132095923	1.2317991475779773	1.809628314777774	1.8371969608693939
2.069698220381633	0.28058026691919713	0.5286341638796835	-0.028768248766147787	0.985201003523873	0.2999898863588064	-0.36455794162732114	-0.1720951174544276	0.48800438983294725	0.9704122127580737	-1.40835705550982	-0.8245901193691134	-0.29941438935696274	0.512004212253391	-0.07440512291553772	0.21417228584768805	0.7545799829896269	1.4472405722915416	0.7224922170985468	1.385978041080057	2.171783903873234	1.590824406310348	1.3565584961872286	1.3622987248793037	1.1167265210537791	1.5791399487915592	0.4749927309247438	2.03432929117418	2.414550808276421	0.565140587385771	-0.11646005556414123	2.5339279794449623	0.6451053526634013	0.9206344978408184	2.396848140739909	1.4455782438269793	0.3905000407695573	0.3864451254340725	1.724189577219525	1.5365309901787139	2.3432087317080814	-0.10500161248790515	1.9486694977447203	1.93566604097887	1.6005458170261382	0.9558478136631537	1.5396201252515254	1.1871364630049208	1.8260091869525243	1.8168914570949124
2.0809914863328864	0.2602209708312329	0.6149253636542337	-0.04184690211104649	0.9723959939615388	0.3775510573848547	-0.3625723551530499	-0.14121769393292333	0.4951617555713786	1.0449363925277246	-1.3851564389484	-0.875871860736092	-0.2800666146058471	0.5325458729527988	-0.03683587832867152	0.23063761429843663	0.7328702972435617	1.489817006384881	0.6889269375640471	1.4082153012486378	2.15634878755302	1.6139885795197824	1.3645040848337977	1.315180334667881	1.1416567478169102	1.6739759340285034	0.47857076784373237	2.0942206138185187	2.440309046855469	0.5620083489614218	-0.09950314264276103	2.5320893437425243	0.7056575076866027	0.9150334383711183	2.3552024135525462	1.4207934079067563	0.37044815434120026	0.42115538453518697	1.7108757330858766	1.5270871367162264	2.345743320465537	-0.1116855747099258	1.9052123478831653	1.908904214193075	1.5749496459040544	0.9778872857961911	1.5336704962291225	1.1696263793709254	1.833926243998265	1.7943559046605504
2.1027928031814085	0.20405472611431624	0.7221629241503842	-0.05557544283490614	0.9532484711899505	0.45136832590534126	-0.3276966493624436	-0.08006658126075558	0.4875913879740307	1.1441717838008885	-1.3825694500528551	-0.8957765460270322	-0.2538430163741892	0.5447968885379363	-0.015721229761633176	0.2414441806618836	0.7149305189244285	1.5166915153527327	0.6893054422031011	1.430356008006625	2.14093962846863	1.654848760068515	1.383260590420687	1.2938941222634615	1.1662569232450573	1.7352934470481443	0.47996119139970767	2.1728591776217363	2.4730446001751565	0.5472096221026718	-0.08664812930339076	2.5255162900206907	0.7530408899028533	0.8923909168328278	2.2959781347009747	1.419873687184591	0.35377044533367136	0.4408173613854222	1.7004654216747324	1.5386016572366061	2.3623920897547075	-0.08450692205499248	1.8965534278722658	1.9048877826536497	1.5537552042897331	0.9777183324113328	1.5442679910233834	1.1406187544793625	1.860992777619181	1.7704198029022684
2.0842801983736847	0.1463186031025731	0.8640022975871154	-0.06568204650980844	0.9567505749315949	0.4812319191708731	-0.2805235217089318	-0.024045266754942056	0.48842715505110307	1.1979956983390698	-1.362509356156807	-0.9306608901991578	-0.23806953743674017	0.5843041228342846	0.02028119430315573	0.25656338823854175	0.7002330174044211	1.5370657257272033	0.7035943290752884	1.467716024992938	2.137023625482329	1.702153208956005	1.3969765251887647	1.277117345182498	1.1897272403994759	1.8178586959989325	0.5317121721229486	2.2339995111966915	2.481599944566408	0.5423521497878363	-0.09583932956165334	2.5003956196214143	0.8175537600551286	0.8620669661956063	2.2534540823283122	1.40351036441067	0.35012347702489954	0.4178262206080647	1.674222006460301	1.5632951689548356	2.3719266162864305	-0.09245923071329212	1.873968834098426	1.9102202960391685	1.5299094618708657	0.9741703113293096	1.534287310839604	1.1294572528126152	1.8886864092866218	1.752637257048733
2.061712606774463	0.16250201995308453	0.9760061576514346	-0.08129420413124727	0.9295464393353955	0.48834903802872126	-0.2183123920634981	0.037437997670640516	0.503069606032079	1.2496561725195587	-1.3656432188001082	-0.9564701446531844	-0.1893804883154765	0.5947180192091676	-0.0073550840585347955	0.2654323664655406	0.6889057177324497	1.5284264845790179	0.7181445323174986	1.5153697083642041	2.146331654273811	1.7616987796183534	1.4066505290259343	1.3048802053197057	1.2098778348670978	1.8733880576224404	0.5516305548444062	2.2579678563254286	2.489777246795952	0.5649829389691912	-0.08074610263580946	2.4826694623732477	0.888718910743268	0.8440674923381323	2.2206701364565458	1.378463984114156	0.32957178617567096	0.40005565149704286	1.6292891627803432	1.5749861488529069	2.3980626991794893	-0.10621827520376304	1.8555596965652317	1.8940501037340307	1.539247742425029	0.9740182532829372	1.5279767412648528	1.1231199524142155	1.9536893619736955	1.7484023798750865
2.1122172925419527	0.1436461083497833	1.047051573414014	-0.07087844868263976	0.9118990887865557	0.5245393123778357	-0.17027592455755855	0.14943628560160607	0.50745676562483	1.2970367735315969	-1.3505755633838734	-0.9604807278618388	-0.20465125237466614	0.5650006678920698	-0.015120174956877164	0.2796790604673888	0.6484736111637286	1.5152631190807682	0.7224468234816923	1.50552646679501	2.1723490636895755	1.8451256599976944	1.4208875489662898	1.3208546736257492	1.2225254369497525	1.9104908193837353	0.5498386957712893	2.283148817580453	2.5303924106080897	0.5968554241659815	-0.10138753004383169	2.454658522807546	0.9556571475258382	0.8002226022561866	2.18779095365241	1.3423462829262491	0.3108873665160602	0.400906213502772	1.6152878460407962	1.5982943209587903	2.4515189154978883	-0.0624477514363615	1.8272757967984326	1.8988019456884655	1.5376421374646845	0.9757326332175283	1.5005082206939846	1.1207806587284046	1.973552078889331	1.7261240460775429
2.121139203157211	0.1395970154574845	1.1329240719922784	-0.08703416237690739	0.8676247981483035	0.546306412407403	-0.11401203570370969	0.27272350709259846	0.5259532732579105	1.2980110869316945	-1.3336808061063952	-0.9563659323353557	-0.17582955162513286	0.5640805479583503	-0.02511495105110374	0.29493536758405764	0.6259339338956422	1.5035083255088533	0.7556299614998234	1.4982524609962689	2.179744516150598	1.894248404073331	1.4492079519411694	1.3052387412815167	1.2105623857841015	1.9615220362751102	0.5393863738856826	2.331537913208327	2.5820406097737494	0.6175877583294598	-0.10848643364976536	2.4114175048970616	1.0226397507711575	0.7658009251504568	2.129151523336442	1.295881224003089	0.2679948044100701	0.41423246379253104	1.610340201520422	1.5975417593349484	2.462779323031073	-0.04238888048375611	1.8221573591721558	1.8930929028763994	1.562126472765507	0.956645869945749	1.48090100870137	1.078268779225998	1.9474961550562053	1.712449614146016
2.128470128296596	0.12727346765750963	1.2412320881432004	-0.1270948413116392	0.8681085599728775	0.542602315126354	-0.08504283700660538	0.35148204354060775	0.546387748884625	1.2937927061938248	-1.3424733242759812	-0.9735950127710182	-0.17223973570099999	0.5598336589699908	-0.05283178089220617	0.292594917245758	0.6520096756842506	1.5051767007016006	0.7730788906610522	1.4625414248065647	2.156910407746295	1.9672579913266675	1.4393239776660305	1.290886479081931	1.1963431106777134	1.995051359015756	0.530767497656627	2.348268098821475	2.625282310416704	0.6276382240920441	-0.12564297526019005	2.3897907936474714	1.0665491045103115	0.7958537898045374	2.1077952835684095	1.2643713172114963	0.24811268055146335	0.4229751761442599	1.6009512907279906	1.5520618669145019	2.476335148568866	-0.0019833859729579016	1.806422928692013	1.8827615891605123	1.5974338170710385	0.9275769431591685	1.46232833022957	1.086122007735348	1.9001585097064364	1.6994213055844871
2.130832674189203	0.09889838629067582	1.258598675762041	-0.1646429013344972	0.8746782753055463	0.5076649378612959	-0.044905790903591244	0.44871532050349544	0.5970840505514176	1.3065353043087051	-1.3401787318332734	-0.9666980400469285	-0.16531590900427146	0.525059808264128	-0.010289721631954152	0.29204491234560603	0.697995396833932	1.485771796489771	0.8010674902804368	1.4613307207658859	2.152107139244568	2.0063972655956874	1.4623311043142488	1.3210237943624523	1.2063651456590534	2.0294824808074963	0.5096924170680592	2.3784480414961724	2.6687518901327434	0.6147871984210708	-0.13074894896035952	2.378013325823384	1.092172753405429	0.8142432963888602	2.0488778212142456	1.2516494129309488	0.26255607998581093	0.40452712504267413	1.5979909577581393	1.5419190814010766	2.4812297624953343	0.035649346780115956	1.784939432669147	1.880182395994635	1.6254532201112561	0.9018237762426032	1.4404128391973867	1.1104053666613456	1.8834322872729676	1.7024582084945972
2.1378009439091143	0.08154883238616165	1.3544671106767225	-0.18124846220701468	0.8861775108664581	0.5008427646600802	-0.013902400277196424	0.5201483463352589	0.6196536434499047	1.337255556128612	-1.3383253121428804	-0.9556293925541821	-0.13268993363178863	0.504993369933341	0.03297655204018655	0.30790132037119455	0.7338055088066902	1.4785912098253007	0.8090996011796499	1.4960591840124902	2.1888614052964703	2.0612947292645987	1.4787971396967048	1.350874280873525	1.1911731795813103	2.0542072066629187	0.5211514524215046	2.373522502506759	2.6765287574592938	0.5873026784203347	-0.1341372654986267	2.358895098065875	1.1148130937902225	0.8328676029534405	2.013149035010587	1.2557878094070647	0.24988441639148404	0.3753563241036877	1.5771657340321623	1.5211231252897122	2.4843410944396584	0.08555207413261065	1.8007598777520184	1.912791528498866	1.664190720468433	0.8753577254262801	1.4357442785100014	1.1230197832349182	1.8571712733669745	1.6816431902912026
2.1424370603161087	0.03551018322880966	1.372592252348484	-0.17690471227538013	0.8940840171196445	0.4856932832057602	-0.020971470683923334	0.5791886252683904	0.6649780978107616	1.3497740484964855	-1.3479616121409141	-0.9334797671036024	-0.09731951613312664	0.46960360417155156	0.018617609824975696	0.31737551092326916	0.7926335858957222	1.44950576462641	0.8284073787461971	1.5343888370470193	2.2156174160588527	2.1113083605139775	1.4978250704838958	1.393423705262172	1.1825595382595715	2.024074097728336	0.5419920119493931	2.3563043327458857	2.683731316832868	0.5793793033843422	-0.15560025895763832	2.343929650946632	1.1257863989102155	0.8355228632643034	2.0022550679715128	1.2589218595523246	0.22977574731048636	0.3361496281201501	1.5287033977118962	1.5025714072142147	2.487349054920933	0.12646323098915002	1.833749350885471	1.9468416307606973	1.672164008737417	0.8422378927768633	1.4334653968632585	1.148068156205919	1.8481311305848855	1.6845870514360335
2.1259647225970477	0.05942777950614062	1.37313321663339	-0.1626159477788548	0.8995368680815956	0.44143609311389564	-0.011147004323128068	0.6336033720492581	0.7010100691614148	1.345405352928306	-1.3589409807832609	-0.9037937083578287	-0.0866068306710162	0.42623667869635884	-0.02634770062316969	0.3002975043820288	0.843338941178045	1.4214292742814199	0.842625817957806	1.562116862491564	2.226909993516487	2.1523987330280994	1.5111325871439727	1.4227465350747306	1.1905497492818962	2.009024421852909	0.5564666427245584	2.354512500652951	2.674970486109818	0.5867258813913602	-0.15683674831522926	2.3295430846332525	1.151305181620653	0.8253236259022991	1.9839966050266764	1.231247962633264	0.22145269828735384	0.2914858490255584	1.5211242872404287	1.5271695774695044	2.469078894294273	0.13280636002785334	1.8606729715653014	1.9905552865683955	1.674413908301877	0.8164158525098821	1.4454590024973135	1.163494624717256	1.8427469024640701	1.7144121061951576
2.1046241396377185	0.06286608926835181	1.3783237216449398	-0.11318419310832761	0.9275912246576062	0.4200863950913719	-0.004609517741743778	0.6996223649355156	0.733054237601465	1.285029351586776	-1.3391759688328204	-0.8934577291453897	-0.1119191567860059	0.40933751641709365	-0.056684167136353394	0.2850618701040359	0.8722055694399762	1.3954875529447852	0.8253722025782956	1.5761955172319944	2.2439013641117627	2.173407069946292	1.5254681907655698	1.4430897302512924	1.2082790941412889	2.027258123522375	0.6071738683783223	2.3001814228008697	2.682014979074315	0.5828936799525367	-0.17877397181021099	2.305600850160202	1.1291152280546783	0.7988360979217289	1.97402379874483	1.2012205773185536	0.194250412421118	0.29251012470069193	1.5235942754142093	1.548477702676972	2.4606563564576103	0.13785320548410412	1.887401958320408	2.0274766006162777	1.6855242841034657	0.7927603909428479	1.4467056854342248	1.230859781894284	1.855283842146872	1.7349822128735433
2.080840257554726	0.1318613069491151	1.3579449348028003	-0.07669591520787536	0.9307391228416799	0.4288062270861994	0.008650842095904193	0.7345959046853299	0.7427334907945561	1.2491205051242738	-1.3082033213545519	-0.8639773107367054	-0.14868227579878793	0.3901254844422891	-0.0779793457090544	0.28407608961242403	0.8953112811064103	1.3599111996320223	0.8079906229969698	1.606307875510365	2.2491942804710714	2.1667149025678842	1.5367310562705434	1.4395882545185883	1.1907855002354562	2.0411528214687253	0.651737414889193	2.3039906368503367	2.6674689177790745	0.5743046220901522	-0.191438979816623	2.319327216697368	1.132868899690922	0.7833551569326083	1.9777383294194895	1.251519167324979	0.1611077244676024	0.29327991955297855	1.5135941415379066	1.5431101336559625	2.4439839807045223	0.17621789146692485	1.8831836260316073	2.0486506923897876	1.7067985498280316	0.7819930911101762	1.4808081469009273	1.283922663436098	1.8439159605127255	1.7588186270261683
2.0867331878850752	0.13925696471064974	1.3341915284676333	-0.08451195432462742	0.959174234436874	0.4304643634698094	0.0069018313800081384	0.7701276089182498	0.7324044448732809	1.2189577846749695	-1.281038917464078	-0.8189015057063822	-0.1890399761418537	0.3661396626403531	-0.07980654165316763	0.2652283879174113	0.9327044113277297	1.3511029298526769	0.7732086059519453	1.6493640704206693	2.272260824123432	2.1399639401285144	1.5903260105622	1.427922982583744	1.1885476124799959	2.04706273984903	0.7034888501106135	2.2991287479671483	2.72575458890586	0.5443437377060785	-0.2075367284585839	2.300889863030567	1.129803580446425	0.7870814395866512	1.9758213976577572	1.2627984419393279	0.11938067021117331	0.2803005421545691	1.5329342493219607	1.5352835413125394	2.417039065810923	0.22364259395382619	1.8606878469289474	2.0638705881583936	1.730756046001241	0.7631190103346303	1.4884506200134529	1.323789267418745	1.788823388626398	1.7543757596629415
2.059815786788969	0.18536663121108293	1.35196938654918	-0.0985640347032023	0.9756102657996438	0.41310762703122245	0.012814110088001096	0.7805331342180323	0.7416009411227682	1.213577880248344	-1.2731661268584855	-0.77812412732238	-0.1838377750222471	0.3925450000621734	-0.0776645526599817	0.2381623551307528	0.9511828210622604	1.3124026770232873	0.750734994032485	1.757127931498855	2.285657117557135	2.109830926505349	1.621155816332322	1.400223711843537	1.1943855046114855	2.0769945112949326	0.7639223368080555	2.2635281011176867	2.7358379085848483	0.5058566930318541	-0.18324603490307254	2.301489418150928	1.1777758266228027	0.7819169547983436	1.9525158417969273	1.274741256331664	0.10143969352943434	0.26382716887988333	1.560339044164276	1.5182810613291486	2.397701644526099	0.22476706408731134	1.8473176659123527	2.052835902245635	1.768826444865661	0.7521946832383843	1.5130519926977466	1.3604798679659962	1.7695387846963577	1.7868702269735448
2.0321586860963836	0.2120442196854304	1.3277150937282747	-0.09439113217022929	1.0106011797884886	0.4025661531645953	-0.019023898298812573	0.769690537195748	0.7610029709176086	1.2082608347507566	-1.263376216673987	-0.7409723034307795	-0.21204310364351836	0.4038952352419473	-0.07984176547216668	0.220125530559972	0.9958230595400355	1.331332840326612	0.7241804016683918	1.8520093273122984	2.2733817047612708	2.0861930890594413	1.6567944572549602	1.3767254002030387	1.206983337048389	2.091470315046935	0.8502610834978824	2.164511874203826	2.682441758378821	0.4872032146400552	-0.2061304875756115	2.3418553280589487	1.2134894846977229	0.7733799898188259	1.9449823696482582	1.2798574773778308	0.10887997718986572	0.2517750652535157	1.6017380159801422	1.4873107414856002	2.408584224392057	0.22374596139466824	1.8327383511703843	2.07886074286302	1.812292953582603	0.7582581220679145	1.530647022134489	1.4182901520710023	1.7699259786859387	1.8132148305129445
1.9868668416296895	0.2183049591412666	1.2757006467017402	-0.08570242845140878	1.0017556139724024	0.3810658034242977	-0.027509682494353715	0.7474520548866218	0.7761667617558097	1.2234849940642027	-1.1975488807883259	-0.6822277668364464	-0.2367786768160121	0.40061950133251056	-0.0909956574901657	0.2357146476619197	1.015469946676626	1.312229474845679	0.696428333773626	1.9802076449269517	2.2752695037302617	2.102835525480227	1.6752296056471525	1.3546030548763583	1.219466786615231	2.125343237693412	0.9210053158979825	2.0526131922008206	2.6031332548448964	0.4722057840362253	-0.1575883771853594	2.3781539111619514	1.2180108305833557	0.713833154137262	1.9203940400963198	1.2743167668806339	0.09901044969512597	0.24228778276866553	1.6288949894192684	1.4747077311725678	2.4026204861392197	0.22089637248496657	1.8247140550069503	2.1317895873440165	1.851019050495459	0.765067937321142	1.5312325290522502	1.4314737502197086	1.781530974794972	1.8422005402466612
1.964315400676679	0.1929111620512656	1.2958850648183018	-0.050983985027213866	0.9944404714483058	0.3913695516445291	-0.00907798629069213	0.7415641835307637	0.7733497385381132	1.241998315164514	-1.1726482398835563	-0.6778039141689216	-0.2231931207608544	0.4058066370002077	-0.1392180176949847	0.25388778698962466	1.0361590092564046	1.3057469138247035	0.6646929423250866	2.0718358849782375	2.2869184032432925	2.09400633557698	1.6835208773318417	1.285164786317786	1.2327081318401851	2.132485293279892	0.9885891952061566	1.9228214208233965	2.530795479951234	0.48528332186443973	-0.14648235286491634	2.344472696274038	1.2189909260786358	0.654489375150791	1.9250189028814237	1.262079600758108	0.09848172709857984	0.20978261401711876	1.633682857102481	1.4439001568761203	2.412321500363835	0.238630872875933	1.817656249137184	2.1437322853962577	1.8833227275669369	0.7690966804752586	1.514578959080336	1.4226476865796127	1.7550972299679792	1.8652867128633797
1.9129481969894755	0.2666789405697229	1.2840108557626835	-0.031063094935265552	0.9744460463796075	0.41117265083962984	-0.0084080559594653	0.7579954146306889	0.7755188511209727	1.2630615223862587	-1.1463441604569957	-0.663188216144825	-0.26252809400261584	0.4160198632077603	-0.18953286314736933	0.2481426791432197	1.072530266700594	1.2831022941823043	0.6469272007399949	2.1130935359657195	2.2875012611749685	2.054256167245966	1.7008844083058612	1.1816168946150063	1.2776274200101654	2.14576030578204	1.0406019668808537	1.8319390246634921	2.488935543167621	0.5119111405276104	-0.16136241126350132	2.2700300029274296	1.227302243433671	0.6006930668931252	1.9242772131548034	1.2387763102112217	0.09933896953700115	0.2064856318046612	1.6924107353080324	1.4128360247224234	2.4240998834131884	0.24114521603155206	1.8029653108331118	2.1429447868768423	1.9118495838794225	0.7711201457197961	1.4988448801244598	1.4238812702406773	1.7488891824739432	1.9066386085432747
1.8762843213769937	0.3271812145791685	1.2531347816775402	-0.031876462005704105	0.9868349441878228	0.39928636851984567	0.02819762932815541	0.7303253124811608	0.7634393407557967	1.3005992350099338	-1.07486085453782	-0.6452123337989814	-0.34306052776779483	0.4291263873002643	-0.17256393114383914	0.2372938790584016	1.1316501981243583	1.2656850414665244	0.6294540257300012	2.137182980840785	2.285776284867053	2.069032720716529	1.7259092996506624	1.096788639016437	1.3085535793588394	2.1663099913781823	1.0886231082931157	1.811208837887603	2.4644853041236785	0.5283532939843435	-0.16895423212013064	2.2341655804288254	1.225062409283964	0.5873314848712036	1.9053385631327064	1.204959973489641	0.10145163544813399	0.2067890663778121	1.740205341081861	1.4022227091861308	2.4253659353464467	0.2718006465277829	1.7856636587070445	2.167656760185071	1.9600473816449935	0.7682409812731235	1.5378550081487157	1.4286047830445838	1.7356190290431486	1.920234274959221
1.9012601211503832	0.39674779906563007	1.245814305047551	-0.03766928702574268	1.0129057496414386	0.4698080961608796	0.0654825611184563	0.6917449964121524	0.7565767578878994	1.3324960420016274	-1.024081408841604	-0.6075282183140129	-0.3891814393684364	0.4310675418340283	-0.08670426980853588	0.2590749656919217	1.208825663953045	1.2421170246724167	0.642333959390621	2.1494162348561936	2.29322719142279	2.1067332952018667	1.787175856773489	1.0220927449952337	1.285829806890694	2.1676590731137106	1.130265367754536	1.7961183769340523	2.4348570729624144	0.5292581291553226	-0.19163122313936878	2.2172016162417143	1.2047264360856036	0.5768272165556187	1.9095404845219175	1.210447152413455	0.09879982703100146	0.199768705454549	1.7760438712267361	1.3997007721488655	2.4579652195710175	0.303827790901135	1.7239086215319386	2.182415392594074	2.0000791729325615	0.7744405766539807	1.584389913586422	1.4537267643015261	1.6918569695497248	1.9500433304729927
1.8844095646618633	0.4348800948507957	1.2206910292163609	-0.11680272989091298	1.0428734544365423	0.4753960309770292	0.09145407088080472	0.6232142958600434	0.7617395752014409	1.3731302401296799	-0.9867219076174395	-0.5609062790303456	-0.40317153059752353	0.4133903179278587	0.0028060389009024076	0.28162199029187257	1.2981690482841197	1.2350167787770783	0.66197309689029	2.182806045016381	2.3206038160962286	2.1033202566381144	1.828359509689084	0.9470816099208157	1.249945019152141	2.139638199389714	1.1344569772159996	1.7819067770626087	2.40332150713163	0.5378390972978055	-0.1924808759621912	2.178162997324284	1.2262616482164599	0.5923188594073409	1.9212767925433738	1.2477243284725137	0.09276201635197531	0.1906714107515623	1.7973456370377199	1.3996681380865124	2.4869924730712327	0.3136602694969142	1.6354513090880531	2.2091503811479525	2.0650890686600354	0.7969888966284735	1.634929019859205	1.4275568939803396	1.622780728281434	2.0115247382284935
1.8905074613750403	0.41108197930677043	1.2186711425398422	-0.18016906113149858	1.0808621600380364	0.4371701616743592	0.08560041485402867	0.5740251161778088	0.8075956033020996	1.413652385384229	-0.9568903797271531	-0.5269814174032982	-0.3714749621025272	0.3934869300100912	0.07050590168538987	0.29194513027397256	1.3872524995192477	1.2321412052741316	0.6196938593096408	2.189596179393079	2.381806258670921	2.12795633039547	1.8720448835546297	0.8616336959429658	1.2507151389337705	2.1192946737370706	1.1045044109341775	1.7071291634208408	2.3829770430634434	0.5629183413288381	-0.19978063915155245	2.121191478013735	1.2221301894277148	0.6553062324375969	1.9449998028986433	1.231943045967928	0.11231679114505018	0.19852974244277993	1.8472132427077255	1.4221058824422719	2.5063783497293612	0.32316588348246283	1.6207965966695652	2.2352612452949754	2.148237282923902	0.8101165746319585	1.6313206756134426	1.4045962851278027	1.5630979883861207	2.0596898510061235
1.8754416981169306	0.4221051706722784	1.2200226072096376	-0.1667093722131812	1.1056994366598103	0.417768570039014	0.12569273849920717	0.5496997748708397	0.8317252163238992	1.4337918396487985	-0.9299452194664515	-0.5080477363500817	-0.3205706005801242	0.3943949743213885	0.10418242716869633	0.320050608258836	1.4637035504975313	1.2061786162052552	0.6291214535044406	2.154682339908815	2.3913302044694817	2.1551543964599227	1.8914556262988498	0.7605454962347983	1.2271356778193703	2.09585030963601	1.0687285867260878	1.6578577793974474	2.27880996226213	0.5956259889839559	-0.20423882670773147	2.1125689105816123	1.2281263840901957	0.6887555449960056	1.9324953722205493	1.2695806354176502	0.14844636370509492	0.21460082448246093	1.8916807258928514	1.430820961102119	2.5586281514970297	0.3136029983472583	1.625661526015198	2.254788918061327	2.179466755540377	0.8239528630084081	1.6649918338150052	1.3869929547950908	1.5519761478894454	2.106039664791853
1.8537679713734783	0.47722962239731553	1.2188901083696306	-0.15886465464374905	1.0757802356888064	0.4107929808683222	0.16846478346929333	0.5724066992417919	0.8557123784054685	1.4404521531299703	-0.8806889852695845	-0.49374053860731343	-0.29953096229527265	0.3609046933429107	0.14536967045746554	0.3416129366069657	1.5515764657993563	1.1888782227900303	0.6168038888360097	2.0731838463182894	2.3735247205688284	2.1413273848465897	1.9019618300426049	0.6858225428957223	1.2102864698532685	2.0724312634227475	1.0248399700119397	1.6347152535956293	2.212154674774758	0.612346631048297	-0.2315452115018921	2.129995979413415	1.2030848769638796	0.7229438155931709	1.9401724182905824	1.2945273632482615	0.16995832531093807	0.20738516604227653	1.884012947642039	1.451499220993067	2.598150341876769	0.3235779563885226	1.6085866502662818	2.303981291958052	2.2037583726321808	0.8402777353594756	1.6917477063973352	1.3931069361549462	1.557166444265624	2.1093072029772735
1.865755568287763	0.538511214055755	1.2093386915885342	-0.14604859750395346	1.0284727967029688	0.3818780787870114	0.21621144642667023	0.5843589610649387	0.9005109053065661	1.4524459100902178	-0.8249353624443936	-0.49758707359605747	-0.25895604271066824	0.3639904693307142	0.1594474567840892	0.361427553021232	1.610184899211705	1.1388227934611603	0.623490355128764	2.046593794322457	2.3477680633856552	2.1452306880289354	1.9192101333372513	0.6228879813878108	1.1961710997967827	2.0744615169014162	0.9405305576940763	1.6548303192167442	2.210952052845703	0.6285226327202718	-0.23528847322045593	2.094379648688753	1.1689536227270179	0.7418670218358828	1.9725867966729218	1.3309724367218203	0.1884940563749744	0.19401892952980865	1.8681686497006584	1.4928062617596363	2.6309347504762717	0.31823637404014077	1.5588772552695145	2.335091693888035	2.2156327792032515	0.8311202631314707	1.7246929506388675	1.3753373552960544	1.563553582927751	2.1157179775188384
1.8635608422916978	0.6361188053226053	1.2576474042576709	-0.12384453836370743	0.9868644294072096	0.36410490782947685	0.27328561254108247	0.5990235381849937	0.9343191833672858	1.4609878919471744	-0.7914956064678491	-0.5161793731277149	-0.23178880152897402	0.3556588741636445	0.20505690774892393	0.35426491007246497	1.671022638368235	1.1147090854689243	0.6235399244195726	1.9899869908567827	2.3334856843108818	2.095332152762251	1.959229986691175	0.5559608175278085	1.191937187301181	2.054576124456549	0.8871395202897088	1.6753545407771049	2.2125327169364657	0.646274612950551	-0.30731347475242315	2.0515204164526133	1.190082814501805	0.8062522699296106	1.999330404340732	1.347720036049396	0.21148915745226282	0.17976922059457204	1.869848830016816	1.518091652697262	2.699335100899905	0.30688132097790344	1.5355881234390734	2.309473473284133	2.2093722882712266	0.8020621692383901	1.7705609491577388	1.369042821134384	1.545184519828981	2.1283844569931682
1.8370604215159574	0.7605854063422136	1.218060515127627	-0.11919634921069855	0.9555375964041742	0.3314541195725408	0.30849623817048694	0.5562114771195805	1.007924325258431	1.4349506303406399	-0.7298721409649123	-0.4918655919516598	-0.21614337167654435	0.3479994945468127	0.23830922421206885	0.3325630865306917	1.7363417628197315	1.0892587992265892	0.6223580739914374	1.9375310374445693	2.310761304221651	2.086113407225268	1.9946893845570102	0.5301110511641881	1.1826320098489993	2.012048101024228	0.8360311999924377	1.691896452640147	2.2061913560483424	0.6475841363596009	-0.3223561231090696	2.0839584158955495	1.2051701007130966	0.8789696147945627	2.049644710043837	1.374862701457352	0.2150061695869498	0.20977413493133276	1.8888271255232798	1.5499516724705615	2.7288332412330005	0.3000045924472853	1.503645977992121	2.316290308554805	2.2126644626465923	0.7634899127065659	1.8620845845238416	1.3805911241664248	1.5654672362191937	2.1469977328938445
1.854236853997805	0.8319777779106211	1.20313282499549	-0.1272096343599657	0.9456700039576493	0.30566503331616285	0.34434748279050986	0.5259551911929143	1.06727496265983	1.416408612772724	-0.6713326953594587	-0.489020343762207	-0.19793210218542273	0.3283125235024473	0.2624718120503148	0.3355925454407484	1.7794568470512693	1.087888832604902	0.6057834770765075	1.9313891677151414	2.2886952940228555	2.080708322807186	2.001618409009996	0.5468418274047686	1.1878141650689205	1.9541135400598981	0.7791371178687173	1.7250725200586374	2.2000478416155795	0.6592703434862619	-0.3070855354925667	2.1017989710172564	1.1974906693426726	0.9401022728211241	2.085958693157796	1.373392381274787	0.2526525999771213	0.1603893677333614	1.8708831633575311	1.6005495907397964	2.735768571842862	0.27151987820873885	1.5165842484501497	2.345797488551049	2.2147136615910092	0.7191296113625303	1.9469046591757213	1.4157505470611371	1.574626996279908	2.1471724938815395
1.8252019416769296	0.8468971540134687	1.2010207421801127	-0.1289948437119691	0.9199018368380875	0.29541159447691295	0.41897204072832955	0.5341369982942789	1.11470606763058	1.419059619780002	-0.6527641241480694	-0.49443333838384085	-0.1660955649212194	0.3041034266290375	0.24949427820327244	0.3577095708658006	1.772946374558451	1.0582430887953138	0.5918496571895682	1.908123266636315	2.268968974671254	2.0224243811859135	2.0240058668046954	0.5506247200433472	1.1945758516776934	1.9022058420052257	0.7536749936014534	1.6957518538179777	2.1764166500146676	0.6577714195100188	-0.2798110420528778	2.1080536402958647	1.1840382200617792	0.9293714260082702	2.060266857726784	1.3814655410465984	0.28011198832830286	0.11888190621072754	1.8662416880643882	1.6406660646968103	2.7587612676984876	0.24578697286828657	1.4966950968195891	2.337149753889311	2.2297205943169573	0.6878304998958213	1.9915929413817726	1.468655066454146	1.5851620202949683	2.1389021147455605
1.79468602978088	0.8666998644173807	1.14487525450338	-0.12171471493417571	0.8699995709045558	0.20240337030079464	0.4774706775605601	0.5619485107816932	1.134540978895319	1.422796993060881	-0.6060225853813692	-0.5344037607500297	-0.1518808364559057	0.3151354060059019	0.1811573720256264	0.3524691301745472	1.7536477497516754	1.0355452564356975	0.5507759770891797	1.9068500868593699	2.2274314979816703	1.9436611014899867	2.010466614478323	0.5651569267067851	1.2100454799896294	1.8571990767960986	0.7379073155052944	1.6753692945453174	2.1675359522647346	0.6536774145108842	-0.2509941260516476	2.0941990930088283	1.175519859213914	0.9290995596809811	2.050208989956798	1.360442749468409	0.2875183194747842	0.0870287043057196	1.8795450895408785	1.6756517455928397	2.7745850531960152	0.211753941399674	1.5308006247363244	2.339538091803324	2.235731349818361	0.6789097611753061	1.9906600782664707	1.459786062742325	1.6190254152322878	2.1064408766368428
1.7907261849779719	0.9747237666879343	1.1446562886735916	-0.09301073940424719	0.7816142432886398	0.1827333698251586	0.5079339236370821	0.608431389169895	1.1498471030429154	1.4263826850129935	-0.5368228076746878	-0.5798983640606657	-0.13797448683005276	0.32767854270156216	0.11589072940447247	0.35777184753415986	1.7511639726937713	1.0227877683295545	0.4976207252483399	1.8721803129407735	2.17128127739774	1.9106042072295213	2.0115523152795296	0.5843487479078713	1.231518026100547	1.8171775242557924	0.7348303628293271	1.6624075216314924	2.129304693345481	0.6792795578120479	-0.25130923501372693	2.1255882155630426	1.1923132375836558	0.9459109595730698	2.0744547075113706	1.3154027246606954	0.3191825510622269	0.04970800095787753	1.91663365733349	1.6776153719553235	2.7779284739540118	0.17959269872468894	1.5527685180175226	2.3491859886634034	2.236316346512009	0.6454491396101958	2.0009258176456655	1.4316532417242527	1.648264974136854	2.0768164278002135
1.7789900976724151	1.0601260931075682	1.130349202401531	-0.06563301650369956	0.7086361553980096	0.1822494875646753	0.5293192662198946	0.6411280599391201	1.1466451917356792	1.4484939965515329	-0.49082031651839114	-0.614957495890035	-0.1517068621185345	0.3349254495110975	0.06970025995858986	0.3529000586978377	1.7473730184505034	0.9804575734766706	0.502694303801581	1.842717481445759	2.0822845346277195	1.8491296721648975	2.028883838564835	0.6248957827739516	1.251502721748997	1.7789969438425204	0.7480437611560715	1.6423437025061591	2.105858175999173	0.6811278565665354	-0.22648377379849371	2.1501548143338476	1.210088055886943	0.9313405408575383	2.0965285991520375	1.2644715681829939	0.3422689726942775	0.04112211803030863	1.94801815021304	1.6973245616049588	2.808857911467788	0.18148963094987267	1.5430283632412238	2.354254115840379	2.20036356725793	0.6044162261044272	2.0283948688553934	1.4085865559980733	1.6786971608267962	2.020837529734737
1.7765058346369975	1.1455516743091025	1.133206594675254	-0.05701710851212334	0.6709126891293558	0.16392001095205766	0.5361542477995165	0.6440186822942597	1.1882171048543562	1.4934176333372382	-0.43946832376353395	-0.6590360447247086	-0.18266380410825073	0.3418419599725999	0.04905937175708901	0.35444337594201414	1.7351942269297234	0.9442854464083987	0.4911034411003018	1.8598683331869896	2.0313410995751378	1.8032805234432092	2.0208050979332124	0.6325860409133224	1.2768407103466188	1.7512810903858054	0.7699778433041045	1.6109589775644022	2.105988580786661	0.6698070014149244	-0.22525578880209535	2.1567347594938466	1.2091550157309425	0.9160802143068411	2.14877764727318	1.185244197402182	0.3707491609390123	0.0016605874336407013	1.9812843429902778	1.76204874481801	2.8012901761140316	0.1719588735327678	1.5163511923361501	2.4053773549238944	2.182406563486235	0.5518094094298052	2.0409211297767866	1.376256721815751	1.705752982452611	1.9868649782958137
1.7874207349947357	1.2038802314723382	1.1237945041487758	-0.02809232418802554	0.6858122980429449	0.13551165799518888	0.536608271400179	0.6539921746307067	1.22393570766267	1.5565840245286968	-0.4142064303712951	-0.7232425133026482	-0.18780043385610215	0.3694371180330318	0.022899878980128838	0.34227420929226726	1.6967525468458586	0.923729686763423	0.5176733891686126	1.887336358597779	2.0045827290640443	1.7907970360894079	2.0317491668585865	0.6497660018305867	1.2818264064385732	1.6955841484573475	0.7689734023271638	1.5993616017994008	2.1101457273453663	0.6493791440842377	-0.24167082844617838	2.131841506554018	1.1674223075430343	0.916370613807646	2.1928254179856936	1.1491828995870368	0.3926449030301252	-0.030192155072044046	2.012540145805251	1.7719541232924805	2.7881749217396674	0.13882122759901735	1.492647154529507	2.4435897530659254	2.156241360492552	0.5087306692020915	2.0711028068371524	1.3370724875814104	1.7184254958234078	1.983743894740926
1.8012152955719565	1.2154901165623546	1.117431594505773	-0.02424248866440121	0.7243762845265903	0.11005096484104122	0.5748127331850326	0.6355241470433625	1.1998190340326338	1.5988019943688294	-0.3868294428731193	-0.7279903257378356	-0.1886834990865245	0.37433803831323076	0.05847495244089943	0.33047215590955836	1.6787584315159052	0.8896109445477635	0.5217924894754704	1.8501301644469705	1.9939036862713322	1.755005505547804	2.0360138713029503	0.6824604226500615	1.2735908397942102	1.6503374661209904	0.7938071828611155	1.5984372064105326	2.096226662806128	0.6324337089281346	-0.24387301039707338	2.1096235099098655	1.114665205581058	0.9470459422669549	2.2545597365180075	1.1121851074809068	0.40719179909320335	-0.05969579610121136	2.0620081002503676	1.777998051156553	2.756996995132023	0.14168897565373179	1.4720490620263793	2.4765121579521954	2.1278159948345197	0.4688747644827208	2.101032961078034	1.3179584470945742	1.712457798719446	1.9787767444146152
1.7975141547565427	1.2032638056065879	1.0873737611529979	0.011909307439093918	0.7900157438309283	0.09136904613638348	0.5929631009546064	0.6149508283520648	1.215521574091523	1.6158914240765718	-0.3631315804703392	-0.7436238970255495	-0.16495034220659496	0.4186183659931886	0.08165016268621231	0.32426448039016076	1.667084538938043	0.876091784214788	0.5363106343176469	1.8360668131065854	1.9648398412693584	1.7186064010206294	2.074849440174425	0.6922816020718933	1.2570524738261355	1.6037103560927837	0.8073603185771194	1.5690292252805642	2.066909559026729	0.6410674624929746	-0.24653991092734157	2.077925650925857	1.0777509641353769	0.9712675459276644	2.3384975711089213	1.083520850767318	0.4259546607678019	-0.08780743077852769	2.1371471872018026	1.8094778822830198	2.708188767314429	0.13977248742622655	1.456597642631445	2.5542057508743086	2.0989025617595645	0.44673064063541534	2.1446196370114086	1.2970859326945616	1.6996793370221055	1.9675477355996343
1.8146599744226168	1.2013081952536324	1.111183758028621	0.006820445988479531	0.8539856504530959	0.0748632845843421	0.5954334123924864	0.5687030324600527	1.178353759405724	1.6540385950122292	-0.35372698478853243	-0.7545115651113796	-0.16841266423865817	0.4706550323931811	0.11448049462443144	0.34599620829797084	1.6503467739254518	0.8623514259200473	0.5651316747446306	1.825673122436801	1.9575824341079424	1.6948191601356466	2.0966223503457995	0.6835942080689201	1.224843654659759	1.593031029896795	0.8388297725333936	1.5935268455233726	2.0419263727401846	0.645194331979209	-0.25816962485805844	2.062246250812712	1.042111250165039	0.9904849140447525	2.376494653985902	1.0595803701007829	0.43581142680040197	-0.13182901450299153	2.182653484728993	1.849388139063573	2.6984629041804267	0.1667737392029577	1.4620329109196897	2.604422616601878	2.0773249644160705	0.42725448950370976	2.1558978353348555	1.2797066256726117	1.6826229396563115	1.9359159968268762
1.7968024985548485	1.1717030314918817	1.0478263133935513	0.012793988354539465	0.8942172749942763	0.06096324489945052	0.6052456102952538	0.5451283037282092	1.1542923722677672	1.6877432794630098	-0.3472635407888258	-0.780087150622733	-0.13866203315225353	0.5188362818888933	0.1696224312723492	0.34440683667792266	1.6398261738718194	0.8227747283364941	0.6055482923434867	1.8263878069956072	1.9064561185302402	1.6869218050153694	2.118715337404322	0.6686669353645434	1.1569744477365516	1.6137434733430678	0.8675586024666126	1.585131722923093	2.031583165540274	0.618965134264183	-0.2675831694017086	2.0757066078367066	1.0275429171240875	1.029306617368053	2.418359247575683	1.0855783742932346	0.4307454775637871	-0.11740479983055181	2.2343896986343745	1.8515088555350556	2.738726834505363	0.1773255993127057	1.473478774060719	2.606003034232406	2.0699332518074387	0.4123926342043019	2.1562300152610097	1.263219872033914	1.6842846378963212	1.918382054631892
1.791143767276969	1.1598828913176233	1.0011203686756884	0.02344769294251955	0.8968300994135442	0.04984418063963301	0.5689346006779544	0.5386453711689005	1.1461534948486753	1.6710105058526383	-0.3655001850937983	-0.81723672055835	-0.09979197231769266	0.5792790924231188	0.23330931734456564	0.33888933864403736	1.6630280774920336	0.8079033389542374	0.6409666282194333	1.8563887817643714	1.862078684266681	1.706975066615625	2.1012801092075812	0.654092786758403	1.092625788386507	1.6188408080864227	0.8821434490503336	1.604564426764395	2.0444750618645315	0.6098306270374422	-0.2800476535231611	2.071465616789929	1.027143618959344	1.1366462992625155	2.512808185415368	1.1048918544418531	0.4395661065327393	-0.09962018471723147	2.288476388754709	1.8698716746962631	2.729475585540649	0.1443178611086622	1.5059014404212412	2.6178514392011634	2.0511016038563517	0.4095305638648033	2.1435127243501344	1.226111266765975	1.6996570203656458	1.9279951396662867
1.7387205462460344	1.1581289073567766	1.0073192861567744	0.0293222578082969	0.8928458931886769	0.032593867891583604	0.5436482812746756	0.5426693892551686	1.173493253336106	1.6647505764194732	-0.3932799965075284	-0.8194360512557337	-0.04594112470152828	0.6275873000316372	0.3165268590566519	0.33147985043625405	1.6892640081582773	0.8089936779638816	0.7053984896217258	1.8325801621684825	1.8372010334784445	1.6983318009921153	2.094311395220589	0.6527019378197553	1.0672650978452087	1.6015426626517826	0.9050762909480617	1.5894341436931034	2.049381706646273	0.6018458712516972	-0.2936442247786178	2.071928721434621	1.0019824568274311	1.1999728990416965	2.5810430886711693	1.120742106368001	0.44183530524094516	-0.09912680832559208	2.340028301612059	1.8973296762112182	2.7215425712189067	0.13828623124979392	1.5340304614018447	2.62777023958585	2.0478310960251953	0.37280775059111254	2.157754010065984	1.2295904243757583	1.719947770752184	1.9558461336911688
1.6900637689661078	1.1063428229248897	0.9964162326981608	0.07001106019299501	0.9255262381673803	0.006035213961292307	0.5186709396628623	0.48871534760269775	1.1764799002167352	1.655526711832294	-0.43949303029702136	-0.8460267257321364	-0.026954759586658973	0.6690534765014642	0.3916752902326295	0.3060156528641901	1.6540593817810254	0.796238276630963	0.7330902122928985	1.8589719010317722	1.818787914284647	1.6765078319657885	2.089145354262016	0.6287612063320414	1.0428543963315895	1.590635475465611	0.9374411063181698	1.555286677730379	2.085052289738491	0.5635384183592855	-0.3037309566503464	2.058333292222591	0.9517300433533924	1.2384853909963371	2.5663808686762737	1.150140675504004	0.4478331924466715	-0.10223018276576586	2.4022797972433305	1.9280036923610706	2.6985933609547077	0.11622706063116275	1.5830742874196555	2.6157229115078184	2.0501847669329734	0.3740748015932054	2.1439446643819067	1.2423135710661508	1.7433377468046012	1.9560344325018537
1.6669157818716727	1.048293216958236	0.9780010860075276	0.11065772763340145	0.9352516378243072	0.001065780463526797	0.5176302359818765	0.4883701113295131	1.1572096169562118	1.627223795783457	-0.4691741705921676	-0.8549873940376571	0.00819783721143585	0.702240510625136	0.43984394204676747	0.28283976918563297	1.6421656138570537	0.8133477302961737	0.7564461037090859	1.9057466643860175	1.8120201549808137	1.680958947758075	2.091809674270638	0.618283838451801	1.009668520435459	1.5988927237289126	0.9981438831870314	1.5296503734077445	2.133128188059028	0.5424966524095761	-0.33305690342874233	2.0607259995535	0.9137469734869326	1.2520750843343902	2.56714816394301	1.1582459696320064	0.44433374195713116	-0.12340251145789508	2.4424434556974752	1.9395997191524663	2.6635762778467997	0.055613231435730805	1.5988913199191024	2.6252840789007363	2.056268504478029	0.3812846388311708	2.151624069959065	1.2326343866803233	1.7607747547463197	1.9678357220159757
1.6601147447520763	1.0144981149036738	0.9180543308847368	0.13279866081454894	0.9177209517365913	0.009527984199702268	0.5028740912368882	0.45875797387301215	1.1178832764626319	1.5679450927031868	-0.48856772518261193	-0.8562080172712792	0.03146296643483645	0.7346483885251613	0.5183329557901774	0.24804093821169754	1.600206209046862	0.8220360106151275	0.7721843535407823	1.9173551610387605	1.8070847405512573	1.6983616816799305	2.0792985089057856	0.635942749295409	0.9848596617558274	1.5950781619673289	1.0291861088544711	1.5006500467273374	2.1814504065337075	0.5364620247275784	-0.3564519534712982	2.039975879238505	0.918508973822024	1.2620495547123263	2.575365016603648	1.1712748970079787	0.4301497865604157	-0.12555026401950836	2.500174047596491	1.9432391027963583	2.6374066489260692	0.017836622379863425	1.6411986041708293	2.606322975202836	2.0705627219339373	0.39432128077552064	2.168337071483262	1.27105276649981	1.7703074261364804	1.9700103886727132
1.6091676781024524	0.9490319324903975	0.8845621913594867	0.14372483155499186	0.8984132387038315	-0.0010899212264927737	0.48784643886781	0.4170747574014161	1.0830304365941146	1.4953266316821696	-0.4803898625983064	-0.8048838484975509	0.03091557703056469	0.7555654440870068	0.5952963339065442	0.23543305716435353	1.5896992283473632	0.8440827697287938	0.7883757313460652	1.9273276137897786	1.8204574364978483	1.704366593238594	2.0813367585231464	0.6288302075926164	0.9959652779718635	1.587944545676782	1.0564889507491604	1.497794768244243	2.205389564188303	0.5297920506688193	-0.34739430525360443	2.0305635529926667	0.9731456004786523	1.2728582965928148	2.587890248154183	1.176571632992702	0.41044761102574406	-0.11646815061599844	2.5949395300784266	1.9848258935708483	2.627680785792067	-0.009397904567416982	1.708411184762055	2.628665897818673	2.097605990140309	0.3969504935969469	2.191215035279117	1.3181783372655658	1.8081939674754501	1.96269381070197
1.5433744235711646	0.9183789974526537	0.8690816684096427	0.17394716642352206	0.8579448389160591	0.008831116345558594	0.4499663659916492	0.386092646343909	1.0823881722393198	1.4815372957489514	-0.4837520995467992	-0.8201917761798969	0.06926460470393428	0.7627688420630266	0.6303002737688057	0.22318844807736044	1.6070682574443154	0.8507155784219116	0.8076323232318863	1.9487239757909347	1.8257420937366682	1.7248813454617693	2.060431896869718	0.6169511670465793	1.0084557127521447	1.556617879174573	1.1257090235039344	1.4716805985087196	2.1877805710511877	0.5207696871842125	-0.35270214563260593	2.0466647091215124	1.0407883229121508	1.2743063923760993	2.5534674896525544	1.1904147334732618	0.3677203625394004	-0.11080874698687393	2.6468877619910254	2.0260446682401714	2.6283479790091038	-0.018576653942735204	1.7941557996408322	2.616034658560566	2.113374672946875	0.41727946178481057	2.1964524408240695	1.38911625551188	1.8058822966160435	1.9666173179468358
1.4909965564912722	0.8594510403219772	0.803319143005966	0.2088678742619178	0.7800267641825116	0.015136098053278405	0.4107541380116482	0.3931256813716576	1.0451591895197305	1.4804850919367842	-0.5085671269420499	-0.7978581748867992	0.09217572131182059	0.7618108544883191	0.6746607071518361	0.2185101599023521	1.5942042860454924	0.8602865638147017	0.8510135346389058	1.98106147998926	1.849104785852289	1.7428960801377607	2.007527028346753	0.6113011814747968	0.9950292593710623	1.5336714335335426	1.1602599751179719	1.4793559852924547	2.2392190687808062	0.4884247623451767	-0.34840386244674326	2.0686235876906585	1.0576959785344286	1.2604106926542809	2.479972041401733	1.1851556031619712	0.32552581728916946	-0.08490108056307691	2.6641065743323114	2.0624957508197044	2.6608143215684548	-0.03197251553295007	1.8238616675026607	2.5653328389664702	2.1311252743763665	0.444196220601329	2.1945315281520608	1.4455795562367164	1.8479544942490052	2.006781577337115
1.4744810524996097	0.8169722629100292	0.7260250651291704	0.24860136305154473	0.7164078720768553	0.04014138073947616	0.3995433056758256	0.4406536471730872	1.0190698467999677	1.5026947913642539	-0.5145665177910381	-0.7800269699979716	0.13508195777998175	0.7680455585459978	0.6969063862003001	0.19121370034493665	1.5829718290284023	0.8533929084685592	0.8941913503146187	1.9709060175057445	1.8732320365503519	1.7456207561896278	1.9572659949116331	0.612552674926401	1.0003589772248782	1.4959743042158444	1.1884820395809246	1.4112370051093677	2.315102536674064	0.4662154475706882	-0.3398580984431943	2.0325220997191766	1.0907866375540796	1.2241812647213233	2.4405300744753595	1.1708726395995412	0.3003494428070424	-0.061727539772788255	2.732580569127344	2.070113504581881	2.692126432286788	-0.06514228918480006	1.8563512117480923	2.5216643001301344	2.1685741855253116	0.477374690013726	2.195817796747903	1.499205868766198	1.915880036266077	2.042187907301844
1.484495040446868	0.810551437110848	0.7130154675038198	0.26529102699663365	0.6866022721675588	0.044352165357552216	0.36039498850550183	0.438320734187322	1.000535932561608	1.5297623928076378	-0.5321790535761785	-0.7508615087915803	0.13878864182000933	0.7588255434295831	0.6638725050147049	0.18002695820649703	1.5978309656048855	0.8681474385502608	0.9203027824429512	1.9172352581105723	1.9106729894772236	1.733701681827886	1.9296894506224855	0.6245737768912689	1.030549069707437	1.4612164611101377	1.2340716157322675	1.340511846846087	2.3794583530753988	0.4729125221911172	-0.34698173183627967	2.0561721372140287	1.096075657689102	1.1982738390065166	2.431021622631328	1.1178278336420635	0.2708804168629212	-0.06350388382287149	2.822287176756717	2.110891397801907	2.7140257761293936	-0.05293096259234351	1.89968066682133	2.5048192441586465	2.214330505861836	0.5050128996604579	2.2049288659684536	1.5489054791721442	1.9448159246153627	2.0667061354487153
1.5319494564412608	0.7916407334186865	0.708531570213222	0.2836925012485728	0.7022637740444411	0.04631201981446545	0.3298276418430044	0.43366069466180157	0.9891139785596739	1.569438675517081	-0.5368786659243115	-0.7389733494203355	0.12189621775868194	0.7396126733617268	0.6246718533843121	0.16168017322956946	1.5575623263871914	0.9013876492385325	0.9560640623797629	1.8766670489601727	1.9514364685895207	1.7415271019589795	1.9065325279910823	0.5996994989369531	1.0391277849619818	1.4418916790379428	1.2860116676982265	1.3128961874252552	2.4126852294832988	0.46619876252339143	-0.3571921126437675	2.062335839508858	1.0927952283221842	1.189703988095046	2.4273057710359485	1.0748369198889214	0.2464580223457536	-0.0775771200525381	2.887472501364171	2.1429011774597124	2.7053199607257206	-0.04697196931352628	1.9397595632641411	2.4993025945337637	2.267430644340845	0.5321774236466539	2.215404738336078	1.5920352815689076	1.9555770163603625	2.1029468875941277
1.5907145957672206	0.7443939187019619	0.7264159010745324	0.3137588631461524	0.730551714825985	0.06442712870757167	0.3052463055081749	0.4255560943541107	0.9368270727526739	1.618405781238114	-0.5420154764954594	-0.7160131483638044	0.10131950243962813	0.6884773111162346	0.5557428379826088	0.1602371430029861	1.5310207324843703	0.9115836232119705	0.9548517699415117	1.8745797914076339	1.9798313248318589	1.7647012353976852	1.8809046117908934	0.5803737341123979	1.021353036215237	1.43501968092131	1.325905245413593	1.3195722675412576	2.428648619579923	0.4769113718599109	-0.3465765437852538	2.040287372243566	1.0933787145292508	1.2193626396071988	2.4160624132085586	1.0510618630863924	0.22490812758639378	-0.07707893580935993	2.923559898572164	2.1476775954293217	2.70816764574145	-0.059441714508088085	1.950263465877828	2.508543568835708	2.3275131117773755	0.56822511907132	2.230484433450208	1.651097994232486	2.0135445315151466	2.081867266486829
1.665513396301052	0.6730530474496346	0.7209178462564919	0.31212587340483605	0.766211853945764	0.06527685968085098	0.28857223211533034	0.45904952297998547	0.9051043893825238	1.6814942820175034	-0.5355219549767247	-0.6674609609514982	0.0994522805958737	0.6644647883779162	0.501366146735738	0.16577326104821027	1.5253539579192483	0.9147889068843407	0.9785413111765381	1.8625185034339693	1.9608436068268749	1.8154984046831006	1.8577771362331077	0.5680319792307407	1.013765348117324	1.4555078802185135	1.3061811606639193	1.3283949882910493	2.4256861916298185	0.4834047877818205	-0.298231040797833	2.0426277046444197	1.0760878940014105	1.2568679302221955	2.4450955248592767	1.0117345228084103	0.20706514488457262	-0.07629218014527517	2.9705225773064265	2.143881060995765	2.727108726921555	-0.0763716250892563	1.9352200981248668	2.504931942041848	2.340956632286965	0.5721219792009032	2.2482258130844475	1.7300634265600272	2.051486641328702	2.070730561010419
1.7003879271373736	0.6472638978300886	0.7453393305829389	0.35445446328332764	0.8201620192837045	0.034802505001701525	0.28102909459018277	0.4846805530734389	0.9099119615767467	1.7153848102584852	-0.5199922873842768	-0.6690541100749468	0.0894569568595611	0.6640587263922596	0.4754638513038115	0.19096681171632884	1.5078043670757464	0.8965776369567531	1.0215036081965618	1.8331470190381929	1.9359883736513954	1.848172383462678	1.8454388123873158	0.5278488921900455	1.0082793361128146	1.454295032831613	1.2729993848159604	1.3554547978624343	2.3891596789324523	0.47371926950829096	-0.2639770405073735	2.0545292183554786	1.0737297492843725	1.3053392856718118	2.4222376449977165	0.9923311769162781	0.2011808229841275	-0.10067495764284447	3.0024952329828785	2.1549816908272317	2.753077079676252	-0.10951681405247353	1.99091666802689	2.508251109004582	2.3622719504110847	0.5710380935448656	2.24272202683194	1.809262206868203	2.116684753176518	2.120938654348425
1.6959679357414985	0.5950302384862894	0.7971841779958269	0.3840063367981191	0.8633361666063891	0.04159731211106456	0.2630233193616519	0.5377879368994543	0.9099131378850889	1.755123951896967	-0.5097455211696846	-0.6655001120557412	0.10958617123919523	0.6531896038407241	0.42342843335941877	0.2094673501564524	1.5021023506767333	0.9017361403669739	1.0593971758330978	1.7654551898615232	1.9425390360737942	1.8581691335749906	1.8597795372391068	0.47329460142725377	0.9815696262261454	1.4660594113618068	1.3082798060082736	1.4140160291331507	2.354336331792883	0.45551861318797676	-0.21977920399311687	2.0653349933982916	1.045226313625346	1.3563484317685777	2.4296954762906355	0.9868069445881433	0.1918052460285437	-0.12421550832815369	2.986954077431787	2.144418400432263	2.7833654153278484	-0.1587001598909997	2.074809781393517	2.5561228754914476	2.3770508142506204	0.5681257347272857	2.224844803649625	1.8583010910135145	2.1264733966162743	2.125420904469442
1.6770554101005306	0.5674768260799244	0.8302230771742636	0.42169827563107865	0.890278126269165	0.0571556263921512	0.2514290221677656	0.5789206282970029	0.9191506872957159	1.7810313961500523	-0.5260539816655372	-0.6604738843481803	0.1604200232569965	0.6462671913154767	0.3847908233691165	0.2291027055919895	1.4880370679999326	0.8924739974113649	1.1096803721885606	1.7052402548594496	1.9581570329191293	1.9036862746542902	1.8807202475038962	0.4316651938462724	0.9400434054840693	1.499177619829159	1.3432579859111458	1.450602763012899	2.355566615343526	0.4619187950880219	-0.191401045889725	2.06867458433308	1.0233845695700396	1.3669108078537575	2.42668842204438	0.9676825973449091	0.19522543495965589	-0.13162127624117728	3.023496266998263	2.139294889051238	2.7931720374173574	-0.18866777784843788	2.1000789407947464	2.5610631775525774	2.383232621416833	0.5829532825511329	2.184905739237629	1.8943797807463174	2.102588771873422	2.103474862690755
1.6777642032331237	0.5163840527073158	0.8975880093129982	0.4253940843705556	0.927066617507475	0.05135097424254319	0.24831491886219084	0.6444917080015207	0.9019318857838405	1.7467022219042583	-0.5485154431968429	-0.6653633778047825	0.149357186854777	0.6336475638736812	0.35253048580859375	0.2630097751533068	1.4104316798789167	0.8810071785443894	1.138008952487295	1.6671851164236675	1.962638195721772	1.936646886698463	1.8979570280306053	0.38044718168057334	0.9190362492185127	1.5339535471404357	1.3204092261766456	1.4975127280953437	2.41235105075011	0.47132562251094595	-0.12805642344702456	2.0850210756606016	0.9750452917472815	1.361279510048321	2.4466215511814857	0.9585316137635168	0.22593583506037107	-0.12953672540945532	3.0673297735394613	2.132085904529736	2.80410307265662	-0.22753686900542186	2.116851788326892	2.615843929368974	2.387255756573151	0.6077617018933086	2.147692036008903	1.8961834047189403	2.1422364321569303	2.0953189396946046
1.6463300536879313	0.5151221356840262	0.9752828823822451	0.3867870207000132	0.9650932326767521	0.029299847350567138	0.23128261253850763	0.683957707899429	0.9128891979906392	1.754585551504767	-0.5791418769471564	-0.6591206887270304	0.12399425181802418	0.6524173896244545	0.3101754777204949	0.28060024401748923	1.362523565832474	0.8532019687185451	1.134696700147673	1.622425037797005	1.9843549631113038	1.956161189225908	1.921195890345119	0.3300865440016651	0.9412893929312179	1.5692032806376488	1.3297128039132855	1.5500263506065999	2.458362865212126	0.47016494994808317	-0.07192327549656868	2.095450578179603	0.9873146353548604	1.3909395550321666	2.468740005751946	0.9636099208930263	0.2335119287766027	-0.14644861381981042	3.080597106719465	2.1176982272753646	2.7742595324830477	-0.25283535172287547	2.1537777785265053	2.693322211346448	2.411145972424869	0.6134823641202647	2.1178934802052196	1.892332357023373	2.139625941267525	2.0777296154964775
1.5961523304117873	0.5382637867866696	1.0633556521348284	0.3738027574150747	0.9882009650444425	-0.008049063099556095	0.2159425073221184	0.6961310249634096	0.9053878796929735	1.7466420959721343	-0.5907195733787398	-0.6831539451930826	0.11175163039786369	0.6732026875152564	0.30013367465458773	0.3254754833015342	1.3051994234743167	0.875025443097222	1.116030090581801	1.6375627824807606	1.9980804414902251	1.9602869375286538	1.9642014209023617	0.29270544932666964	0.9515035212821253	1.6194472317798732	1.3303377389102506	1.6527574425278542	2.4763178920631104	0.4659002518590275	-0.04592566713013506	2.121832381763085	1.0212186795249152	1.414892497350481	2.4950367793260004	0.9838325259029558	0.25210268632876504	-0.20183674008853042	3.1018913437789593	2.1038298187550577	2.7566081097001196	-0.26750794089322116	2.195502298531869	2.768422618412489	2.40818335759037	0.6041212533713338	2.070213456108344	1.90595771210095	2.0947482609593386	2.063119843067429
1.5636773157654908	0.45967409207605625	1.1083223407742089	0.37331607170090514	1.0006809989853083	-0.015162312005021323	0.21382710484861617	0.730462334222354	0.8836873433976411	1.7037736728662989	-0.5955588313509318	-0.6759150606048496	0.13394701076153245	0.7139050188952043	0.31649047380362066	0.36212027898655713	1.2552916512674064	0.870568095490332	1.119796279089968	1.7016761403190568	2.015733721599003	1.9625766835689924	1.9973972350222844	0.24213280189223033	0.9268448446914282	1.6326161502760101	1.3175754300267701	1.719195521328778	2.4834690798537347	0.4815866232339661	-0.01715563701495278	2.1241534181370776	1.042314260343074	1.3874344163357906	2.50219268588286	1.036626049414837	0.26225507338799886	-0.25388127095483404	3.1347292481913835	2.083927092974611	2.718641461047995	-0.2578598474621875	2.178884621459716	2.817394134712605	2.4017358501714856	0.5832987425309961	2.0304399510205653	1.9206090847717445	2.0981738677259445	2.0673485666851708
1.5029620152743226	0.42053661269689513	1.1748520034161218	0.3758974104688036	0.9983847258391123	-0.014669998776846072	0.2726131136903177	0.7263180360785733	0.8613857135394877	1.6600060937755199	-0.5912018878802969	-0.6492173497363563	0.1861387567799178	0.7429124817891797	0.3351115298508879	0.4088887868148438	1.2328758792326755	0.8281450392289711	1.1151060543455338	1.7392593976256143	2.0429428041139444	1.9586678469259398	2.02320055335663	0.22907952224711492	0.9237137227674793	1.6355409691235459	1.2960731211493681	1.7340650021699475	2.48907780293579	0.5100563699972019	0.0019843230446392386	2.130794007952929	1.0912639131382011	1.3481970404064918	2.50580620241145	1.064769371225378	0.25727189803884165	-0.2861299285497432	3.1798473828107725	2.052545479574669	2.726432836586233	-0.24575747573980786	2.1839326198640228	2.8290877376673005	2.3544617313958858	0.549006373390663	2.0049576117014456	1.9251136918001603	2.062531824110437	2.0545430168473944
1.4433460246681755	0.3663636956778239	1.2260829552700812	0.3691894606111822	1.0034189122140968	-0.025207049840749552	0.33029964508043175	0.7048860965713161	0.8714313867811476	1.6054049149147922	-0.5730576245266248	-0.6399671939311571	0.19112673361550853	0.8032233103739392	0.3789258036404112	0.4489143351021106	1.2095542095395164	0.7926907621498238	1.1252515950620983	1.762637313282091	2.0600273847833135	1.9692887714059428	2.076151512951344	0.20084988887660646	0.933801244124808	1.653935017415733	1.2836482771642488	1.7581283328418205	2.532310283038215	0.4981797510883602	0.0022273687355611055	2.182117304543395	1.1150792925667186	1.3189620042889871	2.488253778849399	1.0616133459068795	0.2764390287847144	-0.28987741252389176	3.2012401907462467	2.043075533425659	2.716347906711592	-0.2009379121335896	2.212155268133456	2.8459248518416502	2.2849976503167744	0.5430038571640259	1.9889429309165756	1.8971583130262517	1.9984673984107875	2.073364282937651
1.38740677859222	0.3845370422671814	1.2786307982417644	0.3614731079627622	0.9915852555501814	-0.012038845794035214	0.37966870584942675	0.6943282707122236	0.8467217361158514	1.5266508758202295	-0.6037839586079957	-0.6344692516860716	0.20407699471603796	0.8364324288397322	0.4132977456835869	0.4722411552856264	1.1885208721521638	0.7669274599238585	1.1509589297110137	1.7787311260511358	2.094362908406196	1.9221082720382774	2.1213770967978474	0.17836765462222154	0.9453827280063637	1.6440345176729632	1.3382994107715884	1.780988186889839	2.5846803188053222	0.5204579296035099	-0.03380784762676566	2.2122659682278982	1.1343988704366403	1.3256785378488716	2.4744719307411396	1.0654475063200621	0.2898330613827369	-0.3133352871723635	3.1836494023128603	2.0628471634809498	2.7205076141429454	-0.12033924542291227	2.2763331287040196	2.862525729066202	2.228633846073201	0.5315757508278705	1.991845525478976	1.903054908147297	1.9629649454814366	2.0982320330599116
1.3446359031750599	0.391993990714162	1.308261708429154	0.3096578305115582	0.9550057136804277	-0.022123388854276185	0.4168132756014529	0.6324571031011632	0.8033087828109309	1.4814156773862464	-0.6513784098785629	-0.625447328812056	0.21758591872212169	0.8369789599425204	0.426656870903119	0.48907078727344117	1.130714295765123	0.7453836131572243	1.1462821748825602	1.7723226300735004	2.1387391627953996	1.9057845629541845	2.1279694003655534	0.15944480304078829	0.9380028500082555	1.6409288567697267	1.3704994705515874	1.7340044905035756	2.6460575054496234	0.5495523038646378	-0.06319701761665837	2.2280694142280133	1.1264129071417666	1.331853010920209	2.4677892331456044	1.0704021950729363	0.2895192933227848	-0.3052527897331847	3.2144447843305066	2.0775309259786185	2.6970365767816236	-0.029087586133338766	2.2969677373081594	2.869051869349557	2.178782548881139	0.5153311810267828	1.9909720939159574	1.8927146592387565	1.9359651386633363	2.0569305965384355
1.3182508861077025	0.34174161755100496	1.322019746053386	0.26724374742706425	0.9525588233962374	-0.03842874215790264	0.489955797765929	0.5867605962241043	0.7518684661177508	1.4456639782463407	-0.7020268035275853	-0.6014293196953044	0.22923078239985864	0.8417799346752611	0.4447151233090728	0.5308069974720091	1.1021015771940637	0.7314450114061847	1.1483161321956261	1.833203657395061	2.129908983117944	1.8877820018917475	2.1652967669447856	0.13679669516784493	0.9483593020829788	1.6414605324134874	1.3474211892363837	1.6829495978626767	2.73781110425815	0.5792275200146909	-0.08902543395515736	2.257996173603602	1.0893252331598835	1.3490094344034653	2.4385418710571827	1.0638018085860215	0.3031775701414463	-0.2994986679964551	3.2850957036765323	2.0667768677048373	2.6868696455060057	0.07760577196073837	2.267279719882706	2.8365976523136327	2.1570692505502294	0.5055966832973151	2.018780753995874	1.88199730096627	1.9449788362075195	2.050028768235672
1.3294654264681185	0.32798583003291093	1.3025338512948548	0.19440033860617426	0.9534523148928118	-0.03591092349488515	0.5443373999577441	0.5232216805993848	0.6991295050148763	1.4388916118916653	-0.7371337134159703	-0.5916370463745054	0.20638505518381636	0.9017585951124516	0.46790037710277604	0.5616694390922932	1.0672974581123273	0.7291067820084692	1.1051275405871288	1.8861313341694879	2.0976630169788635	1.8603570639383296	2.114025570853826	0.1365376021992155	0.969050377440429	1.6236451786995427	1.347832510088932	1.6349135155162506	2.7771261718556355	0.5872856900085417	-0.09316683405691648	2.312660439416489	1.062517134153186	1.4200306455237925	2.4337298004201093	1.0738118788785564	0.30788526181707104	-0.3278563453343352	3.278665592219389	2.0386600683316556	2.6929191124962273	0.18852825524256658	2.291502499537276	2.818352949141718	2.1460124709369475	0.48817898069924703	2.0460577139384015	1.8839489145981851	1.9663260571108734	2.0608257974261397
1.309002689859998	0.34806394501369986	1.2556700034884245	0.16913674869912326	0.9375964147946034	-0.03395231295123793	0.5820060987848776	0.485255117904927	0.6891238262568483	1.4647853911601771	-0.7456617642575312	-0.5442040541765605	0.19960028889894119	0.9383930116850436	0.47017128210018166	0.5669292928388467	1.0709314724661525	0.7380089565829039	1.0813181170998754	1.9350395808104282	2.092111708135674	1.8304885497369336	2.0918980154914903	0.14046553278159085	0.9732755584192322	1.5996293537024675	1.3061732069457763	1.57758153100214	2.805288337072718	0.59550332860595	-0.1278254629009551	2.309542752790616	1.0679621091269635	1.5107888503554983	2.396693651078088	1.058568557862151	0.3192230599236986	-0.3485290904635085	3.2742357584958888	2.011886678230385	2.7462175382400202	0.2745245182797037	2.3152376006032966	2.764511346351997	2.1586509082775005	0.47324270640302635	2.086239810948127	1.9054741426758504	1.9926920708855107	2.0547263928133552
1.3298085865893738	0.3416653333714752	1.2382683262943464	0.1764802675613671	0.9392387798069496	-0.018954865340542963	0.6364949744397443	0.4390809041508012	0.6460547078803279	1.4414647284868738	-0.7477521518299808	-0.5210934744802312	0.20602173691758568	0.9166690495762353	0.4835272498692718	0.5566678863726013	1.0623546912210418	0.7224116831346092	1.0560754945522897	1.9779742951224368	2.0698026438196213	1.8291760128573586	2.0667489343144765	0.1539240257118472	0.9510625796838003	1.5731613104300883	1.2779409162737823	1.5560612668820575	2.8392357328619897	0.6169408841018387	-0.15352653762054574	2.3236729576042547	1.0487043754172378	1.55428606925006	2.399025874508025	1.0344905236565236	0.3547160813859972	-0.3535865067241978	3.286966319578972	2.0038238439168	2.7745279007044252	0.37159911694622916	2.341636120946427	2.6959525849827726	2.1745119589830635	0.4735575560049268	2.099704241373418	1.9671620597616468	2.0525143233586833	2.009279921034442
1.3436497344397114	0.29245700434803445	1.2331911743714303	0.18283776478105057	0.9174269930342188	0.023780189551463722	0.6656189642113507	0.41899624757424087	0.6315449444803426	1.3928693103462428	-0.7646643111006108	-0.4695547688725606	0.18309704892648654	0.8635307039575991	0.4753605598345846	0.5246329375165605	1.031812601589299	0.6935098739794481	1.062097893987202	2.002999298371392	2.05084914217095	1.8224074837212014	2.007501422195781	0.15586377291353898	0.941578406137249	1.544325441841733	1.2608188336023822	1.4915917063407327	2.9006840493903754	0.6555160056014901	-0.16486978885846326	2.348298822743279	0.9884036303496158	1.6125499076745164	2.4029702018411734	1.0212647829814805	0.34479258110184013	-0.3268552746054803	3.289318357312754	1.9947786381598438	2.7854763301802588	0.46457952684102155	2.346931458730571	2.6637189734229123	2.2020911890725046	0.470273996662379	2.128339636796703	1.9890766856303244	2.095498435366241	2.00180950416608
1.326087495467991	0.31305925450443406	1.2769714397500351	0.1842996290970192	0.9070760216880472	0.025088371669565603	0.7123670774260396	0.39238964868998955	0.6205641061067017	1.3854464907258641	-0.7761571459606509	-0.43384047833158934	0.1537686729223202	0.8147016439452346	0.49277129690119076	0.5037578416521498	0.9854729176378664	0.6829038490674548	1.0656701157052488	2.013268353102665	2.0466535089623674	1.8360939454325902	1.9597139429445432	0.1555148430095728	0.954217276703105	1.5462339283362292	1.2468271071430537	1.4554487279451533	2.9430537503432594	0.659961306687346	-0.14095239199950607	2.348304335893811	0.9902172775692764	1.702788068870424	2.4005423205261094	0.9889966620740795	0.34932149522987277	-0.297932826524804	3.2689154407767957	1.9826852252962759	2.785968338586118	0.5612909426072911	2.352595472194096	2.653058056216744	2.1890752977249393	0.47720217866935116	2.1794348525944214	2.013610860602097	2.1185883639725533	2.000820012376597
1.3268913424947408	0.3264769451021181	1.2929299721586245	0.18267400706288675	0.9374713259850831	0.03878288924039301	0.6854598711049883	0.3759538664527531	0.5918073665903594	1.3963388499294795	-0.768222051922786	-0.39892550687521666	0.12351195261828492	0.7766753790920392	0.4809219724567374	0.461925495525473	0.9254699044839898	0.7160731094661038	1.0746329977987192	2.0397385021703096	2.052991794000755	1.829534581111138	1.9356748884121586	0.14922558105305186	0.9598665680717466	1.5441940299479235	1.2495211451026988	1.472111020111661	3.0347480742483826	0.6674089050716335	-0.1016476963566281	2.34681165038726	0.9769396052628501	1.7826590793653296	2.3865333030851894	0.9709680848178474	0.35823379598648997	-0.2675937255826043	3.2250465212193324	1.998042773776755	2.816763591989205	0.6493502242036137	2.3195631230124873	2.6542707560337395	2.213056741131222	0.47928497636727724	2.2242568557931093	2.030422181990348	2.1867123010655547	1.9908857117239744
1.2938920396981692	0.31636822945224197	1.3354399605121006	0.1773339485013028	0.9279647041031744	0.07945843840161951	0.6662503667495099	0.39189534641579843	0.5702996272322995	1.3808003959708408	-0.7837903906111272	-0.37091799566753947	0.12039346466432607	0.7552515959453023	0.4838582427017671	0.43612967546885323	0.8777472663840417	0.7414294909133503	1.046344827247927	2.1344239513563714	2.062964092054451	1.8469981831007645	1.884896610727407	0.1110356833668467	0.9647081941365254	1.563409101172993	1.2367145226467062	1.457235990286872	3.102115977796673	0.70260515281144	-0.05466132456715285	2.339051891013402	0.9561787895727086	1.7991145865870464	2.3889411528552644	0.9866170796050993	0.36447988777695445	-0.2568612201101486	3.2297798751649096	1.9936198328246597	2.8216774638204494	0.6741877440092037	2.2852584927284587	2.656220908442152	2.2580627148314485	0.44708037414207197	2.233314861127693	2.0719911559492643	2.2108723133491233	1.961070502654298
1.2764169744266711	0.30810991484981176	1.357958523412819	0.1780445847111954	0.887651899477448	0.10998793990222935	0.667882132102972	0.3922201025710823	0.5664360424826237	1.3945842659102294	-0.7669351637872288	-0.3520984178213503	0.13637500215964476	0.7587099692173285	0.517234715193591	0.42532117812596953	0.8141899528156757	0.7605652013792584	1.0223629888361225	2.2458753007773757	2.076190483580945	1.926003828375634	1.8376110120352174	0.07443240878409692	0.9586686039669899	1.593954529994574	1.2013136594367957	1.4443039207559523	3.1312028315068514	0.7292012193239975	-0.012143770785347285	2.309245042661886	0.9322571995212462	1.7855742221469229	2.3927533881163865	1.0105614775292837	0.3586377138248612	-0.2188717079141394	3.2395039548199387	1.9851665062870996	2.805352972798777	0.7005380602800914	2.228727589930178	2.643597358860639	2.296264253305556	0.4125755212741938	2.2418730046564663	2.0787945841343474	2.2193760752931966	1.8976174955869165
1.2544533142189138	0.3055920059942373	1.3916823573392674	0.15559782217524282	0.8481362169083086	0.15844582509345678	0.646220447035763	0.38548503700472847	0.5759628461145768	1.4085826761074238	-0.7280137799678219	-0.31041481654630554	0.14660458647664393	0.759002711579081	0.5566659400391614	0.41833212713074036	0.7948638927326359	0.7765665784624192	1.037394068078839	2.3655668211711007	2.101386700445199	1.9587242882251459	1.796488813881955	0.03035508001177779	0.961474913466034	1.624065937882473	1.1788784930457417	1.4839985097967276	3.163747387915572	0.7376727740048131	0.0532043001151186	2.2629745485340416	0.9749242923034196	1.7711030186159271	2.3852821298820803	1.014909389494028	0.36432300374697846	-0.2091117032850363	3.221187896659751	1.9680414513577194	2.833270722494871	0.7214085053290382	2.169289720234312	2.6172041197042533	2.3381297184398813	0.3902882044640039	2.2959748202330807	2.070779900228046	2.2036484116530297	1.839462084797931
1.2431419889087154	0.3716434018961329	1.4037402706417155	0.1562792655830859	0.7945026028434401	0.17438159794448907	0.602560147573732	0.38559475192205406	0.5923821108463169	1.3997646615620807	-0.6856356298544055	-0.2664983271468511	0.1032330057845436	0.7368244086031818	0.6089356915794087	0.4000351159884712	0.7647711575438618	0.7875993484987611	1.0850587127676794	2.4139571187156705	2.150678311399913	1.980876944817437	1.7545420976673989	0.02566624141082711	0.9631111997140762	1.641026511479805	1.183389387478382	1.509688508696152	3.2042374158205247	0.7332221134795225	0.14246965597505226	2.2214811993422168	1.0574082687456907	1.7339906870183346	2.3723787521152433	1.040921020605712	0.36401508956874185	-0.2105186797182844	3.1584070322038564	1.9858603168897992	2.817820913083615	0.7300662269282198	2.146065194149902	2.601317626041335	2.332491855567762	0.3756076460849834	2.3196137201537037	2.0582205992318694	2.200324345673317	1.8374597177065268
1.2301253021826555	0.4066155994224697	1.4104645685081167	0.15321694064808483	0.7438028319283946	0.1747433002797318	0.5946778143802027	0.399657945008608	0.6227123980319057	1.3624004942424903	-0.656916970168157	-0.24577736506717746	0.07862410913672138	0.6759445030321284	0.6387909404320417	0.39088062128325457	0.7243737241658954	0.7851640841461205	1.1544112691768338	2.4944514252826204	2.183644000895921	2.007449729822058	1.7576596465482233	-0.004964635827688987	0.9603468014956652	1.6778218417464081	1.1873355679228554	1.521674476519927	3.2717857785191775	0.7529977371431535	0.2072818402209025	2.129186924572837	1.062591078257768	1.6878430849638353	2.3576063586229106	1.035122965546163	0.37811275874897043	-0.1839273795773529	3.1048866715011036	1.9842678620271315	2.801676576654997	0.7684448814841273	2.0821466315848527	2.58344606127465	2.3033172836178646	0.3636759592776064	2.348222583634005	2.0303011608037886	2.1951825880249385	1.8472377180391686
1.21346157930599	0.42213620189571993	1.440369659003977	0.1581648425688027	0.7124207300942137	0.19704445373817858	0.5613562593261998	0.3739646293502371	0.6252261689590048	1.3050553864793843	-0.6347466160531587	-0.2560073155384361	0.040099717601404086	0.6523669387835623	0.6590992174093636	0.40674630214057694	0.6746274466097482	0.7915183086138076	1.1903530459877851	2.6125444503231843	2.2238906950404567	2.0110619729712433	1.7602637921020612	-0.044144228065081684	0.9545019241507366	1.727788501736558	1.2306617431397349	1.5457724556983425	3.3415273126437626	0.7653149424221289	0.26807235681862446	2.0933845250177185	1.1080008251008076	1.639633144803811	2.342460042957458	1.041419912265142	0.3646008289731972	-0.16380846145422256	3.0472748526278974	1.98457097409159	2.7199833021548843	0.8131959990822203	2.023899520165151	2.566166097364635	2.301903256522107	0.32674587995443216	2.3510232955353483	1.9761931022932242	2.1650238584849286	1.8414964503800406
1.1853417890277795	0.48623814624534634	1.4407062781154432	0.13416140861689202	0.6822122931616044	0.2227489538924668	0.5206465844556282	0.3599633804933022	0.6252388730890998	1.2374402229101444	-0.620910957300255	-0.2730820397649179	0.005613213544615081	0.6399630317716467	0.7004643568506633	0.4307401941433608	0.659332294133004	0.8193785049141097	1.2293484527515315	2.7004522287263995	2.252168743721588	1.9909445232267928	1.7530082892241843	-0.07791168613479123	0.9497284039169864	1.7438665661020696	1.2509903104682913	1.5124733314078174	3.337399144926722	0.7561380652874041	0.3117903683224422	2.051987655960205	1.1592709783415498	1.5922007618484375	2.322104001455684	1.0703787724408875	0.34771120944756634	-0.12430189124228952	3.027523870202382	1.968337136108619	2.6861863004978686	0.8555710623982534	1.9807740909128995	2.5875606685539374	2.2529300245427337	0.298104007694167	2.3733005761420554	1.9111937315936927	2.1301261869456427	1.8636443287924032
1.1599712234137676	0.5630233123550017	1.4023385797171684	0.11733259231536679	0.6902262736776646	0.23311627990185055	0.4823807803806351	0.3535030410799317	0.6166088869371749	1.1664532243973693	-0.6256621311095789	-0.28688203111855903	-0.017638806956363905	0.669717518873828	0.7265028510493863	0.4560493867297276	0.6583547474393778	0.8137086377252988	1.2737385608654956	2.7712249320894626	2.2765355089138417	2.007567039189035	1.7368648913439735	-0.11693271076945089	0.9322094886124379	1.7851118165526187	1.266747762355409	1.514579333896863	3.3129054376202847	0.7722446976112238	0.371123953568505	1.9887421713441849	1.22817209499121	1.5412916670192236	2.29722627414111	1.0862575625522697	0.3515731322929322	-0.06632939295855209	2.9730016278662594	1.9593145399679375	2.7175406543621596	0.847994508355988	1.9317912684697265	2.5985758151245304	2.234139428991201	0.2852872039188209	2.3985133509204624	1.8606219652720877	2.119231195261883	1.8778541200876433
1.119047450273277	0.6135768721089412	1.3430934681724798	0.09995509034865241	0.677961188262546	0.27870362791285	0.4349198274494987	0.327449194076198	0.6052622166691363	1.1050345847328733	-0.6444165384206773	-0.3145131714526733	-0.026135726609759484	0.7018632152981727	0.728477258757038	0.47771038089881107	0.6661059009720189	0.8026487396370422	1.2929399260957963	2.773397383827819	2.2755444144551213	2.0156790925847234	1.729455751560265	-0.14954094766150158	0.9108766467702967	1.8067827228941062	1.2980751856305548	1.5279359006746835	3.3151289051079567	0.7912504833047317	0.39560196686922977	1.9379012754252731	1.2520412519503326	1.5141175755355507	2.2552369624103568	1.1236052916324581	0.34397034487607775	0.028006449525761517	2.9187339688675333	1.9461005724340144	2.7397033966442654	0.7960831001936153	1.8997134217887304	2.5850167722642308	2.209888864298951	0.2827051986608109	2.409593090310392	1.809674807323654	2.0937623110769374	1.8341909488099257
1.0859827021217758	0.662335035276733	1.32003738114129	0.08857295584286369	0.6104198684869284	0.28813110834346006	0.41510369921493223	0.3248738842664212	0.6111249374462361	1.0554416227183698	-0.6762987085904117	-0.2996041966311329	-0.043723838281012735	0.7174961059726007	0.806100242550625	0.514457229363372	0.6736112462234122	0.782403909202472	1.3078174482963347	2.7512942256183957	2.2471330399718044	2.036874460474795	1.7128975340343104	-0.18154143227413533	0.8973061233620386	1.8277507564457696	1.277976139882702	1.5037526140333861	3.2909394756389903	0.7625307641965404	0.4061428987683303	1.8696153929353287	1.2503257487240265	1.476716795297523	2.2455781288227876	1.143987849189153	0.3511319837668502	0.10890297404203911	2.90531592123642	1.9326880820321217	2.7498715703653525	0.788973096492448	1.8626154315510388	2.5685507795307587	2.183692872005602	0.29101691012108405	2.4217415363637	1.8024182929406134	2.061127548502693	1.7818549558400587
1.0786279914852432	0.7338059421725072	1.287153804935594	0.11924805716984861	0.5778604001435472	0.27992128078770234	0.37776800139141253	0.2808790801381758	0.6185181530072613	1.010261494172218	-0.7048583871046549	-0.285271807615607	-0.06762918208545615	0.6967524766518385	0.8677305018576803	0.5438446711723869	0.6856072295062391	0.8040312268980744	1.3749528565350873	2.726810363216395	2.2238033843381406	2.033844337391931	1.7117542193934168	-0.1894117701739477	0.883457064567908	1.8639613640656065	1.2636594472249516	1.4764326827983996	3.248821363720552	0.7287186675318749	0.4101645664164585	1.8022984466513918	1.2904679864442856	1.478450274083518	2.248917590590955	1.155495853119813	0.3392251883574736	0.17116108716242212	2.864518035179965	1.9282437572132107	2.7794728336724033	0.82258427705384	1.8336777449683126	2.5264059312025333	2.164654821712312	0.2901192707257666	2.4540988327487163	1.7804210835567058	2.034740780237548	1.7547177743001279
1.0639162283684775	0.7639116465320686	1.234187811192335	0.21037255468755908	0.5755987178824327	0.2633515268087532	0.3245372470419419	0.2232098150660075	0.6067424830868534	0.9480146197927167	-0.7183202252639243	-0.2685334001390036	-0.10417110297389395	0.6721788565174094	0.9018630171311732	0.5752885544510973	0.7124747050682683	0.7616085879913582	1.432652588629451	2.627196272613756	2.2341815591701697	2.0127651721766955	1.6966401887822748	-0.2108716181622574	0.8591965451432232	1.902935238296553	1.253576405110279	1.4662285915381243	3.2341883659003194	0.7071383284797255	0.4172466850989859	1.745449594940181	1.3528243776192919	1.4821429740697616	2.260661446730812	1.166182979655745	0.35598016860364734	0.24480627058417975	2.8469640539760817	1.9154438745463331	2.833595000762369	0.8189496543366618	1.8077302252337606	2.5108187046254313	2.139317508776306	0.29681469459901066	2.500004400498853	1.7517227174129761	2.0222278309604405	1.7674211751098856
1.0587344697204362	0.7708965972368309	1.1791663251741544	0.24849738107091096	0.5818615827068494	0.2638564173821738	0.28400570655579	0.2047345219130273	0.5974821132943893	0.8980436843049073	-0.741316636955086	-0.2693935230009	-0.12860421936505612	0.6578565545099434	0.9264608253996641	0.5667297410868916	0.7192615521659921	0.7268816557195057	1.4403452576459537	2.5296221094604237	2.197810752283844	1.992843606941254	1.6607390848121752	-0.20575551293209973	0.8416793761420346	1.9259564319872733	1.2388654352817157	1.4607825905262706	3.221320442981439	0.7154191680138641	0.40502614186437036	1.7044524292962404	1.3715322360785795	1.5067001257141264	2.2880410124051727	1.2005794172830377	0.36937150841608085	0.37424849847691205	2.814071217562051	1.9194401272569863	2.8351455727081065	0.8489960550463096	1.7795208481220897	2.4784132729147847	2.1119994175618073	0.3099322552762732	2.5284466433772175	1.7593218410706406	2.0039069718396236	1.811756930047992
1.0582389385298607	0.7485225663093271	1.1608851724987652	0.25301767794827407	0.5977487550074378	0.2838228838528789	0.25515775708981103	0.18239292383567673	0.6097780643945145	0.860585228591759	-0.7701244550013103	-0.28967408859851257	-0.13059066889474116	0.6784538126498293	0.9144799669644439	0.5607106613345163	0.7306798656290587	0.7002439955126009	1.4238068948050115	2.5004651881993	2.145004295623739	1.983570633489348	1.5916895381014513	-0.24193043851292756	0.816528242003901	1.9473174956066597	1.2208229937966033	1.4299516215086712	3.166554383896751	0.7508710509025568	0.36384712977446554	1.6815439105479488	1.3818454220103935	1.5186435715941613	2.3145231648640454	1.2009622682117769	0.3671013730868005	0.5231431194400941	2.8245370186600978	1.9041544246854436	2.8610642276440306	0.9048452039618434	1.696816611735636	2.4501131200232953	2.1097472373084836	0.32552188225017514	2.568410117176758	1.7699185613440793	1.967959747947026	1.8049683271738761
1.0551524619444392	0.7463192235080939	1.1593109578293024	0.2860433558936226	0.6000515378773947	0.34176602233529374	0.20808298862566055	0.15779336025164076	0.5999111900208562	0.8374668076901453	-0.7780294715201472	-0.27370866869719357	-0.1304841335365196	0.6697167634096686	0.9255961441095779	0.5575786952968188	0.7911917006614667	0.7002304314866435	1.4216328503657478	2.4205972166651217	2.0986470321914505	1.9606654262409766	1.5491756456428682	-0.27615563200376864	0.7859216561700527	1.9686580637930668	1.224571467532946	1.3983832904912652	3.1308484993065058	0.7825412931018103	0.31674303972216816	1.6746000974528343	1.4468154011728127	1.52880058676387	2.3199369076313916	1.2031654109745027	0.3429117289066421	0.6512291952500003	2.833065421041569	1.905828846992192	2.899248304253289	0.9001964628385654	1.6518385580271164	2.398987233674067	2.127654065925167	0.3347100642404864	2.5829453768208657	1.7745686078528369	1.9204094248611931	1.8030951847564711
1.0448770097174251	0.7789818283027444	1.1539852547484564	0.30746419995754704	0.6280815148997135	0.37915142090788706	0.2048276167455037	0.10820940191577591	0.612068336736612	0.8024587570107347	-0.8128302352327109	-0.26775616982304423	-0.1301080365792317	0.6583179188328908	0.9619931384134967	0.5459210523281379	0.8147150350797965	0.6868489981864652	1.4225003129548963	2.3344043656690188	2.0375224613242287	1.9852417386227024	1.5114270578801485	-0.31364235272607954	0.7662888406485829	1.96945618006556	1.2091014857444324	1.3603432125193786	3.08709703449428	0.8311445325128185	0.2666680182269714	1.6750342580572333	1.4214512288628653	1.5035996511973748	2.333108809710362	1.2105944836845088	0.3128948967115822	0.7826088209785695	2.857998972918189	1.90626475262685	2.94597046612786	0.8881709182681631	1.5881623472199766	2.389343622863237	2.099486418108781	0.35764990883830206	2.598659716011162	1.7954311858042966	1.8809188738391627	1.8158490447246485
1.0594566385245736	0.7463338920723481	1.1342379082528635	0.3345837570082359	0.621475804623897	0.3932297548275754	0.21278806315086088	0.07095795292541568	0.61875329704485	0.8021809478743533	-0.8291977765695118	-0.270858925854338	-0.13641860639702658	0.6423891813111805	0.952052564160749	0.5326702067588152	0.7877364831543824	0.6548775456185066	1.4247767287556123	2.26812959978312	1.9835880447801515	2.0224277012623375	1.462968697473448	-0.37217391673738687	0.7674248109840703	1.9979629161125403	1.2383529885842042	1.3768152071888133	3.0810457254668115	0.8905739407034627	0.23188182396504547	1.6704845305806608	1.40555055750117	1.4923403999185647	2.3496081981773433	1.240264627945078	0.2963842574882144	0.8741400305941525	2.8682456036951036	1.903561914387117	2.990860020935152	0.8811656788651467	1.5451752005148727	2.342642956303595	2.113638092510682	0.35541783585563663	2.627108326555842	1.79502343465286	1.8451583287778526	1.8128473401543128
1.0565258101214126	0.7089779201219261	1.1515508294625183	0.3586551684849192	0.5883838153485574	0.39705409705767336	0.22038665048014933	0.019530068799759662	0.6268846460905524	0.8178496291359787	-0.8373455616347891	-0.2709272737548988	-0.11691216428660141	0.6167192292278608	0.9747609794713986	0.514183773762064	0.7744201807114816	0.6516623497733216	1.418821678900603	2.202485901940317	1.9295592382876248	2.0451580511523844	1.4612838127394994	-0.41603703041976836	0.7465084624932183	2.023759432551416	1.2609222319382436	1.396525523416497	3.0545972635681307	0.9245902016741416	0.19197175208465025	1.6556376161978559	1.3448733697193114	1.4973234546924539	2.348138927899268	1.255058312000692	0.2539852946884774	0.9265759749643575	2.88894562707224	1.909883237849257	2.9784840216150457	0.8775561995795247	1.4927145282598708	2.308367042276464	2.082572829492424	0.3456447968775526	2.6905175477310856	1.7767865196272943	1.7873643256270444	1.7903930146578937
1.0441702721216224	0.7155058241040663	1.1919791562862856	0.41480265776028113	0.5656096105923739	0.3842058551454974	0.22836386780719473	-0.00016793615408319042	0.6701280933633743	0.7999172065298911	-0.8498438449880525	-0.26430167733123133	-0.11390935695250641	0.5757876746765971	0.9850270233983561	0.47474599702838277	0.7385871685669799	0.6489610218345956	1.4327980637220412	2.225128623326587	1.8874719401483229	2.0700885050193243	1.451137375416899	-0.4585167635352348	0.7408879851300118	2.054891995247173	1.2851992522021718	1.376850459555338	3.000794092358732	0.950015180109463	0.1387892817695169	1.6520747426665203	1.2850216670322427	1.4804568733213253	2.3563700058599713	1.253674090572563	0.25871347495010644	0.9561203678817725	2.90685778165716	1.903426778543197	2.966966552114254	0.8947557036212677	1.4092759593384545	2.2882098787174767	2.0920285655230897	0.3435952929348781	2.6927823143841616	1.7639987595945859	1.7354157243027977	1.8345423168520862
1.0320326357040348	0.7404471192416064	1.1999702910233812	0.4648074254310387	0.5689410574581726	0.3892188256075738	0.2521125505436049	-0.0522670642709685	0.720238358214125	0.8464642434829397	-0.8253188508120012	-0.2757787522550531	-0.09700903681367323	0.5568900220292343	0.9365574141973829	0.4380100012878221	0.7215708105392217	0.6362567464456698	1.4543687871733237	2.278793072041328	1.8456925892158378	2.081579289522385	1.4687979377421925	-0.4758451448110298	0.7357468680390438	2.0616132916507217	1.3351224684961065	1.3640783313169837	2.9455169518846978	1.0146724686649313	0.10749323258118923	1.6608392737248434	1.2483991686900944	1.4529706441784378	2.3510629528431073	1.2611814955920855	0.2195058143064046	0.9895961893184749	2.876691608074165	1.8591772230410193	2.9451690888001343	0.8969767067420648	1.3653613628774086	2.284668215374597	2.0727806918543	0.31629322101653873	2.7018551776068156	1.7159046044367805	1.6890174986067112	1.868044736619887
1.0085782268037538	0.7483588186226863	1.1885519024304025	0.45750950294532944	0.5747222027242934	0.4057324652769667	0.2488944977414392	-0.06964450932603386	0.7621361087435676	0.8654786595675648	-0.800975395947226	-0.2681617068870346	-0.08741718413147012	0.5433611073015168	0.8784958672188268	0.4041275485132346	0.6991454179050558	0.593889928722701	1.4945158717534086	2.2597805695729654	1.8200279622324032	2.08709836323102	1.46948290228069	-0.4981276001215619	0.7354674595014913	2.0480103522209023	1.380738178292777	1.3674008668619302	2.945747465397934	1.0553001543465825	0.06286435923386116	1.6816941438999469	1.2249898096176466	1.4342618932292668	2.3365505339672574	1.2902886721328577	0.17637909693179363	1.0601252064051083	2.8610981695266196	1.816466529237006	2.9430457494930304	0.8955994054357088	1.2871147625464872	2.292820154986414	2.0624662764662913	0.3083294442062952	2.7283489145924684	1.6688268739710632	1.642671717053306	1.8885446927609586
0.9895368351566655	0.7642228060900389	1.1859545858319662	0.37771626104983563	0.583718258036731	0.4083930575404067	0.27683500436363173	-0.031060926190598408	0.8487421633242676	0.8418471184952121	-0.7984274004067066	-0.2840352979698698	-0.09885454444428685	0.519735807161381	0.8279100522255117	0.36145766328956797	0.679000146650617	0.6154166639488967	1.507781045011073	2.290199626920281	1.7678350402372207	2.041109771299529	1.4841193781762063	-0.5173084122391716	0.7352517910365679	2.0277777430290893	1.4326634590678988	1.4065065128941836	2.919517662031809	1.067721919255284	0.05288068679184672	1.6803503134577604	1.1693448542621705	1.427318223783436	2.267955245798377	1.2964731871355704	0.1414023878368043	1.108557776097636	2.832154163268718	1.7888770205819775	2.9198318983438623	0.9109313112557501	1.2251613521885805	2.304982323972271	2.0802579302953363	0.30144791321041253	2.711806778781085	1.6312327661631003	1.5973468109496618	1.9311679130907742
0.971668787956831	0.783161649130162	1.1738008642285032	0.40733513899599805	0.5946150250456671	0.43546821190126817	0.3151621507287641	-0.011803048722880873	0.9261980682041596	0.8115108527418237	-0.7874609221296573	-0.2927264859497073	-0.10562580103405464	0.501085757892249	0.8038636077904517	0.35342353937531545	0.6689934315055167	0.6457645026097668	1.5482985522806234	2.341511769504383	1.7336481807831465	2.007337953915788	1.5474984427542116	-0.5350702837872844	0.7399851462930449	2.025118159196582	1.4964806847125458	1.3974120551524312	2.9080051585707567	1.067971689357242	0.03812338213310577	1.6679085109945615	1.1213053861725364	1.3840871579822225	2.204046836916637	1.2795182171784727	0.09732254144127159	1.1378920070257723	2.8175910483046147	1.750436771147502	2.9042926328588137	0.9029175408758687	1.1751724009827302	2.36802922600695	2.074144543795047	0.3048705708808709	2.6896695868333316	1.5919688764946451	1.5666754678107666	1.9324847740543898
0.9498809642390984	0.8486245822451453	1.1463271028795894	0.46993548864440526	0.6065350951014655	0.4758152297476793	0.33697719152132155	-0.04626767379692236	0.9771098695592275	0.7866895014626479	-0.7756383087574169	-0.30832956253882	-0.10372287719923441	0.4618848407042667	0.7958668488825573	0.3510974836109991	0.6670316674428534	0.6292384063993812	1.5886625025079957	2.3645930831806043	1.7144799420017527	1.9854608636666786	1.6515477569208254	-0.5455270324673062	0.7487227751533229	2.032877488999854	1.5327325957637778	1.4366203573816476	2.875575200308616	1.0429683875717843	0.024641731653236854	1.6710840857010207	1.0780198517884028	1.3416517645176675	2.1551345738847516	1.302050704442509	0.06411651448759398	1.158374880302446	2.766308678692713	1.733912661129068	2.8849924849380697	0.8855182862389851	1.1766886088815633	2.4324056857308034	2.0600681321256626	0.30281629648968267	2.686757440771457	1.5335940514795268	1.5291866427648984	1.9266093588765378
0.9212329186246075	0.841592930841389	1.1429831007610334	0.5112655456794581	0.6548427339968967	0.479718353151292	0.417184351129981	-0.08251114339720364	1.027004164198366	0.7564812766147136	-0.783731309770179	-0.35397596315566754	-0.12475941565678401	0.43909676011048804	0.7428868455253398	0.32950872046416274	0.6341228654202388	0.6184936110679786	1.5757515880406205	2.4244483093981133	1.7260946251584706	1.951992279929652	1.7446990932338147	-0.5514386275242803	0.7525139997472396	2.026693896308589	1.5505875567498009	1.4768129513817438	2.817729480687093	1.0132224874940923	0.022648801747472674	1.675042527783031	1.0122674095556774	1.3163017274800297	2.1220699251021236	1.3314459214334418	0.05940683249218605	1.2061801322983332	2.7111065608186307	1.7270971664564585	2.8512426962088893	0.8735011228124346	1.1524781378612263	2.4800397025446066	2.048039779056263	0.32185585219804586	2.7013616834673213	1.464347840025996	1.5210928377999946	1.936157216218342
0.9054391136001015	0.8620092064543196	1.1345038081096093	0.5582524726850042	0.6711495920175905	0.4690828947267877	0.3885279830036492	-0.10722429036527989	1.0624310425378356	0.7732206094176804	-0.7874791834804958	-0.36132539632975635	-0.14118327229065925	0.4231237453065625	0.716713977217111	0.3237028982873064	0.6671369801517313	0.6013538991910172	1.5963713354236753	2.4376407868390264	1.7231508386412002	1.8924898702608144	1.8124568096280083	-0.5481896558163032	0.7516260044888303	2.041287850203649	1.583445502644787	1.5438035457457817	2.749680574359699	0.9700031589205075	0.022937502430059507	1.6296582726032134	1.0049590431464295	1.3000259781067	2.09603682762569	1.3484918616722752	0.06468106284023908	1.2422799423411226	2.6412060070377033	1.7182405440743267	2.8285543994932523	0.8820903984034911	1.1496091177246277	2.483942654627144	2.043178490742379	0.3481655714412031	2.730163699492543	1.412570697929457	1.5317731432486092	1.9250340485649229
0.8475102694173706	0.8981697403255449	1.1341539444035684	0.5747519663767416	0.7235692064218991	0.4502804546479108	0.3607214926655789	-0.12703808925557122	1.093051524991424	0.7804984435517335	-0.7937267138614654	-0.3392365282514985	-0.1606663346090949	0.39768976953589597	0.7260454332665374	0.3098410237045831	0.706082264637843	0.6077519458964125	1.6340466904213258	2.440904986291938	1.7135089054070778	1.8765922376511195	1.8745338014290944	-0.5266940448805274	0.7281277464806563	2.056783603149804	1.5598718183138072	1.5696121949714252	2.6913264077889805	0.9206508114466236	0.02452759417407456	1.5857129497122604	0.9891968489260426	1.3186274317355167	2.0720934702755462	1.3699340438448169	0.07641481750610479	1.2828113717181342	2.5761719824509193	1.7121100370355324	2.7860031270592596	0.8634982276249967	1.12791723535751	2.494778921671716	2.029438480680453	0.37590523262632525	2.736376419261571	1.3887606416459457	1.5273036748760878	1.9236322685298215
0.8039566749551866	0.9536716628208944	1.156008557498329	0.5916976928998083	0.750717052053814	0.4421065623642825	0.35340347832345514	-0.10772101449468316	1.1560580110892813	0.7745377772807296	-0.8137110768613894	-0.35656533961015213	-0.19982777921004757	0.36641226668844235	0.6917141096813064	0.30450403404149096	0.7505118692735192	0.6129559409629207	1.6667247065901853	2.4525134829446813	1.707162361248201	1.8642526202756862	1.9341769285803045	-0.532024108137103	0.7242884985443474	2.0503998785835633	1.533963149585075	1.6130618791508364	2.642465446303366	0.8704520770280487	0.018932619705337567	1.5652881052786562	1.0039399589414608	1.3217111845919531	2.051170666691107	1.387299940551051	0.10809930352428321	1.3625351078470054	2.509761144406599	1.6960293449182486	2.728877969269896	0.8467471147793392	1.1354442481142617	2.4819787616490796	2.0143026890336824	0.392062821249514	2.707178546647035	1.3926783547190154	1.5098289517849515	1.936626117178284
0.7829555492144084	0.9738996490307871	1.148340797278125	0.5475698533216609	0.7670947511860218	0.43836376555940176	0.29736533211910704	-0.10013930735593549	1.1595728204155202	0.7927093371168552	-0.8324268130765946	-0.39380546554205037	-0.21628931185436487	0.35754834550560627	0.6989627591000992	0.2940559896355024	0.8097051767227477	0.607508315122487	1.6928469146513023	2.4264929698577427	1.7114948598820354	1.7857018254708887	1.9990603545279064	-0.5181946860774501	0.7162179575674765	2.036178459323247	1.4937059733260198	1.6954610217941497	2.60471655337581	0.8457844986185024	0.031035668476109567	1.5490270677843814	1.0456067896543777	1.3123986132681549	2.046245083965765	1.3873678054343903	0.08371882280019884	1.4370198435320891	2.433906324146916	1.7013505539101814	2.6965259316937247	0.8451854283082382	1.1338264648156309	2.458806236382967	1.979059204016346	0.3996130498657967	2.7456477414177423	1.3396860325326139	1.5018961614964066	1.9407280775443876
0.7541557168903422	1.0095549000276738	1.1705832877854339	0.5227385949116298	0.7785519926465947	0.39076832689928426	0.2340152151480183	-0.03264545340770842	1.1461676105487806	0.7535673553042397	-0.881908628666172	-0.43456344664602914	-0.23851564422497495	0.32596316807512526	0.6922374055256343	0.27985729131505593	0.8693037512211526	0.6193789246083452	1.721919034312164	2.378847332604026	1.7226505719144174	1.7241608888777864	2.0409545781329705	-0.5512580065774809	0.7089297604957527	2.0663477366689706	1.4498116753846266	1.7922116313372	2.5549914955205786	0.8184372004915949	0.03835837106079271	1.5501613985063503	1.1024281284918427	1.3105522632750335	2.0501277199465937	1.3834616959151391	0.09686090432918533	1.499656565060293	2.3911720153231526	1.7159417905278278	2.691147385256947	0.8575909180666008	1.111829929167569	2.4264279076308086	1.948926742743516	0.41256432065862125	2.7624711158247512	1.3091980750071692	1.4750427073113708	1.976902371286029
0.7320839501298084	1.047246210223018	1.177733132755446	0.5253424538411094	0.77932154410843	0.35816770981074464	0.23686672510319315	0.039450738146556676	1.111486511698212	0.7351811185604629	-0.9313871142447141	-0.4747712370944176	-0.2185428554588959	0.2914825715579831	0.7127978025407469	0.2709649860303735	0.8947718760555358	0.6217683842887147	1.6881284030833092	2.3602529127142144	1.7236593644884721	1.6848888115518115	2.095667240914549	-0.563016308447171	0.6913802848824095	2.0749666690436737	1.4104259993849757	1.8906687165486844	2.4804882108225716	0.8110280282768392	0.03986118120309544	1.5377802406990035	1.1303776555856355	1.2937233056396138	2.037488439230134	1.3497420990178557	0.12577474813140613	1.5586629758440493	2.365289980180207	1.716448883079386	2.6558594490367224	0.8582069321397275	1.1332552800190077	2.3928064985360935	1.9083133757955957	0.4216174492638243	2.7314839289754045	1.285723532422653	1.4688140615434224	2.0387296088833766
0.7212019383607187	1.0663410195811995	1.1563100870345582	0.5645757726222869	0.766244147281283	0.3455766815194654	0.20615644788288331	0.0922278394362672	1.089467195842166	0.7841873061373762	-0.9627440020285659	-0.4929643079871256	-0.2258638980358349	0.2675706672023896	0.7025105116696354	0.2620051278567276	0.930571401437555	0.6275132709749356	1.6937803798287558	2.327866500742549	1.7324529680609042	1.7053681496264652	2.16292691767234	-0.5754062559739592	0.6819642171668867	2.104213651905323	1.3607288959353974	1.9124816079520008	2.4340904508783945	0.8168212789412769	0.034533646513964046	1.5255327767920595	1.1612110027581328	1.2702711770477357	2.0766618876506198	1.355633450054272	0.13232617839215233	1.5986676801348665	2.3193655720448456	1.692136858574249	2.6291642656824603	0.8520509819803868	1.1134470562001566	2.3484924050466565	1.866296244851806	0.42695859249621665	2.707205078590019	1.25659960747893	1.4629508063916932	2.0591323388411533
0.6958626022235175	1.1188300355437808	1.146346539752147	0.5591723239762524	0.7718495300058633	0.28779497533646325	0.1796941997994197	0.1146855890394266	1.0492903844172372	0.8334845578857071	-0.99674556309267	-0.4921117159899272	-0.22498007712612025	0.2419099695550222	0.6959071562682715	0.23654910855051337	0.9691857665074861	0.6335816075109072	1.689351471454345	2.280253994561094	1.7443755984244387	1.7104799606271044	2.158435598791875	-0.6301325087018308	0.6629949969221045	2.1371883923418187	1.2905839193851147	2.0203587456793883	2.3692937609177442	0.8181975425395139	0.05250022852797259	1.5076067678371061	1.178757266556348	1.2676514502650424	2.1021145493375903	1.3591192699364314	0.1392041381749905	1.6257181155764957	2.278146849693339	1.6701570966931722	2.616842933963005	0.8287947046482194	1.0753648127345614	2.262293399509935	1.81869256653534	0.42749765317825855	2.7004829455157067	1.2341763596499726	1.430507911271364	2.103787463330716
0.6327445700954878	1.1478187033568765	1.1367240837819679	0.5059737247479277	0.8088470982543716	0.22978245413632115	0.20511770836389703	0.20971128808728942	0.9906220058542651	0.859373144460081	-1.0354413655193664	-0.49749230667965616	-0.24797069427998691	0.24583248111995587	0.6878512149978246	0.19607226868407732	0.9797896833110427	0.6708658803690161	1.6602268191211593	2.2240368756120312	1.7588632756370903	1.687107729295107	2.115428787927084	-0.6492301364174027	0.6442493035073643	2.1652189109754536	1.2584872579409772	2.0643768742690094	2.305986846862637	0.8385785806162709	0.06022353128461726	1.4790803486966575	1.1859903444227489	1.287838674680404	2.1060842993141393	1.3428698327593207	0.12156639256611564	1.6867997439930782	2.268973344846295	1.63871629537129	2.6306539578002	0.793549201035675	1.02403901843133	2.1913989934204086	1.7765454363262947	0.4349851702734556	2.6727528199870205	1.2120401853333171	1.403993056556467	2.147774311649023
0.5955284598418231	1.1943341923480206	1.1402861916917038	0.49442588633717177	0.8180768654139847	0.1831587881621386	0.17226392604455326	0.29865172645247895	0.9379527998360778	0.8757037575744514	-1.0757688733533348	-0.4841941254793459	-0.2522015421525608	0.2512428970529429	0.7121946819066064	0.16875144987269736	1.0047448330659123	0.6744613906343117	1.6851636745759861	2.1328112569722406	1.7557059318614523	1.6702041135289754	2.104548734379139	-0.6642450677820275	0.6348376015502409	2.1728166885422993	1.2066915091470445	2.101324618494834	2.2528928669419606	0.8395918180339297	0.07857728553186231	1.4557748831100583	1.1989305627246274	1.2838756411857335	2.0933714534744903	1.3157408328009998	0.0889032546027358	1.7649992776544807	2.2368186899678686	1.6191706522535507	2.6313410301447457	0.7726340565528504	0.9846753061387099	2.1359365076528354	1.7309134135328654	0.4132326207416452	2.646209202948559	1.2063692744426926	1.3775079834196158	2.1971467520951644
0.5621882403955791	1.1886766330890115	1.1297942366880744	0.44495492990389235	0.8299665567588995	0.16152603076530186	0.24748422942577095	0.36464620821350263	0.8709096940314197	0.8667121977250236	-1.079171929791937	-0.46954078771618024	-0.25196888546261753	0.2590476563039419	0.7121039091730508	0.13585631369935272	1.0211425354423116	0.6954167673517215	1.6993838648766726	2.0848216876350363	1.7688450126856305	1.656672588717368	2.124699494886447	-0.6895460441198752	0.6271870465313787	2.176278005488414	1.137049889330681	2.1639654625226936	2.2073881822090646	0.8426557994466102	0.0932238096961222	1.447893834424496	1.1902065028221973	1.2954024390295849	2.0820352537907625	1.2877966579476108	0.07360109072072077	1.8300716076639592	2.23244264499112	1.5879429007511576	2.6146251688002313	0.7120286085012707	0.9276527871556224	2.0918798292388976	1.672554006533182	0.3719546751356603	2.627855466070259	1.205040987970371	1.3567569519935907	2.2895879303186244
0.5274179546393489	1.1603635644739114	1.160861927375248	0.40527815855824734	0.8174635473224076	0.1422871153426356	0.3203794182676899	0.4150573682638175	0.8475387998902841	0.8656900568789183	-1.0891727048687643	-0.474728433144433	-0.2539809201340642	0.28725599157097037	0.6660701063887882	0.12477078069863298	1.0289216339239542	0.6913009201829718	1.6960177328731287	2.0187393975022823	1.8063367002097948	1.5781959422860372	2.1189009819988684	-0.748107684562998	0.6181420682797929	2.1988000751053995	1.0996071930488678	2.233035456895483	2.1481093271452503	0.8544758914376402	0.08478546920237298	1.4412001805347736	1.1354139213268137	1.2688080317701673	2.0499383608808794	1.238115299312025	0.02386136024971621	1.919328407796451	2.203781217872449	1.56282559525927	2.6084042443352407	0.6846222681050229	0.8865019165904661	2.0388720773306193	1.6358714068425826	0.3490194519098423	2.6199595598383545	1.1821680233508771	1.340033742308744	2.3780391428934475
0.5069788713867253	1.1670008614985785	1.2247507554651222	0.3341772819930312	0.8396960409483825	0.13854431853775478	0.39282964887202126	0.37951558651256556	0.8089370653354472	0.8649469550178059	-1.1139931032495558	-0.4780017075751665	-0.2444506476031897	0.2931399713926657	0.6956260638460251	0.09446694974461113	1.0178698790591263	0.6732356200424169	1.6838638276838611	1.9573380545791892	1.8252642446226421	1.5138163403505147	2.1316297996469813	-0.7703535962647432	0.6222851730006902	2.2100785913126106	1.0718271280655869	2.253729575277845	2.0949901883211295	0.8650845478734258	0.07418523057390367	1.4218273830514474	1.0924308855523344	1.2350102119413588	2.0077444312727515	1.2283503722875249	-0.02673500385601124	1.9926039199753842	2.1699092255008394	1.5413655863439748	2.5899203830878537	0.6880892679451598	0.824076576570679	1.9964669145406386	1.606613589749145	0.3459855460395085	2.613821129509681	1.136163733236163	1.346220879095677	2.4255802851023356
0.5030445739696422	1.1512072117825072	1.3011596816057884	0.2860311227194304	0.8775881218266042	0.13481948936893878	0.46661007041819325	0.41287046551543566	0.7697812895514738	0.8540491298203612	-1.1309497342804629	-0.4361727659148749	-0.25416336270611983	0.31069295685700277	0.721433699231038	0.0856217215320754	1.0335505013795545	0.6638790505984129	1.6732077771516334	1.9136476362855734	1.8414013861844498	1.4976940492361372	2.1534859298090145	-0.805707109192233	0.6115340563666739	2.232316136095294	1.0263432227410036	2.2181263171419734	2.0564379228694434	0.8485370258149763	0.07753885827046467	1.3632620119220833	1.0350368160139238	1.2198713961222845	1.9614465954959783	1.2493797910950486	-0.038442181898888476	2.038564974113092	2.1412587150718285	1.5129325800185405	2.5640874568893146	0.657904578361953	0.7761955956466616	1.9772390673071079	1.5733383392215494	0.3471966436559099	2.586431674128904	1.135007828290192	1.34904036547283	2.441605375389476
0.5008168125608721	1.1126473004842174	1.3235502707615248	0.22732145071484827	0.9264770407613782	0.1974939210649683	0.551883257091814	0.38999970020127706	0.74616101804181	0.8235413685105739	-1.1325861661550105	-0.3850963705448515	-0.25921221027982566	0.3638269939691051	0.772445754167412	0.09931093041182505	1.035317366868343	0.6592724987059928	1.6756727717760775	1.8605137580280648	1.8428431926470168	1.467862055875404	2.157397269369967	-0.820656814071126	0.5883614839350846	2.2365550738809223	0.9753133033797157	2.2237650637319084	2.0242664031861426	0.8388870011875144	0.06247830599551816	1.310247694234675	0.9590975650463068	1.1818414634149024	1.8943885309926436	1.256776395518703	-0.05902197138035152	2.0762911633693935	2.1056678487840466	1.4959951861178569	2.518133126314797	0.5993175891214119	0.7254062915419026	1.9497509946880804	1.5463691934032615	0.3380033930640529	2.5718603310423385	1.106777875844847	1.3436011714271534	2.4537315726553692
0.5028937856636506	1.0761417527222943	1.3300695354235992	0.20654757474967966	0.9714136638818764	0.2254644165521968	0.5576273733147696	0.38082932105965384	0.7535752895221594	0.8100488360422942	-1.1071911797410725	-0.36722289735204977	-0.2798047331759172	0.39679651225510565	0.8048026398984796	0.09347353930270082	1.0119831729856097	0.6843815975261716	1.6885553994198932	1.8106093704810982	1.8598416424884268	1.4311464373958191	2.134746068220257	-0.853218048928032	0.5707290589121554	2.2359329772093117	0.937158181201362	2.225433022925805	1.9843517370102277	0.8300954980845956	0.050351758331977456	1.2544157431391003	0.912445557246287	1.1767316027169574	1.843387433608677	1.3080894625264388	-0.0993760562192216	2.09852450648139	2.0563867788640926	1.500105042744789	2.4874571476767664	0.5357857250081531	0.6485040011575652	1.9238075511883497	1.512733594035134	0.32583616536131477	2.56826259957377	1.067187523630666	1.3435709881492912	2.4395808554968146
0.5091034154837989	1.0810967839582397	1.4345427254219494	0.1667750232106436	1.002664422466061	0.2538669645804909	0.5523912196027714	0.3450554313055264	0.7314112877400334	0.7886977075955837	-1.0625346575612808	-0.3579366119582903	-0.28034630230743385	0.43716993342667154	0.8573224646870351	0.08781948694652812	1.0016482875681838	0.685264302600008	1.7034733313683734	1.7783081526952504	1.8792529353870777	1.3926767118722827	2.1033145179022954	-0.8647745965236645	0.5454617956006016	2.1854925110332255	0.9173193356613363	2.295753170667014	1.9326065904470018	0.8173086845653401	0.0035910878125711143	1.2032794801804338	0.8802677718086593	1.1459269600845454	1.7813710186667193	1.2963416058089599	-0.1207881506029979	2.140790564337749	2.0375167300734853	1.4893333263971051	2.433709702140354	0.5152016357074853	0.5939566260156373	1.8961948049602781	1.467667182080008	0.34862810617833856	2.581559348119405	1.0314638108797276	1.3520336874454784	2.4268996074883136
0.47897746828172494	1.0614598939534836	1.4994930131627475	0.1105958527943908	1.0209102846759637	0.30733782023379475	0.5513663803071664	0.36417638455642176	0.7191153366399081	0.7573059584337304	-1.0455032624116467	-0.3451839543988282	-0.27643658729013565	0.4687347015207222	0.8762282942042999	0.1158873159954212	1.0032635710495263	0.6773022193630753	1.727483456603737	1.7116004741317883	1.911625148082209	1.374197166496948	2.099156078984465	-0.8528989248627024	0.5164033076951307	2.1110808275671373	0.9187487324362135	2.2641190678731755	1.8997610492509984	0.8262680493562143	-0.0769712852612421	1.1585599731260179	0.8547140337033288	1.1094287314620233	1.73631167525414	1.2822138067485358	-0.13660323160092708	2.146465730116069	2.0053150818436336	1.4803307051181667	2.3853437849098453	0.5357968998666227	0.5529906037193159	1.8819666972061424	1.4300588507794598	0.37198611040367824	2.5747788447705293	0.979001899488264	1.364562314173749	2.4381187706138467
0.4718814616326867	0.9864771114831677	1.5736331574535214	0.0968111506799214	0.9954496062728655	0.3108683225079407	0.4899459769559312	0.32453354046584637	0.7194114134496185	0.7457109457233406	-1.0203928308116565	-0.33959780292339736	-0.2683151939790519	0.487873677750491	0.9007589868176712	0.14218519070560148	1.0245193110858173	0.6660378174988473	1.7431301110067654	1.6771540983004478	1.9485162795593627	1.3655583276420034	2.098870570401129	-0.8566154545241984	0.49179929039959214	2.0328292644516672	0.9031992134662679	2.2730415071227195	1.9020174472405618	0.8283380064360021	-0.14743976489600677	1.1052016348454097	0.8431034648456638	1.0574476388594443	1.692439107982215	1.2720905598186076	-0.1173297943631004	2.1117771208681217	1.952093222195299	1.4540058543662844	2.3488693132663996	0.5681914177121568	0.4965056395440596	1.8790917666420668	1.3884628490344308	0.386603559724237	2.566610190164754	0.9498811021474299	1.3964881658388857	2.4407500311187165
0.45578381890572855	0.9433941344866928	1.6377855013731175	0.04754190260747022	0.9895742614746773	0.3211778756567468	0.44168863187867446	0.29450334853918003	0.7208688594854986	0.7465424600346442	-0.9820171391231872	-0.33875962298592943	-0.23923008501897708	0.4897412972916432	0.9131039833817329	0.1495535810622705	1.027926957733377	0.6481140005828927	1.727653177545092	1.6618475429151645	1.9686638140559207	1.3529187966962792	2.060287222116727	-0.87664882051112	0.4592726440217496	1.9737119964430536	0.9192566341519288	2.3173615657034086	1.913354233543524	0.850782934302621	-0.20911328036438476	1.080494175078511	0.8404347548893802	0.9994042476568079	1.646091091733684	1.298388728694731	-0.11265406488164253	2.0470097369611766	1.9169640398620384	1.3937043208381306	2.2976606808020383	0.5720411564548711	0.47985894092910747	1.901478936413389	1.3232039020829942	0.3984956915626883	2.5507695589258566	0.9147722732174879	1.399793262660608	2.408918917134645
0.4490031903299811	0.9379847536580806	1.7152109931493302	0.0034691123131876333	0.9863768383333648	0.3439439762515163	0.3347605591601508	0.33087010519841187	0.7397068494302951	0.7507881707416612	-0.9986489329485915	-0.3422919339710034	-0.21403763431502587	0.4924023961847384	0.9264403241850117	0.15478323098608332	1.0064761941621267	0.6296544046416253	1.729288425345133	1.6117473665078275	2.002748024441056	1.3445510974159522	2.0349857843414294	-0.8555078719958015	0.43611316886535817	1.9183490095107902	0.9739918499224967	2.3410834706772743	1.898430920418622	0.8563628186046573	-0.28585630006685914	1.049082724264642	0.8397450580593684	0.9495200512577382	1.6131813100187973	1.3266316040764736	-0.12314246475134741	1.9838119674088304	1.8809744048863468	1.359309305548171	2.2725247665117996	0.5892169139223664	0.46836509744847543	1.9185409042949708	1.2938123225876754	0.41947845965778124	2.528639795922138	0.8740695672999277	1.3928636060799389	2.3782631323283803
0.4870100655869643	0.9236583214005757	1.7346186243944655	-0.003305146909089269	0.9966920700196733	0.38479699037202897	0.24506196441218697	0.3543786798986234	0.7548506430266803	0.7668923550616469	-0.9992032186563942	-0.3366977610639839	-0.18625986595306704	0.4959927041897205	0.9390852785410454	0.15395250711063507	0.9908723484935248	0.6495556478648309	1.7429105513762824	1.5716778588784837	2.028215612407102	1.3554188142434636	2.063791423877226	-0.8098295786815546	0.43954378181549625	1.84683441577703	1.0029876975362373	2.371550654856988	1.894654318739768	0.8512915754414255	-0.33196054580169543	1.010724841609156	0.8247895267980596	0.8805448746241284	1.5804755307193237	1.3626708625010415	-0.12625977384249848	1.887178375843621	1.842623781327881	1.3171957095008584	2.2541129671016344	0.6090467002763487	0.4322278806980312	1.9240477590367164	1.2443554705346638	0.41419389593244754	2.4991320302135542	0.8461126029225265	1.3743816541744664	2.331323807886976
0.5041826072313155	0.8820711047182593	1.7547899699241736	-0.0019022242505922667	0.9970430845361845	0.40039289847626647	0.171400903479833	0.442106825316581	0.7503042112844067	0.7530601110768677	-0.9826423218401275	-0.3113332784183392	-0.2088411671048267	0.5341922772427243	0.9177723293929935	0.17347788965311542	1.0250287058196565	0.6702492388812651	1.7332027829290866	1.5252566513953831	2.0637557877470716	1.3380249338587387	2.0288928007176747	-0.7806077613026142	0.4272873516854153	1.7799602291925538	1.0441129653183494	2.397347226882988	1.9110056301486664	0.8418417713815248	-0.3688059144670952	0.9878171498334443	0.814492474125427	0.8141923510637671	1.5469508008951451	1.3708672681889245	-0.1377676857517792	1.8033432797938374	1.7987576501968956	1.2739638901343906	2.2554858693452564	0.5816962341724482	0.42331768371103456	1.908372970994657	1.1919285914083446	0.4059021607253254	2.470573046786062	0.832656511017765	1.390370802078375	2.3268452498995016
0.5275669810566621	0.8887831568409068	1.7590867228135068	0.004266909889199791	0.9755035573866243	0.39239177192403046	0.126847061397397	0.4392756928277244	0.7575187456082648	0.7431434317718072	-0.9439127896242352	-0.3156704465904488	-0.2204284449360669	0.5415135040193495	0.8752557518684678	0.2117896472228277	1.03836977583028	0.6783834809091943	1.7170496596851883	1.4665442894039205	2.0992251706257035	1.3114698559283782	1.9815662321839305	-0.7670211560318905	0.4342716919725505	1.7164774339593212	1.100554821753357	2.4524437380637756	1.9147694547927867	0.8303381896816397	-0.4185795906374058	1.0089434048434882	0.7891323351302751	0.7347003648693361	1.5234999582706987	1.3725451063155862	-0.14818185840133138	1.7421811244843781	1.7600654304528018	1.2199356452529089	2.2609153560462767	0.5732089291649253	0.3785235886662694	1.8784482037412633	1.1459399829110093	0.39756113088356215	2.4283660318878324	0.8048261306525084	1.377515604557797	2.333475091031275
0.5330571730001232	0.8204994505373108	1.7710877015600555	-0.0023207656239774303	0.9155441511676518	0.36406676115598513	0.059129554675644	0.4519091623819997	0.7497586394753338	0.7122414356570717	-0.9240343424591744	-0.3469017274003214	-0.24439004829273842	0.5233509534114277	0.8427827195608975	0.21400502791974668	1.073111063355577	0.6517366389001029	1.6666533160354884	1.4294387506059858	2.135513386307136	1.2949325552610154	1.9704902915810512	-0.7581542188547491	0.4475715383600544	1.6575012227541546	1.1655469251922983	2.441615059735492	1.9086060503368816	0.8174714901783572	-0.45309610712993853	0.9807971174322242	0.789472478011353	0.6869428849680038	1.5045506973360028	1.437047428532186	-0.17056944363418272	1.685337058791315	1.7058709160632208	1.1804452744111025	2.2383911863771395	0.5627338962071544	0.34728532500987547	1.864733325172672	1.0980334519202761	0.42023189236990505	2.388172260823194	0.8031206819627912	1.3765090564014826	2.3410968853748937
0.5831719381208542	0.8095803216661501	1.842763319213585	-0.04000005424271552	0.879293414168637	0.3603861600144055	-0.002746443605853277	0.440767653162735	0.7413315665124239	0.6898401531458802	-0.9169510867280684	-0.3608919658975408	-0.29811722667937507	0.5326249842152369	0.7978309385498965	0.22070885156736897	1.1669105318721864	0.5988211825288065	1.6320208150578484	1.3412869066371031	2.168526270777368	1.2806595467147406	1.9727026630250202	-0.7271024880453616	0.46761822777777395	1.5896902743211476	1.2244135294155312	2.4363337329728205	1.9114169979782871	0.8193651924857918	-0.45820129753368233	0.9669666901787659	0.771544393745841	0.5838107546200555	1.4671117542679757	1.4787640391068362	-0.16485277690607025	1.6288230213477468	1.6577194851125576	1.1272755395968772	2.2346936686603804	0.5484999202317332	0.3235707869465411	1.8599323449241976	1.0259398506152704	0.43721468907847927	2.3753350455300337	0.798178223743307	1.378365478627434	2.345892966847053
0.596921276888683	0.7754409001787609	1.8759487689709538	-0.06585153157770782	0.8579490510902572	0.3644703419045173	-0.03460605777466179	0.4442583754804913	0.7320587278515335	0.6546295873950888	-0.9335624708084179	-0.3858145936190174	-0.3577133651584636	0.5370515674363767	0.761541202361488	0.23039019387602688	1.1974427790634679	0.5844325681319681	1.580898442936796	1.2586772599896967	2.1798188482350023	1.265238898417944	1.995812214277126	-0.7006573625699102	0.4961013087262224	1.5458421038822108	1.2649536307913944	2.3781820166932315	1.9628631355843438	0.813916766132154	-0.4604461131900289	0.9595665260483613	0.755554989458647	0.5181573218733163	1.4404895987283675	1.562711384268262	-0.18196020766257232	1.5580517635259838	1.6088176648951706	1.1075016522207992	2.236810671495591	0.5017708526845531	0.28441795480913634	1.8583322631518342	0.9657697762177468	0.44505074706820447	2.3601088940906347	0.7890853162488003	1.4035508296920562	2.38901093307161
0.6275255768667256	0.7821110724567444	1.921747544964303	-0.08087291029366897	0.8467866618235537	0.3718757722149129	-0.07489056711702585	0.4245673922813575	0.7307577308251545	0.6063667749789792	-0.9280464686580949	-0.41632038963888773	-0.43855932871991393	0.5538378630161096	0.7094875537107754	0.2103198207842742	1.211109688611586	0.5656272982061118	1.5102433456523208	1.2082491806271667	2.175336505558004	1.2359403306693144	2.023181348743401	-0.6820528503335882	0.5292321760665224	1.509501289982269	1.2714120499236685	2.3777935878398586	1.9915620679822474	0.7960582038421731	-0.4227292713013786	0.9568791408215146	0.7405618139259144	0.4437757955696583	1.4038676756086075	1.6419442109541538	-0.18952389114956705	1.5400784250584718	1.5619725043948025	1.077262534406544	2.2253419058571975	0.4404711665505607	0.24722225384945734	1.843123217390843	0.9179400474245132	0.44237929590056363	2.3262891570083646	0.7842237238074293	1.4546296393307754	2.443258220505491
0.651378906728427	0.8451376902066189	1.9293709271922956	-0.11764716644353268	0.8321734807554378	0.42540827068117737	-0.09717458935931902	0.4403380583086731	0.7441621172760545	0.5710016582526605	-0.9505455270881855	-0.44798560735814374	-0.4949094853529741	0.5697514794505052	0.6661291745119278	0.1929260330181249	1.2087605606321743	0.5311677859229406	1.4497903627315285	1.1229180845973128	2.1429595733654505	1.218875137850554	2.056734368669381	-0.683917591812069	0.5457158827394384	1.478042005972546	1.291944005187601	2.3872954062614515	1.986019205903974	0.7967650431185637	-0.3944230645696546	0.9148819310196895	0.7028476317124804	0.3818851683700335	1.3872950558775194	1.7083530303599581	-0.22525750715037368	1.5300548070648021	1.5333002302971341	1.0692608176600886	2.151399354079565	0.3649305201546037	0.22591402461119534	1.808053456448997	0.8657487520544139	0.4241759600629047	2.289104108278061	0.7870462301575537	1.4964597347161308	2.480438005281968
0.685506103117333	0.8954328564159209	1.9061946067636018	-0.12373469975092907	0.787848261101881	0.46432354435839496	-0.10085180280122268	0.41706711799235785	0.7354517892643634	0.538535431353785	-0.966710045171547	-0.4900155223407823	-0.5693934003725786	0.5841573546806006	0.6292113754175472	0.19099773836559697	1.2178033905594954	0.5015161991483246	1.405984848971121	1.0438588898671664	2.115492098366629	1.1944139214515226	2.1067636664382055	-0.6635809449904322	0.5612833040395176	1.4618337353269297	1.3046313218714456	2.3543931975051295	1.992195650838628	0.7812782855821937	-0.4028838968607683	0.8552328674559935	0.6477243184038749	0.33238051185596473	1.3684307112748404	1.7310744347591214	-0.23273806551700793	1.5115666245280779	1.5215987380055775	1.0889022998222315	2.115067515176	0.32897122245732524	0.1650641620641564	1.7485493522996456	0.8272697677799856	0.4264501720074406	2.258487307352765	0.7817275875094938	1.5419215535071569	2.483780616849426
0.7225565664704918	0.8918777418131155	1.860738298144258	-0.10555244954104807	0.7519942343273456	0.49189142658518714	-0.08016147138747734	0.3586873391155886	0.736666915781768	0.48120862100502304	-0.9549647739910927	-0.5205107870827834	-0.6304917367530731	0.5823020645506116	0.5606037218311621	0.17999208492439084	1.2379242312199223	0.47193775377521663	1.3432217754596611	0.9646884851711253	2.06754318442861	1.140210353755203	2.12026450953812	-0.6803759641105396	0.5623572806057354	1.4313401478946495	1.2749412282883488	2.3062573966589506	2.001656715753886	0.7954403514846986	-0.36935813844715953	0.8290524316956945	0.6121316597728168	0.27775865104812925	1.3415106373081707	1.7570274354407445	-0.2306858116651794	1.4927114505779147	1.486187673639705	1.0978654410460416	2.0970728047098923	0.30029374191018143	0.1281604265752527	1.7320487308094445	0.7932805476034754	0.418513934598929	2.235881030653062	0.7535999064894094	1.5546255333635621	2.4358924140875096
0.7126544584542612	0.9281373835297227	1.8731500313303475	-0.14059540571336	0.6986933820241299	0.5145786077938567	-0.0757107368039547	0.32554451060330103	0.7228770530871568	0.3814533822892151	-0.9503983620843697	-0.5764014706792322	-0.6727986115880675	0.5700262559302177	0.5313874996948297	0.1713585829277458	1.2833249772406106	0.41384470001869794	1.2783749059460072	0.9067943691596805	2.0256989404065657	1.0871278651980145	2.1082104139681155	-0.7122760857131842	0.5665615059442223	1.3865913840183222	1.2373724087616933	2.246899592469098	2.0211128466030646	0.8345956070227839	-0.3617308678322963	0.7981325058175104	0.6126976682824365	0.23383657656911247	1.3140423522113678	1.7720457132160692	-0.21621899670396974	1.4834838607220273	1.4908928644778594	1.1142545608541545	2.0684949437359377	0.23763631047215478	0.1054054953039774	1.728204699298057	0.7580239486251706	0.41879946581933947	2.2130062506903654	0.7196533249194081	1.5748582269683196	2.410979127651554
0.7312188921539174	0.988553944023416	1.876624587309712	-0.16963404196545112	0.6623147480994629	0.5437193492392434	-0.11960688679531484	0.2604125343790134	0.7352988691798884	0.33313995477024483	-0.9245166569607314	-0.6135958147875347	-0.6660548987374113	0.5503922854182824	0.504779553755622	0.1713206138828848	1.2715782140978502	0.37204037201831197	1.2371583100370651	0.8433368330084701	1.990530425488616	1.0734812444037127	2.1362721948181798	-0.7533739129945601	0.578223319780324	1.3659778008958328	1.1742096604956864	2.1860272421618907	2.0249290966061944	0.8653436211532701	-0.38354992546649846	0.7697659680424914	0.6383683725168335	0.20861701028608287	1.3259521363155473	1.7858453770888594	-0.18968934526237452	1.4591343764742672	1.4997522530822114	1.148580157461831	2.0187687972055945	0.18894046783435717	0.07603379811134722	1.728408124019646	0.7227758338094403	0.4163350322403219	2.205131570012848	0.6991956043930118	1.5774805456856489	2.366001556832583
0.7197247708934178	0.9896947875201189	1.8352278329314071	-0.16885598428415818	0.6295518189781475	0.5765365454486563	-0.12519613639907617	0.1967496961615262	0.743951558082816	0.2830193877013545	-0.9123760812444799	-0.635470192436826	-0.7005734651870409	0.5367292321270065	0.43754348712120705	0.1485723853560597	1.2495728479613815	0.3313782393421917	1.2124625660782904	0.7739739514303843	1.9448468703133863	1.089351209709875	2.160298446275078	-0.7822790957654151	0.5834028555452054	1.3371768951049126	1.133502531038816	2.152945507464934	2.0389188958634943	0.8879210181832755	-0.3898326341969326	0.7208874780554619	0.6630952810891092	0.19599387071839147	1.3261054211815466	1.8051202822675383	-0.19190410287062595	1.4178029586204794	1.4777126696252778	1.174285822694468	1.957083740299203	0.1427589683521786	0.13184689169526354	1.7490499389005074	0.6773167442491335	0.4366892440515702	2.1986206312046854	0.668481671943173	1.5928543564209865	2.315655623842311
0.6866359142318449	1.0518376386088157	1.7797095886128105	-0.16061569034561984	0.6165281592824374	0.6118191777513287	-0.16493927736755226	0.15358719752314398	0.7695374408321536	0.28719404048858876	-0.8953092375902768	-0.624595173021633	-0.7162111531822287	0.5274469738463368	0.35674925213006226	0.15106179991550844	1.225747262165293	0.30574285631486975	1.1970408592721373	0.6711205885625361	1.915524632827531	1.0975042107147912	2.1724050344545747	-0.8053909778874596	0.5891464472952712	1.2991807735884557	1.1039374244551126	2.092457505876086	2.048012588099658	0.9274595242016929	-0.3809369604901088	0.714878695290583	0.6701576152958384	0.15994050793383463	1.3128182651408304	1.807342972788107	-0.165756803567162	1.403075778015003	1.5017277138202052	1.165020734474993	1.9385573874167648	0.11545459853946446	0.1558491659593172	1.7540471193563802	0.6606542138629393	0.4501772896865237	2.1735108003650545	0.6361345678961461	1.6200309781082194	2.272222595555431
0.5973837286193369	1.063435934534921	1.7167289612937804	-0.16268504297090575	0.5709091639418409	0.6677551930727217	-0.1530153937901434	0.146480108989716	0.7825497637126267	0.28988918539603975	-0.8763260262951438	-0.6456052911368699	-0.7409573367088707	0.5210273817397819	0.28316621824347515	0.15740549073512622	1.184130728105548	0.28860763100034037	1.1637324510353872	0.6122623551929117	1.8758926532222737	1.0951945442159097	2.1436544481433675	-0.8496551512496884	0.578754196001674	1.2628242867103534	1.053977848306809	2.0493973929878515	2.037223370182137	0.9351096689480134	-0.38225647926881573	0.6821083906993274	0.6535538027214798	0.17923929102805317	1.321562179684465	1.7809574811750752	-0.16940049370217292	1.3911366760612627	1.520615120565635	1.1673551197087617	1.9019358102297494	0.11185350039769452	0.19392572178587134	1.750434799231024	0.683126411413387	0.46841103713345705	2.1173310030139687	0.6205566742512834	1.6440447047086928	2.207801018788642
0.5206026755862749	1.0906620810151852	1.6112398936907701	-0.16160338014829717	0.5549457895807589	0.6647725654859666	-0.1617465471462421	0.15328015829525035	0.7817051743229885	0.2895840462905112	-0.882577853464546	-0.6453597690374357	-0.754329313120715	0.5258723504556782	0.20899897669222814	0.16709049880688598	1.183232973978457	0.24577661057364844	1.143263566711315	0.5320719078887121	1.8512403584359602	1.0796897873163744	2.0633087479314063	-0.9015613901061572	0.5658298048365065	1.2363658883476119	1.0067941197904802	1.9928323596126725	1.9913881949322636	0.9396697429349713	-0.36329041101571213	0.6519062081060343	0.6437878031635736	0.16532086378292302	1.3303142229709934	1.7572912085439854	-0.18160129446682996	1.4031813870548415	1.5443674949863806	1.1553347651538437	1.8831613409870833	0.09724097609162168	0.24900015147893972	1.7370422429114014	0.6912850341611919	0.46780499140353615	2.067644102749817	0.6013419347293165	1.6096016346198254	2.117293287830453
0.48418898816601247	1.0946753254400434	1.542454005762653	-0.17122894205075975	0.5354009183764797	0.6646219137681927	-0.18125004122623606	0.13546083031538275	0.7733180958437104	0.32138861463633306	-0.9055184069060841	-0.6420801702713835	-0.7775871168815858	0.4904003689459208	0.17239257519770126	0.18694561415885821	1.1867584210189837	0.231651242619043	1.1114328082576332	0.4548595337866851	1.807554330544794	1.0779567074231073	2.02767778885406	-0.9492983833834636	0.5608886394802246	1.2053382140441617	0.9826988987983964	1.9390847410676535	1.9584912821533105	0.937451642859488	-0.3728373397506969	0.6007938860035533	0.6447920985476261	0.17053770130273385	1.3353597046540204	1.7265765692725221	-0.210679714299601	1.4025041690868771	1.5560657805874885	1.1375575144227337	1.884804475120287	0.0935141607920708	0.3134966656727019	1.7407426287428027	0.6935168364595151	0.4532749009213835	2.0403098338104457	0.608512958657391	1.5815652191091591	1.9990994781456302
0.46326538552704877	1.1161018992123803	1.501356888835638	-0.13682528044066516	0.49997640572851176	0.6504053672633905	-0.19994070463506758	0.11617749898684557	0.7634688660951838	0.32870197773027726	-0.8901681302306963	-0.6404207283248889	-0.7705471160601494	0.45473153000201244	0.13225669943971335	0.19530985294805264	1.1931241352219941	0.2068509862360457	1.0979103596047401	0.43498243654587954	1.7859815078266479	1.0686295060562778	1.9874172376810009	-0.9674369855787248	0.5670120522110259	1.194680588894857	0.9462299648663999	1.8877114346902288	1.9517785969258656	0.9150700170510981	-0.3672121524198287	0.6011188448787885	0.6597099855375111	0.15950402522157398	1.3432978865895202	1.6956579500470106	-0.22844294371692989	1.3853545811301056	1.54735654874895	1.105844827307287	1.923220913881222	0.08007080605336096	0.3555662357798911	1.7487016154598283	0.7091047860770433	0.4354017198746064	2.016229442358577	0.5852423775354492	1.5580071986335986	1.9009871828003557
0.420804749341203	1.1204213209803011	1.4669183628253155	-0.1275943774192443	0.4819204870466168	0.6081519832305052	-0.2477289473910808	0.14680486514499985	0.7530959438727475	0.34005716996140045	-0.88967399956095	-0.6311255464342769	-0.74639946137725	0.43994055691668266	0.10657951594436108	0.208222932007339	1.1864614629365942	0.21313467776875483	1.0958359925437327	0.4180854319249844	1.7819734746406084	1.066762516413914	1.9338478895403164	-1.017889476112151	0.5692324769328891	1.1654854474225091	0.8937695124847862	1.838307364676167	1.9336126831407718	0.8919074299077208	-0.3065142885993089	0.5923358585490595	0.7017962809891487	0.14018907228183075	1.359349831307029	1.6856815296398562	-0.21823588140247302	1.3690379844750598	1.5464827953122215	1.0861135377589735	1.9475255079079248	0.07044366548195738	0.40392429294993626	1.7443429680999043	0.7056932974637511	0.4074731389899095	1.9905847275483979	0.5889460830264837	1.54831306623395	1.8460359285709713
0.377901144976997	1.1459104732947147	1.4269912424216487	-0.10442363339246212	0.44648576306725934	0.5650420958076701	-0.2735708224614597	0.14953881459819848	0.7373287068550416	0.40757696560330103	-0.8682673995898424	-0.6319837733214342	-0.7347927363707466	0.42403134342184073	0.11001260070312888	0.20861418768038326	1.1998794752777848	0.22648825264639014	1.1168477144818216	0.42811026332357943	1.7864817745534307	1.0882677581035476	1.9279546338941422	-1.070524814759036	0.5749184406720846	1.1431176963597212	0.8867054745281802	1.8054221292815047	1.9150163018349606	0.8517221507831811	-0.2935997447315913	0.5709659222854991	0.7316844880612593	0.13234693409255485	1.35852258656145	1.7189935932890392	-0.23373625771937573	1.3667964326044884	1.5660505781181642	1.063384623293889	1.9577002665899996	0.06055391573652236	0.43316313272804285	1.718456365176835	0.7071354796635367	0.3834278920255728	1.9663462057163472	0.6064270972631183	1.5602097410429157	1.8457368657540012
0.35721686555007404	1.1357332887710068	1.3682383928955297	-0.03953479048471656	0.4399404272882828	0.5344183333240126	-0.2748334199409635	0.14470077684162133	0.7130355869736882	0.46428108036952426	-0.8695156166295066	-0.6268686456123118	-0.7107945828115586	0.429603894947967	0.06921013797046152	0.2243832679354007	1.1927783159515803	0.26009615277676573	1.1196710088713488	0.4377931315709819	1.7778391948985177	1.1103838938551762	1.9192383001033204	-1.1029335974190482	0.5603036278547238	1.1402760648578083	0.9100939508509687	1.766963103046337	1.8919648187893359	0.8054605819191512	-0.2756496119425208	0.5829792151235946	0.763316431563244	0.1388940493640137	1.3630472480747744	1.734795682211303	-0.25827900804461457	1.392155803295704	1.5551631669367174	1.0308391547137103	1.9687247337285565	0.03264750042376818	0.4801622816779654	1.7028428298209584	0.7155743705641319	0.3552989920570405	1.9333224269235836	0.6246118551831367	1.5791400680516536	1.843718499417244
0.3426801093674138	1.080809868795254	1.300068464619002	-0.0006020185513067406	0.43966969936482075	0.5121177327159062	-0.2533650023709337	0.15539739613464593	0.6682414124134565	0.5078859641539697	-0.8719980861464289	-0.6335254659556341	-0.6976870324639969	0.4403347203418294	0.006472549686854856	0.22709365056419414	1.1918809830416275	0.28168632590897724	1.117087478986276	0.41620806129289906	1.783671313838345	1.0919165220933957	1.915140035640274	-1.1333742476529207	0.5399818956578508	1.123754334648977	0.9312928821934804	1.7388473822781372	1.8749151172963354	0.7629061271999683	-0.2213570986927901	0.6258348638118885	0.7491541188783619	0.11994527291573642	1.327520998209685	1.7645420524526856	-0.25492766076247686	1.3902086366236819	1.5371549510596474	0.9816601446014358	1.9990327000185686	0.022041162878981814	0.48745850170938165	1.7116569753872095	0.7311090090794611	0.32377697144509693	1.897869383431246	0.639141136385015	1.6110494277076661	1.8347158471286005
0.3394212026100778	1.0928245845966984	1.318994130227791	0.032863358598245664	0.44461466423179036	0.510347229500599	-0.2551134238382299	0.16867865669434173	0.6347867326403765	0.5790328429862559	-0.8690085955944623	-0.6393679585192203	-0.664790169198179	0.45686968243904474	-0.010798244098863135	0.2300978105458012	1.2084680927244773	0.31736482677106465	1.0942775232647808	0.45359835376857915	1.7929734432580489	1.0688209637967216	1.9333844182077258	-1.1752866551098715	0.5320562978598353	1.1078631404076893	0.9288647256689082	1.710655770998669	1.8597458791833124	0.7432120074643447	-0.17455592055823016	0.6880792981200514	0.7494835062533187	0.10300747120638261	1.292080114660594	1.777685415125886	-0.26048601511347474	1.4165264093514316	1.527385420053035	0.9550224243339486	2.023705554882384	0.0123665291590832	0.4827599285138554	1.6976732921975402	0.752886292136454	0.2679707739673239	1.894577299945847	0.6653194500447984	1.6488575706324924	1.7932666021942922
0.3322735138931634	1.1221232312194869	1.3074740850712576	0.03962163128606688	0.4704379725408551	0.4819998282937653	-0.2124799429427419	0.14168304934840825	0.5940895224048963	0.6363062095803508	-0.8827357604394432	-0.6806043484099951	-0.6829224624922173	0.4792678845059556	-0.0006319391127207974	0.22539403757266477	1.1954830916012955	0.33956945027914165	1.0775990732976406	0.5339047598256975	1.8042329842337257	1.0443741343955273	1.9192498228712576	-1.2047547664000877	0.5218404232055682	1.1183254561368368	0.9267626715882067	1.6927070938648132	1.845824707091953	0.6981630876135446	-0.15188251032265196	0.7077811342100065	0.7198426758219922	0.12090614132159075	1.2804743019938098	1.7531585017240616	-0.2945273195706007	1.4157198203096653	1.4805590953735224	0.9623873581679222	2.0383327411483894	0.0011176372523053104	0.4985510020453711	1.6901553979359882	0.7521834180388633	0.20850495672761174	1.9120958112590247	0.686687835510339	1.6699473689035798	1.7698658597997234
0.3596949619751197	1.1052636205281552	1.282466570436806	0.07637133767954034	0.5150197518955714	0.4219746554291965	-0.20574845759155708	0.07673619063425709	0.5602760685874715	0.6708000468902566	-0.8959419396869743	-0.6914068965110338	-0.6605711654418638	0.51347179581597	-0.0030990344353170165	0.21870264654130916	1.1784949832029354	0.37476997573422616	1.0899644561678024	0.5903920705574117	1.821541741030663	1.0447725435663933	1.9624934906325386	-1.240395270452933	0.5290753580248211	1.147770159646052	0.9309201936861994	1.6467489426785336	1.8429720035741497	0.6756635541375908	-0.13921380963309066	0.765461231192687	0.7147459103588834	0.12968405149153164	1.2882581539392237	1.754488057500609	-0.2815636643563034	1.3940937291767401	1.434462362481851	0.953438780304032	2.0500870207556376	-0.03303831765947088	0.5022484049327687	1.6673789918626973	0.7230230319737009	0.15868704363841007	1.9400243957212275	0.7371451741132408	1.6968671705082712	1.7725598865748213
0.37553287294618815	1.0621673065426085	1.31013590456535	0.1050867679089397	0.5268197111659016	0.4719910257301666	-0.1588090652159903	0.023746827551160647	0.5352866917984203	0.7151128588655217	-0.8971042209579867	-0.71692962012529	-0.6333727255008064	0.5088431967569658	-0.00587962174700476	0.19990464020264623	1.179644484772922	0.41927938786514174	1.0591722282362226	0.6510697677554871	1.851806698126658	1.0353911142846404	2.0360369168388246	-1.282582235278678	0.526634899079635	1.1573559942119025	0.9363525831780015	1.635375811133925	1.848325581127554	0.6632088236202908	-0.12911376172212657	0.8157556774137387	0.7087161047397742	0.14319381529327851	1.2686673610028505	1.7590762579025967	-0.25333711309853896	1.3932924205869655	1.3695246501456002	0.9462418105544635	2.0262089582585596	-0.0656144269551329	0.5036913152064212	1.6617155450510275	0.7047142319447148	0.1248282188220577	1.925520762153156	0.7787614519096813	1.746710184137191	1.7757646584900129
0.3844840015486838	0.9769454966948015	1.2677244766364377	0.15190896410292062	0.5273688255113679	0.5100603001739028	-0.09932248511586914	-0.00620945390557034	0.4966663715717778	0.743242912859503	-0.8953790604023064	-0.7705634308539511	-0.5916192546603715	0.5271443632340029	-0.01655042384740733	0.19307269039004288	1.1629339584685967	0.43131589582232366	1.050449110647206	0.7247821438302996	1.8945311284179944	1.009373888734949	2.048482786518698	-1.320910541375801	0.5229859982095341	1.1703271920604734	0.9377092602441405	1.64477089322354	1.8248593054801117	0.6527967473781107	-0.11255174209874981	0.8785936437253057	0.6739516200800362	0.14012469388961774	1.2617479137705303	1.7725225979788952	-0.20669716519682915	1.3450119279118053	1.3241275334571367	0.9492175904313548	2.0027375481635965	-0.11802032260477739	0.495792351273549	1.6602370849685233	0.679401447817443	0.09926540273962116	1.9095124490346023	0.7941180217337276	1.7500975178379683	1.755675267598906
0.3664766183192626	0.9252256937006406	1.2370522317015689	0.1738787718587203	0.5275140817003823	0.5584927542494693	-0.06438865523901487	-0.03197674179931145	0.4644609312580236	0.802084883032801	-0.901136756901962	-0.7968653735688578	-0.6121212965277015	0.5629960481127317	-0.038110288793325606	0.22156475665380393	1.1377893761342481	0.45410137265735645	1.0112166333622017	0.7677738120331974	1.9421473177877289	0.9828044238067518	2.0655108769149866	-1.3683278017531255	0.531363015426033	1.1660906655022545	0.9207655681082378	1.5996472112504105	1.7704120136537278	0.6557535400020967	-0.100297069519875	0.9108702456864162	0.6370709895909831	0.12793072966862923	1.2304467086650628	1.825750192168713	-0.14748283350714095	1.3106797491733126	1.284996568748939	0.949389923523736	1.9676661701886782	-0.14961863178436546	0.5267898382105372	1.6485154966334352	0.6520027000412643	0.0940214872109975	1.892988354944448	0.8264241643572003	1.7479152835860297	1.7449058063388914
0.3703703922967608	0.863121855428702	1.2138810715045278	0.2050165095915195	0.52824839130476	0.6391595620630239	-0.019645921207977056	-0.08090070395473066	0.4359476875684994	0.8269499622626123	-0.8938085842301989	-0.8301350897428679	-0.6400200506865983	0.5841275610628159	-0.0661766563316286	0.24748070015313997	1.1291933171847817	0.4483768320100716	0.9636287671944507	0.7805063828610038	1.9690059776190505	0.9722886350801719	2.1043336427109756	-1.407897995244008	0.5414889554572755	1.1530266353984238	0.9252969149589607	1.566028367580155	1.7248978449362866	0.656082993845084	-0.11287009614602106	0.913115407326211	0.5727463407958262	0.143357687564366	1.1814327115127374	1.8869967081662342	-0.15277029362787115	1.2820095350831608	1.239389344125395	0.9367562087935403	1.9231832429345914	-0.1964440824858443	0.5410525410458856	1.650187315524806	0.6450499744251994	0.09464680356522663	1.886998503496482	0.8264899669021355	1.7550748017282367	1.7394672936302769
0.36213576508982304	0.8004133715901178	1.2232252189809147	0.19610603232592858	0.5381512128445781	0.6859044404743513	0.027618615523205513	-0.07735857003941855	0.41581164136817944	0.8233284680509172	-0.8981343759846976	-0.8583461331758617	-0.6502506682793646	0.6317296056308478	-0.08835636529241944	0.28010707599977497	1.107078013375258	0.4354526107233153	0.9009828819520216	0.8024147776956262	1.9916902419801903	0.9625774115403132	2.077687882009656	-1.4229623233934092	0.5594732606071847	1.145624167251735	0.9438995254504441	1.505954108002309	1.6968990150085834	0.6502006551402314	-0.10872276537132493	0.9346494976468632	0.5006154801018434	0.15472144922014527	1.1627723112630217	1.9041301509505235	-0.13564850915340254	1.258940560443442	1.1993623185686484	0.915730357909713	1.8711824272389788	-0.23256122505900328	0.5666445833403703	1.65332737605303	0.6012743183327254	0.09436053292529663	1.8751886050356448	0.816259124634572	1.7623993515449647	1.7079303196184523
0.36112400051671073	0.76812517940268	1.2102145549076895	0.21695525352305353	0.5553019097629651	0.7378336729532962	0.03259580203003403	-0.0762576824319422	0.4013198754858286	0.8469384184476434	-0.8859948744655544	-0.8701533887858608	-0.6702258320375059	0.6724690255793693	-0.07170176620699306	0.2919763212712275	1.0823277155552375	0.42888303125889077	0.8301355689665038	0.8284086439344452	2.009191318297094	0.9309049891486071	2.0960782196376475	-1.4441170275129682	0.5776287034863452	1.141697483415617	0.9404396580581542	1.4508308311358271	1.67313491590204	0.6216004616435844	-0.094754352112676	0.9254099397558226	0.4204460885768203	0.1607674302666785	1.151879215160686	1.9273516542950815	-0.11732574230617694	1.2279495877028395	1.153480852201041	0.8769248290681224	1.8150263520667924	-0.24408669471289932	0.5718318559827339	1.6519083533887913	0.5736164044774718	0.10081760332624327	1.8860062088288974	0.8073859553573891	1.7664113284600567	1.6616001972116177
0.32749997016931653	0.7988578921465498	1.1869747636296697	0.27844391346674413	0.5460840132760922	0.7798848519741599	0.06803278373184071	-0.05379439019370016	0.38970253666826926	0.8782276802251948	-0.8744085844571057	-0.898034161374438	-0.7151081235895729	0.7152887341319669	-0.04781169331506972	0.314687654666889	1.0579826286221086	0.422351013712502	0.7594634995878932	0.8931523156895258	2.013038888570769	0.8991849789948254	2.069880566578335	-1.4550040734657987	0.6051565564970357	1.1217966591153297	0.9328461297223015	1.42077835187898	1.633923908690529	0.5960883164763245	-0.10261271755299597	0.8900951783652635	0.3673419870986139	0.1677327263931833	1.1520563056308748	1.9185936936688486	-0.1095645488501005	1.2296934569731721	1.114445530521022	0.8728155343441605	1.73617504733325	-0.2754691894382967	0.5963554971588865	1.654710143783031	0.534921460634155	0.10462787981530389	1.872098164316921	0.7681792663349232	1.773213445349057	1.6466556713413507
0.33474470958755553	0.8335489722774426	1.0881633798004666	0.321826919552598	0.541862776521348	0.827189491355198	0.09990329144527758	-0.025446136076666948	0.3619202509825351	0.8475154907461866	-0.8545649412783487	-0.9203515341844541	-0.7558598875506573	0.7545640881479012	-0.0192965838426698	0.3344681123647016	1.0107320766500176	0.39739435367635084	0.6650027503926396	0.9151914204925745	2.010654362498062	0.8735971499959565	2.005006102783573	-1.478626316782153	0.6264221656598284	1.1109413133184591	0.9261354641003431	1.4091212429373678	1.5910328915483107	0.5557075694946658	-0.10787982651786496	0.833910936950691	0.31230740671550705	0.16050849535669992	1.1474063743833103	1.9162496323784926	-0.08662262443431587	1.2017757072918693	1.0977107890162316	0.8653675893586454	1.684279591013437	-0.3144261429199965	0.5801893311244565	1.668693450052487	0.5038468353881101	0.09842471653649602	1.8433630087880182	0.7361910372116798	1.786864432522341	1.6850736746369808
0.37265879204085195	0.8568094627486307	1.0979091653071413	0.40133587916146596	0.5468423322733992	0.8928252658998751	0.11841279868199792	0.057405904571916834	0.3431374298989839	0.801113302629618	-0.8402673777689428	-0.9343381265764059	-0.7707546348470962	0.7724742429018313	-0.041166082024174905	0.36759439503750224	0.9910271177106488	0.3860827907372557	0.5749109684456832	0.894485825571391	1.998819042836843	0.8397688913130089	1.9804766904600775	-1.5132845675962259	0.6379241927385173	1.0950790538060837	0.9270558229140556	1.4085846235802708	1.5656068558723382	0.5302343561044319	-0.11812310577522875	0.8166605232448111	0.29000989808832184	0.13079032866854218	1.1469222787127533	1.9429563391187603	-0.0495329696126477	1.1916530808233508	1.1045410396728983	0.8258698154755464	1.62430062295218	-0.37007260784004126	0.5773449282563223	1.6573565094254654	0.4732889458180104	0.0941346223728724	1.804494773594838	0.6972898411287525	1.7981294343702072	1.6637325274037302
0.37922960903990854	0.9252709460196108	1.0716527026050573	0.43235309232580327	0.54673294338589	0.9437698719224693	0.1656403185139585	0.12080878995321431	0.3189387675775023	0.7581385659437997	-0.851561486163976	-0.9453780029839504	-0.7977635380839642	0.7633593317365877	-0.023091360102851257	0.3931540160372411	0.9929109411581274	0.366782329525297	0.47611438799544425	0.9023312634831553	1.9869731043064238	0.7824444517782387	1.9291069106878762	-1.52043282759861	0.638350290758285	1.0665578503946476	0.9417224791701067	1.3935330055120576	1.5329295236799934	0.5165542352650572	-0.12940369329909648	0.7712146586077978	0.257261801938626	0.08142762511583143	1.1277570254668765	1.9688002216987837	-0.0591521851252315	1.1970021786911698	1.0975560313467299	0.7881149116908175	1.5961770497396357	-0.40396148363439827	0.5920658506267241	1.6311814679939485	0.447868809665904	0.08196738473169982	1.7584268303536426	0.6131357856395291	1.8000347189154773	1.6419760151469096
0.4101578028865167	1.0330985913103916	1.0204212347279327	0.4824719899512404	0.5570867228481935	0.996462037871242	0.16725153571111773	0.13049677969368706	0.30845562526340997	0.7228387678437429	-0.8419463478489728	-0.9376593970110247	-0.8012102067592535	0.7667435396755939	-0.03706906001044519	0.4082773168772615	0.9943399905021266	0.3364435683279521	0.41241017145442205	0.9212503363277372	1.9574231510699338	0.7101807750281348	1.8939842337073212	-1.535222909561373	0.6605012757244476	1.0516878109612173	0.9304986466246097	1.3915505495112488	1.5123004083534617	0.5140588600399509	-0.13381868765237687	0.7269758982797765	0.1959126639118554	0.04604512140839808	1.1120346722424916	2.003447145476675	-0.05999959304237088	1.160396765370154	1.0944553011037361	0.7584517747613799	1.6079958122667424	-0.4075542006323161	0.5789422798054749	1.603343048666876	0.4224523568263131	0.04541013583673578	1.7550001768534311	0.5516562564927238	1.793344854808471	1.6221381816211882
0.44107513175294644	1.1933582305642996	1.0366162777539292	0.5422976332715063	0.5768644124081515	1.0200286657589905	0.16327576964528437	0.1293280606353982	0.28667853011593925	0.6857936779139461	-0.8407926601548255	-0.9022603553607681	-0.8171137396451507	0.786064948695721	-0.04529715372960365	0.42291672562912935	1.0164331102090416	0.30985223448662447	0.33988464163688525	0.9505803279996805	1.9481163021528078	0.6582835537542727	1.881141468687384	-1.5464279024992056	0.6713344686163699	1.0384887521224635	0.9239788702380884	1.3451447259111862	1.5259923841516603	0.5070573085867306	-0.14810623825472255	0.6942324702973648	0.16403697375240273	0.018457545069284514	1.1038400284686887	2.013937946765309	-0.0689553296013173	1.1474292953909861	1.1064718855872517	0.7077530780415018	1.5912270227452336	-0.3725517501914815	0.5708354982922552	1.5699724490894054	0.4129552947134295	0.007276035062455294	1.7359566094575591	0.503785037185952	1.7996789914115054	1.6477620806930244
0.47150573887218883	1.321663251018263	1.0347150764054185	0.5821597094034946	0.640254953615612	1.049335262306514	0.17686036730224072	0.12225803298833977	0.2594351112817278	0.6441546934701968	-0.8425951629022922	-0.8568820031446259	-0.8020800398910429	0.7918086010498149	-0.05826266070511379	0.4121372446082634	1.0222728898852553	0.28806820012188483	0.28207028055752664	0.9836039609278616	1.91295014698357	0.6045525436022856	1.8699413382522914	-1.5448212555005245	0.684964366338858	1.0283001107042766	0.9360946554610718	1.362732555904366	1.5585319351240936	0.495982886527618	-0.16110179735274752	0.6783075971567814	0.12661883684495057	-0.013954188466574317	1.1240604941514818	1.9848165396623227	-0.10898116621842369	1.1422623731168884	1.1287586630514168	0.6774358035290117	1.582268866666738	-0.3851863245484672	0.5338067805813463	1.5269759375632992	0.3884805725161692	-0.025392791433733953	1.7138613379797196	0.4426269891472339	1.81715895891691	1.6817206020244846
0.5320672852114251	1.4102213469093334	1.0269423914749463	0.6159285526810196	0.7101461560272202	1.088037550390071	0.18198970081934096	0.11823419369675167	0.24055216283209574	0.610965178937841	-0.8654809322913151	-0.8245637215669761	-0.7858568392423758	0.7924512649668815	-0.092325363004014	0.4101195156621425	1.0268585404624824	0.257367175092819	0.21751247544081576	1.0614941178848747	1.8814569406833752	0.5352415214851552	1.8483783985188857	-1.5194668099505608	0.6895545247198391	1.0283302510468935	0.9326450142778235	1.362592852081472	1.537753447040985	0.49151179945957635	-0.17404856827340504	0.716743077406006	0.12407784852385428	-0.06755243283822318	1.1365429046457005	1.9642457996168532	-0.1506752982440847	1.155949304679956	1.1272947391507229	0.6347627317381236	1.572220615024797	-0.4035935514192925	0.5034611845806051	1.5094728520141891	0.3732194228059816	-0.07559003468724548	1.698581061376634	0.3771652168292264	1.8053956261302926	1.6959513154098005
0.5715542937816497	1.4785182585310899	1.0144355380187289	0.6638193444433582	0.7918641224540562	1.1439376304393345	0.178137828048863	0.08571558617483065	0.20430128049897492	0.5738950820862744	-0.8797795699978291	-0.7852261304895873	-0.8071355343581177	0.812309584725892	-0.10148276261451243	0.41704426607473655	0.9799440973017137	0.240643659701558	0.16246537390050508	1.0955538067728081	1.8551976570247082	0.4901305364217106	1.8721844370774263	-1.5253888769635515	0.6802432352058987	1.0251522533213768	0.8953182150318109	1.350503624200752	1.501106751183918	0.4844977089405086	-0.18420277553722655	0.6998092839351815	0.10941029593893628	-0.11374580834762749	1.1205050400721335	1.918164464978236	-0.18511678693382372	1.1326751844803513	1.0972773281203025	0.6094564666512798	1.5442480734835056	-0.4461826132750149	0.4730754834327793	1.482583389202957	0.39126862342500834	-0.10597456769103997	1.6724120753731	0.33947145780577365	1.8029340989227574	1.7079273659116179
0.5791214588278896	1.5320839602770226	1.0152403621488004	0.6769046704287255	0.8756972385365682	1.1946879095672587	0.1869908954293792	0.08958811315406795	0.18187472669488902	0.5273543310261297	-0.8919878201318936	-0.7470280865232347	-0.8702180994964989	0.8303198502850652	-0.14345003896167435	0.4222218621625024	0.9480252454133863	0.19243348881101136	0.12490249270129224	1.1195678390167247	1.828105382070974	0.4501435359724595	1.8568437920301837	-1.5195958828968128	0.6697985948115104	0.9907138978474084	0.8799345878974234	1.351151712846443	1.4889912243722399	0.48655957630039487	-0.1929186267646251	0.696236996699312	0.08420718733315154	-0.17647603011167182	1.0905771860785927	1.9266528412173962	-0.2024816245771209	1.1093382269020424	1.1034757213371647	0.6086469865624191	1.5373368214668397	-0.4976037245220417	0.4303567932904143	1.4536737348961686	0.38846323928080184	-0.14584659255101315	1.6385653818367587	0.3072044267351137	1.8007566627519576	1.7052837982949387
0.6111204405183097	1.5420719209589682	0.9809638674123671	0.6770534147058352	0.9722305703930305	1.2477698350060522	0.20549586998456187	0.054611322591888535	0.15272782922763437	0.45776926427571374	-0.9112782517999559	-0.6971062098354046	-0.8750993250654989	0.829712173801879	-0.16072206399439887	0.42120296072680813	0.9044085758137503	0.12938887694491558	0.10637206398598367	1.1042871889746102	1.7890385622820575	0.43667398592076473	1.8914377019931696	-1.513137635500178	0.6390758798042417	0.9730269419930112	0.8663405473452549	1.3403349485124016	1.4774864529930316	0.5041231671784688	-0.21064988415247843	0.6838341997761274	0.06177160489613735	-0.24330818662873693	1.0380154281214438	1.9420936433931932	-0.23517889067090217	1.0665933640613159	1.1108399556642747	0.5607638727603177	1.530803250508835	-0.5243207158364572	0.3897342168900352	1.4023027873781004	0.4011997245759682	-0.18707379251093417	1.6235971208831597	0.2783728698980213	1.7744498997002218	1.7013824438513296
0.6227859054527061	1.52389942385936	0.995249297912259	0.6684304170337612	1.057497612685902	1.2968809128745273	0.21749266929896888	0.031151827031360563	0.13107293369597586	0.4195775454903462	-0.9542654716736905	-0.6877008492728895	-0.8858356771692893	0.8189963868664387	-0.19651533473394206	0.4203493025982633	0.8744571730153942	0.06585557409131072	0.12364803942602173	1.0863287594586306	1.7646989341999835	0.3995278641982164	1.918799154614153	-1.4764560241921871	0.5888801360329163	0.9621860635605964	0.8562347803216015	1.2888948911261413	1.5029829204264482	0.515973393376132	-0.22857551095337586	0.6691291111907594	0.004384526436705549	-0.30196467750682526	0.9869007315555347	1.9773627047465865	-0.27374237846286426	1.0495837080823305	1.1024071963109816	0.5234124954066928	1.5095067163590443	-0.5435277832022312	0.3415453305222375	1.3406407822314172	0.4101862658900616	-0.21885224460735503	1.607131397067569	0.2526834506483992	1.742719742795583	1.688130145854868
0.621144852973577	1.539034149861224	0.9381820552562086	0.6215537276092877	1.1330624861007572	1.3203742880921656	0.2638012634939149	0.02792555829951342	0.09583555863042105	0.37326445307319756	-0.9667970551373065	-0.6587928030983871	-0.8729436342183383	0.8312101175803625	-0.2377072110655707	0.40591711065736613	0.8470000636628241	-0.0014704077956781802	0.12901297226192251	1.0936238429300111	1.7464840338979304	0.36952101347915856	1.9307879544991793	-1.4411551145786419	0.5587938612850919	0.9375879271441645	0.827775240559802	1.2518208259202699	1.5211193284818476	0.5141061849013748	-0.23489123003317566	0.6531251656886701	-0.06178872497300547	-0.35658193985807396	0.9210627042669023	1.9927102633468643	-0.2917656607215236	1.0072648457060525	1.0936612966642643	0.5002276264147943	1.517971037636841	-0.5427067104761907	0.2970245338252412	1.3271866215174528	0.44097241820512745	-0.2381913844823751	1.5944342704333618	0.2495413130609287	1.7281005474817828	1.7127511383853484
0.6436142192790227	1.5731005577046204	0.9256278996765099	0.5806813024996981	1.1919482984657745	1.3649547574206111	0.2784032970666317	0.025975395961627318	0.06612417431595236	0.3723144633456411	-0.9773703772727748	-0.6423091721993152	-0.8320791136535917	0.8375633350780411	-0.31139970852300225	0.4047426621160792	0.7846311440468665	-0.061256105917541846	0.15441521331387795	1.0946023139308307	1.7198778671787114	0.3503840929718949	1.9825482280737012	-1.4231525503980529	0.5180120896652577	0.9100531568658916	0.7873885323195576	1.215403825657122	1.5071515267998112	0.4940410503867699	-0.2370173203312957	0.6427005560907658	-0.11216254122238531	-0.4018379290498572	0.8531576537852464	2.0361369816460826	-0.28028643283264904	0.9449300340204869	1.108627896939664	0.48791066476284844	1.4773632853771745	-0.51080695948939	0.22543115864029736	1.3344372301842047	0.46343927894363307	-0.26958637202577407	1.5976839028099872	0.2794471162641329	1.710633523637125	1.756286315700247
0.6687934144178358	1.5528727201554338	0.8951347147799836	0.5675542725114029	1.2758462565026094	1.3492745396394543	0.3381271177184201	0.042648211182472744	0.046496763842762745	0.336385939305353	-1.0311797033322239	-0.6360117517668561	-0.8421660442265914	0.8564995163975313	-0.29887316649182905	0.4315339795180539	0.7167921863504412	-0.12181322149719528	0.19973030055822782	1.1068363567812927	1.694463373558668	0.3434285328638592	1.9896027226664494	-1.3815825380198017	0.4683473094304501	0.88272261754919	0.776330591609619	1.1708851077506621	1.4854104011132276	0.46314681456906454	-0.24114227120811682	0.6260026703312075	-0.15821190457006046	-0.4440347601605841	0.7964814455186698	2.074662247366053	-0.2793609341334246	0.8936689902184851	1.1080925190559818	0.4796144040620205	1.4344990285050006	-0.49215891441854864	0.1805090187986586	1.3402416754101483	0.46405695790870427	-0.2856160927519285	1.5847649691324373	0.27843893671020525	1.6876527234809013	1.793324568690915
0.6815817163240616	1.5063894693002937	0.835344469483214	0.5432144262692065	1.3502359333161846	1.383063370322217	0.4258095757185508	0.06575114951575416	0.062009781806804075	0.32727248779352874	-1.0543415413780397	-0.6219254151933488	-0.8495626022978943	0.8561469271094044	-0.30582447610519725	0.43777651283041796	0.6504342922771299	-0.18062360354953258	0.24464573539543405	1.1140829111201593	1.6597915857444345	0.3659541447077665	2.0205093468894875	-1.3410430797627255	0.4365707003456003	0.8500695348491005	0.7731400143887489	1.142291635813353	1.4605134927416379	0.43481126614684407	-0.2393503127852697	0.5963113362662138	-0.22002074637282715	-0.49792542456699274	0.7413698751030482	2.1276876596872993	-0.28974513490859327	0.8434907030974272	1.0933028444405801	0.47803549312407767	1.4071377701346248	-0.498225465710134	0.11948794373279337	1.34854866915657	0.45149951923316056	-0.29927478130558877	1.5924772743188953	0.27527697907907944	1.6966676484411907	1.832471029934549
0.6994280335635388	1.4112183717913995	0.8229396166059949	0.5210433271926078	1.413802747631755	1.3929041063823173	0.5298796416383625	0.10918074952671719	0.08424942021532786	0.30262440851874617	-1.0778374547244887	-0.631242943599096	-0.855886249994058	0.8639081409340925	-0.31615076704256984	0.43329736336363506	0.6249614455986282	-0.24457986403408438	0.27506834883250725	1.1051667085062726	1.646547496102606	0.4036447589638318	2.0559175324533787	-1.3195034568464297	0.3800044419180756	0.8007191845847792	0.7600175156979267	1.0966989504805853	1.4236574642701505	0.3970435998148577	-0.2356719527705431	0.580233473198366	-0.25805598044397404	-0.5389456081802162	0.6640322168516836	2.17600876665853	-0.2541374569774618	0.7825525709637255	1.0626229032791028	0.4653787197406759	1.371298573284108	-0.4322071955874298	0.05486848903360466	1.3531841574799144	0.4566352884518423	-0.33163511879789576	1.6029844543792404	0.2938047558879572	1.7101530460235417	1.8567492694011345
0.6817380839441987	1.3612861394590667	0.8319449088705329	0.4754090000153588	1.4560700010854162	1.3943207853797335	0.6205087959059535	0.16376582262145978	0.1066261220718749	0.3124402402376535	-1.0822212531228272	-0.5927336946042351	-0.8834367747973324	0.8943736496556353	-0.3292867128755971	0.42713228297887207	0.5589511038234425	-0.29780687564775393	0.29643015388693134	1.0615550159510334	1.6419518854874684	0.4277451937248012	2.0850560519518093	-1.3124401631021656	0.3564520485057508	0.76014992173844	0.7511582099318569	1.0474587386887024	1.444052114423219	0.36084715933073375	-0.22833638174458196	0.548551891791303	-0.3352380301438777	-0.5875542205915851	0.5989566946777252	2.1890484825473724	-0.19707477805113177	0.7194307079087635	1.0374238932018236	0.47333516871004805	1.3389774713576774	-0.35972482858309063	-0.015614484006242157	1.3578257345143983	0.4645041553811821	-0.35721406495936914	1.5934952519072882	0.3109715563658448	1.7148925459392288	1.8711892036872126
0.6809493451128593	1.3600637704310778	0.8280205526987897	0.4716292272166534	1.5037288375126923	1.3870563319061537	0.6824175201481508	0.20606986298450058	0.10362912367783501	0.32542839812532165	-1.0996458044140422	-0.5789635350209646	-0.8797018684490325	0.8908993408114976	-0.37185549146521596	0.40582178739279584	0.5589281980354704	-0.3672885881801359	0.31796828014154116	1.0603381589969343	1.6315654515349505	0.4526313799060896	2.0857691832563754	-1.2851848004716573	0.343209830129117	0.734142181778505	0.7490482021330123	0.9906531568736126	1.4899503054815106	0.31499447524697366	-0.23540574388532068	0.5255089348672874	-0.38952207786547566	-0.6471118717036937	0.5503222807873209	2.2227756856030987	-0.16852826532656007	0.6961403503192837	1.025104625024174	0.4690571817336848	1.3198901543458315	-0.29706991148821954	-0.07457780043442439	1.368683835198087	0.44593109193351	-0.3827128079552068	1.5870809954993572	0.31440967327189956	1.7024209940598543	1.8766375620852744
0.706823267639656	1.3762320451267995	0.8242656241329712	0.4470032915143712	1.5294052302913916	1.3472870426655181	0.7473317295373482	0.1911570083208655	0.0989527098637579	0.3768612136628146	-1.1231653500968704	-0.5646326044475459	-0.840590530011783	0.8767273053469793	-0.38055291877265923	0.384865177348311	0.5412577178733221	-0.41137451890002524	0.33483881111056424	1.055141471429053	1.6128302266420689	0.49353582814047386	2.0883720485026656	-1.2518498855981397	0.3153231117780074	0.7096596637163511	0.7595334751366408	0.9102020338915873	1.502719173450704	0.2872219612177454	-0.24771938749509598	0.5073818833650323	-0.42408909143283136	-0.6969707069179523	0.52572281776074	2.2104991285651296	-0.17812347992411035	0.6835081890416032	0.9868320774070785	0.4483541519947405	1.292240188921745	-0.21199012653130556	-0.1416365230977439	1.371695541157323	0.40938444410610086	-0.4040040153620102	1.5890734382896499	0.31748574404718605	1.6984867906925252	1.8960040332286923
0.7063435934471791	1.3872700176139539	0.7937448491978765	0.41613774190734854	1.55170422521304	1.289341416356571	0.7878785300513429	0.17705863656830131	0.14304248746256448	0.4681029579150067	-1.150033060746075	-0.5421625857831834	-0.8265210153468475	0.8602606655396763	-0.4028295408354528	0.3646455560678451	0.5504960767961683	-0.42713335033133737	0.33061868643385206	1.088821856869684	1.6047433678086531	0.5129770889865936	2.088908497365526	-1.2374613639126049	0.3082951139068796	0.6852465890035863	0.7728741329536765	0.8287733105601051	1.522696962966436	0.2375403318074222	-0.2314729244317561	0.49331119301138726	-0.482272857119414	-0.711806860685324	0.5184084007174495	2.230686362665007	-0.1641702260058037	0.683563105742319	0.9393925777451612	0.45244160167882297	1.3052226730883645	-0.15569957070622964	-0.19646390508477143	1.377979645718367	0.38387368478197836	-0.4212258314179868	1.569422820038314	0.33316604125093374	1.6642397612723308	1.9116131431366714
0.7389735955674823	1.3759600172716782	0.7691520107790212	0.42980553380027653	1.5724038703558203	1.2340480895559571	0.811112602343874	0.16601337740154545	0.18094867089470906	0.5240788342238382	-1.173530048289632	-0.5041291071207611	-0.7875941243450827	0.8407623716691113	-0.39453560078798544	0.3511206043533399	0.5428625130479249	-0.44139568364651327	0.3091650165524406	1.1180683582395254	1.5889259721972187	0.5437143565189055	2.1045858632980488	-1.2471023282774056	0.3049919811019999	0.6511701587637604	0.7677701183966434	0.7412602898951128	1.508584135354072	0.19380205781430832	-0.22464325099725818	0.47845057844951044	-0.5183461793190218	-0.7534980009186893	0.5106585153048421	2.2248438692072083	-0.17784241164742115	0.6780159909248027	0.9164898368721135	0.43327864725136944	1.2990197019604057	-0.09814318278803044	-0.2319416473802473	1.4150885538388756	0.3665251687992326	-0.4329801171712625	1.5405874798927053	0.3485107190487869	1.6476839265109338	1.9180460704794933
0.7712641698340453	1.350480570377656	0.7847359791727262	0.48191746572564165	1.5601936708469202	1.2052017409168627	0.8314280809944767	0.10615067544814114	0.22477909603024618	0.6288630291329574	-1.1871712773659615	-0.4927636401421071	-0.7713689188329865	0.8128387637612695	-0.3812420997645704	0.3373714731544909	0.5224877486560556	-0.44048731126201923	0.2843371327178966	1.154021724557778	1.5688185534287518	0.5671806566829132	2.123860893442118	-1.2396600687863366	0.2944645659283616	0.6550128113246629	0.7813016654491156	0.6269887645731189	1.5128678667620457	0.17133772473207604	-0.22246400844168507	0.4746160995572132	-0.5634442047059081	-0.7909726351564421	0.5152004503968161	2.2123535968666723	-0.20661428711027702	0.6665131863168952	0.8747596404229026	0.4289339115420418	1.2775429510952874	-0.026855827211264803	-0.2755993813119844	1.4266094794329351	0.2946460890887866	-0.4678950298426261	1.5091590137676565	0.3551319349658661	1.6288551402890885	1.9039495046129005
0.8006682418800949	1.279632296993979	0.7733726330507077	0.5285533840398775	1.5651334024065524	1.1990443702500444	0.8544454911095205	0.06411503840803336	0.25479102712612506	0.6775106475146595	-1.1741369696557338	-0.4626914124435242	-0.79871557061635	0.8209515045026103	-0.36722222647368835	0.32602019504628915	0.5319751311509708	-0.4557164153103683	0.2542146290088705	1.1889570203555067	1.5491205510616848	0.5805749516689999	2.117867773807154	-1.2241867390472927	0.29802388143610986	0.6703986123009519	0.8075443903398618	0.5184622325568359	1.5545314060323816	0.15064580883165551	-0.20169770120352054	0.43669896709929945	-0.6196742595943688	-0.8257319504533667	0.5001535666756908	2.176083258771204	-0.25152520909296266	0.6674952183760933	0.8023556373504649	0.42571055454651824	1.2980462707840865	-0.0068598148375499865	-0.3136773955075233	1.4484200495199602	0.23189769022864665	-0.47950948182384573	1.4587646657757918	0.33662529953688725	1.5966615780130584	1.8727608218652843
0.8417060501819383	1.2539142284292453	0.7739998592080717	0.5247652704405865	1.560515327785687	1.2022426094695768	0.874312234287921	0.0484477644679929	0.25400395921441604	0.7650385632543928	-1.139311929088526	-0.4365471008032566	-0.8066579142011815	0.8393059784193925	-0.4238907190105869	0.30739429783417405	0.5265141632795444	-0.46251804395732365	0.1932757862186591	1.2108938921355743	1.491663029691728	0.6021797956513503	2.1281204766562873	-1.1769083335596309	0.2904334865679894	0.6761124978928764	0.8193852041641806	0.3960905351466736	1.634106001193785	0.15011431423412916	-0.20705421786040007	0.40830479465723857	-0.6721008314088628	-0.8749116075644953	0.5050903264225118	2.1213546741979483	-0.2959208958225747	0.6833050236512139	0.7446951604352259	0.4080306356042039	1.28399720681942	0.005038615717762802	-0.3640392516628104	1.4753117309919803	0.2168251192771892	-0.49161847030097994	1.4000407734758993	0.3514308721473191	1.5703390928768464	1.84672143469876
0.882369016667622	1.238622329833878	0.7817682611462722	0.5261206505357457	1.5464772999580803	1.1803898176372392	0.8655263865746043	0.07996328507244471	0.24744879276864698	0.8278287574205405	-1.120669238276675	-0.420782853500511	-0.8158298559491559	0.8655101971170378	-0.4652025467258339	0.2967388941171279	0.49699994778630996	-0.4478044354985486	0.17444942344925746	1.2267508966214478	1.4501821869712146	0.5783482870807155	2.106003163754341	-1.1260103248870923	0.27271592925627475	0.6921136441040302	0.8212463742096882	0.30767764886452	1.7133433748436246	0.12885636063220293	-0.20946766604723446	0.36869045121262245	-0.7245670910409434	-0.9250445386607519	0.49619414310573984	2.0962765191623385	-0.33310320705481244	0.7077143090177827	0.7150179374350619	0.4129797507501921	1.2700546204314764	-0.005510450677367796	-0.3966702576997766	1.491778480087085	0.22426848948859335	-0.48611105706101815	1.3489729386433398	0.36316962333617026	1.520821020924312	1.811942767436315
0.8955219561180832	1.2300446283227766	0.7641422858830313	0.5250362074462752	1.535375029904932	1.1364603295846794	0.8491513190738434	0.05998427989775368	0.2659537698217907	0.8924473265226359	-1.143250902464382	-0.42601054058939747	-0.8025944107368389	0.8694721344677883	-0.4855928539483024	0.2952448839681951	0.4704592033380511	-0.41350770196073094	0.17814125802121172	1.2562519077330694	1.3902363105852564	0.5524937452757944	2.073966027965896	-1.0893700466871519	0.26124219229201306	0.7413398161567699	0.7979113014230041	0.18707076734130798	1.792318700731618	0.12026699940532222	-0.23141630329013255	0.30508220129159414	-0.8089761686350545	-0.9666731120151051	0.4798103714908121	2.0879989042281735	-0.40512758810258254	0.7413884114267819	0.7017366621226706	0.4020001909841901	1.2631468596865794	-0.04870686609090301	-0.4353374529652121	1.4834445094424473	0.22482408810278298	-0.48764465687381076	1.3179908459270462	0.3719501669426711	1.4630912785857804	1.7800550407379199
0.8918633942790445	1.24572428713305	0.7503335059808827	0.571928605378518	1.5442078315567813	1.1022140152451898	0.8394861311422723	0.030476493518175784	0.2792249981683633	0.9595078283680334	-1.175707768086974	-0.4692045708032936	-0.7857627186153893	0.852066594359929	-0.49799147957011947	0.27776966463071745	0.47825563771304236	-0.35891525202327096	0.19621128500830448	1.283317785033396	1.327528348332793	0.5394303512399548	2.0175979275239864	-1.0593846694764846	0.24661463146012624	0.7818451814767616	0.7896348895722854	0.06462673158542107	1.8610376769114876	0.12590846670010855	-0.24708379839544756	0.2162376288560039	-0.870967544821078	-0.9843506939115143	0.4923097652514342	2.0820580298077744	-0.4533263427507925	0.7530192669954936	0.6828436785242857	0.4205963879881085	1.2451418369230765	-0.092125381816518	-0.4490504965301548	1.4585414917919468	0.23104946782974506	-0.4934660948256175	1.2880004111117056	0.4076129000259637	1.4145419726901733	1.7741131671562969
0.9050574444653161	1.2410048406419605	0.7374122859229677	0.5891481881874784	1.5469457447855697	1.1254309652926007	0.8524118279930759	0.03721949106670089	0.29237341992401905	1.0217765667228527	-1.183629971759541	-0.49069142712618563	-0.7545720866599624	0.8370190467594762	-0.45154474890772606	0.25195505108439226	0.4586146476163857	-0.3203964754273242	0.20112416746389722	1.2651005860663451	1.2780550367273134	0.5002434892088593	1.974606480349778	-1.0429772520844809	0.2163338185180308	0.8076998084962034	0.7583790497604286	-0.008063729791067713	1.901136885619999	0.1478261976328986	-0.2632296638178396	0.15496426709967945	-0.9449396809410697	-1.0274981514111525	0.5038395161097111	2.0759544286515865	-0.4876226317584596	0.7430215232165841	0.684031548203706	0.4284484662113906	1.2176534763811873	-0.11943394220115822	-0.4779757869765094	1.4446425904382356	0.23811888489154284	-0.5094871492369722	1.2599973249536052	0.4334822852719749	1.3640244269614226	1.7586394354782222
0.9172030240643589	1.2311482110753302	0.7131070788164242	0.6007124301727194	1.5576931710729356	1.1717390919349684	0.8744376384771224	0.030034090463395224	0.31026812820927374	1.0539712703782507	-1.1557427406349967	-0.501581083996707	-0.7372878351744412	0.8332437326643432	-0.4410177456683992	0.24729430694180676	0.4548576575150233	-0.28119704974852067	0.21690484753093245	1.2435092240398726	1.259960483609533	0.44724289587012656	1.948672570645476	-1.0310446395009198	0.2122211867907604	0.8612219438628024	0.7271709322574308	-0.08743133211866291	1.9480861656098445	0.16086359022610192	-0.27791065302482687	0.09282296178536897	-1.008450245477925	-1.0576124681668906	0.5075395456876726	2.0613088939959194	-0.4740326112006012	0.723668138620983	0.6985522790853517	0.45030321499730475	1.1773271877181453	-0.16266807276202783	-0.49019691906990726	1.4372637784748221	0.25323298718721604	-0.5310327805645031	1.2132678873099434	0.46317535333994664	1.3163655333419122	1.7429534061214333
0.938408029689947	1.2333503008791824	0.7309203532878795	0.6235680309507091	1.5807439752681303	1.2295838230567824	0.8655490499822915	0.029952581219556396	0.29305309088409304	1.073976807793999	-1.1533699466428158	-0.5011868803537446	-0.7585267414621271	0.839390968137321	-0.4205282088224983	0.23897612252848388	0.4531377577371377	-0.253025431759332	0.2454725188383215	1.2058498599273175	1.2289710836591878	0.3983215697642053	1.8917270514991515	-0.9988497201597131	0.20010358777777587	0.8975875934050604	0.6841629057662791	-0.163824679226143	1.9978238687778025	0.17781229160661516	-0.31283537885459867	0.04327685683466116	-1.071322255616374	-1.102884969998235	0.4899175923426541	2.049030410437795	-0.4735110303397481	0.6969565761859353	0.7058481969637626	0.46693457202541266	1.1145496485105617	-0.1676548533540056	-0.49891067375463904	1.4248564222598528	0.2538025892310315	-0.5249914050593485	1.1770038578355937	0.48572131366585464	1.2903409532527843	1.7144907486396204
0.9065155248052765	1.2957946995918055	0.7188151378619502	0.5842244745884587	1.615490583153483	1.2791979947350716	0.870367290456542	0.0379376946679519	0.2785361520032209	1.102814981288584	-1.1317796589662157	-0.5024421349581261	-0.745839749773902	0.8646071813640516	-0.37866755592744156	0.2293543824300348	0.4599184480443591	-0.20861987833178483	0.28170740102101005	1.149073172944442	1.2085238610763027	0.35069772952473766	1.8436643061249658	-0.9379452704455284	0.20380217097846048	0.9257215536945557	0.673983282788439	-0.22232353339275907	2.0473072167491546	0.19242598634691893	-0.3460644917218748	-0.009856627601497614	-1.113554799062492	-1.1163877107026496	0.5090898130824402	2.027616496737666	-0.436424266164871	0.6865738874568146	0.7019234866966639	0.5080311601050113	1.069066912962842	-0.18018466341284053	-0.4984075364548512	1.3842934626855308	0.25544895010137797	-0.5122989310983893	1.138056727256758	0.4830390010911847	1.264962239518265	1.677807186611302
0.8657790435145198	1.3181578782877559	0.6763602091802069	0.5348777960839046	1.6577195441144341	1.339845677082993	0.8567239190289841	0.05841639846536027	0.2713777275872816	1.0835459865413526	-1.113082184101849	-0.47782418905137014	-0.7399548587282012	0.8879892692613829	-0.35254027231830487	0.207768510589307	0.46104478267174775	-0.19130342093628014	0.30137617233583647	1.090122693203618	1.205149420419231	0.3096338069527929	1.770259153133928	-0.9037794315684406	0.20576091214187228	0.9642055870772935	0.6518139978324575	-0.25302883425191414	2.0709742367361246	0.20564670210523942	-0.3796124062343798	-0.08403175396990953	-1.1429116303546927	-1.1391417099763737	0.5138364183079929	2.024773466727074	-0.40673555574772974	0.6931302286612873	0.7002741324352153	0.5275594121437799	1.0175539683296753	-0.20815393730448511	-0.5209364205334681	1.350828469176359	0.293857826000123	-0.5150030797152175	1.1107982335465478	0.4867065019691423	1.2478115397731007	1.656010307027746
0.8274888859229896	1.3523233578732197	0.652237519467213	0.5108674114648392	1.7018363249660045	1.3696263427974564	0.8363845682556178	0.07333403507398464	0.28038895527288576	1.092120764361286	-1.0959981532939156	-0.45650359512867816	-0.7374660521112689	0.8885880926489517	-0.3354078510215467	0.19811868351723216	0.43158676554786696	-0.1720716145633975	0.3283733861390511	0.9994689484244809	1.2022457496300514	0.2658632474108843	1.6843658803139132	-0.8893634311456061	0.20453928562659152	0.9602122328033067	0.5960482074396217	-0.2915229496482058	2.081124602916962	0.20885839169117068	-0.42381706861748825	-0.1310522171257923	-1.180472412162075	-1.163629188036093	0.5303624429235642	2.0406134438790597	-0.37350944997976787	0.7068440905295134	0.6964205270432934	0.5544360928752801	0.9524126766166706	-0.2566153872858867	-0.5564316632567629	1.3096454607237766	0.31932536627027025	-0.5262532880755516	1.073196675762511	0.4989077208432812	1.2338082841775957	1.626836175412226
0.7936660558031393	1.3863282414214884	0.6087495812117234	0.4926010581823867	1.727203824970174	1.373488002425535	0.8148422438022269	0.04342787789311272	0.3057889813041693	1.0679259526248095	-1.0750072676036602	-0.45261692646486207	-0.7097438030442721	0.8827972237848977	-0.24532764630723997	0.17778529450444197	0.40739795017298847	-0.14433923312307761	0.3754436034356689	0.9164868769714414	1.246532333568228	0.211241128746727	1.6073016083489964	-0.9341757856989554	0.22592626287288367	0.9587015988313521	0.5367359677512804	-0.321252445417311	2.0273731984565364	0.19766727542247947	-0.43010167963924195	-0.13681836889233095	-1.2018238395820882	-1.1838540361871634	0.5412535068401765	2.070532301891685	-0.36460124694035156	0.7056375072493587	0.6915449633473629	0.5722798496166892	0.9109123888051937	-0.30396102764911687	-0.5648347853477125	1.2715905118615203	0.3339922254796883	-0.5331362502059882	1.0602209106630909	0.5072030697811027	1.2340400314966042	1.5894061870526621
0.7670385294417156	1.3942069827664758	0.5681761108321883	0.4705183715919953	1.7625669419881629	1.3722703495506827	0.789865657637337	-0.011819564475102002	0.3324351413407554	1.067912287640236	-1.0635391392771074	-0.4582936335388171	-0.6854180702227822	0.8758070555678577	-0.18698745036054826	0.1556744554418527	0.38642737413921896	-0.135531985862612	0.38314556669419825	0.8009315342991756	1.2988550417425286	0.174971617869298	1.5436946490273415	-0.9790820090260048	0.2564520821763456	0.946596031622736	0.4950891633080641	-0.3994366453853223	1.9987120702748034	0.21833325365846606	-0.43779946931230923	-0.1135579457455786	-1.2112211941676958	-1.2085240590386552	0.545063855071698	2.0989934263200936	-0.361473002798156	0.716844342523119	0.6457938559175792	0.5758138916238295	0.8643601810463742	-0.3468723444859511	-0.5906902090808688	1.2397792022129843	0.3191349059432272	-0.5529042235870817	1.023741187105062	0.525232967093362	1.2344854496428892	1.528016713422378
0.7852805375133706	1.4484993380443654	0.5296655428202277	0.43433514457162686	1.764678134752926	1.3911349852928612	0.7441855952822428	-0.02532826649652311	0.330415184655676	1.05536919830013	-0.9983247402613535	-0.4644989864986294	-0.6627672311540826	0.8933586127327684	-0.15975039432074928	0.14086167468223315	0.36520534551455053	-0.12027516946584564	0.3965729177402683	0.691960645151662	1.3594946842495912	0.12064288329179781	1.4524802900046185	-1.0032379297390999	0.2748884179509143	0.9087544697832184	0.49191256190621696	-0.4555952973130649	1.9636986482783194	0.22240139177821572	-0.44028621166468423	-0.07929277795331084	-1.22774998708686	-1.2317295431408861	0.5626625834370195	2.11285409666447	-0.32696932246907123	0.7237907771184953	0.5894244204614284	0.6129613819385811	0.8121619407656832	-0.3893253524398085	-0.6016615189542138	1.2441386185405678	0.2946288812913067	-0.5692187599663695	0.9801705046269185	0.49714637963045594	1.2338364924313612	1.4770368411027994
0.7893948412236818	1.504185748476122	0.49958311236324215	0.33453788260501527	1.7773376328429609	1.387940892450882	0.693368796030204	-0.050783703960070134	0.3391450393858463	1.0121960460383028	-0.9341618727947626	-0.4592900637258919	-0.6295307286013351	0.9189540925757533	-0.11173445838853298	0.15208938043257472	0.3489583125084642	-0.1272864092662388	0.3889834282801766	0.6200951212583707	1.4208387117469583	0.054013597571452174	1.3732901953860177	-1.0322314476531498	0.2858513611824628	0.8901564316522002	0.45754909079126904	-0.4719305258568163	1.9030749115172818	0.20736278450008738	-0.43944595839896916	-0.0331602504175311	-1.2537117622056577	-1.268535310966036	0.5539227332648321	2.138500318276555	-0.3184187916024735	0.7228418798955465	0.5406966677669003	0.6123497208219606	0.7847457663055624	-0.4264557753046819	-0.6241349850114049	1.2393194604008655	0.25868369673114505	-0.5729243052336869	0.9497003945692676	0.4557186565159885	1.2371897709143806	1.4203730522651243
0.8177855923616203	1.5365019738253023	0.48855088110559386	0.2202515379144807	1.765909876601775	1.369598700280434	0.6650773087676323	-0.10217888491333231	0.36896880819932065	0.9750085669692492	-0.9080610314610628	-0.476318661406098	-0.6077642810573264	0.9568925583286779	-0.11888473497949037	0.1662163020788768	0.32576095803334165	-0.11728288795340251	0.3924411557123887	0.5618888758374706	1.4528062275381122	0.013998929818668631	1.2945269553041177	-1.0543579871741005	0.3177920354679567	0.8650425336929093	0.44945788694874195	-0.5178183355154473	1.8853825383493787	0.22117719468982658	-0.44852850425304885	0.027171699536817202	-1.2564522651652994	-1.2796231652266168	0.5572119710144047	2.1725924042497047	-0.29669289403545474	0.766093402104898	0.48492395557693724	0.6175876759396864	0.7829899423682898	-0.4739897120331219	-0.6544544762073167	1.2068406616118936	0.2227511357838463	-0.5769490730140421	0.9125341304545964	0.45439837734130367	1.2416041283037742	1.3600589740647542
0.82561248916375	1.5820231563015794	0.4956038857282607	0.1503108667107207	1.7607761297457434	1.365344516910632	0.638274051943172	-0.0829723702809848	0.3925596720004316	0.9475706444439208	-0.8997972331081057	-0.5172555403223494	-0.5881608035569288	0.9732400944896069	-0.07348315214650539	0.1719730371062755	0.29075600262014	-0.1389678172841783	0.38117168520640565	0.5051541233260587	1.485774276782831	-0.016118258106876168	1.198259990571627	-1.0859256525854994	0.3105082041546322	0.8224459108407928	0.4191212697051485	-0.5184254596055936	1.8651521455397417	0.21562786930471792	-0.4585566007923451	0.0944836839852752	-1.2937086661494561	-1.3014950969187213	0.549813363419713	2.193642462509826	-0.3094995481421417	0.8136496807893658	0.3854370814990132	0.6349556962570575	0.7710840844137822	-0.4987939866347654	-0.687244444463636	1.174378880959647	0.2076569895157343	-0.5686424301553148	0.8713678151007306	0.4520914563934631	1.2528683713853206	1.3158919496295556
0.8150118510164731	1.589093247116513	0.5477228274457584	0.0951805380667721	1.7345572599869807	1.354834831938581	0.6129106769537572	-0.05017362400349239	0.41648107844567683	0.8874059037638984	-0.878397078319647	-0.5499401825572823	-0.5245852579233384	0.9951890432683749	-0.06945770429831832	0.18169919465961568	0.2369694243155168	-0.16078187196852123	0.3652255945711291	0.44688372983857805	1.5319828760463117	-0.05157678498316463	1.1236686326368175	-1.1366072273040349	0.3084811825298561	0.7804295498647351	0.4219516571186769	-0.5198350646503772	1.849957748523274	0.21551777832900884	-0.4678649598159829	0.14562490877942044	-1.3167015182473667	-1.3119656432193374	0.543085377113769	2.18647298196902	-0.29871306861548214	0.8593234783387128	0.34296795203326147	0.6489826390862221	0.7724419530672251	-0.5067085801457307	-0.7463769316940656	1.1446787026869145	0.18892284101358886	-0.5915929585701141	0.8470802410124918	0.45330312172891746	1.2541493139911384	1.282582136161574
0.852543309978617	1.548929796492062	0.5707467662337529	0.0655572116936307	1.7035288531438009	1.3558092306636333	0.6116128191402166	-0.03258880800224453	0.45669341438253747	0.8605979370274129	-0.8614258382080688	-0.5722199275609371	-0.5419397875830657	1.0154207275798948	-0.10949861854427509	0.21813386570581011	0.15649974421051424	-0.17770837822516627	0.3477700651510699	0.4012814593550025	1.5415198004627837	-0.0841519361545245	1.02560919892707	-1.1802628501369696	0.3046686530349508	0.7520000936562246	0.38448066832518263	-0.5247850844498773	1.8413663123019504	0.22864372504111366	-0.48264330157872637	0.1721507296376757	-1.3418875524871843	-1.3223846310673155	0.5227765839300663	2.2017149672647847	-0.3192435332896102	0.8812703569301474	0.30526842605729465	0.6403805478270839	0.767322829244446	-0.5276765258348233	-0.8181213939058443	1.147583509535463	0.1710218965741746	-0.6313439134221848	0.8449134409056885	0.4731966316792625	1.2571350259839338	1.2478606969690431
0.909497682898578	1.5714995286206699	0.5935317862962355	0.01934128049154816	1.6753149445148303	1.3618629418916162	0.5750357411166722	0.015075171788545144	0.47522921071424457	0.8576203368888258	-0.8670352955068005	-0.5925075864906156	-0.5681328656245209	1.0466811262466154	-0.065362475208709	0.25350123072161596	0.10338594795950103	-0.1815337423875609	0.34556086423109683	0.33248152202476	1.529966470772558	-0.11665468752600097	0.9533902508798038	-1.1914404455154561	0.30420195346206985	0.6562776327183719	0.3236391558869947	-0.5238841906386924	1.85171228566402	0.22218021074638986	-0.4951501956066518	0.19587726209615997	-1.365819360269462	-1.3209786181291574	0.5086703118866652	2.2084927220406687	-0.3340511612442977	0.9152131023342356	0.2603315391589445	0.6351777874958304	0.7752692619772574	-0.541610177488879	-0.8754557121779017	1.1206676244912117	0.1591035639355805	-0.6327094543092154	0.8325070300771407	0.4859573043189755	1.2486851063210687	1.2075427217522638
0.9383597833049917	1.5919759693451279	0.5792768183638655	-0.025091693374689	1.6430241618286334	1.3373011833910486	0.5667557406629288	0.05661410095331143	0.46819535735173534	0.8527446703929658	-0.8887222609231337	-0.6269443480386616	-0.575195074163942	1.0740377819111113	0.0032067495084796725	0.24365219265866309	0.06916222397240913	-0.1795712991120594	0.3239537720066664	0.30126198641818025	1.5157466250386324	-0.13587704466657263	0.8901838997901038	-1.2086113550908921	0.29982606650332416	0.6084170593089147	0.31250133712198946	-0.5183041979929649	1.8589714855008463	0.22386960717771287	-0.5302180408833339	0.23526818511546482	-1.3748574809506267	-1.329648799002518	0.49692863308865426	2.1782830879192625	-0.33941718045765024	0.9227430268747195	0.24119735667025483	0.6152818106190937	0.7487595757315681	-0.5437903923762624	-0.9160756635141081	1.0998433499726044	0.1701547558611454	-0.6195303945998644	0.8346665498187893	0.4690904471684033	1.237894129783487	1.16321636944758
0.9493044889461928	1.5968165318372916	0.6004124391817085	-0.07941246391379977	1.5906413082173265	1.3572742840658392	0.5348382592598261	0.10454682540233266	0.4385843827173496	0.8237766795449316	-0.90372020094705	-0.6790060244687799	-0.6077272990380711	1.083733338107589	-0.00693640930326804	0.24947476685659042	0.05361046601510945	-0.1821657331357625	0.29432642240908596	0.25638557039777327	1.5059383295203677	-0.1270342424499876	0.8340908094096324	-1.1955644343854768	0.27763351951720067	0.5732112101505517	0.31224318215597036	-0.46623792148469045	1.8828808739817327	0.2092830129990789	-0.5627515865246567	0.23773048494553967	-1.382658046208739	-1.3567824798070962	0.47446572303806456	2.138800213247405	-0.2932798468400354	0.9167788883611412	0.2213409717238894	0.5993604173870629	0.7313654634053404	-0.5428349419771272	-0.9588248335682572	1.0656073970517088	0.14496776312817417	-0.6197562952138542	0.8240698934339263	0.43807075751177715	1.218385388514291	1.1351552930241102
0.9740242862947271	1.598930699452042	0.6065913143230559	-0.13794319794315224	1.5707355940900736	1.339594130178086	0.5194210984573011	0.1306923453147652	0.4084624550283995	0.7702719790463896	-0.9093812197069726	-0.7237727060652386	-0.6147021726421118	1.0639080699055505	-0.0015789298998516756	0.2956007025544416	0.02226769876604603	-0.19260578653936905	0.2602051047429085	0.22733624623799717	1.4612871644063046	-0.11986796815824952	0.7798490437444267	-1.2117298467680877	0.2511532738919965	0.5412485824191281	0.2762402224826201	-0.40125801765576136	1.8865345790275296	0.19682955661266313	-0.5947600997618333	0.22044430467558299	-1.390845809687209	-1.3708203136415928	0.4507225359816835	2.0962856380244075	-0.24261574161509586	0.9043768227790088	0.20212313644087435	0.6051238670752188	0.7278657430073003	-0.5222831200802898	-0.988601811501789	1.0312040360895482	0.135921866886392	-0.617855072712479	0.8190355103166839	0.4014311605435322	1.194156417762261	1.1089557903329446
0.9833283799289687	1.5435796463362528	0.6198996205579986	-0.17436814136449127	1.5721613512353216	1.2982796242358787	0.49224208233339084	0.13123423948198304	0.3702279639379706	0.745030702791267	-0.9316042094802699	-0.7385658169423717	-0.6344323420892073	1.0468610211495633	0.01486234294843849	0.3265916937095298	-0.013491670582137233	-0.21174013016881532	0.21803780216405783	0.18827860888565415	1.4307343179675387	-0.12567135107798347	0.7599819993898879	-1.2305316079020414	0.24375960009734662	0.5002130002479586	0.2521662492804332	-0.38782784524228053	1.9003697366479497	0.19569596438717038	-0.6269887304845589	0.20598402753959077	-1.3824409194289204	-1.3692122473079609	0.4198696020155908	2.0639700605038462	-0.22029628385764974	0.8833616799415491	0.19807155276904903	0.5813030647001675	0.7233177713667776	-0.5094011622939372	-1.0144003588445347	0.9724502426793611	0.1324767723226868	-0.5929481634853653	0.7952580393642468	0.4125303849904422	1.158704329063209	1.06153633223065
1.0429956796698887	1.4906313962149431	0.6237737504749904	-0.1635559615653849	1.5549590870934182	1.3159058752154373	0.4912681601603893	0.14493158614495688	0.3113771399511362	0.7410295953081174	-0.9442883289332424	-0.7459295216354056	-0.6499835125164128	1.035810233075956	0.020675701075945335	0.3286835227007752	-0.061451594336571366	-0.22902181044515219	0.1815690283602825	0.12810986806433544	1.3904522275923346	-0.10847877799375996	0.7513878069392017	-1.2023040851583269	0.2276272496604031	0.4379747006053038	0.23903227451057582	-0.3665099558189136	1.930723624348881	0.1993778487180747	-0.696868708324804	0.2065954359335948	-1.3656756398189196	-1.3427766958215366	0.41053316017743946	2.040411159262748	-0.20269764217863454	0.901575542997293	0.20772229680771925	0.5576024100444523	0.7070368901810792	-0.5224589844154521	-1.0655934853212106	0.9243385834948095	0.12362085746328628	-0.5687056385981205	0.7837921954659651	0.40789513744761363	1.1496258016320091	0.9985693330086253
1.0591505250492461	1.4158098893736217	0.6435947162754924	-0.16737729935367515	1.5381678290399388	1.3190958216798632	0.4922928483666098	0.16916959437773482	0.2607137631548396	0.7314940324228145	-0.9287285838217665	-0.7373951692163311	-0.6563559863480903	1.004713675698797	0.039505672449681166	0.3447160525727465	-0.10777368545220098	-0.2456202342154885	0.1593021257714601	0.08812697452390662	1.368781475302672	-0.11241174052549216	0.7470140202916979	-1.1978896280406037	0.2127295356987701	0.3894879314376397	0.21628850385556583	-0.35291657800485565	1.9495631644806548	0.1742435945917123	-0.7183212056117123	0.19884254043214983	-1.3565512062011336	-1.3238840066088997	0.38795412522836537	2.027904190414199	-0.16832938554915672	0.916610309931299	0.20803738899967805	0.5426118582339452	0.6854731308597426	-0.4918340054085505	-1.1040754677255646	0.893782455974946	0.11130433935590445	-0.5551338119611462	0.7848047605379893	0.37119898728813905	1.1368393293708323	0.9813850850885959
1.0978897586998857	1.3631874398085946	0.6750740214408155	-0.17005919620356685	1.5167712605298305	1.2845675536667418	0.4718466773983455	0.1567128877458175	0.1933680167399221	0.6814047581685977	-0.946297077525473	-0.7242909342991253	-0.6364434822831241	1.0162620077461084	0.04127766854411073	0.35721378518344854	-0.14077085321416916	-0.23791856984306978	0.1351718488855498	0.0640819568390741	1.3218425338130628	-0.10880082540687668	0.7601844160133207	-1.20387000788361	0.22327764456722088	0.3432470277035875	0.20021040350273248	-0.3632540080774024	1.9977278434342889	0.15274476957972	-0.7309994177578705	0.1909207495641557	-1.3203730447056112	-1.2720384988020421	0.36602393814957307	2.0540855993254405	-0.09943083684431542	0.9165047008914605	0.2377048525071705	0.5213821203112443	0.6741532101885761	-0.520681902547353	-1.1411092897279207	0.867814796296957	0.1070243986334859	-0.5410800706399497	0.8010196407518361	0.32448169092297285	1.12141435770056	0.9539942662813834
1.1491045296516655	1.3600434357701927	0.6531000349871595	-0.19818298564476133	1.5232018464723185	1.2535609423223193	0.45625818123370704	0.1229862783489866	0.12426646661753878	0.6902943772331064	-0.9506883953035686	-0.7252439201475447	-0.6428622946774605	0.9902383921990603	0.07687403496213205	0.36495729152942025	-0.18279891641787804	-0.2366790995849582	0.12799305716370565	0.07505963787593908	1.268542889672309	-0.10540969934752223	0.7536565119153089	-1.187464078754089	0.2139684506173119	0.32588820373119104	0.1645342280205226	-0.36507211623983016	2.0055365874866693	0.14187313657423756	-0.7453026342887288	0.17804790418318395	-1.2936694085521148	-1.2462927158036143	0.34973887269835713	2.087335025382639	-0.06652359201339826	0.9492316222244082	0.22838732543256302	0.49330760322636263	0.6651902085727498	-0.5343852124312077	-1.144928758099354	0.827686155959692	0.11937938055856123	-0.5203574410653664	0.7992420748613787	0.285975310109657	1.1075703760822102	0.9185286652661796
1.1798718997680226	1.369881801307203	0.6376368676164402	-0.18427219842810647	1.5369692740181056	1.2181052678630846	0.4420028977986009	0.08650753120377361	0.04208294322143731	0.6841601656580181	-0.962100665380498	-0.7222693744360225	-0.6377073898283507	0.942073184512607	0.15245530658058462	0.3662986706614928	-0.21475104446011856	-0.24969169571775943	0.13429670844429226	0.09786727311857076	1.267855022922983	-0.1013449297817618	0.7858095539461286	-1.1980542839898578	0.19981055807401749	0.2832099849435422	0.1340219472305095	-0.3300619465296558	2.0228269450874885	0.12211227462699663	-0.7749371886688714	0.19702280380973575	-1.2724735326393772	-1.2011289047643179	0.3253787721187773	2.0981040161817055	-0.023644294803375644	0.9971794464240773	0.206121740009627	0.4886109196523128	0.6840705341694034	-0.5165196868246874	-1.1582567922522848	0.7712536363987943	0.12611201969923774	-0.5112132863394623	0.7725472575862424	0.25378940908435893	1.1009707260546933	0.8831510687153923
1.2206214043525878	1.3267122825424698	0.6090368083058888	-0.17112424693167577	1.5499261771348576	1.1594146757203743	0.4630313672550358	0.017604320062735948	-0.009020125870058304	0.6498995896347832	-0.9918054380120231	-0.7189746211306218	-0.6244732863323288	0.9125269812399871	0.13440863678177922	0.37616103971082476	-0.2913544356366965	-0.2583238418369824	0.1253807824779301	0.14556189702913291	1.2535667444764311	-0.08371733815063827	0.8308853418094465	-1.2200890924232206	0.19819444162977967	0.27379280367883824	0.12221612976602077	-0.29925921204635625	2.041668461049375	0.09927917166305593	-0.802051059343522	0.22326494550736437	-1.2598446862397028	-1.1799481350319028	0.30250797336226093	2.102056464932427	-0.006848103229924601	1.0270866063933375	0.20551665146400683	0.49104906882550814	0.6763750754213989	-0.5234564802195785	-1.1585776334289613	0.7197117511518439	0.12505697303069313	-0.5120695818476614	0.7545006226415885	0.20880848067701224	1.083069966833408	0.8427161759364227
1.2814180013238219	1.3137658463834732	0.6356064110654198	-0.15724334758378586	1.5603162068235932	1.1271765902425879	0.46282800094339144	-0.03821757335853408	-0.05177669912007887	0.6153909941415379	-1.0173724033829754	-0.7344090487779047	-0.6168364530900516	0.882699603650555	0.13328794814054423	0.41304081597372566	-0.37037238385481075	-0.2750458338837898	0.09827974256233726	0.17331164699106139	1.2511031668218977	-0.08602955004144477	0.8836776712988901	-1.2115747427580423	0.19773909302873682	0.2509790961066919	0.09234003280291825	-0.27331281746262576	2.085162804502837	0.08431110674246835	-0.8137902109748472	0.2285039449811926	-1.2463669615194248	-1.124954774670734	0.28718093832354186	2.110798371224032	0.007636273376431602	1.058569981282187	0.20108444757800092	0.48320184505553254	0.717037706497446	-0.5185909468419939	-1.1614112443666071	0.662937608253726	0.10692663690532497	-0.5270676732058716	0.7337873788482073	0.19809640774950038	1.0959826436922806	0.8184242140401692
1.3417297118485743	1.3141472672811216	0.6464326802770438	-0.13585998151715944	1.606399945384051	1.0302550149315584	0.45351016750696915	-0.05079451128577854	-0.07246019922281907	0.6495280387042273	-1.0521624251244577	-0.7261506866397365	-0.5687539060001678	0.8513171503055876	0.12589938717403357	0.4444369927016452	-0.4614806679946956	-0.28837771571037296	0.07291090690201374	0.22029152323601356	1.2282336621869256	-0.10039042994373815	0.9218976683010014	-1.1828864539495947	0.19895853666481794	0.21554914747290438	0.06350212330659247	-0.3103233957676724	2.13774662508822	0.08171996945802866	-0.8519394772502373	0.22527428626801363	-1.2338503757148886	-1.0578131280906713	0.2703210546248278	2.12302316908716	-0.005080816340007744	1.1139785561012456	0.19963167738321702	0.4932893990264631	0.7487227993456756	-0.5118673138724067	-1.1727427713792207	0.6234190996331201	0.11229800128367091	-0.537451548239259	0.7155081012146965	0.1687376377511796	1.1037851493404123	0.7599085371671845
[truncated: 196 more rows]
[truncated: 22 more columns]
