# Supplementary material for: Obesity dysregulates feeding-evoked response dynamics in hypothalamic satiety neurons
Source: Sci Rep. 2025 Oct 14;15:35837. doi: 10.1038/s41598-025-19800-2 (PMC12521569; doi:10.1038/s41598-025-19800-2)
Supplement: Supplementary file 8 — Supplementary Material 8. [file 41598_2025_19800_MOESM8_ESM.zip › Supp Fig 3/Supp Fig 3a/Supp Fig 3a/NCD_to_HFD_1st_MPK173_matrix_9.csv]

-0.640213084666444	1.5443532459578633	-0.2709439534099391	-0.3156216547457965	-0.6398904154944589	-0.6128844806165987	0.2003221651197673	-0.9843169457125546	-1.285475806657039	-0.2823916352318321	-0.7725047411131286	-0.7047020827700804	0.2544201975816855	1.702712900200268	0.7163986099611209	0.17302732615718433	-0.3531794052584421	0.8197189806679802	0.42353708145221935	0.5718758667842876	-1.3135919842473425	0.29213324369002003	0.2642928309393516	-0.5923220544199678	1.4225668532045808	0.28405566742322574	0.3326061554316194	0.49671564739369367	-0.7673516288688311	-0.6070938654434328	-0.016060818160185085	-0.2648247013763555	-0.17008848004459814	0.3882024915834886	0.4428514863523595	1.069537455070272	0.21502489150176504	0.06727660647005633	0.07876348898815433	-0.09739637519302512	-0.33327901975045326	-0.6725379575797447	0.5282769860066766	0.47567837818279707	1.123955354388373	0.25000935034778315	-0.8334532848010164	0.18043817288269198	0.17539377334891343	-0.03650710535830432
-0.6449134350164631	1.3232612032531235	-0.46493407937262765	-0.16986073766905152	-0.557704859641776	-0.6767715073925774	-0.007318918681993858	-0.9446449071709567	-0.7632208809143318	-0.3169740680262626	-0.743941468314208	-0.7284334825102221	0.19987394151064458	1.6303511695052288	0.7328330499391633	0.08410539729811786	-0.29329357776034737	0.7973288930173716	0.38267756275069365	0.4021925920163683	-1.369524699135119	0.3013516603260036	0.2341747217934601	-0.5215517085288561	1.0655497672911236	0.2485782499967214	0.2216426552047386	0.410706416702155	-0.5514664079884211	-0.45215377720128197	0.012650893701966422	-0.4013945809627089	-0.2981038842757311	0.42396258348537397	0.47124123689564634	1.0719412235720396	0.21241171253336566	0.12103110550032972	0.17591165265897554	-0.1053079453958253	-0.17021742034277934	-0.6406529068994724	0.3347041655737712	0.4310725663527598	1.1728193401390583	0.061648239598783044	-0.7172215296920943	0.24956355688999388	0.2265938885133131	-0.037595796569652395
-0.5443090530134314	1.07904618873793	-0.5378628951607397	-0.2931988349806132	-0.5274586525357695	-0.6706776811609166	0.02593144574953793	-0.9758334290072691	-0.5236041218974975	-0.29885361364964425	-0.6909692835014876	-0.7118267387847346	0.18707944615295133	1.5570292626918303	0.6511037711299644	0.16422396276004672	-0.2633818534870304	0.7727173647988869	0.3792258021080361	0.2960844392310029	-1.3688342274852519	0.2540292137038021	0.3289722144035927	-0.5101252464318536	0.983968807748468	0.23493039410771066	0.22814917720676586	0.3042219674976236	-0.569494659760777	-0.46976823516593225	-0.004317228775403102	-0.45685388843586444	-0.27531236895574435	0.39778056368394	0.5235878344698554	1.0005420943138097	0.127127053473773	0.09846299312060748	0.10238551070895328	-0.20694603782205	-0.26828877572213816	-0.5804315730108714	0.29749223980890455	0.32930649626475444	1.1166076852768618	0.15059052635726008	-0.6978245147833717	0.1999420477638684	0.2318436329347504	0.026505300730860392
-0.45781937865154365	0.9408397489908218	-0.4848470618296498	-0.25958474709773066	-0.5035413713188717	-0.7719576241411177	0.04092573922525989	-1.0055219413088659	-0.4287878076260404	-0.3245686415026862	-0.7300568747114381	-0.7043971398765189	0.18947052725875435	1.4773656598140181	0.5753003556467167	0.15738457063823003	-0.18352357399231378	0.6782633349045135	0.2845487041763395	0.2249598101863355	-1.4467373492719353	0.1435892582512858	0.3319488678008376	-0.5043224622387938	1.0383710699535706	0.18456862204105143	0.15777181422329972	0.31838122828874227	-0.3697119268249568	-0.49332954241619775	-0.038955641302724546	-0.4415226882326687	-0.303887001799387	0.4317394244813055	0.6056108677615695	0.9982889707045233	0.10970136107602464	0.09560328223883373	0.103990119522448	-0.23583873233025826	-0.3082646764836625	-0.5251176274456012	0.22771843838013361	0.265309222771391	1.064004953878928	0.2534967763572803	-0.6284575489294882	0.17751052820281338	0.24658974065140776	0.0067787059688389755
-0.42579367934910517	0.7915540171855888	-0.5266976428131814	-0.3459611952014841	-0.5833255519574799	-0.771882204647208	0.048541676004593096	-0.9642499362310074	-0.3301494605385432	-0.33684932577071347	-0.8067257687271059	-0.6964678035293866	0.12555358241884917	1.4105091901634383	0.5175963684568177	0.11049531162425583	-0.11245062397548619	0.6523586268516339	0.22931889176220807	0.18315607480755633	-1.4756402419104604	0.12052174736229526	0.3601265068581235	-0.4885945938853301	1.0707656813338875	0.1430738215910557	0.15257797166014292	0.28672849892242347	-0.2517644204881271	-0.4972991328264344	-0.08147208858011308	-0.3645817096761402	-0.3694998140847847	0.43972308418880857	0.6905748363525048	0.9887027157203618	0.05960121313909892	0.032508879696556824	0.12020439986693235	-0.20253031327764473	-0.3523681372832105	-0.49286646252028	0.23679547663762762	0.23978722334113073	1.0384106566854925	0.2687588661462146	-0.5804965231961203	0.15973980878788926	0.21419709007508825	-0.024164930055983358
-0.3980246153372307	0.7223453242546284	-0.5664602472902146	-0.28254384135314287	-0.5902544216313911	-0.7777006119735977	0.04592315097282346	-0.9198305422666145	-0.2758958311206518	-0.32965810704178095	-0.8074438069700091	-0.7037474478853379	0.1079720589074898	1.3647127555453027	0.4949735488280342	0.03718943071086797	-0.11275855224511307	0.5842739258595431	0.2076755971522044	0.1402847655438008	-1.560336226294787	0.08909631787595208	0.41919112842515754	-0.4833032143888048	1.0297472250212523	0.1324582320104808	0.17093652540688856	0.3034850807280145	-0.21810684330892524	-0.5140475979918894	-0.06825029173225315	-0.3139325996400803	-0.41506806207019337	0.45294446473177263	0.8261820544355372	0.9606211978062498	0.07031920627161134	0.06199248702654627	0.15170940451907552	-0.1647330031195178	-0.4150445608822792	-0.47809783859354793	0.21492024356164405	0.23117598466228192	1.0255299748438658	0.32546679972600334	-0.543683643640716	0.11855161421906396	0.270764016537566	-0.01675294879346369
-0.35066213858564205	0.6695646848853859	-0.5408823840856408	-0.23302243497302347	-0.6185733797273115	-0.8074601332654421	0.03548125264705131	-0.884400411680296	-0.20504374539004763	-0.3105239904582754	-0.7384008756365879	-0.6790606652472236	0.08312849538771641	1.3089020184932791	0.48782573788737665	-0.011638992386965807	-0.11409068671791646	0.5244238300000837	0.21826828439282983	0.1368176986066003	-1.5815633691949686	0.06307271252973999	0.4379848654370682	-0.4335057637883867	1.0322700995651155	0.09592833401078672	0.176542252696181	0.23546553283889524	-0.1612372073432253	-0.5420798083917088	-0.05460081663258966	-0.2952425301917159	-0.39602827548219494	0.4542834858518991	0.917818498741425	0.9691892430264473	0.0902818470627763	0.12161755210587696	0.16956730425941796	-0.15547824124573498	-0.4325814157160212	-0.4469471685629742	0.22370705098371463	0.21257275646114088	1.000763822292503	0.3557570896942667	-0.5121040529693798	0.12573006702421802	0.28446261639696413	-0.0011991234804428566
-0.31818694234232775	0.6087844502499932	-0.5098769652934925	-0.18066931225381822	-0.6069827698671783	-0.840756926601332	0.08532812660670423	-0.8407906166934914	-0.17298011723846887	-0.29225905559852183	-0.7449620853797743	-0.7103539092346198	0.04972395830074749	1.2684291305904072	0.47352782339208527	-0.09160383658220655	-0.10522987471321472	0.4969712446580117	0.2522820496531517	0.11855184996381352	-1.6063432545751484	0.03571884528365096	0.4241940238363301	-0.4046747963746266	1.0385659871672202	0.09432288883676965	0.20459005066577152	0.1864322021649243	-0.11429842315978181	-0.5451161173443586	-0.05122659409036633	-0.23272883888532572	-0.4223892313508365	0.4413375384977853	0.962246846541712	0.9463295823543225	0.08381523181157678	0.15310559191144857	0.18233367338729542	-0.15949073035166517	-0.4185944871771921	-0.47170671104411366	0.21350974637209763	0.18756510984905564	0.9825765322375076	0.3591855597401717	-0.5208889560325931	0.09795994519078657	0.28284116846098417	-0.015556689990558424
-0.3548085397647853	0.5980322289214436	-0.5079814619942236	-0.1640968359493395	-0.6174186859801168	-0.8231289472026566	0.1438388222779028	-0.8173431991289059	-0.11312322128662913	-0.26995749930526447	-0.7117974187978138	-0.6975662934473996	0.027799213262588805	1.2348441462188875	0.45841514695933505	-0.1517269698558544	-0.07541650040582654	0.4366993379553901	0.23867794718056518	0.10284479216585535	-1.6097201956094915	0.007469228401791138	0.43980371042107563	-0.3564173250921312	1.0392001589955298	0.07215455007986354	0.2027942164680966	0.1467241620917619	-0.09769590677771672	-0.5596804551893035	-0.03495659984749382	-0.17437438537513833	-0.3932037212026353	0.41278916716802033	0.9887377847855829	0.9525249445267563	0.09700350693584231	0.19097560880237943	0.15557573898194124	-0.20069805284767844	-0.4026025153741798	-0.4317007398897589	0.2076195793663416	0.18305535844618825	0.9422805876620131	0.37912719442558196	-0.5216674962907971	0.09247840080441944	0.29108229477485736	-0.027288192719125068
-0.34763973988423263	0.5897189969605185	-0.49261627812241837	-0.18551239962191898	-0.6209854589977809	-0.8421840209805275	0.2064434881827686	-0.7525089463648066	-0.0741953500994031	-0.2593848995496816	-0.6885190556088276	-0.6645652194645187	0.024418577286571992	1.2084687557359268	0.4531370694776311	-0.23098485572879981	-0.06023737394441575	0.35041808169646316	0.22392251886786857	0.09843181390941239	-1.6172415663654334	0.021149648049971166	0.413875464743772	-0.30300761624964867	1.0175271496734877	0.061379648309278015	0.19777441199345558	0.13045306971684056	-0.09010735584734927	-0.5705974758760683	-0.026944449397927644	-0.12921387924089203	-0.40631906718103494	0.3870934747591409	0.963519940865621	0.9533339148769123	0.12422016182793331	0.17714964010026885	0.1701174404411095	-0.1971526047742522	-0.408511197861882	-0.42521174462528144	0.18347277002951634	0.15475515018607688	0.9156328107202487	0.37197033433893567	-0.4974604557249516	0.1106739751076008	0.28154078898073	-0.029672696985968007
-0.295809252189406	0.49086368604655306	-0.480422847856222	-0.18919230006755008	-0.6621666695908497	-0.8859518646123183	0.20099160931500576	-0.6851535832390994	0.04517573296580918	-0.23774304400377008	-0.6748396357969397	-0.6011432857130957	-0.01427358264295496	1.138929897302338	0.4429751766521027	-0.30035505304966276	0.00427103897132079	0.2530468437416989	0.20606630817513283	0.057511829224929104	-1.6476964036854365	-0.0310335487226056	0.42374993067361455	-0.1931204503260191	0.9527001552209347	0.04541902494789227	0.17227157575474034	0.08629108889422485	0.0019095012720476174	-0.5851467029992623	-0.033358724776432404	-0.05751477008958601	-0.4003113486799605	0.37783958498227854	1.0050091464549606	0.9847361702035483	0.11743453511825394	0.17457103725623052	0.20081845932601033	-0.20693326235118964	-0.42822328056252645	-0.36029332065376246	0.12561684397218062	0.1004142572556717	0.878223237719108	0.3820951999562793	-0.4799587412335815	0.10500040594876418	0.26241054551099274	-0.046033383139289966
-0.27182331220990885	0.40596175460118794	-0.4442859610181437	-0.20923385967846495	-0.6905148441216009	-0.875764679786829	0.2151101612159533	-0.648896838245329	0.08252708627535335	-0.18056441111281962	-0.640131512998875	-0.5200422802697907	-0.04147731132400065	1.07618535261158	0.4041094427843822	-0.3718704042221065	0.042433837344231964	0.18051275157124413	0.17016175739137818	0.054588983375593	-1.6691916006767886	-0.0676420083319886	0.4606335015430291	-0.0656939830620476	0.9591212700694607	0.025314242157004136	0.17701382929083326	0.07149794183814984	0.026150857918371545	-0.6286614709170688	-0.03289229007199978	0.02798947385580844	-0.32281313906660075	0.33671480699567946	1.0415119764528675	0.9823913497031862	0.1085097730629547	0.15960088372024495	0.22774304642334808	-0.20604257811513887	-0.48061108156553534	-0.2969819815555097	0.0962528053766819	0.05137643155121385	0.8119438813787901	0.45243494163151965	-0.45761707665204543	0.07379300531112136	0.2373951053669975	-0.06020198724174566
-0.265306883547156	0.32741066360320237	-0.38484839256785996	-0.186015440200078	-0.6836771479351664	-0.8939198566581059	0.21596594231992228	-0.5629661236056109	0.07381070411674853	-0.1662693343179107	-0.690296995045858	-0.46118571946667186	-0.06107488262163631	1.040657947381053	0.3843670516436836	-0.46803632351377217	0.08223967695764409	0.12697384900811448	0.1459032039804723	0.053193031398305	-1.7141813800075802	-0.11192031392915991	0.4542332585476495	0.05354589913044937	0.9707023473677877	-0.014317376773562412	0.1659413668489218	0.09862309803404912	0.025492434810163778	-0.6403742975745431	-0.03578000561300816	0.11456452522267715	-0.27833585098806657	0.29084305441398073	1.0653081812497085	1.0343795570762964	0.11094694039009453	0.15604078682495864	0.27534737537451415	-0.186296378506205	-0.4708881220560307	-0.23404787152005255	0.07895502957770092	0.0442994900704289	0.787343913559007	0.4871591203440788	-0.4380027567518354	0.08614663869646227	0.23179166807825116	-0.10918114830452093
-0.2937622533364973	0.27191732781835165	-0.35737592639246096	-0.18245185844669376	-0.715448625576691	-0.8738833250140932	0.19998885281422812	-0.4228105944402615	0.08487979471920927	-0.13444769194625952	-0.6470113473355957	-0.4113378679016845	-0.06572379143079396	1.0269783643996913	0.37781853426045064	-0.5557574556046644	0.10842747614343526	0.11433785629899873	0.1587482858544003	0.04707860180875159	-1.7310657802523124	-0.08725254316362681	0.48315059102438723	0.17574366977284767	0.9112676658537116	-0.021346456708464308	0.16566609091806678	0.09634186148725639	-0.04888264344901312	-0.6629271068814417	-0.043096877133625054	0.1628705596140188	-0.2549186955781161	0.2156291327794472	1.1107847136889084	1.0727140973682485	0.12033602763399368	0.1439910967179738	0.31806166693828375	-0.1513443096576851	-0.46242991716773707	-0.20765877924723272	0.07566469032182854	0.0496478516008952	0.7579445076545633	0.5020124755839903	-0.43144398400197315	0.10341780996307315	0.21627585162222	-0.14448965516910267
-0.2393529046413906	0.25734985338683813	-0.2790852931715815	-0.16599351880993218	-0.6620645593383354	-0.8777700118098275	0.2039768890372072	-0.35573044032457124	0.05114884397012848	-0.0765744524894099	-0.6032262800087562	-0.36249041943094773	-0.04432061019713511	0.9924456617378761	0.3801405448637737	-0.6009148201705015	0.10246930313246272	0.055885443783991164	0.17600249109918256	0.06286659591358545	-1.7666229900336545	-0.09412810654255507	0.5066929913701281	0.3160341217847348	0.8636063552109683	-0.03395128110448736	0.12869971841501066	0.09670605985164357	-0.13009212056772249	-0.6642822759928413	0.006572817027969552	0.170812141856716	-0.1867178219663	0.16521904021577596	1.1593620384636023	1.1096744942496533	0.13952453600939205	0.13195014824068577	0.32053396942134393	-0.12784360608948292	-0.43390095685196	-0.17578296637906082	0.04540587566112831	0.06305280718913095	0.7215355125360741	0.5394469667724295	-0.466303837859841	0.12045276776901521	0.19726861543056326	-0.16439111425789765
-0.22865308967662376	0.22614886024814318	-0.26372157818208797	-0.20131663544383738	-0.6820421025091497	-0.8617702310915547	0.21489043557295454	-0.2716610779475235	0.008628741896392605	-0.0059983847773512735	-0.6034519011535421	-0.29659521733452804	-0.024633304838010427	0.9682619547231003	0.36052597498280176	-0.5803606574218068	0.1442406289228586	0.06312055353879142	0.1674394316095525	0.07143012443399623	-1.7355859009034984	-0.07722903363217044	0.4984713111081366	0.4487417975576541	0.8426582622056827	-0.07026453948358406	0.09773231369766977	0.08049349452495276	-0.18094746730643832	-0.6431161513580721	0.03593817603037161	0.1789847703181486	-0.10844123406113526	0.10465997088840709	1.1202291191225902	1.1622993400379455	0.12863880990177293	0.07615678565992479	0.268570840190931	-0.1375527390232223	-0.3895842541477214	-0.13839790884778527	0.0018265191076095588	0.060972590387784444	0.6741983603786565	0.536855120851968	-0.47656479775820404	0.17094256276775494	0.1237859520464171	-0.20119990192259024
-0.23427116294759798	0.19001170830448527	-0.25289909150693085	-0.24566124857253277	-0.6640859383180301	-0.8451447526883626	0.2759928874189942	-0.2625746252166779	-0.056677098007880324	0.030476552327672074	-0.637882724220585	-0.26945226525384747	0.000824509205091109	0.929709653270794	0.35272195339348583	-0.574159286800678	0.18787980427056156	0.08356556084825299	0.13697953238944952	0.07355518144361173	-1.7353246996136646	-0.07484926947184695	0.49083088261884267	0.5411962044255331	0.8132819728988838	-0.08065166078884752	0.10554127760394891	0.08762051053280699	-0.22370354974090692	-0.622417279167173	0.08269484469064266	0.2248124119691271	-0.046676680560804804	0.051870478950746	1.055170677091291	1.1639236849655705	0.09081682372525621	0.018553704093276037	0.2710769718824455	-0.13063671088244427	-0.3610330276045595	-0.10662508592992619	-0.01272838891645341	0.04578969711664542	0.6033028208197637	0.5299235379765457	-0.48588925627387536	0.19973419055872582	0.0868094111835597	-0.2583401128000532
-0.2701293983119778	0.19691334783023492	-0.23902762199775407	-0.30016486436825196	-0.6879626162738381	-0.8188486613357757	0.2935706564615374	-0.18292296122326923	-0.09542390892587234	0.08935961110023605	-0.6027349833135925	-0.18256555597809815	-0.019780103736011828	0.8517394610259752	0.36150832183774667	-0.5643127859275661	0.19724435621436284	0.035202837754939605	0.11813705745219413	0.08179980861880173	-1.6426662563130487	-0.07124819892673473	0.4929004705543374	0.6425201364325199	0.7484986888088876	-0.09034212979013906	0.07944352685350994	0.09414240053938606	-0.2871362630112973	-0.6319911584203051	0.09895659094377172	0.19854621525074015	0.036594489461945545	0.02337318928599927	0.9845055070114135	1.2080050004167897	0.05698587451865916	-0.026512184351241565	0.32016146188935146	-0.10726029825081818	-0.36770883744357785	-0.05473660206047265	-0.021058663972720583	0.04038174412175537	0.5695824107642159	0.5465222482260779	-0.4708988245470181	0.2524747737901028	0.06515243844573426	-0.268611477983911
-0.2223809898434757	0.16729376588791053	-0.18934744174858836	-0.34193233867911216	-0.6748432672002729	-0.8063992791218997	0.2702745117573983	-0.11036407431569675	-0.16333690746753443	0.1399711256712952	-0.600701171852029	-0.12104230080883316	-0.02802534343484677	0.8326577654751584	0.3779189669558384	-0.5950284527499354	0.1851777921848523	0.06288285449320218	0.10993066894809453	0.06373525330550814	-1.586892487748447	-0.07278037377962529	0.4914795950310441	0.7575110723410636	0.7196599656392675	-0.08094343933651606	0.0943095646235264	0.09880793697154508	-0.2710723893542558	-0.6143465551366953	0.10701224046886429	0.1783609085601681	0.09168367302068449	0.020387348101517818	0.9618178167683288	1.2345302910937903	0.029463268920901474	-0.10320413851174581	0.37708989316853725	-0.037504742878610366	-0.3739751351646595	-0.03092485936375265	-0.02752887577001346	0.03355585438015857	0.5592902549013246	0.5602504062704705	-0.4524629394379702	0.2944850983645331	0.051204375866121296	-0.27791266770854217
-0.2352395394063973	0.12403171894481199	-0.17469849680180372	-0.36743181303143313	-0.6569422224865671	-0.7794408134811908	0.20960345482455858	-0.06686834273703532	-0.21731155980520106	0.18189643054312893	-0.6040686829795113	-0.09619780298119127	-0.040910039715848646	0.8215324319907727	0.37180701899004986	-0.5850188223063612	0.16532513184517306	0.13149634038482025	0.1462135668546219	0.04139873652489376	-1.5461210265422456	-0.10442301361402803	0.49139500802043345	0.8326833576274414	0.7013700187000301	-0.0774766457553437	0.10052147312930808	0.08143337609346958	-0.24756701442788343	-0.5785942068509187	0.12886056060777434	0.15421774933649665	0.1724948185799399	-0.017252479147728615	0.9683939407941666	1.2623406482014357	-0.005417271177135545	-0.1491568219959806	0.3553880697060481	-0.01221970189085282	-0.37018845059320515	0.040343879552411706	-0.006881119061817586	0.05555795505020859	0.5293929121884225	0.5767134819309966	-0.46903188177067134	0.3041042645357793	0.03402869858514755	-0.3056407600711551
-0.25743621765202024	0.07159231647475854	-0.162181177985887	-0.3779035165983934	-0.6091610227152264	-0.7267114809429136	0.22500470535423286	-0.022898189781630947	-0.24889568750774496	0.2095210776577694	-0.5549715051488079	-0.07980454903172336	-0.02530776608012326	0.7970911749130909	0.3191385041223075	-0.6497551610486686	0.09975878547331211	0.1569042742203018	0.15776300688884629	0.023886650340091093	-1.519782853879977	-0.08752280032895228	0.47452779252558663	0.8589975952202907	0.6945275784587069	-0.07920551341962802	0.1483273472865107	0.0555486910888998	-0.27460097615195167	-0.5457467711194057	0.13924770640074033	0.08865461163155212	0.2091004861607216	-0.0706939074676893	0.9692865721385788	1.2099882731751965	-0.032432358545493215	-0.1683646614091816	0.32465423382522934	-0.0052129859005859746	-0.35363783215506883	0.06816613310998287	0.002611800876620121	0.0723322793536429	0.4724877811680037	0.5760485590035901	-0.4454355663820099	0.3285903205926185	0.05592225293133111	-0.3191074569284885
-0.21105694451526702	0.012498630150983708	-0.16314944932592235	-0.4168098532064518	-0.5935830935019034	-0.7079799648294782	0.2614484671068555	0.04976885615187145	-0.3059377872566901	0.22054124578427334	-0.5554525781670195	-0.10957805929940523	-0.06047505947557066	0.7020958503849182	0.30913711735761035	-0.6188158435851953	0.037411498111237174	0.15429539693836955	0.18013573635968183	0.02678879109156441	-1.5012222240567903	-0.048818238945430345	0.43753629598997545	0.8454934352759478	0.6994214506194962	-0.09206364981116655	0.15355758997275576	0.045496127729125854	-0.28518211603199967	-0.5043010682756266	0.13437902206212599	0.04259864456211006	0.237561602999962	-0.12016723047980031	0.9406622322028539	1.2210246489939396	-0.05214890184467154	-0.1999962899804299	0.3234165376277227	0.010168591047384648	-0.3121038594446836	0.08561897325452696	0.03585006187049719	0.09659517274971338	0.4650780572189059	0.5812193855048206	-0.44868710011502166	0.3538814518607982	0.10195308197355808	-0.3226684418526954
-0.16702859145849203	0.022975643646471224	-0.19595062353279352	-0.44144222458020455	-0.6016806845639298	-0.659806667095385	0.27331822871476363	0.051992048571262106	-0.3088501144641217	0.3091680430508122	-0.471450758860186	-0.14384259714043565	-0.09549618142501573	0.6323633253604662	0.31930443536345077	-0.5703144859544491	-0.009539816490343803	0.1672934996204223	0.1736565418821984	0.027398948906514536	-1.4372826445297036	-0.03961002749928516	0.4139221420549439	0.8468867005032459	0.6410756127222779	-0.09105110202671302	0.16575390621501734	0.024942307908346176	-0.2742579030587276	-0.4573689173812475	0.13325061966473997	0.01144794594268234	0.26891687224161676	-0.1393035337614114	0.9222980258480558	1.1929051423678105	-0.0753964762292496	-0.25871413690263034	0.27381599236885523	0.02868402698468464	-0.3037691279168188	0.10870307569717312	0.0020369720285889404	0.1180659978161992	0.41568679714799844	0.5774616933293979	-0.42033940370673284	0.36512089188875435	0.11688600165938805	-0.3003277632144244
-0.116248419768979	0.04421230023613276	-0.18914056753977615	-0.482812402578585	-0.5503422910728784	-0.5949530051962644	0.2901271643178463	0.07461196720280767	-0.32843879992433134	0.3831269552418535	-0.4214739526705933	-0.14595520580640103	-0.16665240822164645	0.5297055612713641	0.31589504861115947	-0.5395750022147923	-0.07212909011199925	0.21745476021212246	0.20116947171632926	0.02658516716361712	-1.3622850926081402	0.004126530300732905	0.37554873589740956	0.8322782075206139	0.6233488264262199	-0.08484036696745645	0.2005922365220259	0.024166269715405832	-0.23938293070568636	-0.41366505609905957	0.17309630497532047	-0.0062861760102448745	0.3454010871238034	-0.1784970935122594	0.8565791862713565	1.1276675202076265	-0.0984496819302276	-0.29398738370010824	0.22439823138432957	0.025589574025192734	-0.29025890250085906	0.1587339987177158	-0.02117428450395601	0.13909156042118062	0.39494572840203207	0.5513953895733008	-0.40446537896300516	0.375734161041194	0.11774715502666602	-0.26351162573564674
-0.14545614357631087	0.05067991709909388	-0.18618573212202938	-0.47300084535593545	-0.5562794259170963	-0.5145307192952535	0.2568551055248872	0.12061417426516621	-0.3241747577574845	0.3920721215910687	-0.3429412683415738	-0.1654541195660501	-0.22250281633826918	0.4732746027249596	0.32697767476716566	-0.5549499642308755	-0.12882992971238258	0.3224421166375042	0.20416077865575127	-0.02402408935176646	-1.3139523277423506	0.00424607182320372	0.36942594465675815	0.8073122703913926	0.5713911204665875	-0.08708375844718039	0.24907356046328516	0.022311695126368318	-0.14671474626596442	-0.4129374577187228	0.15049652282659332	-0.015286134771724982	0.4225442269117157	-0.2425066807566362	0.7786634996239997	1.0867798764770122	-0.10099375203334734	-0.3047823712098027	0.21310632661999268	0.001121128539305631	-0.27985706436498636	0.2069385707087156	-0.025142507334233028	0.12725959776679202	0.35777223178431383	0.5332871176385227	-0.3281921427186888	0.368831757474756	0.1564022689789999	-0.24177271312558918
-0.12006233320671275	-0.03869676389942562	-0.14840885803274678	-0.4989157436091385	-0.5220543501978577	-0.4705460058755812	0.22625078011606187	0.11017264703379961	-0.35145673428535507	0.38066016991220963	-0.32038027426594884	-0.16527132876300696	-0.3099725244075935	0.36883886519022757	0.30829817244088487	-0.6391442350083701	-0.21661617389877028	0.3665844861201165	0.22797004485836453	-0.04933590013651008	-1.3152993865531335	0.044809613845850846	0.35370500353999085	0.7947211891174815	0.5415893283197543	-0.07393404736297315	0.2488653972593741	0.028141736539623607	-0.08810749879261973	-0.4305286215732684	0.15054489813300614	-0.024415356191046976	0.48635551046550185	-0.276998413938094	0.706656043127411	1.0210305856646265	-0.12535462704454528	-0.30988877581241014	0.2696802171397075	0.009739713092510576	-0.26149795442033635	0.21601346362656643	0.023326481570468786	0.1235558887810716	0.31243601767411555	0.5716422499708363	-0.2914982098711739	0.35947810344149145	0.23072140233823638	-0.24037349226914775
-0.11081955235995486	-0.09559295032023622	-0.11201489694036726	-0.5257491063413824	-0.49176489153875635	-0.38560112028506643	0.1656150886991195	0.18796584594581903	-0.38832982110724446	0.4133724222451834	-0.24861926337351478	-0.14482501782662932	-0.3678431977055911	0.29712011538140176	0.30411728541003297	-0.7344779716344616	-0.30013636905703656	0.402759058387726	0.22246627655677967	-0.0574962789824654	-1.256050452871631	0.10203384857711777	0.3320614952691813	0.7507171100504156	0.49512384469872844	-0.027892961338039823	0.21700755453098658	0.0607193179933186	-0.07840574155508775	-0.41678372636958044	0.14448056972109194	-0.0561444959624681	0.5423683190500412	-0.3124976397988893	0.6894178104305905	1.019619763497649	-0.11633699995152613	-0.35913236855832753	0.3007900460264766	0.028558386526538748	-0.24358373247370246	0.19513613095905552	-0.015486934234668692	0.13444477205986857	0.32268385235570496	0.5911060272031585	-0.24801788176251324	0.3308536035141019	0.2699051095979587	-0.21827535749568336
-0.11035026222992139	-0.22598816888933673	-0.11534078393989525	-0.5406182607282244	-0.4649155832302877	-0.32837954956930315	0.11421818106074426	0.12795376922148158	-0.46751462770086105	0.3574355534624813	-0.18016138245384053	-0.15411378661820785	-0.3708688762635941	0.26279913057811644	0.24037481942152775	-0.7458317897386462	-0.34674993214790384	0.45636562080468324	0.19346360492673104	-0.10160127889336132	-1.3152826498210903	0.14910055647776568	0.3107687936808032	0.7201406813933199	0.47694205143179946	-0.020346958302982145	0.1785662945405478	0.11225069274611062	-0.059572860440470644	-0.38718102315150904	0.16220992602017398	-0.024870634305373163	0.5976189005850372	-0.3783499374054661	0.7046925867240708	0.9738406146103855	-0.09676407351300782	-0.3954434614866856	0.242821433180248	0.03142247615407008	-0.2251876605915936	0.22596477096495265	-0.01743955010279748	0.14535960960463384	0.30133970451819875	0.6068375024282375	-0.188419532774617	0.2977883931285089	0.2903887301466535	-0.20751982330897292
-0.06894397466158828	-0.30434032370468117	-0.12436607325697904	-0.5263805506707231	-0.42847905157058197	-0.299752685911778	0.06989463997764603	0.12784318295261626	-0.5305255781104986	0.3242779403392234	-0.1680419837045029	-0.18618901893672635	-0.39982925786440016	0.1919718877105242	0.1719023818014959	-0.7064572053161313	-0.40857649087170184	0.49144589058074917	0.1651377214181215	-0.1444222771492068	-1.341899166517603	0.19384629933354275	0.2515729229346666	0.6636978782065417	0.43010362511699063	-0.003434970246892449	0.11962243771987487	0.1520673427240263	-0.12045158512797083	-0.37559151825341386	0.18149716068697522	-0.022516797041222114	0.6408698387152774	-0.49338279588016	0.6768896837855427	0.9159726715859484	-0.09726727243832775	-0.39958457192656543	0.17423950551782305	0.052343164385178234	-0.14532034825007575	0.208733613774804	-0.02445760073905444	0.16357319778011375	0.29810519136065916	0.6024867950285776	-0.12685011408336622	0.24456773339895488	0.2934258115928826	-0.1980973616519384
0.018034109057852753	-0.35626748741370473	-0.14319895082066986	-0.4644899426011384	-0.40888892161331236	-0.2661545928046582	0.04905703511987243	0.13016868337898424	-0.628473687107841	0.2762425979585795	-0.09158512594780809	-0.2193872741182863	-0.41737424702356296	0.12624112808584384	0.1436883399828724	-0.7179252141196397	-0.4443934677520625	0.5005561601436881	0.1229366468770973	-0.16100020643595103	-1.383813176601269	0.23691163026305664	0.23759915559600625	0.6240226683602683	0.3520952562961984	0.02713911400399747	0.10029203860346739	0.1988826979164256	-0.18705033994073578	-0.3575303614714569	0.18532364742423124	-0.01785644077851718	0.7104824081520393	-0.5568361489127927	0.6326557698338826	0.8352880531462847	-0.08695709359936862	-0.40119154915342314	0.19393628245008898	0.07844264164029431	-0.0960041535713463	0.19648964831796642	-0.05287475245520834	0.1567707021099236	0.28121600650083056	0.6026142374023864	-0.05562068829117974	0.22318307343869534	0.325604351665599	-0.19162217544300914
0.058410937959985164	-0.42108168445197514	-0.17057083825724223	-0.4400207195230047	-0.3753548708270225	-0.2529288030610125	0.0027651696968676227	0.1586844838018424	-0.7074357541974834	0.23622486599550668	-0.08609865273428662	-0.21898183394721688	-0.4368723560552886	0.07352615843001634	0.14122307071193688	-0.6238239213983918	-0.46238291322272496	0.5340861792040672	0.08627441656883165	-0.19826481318809014	-1.418944674896417	0.29042897233246345	0.19630699786396638	0.6181686441940611	0.29783186146171603	0.04470469664277785	0.04546890321715537	0.25157977934904907	-0.22310882370532234	-0.32038721778823787	0.17839194976833475	0.015578473177816007	0.7678746816059752	-0.5750645291400809	0.5936518538740636	0.8070583792553061	-0.053689813575211444	-0.42717609680172075	0.25861333388151225	0.10903778010079875	-0.038776669585535314	0.18891856815882177	-0.057731765576057914	0.16561958008360742	0.29204468192685057	0.6106262523600229	0.02516549171181498	0.2030154372130039	0.35460515592490227	-0.1911839427781881
0.04511885370550854	-0.4098444192452925	-0.13359913002211848	-0.39013661750509343	-0.35589442790823506	-0.2511535779802202	-0.04231554020455998	0.16976545602632848	-0.7289863825176134	0.208759834402196	-0.0846375072323934	-0.19946190203581712	-0.39142557952278245	0.11293017989148983	0.09710529906061964	-0.5906971995245879	-0.48195722478133085	0.5610845744156954	0.06617866678739151	-0.2550834571556394	-1.415351615817957	0.31647917977205386	0.17510085940594197	0.5843954278505584	0.20075555655932337	0.08379204045015994	0.046816845275267596	0.26534512054582365	-0.24830712160590612	-0.32413345878982114	0.18404025054509857	0.06690646888556624	0.7702170881168562	-0.5848780215567644	0.5587594045376936	0.7448026089973425	-0.035800335901872885	-0.46461992465006785	0.2404192553166673	0.1347838176567911	-0.018261872934791572	0.20268069994695245	-0.06835435461297022	0.1697716519499342	0.294651498298113	0.6102370152831696	0.10178449694598275	0.17253570399722573	0.3343045611929685	-0.17759689271521192
0.021053953799370823	-0.41942315262092444	-0.09009569914227547	-0.3851394456355747	-0.3274275760284334	-0.26008812766336825	-0.07570442079268866	0.20170211072701036	-0.8020116498393861	0.1531209890054736	-0.06363689835027884	-0.14553229017624103	-0.3837318807185678	0.13509997223823483	0.008091748606031046	-0.5961297404801273	-0.5172625247516971	0.5874229583209064	0.06491849499044797	-0.30340115911583504	-1.419687527154205	0.350693201624322	0.1592480406888511	0.5348835708188118	0.14841316156472117	0.10205576442073742	-0.003342069338822096	0.24139585382362627	-0.21049152273951593	-0.3551557324825233	0.17416539924704458	0.08937475866654364	0.7951050938130025	-0.5456771981996924	0.5148446305404165	0.6605656529974094	0.009427097119803218	-0.4848949308299838	0.2918633192946813	0.1419422198715004	-0.007406154754986438	0.16994253179857383	-0.03501929478353218	0.15810190932985374	0.32344088923492537	0.6048003207670252	0.1661930904239392	0.12983464885481905	0.3121539513376038	-0.1803337797351326
0.042708341228066	-0.5082762020373816	-0.12371365131347174	-0.37534903726606084	-0.3242945011165306	-0.2596141729670515	-0.10117520087279305	0.15940812515875719	-0.8593530816436615	0.07737505269101164	-0.06294866282594222	-0.11383594865921003	-0.3059283235450191	0.17415327685268284	-0.01785802066382175	-0.6217844755084705	-0.5402556435711781	0.5584679385898287	0.031716564409208094	-0.34183239103720936	-1.4743190475912447	0.31135946759615096	0.16956554357947745	0.4988198705692676	0.1305159295991527	0.1310302959833602	-0.04651602783304317	0.21274517642761945	-0.1915700267855236	-0.3435073071882804	0.13912097277300023	0.08650744428587517	0.7988091501870905	-0.49143517908302903	0.4646439000581789	0.5937235972345198	-0.0017102284504758008	-0.5263380839173044	0.2860324423413999	0.07590797022794464	0.01189152712942328	0.10751516421548338	0.01799473385458921	0.13612564548565464	0.26666981034883025	0.6172947739446943	0.23617465958901657	0.07264514697548567	0.31877626989391444	-0.21538568621546988
0.019509020895101408	-0.5498139893357817	-0.1508591919257222	-0.309248296790083	-0.29068980363921515	-0.3131794996010061	-0.104426721329031	0.1633424358812403	-0.9107122575301915	0.039026028450933184	-0.09910616689488719	-0.09857362883271088	-0.22607291005363955	0.20839068796131305	-0.05781822257554856	-0.6044372769854964	-0.5047509309756029	0.4914919067723599	0.008643301593863716	-0.3301087362459548	-1.4857431829913315	0.39129915162170803	0.09949007744591681	0.4677746571578412	0.11556401626940511	0.17366604893693577	-0.07635809999503344	0.2099906590809663	-0.24023937580132504	-0.32444861439712336	0.14850365370361	0.08155085596458896	0.7633399349404566	-0.40999698455927425	0.38370057195073043	0.4758640242878906	0.011090029190603085	-0.5175115287543811	0.28781441054717977	0.057575259511192065	0.06362398041129018	0.07878572806639603	0.016622187088453734	0.11699939492501676	0.2463130140203973	0.6075299383761092	0.256452117097232	0.04122636265117654	0.3112532635745397	-0.22149062553986482
-0.006149975643214125	-0.5385197600239375	-0.1327103569747612	-0.25303766641983044	-0.24809693777021513	-0.33169805895852156	-0.06674686383064955	0.2069280502199085	-0.8897766324407852	0.006769182640355145	-0.01704715431970934	-0.09935170386461821	-0.14802573380342052	0.24345562498229203	-0.09723304104394387	-0.5756432765031745	-0.4779315550767576	0.4503653368242378	0.0004595745059718853	-0.3270500935133944	-1.4169404775498982	0.42332883695358114	0.05601033244430008	0.44405284682343654	0.04673234913944433	0.18893310440913058	-0.09610425676733955	0.17227053748544513	-0.2096537247143604	-0.32135323823670753	0.10602442638697547	0.09284254676662397	0.7362327428352634	-0.3297140361094038	0.34927857619097447	0.4013946211253317	0.04510562864662017	-0.5216599242810449	0.31386849486318713	-0.0028113773150162946	0.08650938222102314	0.0951808203233921	0.006695536191658863	0.12831298864475482	0.22898825303176662	0.5501989001593024	0.30052443621184055	-0.013768394691110733	0.2649344172411469	-0.17396580893916885
-0.017091139817712653	-0.5145926449289522	-0.12162436472274926	-0.2096734536972164	-0.22479945357834547	-0.33995140530866375	-0.04643448882751176	0.2587609842829545	-0.8636894716238919	-0.052522960667645315	0.023435063135108732	-0.11364774802048254	-0.06914227694478371	0.28940977541104546	-0.12097071214434643	-0.5532260109302285	-0.4815898771702775	0.4261000893654906	0.012780487970225168	-0.37892564525531147	-1.3558106539816723	0.44239171265803445	0.016738700364479064	0.4678982015611822	0.0334584013759801	0.15590319670108793	-0.13883697751950008	0.12423145241448616	-0.19095285825803068	-0.3373508109117206	0.05278556341799599	0.09612118502896641	0.6991702483110485	-0.26122252658788675	0.28594428998372373	0.28824851727155	0.04444153564432034	-0.5030693127188008	0.2861872562532712	-0.050029517615526486	0.07809082876721032	0.10670109582561989	0.036529879476776425	0.15732638176990496	0.1950606220145179	0.539256166518651	0.32802172969706095	-0.022580912414646943	0.22453958503279683	-0.16696143611611586
0.024350903189099386	-0.43695714237508304	-0.1097855504362523	-0.1535715888573767	-0.16643865256550452	-0.3376124969966772	-0.05896386047127278	0.336091040360993	-0.7974739469185496	-0.04151841923553731	-0.0202627528117175	-0.1052513284119921	-0.009151255250282597	0.36379776171462985	-0.04574547713417695	-0.551947075097803	-0.4817896254213666	0.42463492847388407	0.01670288353209584	-0.3770678981987937	-1.2397514171985367	0.49292578798949593	-0.045349380623752135	0.45806072373784634	0.00748210289787167	0.16505726115484293	-0.12179273363380494	0.0757886790380604	-0.20228235623224475	-0.33135737340589555	-0.0031811830796037747	0.04845967716940903	0.660913949521573	-0.17690919156534815	0.22659597269600465	0.18331345082780143	0.03260880211716138	-0.5490702352911989	0.29595789081430296	-0.12986222045355086	0.10675439555710864	0.11009185131900223	0.05582071293889732	0.17301497218701578	0.19405834126542681	0.5037587994121037	0.33376391892421037	-0.032511864393607044	0.21447810178938412	-0.20043616436647751
0.04309956531742114	-0.46527268449463166	-0.037303294720645044	-0.14380383997336563	-0.14771644696915998	-0.3182866391112015	-0.047185885326428034	0.3869404917784931	-0.7609701366946101	-0.09361915778252902	0.04372413211145114	-0.04920288407636945	0.027181587425772424	0.3704530894765439	0.02208503653195449	-0.556358098683107	-0.4948749665543186	0.41318826704270817	0.037893376772163125	-0.3772878006174745	-1.1080770951318004	0.5782381495522909	-0.08373725561204892	0.3908438725802496	0.002384598378717373	0.1484044171199177	-0.10449175512995287	0.03609163342836606	-0.18951818895909373	-0.30672179660726073	-0.04203622919040078	0.019846297317970565	0.6106782071095147	-0.04188713827515836	0.15296693954088603	0.09785797414103249	0.05009766433707998	-0.5864600263463684	0.34730780570784286	-0.20355959337891166	0.06235457291635682	0.20481745618469221	0.07657773704568983	0.18550070048752493	0.1315580110097029	0.48506886595098536	0.341765062295439	-0.05097744127191108	0.21352917386980383	-0.2072935409078295
0.02808615466217994	-0.47659977771329987	0.03834317169140307	-0.127887817356301	-0.08892256028919565	-0.25923096703506804	-0.08256705745141821	0.3711551972697458	-0.6793973528783959	-0.07374869966564226	0.03686040356718878	0.0019310613159153208	0.04811778724948026	0.3415635818521584	0.013242613462771566	-0.5177926369300858	-0.4876874874787262	0.41449518039165323	0.022715745475182566	-0.3957581758488791	-0.9490237049921865	0.6413400848983034	-0.10888962569787482	0.35968723039743095	0.04042236603188416	0.11541466175624462	-0.12011104794712713	0.01619398824238228	-0.14429656776278726	-0.33141629380204335	-0.0934001620334313	-0.029283863532518873	0.5131724852045425	0.09631378237636497	0.11949606173904141	0.02208388141313807	0.04999832034323997	-0.5943499342719963	0.35626010638892847	-0.2443708800269196	0.048383952117023045	0.2554063160664944	0.07925919120510068	0.19938185226421545	0.09006809787192753	0.45191497104744754	0.32380328975174766	-0.07678068377883157	0.21994132512001863	-0.17964629650015213
0.06064744063683142	-0.45733057367883434	0.14612463448246404	-0.11965940285410355	-0.0644784216309917	-0.21951860005952556	-0.11377021161639508	0.3275297781575969	-0.5924200656783206	-0.05233231499601494	0.06667969009223124	-0.024805498576857453	0.07429010685984293	0.31901445598473177	0.0032954546227595208	-0.5460010022544478	-0.48444025623597087	0.4325400821350166	0.024536541003526407	-0.35186222602950823	-0.7582416513229083	0.65873266077452	-0.0966695851321016	0.3152920506842598	0.038279321043551064	0.07693103009940634	-0.1306017909219343	-0.03030621556606138	-0.11852235591542526	-0.34677670405359773	-0.10498701542543591	-0.10206132761511126	0.4677646051781695	0.18092949966259103	0.05801673468753869	-0.07672868840993896	0.054957961253099485	-0.6258238932590412	0.31351090814309657	-0.29713730835724184	0.01613598339873951	0.3371624253191231	0.04538688109109633	0.2306947933541624	0.05518903882939735	0.42194425752830955	0.31356934341989867	-0.10839657865984749	0.18257121217766087	-0.17957187963254093
0.108459017046646	-0.41666258444770926	0.1541105506157238	-0.10942637920110461	0.003947380636277653	-0.20596310831596254	-0.17308904602775418	0.2949409000947619	-0.5482318752153319	-0.10523537268099208	0.08206464330027162	0.008892208438567435	0.13334344003913207	0.2712872099524488	0.012097523137685398	-0.5800153121211377	-0.45688669363907985	0.45110868559395023	0.046645215711593406	-0.29587064362624405	-0.6251707970865205	0.6791981973490836	-0.11752813094152952	0.29931258990945314	0.05124119748726232	0.011135277814265421	-0.15277629090576625	-0.06154437418454474	-0.0918275068448323	-0.3441074730839254	-0.09338835845866658	-0.16188849710677344	0.4095374455432054	0.2752982994496141	0.0057361537738166105	-0.17070974904224204	0.04315006372440039	-0.637770154585897	0.29032960060859414	-0.3511327459811572	-0.008673551708304094	0.38258314030893514	0.015209684736437652	0.2616907870549899	-0.032152100545304575	0.3692305583830064	0.2958619389160283	-0.09846820314044867	0.19036207939159344	-0.19866945280578346
0.13890328310136804	-0.4064397184983273	0.19296074098008628	-0.042620173409810676	0.052325376605081006	-0.12161565101444786	-0.25824926683672206	0.25153123416483825	-0.49097752608324036	-0.15766293237935028	0.09970614407705589	0.01854327913822377	0.1776094195380019	0.22756597304256485	0.03926998764465713	-0.5537927230580147	-0.45500901939691796	0.43450660548638254	0.04064880792723152	-0.25871384617676985	-0.4857199848053592	0.7492975881647365	-0.14624296792965466	0.2735242693814193	0.04574923714883079	-0.02183124871533321	-0.1493881219485567	-0.07441408460151792	-0.06637821607517982	-0.2923274068041762	-0.058224928730846615	-0.1927473997550197	0.34191248031023863	0.3204134171417411	-0.0351866008785538	-0.2518371324702422	0.01637037842840266	-0.5993426858274483	0.27133640461924957	-0.3549398812816467	0.01277452892741004	0.42883268210555237	0.001980906713517415	0.29764721643894704	-0.09568743146782444	0.3280435197302884	0.2776866333355642	-0.1079925533197845	0.19584844980369862	-0.14113143324096705
0.155615524027331	-0.328412039989692	0.30243435619417586	-0.019231052473970417	0.09945018579551801	-0.03910414181776056	-0.2693296326719093	0.22271652094223038	-0.4738356355567247	-0.16533117455792637	0.12059404042203599	0.030117602354680216	0.1481952068518026	0.2764335447416276	0.0071897885007348224	-0.5279807311237457	-0.4545286675690699	0.4542071537517412	0.012197892517893213	-0.20693468023524866	-0.28772023423945775	0.8236407088463448	-0.18602736901176706	0.24531775437597347	-0.004499776446197534	-0.058662910359150076	-0.12776417382643462	-0.08383180936972376	-0.06992396477845327	-0.29879631820449626	-0.045009375522534395	-0.21049298160039612	0.27552071750124646	0.35592919404419965	-0.055157612935453106	-0.29735455223126417	0.0325148572534212	-0.5081170784219586	0.29801362029126965	-0.29828332207429376	0.03648150955644365	0.5203029703166273	-0.022780524987509414	0.3365516041644635	-0.10594770718276174	0.2967918002062443	0.2323796031085264	-0.12433346308105846	0.18583948790266697	-0.05375068792859274
0.207548808607784	-0.2775080392464554	0.3516178954239137	-0.02957435228974887	0.1496810229975876	0.04300063159798706	-0.2865081723012929	0.2062645514566487	-0.47596569813053236	-0.18202528380034821	0.1611805393817624	0.10457142392843913	0.07899914563153236	0.2840983581857125	-0.05580056649800082	-0.5041328192178445	-0.4823642270986464	0.4562788187502176	0.0037717868044750426	-0.1778038926862892	-0.07308615697228607	0.837070249941298	-0.1668243799806347	0.20532424799437762	-0.03780451093499615	-0.08518643830587827	-0.13451218789507552	-0.1058327100947463	-0.018519437061262363	-0.29254253476220426	-0.09471480936050684	-0.25625491986799875	0.24972694041113516	0.37012302914563794	-0.07288741918242318	-0.3169161321084212	-0.007562885478875408	-0.4870318405940378	0.31764997079882784	-0.26335284557089017	0.029520022923219896	0.578678054462236	-0.024142234692358176	0.378127507938947	-0.1184798710999442	0.24300798404620982	0.22237326332222054	-0.1509777030297524	0.16900213696780747	0.013464280605952972
0.2264157616450729	-0.14167997869392515	0.373336828983596	-0.02767548740462636	0.2006446622870334	0.12492118773414118	-0.3587274236335686	0.14610482007178863	-0.5571625885513688	-0.2048659300449192	0.1330218720994689	0.13355814702012084	0.018610385264363438	0.3299855195829524	-0.04500834986203835	-0.4694465786504198	-0.4913704119663084	0.44096572707974674	-0.045994161106176476	-0.13445427186293957	0.09762234449210369	0.8046468374471824	-0.18458256426836678	0.14444987500233009	0.0016141431969467113	-0.06903572281607337	-0.07856497120764387	-0.11002705102779117	-0.05113910399578823	-0.2474095113129894	-0.11784217260097254	-0.3306795278470367	0.17255075423737334	0.3545180583311996	-0.13258188399598442	-0.3764140659690625	-0.014626027475694752	-0.4408466321320913	0.3041156236998684	-0.16181524751756188	-0.0010544687940301889	0.5948130648911641	-0.0415813676925494	0.39765584997389475	-0.09496818422739846	0.23115933387804316	0.21732832244905892	-0.1684470108767893	0.17200104621375295	0.05014812143119969
0.200089330255154	0.0027538244995347406	0.36938889017484217	0.011632677413012393	0.23501277873258125	0.1471049536955157	-0.44022989609310004	0.057965974108502086	-0.6338536584031254	-0.2069476289769489	0.06892179846791044	0.1751198701273508	-0.011569264623874313	0.31902647173577264	-0.07832043744035108	-0.3395892253256975	-0.4446462042102885	0.4075189117146638	-0.08318430388418596	-0.07462853371681932	0.17520784931984829	0.788659831560186	-0.18976795925918102	0.09105951021590399	-0.02008776797898617	-0.03604985665126775	0.0020213750478492555	-0.07668697994532575	-0.04113387806251839	-0.1649182162225276	-0.14422450703367162	-0.3886579579148659	0.1312682362401821	0.3460615018177141	-0.18303509252427178	-0.44963757037302104	-0.013723292922974955	-0.383492526886966	0.29534841140850354	-0.12888732607154602	0.03587867612931632	0.6247407544550102	-0.05916265808613334	0.36673243426568475	-0.09477068282300048	0.18162677874883854	0.19167767077691183	-0.18833055253491954	0.18255130159076752	0.1276656918594647
0.19411072297951915	0.13209104436161487	0.380691224971648	-0.03043088084174919	0.23324307415027423	0.2044023313340959	-0.4951133139209828	-0.001703109249652332	-0.7303731789879186	-0.220496531114452	0.08002275093240488	0.22381756634940153	-0.03685667640258597	0.34478725013953293	-0.1344610724834287	-0.27395795775983317	-0.4475666578915624	0.3865087747403827	-0.1334861450242024	-0.03949412455031686	0.20957048049069016	0.7443032124765717	-0.16402568335902437	0.04279140359619252	0.0045887185189947026	-0.010341525349925645	0.008346465186358416	-0.06496955723897539	0.039493909468112556	-0.09468373377257917	-0.1528844608864735	-0.3966885083548575	0.08299862503401416	0.4117645628124424	-0.2561761575728271	-0.49088398473974665	0.017753635560022345	-0.2520590760951717	0.2647059010719257	-0.1074150883748712	0.06359111304658159	0.6325140114314454	-0.0973640878610214	0.329385067618035	-0.12336453181816705	0.12107006648358679	0.19993085142294725	-0.1697635589121122	0.18819519506173013	0.2277655660640468
0.15873876157845015	0.30511659985684336	0.29682016890045687	-0.009448197266290804	0.2368812920811783	0.2995418274708188	-0.5658981475370927	-0.12376807574044038	-0.7468396411902204	-0.21397327915811512	0.05511906430593931	0.23952275012888907	-0.011639238701347967	0.3691952305784053	-0.17724680954618144	-0.1993390665093418	-0.41478933273233143	0.3605236721201833	-0.16464549378195226	-0.006182192377076162	0.2865072677799535	0.6911175332586655	-0.15168992621818247	0.07144996730090963	-0.011136095327491699	0.030466806682831908	0.02672625233823882	-0.038390891214895397	0.08215312614706285	-0.04349835242139148	-0.18121613634144584	-0.42682186426394964	0.04658379675506451	0.49976779593497317	-0.30688036150894865	-0.5251790411878126	0.008915259586323035	-0.12002314079802812	0.24115764211995477	-0.09078709330505719	0.10779854670786086	0.582105368627677	-0.11667774506019302	0.29795179738369365	-0.09312115731398458	0.05915515617527387	0.1678289102295661	-0.1419115294423223	0.17438949727523273	0.28656775365149184
0.1332159336683412	0.3657347332718269	0.21596433121987815	-0.049109850057770875	0.224661575274102	0.3501360263879318	-0.5618736191351115	-0.16134463015325423	-0.8006029929685227	-0.2011303687495712	0.03742776161786655	0.2949343642208181	0.008660557167897032	0.38230426862874606	-0.1946033272105626	-0.1312492731870385	-0.3924746155214246	0.33158332673858154	-0.19330824416888476	0.020483688969761178	0.2976694500154517	0.6664354030812051	-0.19138577669318826	0.08633232418257504	-0.032391005093461364	0.06545824088020724	0.05780501868215289	-0.02406406217483324	0.10668276980342146	0.029508129131045398	-0.17039138752666913	-0.40900481212157774	0.03969527047184662	0.5285352806617809	-0.37238581203404975	-0.5728179602207597	0.015212804934962515	-0.02879409367393309	0.20822899649550405	-0.0643962543430269	0.1668378654248687	0.5347694944784457	-0.1275978940849776	0.2965531912803281	-0.06837547544624314	0.04654584101687294	0.14422793331087622	-0.12733458245948945	0.13728942678865114	0.33979235107514444
0.11156750547939265	0.41354952677360857	0.10170688391289691	-0.06814381788000101	0.23987011875244696	0.4163948929329983	-0.5301094745359155	-0.18382304862713816	-0.865446515363846	-0.17726170925223908	0.06444632085959058	0.3347987603072195	0.013054117859592923	0.40855453848729095	-0.21000909617078528	-0.043843470555850236	-0.37451212182598553	0.2539403671553413	-0.2439958220239155	0.008591965901371977	0.2932503813313176	0.642184520720621	-0.1953705767270093	0.09871038578088624	-0.07899515958497624	0.08582270835117263	0.09597123024250602	0.020065802660019394	0.15167006498126795	0.07502893100141896	-0.1980694158413911	-0.3825460152752528	-0.009321818509487748	0.5729618805654532	-0.4399303736951417	-0.6214018550149086	0.0031608667257435746	0.08803559291882292	0.18428733315009763	0.01054902117790386	0.2668765151175737	0.4396886080212064	-0.11606774708505492	0.25434652837874294	-0.022933201526753967	0.05071176053634292	0.12903516787313915	-0.12118368426599031	0.12907866537159898	0.4174771297738443
0.08980674562122332	0.4478898993848429	0.05797835674367289	-0.08831529187446434	0.22663888708396723	0.4974971940517001	-0.4751158778355843	-0.18317462666797737	-0.9435381458730099	-0.1274449237104588	0.085067540294053	0.347122023270264	-0.04502342812021991	0.4523021970418859	-0.21411750021379855	0.03087541912133459	-0.33767036725826566	0.20197808098047537	-0.28820824504522174	-0.009113748646892555	0.3327963919495852	0.5629471329576637	-0.22983134529237406	0.09481690058724725	-0.0813540344953847	0.15002954386108414	0.12860052807959543	0.024281939109337895	0.19256672095376018	0.17618839997833716	-0.24552559143239194	-0.40463896277235395	-0.031127569199921646	0.6019896907214372	-0.4727137216722398	-0.6766675712661787	0.017968520938002396	0.2058147604576012	0.18343802023910222	0.0894173424069521	0.31885443436133426	0.3867226983749489	-0.10518592214440185	0.22384087065651773	0.02168081059759827	0.006749484321389876	0.11560893585493841	-0.15258274613436512	0.09426071276073268	0.47432426681466583
0.02757738456882608	0.4919910714155141	0.00019703249882633279	-0.13514640587898455	0.23180084034982418	0.491855112078067	-0.41436488635026303	-0.18922121366717246	-1.0154788592343365	-0.06262093058629767	0.09082408663954533	0.3690892168066763	-0.06684388722861781	0.4528111185677039	-0.19885225584044128	0.02018651714635474	-0.27969516636147407	0.13546942117425329	-0.3151556247531246	-0.039286502396575454	0.3564413492399941	0.4834700570529897	-0.2556588555527123	0.08984658425580024	-0.07428119421113397	0.2024119119145514	0.1767658534522947	0.04127460719822011	0.24723036054741826	0.265783028409036	-0.2807764837142064	-0.40847506935126104	-0.07936585071560895	0.6167324548428635	-0.5371235441252724	-0.6827501797392322	0.054724718832779365	0.30690269346463267	0.19402764129079458	0.11174963020004398	0.3243259813249677	0.3816342955528851	-0.09054497671353325	0.20623492939301472	0.06645593410380565	-0.027422738549501113	0.10399288083116451	-0.1656036711458321	0.07782331471588522	0.4577779978556963
-0.05048076011712173	0.48320479637976466	-0.08569310155854218	-0.11986031695889361	0.22189410870824827	0.5086725098475251	-0.43588824860711173	-0.21796044861962427	-1.0176048175210604	-0.020837382156484195	0.07802058385176276	0.4377147555948918	-0.066104198720834	0.3550015555585985	-0.1579463485314662	0.0757402923673324	-0.22029267064222396	0.05947158057149745	-0.3080183624545478	-0.1286547025546791	0.37345416969285405	0.40950188691523987	-0.2705567541535091	0.09431528616927014	-0.017140062230458063	0.21867619945642547	0.16054504860108687	0.042121451365649126	0.2959556507746689	0.38667973390205057	-0.27025291955715613	-0.40453804178401026	-0.08978189986582283	0.615642165369678	-0.5822064153335699	-0.7276660678947982	0.0892888699069564	0.34167018301615937	0.16432300447099835	0.1660268479277282	0.32073624647059507	0.3352073583207083	-0.09887395521211903	0.15070280611873227	0.12514697546131673	-0.048064898263136056	0.1030687208492228	-0.16006314306257502	0.09005502120445295	0.4299497642761746
-0.11905075225975126	0.4897644321818328	-0.08932304719658313	-0.13491830039159128	0.16643915256167147	0.5453658499790152	-0.47809495066831786	-0.2932887989815393	-1.02827533971243	0.032427656742250184	0.07740530056474387	0.442917289612741	-0.0336144797515762	0.35215512331980253	-0.09099408368520057	0.06132942611268213	-0.16427643664395655	0.005708215306266448	-0.3496078841944422	-0.1715747996927091	0.3887818884451523	0.311036583302477	-0.2806609723960063	0.08628436782472818	0.0009787054387783377	0.23320702639223506	0.17366160545517356	0.04559998630950958	0.30146214719015413	0.48141962018240037	-0.2427888068473917	-0.38849788909452593	-0.1266852710351444	0.6167996293385926	-0.6272679892060031	-0.7439016574375283	0.14390970947661175	0.39598369562527164	0.16189792969391434	0.21014203328285697	0.32394902177335266	0.27783944105429287	-0.08068152219905737	0.09453069292411226	0.1419874692268801	-0.024165428303063584	0.06615462825038507	-0.12639235067742927	0.08471890198047774	0.3854953325095084
-0.13002469225285535	0.3882725814790061	-0.13280128872975755	-0.14445341189110844	0.13635173122169952	0.5671546528325059	-0.5164180303755742	-0.2853873786545576	-0.9768668343526243	0.10003543385380112	0.08580598387574895	0.4414350707965573	-0.0033516226680779027	0.3809595125995346	-0.052822734691914563	0.07198717033970363	-0.14100749437388838	-0.07617793208508193	-0.3493887581525031	-0.1968834261761952	0.3681510466719715	0.2608430378175638	-0.28950329054143553	0.0933603641165111	-0.018921372310279037	0.21425755901915808	0.1265780462405036	0.08231796184813231	0.3509833207885541	0.5550372295646493	-0.21092737878469975	-0.34134597677501133	-0.1116455890249538	0.6435075212929293	-0.6161450710350242	-0.7457852294762242	0.18313762913116835	0.45676472135016855	0.11295363112330414	0.21582048266807377	0.3893212394590681	0.22542031664751602	-0.07820777549973569	0.020349125966257632	0.09680754559811502	-0.06674899031863524	0.029423869315646316	-0.09498553662984331	0.07466822412244177	0.3641450413191979
-0.10255706645148957	0.30143540410713215	-0.13842083545893769	-0.19915189926215043	0.12985734982566846	0.6054390859995544	-0.570035488569429	-0.2607261694492831	-0.9373833897342122	0.14240833190083263	0.08418952251440984	0.4458294615206782	-0.008631540072934514	0.3656330075303093	-0.00964291988585959	0.016033874487706427	-0.1363718907402896	-0.09488739324682391	-0.3585354969013274	-0.23855207864064187	0.42512195022124005	0.1809276740277669	-0.3099715640586211	0.06813428159170554	-0.023591088765648967	0.18228789230228232	0.07351443592908581	0.10170481438354488	0.3872211794700885	0.5657744440812575	-0.1530121813704647	-0.2759474511832519	-0.1282943868275027	0.6639032839911589	-0.5728957937500947	-0.6965297204527259	0.24294379324886323	0.5123649259395995	0.09964309353915965	0.25363218772294494	0.3900926819735643	0.19247874488077105	-0.08324180050975412	-0.036198971764551134	0.10436656194738769	-0.08589369857818546	-0.011162324567274623	-0.11496415648594549	0.06459084518414296	0.31962629867928755
-0.10873530825863091	0.1840672191103488	-0.10148771515913653	-0.21403313870792734	0.1262440123722755	0.6269982390769491	-0.5967834949146086	-0.25479517965926124	-0.8411400424137524	0.19474380572150043	0.07330676852513343	0.469558600220828	0.008136848597130892	0.26256924438370954	-0.017199011690056783	0.025617084234091654	-0.06340295961511053	-0.11152278158611004	-0.3640630104259821	-0.22806259047578875	0.4997849178768969	0.13627263750584176	-0.3286649981212969	0.06816010923774485	-0.07013396432730575	0.12323997095828207	0.03316148697420525	0.1088120977912874	0.35449507571731853	0.5532120675258383	-0.08338637685535966	-0.21408559627091858	-0.11893024276452305	0.6070901700606719	-0.5527800096924748	-0.6395216191759048	0.2573745881801419	0.5233133130379874	0.12194318788502342	0.34604901725652404	0.40040564166584136	0.13134383799385035	-0.051135812534361724	-0.07811147065981253	0.08034137142340705	-0.08796810993945368	-0.07625014958565934	-0.16334562094531618	0.054000338466341	0.30341903989499086
-0.0948026057314099	0.1338453197078795	-0.08381586996424467	-0.2362318813386949	0.16197937597870413	0.607805876278553	-0.5941535413244539	-0.1835901891314477	-0.8298388957316938	0.2750449234523771	0.012021665299441497	0.4592761043530782	-0.02312049315675217	0.22498962692087332	-0.042451053104649084	-0.002514773321723432	-0.018113338916581248	-0.19383812360182798	-0.36281101644445257	-0.20274796665361147	0.48852484154831755	0.06879601538801475	-0.3386533748616153	0.02275277133159684	-0.07213506344296011	0.06190886475225332	-0.015290034366275415	0.10440119189600423	0.3402363374940327	0.565453807506872	-0.039458502612886096	-0.1561537451207864	-0.12537643387437933	0.5202693245024583	-0.5455691225202922	-0.6102540412743972	0.2721293309174207	0.5126406964829477	0.11597591529245802	0.4338270688222403	0.40686284760743163	0.09615047285248865	-0.07396214918339397	-0.11143115801359568	-0.004310996272853185	-0.09175234346738255	-0.12165141264221983	-0.1645245677996412	0.04392715877733557	0.2936695115111717
-0.1313267861374566	0.10258560972232592	-0.04862224376738175	-0.21305727019894644	0.15718267306641415	0.6219667902608985	-0.6114864484311722	-0.14525382536848944	-0.7919199585326138	0.3062056682703261	-0.0380651084400493	0.41948929763900944	-0.037403981043649705	0.20072610214985973	0.010881382530828983	0.07469851430444525	0.009911859405755317	-0.23690953310869914	-0.3492220489515313	-0.17672380054674258	0.5867631428920845	0.01855998512761795	-0.30219530572951747	-0.011869058396972356	-0.08511571656589148	-0.007068842499648476	-0.037379676563157924	0.10749098318974548	0.31616115429882796	0.5930874733001901	-0.05786443594745816	-0.13456552579005315	-0.13200917254764558	0.46459076091285445	-0.4945162491877187	-0.5485795114098501	0.2610632738644616	0.5024883077141981	0.10964043707118001	0.4531724605249514	0.39488427538950766	0.06335906153742066	-0.07420266063328636	-0.14645108466854156	-0.06984756071713424	-0.1470774358709744	-0.17745656976163712	-0.17594170373548554	0.05363521886132089	0.27175695954335477
-0.13725771949511983	0.0653858581246924	-0.0091821582065621	-0.21744263595989355	0.1176505008594791	0.6148401646582997	-0.6360498989122696	-0.08193486105636694	-0.7442583707727668	0.3190452301014994	-0.11746226767801024	0.4284066013604403	-0.034201538941486545	0.11507119486518609	0.05008765869176636	0.0787342419999433	0.055092716978157	-0.2367721533738613	-0.3584686949874628	-0.14605783708658995	0.6728254340809181	-0.004894194237006444	-0.3154394306025915	-0.05679267953533836	-0.06626800618708302	-0.0584834665523337	-0.06799786759962076	0.07187303324812941	0.31041802160836285	0.600940328889098	-0.03512688092606718	-0.05897414056763406	-0.14933048576092317	0.39846186407231693	-0.45092100451056194	-0.4863067313785917	0.2538122421401622	0.48576297252386513	0.11564011644721447	0.45554235535363163	0.33641188048820525	0.05302499226338727	-0.038049190176090694	-0.19063255012200173	-0.1792983291599477	-0.22255238572050035	-0.24996953619329956	-0.18823608995117902	0.03757677746001861	0.26712473921625185
-0.12224937419366319	0.01769616656155379	0.050483543546530694	-0.2277542124959683	0.09540913824465483	0.5749853142450334	-0.6661865274447418	-0.103233807856384	-0.6906801020545876	0.33303781874060123	-0.17373877055745623	0.42609367645145724	-0.057564808477825344	0.039554801089020784	0.08385952552582994	0.10628682645104628	0.06506578915409465	-0.29223516908069136	-0.4115625211321697	-0.08732561369518255	0.7512415048753512	-0.022971512751112706	-0.3199205660452087	-0.05464807640391102	-0.07108473385185134	-0.09606165406900849	-0.1203173570197682	0.06997370127189013	0.28900950150689647	0.5512156252656675	-0.02656520634577363	0.021039111929895028	-0.16507315452463883	0.36904522919384125	-0.4406766672620261	-0.4641359426649901	0.26280611306074136	0.48175000702145737	0.11034812280230848	0.46440539224398536	0.3442328105927273	0.0424572051164047	-0.028604523792694236	-0.22905801704833725	-0.22598066307838982	-0.2451258566050698	-0.2953126117012814	-0.1857364681661277	0.012066542844410716	0.2791251481636178
-0.05897267675582581	-0.008897745025841956	0.030288118840690176	-0.16830176506646935	0.07160168637478424	0.5891949990696308	-0.6606367605747641	-0.09964933616712537	-0.632738128779438	0.32539413279607593	-0.23991934844367066	0.424309715898331	-0.052272389295372326	-0.01607341098290547	0.10728307582075847	0.1905422381915503	0.07130621335978324	-0.2943967127976076	-0.43172241257426724	-0.051081696870790484	0.8089522531833886	-0.03972437333502535	-0.3152949694351685	-0.05782255367647784	-0.07277900165125613	-0.12369646829887601	-0.1826485865449581	0.12651551177517031	0.23860531486287734	0.4595820770799005	-0.025928684063993436	0.06585330476947775	-0.17875664719347478	0.3421363405023877	-0.4341123212033217	-0.46258905541121226	0.2461951493950827	0.4517767735396652	0.07867279607674918	0.4908499151740614	0.3797851971407633	0.006989527254495869	-0.03490039180043352	-0.2497636492852146	-0.3058581621757224	-0.2650084341256095	-0.370493196960782	-0.197399507786655	-0.003978174181152337	0.29990582876233685
-0.011260023725802456	0.025502658988524145	0.022806168288655553	-0.16969003621159873	0.07202876288238533	0.5813432227816676	-0.6599344251328622	-0.06351810030520638	-0.5500028797736322	0.31035009086261894	-0.28165504471292807	0.35244791486995336	-0.025246140319918797	-0.046709999052951166	0.10906333250278952	0.23468395805168835	0.08289580216120966	-0.3341604771138172	-0.4648089669886407	0.03830420971583029	0.8304030895642047	-0.0651249046584789	-0.3138293472924062	-0.06796048878916586	-0.13980307135048764	-0.1489029139084455	-0.207771041497401	0.16507425414873747	0.20595841990507982	0.38847036584823524	-0.03807669101038701	0.11026806490611074	-0.1989627239160788	0.35025777307680156	-0.4450856453352712	-0.4080140787408591	0.23383006164006379	0.4684075757738482	0.048406415927557386	0.47082881802136445	0.3942206468254953	0.0010984284885412587	-0.02864363661608204	-0.24915040047963283	-0.38172296147960383	-0.31328508704673863	-0.4373389548758008	-0.21176623390970334	-0.041263011636640874	0.3076938755122082
0.03195191348570777	0.05862597158371017	0.022351152217978294	-0.1640523562185381	0.1098376232073716	0.5623059865176626	-0.6297647283066671	-0.029209448678747234	-0.46912603011139603	0.3069055209407724	-0.36717190090372415	0.2972019017270283	0.02098172133492863	-0.14218665278012693	0.08132411335363408	0.33534257011681423	0.09618082035188229	-0.3494363812806027	-0.4468171720574551	0.09416806736816083	0.8359564365035	-0.10399939350745824	-0.33010506699151987	-0.07601728669461365	-0.19219291748792536	-0.17122104792900866	-0.2529731693499462	0.17314456242887138	0.18381428112397213	0.3470602892904988	-0.01722083865784286	0.19469650590272036	-0.20910982412518014	0.38299251753897884	-0.42350494543843087	-0.41139324017255385	0.23338517331982386	0.5262803668624408	-0.023190440048970473	0.4548858401003679	0.37834743722334785	-0.0462419725566597	-0.03973158181412932	-0.23313450445503864	-0.43871004780720196	-0.35531043864243056	-0.4913918428575685	-0.24315834161731525	-0.0623382244741955	0.3238910283021379
0.04390450962617405	0.10174779919102621	0.11820840705085633	-0.15270750714354225	0.11857535312809508	0.531569959890044	-0.5573963770128713	-0.016324216237886095	-0.38153071218366097	0.32160689178997565	-0.3934138528381444	0.31737498383077456	0.07194148373179832	-0.28706002651742724	0.06777310179099386	0.4590564638179216	0.14439368144353892	-0.30345530376954355	-0.4513159558141748	0.153418686436666	0.8996381229896745	-0.10974502709649277	-0.3213719124263791	-0.07033221946114031	-0.19722463085198239	-0.14601756796652457	-0.26051129359037173	0.18478932948718982	0.1528578338655432	0.3401777018995503	-0.01369447232157207	0.2723391256163047	-0.2055848763012374	0.3720223928640169	-0.43310062153940443	-0.4232262261827383	0.19802627029492686	0.5195930794499809	-0.048860855857912444	0.4448146980055367	0.32604363035307027	-0.06583623078303165	-0.04009412203159714	-0.20331622374056377	-0.4529425899572098	-0.39318938956181865	-0.566903501633506	-0.26322804957914836	-0.09550338328941779	0.3069065266783472
0.0780181775547781	0.08682605184395027	0.13029750697340306	-0.08898903391007679	0.11657408991644624	0.49189469568950195	-0.47299731223906444	0.005606705955453484	-0.2948483250330921	0.30152100852891645	-0.39131911946597747	0.26392347482746165	0.07297190066361896	-0.2922583428439237	0.014796323497753217	0.6268652591924443	0.19030618309368222	-0.319097705499629	-0.4374425382838981	0.2386029717711884	0.8756546716846338	-0.11467063120889542	-0.2739094911518146	-0.05071281272152793	-0.23714035753847568	-0.14160276886651602	-0.26478697717374244	0.15614503758838322	0.12996682215517522	0.32378412935275314	-0.03609843122994001	0.29825758237241373	-0.1696550144639747	0.36489374555252124	-0.46904682481057475	-0.46988946409552934	0.1877614441488078	0.5098132477894709	-0.09575898410028968	0.41827554662298805	0.3164398883930461	-0.0857723616651946	-0.03339364159009468	-0.1438021523541706	-0.5192564079599016	-0.42264859541136685	-0.5728417081983467	-0.2603214383855121	-0.12630672042892285	0.30659783448677513
0.08764234974530927	0.12735601266641444	0.12541202425459297	-0.0223248275612663	0.16923208489433242	0.47888726087788136	-0.40305011606134117	0.0784083485731174	-0.18838764372244038	0.30719907955692466	-0.41999667336616753	0.1973777358249169	0.07279072148057256	-0.3000682558310246	-0.000488859368387895	0.7454198539685367	0.19070306578218768	-0.35339140606554825	-0.4003994976554458	0.2649182943921417	0.8550611228992935	-0.14293207172052486	-0.25639868525628434	-0.04897470299409658	-0.25806980486462844	-0.13547287560960702	-0.23857775104634554	0.143129837976808	0.13515483320754235	0.2922164994352411	-0.07416786236459241	0.3046406192420097	-0.18067863071679754	0.3719354929643628	-0.4819456248659664	-0.5368065934130983	0.18342486285248824	0.5323991518171511	-0.16415212080608438	0.3960270911098106	0.2719525803189834	-0.057814376063398745	-0.07403899615716827	-0.09541330073903918	-0.5494274689577493	-0.4123037510068118	-0.5551687104476154	-0.27413171764489	-0.151116090095401	0.28566740142607316
0.11062818031435695	0.11819574637100805	0.1592227374545529	-0.02004830458443288	0.17459700000910983	0.446364037616242	-0.3559117023190307	0.10357555279155806	-0.09642211836158385	0.27897057232312694	-0.3916835305266433	0.17109082538514858	0.10819909496033091	-0.36550987323546125	-0.007624332549367579	0.7741371835527415	0.22830825735193142	-0.2977175662404774	-0.3808237781120251	0.29227786791427224	0.8955631121933582	-0.17941375191909106	-0.25482777227364944	-0.035292799525879735	-0.3046627515708723	-0.13194396829629423	-0.2036402304039216	0.1590971389479404	0.14604389727804545	0.2629878722206196	-0.07528436443660093	0.330112263417247	-0.16318078399642805	0.3762306823417995	-0.47354110307873143	-0.6154966734763088	0.1925008005505874	0.5553468193533097	-0.23605160169383307	0.3433822141872779	0.2276396727451267	-0.043474420968569946	-0.06380653052192986	-0.07478071625524928	-0.5675151763164404	-0.4021424122226767	-0.5220994668118804	-0.3530191473264578	-0.17771874405156401	0.27485674363372475
0.15273020912308927	0.17112854562884555	0.15483157333313724	-0.0417379641075741	0.22133560350032705	0.4087743936225404	-0.32433967572717176	0.10822928688446196	-0.03284437682964948	0.26681300408309044	-0.338246471855082	0.14945789686092192	0.13261265180347787	-0.40552232420160317	-0.06771424574813967	0.6983377399137706	0.24266061669385355	-0.32106422885099467	-0.34974413842258867	0.2935136052722357	0.8659347356038818	-0.2251642696060562	-0.2593428878902391	-0.03861054885102358	-0.31759566243966253	-0.10241088289723384	-0.1795633689871891	0.14799814339847223	0.1678207052724688	0.2369423166397504	-0.0557854394289371	0.3733745896597579	-0.15905213163445614	0.3869074626753222	-0.4839335655845128	-0.6903547273619137	0.18451980643676813	0.5798110469614036	-0.25498259988653105	0.2857475217461528	0.1979700234721531	-0.04379915521333218	-0.050114773360290486	-0.05916352942958084	-0.5687639450387368	-0.36502669081306316	-0.49527818841136845	-0.40126232658901806	-0.22757161713780255	0.2559897708774006
0.15483829018339917	0.17245843839165625	0.16578715265558705	-0.0225529330486597	0.2960773307524748	0.3628847697525823	-0.281342685341954	0.09453198365645141	0.07473783603933724	0.24252242383706818	-0.29402409725040657	0.13298800555595985	0.13807176135388224	-0.403364692045818	-0.13323718332458623	0.7038949608000145	0.2753840586436004	-0.352821019318373	-0.25127466890984246	0.3118394731999357	0.8558160051531594	-0.28527241883942134	-0.25490797547839333	-0.045986483283494486	-0.32106832920583084	-0.08600472113869732	-0.16594289792909928	0.1337841680072666	0.17733797202504437	0.23870718804064261	-0.02379030201931997	0.3612452546544709	-0.08319050493935551	0.38701907824271997	-0.4438822419357137	-0.7440617078111234	0.20980069321700595	0.6113135318906744	-0.29907603236304625	0.23771926364730733	0.1810869456895316	-0.04214740251289616	-0.07589218441903714	-0.016164592007290906	-0.5796296325389669	-0.3177511978257	-0.46173463409525073	-0.44626589295976915	-0.23516508890873392	0.2340753814560624
0.09128895752716129	0.08085358451047055	0.09586170495078938	0.021399368854366402	0.3567681372003751	0.3844084085134957	-0.21527650702425002	0.15869288018997224	0.19336967925985965	0.24192860945002276	-0.20484590425754057	0.11398539245444066	0.15588030895906074	-0.4308796237662841	-0.16216841392256454	0.7039789888417598	0.3265199160368352	-0.3384309192153188	-0.13337313352685345	0.3201924223074551	0.8439393915256062	-0.31157773857024995	-0.18706346903566645	-0.07669802038042416	-0.3044103580687961	-0.10745487602277248	-0.14897816556227514	0.14521444362273284	0.21827652614971066	0.23392504426027458	-0.00702731019126355	0.3514661094636951	-0.053421576664832826	0.3705414766286276	-0.39247081957072777	-0.762069981652127	0.2140336112154056	0.6246900044913765	-0.34628844860240937	0.1848313378900584	0.1593221252271224	-0.061871419489054655	-0.06858230025800065	0.01071815553005651	-0.6001526721755112	-0.2881537928676058	-0.4546944418317125	-0.4898999456707638	-0.25073713433701006	0.21064325542616133
0.06261905510694746	0.02276597192093418	0.11448878019276046	0.027445977029131548	0.3806706701687845	0.34563545332322465	-0.16142577103976524	0.21201808170169506	0.27011282518005036	0.22108259912584702	-0.08497946821887603	0.10359424766500429	0.14630568597807142	-0.45975644900120816	-0.17298271811041327	0.6614599514449255	0.3793111006118802	-0.32167099286908624	-0.03002515374406305	0.3624698046490681	0.8538280483013457	-0.31982923499655297	-0.1470997543937892	-0.10153435204565117	-0.3209456257904616	-0.13347764036655357	-0.10957446356730575	0.10099017474901528	0.20982131732305637	0.27594076768073955	0.01800894264025299	0.3648763030933259	0.01946301414486817	0.32600511864464565	-0.3450908290784096	-0.8021964101912552	0.19088214134660753	0.6493737810352712	-0.363623768315506	0.1594927478864122	0.13131565345394375	-0.0800268486097052	-0.06729966976706747	0.02209763315571429	-0.6161804554376223	-0.28108284260251376	-0.38942946701842607	-0.5167452862684058	-0.27480866517643404	0.17932937251680453
0.030632835767829235	-0.022450382014630826	0.0972171061789904	0.06093216470495495	0.4230589262869618	0.31979789699645284	-0.13591797202907724	0.22175157406334067	0.3342083685642697	0.21029459903036835	-0.002936393375713464	0.09883242604208861	0.13452669327189873	-0.5096216532261376	-0.19057372200130557	0.5721411283409243	0.36686376393611086	-0.30979213104660613	0.04176818335999731	0.3793037631804195	0.8778148078553076	-0.35055866743287617	-0.13597067956731002	-0.12095765037739699	-0.35760556363356266	-0.11981045134206048	-0.07075646230290342	0.1010817159173643	0.1931940711117739	0.2857612904526298	0.06445010755209948	0.3830141952568825	0.02552065986958534	0.2707992162096772	-0.2982801439480367	-0.8970713845159869	0.14812966956277113	0.6505907297555947	-0.3741687587854936	0.1617073127824115	0.1003591039868084	-0.07525201614261395	-0.05980934799537496	0.0430190028884464	-0.6306789246754417	-0.22746799978550575	-0.3302139345302816	-0.5320762466821576	-0.3121414252842239	0.159087984526576
0.011947639542807292	-0.11915220875150505	0.06224428872313933	0.09927986946375456	0.4621388815380537	0.2835152573350517	-0.10025776788581468	0.2426489701828173	0.4093494380129412	0.19181826529209026	0.16459633987654604	0.11476169078492324	0.10395765302826225	-0.5490573806612644	-0.2296817025867406	0.5651807158284338	0.35231748402883656	-0.3124494858513283	0.11771673744548869	0.3958847582495853	0.8830162774093353	-0.3666966682381613	-0.12907556621742652	-0.1616716247856826	-0.4027001604491646	-0.09535015580308827	0.0007288294270616335	0.1040477204600319	0.19100279280252802	0.2764902346308621	0.06831432702835753	0.3967306144642092	0.04548725758824125	0.18718894004988573	-0.24999776718323358	-0.8886389488923185	0.09393320161897568	0.6067415528094279	-0.3942810223267924	0.14005815280793918	0.1027499264415194	-0.03073092664969127	-0.012611947232019988	0.05912229784848692	-0.6404124781410121	-0.22236318116776954	-0.22998177413022494	-0.5475370560976961	-0.324437339318694	0.14589782442419263
0.03460779765971106	-0.14096288824702546	-0.008080258275687676	0.12688214407072182	0.5021112850557047	0.27634084883391413	-0.05786515178034172	0.22990668306108594	0.478096090607872	0.142840856477863	0.2933227684170533	0.07531421857270494	0.07871443351547795	-0.546631467189952	-0.24347734871054247	0.505212311858645	0.34013934982038263	-0.3196030238804185	0.17476941447379157	0.3786527077994082	0.9161423753583569	-0.4063057608629291	-0.07911092306775955	-0.2159509537870928	-0.4673455014469363	-0.1551735327034091	0.04555205474833487	0.071249139540139	0.1746341303031658	0.22821510977684448	0.0908308068994418	0.3642442838635159	0.06250113927255563	0.15846581322368297	-0.2558245353707326	-0.8685776078592436	0.07193930524361768	0.5997189521384539	-0.43002531026294344	0.11958806982897843	0.1237252610672411	0.00988383192973657	0.03595464005214629	0.04453917125744032	-0.6315062533930778	-0.16525873962332044	-0.11712562636831354	-0.5516487891507584	-0.3290662435092423	0.13113480410760847
0.017217246269607318	-0.11764485089184462	-0.0488082161778939	0.12873704955396914	0.5372804949164187	0.3062648244723124	0.019248309446838356	0.20609280972443847	0.5805784224651397	0.12027881187052228	0.41418595693837146	0.0984720757685296	0.0880573734436609	-0.6477257202911091	-0.2460204019817692	0.42068067281647714	0.33351217272547995	-0.33277533262739767	0.22148986510191565	0.34290262897811086	0.9771150571028198	-0.4236667437056103	-0.029250128417692867	-0.2843206264682064	-0.46986419646419597	-0.17145417739320906	0.12171248728744892	0.04965249262587037	0.09433819461980462	0.26626343517390616	0.10000315199776844	0.34561111486424567	0.03505032197770719	0.11803724634892505	-0.26862293172041773	-0.8762971630326672	0.005309720505543422	0.5678459264877124	-0.4116483652480811	0.08839010008325601	0.14223119429589476	0.025539408498244997	0.07904497826684534	0.028415582645095073	-0.5358270868147322	-0.1135406439527797	-0.046879515374128405	-0.5502321924025578	-0.3375026377602756	0.11904344121094013
0.05770730072692246	-0.09433995909939337	-0.12177960970328305	0.17540274931432004	0.5489565901950806	0.31230645542065927	0.03814464451120684	0.16246440603969234	0.6450016845898804	0.08855104128449234	0.5194343415857136	0.13365992714031824	0.09286942631078939	-0.7254281190046108	-0.23156272626224178	0.3471199867766185	0.32351236235442443	-0.30761818703619476	0.23501183362517925	0.31527831579089327	1.04948871650492	-0.44569925983409736	0.03479068822996251	-0.33873843837576734	-0.4726141794138655	-0.16658825604170488	0.15230679074313508	0.021387042143978706	0.06543853573749145	0.29525912128747817	0.08516257549643594	0.3214333295139264	0.05155491736927652	0.03605289517396977	-0.2649703762657919	-0.8377595272265387	-0.04238079566775255	0.4943230088003787	-0.4201699961320875	0.0308465003480906	0.15804337249783804	0.02066218721336801	0.15016397629777328	0.021903528129503892	-0.47214268121012093	-0.09777426276729476	0.016351953202603797	-0.516335332791299	-0.36078132984897426	0.11415305866409967
0.02465780403604231	-0.0682635444981192	-0.17741037114529812	0.2510819564387435	0.5534682188637594	0.2877456839714364	0.13194318155989265	0.12132562285760747	0.7382389147205025	0.04730996238870921	0.6169760625266352	0.16201902123104978	0.08479395412825455	-0.7505392501379535	-0.24695106396530025	0.42822840072150364	0.30310071507727676	-0.3136551502019298	0.2508945305499103	0.2767439867615401	1.0532510977781715	-0.4239195112468459	0.09044456876286158	-0.40443371671373196	-0.4607048158960561	-0.15615439876190157	0.1598978089124233	-0.0001528303957373911	0.13336766826914637	0.26632235557005396	0.04201538194885292	0.3137071439594156	0.03959198263382354	-0.04540713175398902	-0.28088411420448905	-0.7950030484575799	-0.10314584529120736	0.43141043690023206	-0.39374565512512255	-0.018916567728699527	0.15273106745005308	0.001143291377081999	0.2110840355141733	-0.028608171049627956	-0.4055604479129481	-0.08982482208643491	0.0594314829594285	-0.4543059288254424	-0.3503893144758184	0.11181949269209616
0.03852793454592541	-0.06458716878807563	-0.1815442823645641	0.3277744957548457	0.5596802407925027	0.28595937842390173	0.23823887061394222	0.15275791620591322	0.8014193425359524	-0.0020458356683910163	0.6945641071153813	0.18776692353731608	0.09083206432760212	-0.786092215261087	-0.23644300069955002	0.5223003301200684	0.32751812842725736	-0.25214051798146464	0.22192240256779389	0.3177923430527728	1.132391930723791	-0.38708734037789877	0.1456262361762417	-0.47821369719784	-0.491967259019438	-0.15660760387970046	0.16210342887080284	-0.017025175453429364	0.14593348351822072	0.21047267123079388	0.008008992799815423	0.29114212282819424	0.032627921754378224	-0.11241032281545307	-0.28024265840152623	-0.7319563663149772	-0.11213971621178662	0.3687149231051723	-0.4237655215659356	-0.06322405990752114	0.1464552160915073	-0.016142581141046893	0.2529156323132183	-0.05291193360658976	-0.3595006322006521	-0.08127898813921036	0.13691065702207417	-0.4171325194684862	-0.3520606156945675	0.09323089414424332
0.04204537580627274	0.03729225692256225	-0.1998547936186122	0.3754863084292358	0.5582181540359478	0.27274875006481936	0.27195783422777653	0.1584376206915261	0.8275244810666113	-0.012861740575291014	0.7309467841679307	0.21195683838726959	0.06076791099397959	-0.8380818823155181	-0.2345804828107642	0.6129794091473706	0.31029601830406894	-0.22060558174020958	0.1751916065105316	0.3276786702978157	1.2043222847704342	-0.37273105866276585	0.1995392120005636	-0.5175564701970524	-0.5478096852429482	-0.15903744911925857	0.15476994157236407	-0.03606703441963176	0.09902108458590002	0.217586966505198	-0.026396060151888813	0.2693557582602736	-0.04979448546644623	-0.16458731531682141	-0.33651681541590545	-0.7141972984248052	-0.1390241446317243	0.3490954798470135	-0.4391105570695375	-0.08847860170780178	0.13805038433742767	-0.05302320260597817	0.2835402815283617	-0.1029786521804994	-0.30805540417788013	-0.08587888135417629	0.19847835094721453	-0.3836903023674337	-0.34677263420639404	0.09138517208213504
0.08639403799942003	0.16369319625627515	-0.15264263339944478	0.4402078415542855	0.5699101600915951	0.26208737808566923	0.26623927273992815	0.16007541275838783	0.8658738159693142	-0.027966056901418002	0.7435153216502943	0.18569761973728913	0.0801573953091065	-0.9041197346193719	-0.2788858434432904	0.681265267900413	0.2732360153799276	-0.2044761949348835	0.18367288784602076	0.28274395428629473	1.2382213099674382	-0.34066200014920933	0.20802925840926917	-0.5885867797817159	-0.6243269819557418	-0.17055676336738912	0.17164822364685364	-0.08230451389677798	0.060313941226599055	0.2278720012374163	-0.036116110469421744	0.26082738023431346	-0.06390858255695711	-0.2434564665796554	-0.3925657084165294	-0.6628122601016344	-0.14347302783412402	0.3525894036729948	-0.4351854365878073	-0.13691832893327144	0.08818453193125649	-0.08161693002006135	0.3202322156320205	-0.1641162157512665	-0.2798923259623848	-0.07678338538553882	0.27884942170118615	-0.3183740884186884	-0.33527601142766106	0.07494180052035629
0.1012787290761378	0.25793483092830566	-0.1510306938604889	0.4807195271785886	0.606244408184966	0.280930073381137	0.3174219241725582	0.19997306142591953	0.9354616133315827	-0.052961624303188334	0.698373740452393	0.15545192577803726	0.13200430923413656	-0.9592344725128529	-0.3203889503984005	0.6807775104847302	0.24865182647896136	-0.20221337546602408	0.19912895897866695	0.2703274640824172	1.2807699023441945	-0.35095818606944296	0.1857864202772166	-0.5779344981300636	-0.6426422497563522	-0.17681651225922798	0.1546774625096429	-0.1378147602868705	0.07503704101041046	0.25509048377415816	-0.06607822725173258	0.20636011334336204	-0.10837185095664606	-0.28596870424980636	-0.4141120443622032	-0.6153404128042268	-0.10716711738968702	0.2997955350214639	-0.4226516136341999	-0.19797351874514577	0.07136352251885736	-0.09208080711592428	0.3398668421680014	-0.21594202286922	-0.1973902353673938	-0.0738327631814273	0.3188303741790536	-0.2357340339857507	-0.3189487156508707	0.0629910028180645
0.12875380392718666	0.1626777015354136	-0.06629051600529907	0.5526018353805688	0.619984642656471	0.26678535392710695	0.4428782020009917	0.24936033931148888	0.9126086931592388	-0.09647493618338596	0.7032677823976383	0.1652547598619508	0.15563349682352076	-0.9790872898618634	-0.3659752696481564	0.7807666387926783	0.28195750813738163	-0.16702423191567903	0.2001398551973253	0.3113986959369438	1.3492250912739376	-0.3400987935258525	0.16384195124094242	-0.6001828737047152	-0.6103729981820696	-0.2280552005837473	0.14168694108174923	-0.18490450335711386	0.08541735359153899	0.2743218270284459	-0.1392856136778479	0.16681855540736537	-0.11147048609733598	-0.3149034182618954	-0.4459533489586557	-0.5270106315689136	-0.0923972570881283	0.24688720676807016	-0.3949161244279072	-0.2609092668645004	0.04031608735708637	-0.15371464418596115	0.35006405223895404	-0.25869856388898194	-0.1844391196522206	-0.13474366408981872	0.35019933639077994	-0.16003651204693226	-0.2810977067278541	0.0675736119000934
0.14563335050903145	0.1075934118441653	-0.0025810130078320003	0.589605379459351	0.6302080271721588	0.28455403172068994	0.5032843175203625	0.26834295931880525	0.9234015636804032	-0.14060059124541277	0.6894889548336902	0.193840374459178	0.24843697929324096	-1.0445154119031552	-0.3632053712494493	0.8079605013183346	0.3032190618478546	-0.11259705633286302	0.20649687508307996	0.3230697169414933	1.4205238705265097	-0.3073652689346035	0.1386081173222607	-0.5961902311162317	-0.5412618641985987	-0.2545365143257309	0.11221387516756627	-0.1974488832949637	0.10570239594731601	0.3115855519875022	-0.184864440377579	0.07940040098525	-0.12285074581302753	-0.37031523838857916	-0.5132820842217746	-0.4874611755879001	-0.09241777378250825	0.18205740688397534	-0.36771291251133087	-0.305921479207058	-0.018763705438271126	-0.1683075656626183	0.30302505841031924	-0.3203296343215239	-0.16257866893077605	-0.17425863600243768	0.3541640259490011	-0.10385247921154739	-0.2766973031512923	0.04896388263674599
0.1251186676818466	0.07836206218778827	0.02348138569765914	0.6045429654924112	0.6042320358415292	0.31041125652164403	0.49949480811562774	0.28267145252629694	0.9739061427255798	-0.1611731344176597	0.6446137354329756	0.20098734336848265	0.24571985730127754	-1.093947463749561	-0.37634149501314534	0.8406761366745732	0.2966308275255293	-0.09591241461639373	0.22289782874369254	0.32777241584124944	1.4269508959309367	-0.30930967760186723	0.06816251487521867	-0.5758467417773557	-0.49778439068638064	-0.2517491074163657	0.08228728646978048	-0.22406584580834052	0.13290863680044934	0.39123016979896275	-0.2184314849937751	0.03958010889097119	-0.15311322400608113	-0.4374034164152338	-0.48130268642478813	-0.4460815125388858	-0.09601683390716798	0.10053915982631356	-0.36373318582697733	-0.37309971828531113	-0.040651516643372694	-0.2189803387380048	0.2786761373402646	-0.324864349578702	-0.16972495399873172	-0.21938677129494963	0.39677451954667015	-0.06742875118536273	-0.26770783704211176	0.03410990837085935
0.1196778817933297	0.030054310083646417	0.1352989142812448	0.6142217381300151	0.5975601640458051	0.27933342719791066	0.49603615723198236	0.31527825373299184	0.9532005605863653	-0.16149415136825035	0.5872424658199895	0.20084010206420794	0.23929261892509	-1.088768821386203	-0.3636495101306215	0.7784741789389698	0.28929508419181305	-0.07266833868420874	0.2200020938639292	0.31491183698665937	1.4718182700516391	-0.2772363717744099	-0.024393948161864416	-0.5268851823295628	-0.5041073282470461	-0.2199511708103755	0.020201189023513172	-0.19203398755991913	0.1832986318687025	0.3726214644053624	-0.22957115705329936	-0.011069288669272103	-0.1583427072732982	-0.48256960114043246	-0.49128125730906075	-0.39822177429267264	-0.08324465174260907	0.031439483043298015	-0.3697404807704895	-0.3715611287436117	-0.09481669237433965	-0.24709217868951674	0.24571834338216042	-0.33553343193357865	-0.2662765480405994	-0.3104232257133736	0.44132732586894896	-0.024926060628652973	-0.26324229389114595	-0.018414619261192068
0.05811297597266254	-0.03693109573212885	0.24207316050125033	0.5726091036367563	0.5743015913637795	0.2467742776537185	0.480946333942838	0.31464505309407687	0.9500856719859831	-0.19366326445171989	0.5882102838963659	0.15671733465947732	0.2072592562347133	-1.0448227159554866	-0.3643629977526333	0.7217515803456288	0.2902607510423427	-0.13537295764580826	0.2273404515993757	0.3045862760793683	1.4614574359298562	-0.2555728715867968	-0.0941911789070056	-0.4885531917793676	-0.5259421317340492	-0.203908996585773	-0.004722657757329234	-0.16230733032296735	0.1848712564855496	0.42701869246749063	-0.2240722392227385	-0.04835534261181139	-0.20028586687158376	-0.5045549014831582	-0.4816563579931639	-0.39509671804570407	-0.06442976317013073	-0.0020344350906996212	-0.31403656028866483	-0.3607649561854193	-0.10901624728437798	-0.3005183472953791	0.20220702369297103	-0.34248036720428676	-0.340217030511393	-0.3868289536826224	0.4396358081213935	0.0003296272201629674	-0.24861477229172774	-0.041618901054456495
0.052369758667012656	-0.12291622154641266	0.2906743077441772	0.560053633782972	0.5644079150829622	0.25102024018927666	0.437070092744301	0.35424401673187284	0.9612031401168064	-0.18942061692322382	0.571689242093352	0.1233791925037196	0.21854597419944058	-1.03883272585608	-0.32411267286207635	0.6313829532038738	0.295066506826691	-0.15291954162283466	0.21775339168084518	0.3342936649053623	1.4956767597724243	-0.24232729154788787	-0.1172638192473913	-0.4240631170651281	-0.5432399655210999	-0.19417765908863385	-0.00572366114225655	-0.20574410952168068	0.11171582865062421	0.5037999160503451	-0.17648032252194326	-0.09111429615910424	-0.23040671769671106	-0.5522319513102654	-0.4796995526771462	-0.34360709286848357	-0.05597796491159142	-0.03898875539823056	-0.2968396020381468	-0.36411176967845904	-0.08277715456772107	-0.34875514735063995	0.15245283279126803	-0.2995394452000437	-0.3496684835457995	-0.46070364333917	0.4553647427429894	0.04202506511519492	-0.2635032618716199	-0.05890198887545221
0.023862245529889806	-0.1820274352871602	0.3661458779123331	0.5998254116739951	0.5096789620078106	0.23527972689561572	0.3364780990779129	0.3422691731828239	0.9807960391036801	-0.21580048620998257	0.5933743611599823	0.09864496202638975	0.2162223408277172	-0.9946485817308593	-0.3346522556613291	0.5537797695913429	0.2899658070870686	-0.2002753769365051	0.23984009466798034	0.28733007634539404	1.439307205652082	-0.25739285141148477	-0.14637347133176581	-0.3730794735706372	-0.5419154090799844	-0.15064403387865158	-0.04331133824627549	-0.2696409996025576	0.06090206652926886	0.5742289728317586	-0.1103053221144922	-0.1290136391846547	-0.26418842139581133	-0.6057412749418398	-0.5324699723157411	-0.3596500665417314	-0.08388066926838897	-0.06727101135260638	-0.2820882691429193	-0.30471824577544737	-0.0714342666887556	-0.3684720488805588	0.08005910246661588	-0.30906278176855234	-0.3847382014243862	-0.525469444536149	0.45810173679147403	0.10474991935813574	-0.24878427857417845	-0.0998560716841132
-0.011787416443364004	-0.28494755138055766	0.4051423808647933	0.5853535535996328	0.5069639015636527	0.2587123441103393	0.32263989607419113	0.3318194933557838	1.0602381829368777	-0.26973713811000505	0.5730156031199243	0.02616145830188122	0.20591499776906125	-0.9522178592460293	-0.33842146654267313	0.46485731871765124	0.30930415025982955	-0.2049004255625831	0.23900457810519046	0.23832182367302943	1.3876564174931554	-0.24864458333311776	-0.20529364498122193	-0.37700566513011485	-0.5494173474288954	-0.10009501360854259	-0.05925140714816499	-0.2523874686372812	0.05635498664288644	0.5818790326385763	-0.08237249815837532	-0.12453393025883833	-0.27413094874013033	-0.6763559892376645	-0.5369631974950717	-0.3102932979513736	-0.11653892741726617	-0.14899836957926718	-0.26966748901989374	-0.2659926447135252	-0.07175457130554905	-0.35511972999179653	0.050306636799076286	-0.31387829634668213	-0.3532981550250517	-0.5930536527076202	0.4717288341385955	0.18144740401361023	-0.2607179305415622	-0.11411838591615334
-0.019294568713965652	-0.36913370693529635	0.43495299008417465	0.5540707742940877	0.5009395415670326	0.2297115728146001	0.41287153478924843	0.36434407901239163	1.0729692757234102	-0.293531012712728	0.5896764179924101	0.04485488013469703	0.17550518270388413	-0.874448146311541	-0.3038445382903991	0.4147401626914748	0.34618810215411594	-0.22769651514191738	0.19601488628013677	0.19646382665847187	1.370184351940035	-0.26899255658620524	-0.21764019128158046	-0.37336902873804295	-0.5490170693835033	-0.049806998644379694	-0.08830268663606271	-0.2366056298375967	0.03196791881747793	0.5711555205396767	-0.02595595806174892	-0.15224690759278375	-0.2988184587229952	-0.7226362503602485	-0.5446359195432128	-0.2804998645786592	-0.18526877376424025	-0.25753878505523253	-0.2758652930176312	-0.24022137110417816	-0.049388332363467215	-0.3454337539632816	-0.012112999422290594	-0.2924233961601298	-0.34014658316006036	-0.6693238885611709	0.4724089280620789	0.21271095094921613	-0.25754073755793583	-0.13794832063340773
-0.024060470701196168	-0.42526854618135135	0.5028556081979719	0.5033582414861993	0.4458162569315579	0.21607700683110392	0.3903526120435038	0.36360724144627976	1.1136719432961413	-0.28943168429569177	0.6165260064636907	0.05733538057881982	0.1536094093547348	-0.8798511694115214	-0.2966037612133997	0.4733419323717576	0.3594833620193735	-0.31129990921873996	0.11813055461102137	0.13987193921096502	1.2998524836221954	-0.2847067336465829	-0.2466194194629138	-0.41347520984782504	-0.5559236851121768	0.014363382273594915	-0.080856131455281	-0.22952255830309412	-0.03653547747772682	0.52000302499099	0.039860968327634326	-0.12732201118956182	-0.3145319436654411	-0.7654826970877713	-0.556617853354761	-0.2624104389890535	-0.24883273243153478	-0.3066554403235193	-0.30566669469219304	-0.17482261116782896	-0.06391653678970499	-0.34735185744528285	-0.04040647034029003	-0.315863551069015	-0.4031545075763791	-0.7485618434157666	0.4786518821525217	0.2560185685138405	-0.24845909280573078	-0.1587244075983236
-0.03469920345856198	-0.362115071901253	0.47937449225856443	0.3968552607008961	0.38231322065148116	0.24181339255594256	0.3876064804656677	0.3255281792577554	1.173230922972289	-0.26640251314515834	0.5995877448072958	0.029680552844532537	0.14369864586353923	-0.8854867029849587	-0.2506763385272169	0.46685284523331694	0.37709456729359997	-0.3846710011349148	0.08387043442077648	0.04546123379873197	1.249135523908788	-0.30759382096836707	-0.25559906657347514	-0.43270811040700935	-0.5741322606192338	0.11820490340233217	-0.1015798590332764	-0.2782030206205032	-0.07403325105429041	0.4772322983547709	0.11147390465438223	-0.10671404394951642	-0.3546568367522693	-0.776202698650696	-0.5857493386988293	-0.22831897583828722	-0.2541281992336143	-0.3725557518041452	-0.3434867508502573	-0.08068443988157169	-0.06840192022047534	-0.34405580486094633	-0.06306826733676912	-0.3254278742385325	-0.40652758274283085	-0.7754992717176192	0.5100266130076581	0.2586730628791617	-0.23699268413776683	-0.20306583597343217
-0.012614260958185169	-0.3123393986256398	0.44272370701887215	0.37072237819715764	0.2968089750467042	0.22907210848918275	0.45785290080561786	0.2708172406891444	1.2360421210067518	-0.24463754157125597	0.5703725585472915	-0.04055782147010016	0.07816780501911845	-0.8468200486543432	-0.21243872687827223	0.3669619209267872	0.36557669055523007	-0.48538278719502237	0.028608107800781768	-0.046137605088709684	1.2289401679936145	-0.33159067904825995	-0.24841858563288105	-0.46265039897089794	-0.6015358778293838	0.13686497440636308	-0.13022129588527714	-0.3385637001089156	-0.1270077630951628	0.41790905112633236	0.17970398482886382	-0.10119357962986601	-0.4018816957685731	-0.7373852384496038	-0.5968490334899069	-0.18709380895117939	-0.268615145117933	-0.4020542922573207	-0.3425946719595977	-0.010709465797334356	-0.02855995045105115	-0.33989964817637713	-0.09077776867508384	-0.30725061029139666	-0.42591226782804154	-0.7816826132752455	0.5399429142704806	0.2901343701864966	-0.205059646517639	-0.2011594779451223
0.015623596580410359	-0.25977905697847403	0.4307952115123202	0.3858429018098425	0.29987657284949665	0.20696586188639438	0.4565370768184135	0.245051236958041	1.2879574512016005	-0.25920608551809377	0.5430099375635471	-0.07673612736017785	0.06000682043646943	-0.8421552056589043	-0.1789400293345637	0.2832899910339133	0.38888567400984697	-0.5769099286848203	-0.02875660707591221	-0.13361264533326117	1.2008666683971605	-0.3380667621909937	-0.23754686065339917	-0.5038961113983955	-0.6161816876211461	0.16920444295630022	-0.1314912051795189	-0.34858651553431613	-0.18833781289568258	0.33897147806864536	0.202921616391096	-0.10616359943800138	-0.4360868509919782	-0.6508896887831088	-0.6406787289951833	-0.17822174175293812	-0.2891653141045512	-0.38688916598191325	-0.30493357312551106	0.06447629446733019	-0.00832706836988561	-0.3062358586163133	-0.14416545443232603	-0.32080519633334403	-0.4140897093504405	-0.8256712470521377	0.5547990240095717	0.3215696848929471	-0.1815347350313504	-0.22230121816076953
0.059202027036327765	-0.2686610755294372	0.40165501407481174	0.4337222436137155	0.24697822569677413	0.23133071053731163	0.4378717662184656	0.19158918493859742	1.3222399525909787	-0.2694516160795422	0.5476809254872742	-0.09854069262016425	0.03712428978498612	-0.8009650810149666	-0.1788416501845406	0.3145531206947545	0.39540197150148093	-0.6489088150918021	-0.06160285195058711	-0.2094688414198776	1.1916998113860733	-0.4079660056118738	-0.23168595070674206	-0.5430336908881193	-0.6262352165648651	0.16004506054602638	-0.16833916353215356	-0.37619953903207487	-0.17076732195093747	0.31705309070166365	0.23787161426702247	-0.056711082903132384	-0.49469840733160664	-0.6496875480911787	-0.6420272369498274	-0.16198628320576666	-0.2838763262585916	-0.37373151878999533	-0.30770185454537524	0.11775142495337873	0.040888994097121684	-0.27868270387471716	-0.18438937372972083	-0.3353307772668138	-0.4038336324842581	-0.8466988825473006	0.5419555298602127	0.3712176046296204	-0.16910762006164198	-0.2035022311847321
0.15056223770332744	-0.27177876482347296	0.42241961082665835	0.4883915757800773	0.18322256321390099	0.24690181279277773	0.47149402702114285	0.16997239686525353	1.3996939360650138	-0.28338582785315075	0.5057875885224422	-0.11653630991082664	0.032203198235113306	-0.8223495407835321	-0.17351866957212866	0.33729827670433005	0.40807156370327125	-0.6647969753894087	-0.0773554920518651	-0.25491938710429907	1.1835615190396163	-0.44067927109764016	-0.20861202702422443	-0.57853891696225	-0.6095836498765566	0.1651008683982977	-0.1783173472737241	-0.42592046038958314	-0.1606947685419413	0.26964409567101877	0.2576099002908171	-0.03307585568672877	-0.4784513162453579	-0.6326633971198471	-0.6164362362390002	-0.14904134139573172	-0.3169384393389488	-0.38686709247734663	-0.3730883870533203	0.12360430000148873	0.03923016015695464	-0.25075792655124207	-0.23544875522601263	-0.33252583750035075	-0.4050512986231848	-0.8730963370126693	0.5890905557802105	0.4139400466664389	-0.1850551398291714	-0.20476823666088198
0.18367624316446324	-0.293837019083734	0.35802599375732214	0.5309840064264709	0.1417897208415975	0.23703115738436537	0.49477858319049084	0.10942930498441916	1.462047888428178	-0.2957164059239994	0.46826151224564716	-0.14964683436068243	0.00015473957929469095	-0.8196699795229939	-0.1655223788284474	0.33493142976649076	0.3953589910478607	-0.6972671825653045	-0.08930761559931136	-0.2865592041328954	1.1248551381812115	-0.5185399822423782	-0.24448942359113585	-0.647350904305183	-0.6340733884719054	0.21542802352243956	-0.22702116696736024	-0.41744854321404856	-0.15873187559153243	0.21277659574434976	0.23796855838107384	-0.019157138571510038	-0.502738263975502	-0.5897067903185402	-0.5691215095410345	-0.18139649771486951	-0.3260284147753079	-0.3842444849573591	-0.4024899647759921	0.09939523256131211	0.016274337838327275	-0.24558024941489295	-0.26843293737432666	-0.31440623665090933	-0.4095487321784538	-0.8950657210722541	0.6183641485903768	0.4405279693132168	-0.1954226766515685	-0.1878774451666757
0.31974947884080807	-0.2737177353260881	0.26539529772008635	0.5216271495462412	0.10320010874570007	0.24489407871055535	0.5404458529258193	0.02139548770165638	1.4425298965819948	-0.27904741101185665	0.3982578113708596	-0.17207420903637438	-0.025175710879685086	-0.894573147249759	-0.15934359512457288	0.33385444834229777	0.3494114012375211	-0.7181594324775429	-0.08527654376754015	-0.3254680812428979	1.1741330096138427	-0.610329276410687	-0.2803087971938678	-0.6979451863015935	-0.6424297385031623	0.22481634396085076	-0.23813093953543724	-0.3717220213265156	-0.12847890144345173	0.1938987748669488	0.19249799561709469	0.03020369882376474	-0.5069041114037979	-0.571200535567649	-0.5205174557091632	-0.16968786578853937	-0.34661961715068623	-0.38740050743310334	-0.43273494195747275	0.0687191228066213	-0.008393263779869462	-0.23674287009251974	-0.2840354964188709	-0.2954295214174879	-0.3650840124542767	-0.9309063063772418	0.6318041670836362	0.45574058359109965	-0.22362329859491883	-0.1543319749557454
0.43212286273978384	-0.274828535376739	0.15287269967197697	0.6022026182980784	0.022919584316005492	0.2557562421779433	0.5796013464516132	-0.032096692792742174	1.4025841032433244	-0.2537477927848398	0.4243947395334147	-0.15272871517028153	-0.036186244430956714	-0.9180745904899388	-0.12549866028102602	0.36842144119371445	0.31039387562318815	-0.7604842092103297	-0.07620508033168413	-0.33901335626474405	1.1545481759996044	-0.6724588677853504	-0.2738096062487104	-0.6820214691145953	-0.6014354444289036	0.2677882688767884	-0.2405532539765765	-0.37436455684496317	-0.13151193821760193	0.1530326842922514	0.1964074943801552	0.07208027761985843	-0.5129597543172514	-0.5321666919826674	-0.517773743624298	-0.17871901399324103	-0.35052966716910583	-0.3595074734305542	-0.41036138229120167	0.025646712768456887	0.0028232550322486115	-0.24129281765440752	-0.29314118860112304	-0.2537908928762456	-0.37354375961793795	-0.934178918256935	0.660451949487499	0.4427780279289871	-0.21524661562042247	-0.16693966229188859
0.4944572106984143	-0.22937117945779795	0.10529359677154897	0.7014188070544088	-0.03715281853104394	0.2971132190354078	0.5588069498555048	-0.07201371919056845	1.4453482777504767	-0.23864124407379914	0.4788859573339659	-0.17907673319086712	0.0017250097615588045	-0.9396873332688074	-0.061008285907218095	0.36836858721288446	0.27754464516175753	-0.7199398377236831	-0.06397973892708964	-0.2958055296633101	1.1587075471434145	-0.6930630878861291	-0.2580272237077482	-0.5988965531022232	-0.5840502772501313	0.3141263716365614	-0.21712124349042958	-0.364897173643734	-0.11997798254136549	0.15038263670737131	0.18184749465601707	0.14317301428775733	-0.5157965934141988	-0.4844712752123409	-0.49659113901657526	-0.16373561099592773	-0.31123155882324915	-0.3216512589047391	-0.38814699304628447	0.020459691662873355	0.03544198385795127	-0.23975493785662758	-0.27041620602697225	-0.22055299082029226	-0.38567858803257143	-0.8841593893617403	0.6616425275643849	0.4617826890695813	-0.2056277742208134	-0.14336697106761104
0.5971308890430728	-0.14636308541634327	0.02133053705826951	0.7968140325146923	-0.022650315781427788	0.34275271880296093	0.6025709344392446	-0.11836392584693503	1.4665953760942672	-0.2589991434365934	0.525094204158827	-0.2048889085339384	0.0006944134444083428	-0.8483643734633597	0.007025433236266842	0.35768518270442934	0.2730368844770482	-0.6787718478523914	-0.07822490221106991	-0.2753441807801741	1.2448769052973385	-0.7043742084451308	-0.20001371991752684	-0.5624924211161906	-0.5646287864877099	0.33385776297373804	-0.20353273629042654	-0.3550725796028213	-0.017512825291821955	0.13589095973855425	0.14942152676748716	0.1794772142191588	-0.5170941289971194	-0.47067180957097	-0.4826305067265726	-0.11304657827513245	-0.2632818844051533	-0.28711307997319313	-0.3822690881658172	0.007667306798671269	0.1141812430520988	-0.23997621596666824	-0.25417821486744063	-0.16529929457658793	-0.3719234705372897	-0.839320189937405	0.6626479345185731	0.4778219934584874	-0.19775305516794292	-0.13427157613736135
0.6472971100577068	-0.07516671767285432	-0.013596546548310698	0.9200689443372532	-0.025366853654877185	0.3209185041158428	0.5590766027692302	-0.0889951408591028	1.5314680810631511	-0.2904120361305452	0.5642777345400269	-0.2286084913650724	0.008345611724343963	-0.8279424745359585	0.04169229961197831	0.3681636491648083	0.25014008011468614	-0.6983818351825162	-0.0758109687454625	-0.2506244358386619	1.2892781170700363	-0.718696849106875	-0.18040384328849637	-0.5268454674567586	-0.5337891825359148	0.33042386981689575	-0.19529493343401377	-0.33097934465961687	0.06348311811710758	0.12148423775953177	0.10984326982581824	0.1655782130479388	-0.49631496213723	-0.5011455486682412	-0.421033678518015	-0.11695162137714603	-0.24216156727997515	-0.2475376703663003	-0.37682937808352224	-0.05270138139065901	0.1850492702112877	-0.2108349476036417	-0.27524736362672597	-0.12856989782724365	-0.3148379445333263	-0.8448681005423353	0.6778637861837755	0.5296688530291916	-0.19464837605016247	-0.1336275486781588
0.6477485224685011	-0.08259615154219738	-0.03767005875405728	0.9859749189821742	-0.0334462467657264	0.32852199013156114	0.5189300554069594	-0.043377268205881656	1.5469801014478206	-0.33077433670504847	0.580374514757096	-0.23775352941446798	-0.016598332343384526	-0.7669379049008677	0.06729416009157975	0.43104292087697155	0.23060257552760222	-0.6911082002440417	-0.07736701981576202	-0.2390767029823519	1.3041682447150138	-0.7522626144931321	-0.1909823302693257	-0.49580816457310173	-0.5031977509722628	0.38568137333576785	-0.19006161948738323	-0.3090744973638798	0.1531096848298908	0.13668021899858068	0.07706396869924881	0.20285095872827905	-0.4854726003037634	-0.5263164393666109	-0.40097690900395067	-0.13254493969567077	-0.1827808546141603	-0.2009207179139076	-0.40455054980985894	-0.1041055891532356	0.23354403853404673	-0.19245820356891824	-0.2473789367306185	-0.10966614931322857	-0.2590767665292477	-0.8756523081542319	0.6693145517656409	0.55930885423245	-0.19996257724124078	-0.12758600150024732
0.6302060104648628	-0.1442992320677968	-0.09227341641811197	1.0379441468560393	-0.11467616157572173	0.3241382113851797	0.5647068441120606	-0.02277423105670252	1.5012883061920121	-0.3360899800423167	0.5876328632266612	-0.2520408269156291	0.00641639149725223	-0.7233137370487835	0.0685023014228882	0.5033202828989596	0.2223462093876154	-0.6608636570038716	-0.07002491802024649	-0.2109377610179099	1.2820781644176273	-0.8007785873520337	-0.20472020115291184	-0.4665437543773715	-0.49567543483195	0.4246626150473375	-0.2248123619982106	-0.2845932315428451	0.2266268328285233	0.18194341541602915	0.06841872093959639	0.2829522798831576	-0.4866485366313936	-0.6157607775087381	-0.38314340399176305	-0.1428519322436866	-0.10509493125730703	-0.15742879725873626	-0.4608021305482367	-0.17495533661421617	0.2912860588383901	-0.18186772060203352	-0.2186927276862876	-0.09309440921248839	-0.24077445134530512	-0.8745837583458863	0.6360960226307484	0.5763641387082943	-0.21290701923974567	-0.08965728591434524
0.6370122071602872	-0.1713856640721282	-0.16094314839429166	1.0520007320927565	-0.11269201665538324	0.3005144548277232	0.5798178837843457	0.012480687165843038	1.5092190997126247	-0.35744765298871356	0.6018822740361679	-0.27674141549793074	0.04011420166801124	-0.7262241828354117	0.0997123704146649	0.5232421554325418	0.21384277174743982	-0.7102845117218348	-0.06467682379521911	-0.19743946514914548	1.235055917249535	-0.796927844568419	-0.22627546545588526	-0.4578385397904536	-0.4685031055542101	0.4764206284157069	-0.18032037779704052	-0.27276231899419034	0.2705075151332766	0.22780266700380994	0.006850791213678925	0.2984782161082246	-0.4735673179211126	-0.6451976922648966	-0.39133546510833894	-0.1315191003760962	-0.0895313988310484	-0.09675241014602935	-0.4854822695318993	-0.22801724269224038	0.29578622792163073	-0.13353237161635415	-0.18608403188388964	-0.06951255105782303	-0.20478876238647842	-0.8826149787054117	0.6218204831490358	0.5831205048987106	-0.17253215907071748	-0.08473750411116474
0.6064630584860276	-0.26481556024560626	-0.24113727444322977	1.0603895757523127	-0.11734303509529513	0.3003977612409135	0.5810329314148301	0.02929608334410484	1.4317214204065198	-0.34743194645413117	0.6472819680645101	-0.2974914376560855	0.0745807055744873	-0.6839986549082758	0.13295138998349448	0.5792301815700903	0.19358117975015807	-0.7242129708360178	-0.07249599766585588	-0.22734562291462246	1.2276484471647884	-0.8035453923552371	-0.26849583161665785	-0.45950241125891755	-0.4763689330352957	0.5237576827177668	-0.15716421199367192	-0.21152905306642564	0.3732017920731939	0.23817402696759365	-0.001260489913788419	0.37567706688979197	-0.5290838155687363	-0.6694422005072249	-0.4216123785408034	-0.09910698718804468	-0.02878578607595351	-0.014374589270026088	-0.4807604312353099	-0.22172604303826765	0.3438382383455648	-0.08076287282233113	-0.16896584012842453	-0.05444803742512792	-0.1756160943148005	-0.8989181993146094	0.5699662058051308	0.5721586840886217	-0.11427592241386268	-0.07495214538368092
0.5897161049885412	-0.28928164341250506	-0.14983849208693326	1.0639701521198237	-0.12427349963518527	0.3619040373829421	0.5547909577555407	0.04799097484477256	1.3364754304530462	-0.3712226957179749	0.6913230474662524	-0.331025959465234	0.10174948309386218	-0.6314088506807471	0.1735501848075129	0.6232833220734671	0.21812883628259522	-0.7628062290447685	-0.08043636084925584	-0.27302492423198327	1.255493376835769	-0.7953173562290854	-0.27480058487181	-0.43982797476090985	-0.43632948404386285	0.5338186360232062	-0.14013213939913444	-0.16999061620969913	0.4437680659206279	0.30330572906278847	0.005095251343956772	0.4451615986506427	-0.5182672041658016	-0.6913960344642089	-0.44964122445825067	-0.04073065040037267	0.04405171845110019	0.029414689128015724	-0.47333039166032814	-0.16474789284083752	0.3680227615467757	-0.03879866986356396	-0.13353637180235947	-0.06510643272931174	-0.1685682489232101	-0.9065690159423635	0.5078971177101431	0.5796804639735027	-0.07850118621461612	-0.0850342528548488
0.49144530664385855	-0.3280457169749603	-0.07031733248410457	1.0789346274090137	-0.09686409219988665	0.4005384479960446	0.5401369628720732	0.13084275726837027	1.3844518934999166	-0.38763742198844675	0.7378339991591084	-0.3734782943248218	0.07987371810841566	-0.5233305032601028	0.22341396741634117	0.6436923158174075	0.24190731966160248	-0.8012250671597944	-0.11621538709279888	-0.2856578898038608	1.2544648121711393	-0.7816016741784659	-0.2865560215147761	-0.42925940583134475	-0.3966015241495716	0.544818474552052	-0.12285550347759762	-0.14969099101547007	0.5068348840637429	0.37064023182884853	0.035908096264843925	0.49445182832147205	-0.5173487721434918	-0.6822430589112234	-0.4571127372584531	0.026188037764344297	0.12789157029593304	0.11326218078081599	-0.48732143307342196	-0.12654266729622038	0.41160477746458035	-0.021813812618197974	-0.07928859289789222	-0.07141582200852753	-0.17729781099760408	-0.8672022162698354	0.4529381098676436	0.5788706804533177	-0.010764632174475295	-0.07417857745122955
0.45272440148627346	-0.3827268760758341	0.0751777630577937	1.0397684620338583	-0.072836830104752	0.4334533231398419	0.5307748606954987	0.1672738013018183	1.355629810553794	-0.4305987766987308	0.7532937252592662	-0.4587358052847432	0.11482598368898018	-0.43944332595264823	0.23898115459359195	0.6124174408274928	0.2712185753337461	-0.8408698889844501	-0.15620490446774055	-0.35284093458641624	1.2563730702989395	-0.8114949676001733	-0.33922838027880287	-0.4380953160944515	-0.3915347318731729	0.5462915485077787	-0.12414804909838503	-0.1252501941665433	0.5906500005003972	0.444375682003393	0.024012511667312553	0.5490908334071177	-0.5012375861072734	-0.6874314084791879	-0.4534515908160356	0.06767268065408438	0.14025773787697196	0.15334284946751722	-0.5623878472973565	-0.06711756458847598	0.4421712621148398	0.009714030392836092	-0.0688777749489354	-0.0819653503237853	-0.16164839066218623	-0.902186536995069	0.3893670767975275	0.6077609775252775	0.003344845451145026	-0.08139517615598829
0.38813895071341803	-0.4295908072068418	0.1354103144348593	0.9696159336361797	-0.08052078358330969	0.467318018992214	0.48720811531502656	0.12161246384661568	1.2928935196600218	-0.48958876670866147	0.7045629191943974	-0.5344864760960316	0.10562286772590086	-0.39407289062858736	0.2114002733434177	0.5942926362680387	0.263403669101436	-0.9246706176132037	-0.20177179048299387	-0.4434228818606153	1.2470287708457086	-0.8914173132758345	-0.43218823295469866	-0.47568323682181485	-0.39588102366786593	0.5289455265671407	-0.1422980604732708	-0.10549618732348243	0.6864212389886585	0.5104391485027857	-0.011440879647146013	0.5818331016058447	-0.47996629990832684	-0.6732867829237333	-0.47112505403952454	0.0583579794630652	0.12271596418207346	0.16287988443889456	-0.6433859468520491	0.014004646595114722	0.4623855195388134	0.013091008910137278	-0.07179492168552286	-0.09883491856251533	-0.1533774361795795	-0.9463090956812736	0.3562332826247251	0.6122580018653181	0.025050621659416118	-0.09936822777421819
0.29690254325215115	-0.5185560320919249	0.19803317402773218	0.8956816579586973	-0.1305819692845618	0.478233634734481	0.44815826474528525	0.09928349391846825	1.239718813162313	-0.5084436013090581	0.6711711438215071	-0.6026785021166543	0.09629630705821117	-0.3707714389145278	0.18739578461622936	0.5881469743952227	0.24567162833987805	-0.9838724064839525	-0.2168009402398654	-0.46768254524823816	1.184785571140506	-0.9545967475549391	-0.4754295602450173	-0.4672459029455764	-0.393917477910652	0.5251747408648281	-0.15332616026516832	-0.06650803793524566	0.6964494024688058	0.577493299802524	-0.013056614881335055	0.6640764368515376	-0.4642227727969269	-0.6387542959210947	-0.4688440082165333	0.05408752425011533	0.10395398708457511	0.17504328689852786	-0.7055223581356171	0.04803161840755446	0.43904480957539177	0.009464425445955322	-0.09407618980717003	-0.10524938034046079	-0.14358945319311203	-0.9746213914031978	0.3489628958507104	0.5965164381594376	0.05328340370711062	-0.09763183419662506
0.28382812022941384	-0.4838692739027657	0.23222708686318588	0.8869703396077908	-0.14183411196621104	0.5233447073013834	0.43348590671640963	0.07961111405069185	1.1645729059608054	-0.5152818427767187	0.6659900224279587	-0.6631765065521853	0.07117021788643	-0.3032986880594454	0.17334627491634247	0.5822000402277353	0.2440435377067652	-1.0325436253362565	-0.23490278097871387	-0.45358580065434956	1.1525166104120093	-0.9944030388913496	-0.48732283691856615	-0.4642401619675609	-0.4485394199848486	0.524211127143609	-0.1404350566734595	-0.009775822626494887	0.6680058542308751	0.6512671167466529	0.0016429959771103787	0.7848428783010414	-0.4392005072171452	-0.5638970533929579	-0.4686431315229608	0.06456867539339557	0.09721047358967569	0.20846622603057657	-0.7403431353181351	0.07507562580935534	0.4750593903547286	0.000881602439604684	-0.06704469089438071	-0.10665396414580733	-0.1468348522548309	-0.9731852604607812	0.31823828528097525	0.5845658838922854	0.06645733980053226	-0.07061942998054391
0.3292038573928634	-0.4168510041801664	0.3338358913206597	0.8607411240780186	-0.13646948097245126	0.5876378887149414	0.43027757988984866	0.1168313733285052	1.104817295040345	-0.5144653479945311	0.6490839821600062	-0.7344634441128832	0.08415988218307799	-0.24224241329808938	0.18010649849960075	0.594519422259487	0.2561929606467454	-1.1039570092121909	-0.2644175020871608	-0.3895763475959378	1.129701722850951	-1.005551946968774	-0.48658637116136133	-0.4223831519880769	-0.4835149878129399	0.5155100639526529	-0.10209560327728325	0.028535275556763884	0.6322972093107498	0.7072086072845617	0.000777077992320584	0.8917830211228207	-0.42664431117382345	-0.5291599655737782	-0.45901041717945973	0.09362401429073058	0.09102523014711626	0.20841179544892383	-0.7691877297740499	0.15481436146047645	0.4903343513982448	-0.007680610308672703	-0.04782387154705333	-0.11977331711228531	-0.11956706190163464	-0.9314719254091262	0.3240540800672719	0.6121296576983196	0.07495846394311174	-0.06608183850978602
0.41834618800722473	-0.3336198737577328	0.42226854156094074	0.8229614170891523	-0.11397361411490403	0.6418464248204149	0.43022450966802	0.14752467236429068	1.1009283659861604	-0.5422239382039941	0.6455421503379768	-0.7741382460459098	0.10003283448252305	-0.19572974994882938	0.16729582585853564	0.5840177604054839	0.26659685440700764	-1.1458456554498668	-0.27682709065831385	-0.3356207902814792	1.1587752158713507	-0.9853019179378842	-0.48752084865962386	-0.39668503354043166	-0.447007883405352	0.5348119416683222	-0.06410138229852218	0.05859758374432854	0.6385281361635864	0.7301005514297529	-0.002808112716548103	0.9586408962444379	-0.4101482992590979	-0.4764184217543024	-0.44695164806726106	0.11857801324137103	0.06201786377185871	0.18299773106184852	-0.7779102049350218	0.2344245281916452	0.45087618338370794	-0.007643438236076121	-0.013256131111356628	-0.09733982365860837	-0.08793713423082775	-0.9229306506077506	0.3232141888944173	0.6588605578007394	0.09047479250271531	-0.03668166344282413
0.4761901445302029	-0.2217086309427164	0.4801154295662659	0.8483394365991789	-0.12229693932541123	0.7161996518727458	0.4604736581910801	0.19044914103956775	1.1193617648577614	-0.5298091992218987	0.6243045454200897	-0.8235727914007003	0.10310736104570375	-0.13220610005830669	0.17237118710547691	0.5516761811543156	0.26659286757837086	-1.1287071656668364	-0.307563754739841	-0.2344581096180523	1.1885614861593445	-0.9843520323660648	-0.48172479859717693	-0.3575727625480832	-0.43507086431349745	0.5394478702636463	-0.05160817755232196	0.058242305047709254	0.6390872182414329	0.7129725292937645	0.022294704536592536	1.0571915352207983	-0.42123385960314497	-0.39245637358086827	-0.3656616431182711	0.16044876554031878	0.026593091359741722	0.14809312721005935	-0.8236417009592427	0.29112994007982385	0.4640629781361724	-0.06172598222151965	0.003908833962463561	-0.0838396123910652	-0.06828776616114035	-0.870856656614377	0.37129554037164164	0.662629302524763	0.11533534180021485	-0.03190979664810525
0.5392633339306988	-0.05374952868837259	0.4985906541368294	0.8923927242759288	-0.15494556957851247	0.7443581914674037	0.4693742601383774	0.21477744473403768	1.1574770149458062	-0.5515875651052833	0.5954303145849171	-0.8654060951614101	0.12044433221671547	-0.07132315128625491	0.12076523391759994	0.4974205910550779	0.27284550653200035	-1.1385324251837274	-0.3486429315339474	-0.1353298119149796	1.2241943345410242	-0.9871994781509994	-0.4901386394686648	-0.31412053851096333	-0.3968028276174906	0.5445672897391441	-0.05568726634590053	0.045346074789043164	0.5857758295453598	0.7387810330482718	0.003994519621838899	1.0777303463227752	-0.3372674279560295	-0.36228371373395435	-0.3465671612318904	0.1641113489627726	-0.00830904525869534	0.10435615625701386	-0.8691593004922129	0.3307165359032618	0.451279980868902	-0.11875774372515716	0.035893118390165554	-0.037640690135052515	-0.01966898540209625	-0.7979972317490654	0.41769582758239887	0.6995716855409638	0.12133726736275623	-0.05304786195670991
0.6020504798233646	0.0637477019158732	0.46888304004707626	0.925925122195854	-0.18487698006772196	0.7463459083894276	0.48714012778105137	0.2737497717652332	1.1710071172330379	-0.5388377451476408	0.5970534983639781	-0.8765959820782949	0.0986957514300608	-0.03455137601694459	0.09392961054650203	0.47113960160572954	0.22624670080937795	-1.147431207540455	-0.3494294797321493	-0.04443486067860623	1.2376724413964002	-0.992343848020479	-0.49999025509435213	-0.2695721320695809	-0.3840812635566676	0.5252856202582465	-0.03344360612820084	0.043615381201960526	0.5141885873343967	0.6875874302464589	-0.04448536452840922	1.0918389526236318	-0.32226494101216296	-0.35965758739969234	-0.3499823005819656	0.16389979113550526	-0.0836916997148889	0.06518553036336158	-0.9265004747517145	0.35181819497687666	0.4323415453683223	-0.14952984046947093	0.007842417093353534	-0.00870966950831958	0.013683869874479263	-0.7431564061186156	0.4639683422550795	0.7331248386065805	0.14918627899332523	-0.09009643730592723
0.685304808933006	0.14353885766468374	0.4479001356240998	0.8995112620718825	-0.22846561907314533	0.7172401826027629	0.5188230648447775	0.2945024632385751	1.1900116830524046	-0.5517174899072609	0.533427215131433	-0.8795835299194155	0.11210851258556735	-0.038648763381359474	0.09976128538767995	0.42073450557472986	0.21069466811690782	-1.147705967010131	-0.3550788722648429	0.001009259285788862	1.2096726255259211	-1.0107063242079923	-0.5016848345590679	-0.23185909651416772	-0.3935394698801492	0.5163042121261374	-0.05928780727125321	0.018735280995839897	0.480724076092329	0.620226892886752	-0.10858825706097253	1.0867579936631084	-0.32391296856621404	-0.33423621318134317	-0.3157499162366298	0.17519173928923198	-0.14868966733674335	-0.0005372916372357872	-0.9388188349483565	0.3487391265632802	0.44086389454122016	-0.18544263856570947	0.002494095048447145	0.01769427466996438	-0.0036531766345823946	-0.7081906069233932	0.5320742748903072	0.7390392953341397	0.16693896385341817	-0.1351801969036258
0.7324586342558053	0.23156154570205492	0.3586826853844136	0.9116097656346966	-0.24570352533177947	0.680988201482208	0.5024618388219304	0.3191282345713266	1.2196249726720712	-0.5430724677096933	0.49083889221446864	-0.7970940079172499	0.09338661767453668	-0.02355720770664125	0.11771452512950668	0.40267705721491953	0.18769175512401562	-1.149874587054187	-0.3504366318907385	0.09558186428393131	1.1697443166698043	-1.0159078291767938	-0.4725990776237702	-0.19850171825061502	-0.36047344666205705	0.49658242856373824	-0.05332956212324297	-0.018575933151668944	0.4808793583341394	0.5624342057163856	-0.14425231315979775	1.0651857196020842	-0.32045239681860144	-0.33112450645389463	-0.2686289024569327	0.22756978944497236	-0.17750914398452086	-0.03137021754835599	-0.9573409925064386	0.3594209946445128	0.4111550435457475	-0.21095391786476755	-0.021464562159517996	0.05221556233000042	-0.018346659070130285	-0.6108326118387969	0.5785413385187204	0.7481212924873715	0.2015012610462703	-0.14514746352971467
0.8492576475524887	0.2958571502906425	0.3244203504229023	0.9224517251947703	-0.2647641247425024	0.6328654296433156	0.4985656329579801	0.40949889365632686	1.2227788754082298	-0.575637192885645	0.4615556904926607	-0.7229919922659249	0.07458548412369445	0.040166433710001594	0.09578063096908973	0.40067180328296725	0.16009093030091232	-1.1411966556635913	-0.35661975003907287	0.1962871764752577	1.15126473894519	-0.9796904599040918	-0.44710531581681734	-0.18615156089299964	-0.3136746842626552	0.5008755262288125	-0.06760136788384359	-0.058957805664038854	0.40618987066441914	0.5152307469513724	-0.17528678470948464	1.0384597347471813	-0.32520192067229053	-0.34254705399134083	-0.24326401100220796	0.3052388901238353	-0.21228602078463793	-0.03222979136669755	-0.9747563755674495	0.32207712823223517	0.3844986290786919	-0.2238756909159804	-0.03189257030240018	0.07734492891301473	-0.02952508304614345	-0.5435921917589974	0.6297969472149119	0.7578139481775128	0.22927769735856468	-0.14713099460591764
0.9355137693766462	0.3081620542836803	0.3004361621415133	0.9716212981031644	-0.30619296811148333	0.543827551364051	0.4529055036329776	0.521238621289102	1.2115786973095606	-0.6246211872353676	0.4379185773901549	-0.6963802655810923	0.02323022399089163	0.08096600579642639	0.07487742555420547	0.35378433543167687	0.1288356278261889	-1.0915132264029692	-0.3506870898037824	0.266862001875297	1.1268845985194924	-0.9300064291765924	-0.43365816167565985	-0.16950609727572613	-0.32391932777859245	0.5005349111137789	-0.1298211220320757	-0.08367621848349015	0.32855287521728627	0.4512651206031957	-0.25653671095265473	0.9592029090860942	-0.3240917910004645	-0.32222931961264445	-0.21472373803895356	0.3902763599828582	-0.25740115190023405	-0.037202284165674726	-1.0018225392340276	0.26787926237285364	0.38638807751677307	-0.2192562818771812	-0.04691271563647733	0.10568832616780514	-0.04730642995864246	-0.47377029781554303	0.6676344699166271	0.7804295287936025	0.2508271662418592	-0.1663553520721274
0.9721157178613842	0.199305840247022	0.2696444189369889	0.9668426694181569	-0.33599830785452256	0.43268907519546324	0.42451848047821317	0.6264653831836748	1.2024166176638469	-0.6456949008207413	0.42296122596936475	-0.6709234543233886	-0.017974172286282557	0.13944073140451702	0.07298947713270738	0.3308954622705241	0.09476807541985213	-1.0771406575325426	-0.38546566378570174	0.2900894090391254	1.0906081453476644	-0.8964314709739473	-0.4098738683735556	-0.17845050960963144	-0.264093043336035	0.49340548133936607	-0.1996344423582121	-0.1230914602025683	0.31060779267965105	0.3992493727388553	-0.3195350897816448	0.8973676984237056	-0.3321516757569958	-0.31787649268810897	-0.21766753700077177	0.4712520505539077	-0.3079715640688697	-0.06081927349801118	-1.0214987522695007	0.2314076322367682	0.34519419675037455	-0.2331896137554387	-0.08281750957178224	0.11516798205900936	-0.08145084598197869	-0.4071832603252198	0.705558126039441	0.8228138846147068	0.2594820750872179	-0.18409229091287502
0.9635575046805009	0.1958901848644489	0.1375743697951135	0.9980134353337007	-0.41732539205253616	0.3322755093467854	0.37712789904828325	0.6577424630486484	1.2077053739096864	-0.687148123254874	0.41137394859781357	-0.6131280590892338	-0.07663865326616208	0.12964082143515143	0.04354641229182999	0.3129551246293489	0.06204494875502299	-1.0733015159650168	-0.40306235199891055	0.314074908372289	1.0421949298831061	-0.8485378750574538	-0.39089641593295943	-0.20821343231007092	-0.20164064380440022	0.4645434245571174	-0.2887070450602723	-0.14028694440639602	0.2252769829475358	0.36671572237287353	-0.38749733523464114	0.8258899586593712	-0.2864289251883948	-0.35030807862333824	-0.17606013743278098	0.5342514825984945	-0.3496787642653463	-0.0815439457884162	-1.0153900496121413	0.1815177496180663	0.2909301063206114	-0.2720029867072162	-0.13553889433657323	0.15193342118041558	-0.13877041892579958	-0.3814668282710367	0.7019716963353688	0.8319009320846893	0.26533383139820077	-0.21046618003031742
0.8681505232826744	0.1474181132261872	0.0634621311078301	1.073508179139809	-0.4895923002281653	0.22831451528199803	0.374039027774799	0.7314937495419166	1.1630232644877694	-0.7313100545717485	0.3915341051857262	-0.6028860239371177	-0.14346642244692434	0.15995335819498763	0.04628694021613703	0.2819551229656635	0.02439353234815093	-1.1028378914191772	-0.4170289769193287	0.32521089536868597	1.0040372860746527	-0.8098155215014546	-0.37836142276538	-0.19354034425490724	-0.21518372397002072	0.40966759964086535	-0.3607652974777237	-0.2047238566923709	0.12940496776950455	0.3235181654250255	-0.45823047953872004	0.7499768708432173	-0.2728627400364269	-0.3837300933080159	-0.18846268462096322	0.6210051252717769	-0.3850787006790031	-0.08171745349763165	-1.005680134484709	0.15761805999776043	0.26521690240787754	-0.3032816296157247	-0.18560460483051772	0.12494113724547222	-0.17675460437905094	-0.3331142370768613	0.7023418800887435	0.830590243784829	0.28742078811099053	-0.2597393336564947
0.7878975905981058	0.020696203069159914	-0.02352561533204369	1.0963051321878465	-0.5586108357623457	0.1136627619806014	0.3650218161961634	0.7070850508866434	1.0759249866498246	-0.8426329511596959	0.3926866525000884	-0.5837976103180343	-0.19681672342396517	0.18570982783822576	0.03271216961119751	0.29138596969323693	-0.002303451979736764	-1.1429294983600538	-0.4210462548455823	0.32184610277531284	0.9213506117851773	-0.8107444614156816	-0.35628261165760844	-0.22315959256255508	-0.21497019382726062	0.3494578111566226	-0.4391905911755435	-0.23420930236165524	0.01366969706892417	0.30861952665025744	-0.5242039000443489	0.6261899467731045	-0.25948682195450146	-0.44876906108331005	-0.21756965793696156	0.6547385775606721	-0.39203925920392246	-0.09636018733624714	-1.0013196294264535	0.12895368204713173	0.22435098891169653	-0.3221106952070928	-0.23932933075702945	0.12539668746126983	-0.2168337043351734	-0.31174324090995	0.640945567315095	0.8285953800685313	0.2347638714301603	-0.25665424919429486
0.6837711985842545	-0.08286716922713896	-0.047171623235815405	1.062877315346678	-0.5930609353275212	0.016539758982644964	0.34026598433193833	0.7036674325138461	0.9766137237484571	-0.915515451993047	0.3762450794780713	-0.5433815799748112	-0.265502289872836	0.14121024992383968	0.05520314764783717	0.3252400863217329	-0.02719896948121654	-1.173909096754006	-0.4191024570911786	0.3561917191101316	0.8558262306498255	-0.8091667879399095	-0.31520192145209497	-0.22630641219004177	-0.19817525482087534	0.28165817308582414	-0.5130792010324113	-0.29681780645948114	-0.10917918349346618	0.26641196938186945	-0.5614545307426574	0.5669561680479728	-0.3071923556740702	-0.44308584368671966	-0.20226998163531743	0.6969482284694793	-0.42074751377164016	-0.14074201063897895	-0.9907979464819758	0.10852408471526438	0.19091729422654058	-0.3442204599673339	-0.29291748594110456	0.09004985097203666	-0.2592537402286218	-0.312732005665939	0.5834923845232864	0.8291095319544466	0.17797658338647288	-0.2621610973975188
0.5986518017417339	-0.2117550299365793	-0.07702350010824979	1.0618261116015626	-0.6571212749836145	-0.08450952604534859	0.3265645026275736	0.6472854003314992	0.9195219980188046	-0.9708763654680134	0.36920747840044366	-0.5098801110002722	-0.3185070671070374	0.11635162841656574	0.0073413329851089336	0.3752232314057745	-0.04920457525651497	-1.2214907752555262	-0.4706105260047745	0.39404834886736834	0.8197633099083739	-0.8125557953383744	-0.31196188006419356	-0.23362238495180834	-0.1828016667647639	0.2430840475355564	-0.5639127691778649	-0.37080357005210784	-0.18761222733007107	0.2659036096848732	-0.5954422083231745	0.4913589542996089	-0.3429926070109883	-0.3910224212727445	-0.18768428570131573	0.7307059149367304	-0.41076884152082094	-0.19380233887142673	-0.9722488853801623	0.12258852861113553	0.1651336281242896	-0.3835954133795661	-0.32263521466743106	0.04345430995118981	-0.3311084834586386	-0.3065116210482901	0.5336561534515966	0.8500360723241183	0.13379382347410174	-0.2727319675053424
0.49324101925475816	-0.384789853053532	-0.12037025682476979	1.0930174976489135	-0.7198478369347001	-0.13632620522153582	0.3118020993422507	0.5908976503363872	0.823901472361878	-1.0306026629940308	0.4181452789109942	-0.49818196609376664	-0.35141459796736185	0.1602980590367558	-0.06613173832118527	0.4460026887729052	-0.06707435179404152	-1.2472832519573547	-0.5075173025522907	0.4583518571535656	0.772518056687994	-0.7754968760895121	-0.31755384465662545	-0.24664522919094084	-0.16857927836719994	0.1906872766831838	-0.6241235777827789	-0.4059565568341279	-0.30396813194292466	0.27755477546265805	-0.6139990058558318	0.4471974331411751	-0.3345750773859563	-0.38956296317177264	-0.23547089318838346	0.7407404367226931	-0.4093153956979011	-0.22294406189425642	-0.9692628583976916	0.14836735954127334	0.09243928770181122	-0.39054172055484204	-0.37301425993437104	0.05143178225299473	-0.37443842542856975	-0.3023343036641979	0.4716202787580608	0.8926602896902264	0.09113344506163785	-0.2596832913240962
0.397505236803921	-0.538406708184463	-0.11483574647157783	1.1186240758360437	-0.8079100098548532	-0.20400099527897703	0.2760567370266576	0.5520623917013887	0.7111584227954352	-1.0760773594213344	0.4491299525682474	-0.5344915313054438	-0.38022167410559016	0.11753466772067216	-0.12026844738653619	0.5125381672348857	-0.08487581626038222	-1.2835340051003201	-0.5548612377098172	0.5039714706715701	0.7796646262328089	-0.7561761360671422	-0.3090096820951865	-0.2475016946995519	-0.1943602411591571	0.14063331916663366	-0.7201110436176859	-0.4259995957856965	-0.4260181588043541	0.2641825860206492	-0.65838163700377	0.37072749313170655	-0.31842526570393953	-0.3186411258616335	-0.24839478724198596	0.7310402156024802	-0.386743792401843	-0.2555900753432776	-0.9622013440974865	0.14877909857221133	0.06783598392840753	-0.4276237827564183	-0.38966616632902956	0.04994244191484549	-0.425214636883058	-0.2948617211444756	0.4146576171173084	0.9286814630103454	0.058280160394603375	-0.28068354761860626
0.283778211596537	-0.6747969606363955	-0.16927778512824304	1.0990622930648386	-0.9159531922222349	-0.2792062719974664	0.2795587132278754	0.47287869612460226	0.5990801741026212	-1.098753065906556	0.44442026872750945	-0.5839057273003125	-0.43612017956877996	0.07159547600769363	-0.14985502161858796	0.5347737390922506	-0.08613850184435408	-1.3708726030095475	-0.6101816859359901	0.5155696811285319	0.7236618366178804	-0.7662234189199661	-0.3009541548897517	-0.22943882544209943	-0.2188806919972614	0.09471690376902431	-0.7753186553041178	-0.4308318384639482	-0.5210296034286754	0.21145431243545182	-0.713763506696716	0.3310834492543116	-0.32263259993698157	-0.2906834777814356	-0.2401187145786674	0.6872994886038277	-0.3825529876182233	-0.2947716727531707	-0.9104603688816482	0.14196374474053847	0.029591358212096696	-0.42412997597266955	-0.43804147894125317	0.03581155372828286	-0.46697452044448295	-0.28979408806006984	0.3565283376640159	0.9617364131587471	0.028987733634984757	-0.31269198795900033
0.1627231092729325	-0.8148131974745748	-0.16474906216331686	1.092880332230004	-0.9763684652102951	-0.33907708157977995	0.2800695013099868	0.343270960683357	0.4977648330746951	-1.1518229943638327	0.43345876441563036	-0.591820676292974	-0.4824907353540069	0.04671669275307104	-0.19875745845558915	0.5796356596930231	-0.09499902508003569	-1.4659448519662384	-0.6771207309269794	0.5175622255118254	0.695453300315456	-0.8100810658938216	-0.32853862867083194	-0.26416571788156734	-0.20669739274075077	0.03758370380638202	-0.8342147369632373	-0.45502334173214576	-0.5825314373032915	0.17930295952354522	-0.7389533801512771	0.3049122217736736	-0.3192335431067511	-0.2922869049935589	-0.21583771479817337	0.6254283213061469	-0.40724461333934736	-0.37237824809079834	-0.8761437001794448	0.12995597171700296	-0.02345414437037793	-0.46806374671856743	-0.4823832330207066	0.0005771226987161454	-0.4867293262717938	-0.31598253418292616	0.24815429064735034	0.9569802232074409	0.01093787814447359	-0.3336766258985796
0.10284883976833578	-0.9082584301379042	-0.19568015068983907	1.0644340673196813	-1.0727828803257633	-0.35610925702102125	0.2606886425826363	0.17739249988196495	0.3497812510007506	-1.2136863986154385	0.3922619259469179	-0.5837774430313332	-0.5745961329135735	-0.027489886602795888	-0.26143237933495456	0.5982621203075633	-0.11738252525540878	-1.4928851918663577	-0.7127839671864906	0.5225530108594313	0.6273256280289241	-0.8699814574768222	-0.3835983899386839	-0.2594746256591104	-0.20533528294119502	-0.024985422677239452	-0.8746998183649282	-0.46106767430513085	-0.6842302494614774	0.141471954471345	-0.7675743486461535	0.24363627234650692	-0.3257827359387356	-0.34013492680381074	-0.2362743861062416	0.5691678247822651	-0.432910998008725	-0.4164941811453479	-0.8688397876139365	0.1266585507134172	-0.0586342352091064	-0.5323014433091509	-0.538179533982612	0.006906550785181795	-0.5170994438032079	-0.3638286327679459	0.1605059771740747	0.9648765017498014	0.015940300438628534	-0.36543701001360324
0.061539538826876274	-1.1015376389511462	-0.19904587615963049	1.003390244223331	-1.0980818680956623	-0.4298188980209357	0.22598659956598827	0.04419534464426041	0.15720654046951948	-1.2564670864146563	0.35869407924986585	-0.5815399892572174	-0.6417444774774685	-0.10749527716667742	-0.2703188581157375	0.6112562062427476	-0.13107153530095714	-1.5220011345000741	-0.732721875277649	0.45857225935047047	0.5644615301511695	-0.9379796264687021	-0.423324870269707	-0.2704818752098461	-0.22715873308727447	-0.06155740850424	-0.9354362447472369	-0.44868517025571275	-0.7541749157885332	0.09082781861965457	-0.7828103971474354	0.21789025616559687	-0.3573355968173396	-0.3218222249798411	-0.22229425643088163	0.5521947302441698	-0.45103695758044343	-0.4628522651199525	-0.8598412181650673	0.10218632656713467	-0.06131054799207926	-0.5597012724522944	-0.5965836230183325	0.009807521335727803	-0.5308841087526911	-0.3824427704293256	0.1037897822797453	0.9315558912599922	0.019564098947708657	-0.3758360782171888
0.06622052164771987	-1.2314355170636435	-0.1829300537270467	0.8824469171548379	-1.1595581270967101	-0.45210406704158757	0.1496575007075288	-0.11724081547032532	0.018770747393227705	-1.337072813067008	0.3651755123013151	-0.6056618349032225	-0.6877351503297733	-0.22643739191880505	-0.30608206699256135	0.6375261028813045	-0.1740326751774099	-1.5434508331186374	-0.7746738220322328	0.3760184638834615	0.4836435052274089	-1.014900343046595	-0.46864334926419204	-0.322771437168899	-0.237235259824147	-0.07533119951245819	-0.9761964200791672	-0.460005407967398	-0.8189660598926995	0.025507023160078336	-0.8148554288480867	0.19730846184121004	-0.37607761850624927	-0.32530594201308305	-0.1514501305327321	0.502932802438296	-0.5048878811978389	-0.5253576656677027	-0.8610032647940618	0.10038005942207055	-0.07443228806739152	-0.5622780454318885	-0.6422776651501501	-0.00287201839069815	-0.6038927578257265	-0.38636363585941486	0.03906526525794373	0.897901713618938	0.009540766088967317	-0.39007634300697386
0.06391429586584031	-1.309927672122058	-0.20693496515888682	0.7689174565100165	-1.2303974521721617	-0.48458636489634344	0.030686368869791026	-0.2177035711686651	-0.08415260025485563	-1.3598660211321627	0.3432526437279261	-0.6039904503412412	-0.7586000829486349	-0.38062858223120555	-0.3350678598133073	0.651298806256306	-0.19906487377595616	-1.5734563329448294	-0.8183787278583822	0.35399368962478345	0.4215115829859237	-1.0702405158774178	-0.5148192370869606	-0.3110866986115032	-0.219989389405171	-0.0983983056658779	-1.0482328551728424	-0.49413989616463444	-0.8849238835394798	-0.05670063188381147	-0.8203941595558254	0.2170881129840076	-0.35119411913544607	-0.2995884788081948	-0.13284845264765557	0.4781019393128143	-0.5544130217791146	-0.5990352817340308	-0.8600230168640446	0.09306821660487781	-0.06378574738313544	-0.5699678676671592	-0.6725659873027485	-0.014839964957144411	-0.6237393162739783	-0.4003317189541081	-0.010999567246335546	0.9109080462930665	0.06368050222032584	-0.42517813635041346
0.08264865581877047	-1.4687655065837597	-0.2702179285527616	0.7471506187792533	-1.2908045637839913	-0.5464831693766994	-0.014640458392063915	-0.2962926927592551	-0.22508434607591968	-1.4132073629472477	0.3315867560841413	-0.6514520002994233	-0.8375842715693615	-0.43413525817889037	-0.3870799851715465	0.6228785356199135	-0.24318604856946427	-1.6015516257471796	-0.8446164308329758	0.26872409928706636	0.3357667784310715	-1.1296031858841133	-0.5555154925033807	-0.31495526466926504	-0.2614312671120045	-0.12274630368969328	-1.1167116104861017	-0.4705394755164155	-0.9693670597129362	-0.13686388620554965	-0.8785074151495758	0.19439124147729464	-0.3865337238817352	-0.32832574471521536	-0.09888805620451559	0.4337350535436741	-0.5869978517586318	-0.6028484233076737	-0.8575391005739876	0.09911906646727361	-0.06017878307557265	-0.5731531462483572	-0.6779990901739743	-0.03153328728833281	-0.6811204723328714	-0.4227057272077864	-0.05804075656686304	0.9105646703550672	0.13644574946788368	-0.4415388225037355
0.09798028987647264	-1.5869506883041877	-0.3204990801650047	0.668647027637513	-1.3732442658869153	-0.5864285102683605	-0.08600379693247531	-0.3490720316512236	-0.3940373238751984	-1.470426402005136	0.2530723483283029	-0.7340208931354304	-0.896273493925875	-0.5403193769171761	-0.3816273446599539	0.5861328657901859	-0.26584390764612953	-1.6310046637380444	-0.880671877090305	0.1645002056030686	0.24608505239737793	-1.1532368695343052	-0.5636932211366039	-0.34175112296716514	-0.3033323729036423	-0.14891794422622004	-1.1706014353413923	-0.4500764310755751	-1.0530990069148696	-0.19433182607621782	-0.9070972696148736	0.19594670623414612	-0.3528822029147691	-0.34141592752591066	-0.05764049154581956	0.3979365217699767	-0.6611719649332415	-0.595720258858816	-0.8736588515883674	0.07747516962692345	-0.04533466804765987	-0.5779501102068558	-0.7016328732455799	-0.04134012430049584	-0.6825838488804192	-0.45996107245902385	-0.08927862490036755	0.875097994453552	0.1886852300427416	-0.4511340047917688
0.06496312206121699	-1.6347107086279298	-0.35894516909557383	0.601780245488309	-1.447112321009952	-0.6439165029292195	-0.1606622007265225	-0.40118785293	-0.5552591825007678	-1.495540330455031	0.16702796441183035	-0.8058076038356763	-0.9658464382043992	-0.668933764770373	-0.3922854838863582	0.50174872850563	-0.29372223303217276	-1.678828997389512	-0.9168614099620565	0.10201760357857115	0.16015659491490697	-1.1971309386794189	-0.5476589401134531	-0.34520553817813526	-0.3522494067192587	-0.1897567392865698	-1.2079597916699552	-0.46183764509759506	-1.1172036747959422	-0.27369896992907533	-0.9332749561838177	0.19109849399252804	-0.3541082095239895	-0.40541877791413305	0.012499575189943827	0.35677640727730897	-0.7341587014162592	-0.599465448198358	-0.911510273016475	0.04720337653453694	-0.01597160169174653	-0.571571186261123	-0.7317972877024299	-0.10122049141338377	-0.6678272282006307	-0.49142060354979494	-0.12970469522681533	0.8377466497831728	0.22016300758704271	-0.4953910940502514
0.005984526290512948	-1.6938701227653525	-0.40332129471639	0.5388205628927091	-1.5132997326642859	-0.6823098036191548	-0.2243894849667865	-0.4514648633233536	-0.6625202310040438	-1.563707532064032	0.0777097770699091	-0.8579286217064315	-1.0314130181260546	-0.758742804982564	-0.3927869310102621	0.4021878153201458	-0.3452247667847005	-1.7420317014948985	-0.9525788562702523	0.006258525076000931	0.07177747685648965	-1.2257468960822775	-0.5907697526446503	-0.3858402126279786	-0.43166311536850904	-0.2409793992901413	-1.2549995569865346	-0.4784130763168403	-1.1655622943097999	-0.32969938086313205	-0.966833419020656	0.20095917693420376	-0.3827984808751141	-0.46151301661793837	0.03489988026368115	0.33220557033580606	-0.8263431247958455	-0.6122732404248309	-0.9255054431912306	0.005028263388115325	0.016674197601535205	-0.5752910924831405	-0.7465185116630695	-0.14773139334154559	-0.6857780841924946	-0.5149245676074717	-0.1464374786861872	0.7929934103993602	0.2417516349821011	-0.5056459221524177
-0.06936559087365012	-1.7954415041226934	-0.422493781840488	0.47487096290711667	-1.5462947064378378	-0.7197799903665094	-0.3247796596175464	-0.5239904486840519	-0.7514399243454077	-1.617723143418452	0.00397087682833408	-0.9144173738298316	-1.1049009782319905	-0.8089714084439803	-0.40132824702075787	0.31530223288916215	-0.38240591031060983	-1.7718285232428557	-0.9806592181134354	-0.060609730822150654	0.009153918750305606	-1.2783259657833523	-0.6373132782386962	-0.4439891459844789	-0.47565541922492793	-0.2777998400457033	-1.299721771966238	-0.5240124773283776	-1.2357066328075155	-0.33931162688584876	-0.9781435172846727	0.18570211689541966	-0.41039149776967854	-0.4922820129911124	0.0652692576663607	0.3334231740537314	-0.8837486197058764	-0.6244270709778628	-0.9340419908915631	-0.03153999249236593	0.04637613838850915	-0.5988747483238492	-0.7514936195793962	-0.16236605265615298	-0.6658475487691444	-0.5510330027310849	-0.16717740658851346	0.7669344599811075	0.2625680306741858	-0.5345709317387812
-0.09781798104311812	-1.903813523265478	-0.5293991555814505	0.3530561369198678	-1.6035195205920711	-0.7379887615699312	-0.42084539400064475	-0.5661063809344659	-0.8620807362196787	-1.6642246141248893	-0.042795022556618795	-0.9497493367505386	-1.1500702042627604	-0.9245969157572456	-0.41624271719172723	0.19637573531832955	-0.4090741325176177	-1.781478680449228	-1.001362412082719	-0.1434225542031123	-0.06432502661640922	-1.289573783910519	-0.6471802485419271	-0.4601196141269578	-0.5350871022925552	-0.3008889004962852	-1.3228893128080719	-0.5606143593441034	-1.28417416441446	-0.37026401824823596	-0.9852280809088338	0.18824202338105883	-0.44815879588335017	-0.5423733940389358	0.05081907763655562	0.3027035365833741	-0.9124380853008459	-0.5903417250701425	-0.9291926937268997	-0.03780582114082678	0.06784796601057222	-0.6168984926170241	-0.7493958000556024	-0.1844875429496573	-0.707055361475756	-0.588218108641587	-0.16495921752453196	0.7815079868848767	0.24019012876926568	-0.55903901406397
-0.15180720333609926	-2.0110791242118555	-0.539539207474516	0.2333537792344132	-1.7119841396648545	-0.7503366374101544	-0.5167374466817561	-0.5897900640727672	-0.9440762147885483	-1.7228116586578963	-0.07105353174711698	-0.9930156460069904	-1.1703904224618538	-0.9582556521980206	-0.4114574789236161	0.111421607001621	-0.4240799656186526	-1.7740411797121394	-1.0156919349517297	-0.1959560996757314	-0.11078547296768035	-1.2684818558091757	-0.6514209560824733	-0.4721878088663799	-0.5906221149772042	-0.3387360879802062	-1.3061099594431131	-0.5780732747608377	-1.346475182026683	-0.3795062989928152	-1.0178342951890582	0.215612559412676	-0.4345024842245203	-0.5474099980012991	0.10869463634458636	0.2896921407264211	-0.9544443973048622	-0.6095405737705754	-0.9147161898538994	-0.02018025972663589	0.046689061147652464	-0.6059527280585899	-0.7374048024324875	-0.2324092177773583	-0.7349699300501268	-0.5854498522714331	-0.1824324966827294	0.7664134679370646	0.22323856849569884	-0.5910433201339413
-0.2615466032671403	-2.060215046767962	-0.5682943652036888	0.14092407617348052	-1.7890377596371903	-0.7328803822872333	-0.5859872822936243	-0.6006656895342607	-0.9661326223648825	-1.7747402803280412	-0.10502168441446147	-1.0745690736523417	-1.1957913851542963	-0.9943419280574748	-0.4251788631162114	0.04641382065406406	-0.45020121934584534	-1.764128970995984	-1.0517069749186816	-0.2139201281690566	-0.10798895000450479	-1.2637444135208122	-0.6572299531363404	-0.47904368612458137	-0.6167304324324653	-0.3790340114095435	-1.2821713729939623	-0.6325737878980966	-1.38596901723655	-0.4168481277328116	-1.0389113445976812	0.18092494366452222	-0.43303327910471945	-0.5376139299224469	0.10743241239152027	0.21281084733745637	-1.0323734974814198	-0.6397060282169053	-0.9171448340120328	-0.014725628493766168	0.03855668904295127	-0.625069993758683	-0.720897570265774	-0.28568740682848237	-0.8060066753375184	-0.598845192668853	-0.19449391428541013	0.8052840687288743	0.21154273742731838	-0.6146268523339944
-0.35293452439896117	-2.1563178740297912	-0.6462098379422667	0.09190254523703686	-1.8683998628775018	-0.7591852553617139	-0.6518218654993613	-0.6520576734168275	-1.0384226167992912	-1.7643345761490346	-0.18956660504802678	-1.0973907023012512	-1.234008739713721	-0.9785247120729398	-0.4041456635040637	-0.010405676904131628	-0.4497415135948664	-1.7870380784822022	-1.0757310811997338	-0.21457983542509917	-0.1059510085189888	-1.2306849512244713	-0.6807514565836488	-0.504593587628624	-0.5916070900801741	-0.398602912585286	-1.2801087600191656	-0.6462069422340122	-1.4632883524121791	-0.43847465360259597	-1.0501650856297269	0.15624193724923488	-0.4460544134770922	-0.511217416568514	0.08219409944240245	0.18276387206091793	-1.0844678681120814	-0.679018334933796	-0.9338143762567265	-0.011503915650244582	0.05917763965853747	-0.6535936094912846	-0.7081251805466926	-0.2810043647028969	-0.776533867336322	-0.6446874041799555	-0.2139038960168283	0.8379919104929916	0.20503985166615313	-0.6615288640636583
-0.4255284931803871	-2.2703622034903965	-0.6871737896526253	0.07647294624209569	-1.9668137009527875	-0.7739359652835904	-0.666266564421142	-0.6254637178307022	-1.098865968905217	-1.8090950098612733	-0.2664293287746714	-1.153444025723171	-1.2518906973153812	-0.9580556606719005	-0.4396397624243925	-0.06698292705019057	-0.457574818227697	-1.7753440800211184	-1.085644859623242	-0.24155960120054823	-0.07698548471338504	-1.217309985204023	-0.7177473709961568	-0.5248524557352505	-0.6221097326955756	-0.43362750601420885	-1.2698571203528948	-0.6459135863663301	-1.4957293045030486	-0.4505149680433103	-1.0707743206701785	0.11923511036357795	-0.5058755247619899	-0.5151957657790349	0.061349910471509506	0.15125328340725405	-1.1023774305493919	-0.7035355816528045	-0.9072151622155074	-0.00039411427923668194	0.06636308285862949	-0.6876772226474953	-0.6893482161122843	-0.32374859799834443	-0.7912267277202025	-0.6513067140593869	-0.23050290521821215	0.8299454790794695	0.16695927388109816	-0.6728511607890023
-0.4833212002415457	-2.333182656848012	-0.7496737395255826	0.0079814789823511	-2.0087840576722327	-0.7616402632028528	-0.7061093224408136	-0.614741562233813	-1.112162563787	-1.8347756961930597	-0.3320356441270064	-1.1810970208250444	-1.2639412518130506	-0.9811359835440709	-0.44663853156802225	-0.08327728732539998	-0.455030265532179	-1.7559289926653452	-1.1372374950304516	-0.23375163739959576	-0.0765986150770264	-1.191372279218657	-0.7501447184824664	-0.5544936380739569	-0.5994321619784561	-0.44864706379001557	-1.255490219270726	-0.6670246056153034	-1.508604034052515	-0.44486272073843425	-1.073465438965925	0.11145544531097043	-0.4902249853164003	-0.4730814448148152	0.031461836231638896	0.1648055599259944	-1.1146798883952507	-0.7364981678244906	-0.9160666944748741	0.017317546611105843	0.05692865197540907	-0.6844674436220127	-0.6940664899979752	-0.3720537148096955	-0.7593543554120281	-0.6567263986873154	-0.24819154706371852	0.8325241046908932	0.11077471125793373	-0.7147045852236451
-0.5057577378869634	-2.390793085510464	-0.7952825353025323	-0.03015443511861702	-2.0187808556763867	-0.7666643121267783	-0.7254466656347429	-0.6009129378115249	-1.0861622172250363	-1.8661370207955053	-0.38723733745052363	-1.1763369366328589	-1.2850687039960138	-0.9444838780009596	-0.4767541325157926	-0.1316200830136568	-0.44911063864501644	-1.6876579528508304	-1.125683286246034	-0.2012037947343817	-0.048071374103517625	-1.1807516671716212	-0.7654791805483374	-0.5546835166978541	-0.5940786250659039	-0.4570480790109161	-1.2594150056675257	-0.6731479675521602	-1.4969999455890635	-0.4587227162508761	-1.0807662402097513	0.10932538401120535	-0.52794507430743	-0.46619848482529597	-0.0002808077982428464	0.18014664629628185	-1.1364721812526748	-0.747736202951634	-0.9480685929292927	0.0643694123590042	0.06806578675103721	-0.6989707227440618	-0.6667202517080355	-0.3939411469490148	-0.768125283922304	-0.6263810088633791	-0.2661201411674333	0.8273448281588754	0.053129772635403215	-0.7300430959830887
-0.508837175025946	-2.4411734546716386	-0.8171383131143303	-0.048850021290674096	-2.0337526126986663	-0.7622669940315244	-0.7678413887465415	-0.6334102209121788	-1.070625976864877	-1.9373393840951034	-0.4235775092160198	-1.197959619075862	-1.29630236529975	-0.9161273559234214	-0.4674976573928718	-0.08065775268291438	-0.44430915446277897	-1.621061955918147	-1.118749543170582	-0.211113825746633	-0.026060090280439062	-1.1814289101004447	-0.797400442174712	-0.5565418093410263	-0.5327219684890732	-0.4411522638129736	-1.2573665887407335	-0.6449182970610378	-1.5024257480446706	-0.4674196407706456	-1.095092200201464	0.10461413596805369	-0.5432236630897791	-0.4121897189565959	-0.06317997433028073	0.1817848767531271	-1.1185702855801063	-0.8014357850952107	-0.9075214896936379	0.1297347851317172	0.08478872165824503	-0.7266180467362358	-0.6623674914787617	-0.37229023920634857	-0.7614553349186564	-0.6357400804514085	-0.2592932139026912	0.8550809397489317	0.027011671079405813	-0.7131181278533869
-0.4518072506523342	-2.4473606328630346	-0.8462150369711903	-0.07456853733618733	-2.026177946369527	-0.7498936770264036	-0.7773448651947755	-0.6214841829792329	-1.1071652587410639	-1.9557851341600638	-0.4141371339791634	-1.2221951117319554	-1.317758230624869	-0.8434458826786948	-0.4975247887409249	-0.0434731827438576	-0.40660748570821703	-1.5233915190803136	-1.0911248354083667	-0.2235026139575078	-0.03367993490843947	-1.1748077550059304	-0.8034807581978975	-0.5573166387222065	-0.4734080399446177	-0.40135418398010564	-1.239476132993544	-0.6536810371118227	-1.5666888335156879	-0.45701676524613155	-1.0695663892690497	0.07032613775982446	-0.5374198021637501	-0.40408151058129993	-0.06587888579945592	0.1753020375496402	-1.1157056151316485	-0.8483936966890695	-0.9082127243073319	0.18886879603686135	0.06183991923396559	-0.7558849444366277	-0.6657251436875914	-0.3805370016975898	-0.7317741396088826	-0.6302815006104561	-0.29185326695960667	0.8822177052835947	0.006823831312033825	-0.709248450737608
-0.40378769677536824	-2.497922848975302	-0.869919820017189	-0.09872354888201737	-2.0627997249327064	-0.7099540184253795	-0.8036634226812088	-0.6039237432310445	-1.1602871728708057	-1.9777784787106385	-0.4274826737108719	-1.208797973775154	-1.3181942749648738	-0.8050777522846294	-0.5181856041674878	0.00553289777789942	-0.40072599812561577	-1.461222574070183	-1.0564368085633817	-0.18908088853882093	-0.025781610908739115	-1.1316643549559786	-0.7823259420681424	-0.5233135693076704	-0.42465271845933944	-0.34887135086473603	-1.2641956840835535	-0.6450570814835798	-1.5666904836989162	-0.46071641802750507	-1.058666890930804	0.06472077165632936	-0.5321938953452181	-0.3789982267366254	-0.06128660098831533	0.1789629704280546	-1.1200440321322023	-0.8700321361574959	-0.9129999568612093	0.22255690298313086	0.05936989811184965	-0.7896237651504869	-0.6909468641701485	-0.39574044698929195	-0.7365794887395124	-0.6302387586181222	-0.3009803446400533	0.9084083287458012	-0.01990869211007927	-0.6859704870581409
-0.37333449186102663	-2.4625941491395142	-0.8557137430873689	-0.05111143794383897	-2.058573424795949	-0.6735615297545269	-0.7768268928063728	-0.6198355993261906	-1.1787605222174418	-1.9710947182790062	-0.45365066504531626	-1.2333776205183427	-1.3282467528665713	-0.7035986374417433	-0.49191693840526673	0.100651450187594	-0.3913927509229984	-1.3873237807752719	-1.021445315797006	-0.16985085040651898	-0.04480868879233747	-1.0973855062934614	-0.7741836473061737	-0.487466873199723	-0.39887772344914996	-0.3195373254414378	-1.286570384744371	-0.6222685143631508	-1.5807896492039972	-0.4400312482543147	-1.0539566840959982	0.03813394439866266	-0.5187264201769566	-0.3010780573098619	-0.03650977650435812	0.20313296095999842	-1.1085688290002653	-0.8938531245253181	-0.9255420693027464	0.28014031360460445	0.055194651419653226	-0.8004954309239434	-0.7051366075279037	-0.3738857806427564	-0.7079728876851642	-0.6097069302340319	-0.2847723212697957	0.8953896495862528	-0.0016807751348376448	-0.6808314970498736
-0.38902814973332606	-2.478136586140139	-0.8635760349093179	0.007368162241412646	-2.0084530566867316	-0.6808077417464414	-0.757260997954058	-0.6272698555003235	-1.1619129543312225	-1.98443768290822	-0.49191214581079545	-1.2668011466842977	-1.3379970354819992	-0.6898057259289134	-0.4864248984767957	0.1480497256628734	-0.3589517839185544	-1.348718737605821	-0.9680178741945626	-0.14815747680365682	-0.045046882714672845	-1.0875002031926864	-0.7779145386670329	-0.47637370454507744	-0.4173996802768358	-0.2650568108230159	-1.327901621132364	-0.632014997986283	-1.558192040071673	-0.4448051705840575	-1.0432996040932483	0.044832929270838484	-0.5376486948795904	-0.2280014656686097	-0.0558004377538898	0.22696092208823035	-1.0780323209980858	-0.8938672392326982	-0.9482734327820598	0.3313725788239762	0.10541201406671138	-0.7759612275272914	-0.7260259885646685	-0.3697658638806021	-0.6158179548284476	-0.5841002026268388	-0.26591013923965695	0.8943025204545257	0.02585783219745913	-0.669400514948747
-0.3308689494277602	-2.503871216110444	-0.8538039975846052	0.03231323451510187	-2.004475362440372	-0.680137748023147	-0.7405505356327252	-0.6598866785876346	-1.1506032245392936	-1.9759082982491822	-0.5027341179398379	-1.2873409099735784	-1.3558596746635327	-0.6523390207550194	-0.47331563795188025	0.2080354050541743	-0.3207435743470123	-1.3022378359669895	-0.9261670269146343	-0.11834841880746742	-0.0941757325708938	-1.080419407278781	-0.7927975595847068	-0.45697727215669914	-0.3806039390096074	-0.19965038790727357	-1.334804369849245	-0.6271824018672272	-1.550951036064616	-0.44918857400909956	-1.048228322187121	0.11776292082519117	-0.5679955772616102	-0.17097321592018788	-0.05187274898702178	0.2321059560491475	-1.0415022386718968	-0.8302306658716496	-0.9815892097459373	0.39696108149303566	0.12628972828665744	-0.7363770677276045	-0.7482660585659904	-0.38224387636539137	-0.4898244998558365	-0.5170031106946655	-0.22149123769820694	0.8943163147734161	0.06782928586768637	-0.7062070057965381
-0.2946263430997337	-2.487402016937382	-0.8012761706269218	0.04513246078013718	-1.949408447414789	-0.6740458158883653	-0.7091832105582037	-0.6341549503165688	-1.14447833294115	-1.9674847286350539	-0.47775683484435627	-1.2885904320740271	-1.341199753561593	-0.5959414103891085	-0.4654430374987619	0.2655214500372794	-0.30208216518238573	-1.2564903842659543	-0.8699953863373298	-0.08288087175604122	-0.13474842816690408	-1.0716622605688901	-0.7692355116116356	-0.40734627050654	-0.3681012906507005	-0.1725818474140569	-1.3177440416591604	-0.6032929844545809	-1.4969982954058345	-0.4504587881307044	-1.040370527665257	0.16732670921900322	-0.5901395169396983	-0.08280900520399241	0.0020452603433491366	0.2601319318463795	-1.00763727494567	-0.7752604753975081	-0.9970853845635317	0.421977837592722	0.17115167934720055	-0.7258160525225602	-0.812999942202112	-0.43650449897548277	-0.44187831246216397	-0.46731141288067113	-0.1794165007389891	0.9472150196601733	0.11151181276850633	-0.7164393250930691
-0.2839935695821143	-2.4361146039478654	-0.7533324474672665	0.01974477322296276	-1.8847282977588076	-0.6864086723129954	-0.7102454929140802	-0.6678223429581004	-1.1649421834950944	-1.9132181302447857	-0.4768333427098327	-1.2768833620096611	-1.3541734525638933	-0.5150321556840053	-0.4175097069247912	0.32761920060327115	-0.29241542790068437	-1.2173953489166482	-0.82518982537876	-0.039195399965979136	-0.19041586660367602	-1.0257389062973576	-0.7199953548450069	-0.37575075302180155	-0.329591340459624	-0.12963812539419103	-1.308993679569511	-0.5853245252114512	-1.4562255681938094	-0.44381037505839915	-1.0468045401687782	0.17810270486082097	-0.5824830555948357	-0.021118878720412855	0.0934542711141408	0.30376760040697126	-1.0287845877213477	-0.7410712144046147	-1.0188174545348396	0.4573775427459359	0.20958481116392277	-0.7286716773866819	-0.8435161559765044	-0.4627556535608942	-0.3601270382297193	-0.43241599549949183	-0.0934984656354546	1.0110847795704914	0.17128214508946754	-0.7523815696771342
-0.3297501021653625	-2.40440531571696	-0.7066464051625647	-0.017767249710498922	-1.8735850714486488	-0.683496498361513	-0.7183940472389787	-0.6999633623403075	-1.169971885879379	-1.8682043208448413	-0.4874001430661875	-1.2941980492566312	-1.3414122561829878	-0.46905199009738263	-0.3603424663484755	0.36141638501167567	-0.2633084565142522	-1.167595261921893	-0.73176242244434	0.005181764886478949	-0.2008126403387406	-1.0155495420671978	-0.6728664889546574	-0.31877587436918003	-0.31354441195333677	-0.08240699592272613	-1.3386507936060592	-0.6110232061020062	-1.42260143472804	-0.45443248926625374	-1.0049153174392773	0.14730393584177104	-0.6085925615748593	0.0020602299598515153	0.16174203774344167	0.3658580542698815	-1.0522337656238598	-0.728986889889605	-0.9805391724252503	0.4865247795142298	0.23604544735876593	-0.7630552200967035	-0.8545657446764782	-0.4681543757625485	-0.3232191576739788	-0.39836487494021344	-0.028403391937875944	1.0592268384954004	0.2260199536682906	-0.7250486216942689
-0.39135821247419145	-2.4049486656431163	-0.6283521989847112	-0.0554001232333081	-1.8713135239129604	-0.7021637271049684	-0.7652090940382468	-0.7238080553160905	-1.2055484543169235	-1.823088826312078	-0.45512357477822263	-1.2934423858911217	-1.3188179839575391	-0.4244133936831324	-0.3041997300031643	0.41235620346169427	-0.22901744846511113	-1.1108499404258854	-0.6939697224621562	0.02336115495633309	-0.22994718558923383	-0.9865731331701253	-0.6283752886408792	-0.2613870655079491	-0.2803257008553842	-0.033910618236291934	-1.3902582511184465	-0.6335400950574251	-1.3647377598174986	-0.45512994232763104	-0.9512837437328384	0.08027206751436504	-0.6123063458893704	-0.016026204985500357	0.2299245883282297	0.3959355515115922	-1.0549305231262074	-0.7089158234396817	-0.9357580906983939	0.512122855525312	0.23998134197830218	-0.7688754097604773	-0.8702145476116575	-0.46415495256095307	-0.24350727983309026	-0.36577481815221263	0.05282516726480737	1.1040716219954858	0.28688566528845516	-0.7169827519719825
-0.44090333172625085	-2.4385311965629897	-0.5713331651103317	-0.09510709499579356	-1.8705435559552719	-0.7287297272628148	-0.7715867388103665	-0.7171365930646991	-1.2102873921500943	-1.7644973170092435	-0.45063818160376307	-1.2648128595172217	-1.3161051258168752	-0.425419855103201	-0.2552838018506868	0.4149637154548368	-0.21355516416708648	-1.0998061882073014	-0.6293999580940552	0.08529196897866233	-0.23228461382710014	-0.9799142642554676	-0.6053972181229095	-0.21153010440173703	-0.25310402821132166	0.01424223718554507	-1.4308604271660967	-0.6856576513843746	-1.301197454600604	-0.4611603763612699	-0.9459357568582855	-0.0018535881905853535	-0.6496058445150432	0.026285368631788382	0.27818584789078377	0.3978171717164637	-1.059680137875177	-0.6870777616811671	-0.935093493256711	0.5281448344390032	0.22671900658150324	-0.7861350900756381	-0.8426736095765671	-0.4954206827236636	-0.16433052193907846	-0.2612132301529816	0.12784305347249403	1.1167979869974565	0.3114016200921148	-0.7054738618415544
-0.47925699873446054	-2.521444642552791	-0.5561999058456807	-0.11467431604351944	-1.8988164384163604	-0.7303405275154462	-0.80487890195535	-0.8291099027738985	-1.1768212225377002	-1.7521747755240842	-0.4698731194611897	-1.2046500126096622	-1.301372070695884	-0.4247486640301732	-0.19854088105493167	0.4188638172254523	-0.21688782745205906	-1.078717930721681	-0.5855041524977719	0.14647210611256656	-0.172339098260223	-0.959047385608479	-0.6031530729434454	-0.15335461659106764	-0.1908322632448982	0.03347940423364058	-1.4591161592138235	-0.6813986896909185	-1.2067558182451155	-0.4491981657014956	-0.9672936481407822	-0.04876274794961536	-0.6696482629458215	0.07852770586548545	0.25232434191597647	0.4399373526586928	-1.05192547529515	-0.6713544521038257	-0.9093133722548405	0.5104724446263412	0.26388642951012653	-0.7702871756344669	-0.839650145110108	-0.49511991858273613	-0.10691017662513944	-0.2084347056526387	0.1813793273888717	1.1529896056578486	0.3487581418056621	-0.6812295813552552
-0.5026410554995653	-2.5170803157265658	-0.545763298523748	-0.10053026519276231	-1.8444101047566903	-0.726684748348326	-0.8199820403539138	-0.9294768379835908	-1.1322255185025696	-1.7474677919335377	-0.44131642902962165	-1.1702367459380472	-1.2656274739126903	-0.4521156345402579	-0.12448239410991413	0.45943665359484165	-0.18667967772337063	-1.0432811826054305	-0.5376328960378809	0.15365006376337637	-0.11682890690967959	-0.9052788352856798	-0.6370150204416156	-0.1169333526991195	-0.15061552746827012	0.015437164288813194	-1.46448927238319	-0.692948663925487	-1.179765421358282	-0.46824041559140184	-0.986159688689708	-0.09784485118660786	-0.5834137906006218	0.12853087013848055	0.22057968593217958	0.45639668261564736	-1.0584430891866652	-0.6521438964990365	-0.9489119257951716	0.5409072599243565	0.29754277001625296	-0.7339966454869917	-0.8042230678525003	-0.48978790236782405	-0.04627164700992998	-0.1381123029789551	0.2028840946652139	1.189039291037096	0.40798837897299983	-0.6726958959664555
-0.474574228141693	-2.5581098079327544	-0.5316322536903882	-0.14834329023573092	-1.7980259280288746	-0.7309774606386706	-0.8705706769545671	-0.9530423948801496	-1.1386277381834655	-1.7298053857347964	-0.45225884447617837	-1.1397631629480942	-1.2292177715222734	-0.4770012467738212	-0.050049970881071125	0.4419935022585217	-0.12860348394810067	-1.0418898616491994	-0.4848510092136685	0.18546737345847933	0.0033230999514819335	-0.8916035318083082	-0.6591852668370385	-0.06834726752264235	-0.09726253957579274	0.00981276575486834	-1.4678897263819417	-0.7057960015395395	-1.167113466544675	-0.5295779182230327	-0.981793343207946	-0.09753247669887768	-0.5270074725201687	0.1294621185175998	0.17258156001182332	0.45921911292295475	-1.046932143813466	-0.6628994221335602	-0.9958106626969292	0.5303948917522876	0.3260587863049676	-0.6994202386066459	-0.7865596303734338	-0.5240928653314179	0.017715075705035326	-0.08981385164173568	0.22031749443401888	1.24385521244514	0.434346185969147	-0.6650180964278597
-0.40513269718614386	-2.5208005099790407	-0.5666311537321519	-0.1941139403187268	-1.7805581678670044	-0.7014982533855897	-0.8963273660874791	-0.9857932095687989	-1.1900209812133558	-1.6634314477650498	-0.4203702017058686	-1.091298246743252	-1.1702910705869156	-0.4616978301572049	0.018372954805083847	0.46739832278491633	-0.08735591759938417	-0.9884288120614112	-0.5155791998960918	0.2344457822311658	0.07621570330937746	-0.8578434372654982	-0.6634407384906074	-0.035344338009508994	-0.004324527440142226	0.02563129331806984	-1.485855803384847	-0.6863322520664418	-1.1857819894097246	-0.5746986094963096	-0.9624730101564971	-0.1301013678150657	-0.4755854363850883	0.09960176601463366	0.13751264901492727	0.4696957447194604	-1.0406109502749887	-0.6742026933032158	-1.035671858753292	0.5807925318616167	0.35486909082390705	-0.7090203471474629	-0.7179957045419261	-0.5306407390828478	-0.005790235137919622	-0.04820266995175837	0.23536398105946693	1.2767993520318768	0.4395934940305267	-0.6576915261298534
-0.36523707689353807	-2.5370944349823743	-0.6112984753463735	-0.22189900144208216	-1.7514187163022452	-0.6559909831040198	-0.9070240811875276	-0.9566967684012907	-1.250991039757916	-1.616800498733618	-0.4142032237483903	-1.0204586737951462	-1.11312110398466	-0.4322333875439079	0.05018738697333708	0.43146544604001774	-0.06756411029996683	-0.9030061598231771	-0.5157611809210298	0.2869890805188472	0.1298968540562913	-0.8128110879949973	-0.6763679687131622	-0.04165692619072213	0.024692370404155776	-0.003880075319219642	-1.5091841986456156	-0.663295922942103	-1.164479774111844	-0.5895588815014932	-0.9289174333904391	-0.20489205158430052	-0.43267735093158777	0.034550003757383735	0.14484547278802307	0.5091981366161514	-1.0562549297397372	-0.7134325772456667	-1.0446925370549307	0.6020993317090529	0.396892372107512	-0.7715764061634041	-0.6546559348285046	-0.5072053287547098	-0.026443283572949595	-0.010450662749601936	0.25207533546529864	1.2579188169607693	0.4716742653376228	-0.6380638476157264
-0.31879225211957374	-2.601783749174714	-0.6722227511936638	-0.2579638385681077	-1.753011214605877	-0.6418595137186115	-0.9995077584970431	-0.9463544389380892	-1.285428973464227	-1.6078710706980441	-0.39229906590432684	-0.967794292313853	-1.0268544781264755	-0.44204386617115815	0.059585461212674426	0.42174700187971903	-0.021287708831902705	-0.8335535472746571	-0.5711981580904586	0.3102481879014723	0.17267073818458983	-0.7834697126508521	-0.7243256691945912	-0.034638295826322975	0.03993495837268439	-0.027719809648744147	-1.551367755290759	-0.6636566681898308	-1.1686085325497786	-0.5999823106525702	-0.9073803599729894	-0.2593381238354534	-0.3505921312927856	-0.0549431835227848	0.11017690182221593	0.5467632089964204	-1.0654228686147404	-0.7266676299673003	-1.0610597473972958	0.6344854337400203	0.40328409559713807	-0.8230530774477357	-0.5831402981935538	-0.4559846435862068	-0.0376510994902471	0.0734059917965865	0.24820276939426228	1.23985270531711	0.45719773235547867	-0.6141674889536785
-0.3034040052842802	-2.6625710221634846	-0.7766584970739896	-0.29952284561234355	-1.75270578451196	-0.6190506699585689	-1.0086761624115363	-0.9573329536128028	-1.225776203805673	-1.6494532580086414	-0.378757175554996	-0.8980389475426224	-0.9451899967018699	-0.4921788150642449	0.07585479375556303	0.44213336955223603	0.051667095494866866	-0.8023335009027385	-0.61943924886286	0.2965268481509031	0.22158122857450832	-0.796668851512288	-0.7676623385840071	-0.023831956808596642	0.04482999497869676	-0.019948050496199524	-1.5802125778305156	-0.6567542049063951	-1.2056171918173877	-0.58953832787493	-0.9103073562628049	-0.272801649093601	-0.3318472484449279	-0.10426474706745055	0.06846783622757066	0.5310897213959838	-1.0111426061717934	-0.7381133529316061	-1.0924974705485142	0.6454981235388673	0.43317809630603693	-0.861391347146891	-0.53067230401829	-0.411452173109551	-0.07509985397078787	0.14821003483977913	0.2004964729692925	1.1977078690331027	0.4595684031809263	-0.5559590744716294
-0.17698245858799577	-2.6830430451877083	-0.8878292668508723	-0.31484972160633923	-1.758787394893626	-0.6278453061490767	-1.0250800845764558	-0.9640864130692337	-1.1840900335658526	-1.6918510694713098	-0.3834040468051465	-0.8136984668023255	-0.8463490939763781	-0.5341396387600607	0.07293911751440678	0.42617554558089055	0.10576774986747897	-0.7828460450595773	-0.6928340643092057	0.31480081054016773	0.22203039855305348	-0.7981252729035523	-0.831235814269441	-0.04080448408425765	0.06852237970762465	-0.014918734930653089	-1.5616273574839554	-0.6245068549776451	-1.2282164511329408	-0.5842642672988164	-0.9386872425481483	-0.24865885954387953	-0.2647001396736622	-0.13863933380577909	0.03173540515271697	0.5150008468789747	-0.955124795680064	-0.7516008454155656	-1.1205990210911725	0.6227507229109129	0.5049037571200126	-0.8389042061077253	-0.4999655718972691	-0.36503584570801506	-0.04550356871361349	0.211573043848362	0.18312606212499524	1.208932568520294	0.5066115585649914	-0.5752354318724909
-0.08715585826974714	-2.676829575870853	-1.0186834565991778	-0.3128677719410404	-1.6874211673910409	-0.5866981607876818	-1.018677126464451	-0.9223627164912014	-1.1520997849397576	-1.7213136390854036	-0.3877527508192641	-0.7935766389051186	-0.7515940371077052	-0.5463161959955236	0.06270422353901177	0.4259391708332904	0.12595666360598864	-0.8133990573051382	-0.7363125530290707	0.3359621059660892	0.19469572116570177	-0.8398282633538214	-0.8795625040063397	-0.11384523580682666	0.11183988755733879	-0.010943482663450781	-1.5524545264657128	-0.6136963967195586	-1.3046644895638737	-0.5793862065944869	-1.0009307818034276	-0.15686990214161098	-0.21750818398526048	-0.12076052627197398	0.031109232994164054	0.5347562870834215	-0.8585316586260225	-0.7839625008858243	-1.1334954079204604	0.5954119125221947	0.5803008226779479	-0.8058919583310041	-0.506965686818934	-0.3112539325048931	-0.06701940281132089	0.2633958574001204	0.19006832729646334	1.23400653616819	0.5847588197586793	-0.5661740298323846
0.015073409770818951	-2.6529725704437586	-1.147140192217728	-0.32886990060301524	-1.6516034513076616	-0.6061858348133441	-1.051485409753941	-0.8413147626205317	-1.1725744658177937	-1.7554574082442909	-0.4002025283895511	-0.79592098036977	-0.6513174997893616	-0.5524395137790105	0.017118859426634797	0.4458616469462834	0.14967890422386942	-0.8157679547971004	-0.7807810500535244	0.31303526971015294	0.20120109191958352	-0.8622196484157264	-0.8905508654787019	-0.1648043495269385	0.13374134097779106	-0.02451818710612426	-1.523849944738339	-0.5906921128948219	-1.373099238236769	-0.5669361898642797	-0.9904155962494482	-0.043040207526442865	-0.13765609890537656	-0.08042207524466413	0.0492928069024278	0.566074574256944	-0.8003126227925235	-0.8037586745136986	-1.1427251880223883	0.5951089584249961	0.6741535195341	-0.7889825297229821	-0.5296478829895997	-0.2621325211456041	-0.11650983346930281	0.300989576757334	0.16489416556998723	1.2540837683039632	0.64697252112822	-0.5743221255997474
0.06127539552511487	-2.58755805937417	-1.2548987880841533	-0.3238349629243253	-1.5697180693100694	-0.6598951042005723	-1.042185317944091	-0.7450450172557463	-1.2003233635226354	-1.748305739934746	-0.44231833536586207	-0.838900756358273	-0.5654004407433714	-0.5859889865567344	0.0002911296936275815	0.4491615950271677	0.1639043156192491	-0.8694244394312353	-0.8059231031128427	0.30274854871057705	0.17629779703946377	-0.895631812312972	-0.9008883567069592	-0.2006068660835703	0.14825353068021874	-0.014386017499636222	-1.4932802113657373	-0.6217383531564964	-1.4627338908473724	-0.5571348504771817	-0.9752406496301902	0.05846268458182573	-0.08383927273081561	-0.053842779616550415	0.13520195042762304	0.533251017118636	-0.7508593986241797	-0.8267058676059117	-1.1486672751688167	0.6193660823282723	0.7216625850045626	-0.8049247851668817	-0.5166745268299076	-0.2398749177559127	-0.18808651960399367	0.32836696263360937	0.20383369727805029	1.2584708177216564	0.691172979340052	-0.6024258853347825
0.12995414379311726	-2.5836560181706014	-1.3327963960378597	-0.38781930745435517	-1.5390876927054695	-0.7246312459978813	-1.0092340801281972	-0.6436014367522999	-1.1847476876740335	-1.737116803508766	-0.5145365686986327	-0.8847892769940948	-0.45312357681968785	-0.651130941861464	-0.03212814321979168	0.40656131910424326	0.1759494199333932	-0.8696823441330539	-0.8407999192604174	0.266579884207383	0.15687025562393916	-0.9392511442493309	-0.8620874159073146	-0.24080947905771027	0.15505287189272715	0.02709820908014781	-1.481534346646693	-0.5805143136766763	-1.5039587682640314	-0.5599767319099849	-0.9406999165215775	0.16137149601171527	-0.09148757977267633	-0.03525199534131854	0.23170576336963672	0.5562315679777706	-0.6967911060289584	-0.8498788604329082	-1.124085160978156	0.6481041441566108	0.7703549852903853	-0.83024911225	-0.5027841910547204	-0.2397580648389963	-0.18368363790216874	0.3828500520355559	0.2565692730006691	1.255515299397409	0.7424073747175848	-0.6054688921113456
0.12210701689498013	-2.540880357048498	-1.4148832960439337	-0.4139849706804542	-1.5487691163800907	-0.7767830511786847	-0.974761700801051	-0.5726096075410351	-1.1356979613576104	-1.757163396795344	-0.5353042177966152	-0.9080739428327995	-0.33506829745864697	-0.7507153402377813	-0.09390141441350913	0.39168802945620307	0.15491748517734183	-0.8821726634914017	-0.9131872810528103	0.22203964886003305	0.08479569199931644	-1.0051545612983386	-0.85610488374038	-0.3234702761643705	0.1933730611791573	0.06252253920800903	-1.4760407718199815	-0.5546671876482581	-1.4792489245991107	-0.5057398221350494	-0.9350016827535343	0.2004276350839976	-0.10265182198779363	-0.0313798514205058	0.3480115260426701	0.58825841012819	-0.6662050340124609	-0.8461298043752098	-1.102273312676674	0.6758267719749884	0.8085098671417505	-0.8325711031821734	-0.4622450461710449	-0.207893155196781	-0.19848006988867045	0.46737702924751573	0.3037081912982406	1.241670249334216	0.7708467291042973	-0.594023394127401
0.13362622732488524	-2.5095632447723584	-1.5193101095318235	-0.4340839343213091	-1.552174306775992	-0.8386551893519574	-0.9702418795926452	-0.5130947166282189	-1.0776190219362733	-1.7947736132482315	-0.5790852376677847	-0.9150599018943033	-0.2054400425432143	-0.8062690839203068	-0.1610301289513027	0.39642792225555923	0.12127695059535457	-0.9408822342827939	-0.9186767628093946	0.13551061739714404	0.0841432150870608	-1.0477203266577952	-0.8913213818233412	-0.34786312508328365	0.22678783574152553	0.09839933516908045	-1.476317867756991	-0.5489514607725174	-1.373947432416265	-0.4851259049339447	-0.9666730055370852	0.22423632564019522	-0.0938066921579821	0.024834500161031964	0.47964272412429043	0.6286937261946843	-0.6459410189211428	-0.8314119601294652	-1.0629142273127248	0.6674001028842211	0.8250604746113019	-0.779341112336341	-0.4728397700224553	-0.19988820190748027	-0.19850744016203592	0.5565868476342307	0.3252966691654491	1.2509657962241878	0.8626954545233645	-0.5670967989907628
0.09935612935293651	-2.5053040824479695	-1.580936471424564	-0.4720989978329298	-1.5461239497062618	-0.9171285270502455	-0.9647812215318586	-0.5058934141994372	-0.9813464920422529	-1.8262255726781735	-0.6323160021455101	-0.9498358869813632	-0.17479523269606617	-0.8466078625229715	-0.21139929862572263	0.38512614248435223	0.08953067831039312	-1.0236622997033809	-0.9074343357008369	0.08713090009900479	0.08940513537137765	-1.1309529007864203	-0.8990525528226755	-0.32567406224350604	0.24219408648614094	0.1082068878463958	-1.4850612910731766	-0.5416963813798559	-1.312174473437191	-0.4360178101074098	-1.0181841415350115	0.26847286596554437	0.013536080466690904	0.08055647904585302	0.564300950544868	0.6659656829128522	-0.5975053148114449	-0.8279884200628054	-1.015604612032692	0.6752726584184392	0.8508095567653046	-0.7236643771569375	-0.4762931719355888	-0.1553308341259136	-0.22332325835527617	0.6096878034774091	0.3415515409124914	1.3187648621703087	0.9339398156134463	-0.5220945304567323
0.1112075673987066	-2.4103032915283045	-1.6352132608211676	-0.4882597428934233	-1.5234795046037721	-0.9338397563848695	-0.857148168740521	-0.47927401120485136	-0.8741546858271526	-1.8760681422657073	-0.7219080439793707	-0.9932771293318776	-0.19632031316072518	-0.8988402835192705	-0.2596604801049886	0.3636724832841277	0.036917761930108275	-1.0936982744949664	-0.8877833802556065	0.046102392142964674	0.12126943710681622	-1.218035286780545	-0.8584745238805377	-0.3217518940861751	0.2773879877935369	0.1475862583727506	-1.5116415709553046	-0.550891850788872	-1.2416192393155565	-0.38503522453831224	-1.04756923766243	0.29431270539495846	0.10905587194585258	0.164067199442474	0.6682817495776934	0.6643963561198725	-0.5424935782225496	-0.83294229093692	-0.9790156593720617	0.7010294246709112	0.8785752132565949	-0.685937299753742	-0.4478783540232613	-0.131106578528502	-0.22841475125290792	0.6646663580544893	0.3778867690243263	1.3066438739631467	1.0498083494111294	-0.5077253683024306
0.16823153253257195	-2.2952248444663046	-1.6238566170783524	-0.4812186854315649	-1.4689197455945997	-0.9510512855814905	-0.8086365428894087	-0.4085447301324807	-0.8011178828057135	-1.8992972234852625	-0.7449202803445671	-1.0635081255160124	-0.17456349444777364	-0.907916321720923	-0.2913216127239341	0.3367235434955639	-0.04598407814068522	-1.1571858375539432	-0.8587543425604398	0.003085338029425255	0.1330454498921711	-1.2478596922617258	-0.8741575325838464	-0.30959745577492825	0.3026448046795098	0.1815313154916037	-1.5609073175491157	-0.534630746258372	-1.12343641685033	-0.35016257146943996	-1.0340819119826903	0.32756204302840325	0.24229804134320226	0.24621446886924536	0.7544655968657412	0.6995809772078185	-0.5012291066942731	-0.7932144069070274	-0.9960474671561095	0.7757917455526278	0.9181290273316222	-0.609925044921548	-0.4623050216879904	-0.12501813051674734	-0.21291944421808737	0.717927696100235	0.3766331554076322	1.325334264038574	1.1092200453582965	-0.5127315104211105
0.14741516319322265	-2.174772053175021	-1.5667143161883597	-0.45141844073084	-1.4011497798722499	-0.9363586899956747	-0.7388115238145996	-0.3866378101861335	-0.7590208843527756	-1.8687262524376655	-0.7232074313048347	-1.1250846936282297	-0.18847537872466083	-0.9255936214931131	-0.3416642773360905	0.35359880817118994	-0.12373066401061181	-1.21574117384264	-0.8255557067520607	-0.1067848358417591	0.1534289248710073	-1.247298581367776	-0.8508363667932475	-0.29250417451999583	0.3129920649307203	0.2066453651519622	-1.5768835590733243	-0.4969543099462791	-0.9713062279790675	-0.31128744218782994	-1.0367681443724892	0.3203832213691577	0.3306399003115553	0.3297749117000759	0.8548356314426172	0.7418545539492614	-0.4722238999710555	-0.7783819844484337	-1.0241949668204877	0.9266462598517791	0.9168861769744936	-0.5883724932099318	-0.47913817604185577	-0.12766523076528527	-0.25063381476060603	0.7952238395011128	0.3942996899469792	1.2870188902822353	1.1125708926633098	-0.48298534285609496
0.1509400535032531	-2.0590932920817027	-1.5550807682800365	-0.4409150138841761	-1.4184861340634813	-0.9675527867344202	-0.6463244811477584	-0.39495926983548163	-0.6340427052994432	-1.8483204684184724	-0.7155594206930364	-1.1398978376301019	-0.21692782386484724	-0.9536899919919583	-0.35496408776808935	0.31417381671140243	-0.16872539160627306	-1.2621015505144908	-0.7919309929667016	-0.22158575027674726	0.1992189696158673	-1.2671774068002208	-0.8433108712453306	-0.22840183896426164	0.2802400052558685	0.22973451423515265	-1.5531488588136217	-0.44291839474645134	-0.8162918109066594	-0.2887620377163489	-1.0237527681821132	0.3135633284704095	0.3854973299955058	0.3953533594308186	0.9119996485150242	0.7550759356867774	-0.48423696444355446	-0.7705931805276014	-1.0248213399203343	1.0703599157166277	0.9022257857439675	-0.599287600009482	-0.4515656884365189	-0.1397239585425621	-0.2310172599163737	0.8682353403751482	0.3729960432183268	1.2584529079076263	1.126812800272742	-0.45622007613862336
0.12556501473885634	-1.938842066085607	-1.5427987286808773	-0.4192993753470103	-1.3592159327035664	-0.9153994318379883	-0.5215861657248089	-0.38683166603046115	-0.48073104073079664	-1.8182522527772904	-0.7003495304464995	-1.118520418525101	-0.2725484531729331	-0.9590296031446324	-0.3606836891770748	0.23822770327562875	-0.21263308799905004	-1.3076558412251602	-0.7681080609448361	-0.29033952662130846	0.25762129232341247	-1.3046456972902523	-0.8709835889942472	-0.19456269074041746	0.22603902468533685	0.27828497553938386	-1.5440615453345594	-0.3823741027601344	-0.6613468665481751	-0.25951148663339346	-1.0609283591051144	0.25747571904438554	0.43645185275848214	0.3950877665009455	1.0203121898695617	0.8533017764025294	-0.501184833827453	-0.7216415961690685	-1.0264512684757077	1.1355720233246616	0.9107017597398294	-0.579117996614585	-0.4275705763484128	-0.1312320668172585	-0.24430163981235395	0.9111121124581298	0.41060215591561067	1.2537331987996667	1.180736999179945	-0.4424475351426758
0.1429198106904813	-1.8801887561132733	-1.4673039342923881	-0.42090668818533195	-1.312215355428074	-0.8707456674386955	-0.41035379011360823	-0.27918812291287615	-0.2336565319886951	-1.8053594485659255	-0.7158881189095552	-1.0935083181330523	-0.35075332292687283	-0.9767345440220586	-0.4233765188822941	0.19252989044284974	-0.26823801756644705	-1.2950874013554732	-0.74411237996194	-0.35032033881073227	0.2887284561807206	-1.3131810527591916	-0.9068233597869705	-0.1852438424325248	0.18334857058818596	0.31553462856558384	-1.5438566808918035	-0.2720819807897313	-0.46894738341371617	-0.20639680486880813	-1.078481242286402	0.23578272179376397	0.4948724267383313	0.39810632163712323	1.0918544720900987	0.9292202524352001	-0.4956874395596335	-0.68528554967687	-1.0039076970590746	1.227727329073234	0.9367656402809965	-0.5350966568078971	-0.4174023886406927	-0.12400304038430598	-0.13319854662802152	0.9650183844262006	0.45319336709431746	1.266305409437971	1.2483588625040205	-0.4289285627326625
0.10220628474267393	-1.7573456633323257	-1.413307622018267	-0.3726616222854461	-1.2469734985203031	-0.8273147578130873	-0.3012538804878818	-0.17555319066716807	-0.05653563275155521	-1.7746532173164067	-0.641707359753145	-1.0769388220663687	-0.4384419776905915	-0.9284227699113998	-0.48105726519192177	0.12188751085377854	-0.34609680418515243	-1.2986789383570931	-0.7232694832881307	-0.3716297399435732	0.3185129219693031	-1.3669065481191618	-0.9459834092433692	-0.21554758825379805	0.16989908270736082	0.35538251992451186	-1.5481714604823786	-0.2391033618366027	-0.310308503898031	-0.11463034323126595	-1.1050712035342252	0.1571627211238366	0.526005269483368	0.4332225308880374	1.1681421665509455	0.9509930242433103	-0.48068973596785475	-0.6396120527323913	-0.9623490472162892	1.3043223947132137	0.9203580631587837	-0.4736357631123158	-0.4332175075124486	-0.05913271314274797	-0.07664223108009478	0.9937758949876045	0.5112369909333394	1.2770026187308985	1.2819174192835283	-0.4088716550759687
0.08416021698045967	-1.6537016649179517	-1.3711520891569786	-0.2941585900776818	-1.1808737381998975	-0.7770068559440029	-0.22914012579177528	-0.05057421315867139	0.08616474868948434	-1.7414065320350922	-0.6220517105866332	-1.0597431369242032	-0.5138546043960178	-0.852718660511734	-0.5328830193691101	0.06187752515647891	-0.3978049647269123	-1.3415820810981878	-0.6536534156421516	-0.35208841137443747	0.3334618462201098	-1.3860438972728328	-0.9716494568922881	-0.18768604753565152	0.14498675238503508	0.4039752944361116	-1.516555353246428	-0.20832409897723908	-0.27655730632366016	-0.07255981013996594	-1.1157407933912133	0.11286842540503608	0.5942881152990447	0.46468337189221165	1.243858837452289	1.0100458220960031	-0.4949002463910537	-0.6168895325705914	-0.8985101477207886	1.3888045232442865	0.9402514565681329	-0.418090050287807	-0.44628173075630945	-0.038220151418828736	-0.021059426391641923	1.0535309241973123	0.56189023671927	1.30232568213727	1.350275533913584	-0.3912201578239597
0.07073851926149749	-1.6097998672553462	-1.3317388007734667	-0.2557356558270133	-1.0498881814309742	-0.7269977909052391	-0.08072008350708246	0.07868838002412057	0.2503317063965374	-1.720931097606591	-0.6573920207512794	-1.071891645296342	-0.583103275193842	-0.8081823361868576	-0.5446228516770785	0.034950216348958334	-0.45093698246847946	-1.3320354603229398	-0.5965278279703976	-0.300129182478399	0.30484669605026443	-1.4260774489941221	-0.9372924573274537	-0.18608758879886508	0.1375570096399475	0.43115483840839863	-1.5176562294690787	-0.2048485977336166	-0.26215450710451843	0.00328307187819058	-1.1099194057681045	0.1095750371520896	0.6614409451006847	0.46636578389109984	1.2790789775471811	1.0421017452604495	-0.47600113138901534	-0.5912167147583848	-0.8336153374081728	1.411266081708547	0.9667832569419282	-0.4043174416184893	-0.4414014444250795	-0.004852478033033519	0.041989864460558565	1.0879399519530635	0.6238315988914813	1.3049537848924826	1.349808290614164	-0.374771273901617
0.08684932391604928	-1.5834912143791826	-1.293947634856287	-0.20740901577931786	-0.9712172025659674	-0.6576197342293456	0.028660467655637244	0.2331778688772977	0.34900658632077575	-1.7428936352453566	-0.6472243639471529	-1.0675922182518551	-0.5895670805795552	-0.7758698841658188	-0.5601880091873992	0.04080722044684118	-0.48678606755804016	-1.3514248642229305	-0.5502885875890502	-0.31823529078119644	0.311470712640461	-1.3823870181867133	-0.9002725796238087	-0.23082198024916395	0.11913868843710507	0.5338652301855725	-1.5023663577658533	-0.20662204587667596	-0.2515834333421647	0.015452189045367609	-1.0846466944388418	0.1297605163571717	0.6816086250702066	0.4904239843764782	1.326100779274317	1.069148398260994	-0.46855357132907594	-0.5606677435486735	-0.829583268680817	1.430299059167855	0.9817893779690892	-0.38799746639136395	-0.4286884100361861	-0.014531563685375792	0.08267888607656225	1.1613525864251517	0.6652903146574551	1.2664777814227834	1.3203316089892108	-0.3733114170789739
0.07443920714404864	-1.5924893520675907	-1.2641205900348238	-0.160188158624152	-0.8552249391924572	-0.6164587705702652	0.08152846077304082	0.3695185801819908	0.48792453169264566	-1.726675358847291	-0.5994783920785185	-1.049547512592961	-0.6505153161924679	-0.7509478507112386	-0.550992424072381	0.006882468714335099	-0.5164389191827972	-1.3199412413860414	-0.48460112276242473	-0.32817302378645036	0.2913392660794492	-1.386267783079544	-0.8827456808450835	-0.2323830602821347	0.07337671895309504	0.6508372291224404	-1.4725400969073292	-0.18986141167590612	-0.2258306738767743	-0.012530888399524726	-1.0760452747067994	0.16185240485323985	0.6954160917562596	0.47163661143050195	1.3928546943155857	1.0943650433067869	-0.46446642984337627	-0.5431223675817616	-0.7800615694511032	1.4597070909795078	0.986743558719281	-0.3413828285945909	-0.437444852797669	0.013543952661388275	0.1370287843602374	1.1969172436749633	0.7527625271800854	1.2927226701394683	1.2972142295258051	-0.3441197929866754
0.006935918916035244	-1.6743840169458486	-1.2273584357262426	-0.11360025643069376	-0.7796368154288876	-0.5370878375800754	0.18268934614736945	0.47955308011548387	0.5910058085623515	-1.6834071628306178	-0.5852155224285313	-1.026993400675652	-0.6763941338056185	-0.7467756697679495	-0.5654579796752841	-0.011205011799397365	-0.5377047851773058	-1.2240516579171443	-0.4586102518742816	-0.3118211370508565	0.2824827829671628	-1.4152775188451414	-0.8199527270301141	-0.23937638214915857	0.05320707213492275	0.7550217584466445	-1.428945034489131	-0.14101011963635296	-0.18871541277259804	-0.07444252233315368	-1.0866120283374152	0.2063938522525298	0.7244858958418373	0.4883231248946004	1.485756527779489	1.132378644479974	-0.4994517130653534	-0.5415811482857565	-0.6678823159860054	1.4301923659925486	0.9508812218986146	-0.33454315067501905	-0.4092411036712197	0.059937802024433925	0.19172081106098007	1.2533288660183426	0.8514981616336715	1.3280504908309956	1.3037148722733234	-0.31537650755356483
-0.006234000923638971	-1.7799801314255674	-1.269292445255124	-0.10150915496647714	-0.7255638977833678	-0.4516468492740565	0.3094507973386705	0.6555927539482564	0.7089842430368917	-1.7183086034292163	-0.5846724070967626	-0.9902194892510272	-0.7247492432927288	-0.6814727456739034	-0.5289528678394273	-0.03889208026838956	-0.514329052854466	-1.1236777698221787	-0.4414363173068231	-0.2046706848792852	0.3071128465613714	-1.4638062801916507	-0.7956611047335169	-0.22966601787622937	0.05797038087508788	0.8518614807574216	-1.4113165686278695	-0.10086985925789557	-0.1798271579125472	-0.10326692822536573	-1.0600465353195758	0.27000019853480267	0.7550693960688569	0.5148707739330012	1.5348069111399982	1.1286793299028663	-0.528145929894811	-0.5232766501448736	-0.5880377391652638	1.3519877259762996	0.9499102827616184	-0.3096628765092947	-0.3700463810566415	0.08903875850119498	0.2651117108836297	1.3371763025415178	0.926392447372657	1.3884333547329326	1.3342657218675127	-0.3030811873160363
-0.07329332579054126	-1.8770184845683193	-1.2291663519552387	-0.12349943033062036	-0.6502985354957886	-0.361724793657372	0.37186500694234537	0.8359240860930601	0.7857453354595395	-1.7502311495989669	-0.5791012034098736	-0.9380232620500353	-0.7586507248071104	-0.6572119850134134	-0.5175884045213526	-0.00640890455005993	-0.5068186610002545	-1.0330416435960437	-0.4215463923012873	-0.09070619785250512	0.3177657088379367	-1.469793247320171	-0.7735585461177987	-0.22953473815779324	0.07594155511231426	0.9356104326687426	-1.3921523588234368	-0.10753752003358427	-0.1965644713451768	-0.1329806210268783	-1.0323415135838754	0.2615848175128854	0.8713981104609674	0.5323055081474003	1.5954973901365408	1.1363216107962253	-0.5353364913619902	-0.4702120281947185	-0.5301233329640783	1.3178368680837547	0.9885041262845684	-0.2793615156057731	-0.35785247215639376	0.10436680775756882	0.27596884517343295	1.3940736733804404	0.9987776412662429	1.4328045484847984	1.3525283594649602	-0.3244673088500115
-0.05476187795097788	-1.876319578816529	-1.1554383847905414	-0.16004766981403576	-0.6200038478734794	-0.28595651041684617	0.4419362384855062	0.9438094895489574	0.9082575246243758	-1.767971354411951	-0.5425643028907582	-0.9073553486229367	-0.7507729490568303	-0.594871537021734	-0.49102925760378413	0.04654637974302185	-0.5164074923958387	-0.9604798614498232	-0.3915909263531788	-0.008383871100224339	0.3027694164775749	-1.471561991739092	-0.7327508784331067	-0.2307783977188121	0.13388679474170423	1.0326046416163928	-1.3759290742138437	-0.10312893506625025	-0.22960212969150467	-0.15093626919247757	-0.9850642298759892	0.2890381605092973	1.017556266639351	0.5705420184690051	1.6573289463018566	1.1108377348107266	-0.5461217936497493	-0.4428847448750348	-0.4978498685410043	1.3298565168971044	0.9754805769814474	-0.2628528338371694	-0.3391566074049545	0.14492492849771654	0.3764816175793998	1.4298586940953943	1.0669049703243005	1.4820436547707194	1.3468155368531582	-0.30590259719793506
-0.11632380415177165	-1.848941753505025	-1.1595008368703215	-0.18805026199821664	-0.6217246268165565	-0.16039126654988087	0.49939576418633136	0.9840094707081043	0.8963472892545774	-1.7908236090580734	-0.45244875277681756	-0.9182935460881598	-0.7546876889068118	-0.5024029347016169	-0.40415151372050895	0.06635014646758941	-0.5021488845497688	-0.8967276384050852	-0.36545630326396145	0.08128638073725306	0.2962390834818321	-1.4788103529137373	-0.6560603968877248	-0.22673864238906088	0.19377977278440647	1.1307948855749193	-1.35958314393952	-0.11869680080292913	-0.25041589075372245	-0.21939217782382495	-0.9498473938098895	0.29957522355478017	1.1087752212110495	0.6000936677074475	1.704165071841238	1.1661623990634022	-0.5518977830307288	-0.39857063658443087	-0.5179374926981927	1.3323647376866863	0.963752746614763	-0.27446968312008335	-0.3329628854527471	0.16177887720081852	0.36457834789795424	1.4867398087298989	1.109349483153016	1.5218659153625418	1.325536609214519	-0.311479268634967
-0.13246738462492882	-1.8516935579697538	-1.1652318598571	-0.17186232555512004	-0.5776507801433316	-0.014507623594711805	0.5159730754134703	0.9901048633234021	0.9413711625058949	-1.8392038549078844	-0.4730633268212613	-0.9265193285785708	-0.7899203475566454	-0.4662028425264844	-0.33103980670229094	0.1287269791027283	-0.488615126899988	-0.8625016244465933	-0.3723353239456667	0.1651688723119406	0.2833817244240571	-1.4582580082249295	-0.6261366061832336	-0.16053187282978468	0.24858102486737338	1.242245072993028	-1.313739589042967	-0.14377872748974302	-0.23885619221911997	-0.2578055356286487	-0.9321219075353205	0.37129374428519946	1.1814246247552247	0.5761574514487332	1.6837005075357105	1.2084281160713244	-0.5420054968615096	-0.3876796216201579	-0.549812198656257	1.3070394809561496	0.9899882855099064	-0.3237068535765776	-0.3231985095544219	0.1432762571521498	0.349759039961384	1.5593868058933114	1.1399466008764763	1.5580066888475197	1.3545421555529027	-0.3149419497957863
-0.10245367364188844	-1.8282002464448452	-1.1552311532860322	-0.18184156297048912	-0.5266524070594845	0.12365611095816394	0.5425484242958489	0.9609965545527507	1.0008833252191112	-1.8410127564034595	-0.4344910042613363	-0.9121072216698906	-0.8155531312906096	-0.42264810262696384	-0.25033893624813264	0.21373363514112573	-0.4886287553448179	-0.7369775734499655	-0.39745914934412213	0.20891674498314794	0.2902264914422765	-1.3966042323719088	-0.5807617169199915	-0.1106905380983624	0.3145204429525495	1.3716345004014552	-1.2889546155567293	-0.13780733331743353	-0.08285460253570434	-0.29765901753466645	-0.9329063324789274	0.4076798516414507	1.2452138058561375	0.5910657259867924	1.6745677332559539	1.2568624139374613	-0.5352274289339701	-0.3505091565121352	-0.5822325537643875	1.2754873292744398	0.9923795467080142	-0.36939217729042717	-0.3249034829054108	0.14719828731631004	0.372502959563447	1.6113462513472303	1.1673873966177533	1.619312860094031	1.37998755785625	-0.31301813595902445
-0.05662205463783483	-1.8162312115795487	-1.1008114456104563	-0.1535640356955427	-0.5000505255391903	0.2244769420739547	0.5586344226174007	0.9344025204252413	1.0637132500387465	-1.8072750580603754	-0.3339252317183652	-0.8858808238004153	-0.8519820141124377	-0.3675571035650387	-0.21242631009234653	0.20090920395922235	-0.4596233565542934	-0.5944987362631535	-0.4322949680339404	0.22332977779611324	0.33476634891976814	-1.3278203219448756	-0.5698379768346292	-0.06279562149584453	0.3334784845162332	1.493344798596635	-1.2216462379511426	-0.13307756844415616	0.00604274820836444	-0.2926357112026237	-0.9172049657752848	0.3949545652614063	1.3119211700904112	0.617006642115979	1.7087751067416708	1.2991242010786233	-0.5185441169249716	-0.3250942061009915	-0.6050546168143993	1.2713510456630823	0.9689624953935588	-0.43850855505916764	-0.32502540254604817	0.1534217209991236	0.3453521149237211	1.6616227735949978	1.2251209121716404	1.6750559307354642	1.4031684381626282	-0.3191625805341265
-0.005684261057027967	-1.777103444114908	-1.0261044882348007	-0.1381268835387674	-0.4229277220990699	0.3394589971152168	0.5969646719989601	0.9116374416075331	1.1456728980253188	-1.7515959069540359	-0.2723008284632056	-0.8563109427943487	-0.8624089933871646	-0.33879848470368307	-0.1361974406029008	0.24624601105256802	-0.42991690649352626	-0.44435873824514527	-0.48999034253147417	0.26230105578726065	0.3247524298098711	-1.3189800907932014	-0.5422398405704979	0.019259329119802392	0.4206349387865023	1.6375110545188256	-1.173694865676933	-0.09847302753973997	0.07672983196996339	-0.25633389596672457	-0.8955547821838865	0.3872335058523352	1.343238085496368	0.6625269969538217	1.7994806957459446	1.3475860080120827	-0.5100599238858324	-0.2878815510651111	-0.623187738475256	1.30392080408448	0.9679542630678395	-0.46875023209035194	-0.3324730297537582	0.1668171521938298	0.400617984287636	1.6813316761533543	1.2469916456820644	1.748902391882352	1.4697746771978593	-0.3155418783704787
0.019253518490972326	-1.713903960365256	-1.016977369643949	-0.13298318032966466	-0.40523579329552584	0.41821622980230966	0.6305554154986821	0.8898281328933919	1.1871449243555594	-1.6992077488494046	-0.21843181243791202	-0.8243566808754483	-0.7852688859562565	-0.2860516139605184	-0.08816514585726254	0.30396076369346137	-0.39618019984115715	-0.33541630085225843	-0.5006834766167356	0.3434270562644065	0.3471710793751255	-1.2187169050245106	-0.5301866912669324	0.04273289554174762	0.5058805530014616	1.7544538046948397	-1.129024961086619	-0.0872964046082575	0.09928288615511582	-0.2191921225252765	-0.8680277815757854	0.411433483962118	1.353982795974939	0.69829318806704	1.7993338175675717	1.406050635806305	-0.49935884802763325	-0.23372148548908678	-0.6515800337504183	1.3701326372714027	0.9826546896333184	-0.4989115045790287	-0.3394748410050561	0.1683496282871382	0.4688488100163237	1.7272747587663644	1.238853779635105	1.8178261052275289	1.4900816322561619	-0.3167463291536663
0.088536384688272	-1.598593275028366	-0.9670667336699411	-0.1673591304695588	-0.3569247078263667	0.4790962012874645	0.654396528609772	0.8824011025265992	1.212121774079567	-1.687024061705878	-0.16365377148123353	-0.7871829580793113	-0.7961497101152482	-0.16762411154999288	-0.05106904276823333	0.3637240159154365	-0.3488253205449116	-0.260116154001201	-0.47662010696890594	0.3653992347195246	0.40007103225175394	-1.1050437739871921	-0.5186142841974088	0.05252559679280431	0.5823940652672805	1.9045557864181746	-1.0714833052575368	-0.12938896595817892	0.07201921892562752	-0.13940431444875917	-0.8579340416912744	0.43117476294890816	1.3884908048729903	0.6888506385941667	1.7798433604261579	1.4582484360733023	-0.4728340016723555	-0.16258912478797455	-0.7082062663131354	1.4593626525892545	0.9793544618030049	-0.4942817983853998	-0.3343848148595714	0.1894374576424202	0.5171497223733287	1.8004100119555368	1.2473121258715123	1.8529240966059732	1.5337108082068138	-0.35412105250290776
0.11597570410084204	-1.4418587306033994	-0.7757181483927078	-0.16728964138068397	-0.3126388260415849	0.5399109168303716	0.6836856723756827	0.8251203841186763	1.24687088453283	-1.6194083596278834	-0.1156398832563141	-0.7730288477338474	-0.8087177222948855	-0.10273336511343853	-0.037302408942314444	0.4098273688603852	-0.32915662692061803	-0.17644440447695656	-0.414232026108652	0.3604588412963035	0.42821881707398674	-0.9930898159791592	-0.5000546243557296	0.07108038536693174	0.6375589299266815	2.037923931628802	-1.0344629013217714	-0.1980032422372257	0.0818072807460147	-0.11353277957279136	-0.8797492731205981	0.4620242019440351	1.4433334995883587	0.699391877817653	1.79542491812239	1.5045042777986004	-0.41422320495880055	-0.10975110912731056	-0.7473293996074083	1.5248921811657148	0.9693096511062331	-0.5196422302241787	-0.31516462218179	0.20638876420293295	0.5442384551540653	1.8564860811644337	1.2668917173730112	1.9034500646409434	1.6200157256771	-0.36192747378799184
0.18795438137844617	-1.3090973107429718	-0.7067529328747535	-0.13248165038387236	-0.2523751245133873	0.6075868046030495	0.7466914532692763	0.7516486531156235	1.283180560417146	-1.5531157920882417	-0.034074016041173286	-0.7862343923019134	-0.8342677127997348	-0.00922952210486011	-0.02131448374967389	0.4320607874074202	-0.2611722486395706	-0.09011349428000512	-0.39145779545935333	0.35085575836208605	0.4617557393890566	-0.8868450391340641	-0.47522481606842143	0.08625236230958594	0.6909337075003935	2.170932228448319	-1.0014008515213162	-0.1938670423165105	0.0899852587902659	-0.07930825086154494	-0.8832113970499526	0.5253283274497372	1.4543235115293371	0.76237080924147	1.8073275931433446	1.5507588095683116	-0.3874586372270829	-0.101005861795555	-0.8400208980290131	1.5024860205618933	0.9528285844650657	-0.5251765629692822	-0.32529859265183425	0.22917760796415326	0.5866549609043012	1.9197493588575714	1.3043173938967234	1.9431936634142997	1.6620645500034539	-0.33043443916031184
0.20359529997898948	-1.2956011996739205	-0.7276600906098747	-0.08638923560673874	-0.1851226852245904	0.6266531626065693	0.7619554118520473	0.7488103245756694	1.2881774909273787	-1.4986414702817534	0.005786538832308785	-0.7891494678612079	-0.8375587436570509	0.015936566049481644	-0.002470065015714841	0.46203845605301747	-0.16311345228734853	0.007644560597087363	-0.36992649422510115	0.34433196756871814	0.47459535420261706	-0.7403423825748645	-0.46501091182317494	0.1300578540339141	0.7286156061378589	2.299531052987607	-0.9548929830033641	-0.1748046602209305	0.12973784273037617	-0.04013440887388325	-0.8804176263539981	0.5610300574223969	1.4376283629518305	0.8485806663043801	1.8357776191654918	1.5783517140485492	-0.3473484997141864	-0.07437009594593166	-0.9059799965493418	1.4683536511148543	0.9632202218169642	-0.5303848806893003	-0.3303055526685331	0.22922291636148623	0.6043252871454616	2.033248724873728	1.3107724476034555	1.9394327164705412	1.7122381023467028	-0.33105825463078054
0.2630744718883959	-1.2441582308587704	-0.6784944161650084	-0.04345706374104206	-0.07884480356374296	0.6223703426676519	0.8229220788459859	0.7509164400662096	1.3042216641240372	-1.4308718564258833	0.021127796325157808	-0.7707683789526624	-0.8135749250696247	0.05232965817705674	0.036320212999075355	0.49200868599020176	-0.06981620063762736	0.07351968178386838	-0.340431084584379	0.3624621937406815	0.5337751154066733	-0.6124978501600962	-0.4722954116185195	0.20264616769571364	0.7410338322181013	2.4214842045304823	-0.9132339748819996	-0.15006856357989729	0.16045864382376243	-0.009129948324202544	-0.8656314236970735	0.594527323051626	1.4788161193646638	0.9400120027422691	1.9106771762763977	1.5631955279093375	-0.30157575455241037	-0.05395782127147083	-0.9432334134657948	1.4286391206466018	0.9489161999104441	-0.5174914344749275	-0.3065350043708387	0.23988213726969615	0.6122701310414362	2.1509534755156094	1.2878003110855876	1.9212834969056332	1.7859677020734406	-0.3163917006240626
0.3247108885860205	-1.289135773738081	-0.5964986265617789	-0.014715772329474667	-0.06553177345429692	0.6040570948022901	0.9477371829439166	0.7946927528855633	1.2626606855642266	-1.32873409640345	0.07361153213355533	-0.7275319392245169	-0.793245047660468	0.13301741007237627	0.09115503197463844	0.526604405958977	0.018394925572054553	0.14490865300000944	-0.28459069479529353	0.3497666844938806	0.586463340352337	-0.43679671418743754	-0.4510440609036152	0.23401249402396532	0.7340578009985742	2.507453403288431	-0.9121755616779392	-0.10729106929505887	0.18159056021245246	0.002799376533070652	-0.8603989280290507	0.586771267841957	1.50324712644784	1.019405575285007	2.0270379489841615	1.647814728949497	-0.2631911790194737	-0.0012717937287623604	-0.9822062598355796	1.4072988094795447	0.9526246784714287	-0.5047352673009359	-0.3011525612496179	0.29644505594333387	0.6221181575650989	2.228674659535585	1.251396558482336	1.9231987411813267	1.7862841820811581	-0.33483697779725696
0.3057232609438657	-1.348457316482502	-0.5206465364758599	-0.007387241528206001	-0.022924403207348655	0.567837657709929	1.0641330409320493	0.8627992151219142	1.2871740473552116	-1.2585142057043728	0.13237494443152859	-0.7183621130366905	-0.7903459047542956	0.18615992258831188	0.12095878056820945	0.5761831202119282	0.10129441626168711	0.20827732306159188	-0.22895869150742296	0.35132713490384415	0.6464855020317233	-0.2802622512890795	-0.43488726045639503	0.2391632794097726	0.7265661097676254	2.5941768655459723	-0.9113112862553623	-0.09989920831108048	0.11747315291685512	0.0947480803261397	-0.801822130574191	0.5477376788806233	1.5333296949662432	1.1056290169549776	2.0720367116506924	1.6792169842761333	-0.22176689324023724	0.027577588795920906	-1.0091244540116349	1.413107285268009	0.9486990219290554	-0.49820471074223527	-0.2743283819100781	0.3415492484000222	0.5973306427227251	2.32160700626063	1.238833735055983	1.9148081472116203	1.7933891070440595	-0.3540037310955751
0.24028574317396237	-1.3772329532975864	-0.4056305504032348	0.012492680419456465	0.02435134527368677	0.5427482911741955	1.125639423449113	0.9543518749133503	1.3491004047902668	-1.224549652406358	0.15657752490472782	-0.7365052929373107	-0.7998174501650368	0.23693777107024377	0.18277706261090584	0.6662827140660765	0.16204270056692796	0.2024775439346505	-0.11943754489385028	0.3573077667230703	0.6509546455745301	-0.12337648316698968	-0.4025481744314754	0.23139193539728434	0.7285373699744415	2.677815026696483	-0.8978672420438658	-0.08390510121120372	0.08429654914267966	0.13238999201395857	-0.7417548125282611	0.583755874399393	1.5622585726678366	1.2042672646752428	2.134006832135227	1.6689168034971686	-0.1894790154162199	0.043346682214007434	-1.0576487243353843	1.425048122021684	0.9760442525604154	-0.48673240316207095	-0.2629294897660985	0.3461778687751564	0.6215129012927231	2.423367141608994	1.2262907231322502	1.9269471478351847	1.814701833518474	-0.37995335219495796
0.1963351581958786	-1.3359668409622647	-0.3717780336066755	0.09390422376104693	0.06641162629520088	0.5105528715108287	1.1603412323539468	1.0141811041537607	1.3642581768220874	-1.1650226733673603	0.19973852778639953	-0.7130906053988965	-0.7924879035802124	0.26327941917080444	0.1999632554022011	0.7393789539058717	0.23179796303736572	0.20438820175664882	-0.03287093498027279	0.39561176938792225	0.7072760797105624	0.0725502452360339	-0.3911568435296714	0.21755908945497843	0.7018179516661716	2.727022964691664	-0.9164272211800716	-0.10361286621568414	0.11941508854026073	0.13428092565777175	-0.7209329670486192	0.6024586653259087	1.5830205725740378	1.2405968011261457	2.075186278626551	1.6606771828562317	-0.1449070367886837	0.07023929185188124	-1.064466242139965	1.3742481085611111	0.9930161633766907	-0.47643083184853524	-0.228070909833178	0.3333421806684972	0.6260007708036059	2.4836097002305926	1.2610132949307837	1.9300765201785057	1.7955532567408465	-0.387532847970166
0.11245006888584322	-1.3143029535838917	-0.32430236781065347	0.1383908363322257	0.1202360829520422	0.4834720558212666	1.1940013022145801	1.063553192135638	1.3135195129622526	-1.1272857690706197	0.23997047523145207	-0.7324971068840385	-0.8389720240780418	0.26708088411445613	0.25908000300408274	0.8329707929785656	0.31154562159805227	0.23084266953127802	-0.006051740065788514	0.4004897933446296	0.7744461643093221	0.15759294309380195	-0.324859082352262	0.277628833932526	0.6594668605736869	2.7595236559567313	-0.9308436184671132	-0.08674300702498335	0.22197679801050904	0.16916728114435298	-0.7103754434264672	0.5774927351142394	1.6157628172273277	1.3059246220054428	2.0958850166315597	1.6810037636965205	-0.11048542274914659	0.09788359861597826	-1.0684237267856893	1.280447587571611	0.9865501825671658	-0.41222362126468537	-0.21450714452398373	0.32527954079347854	0.6176744537226009	2.5469782656981788	1.2858767307193966	1.912199766912342	1.8190751980264153	-0.3849071268882819
0.05430353196473868	-1.277442795690106	-0.284399584321662	0.2372641417539298	0.15267050016392608	0.4747409967144092	1.2387351974115977	1.0742376478681412	1.277340924574145	-1.0856788022874801	0.3089767121677105	-0.7438154803734812	-0.8396516185003599	0.2490514041426104	0.32370551737778264	0.8316865554351003	0.34209266193135063	0.2743000130916848	-0.0018978039470126634	0.459086619675392	0.7883573510234897	0.2427641541973764	-0.2849407821220429	0.319137754732726	0.6340889413845263	2.7519420226129974	-0.939549617906749	-0.0810275157764458	0.33578079327134047	0.18988944744535707	-0.6819277639867167	0.5612700497507215	1.631693936225154	1.4114132543819702	2.0930943312424786	1.723523612088281	-0.11159656372372646	0.07936047670498811	-1.004721569212709	1.210837240720311	0.9978778789560188	-0.3555530668017934	-0.23691059159780442	0.30355865048479175	0.6270584748011325	2.5607312140981255	1.2993671986213875	1.9030145745734939	1.8247359909152656	-0.3708974625154154
0.013388881675488407	-1.2611401069782862	-0.35898393567874465	0.33594348197973134	0.20207380805280786	0.45037000085816653	1.2319535634405006	1.0809721160178878	1.2294424897988272	-1.0524921235126459	0.3652465696571379	-0.7307751107268841	-0.8190305849021492	0.2432313255430376	0.4094711231755424	0.8519595480561459	0.3773275821716998	0.30734739721214627	-0.031942112499444966	0.4893769069840463	0.8461494521800017	0.3431811276387017	-0.2316539523310177	0.33225090488197995	0.5805962200652938	2.761579046151274	-0.9476734997529338	-0.037400366291647044	0.3708288698450609	0.27691624279742844	-0.639985986324329	0.5326016131256666	1.664250491662718	1.5212793184560245	2.1320419900886947	1.7835667363645904	-0.15402832717962286	0.07915492386558057	-0.9273827644816593	1.140289907547901	0.9970761850843172	-0.2804447472186681	-0.27805644984382527	0.3028800814858542	0.6762854768418249	2.572995316431777	1.3190866360237365	1.8711588181474745	1.7859933072520586	-0.3609531640583422
-0.0329144111544975	-1.2157594335086013	-0.3617368990274434	0.3874741732775021	0.24418217655655033	0.42200594314260453	1.2574110284111855	1.1081705622253708	1.1982530290937967	-1.0611211506723068	0.38646148361420657	-0.7128592248464407	-0.7438605423580295	0.22237627423711243	0.45086613245779955	0.8753313663106527	0.37413489521970783	0.3678707283001966	-0.02527936055067893	0.5730565457171898	0.8877030135061943	0.4065506437604582	-0.21264303191760087	0.32777329956892065	0.5402191256258988	2.7786753900333516	-0.9500112294080469	-0.029885095560119708	0.35515575957654977	0.3732593119497068	-0.6144531222722394	0.502614722035555	1.72238450626813	1.5324907778339663	2.1701942897425903	1.8280174592912857	-0.15445701810956286	0.11021748064634451	-0.7984801616844052	1.0851364994458252	1.0004621872486943	-0.18422612544373895	-0.26747960768377027	0.3235437641127592	0.7317121465617615	2.6080138307508776	1.2989546532138803	1.867181266196346	1.7752483500968332	-0.3952363718580595
-0.10813342504423859	-1.1504391323052412	-0.26891326331359544	0.46011549871220303	0.2573295925248389	0.4997460845485581	1.3322040464982636	1.1038426177938683	1.1923338044138116	-1.033689158375719	0.4169716316080082	-0.7260851187744284	-0.7626007897681806	0.23140483477565338	0.5088261848154418	0.8691950843881381	0.3460129044276352	0.4111941700937359	-0.02035493628083985	0.634949338040154	0.9219179764751845	0.4398043188485872	-0.1843678020732343	0.34735881887948344	0.5631587110737492	2.8006483000432314	-0.9648788596834486	-0.07863273519309197	0.3269561084198048	0.45417345876188675	-0.5778085470877323	0.4805762891236104	1.7466711678823792	1.5192721234536433	2.171550834427749	1.9060973620421673	-0.15045086357536314	0.12559749800411762	-0.6745205789415363	1.0574915500890039	0.9821601161393382	-0.11824208242896947	-0.2668632565759936	0.3489735072843132	0.7402290758249481	2.6567297288798906	1.3072498458992958	1.8948953068761774	1.7707008703742901	-0.41071783650145727
-0.13625060797796834	-1.1171699039637566	-0.2070278620402183	0.49025367187339086	0.23438738859590766	0.5713783317487587	1.3330828437199433	1.1409166644309718	1.213084642950527	-1.0305276894628963	0.4564347445412479	-0.7224682402022591	-0.7405955913678843	0.2293671975355404	0.5388920231057732	0.9018274094727416	0.3318875909083868	0.4809591309196139	-0.03248273506784445	0.6838821670387867	0.9473012681987981	0.5083958434106332	-0.1423008804748084	0.35126305174834116	0.5399165445347129	2.8191414938375976	-1.0043662250863288	-0.09887043755838394	0.3097753907536529	0.5487535748517519	-0.569895894968396	0.48311237564509985	1.7880443846182223	1.5340238977736305	2.1579950870785063	1.9653008047873413	-0.1695605446513015	0.14365719493019785	-0.5580190314414332	1.033473844807421	0.9691393089824472	-0.056766000936069885	-0.31128699631949824	0.38883202197727484	0.7875554509372281	2.6262603872781862	1.3080135210561874	1.9544092426906539	1.757216159106947	-0.41569182318351494
-0.20058805009067543	-0.9509771271548463	-0.2163443473507077	0.5485580387040886	0.2646305366656246	0.6144344684782607	1.3026781571604786	1.1877397232072262	1.2353148975158805	-1.0397803779958992	0.5666048072731903	-0.756446792185023	-0.7244453921418768	0.17623177415012414	0.5399884969382752	0.8987848635410902	0.345793588170686	0.5347486478286236	-0.02268610631334078	0.7562374880612488	0.9442892579308836	0.4744226849842021	-0.11583692337308778	0.34614549187703664	0.559903635453056	2.8425316392597564	-0.9915525400064131	-0.10442307506559748	0.31971048389970746	0.609756738491288	-0.5342728901545928	0.5070797918729525	1.838688042461498	1.5493883655957252	2.1679467764848503	1.9745097925625061	-0.18585835877116003	0.1457464325666036	-0.46287331717656405	1.0573602713297396	0.9548636957108663	-0.004793493460935336	-0.2903848657988667	0.3918120649589363	0.7827712204607062	2.64638331726895	1.3363059783336406	2.016680902256859	1.779812217133692	-0.4088408777294875
-0.21324398550221751	-0.8214232246004396	-0.2055468713743706	0.5981033814137351	0.25450210539401763	0.6892503481508312	1.2985157954280244	1.2088675126229311	1.224074144716004	-1.0403515113522215	0.6325715842657795	-0.7800094469405512	-0.6813183990959402	0.14452315020270565	0.569641453218158	0.8514383980173894	0.35147760568999065	0.5887077156761992	-0.0012651563232305401	0.8455854115028247	0.9318246782450403	0.4581221924219051	-0.10910763372647025	0.34401782597077574	0.6429697720997689	2.8420831582599986	-0.9539116982476161	-0.130733279235988	0.30653723620418877	0.6536085858847309	-0.5482920249278513	0.5571012366168355	1.8643846975111191	1.5708617480417801	2.193118370714264	1.9896594289237837	-0.17757933267582077	0.13968517394029062	-0.39354161971495	1.0463953680896783	0.9737395334973155	0.029826219497385942	-0.3083449124568391	0.3820594617930365	0.8236564993777733	2.633147546976243	1.3591987523027762	2.043470381563126	1.7702543160591937	-0.39908831754735813
-0.21504367590564813	-0.6724949535097311	-0.24979508513550663	0.6208784302924534	0.2535505841060849	0.806255983116615	1.3632702452520697	1.248097049006299	1.1494323001487265	-1.018052597954659	0.6935460137574688	-0.7948189018771742	-0.6758678448458779	0.03800880155421658	0.6139093067997381	0.8094001524035791	0.3712229745721743	0.6425172309010397	-0.03357343888271287	0.9218245548001336	0.9407389053384989	0.4129950058684158	-0.08424722965417494	0.36596057872686766	0.6957591685043343	2.8475650851048657	-0.9475905893725696	-0.13301873350971377	0.344738152854455	0.6500144417197151	-0.5807416483412171	0.5478986965307682	1.860244600513355	1.5516395290514347	2.2532663704010627	2.049172021187441	-0.2011821698209788	0.15486728293672888	-0.2996289053809761	1.0287703464841151	0.9754788220078605	0.06345418646603672	-0.3393195458087712	0.4371759879794963	0.8584036990181072	2.6000937395714203	1.3793808465604371	2.085496313098351	1.7907712335821633	-0.3916326661394831
-0.22763256987004268	-0.54726375016624	-0.2423728029649428	0.6102227921285063	0.26639100731485976	0.9225304493346778	1.4258951554883152	1.2933230629857824	1.1454466160378165	-1.017958614549792	0.6992936669045167	-0.8074644939412924	-0.687815045795869	0.03931557545293895	0.6582028356679837	0.7847171802264805	0.3816644991129369	0.719807662313102	-0.031434398248495	0.9746109309367244	0.9741311669507361	0.3587113087336056	-0.07034176337376012	0.4384481645691136	0.7164857112503864	2.8486676747564443	-0.948331093001608	-0.10959575192668203	0.3252354623673529	0.6756228901756741	-0.6157516412721569	0.5518972131983649	1.9083396810236948	1.5746169215648818	2.3371241107495093	2.09253024115475	-0.22070002513247716	0.16280283236991827	-0.2521995560127526	1.0444327318803241	0.9580570895240725	0.10996356473050677	-0.399092421593351	0.44052902077435013	0.934165937553327	2.612959079263901	1.3730166926892575	2.1141782361532204	1.8348592543336477	-0.3984817741399893
-0.22179102510857626	-0.40668291140882457	-0.23178791792857661	0.6370410485370817	0.25456390171534493	1.0613813665400251	1.5337308759506065	1.3093038469996474	1.2100789939303183	-0.9724428534020012	0.7187300392079677	-0.7921685584002282	-0.704743915341702	0.05509555724277361	0.6829728311866801	0.7069726432098482	0.40978099784515265	0.7781041575239884	-0.004109656696784892	0.9916990738170661	0.9753507078030971	0.428598008032883	-0.08938088210734954	0.39939874950127197	0.7273414556193323	2.844876858084578	-0.9415938055942398	-0.12705786009201642	0.24546459848549707	0.7158271539750369	-0.62687454354796	0.5721064254710355	1.976359729389997	1.5975624318372685	2.368838712132467	2.117712827355286	-0.23207275277511624	0.17281988600320097	-0.20381806093098387	1.0485935767842516	0.9413185901948653	0.08414641325322667	-0.4232236722379998	0.44423552483486717	0.9640802467254576	2.600398632450068	1.3859512731353703	2.1497162777045324	1.9042503125953645	-0.4401763507177191
-0.21346894680264655	-0.2973972756563326	-0.2543958031834649	0.6385761531482682	0.26311321678324895	1.1371499338950826	1.6095190155669297	1.3579352583125561	1.2327977054755919	-0.9353041233400425	0.7188536028477082	-0.7853771082790273	-0.7232123249829259	0.14205364508248886	0.7269304382387789	0.7041491966042847	0.4606038078265483	0.8195492290774162	0.03586705205160447	1.0276338478230511	1.0077715472320727	0.44846589517747437	-0.05075932528093208	0.41989139025134603	0.7324332834680247	2.8578597625993094	-0.9325273311856458	-0.10812175061450129	0.1845504608659113	0.7622454642053362	-0.6297053842412188	0.5711554885245806	2.0097884662154764	1.6162495836515653	2.384399485180816	2.126274697070574	-0.18844130261099998	0.19006544897982422	-0.18166062195982666	1.0453643066199394	0.9220947192089485	0.07788236696023114	-0.42492616052009946	0.418813838055374	0.9659611770098737	2.5658160864527724	1.4273351713443891	2.1995616500058186	1.9262748630353574	-0.4234591985812721
-0.21639344370822128	-0.2355539757949508	-0.23295627485917292	0.617070337584172	0.29512442153337104	1.2323687625576765	1.7011967629568627	1.466320640511595	1.2642228115607115	-0.9057002660847605	0.7050379000215486	-0.7883545409412394	-0.7431089178263816	0.2507671795732384	0.7382526367278388	0.6954150925851131	0.5301191486450925	0.8211909637275292	0.07908059925763203	1.0335196645734435	1.0349412933732014	0.42818153854108587	-0.054449161050577774	0.4368866302810618	0.752384887918198	2.883678441498418	-0.9116557622327196	-0.10018328871391831	0.15047648745202816	0.8215180124882522	-0.6427300484904259	0.5748310617262176	2.0193285715537588	1.5474130528344041	2.3412644126077873	2.1474108304635022	-0.12243693713850559	0.23872252225916007	-0.2202391449537417	1.1039231649272616	0.9478707840818508	0.08998304205141625	-0.4301524332686005	0.3811045209655772	0.9546730128558796	2.5730138379617875	1.4381545825401465	2.227144587654873	1.9614717415635545	-0.38875153901814335
-0.18826881172480836	-0.210754871705569	-0.2460029272508323	0.6845282301785223	0.3169673612452189	1.335410129540047	1.754288054848826	1.5284228417006622	1.3018730131503022	-0.8651800577633864	0.74174980748202	-0.7807832700272538	-0.7788818022961896	0.38247246540448704	0.8044152895029972	0.723284066838128	0.5564225251794264	0.7803295219531645	0.1423128474299934	0.9830045662755131	1.098288245218518	0.46965525549605225	-0.04795800632570884	0.5074849692410384	0.8007893766133641	2.9051390550303138	-0.91180701611919	-0.10893725165139297	0.20651029068221752	0.8898434741030119	-0.6624240130584851	0.614359927523265	2.0114332034367375	1.5813343711377679	2.3411729601571025	2.186792025269303	-0.09513785552688785	0.2587955339292601	-0.24702591132309276	1.1553180744862224	0.925715339404735	0.0786683784094914	-0.4463739797548734	0.34328531515783184	0.9862643266694329	2.575690911414963	1.4795815999019277	2.2724104740898134	1.98884060488468	-0.3488558294377296
-0.14095542775779774	-0.2848147811969883	-0.25957659079620116	0.7317952371524953	0.39742205185870044	1.4107999205669584	1.8200551845881638	1.617318650674332	1.3048833438668042	-0.8321438863794339	0.7626822818595174	-0.7013127736841607	-0.7576108418494273	0.4802950034735797	0.7888327365531638	0.7548685617527802	0.6203970895361168	0.7967350968703946	0.15983307799547536	0.9878457180227713	1.131154344877314	0.539156903789921	-0.028654382828811213	0.552426436114733	0.7904556530378706	2.9017869697712535	-0.8744412660156247	-0.06854011049627128	0.23930108161754826	0.9204690628030446	-0.6787376079650274	0.6242996960453056	2.010244534951789	1.6001227144128198	2.2975570693963823	2.180049683864072	-0.07900093548400926	0.2822985381036792	-0.2691348573226032	1.2286261104387033	0.9129612882330645	0.08954151634423865	-0.4347307297065468	0.3290768225416227	1.0122664751488548	2.50526065644729	1.464944395612967	2.3098386793370183	2.0086416016134923	-0.313173400781571
-0.15853816462972475	-0.33210594311670805	-0.29217267727274754	0.8178909493371945	0.4873759025140149	1.5395235623701464	1.9068680884838567	1.6640498317394226	1.292899761921746	-0.7897375349282783	0.7885852978954299	-0.6415133354042537	-0.783948885906735	0.5905129025152899	0.7985323118453571	0.7308225942353803	0.6657519131897242	0.8252129661495082	0.17227715133042282	0.9367774223480803	1.1630669169720134	0.6074297401716973	0.007675908583579347	0.5951741611380709	0.8619417749425227	2.8972268220563233	-0.854881125247338	-0.05008306646644907	0.24186068082341577	0.9424206100208815	-0.6755128906894245	0.6035364657462702	1.9958942491901197	1.6006189684258394	2.2448873860178598	2.1851676803416775	-0.043789968623852364	0.3175909998809517	-0.3137765067725665	1.276750184569003	0.9046645409147731	0.11460125923934066	-0.4008356325912926	0.2940873128771103	1.0132242014472683	2.5116776542296746	1.5145381805078835	2.322071162121658	1.999456511939671	-0.28275619519059025
-0.15487919142539897	-0.33896354500731374	-0.25599309359882616	0.8976468849236952	0.5507719672309662	1.6464819647459716	2.002955770849515	1.6815169643232557	1.3224428260970154	-0.7632837737008759	0.7519610059459318	-0.5821362117938775	-0.7435506197037094	0.7527715575036446	0.8461011381171186	0.8650472361075655	0.7151479063612785	0.9160406347732227	0.18826034670964048	0.9037959149779742	1.1980065368297246	0.7266020372451594	0.0733409253048719	0.6600001639741374	0.893283866119155	2.9008563273804513	-0.8550958859735587	-0.062211152043473716	0.2131927076663967	0.9853052037482609	-0.6739242843270719	0.5814443068869288	1.9988581237443586	1.6192257215452894	2.1739147417136335	2.151406195003225	-0.024815265800414037	0.3318190993639073	-0.32255904875642394	1.320082539451937	0.8938794604218436	0.14352571995544675	-0.42379140243272556	0.29317398108328246	1.0673162904173916	2.4737455607664853	1.5396127836067797	2.321260603383552	1.983008769402662	-0.23279767140098215
-0.15115615639379879	-0.37883622769329833	-0.2201936725469705	0.9836643720325423	0.6267017465181962	1.7202627635218182	2.088384196005358	1.7183057486531723	1.3631392514080223	-0.7541937478946104	0.730901071727423	-0.5779083050143783	-0.7525514856069326	0.8983502672086761	0.8960518382274236	0.8995044101321469	0.7591235008866557	0.9025819688710657	0.1805367448986624	0.8424959881434001	1.203084698923957	0.7331168349450098	0.12176956351359484	0.7260341738367154	0.8645206281111133	2.934270820840678	-0.8413965153736672	-0.07413381782496016	0.23148845414010738	1.0097094837359712	-0.6753901431869327	0.6000554186738505	1.9737727696097735	1.6329586503357525	2.1466009431090867	2.1599693746741	-0.03765979630831297	0.3614432607127646	-0.3210852806219669	1.3686756802894586	0.8518977720122504	0.20512266589033343	-0.4389900405409367	0.2861836282011332	1.0801623416059418	2.4373949210196466	1.5601211849664236	2.3463104024727306	1.9852394925638552	-0.2015085941141624
-0.17114195669348536	-0.42271392515756656	-0.1641668488243543	1.0342092246477108	0.6625410557989129	1.7437939039076098	2.0897464341228806	1.6655725920950766	1.4281648917891496	-0.7499339110022788	0.742451865977797	-0.5329201662037188	-0.7266496238783452	1.113483915966754	0.9202746176329428	0.9306858608170577	0.7906479346353261	0.902580631191077	0.18154665583835525	0.7918593409254505	1.2512528032184353	0.7730483347679178	0.1569461757773746	0.7841852876176051	0.8686944364571556	2.951327280048863	-0.8292379415090328	-0.08212511441326228	0.23424954071818577	1.0875346945240585	-0.6846376925366088	0.6027961813389768	1.974576039984426	1.6698297690293562	2.085568903065668	2.1748596398291924	-0.011840076344095108	0.4292074750500793	-0.3390688293677313	1.3971500456030632	0.857328318405458	0.2366582009441128	-0.41222354721357	0.20223884149075638	1.0951431963605347	2.38432218913874	1.5700828746369677	2.3440337698426355	1.9708268496233987	-0.16759747065250083
-0.1855856640289651	-0.45989614933822737	-0.18971349119060527	1.0808865562772865	0.6902441335592101	1.7398808719461942	2.1456274609180315	1.6704405870839072	1.4615157356161887	-0.7561947461120097	0.8231491828182526	-0.528288247278408	-0.6977023512054823	1.2480024764173365	0.9548723320624243	0.9187893106319447	0.8255453983089168	0.8992431196193081	0.17358363123874748	0.7440531833968669	1.261576043602476	0.7877567246236568	0.18052775780767594	0.8000274725069053	0.9025158935136421	2.949592739897626	-0.8313108830187556	-0.08523873939858265	0.23683356263583635	1.1855702863117263	-0.6658925031781636	0.5904315735094597	1.9391169818520582	1.679319587390062	2.092883713477265	2.1458519833152168	0.004439380733423449	0.43997498039422805	-0.305346835530681	1.4339178957237142	0.8530648294475911	0.256727807783322	-0.39903463833935165	0.1776250722556195	1.0932118814461886	2.3782870198212036	1.5859204229082238	2.3680336046592463	1.9401620877105743	-0.14735883884255413
-0.2132514345519006	-0.4753728585252045	-0.1423342952328893	1.1764369236816445	0.7100337306768838	1.736718160634806	2.157750063285024	1.7249660580280164	1.4512846686502037	-0.7607086395694455	0.8845388196395175	-0.5193670878887814	-0.676329279109478	1.4173705846412137	0.957833496721249	0.9162029744883439	0.8317801067041619	0.907154159072391	0.16291010420490057	0.719392069580751	1.2339416388628526	0.7462788534466014	0.2056625245279748	0.8644448664081696	0.9767856071682116	2.9685025069526363	-0.8078235557205529	-0.050583279455607255	0.2615580929314916	1.2708730434676778	-0.6478445306634424	0.5864463527815971	1.9210759441054095	1.6837595360037547	2.0990678390440314	2.1538938006625474	0.015398535010402526	0.4305792111076368	-0.3150385041952852	1.477321208450787	0.848408007034543	0.2936787924239552	-0.4112302759831746	0.15405014306788692	1.105096489577612	2.364561141349736	1.5877768772420067	2.413500135732592	1.8755622704718433	-0.12496487405216652
-0.26828799323032193	-0.4884767936394895	-0.06657849633742777	1.2102918567182144	0.7381926948159663	1.8164316582646278	2.1998258090502927	1.7565015233385246	1.4380588766220272	-0.7398491166193871	0.9274424519577049	-0.5164627344191298	-0.6407828341212992	1.5104042199307781	0.9654531051611407	0.9473788298289877	0.8562119417965073	0.8859622313876475	0.1520996233948417	0.6649500509897879	1.246830275910429	0.7702430130276969	0.19969169008135806	0.8667930796456599	1.0268429821906713	2.987271348159898	-0.7806095269453814	-0.039618344003261696	0.23158284462078277	1.3506779658639134	-0.6373682630434719	0.6132181858320224	1.9183116353877938	1.6497309270283018	2.1208362935934137	2.1351077275923287	-0.012603513340235049	0.4355681196671298	-0.3722245169278207	1.5415078281131651	0.8553634061031368	0.29363217398307506	-0.42662992375058584	0.1443660309785154	1.1365460378161658	2.3697101266928837	1.5793744693659393	2.4919977904035293	1.8388557106123333	-0.14167100146748585
-0.29920005960514084	-0.4509900305889266	0.016260100221684504	1.2566354141263358	0.756515517180295	1.824000727679102	2.224517289429653	1.7678352021523067	1.4182412562130817	-0.7194280630873842	0.9813607377028845	-0.5313726271322079	-0.6110335710357436	1.565446023353604	0.9857913229379921	0.9699307914882646	0.8231705909448997	0.8601670793258412	0.1547983024814942	0.6645402328458829	1.2527400114835217	0.824596063562091	0.19788709526060239	0.8965810512691427	1.097708585791574	2.9772195240131496	-0.7560582354243474	-0.03503870546794065	0.2748057638906197	1.3696178586935353	-0.6384688012643641	0.6561499212867948	1.9235323921202194	1.6301427553579644	2.1876423088187096	2.099332840516973	-0.07336208400756987	0.453522620509384	-0.3811069483067206	1.5524645937381607	0.8378674162994498	0.28477049909219687	-0.4322053486780299	0.15121960135580795	1.1565823997794316	2.338390219443736	1.5900120808905915	2.5653277056091564	1.8573549400602105	-0.1640548602635066
-0.3849982138547832	-0.43394461758288444	0.12988320474744822	1.2749018296429726	0.7413529728946989	1.8293653266123424	2.264540167226196	1.7742583165470562	1.3567331303135486	-0.6752875626656811	0.9546836632763878	-0.5467148544920415	-0.6209135630434516	1.6185981081468779	0.9859675457843924	0.9509126567750441	0.866741237590167	0.8762319471499532	0.12284373507064565	0.652544870053157	1.228722124314709	0.8470428266153753	0.2192673775674316	0.8902832588248566	1.1118764344860075	2.960976712152351	-0.7410260424674714	-0.011675325785896987	0.3227815078917799	1.3844571564079318	-0.6054377995485043	0.6426025539767927	1.9375839728877164	1.581293617316587	2.209444018804705	2.026086673881363	-0.09280651114970821	0.49517251254597605	-0.37979424183283006	1.5300172322408143	0.8608177543256179	0.2768894063011994	-0.4097106131387941	0.1535507994322721	1.1254122615985802	2.3380126651781206	1.5747479008128207	2.58872332645784	1.8353508737631121	-0.1951188494939718
-0.4649071494249875	-0.2699515316040595	0.2048663516972174	1.2858672380800649	0.6739773103205703	1.7788962543179168	2.3170777846781268	1.7729356796381839	1.345520467691431	-0.6924316314113093	0.9535171557412235	-0.61431286784509	-0.6239934711665247	1.6571906030180923	1.0695023088416418	0.9654130648509209	0.8700569161715084	0.8549153476902642	0.1247551762638204	0.6156604802946684	1.2355792220789081	0.8270721893838164	0.24984533204893272	0.8767026412610072	1.1066504334364997	2.9499100446365847	-0.7760963098087831	-0.02785500933641505	0.3194466526051204	1.4199826748709572	-0.5556199414984284	0.6849351502351124	1.9582030579044651	1.5145358086165328	2.248427704373918	1.9586554000955332	-0.09089737874634833	0.5146432176272064	-0.3446058184022116	1.4837648095756344	0.873304830140369	0.2853560512456725	-0.43393863020506185	0.11308361257510766	1.1080538476147432	2.312358921379361	1.6052389687281363	2.637492513880404	1.8083425313569266	-0.2258015671187749
-0.49749376216856145	-0.14489998428453937	0.2606943403642138	1.260004366005576	0.6039905898007751	1.6887557533691289	2.3797934132422847	1.799806257979241	1.326951299627328	-0.6864149410776658	1.008410598202125	-0.6558145662906564	-0.5544343257595199	1.6925670227761347	1.105575758278338	1.0032241012794247	0.8681419162632824	0.8471407515960274	0.13957574246368418	0.6877782638668216	1.2460107324276468	0.7578889150853535	0.27105416211833133	0.8334344294678802	1.11714121156144	2.9590427486316555	-0.7532347575016599	-0.03626930387946638	0.37794218267388946	1.4649049551358109	-0.5081871021552413	0.7188238512875069	1.938623861107369	1.4443033901147047	2.319199430415275	1.9248546160894766	-0.09347708310812805	0.5213645463927592	-0.25714094600539705	1.465652070874755	0.8836593936752424	0.3013883784245568	-0.4693628442311232	0.12468119998699372	1.1527440766196433	2.2593842111342055	1.5846373367679258	2.672144754954207	1.8026663753609053	-0.2372626834576502
-0.5368783776529085	-0.1368264178414461	0.2537611960034317	1.226331177149061	0.548639269636577	1.6627747708609593	2.4385276777701614	1.8266081911505618	1.3064595149521678	-0.6899822921697663	1.0337452898398123	-0.6671998070627888	-0.5601002803939961	1.6779989392302206	1.0935275359891687	0.934657317093089	0.8683227474193089	0.787704954338778	0.097204017605826	0.7533006170070018	1.2826104917440584	0.6729741719225226	0.24949980637615932	0.8346371671354511	1.1006370927494886	2.9705463749080554	-0.7450837461887357	-0.02149353432960949	0.42399401105249995	1.515076494600725	-0.49336819779118163	0.744425472823556	1.9120807464887755	1.4233345787880327	2.3579184581347787	1.8999379508730594	-0.07631540817226953	0.5211170052641709	-0.17360184670102694	1.424726749654101	0.8668742778601309	0.3003962643945636	-0.4928338877044234	0.07133177176059169	1.1681861982369015	2.248926670343197	1.5710746151504955	2.683018326324188	1.7855447045226724	-0.2722193179729101
-0.6124415376380077	-0.10307299460608821	0.24929446384200965	1.221847579497195	0.49160737365329227	1.691165561171109	2.4831406103193006	1.869963035194358	1.297406674886628	-0.6658371629627963	1.0615927652017372	-0.6004979134983194	-0.5607544848927188	1.6594367338631062	1.0975172642128581	0.9839912880514756	0.8956459486166496	0.7335642295487389	0.06625049362398042	0.8240345146761389	1.3431529507537983	0.6671306825485114	0.298949844095015	0.8073881699260849	1.0769053061053289	2.9581821260016854	-0.7509186859197845	0.0038312061898520392	0.4619134559494654	1.5046656716739402	-0.48639388149033536	0.768956432343218	1.994380266932783	1.3977705661955502	2.368547727062106	1.8486806987173807	-0.04933703488859177	0.5456820522106931	-0.12214748745603057	1.4407062996096387	0.830608494548988	0.26625328633429524	-0.507308592831247	0.023471248002075045	1.1771040709023077	2.248436562164436	1.5220982499078315	2.6911033932308666	1.786910996853725	-0.31402597921543685
-0.630332665166814	-0.025993987541105178	0.27009371827650697	1.2742864629739123	0.4630843226362099	1.7194814485592254	2.563585819194967	1.9728417238687617	1.31584163432366	-0.6470515322947243	1.0487787166211535	-0.6089328897887665	-0.5477985864346782	1.6485206110264112	1.0998080418238922	1.0096405908651225	0.9177859674717034	0.6703230002596786	0.07166263098176871	0.8591927704036282	1.326333512487885	0.6564819102284899	0.3050162704949493	0.8052775710321566	1.0364782424103036	2.9293260076042165	-0.7570555419217735	0.026092239346939827	0.4322827658968863	1.5112254301036694	-0.46010926517659023	0.8171703809536204	2.0525891151504796	1.3832184024282863	2.349021243197695	1.7605010383923136	-0.03991663269011263	0.5429848383802686	-0.08035259253467675	1.472191312593252	0.7656903214359788	0.3075851960185989	-0.5404868988370086	0.05387755138489196	1.2078651479066802	2.265406557854041	1.4742289980468963	2.6926424288095494	1.7832863277685718	-0.34818240272218703
-0.6590398128354431	0.003430163701972555	0.3562557543596198	1.3171536776478348	0.44415504395982036	1.7595415975503486	2.5951119013433352	2.0706540220180036	1.2819867278623904	-0.6150357840548265	1.0642764103764022	-0.611022566749136	-0.5200449161482213	1.66707818244353	1.0973099277663412	1.0148797743407927	0.9411857021302138	0.5889821982461173	0.11667805636000146	0.8683072829972349	1.3108118100488366	0.6552456509714754	0.31548561660951013	0.8367279864652769	1.0005162235449223	2.9203111849786465	-0.7276894582443546	0.008437388129586249	0.4614253317504481	1.489710578938212	-0.4194306635152545	0.8289619448708139	2.0608889080848014	1.3933098248159488	2.304507455648432	1.7492432800794027	-0.019004721986794388	0.5454144658254056	-0.050123571019230886	1.4805487647227058	0.747279551650079	0.3545307020655131	-0.5544879930521258	0.08572509163372842	1.2351299835144562	2.2138454677686736	1.4303570081852555	2.690602921661206	1.7808200369640932	-0.3515495362999007
-0.6692584191906835	-0.045732049979592966	0.3974247938003034	1.3089378467132533	0.4470868887404048	1.8289843548537228	2.6504559341651985	2.1588104424014047	1.2681601181432585	-0.5989445191964261	1.0667443779824946	-0.6249236072185222	-0.4725192568281269	1.6396089398440719	1.1159208989856886	1.0448572798568199	0.9324368507782879	0.5329007673284941	0.16625433806978387	0.9100405496463913	1.342234159803376	0.6179265401094085	0.3058868988828932	0.91362740148484	0.9657558015273375	2.921469613173674	-0.733143823313477	-0.014134637591324781	0.5051548572714626	1.4734156637989178	-0.379659824478756	0.8112498801302352	2.0475569087927274	1.3811030850431802	2.2835315890049848	1.6989278859906285	0.012762679695582882	0.567286806158986	0.009106525019110245	1.4681508450133485	0.7706703880465788	0.37290278425614864	-0.5370377744837589	0.07946898611022526	1.240316339291366	2.1786953081131846	1.387870658124536	2.6687429163121412	1.8016073451732677	-0.34179357682875705
-0.6630652792841761	-0.10979037716091163	0.3522224218791804	1.3952782058097628	0.4275541995292628	1.8253244431115938	2.6616581844635325	2.275262181834113	1.3001439066526952	-0.5448829653604818	1.064486906081314	-0.6365198387224732	-0.44543262399090555	1.6137580026588207	1.1825030480976442	1.0556781536543036	0.9227263804273562	0.5050980251396697	0.23960638649735072	0.9539287743223527	1.3139952477608559	0.5966038606802545	0.28835930505515506	0.9856965275463823	0.9438066786305708	2.91371425991699	-0.7506682530729372	-0.021600096732146922	0.552348447425935	1.4419397167582955	-0.3449921448910549	0.7604759061455895	2.0735323694760375	1.4001414959828935	2.253274684260216	1.6630888110915198	0.032400395695301135	0.6052995990479297	0.06851800901123645	1.4301322583018312	0.7350901632300191	0.38340371074450047	-0.5314949903959432	0.0986265227181662	1.220956598478018	2.146406724844445	1.3519470431142027	2.6197411635132437	1.8261237915963568	-0.31986173159896697
-0.6507490205381823	-0.15690626491090326	0.3873333959342439	1.4516574982837736	0.3753762270106068	1.8617014346261633	2.755387775583005	2.4217589852719414	1.3436852427445123	-0.5528192053479482	1.0704683172995981	-0.6008319405062954	-0.4225696877369794	1.6114990739820818	1.2361786645933484	1.0296151868758783	0.9513063479886007	0.470165849915151	0.29706095881570327	0.9853773762023416	1.2943277079235844	0.5241771513035947	0.2970451690305828	1.0256705853211492	0.9196733184957082	2.914113106655905	-0.748462519364173	-0.03973891444301499	0.5196309246259537	1.4246373998690511	-0.2860989826073165	0.7356985096484081	2.076869053041201	1.4724351706784655	2.2082482087298407	1.6503927215443084	0.06146931215369865	0.5959684727489191	0.09337288784329342	1.401118084360317	0.6822894794629282	0.37846166529077874	-0.5036113721656691	0.11611911078025434	1.221744193645399	2.094437876152212	1.3240617704847242	2.578309185708755	1.8228319898332366	-0.3066421722402433
-0.6217617886014695	-0.1400207895847378	0.3987030452404455	1.516874549037795	0.3477501602521294	1.8860125985448577	2.8292573688838663	2.598459820476382	1.3993849441096653	-0.5557972068228303	1.1287963550148306	-0.6092258729707954	-0.39177350426926616	1.560447854969365	1.283420117528504	1.0400728200588134	0.9694478421534477	0.43129380581995863	0.3559875379085934	1.0519296151895952	1.2709128243081589	0.45508140658091534	0.3290766776960018	1.1116220062352535	0.964858596483048	2.9234372570856553	-0.7527820571333381	-0.03549562195855567	0.4805022914664061	1.3946544641512533	-0.25292025044572075	0.7255134624605579	2.080932900153001	1.5215393666483223	2.2170137875636655	1.6744867346522185	0.08281315326501681	0.5872205566699699	0.1007385986478679	1.4314720228306557	0.6143309648800914	0.37839787163483757	-0.5314893071514399	0.09563066055267697	1.1733822269172394	1.98331539232974	1.2974549224655154	2.542400635592205	1.8367161418870193	-0.2986391434283841
-0.5691714978389694	-0.1678611196116115	0.428027244602695	1.5453905145255242	0.39368690320143324	1.8526427010640023	2.9026441065684194	2.752339671105885	1.426719808199994	-0.5462780719884525	1.2780486216858546	-0.5835359365897796	-0.3615401767708189	1.5629851458353052	1.3139295932528836	1.0924359603240739	1.0167485127848102	0.41447742937820353	0.4033498977827759	1.1254254586786077	1.2842104812223716	0.4285319710290845	0.34524099648385354	1.1914164018653448	1.014804242986365	2.940065620794072	-0.7274317260353242	-0.006132832029770896	0.49148706616416743	1.387580645818761	-0.22640526124777635	0.7218736527490883	2.0580695220574365	1.6227701950405167	2.2277733069510597	1.7014377608949267	0.11346941397281418	0.5674775207639966	0.08800327347914635	1.410540416970048	0.5789129654344781	0.3650984892124959	-0.5390125830975336	0.08419107707488069	1.1576967151440791	1.9474082719900188	1.2578855248200242	2.5030571860693067	1.8849347900531477	-0.2741238385476988
-0.5456131333112808	-0.19208620079513455	0.48198675541998065	1.5894311884220107	0.39891477254337265	1.8602272676347589	2.925019343188342	2.9190987379062245	1.495367520946596	-0.5038999278368738	1.382463174445037	-0.5806968319741924	-0.3715279379650914	1.5234328379739766	1.3635104164132232	1.1182567775681047	1.0395333401489801	0.3688739120439507	0.4358443980667481	1.1456029620891115	1.2772736847341593	0.41678215530828444	0.3598124264746865	1.2429460859247436	0.9847664323484032	2.92148822602149	-0.7266307868269208	-0.011866219164373156	0.44981630923914323	1.3449673599620156	-0.22983332896141614	0.7406484561610596	2.0461012941779297	1.7251510020058984	2.2396995379062816	1.6689416926533174	0.1465272077490913	0.5565106303517323	0.039131800936815155	1.4239396816841776	0.560645225995917	0.3788381705409395	-0.5449636964177993	0.08271621710321977	1.1330560044952105	1.9558201810279308	1.2522753734309275	2.458589318082572	1.9144667788639158	-0.2531373631545982
-0.5172099068697209	-0.1384593158251742	0.5610905936482109	1.5954298189128049	0.4111849648698301	1.8358876922628795	2.8850140237778468	3.0912394603476527	1.5732038429512394	-0.45694092984237267	1.4463678778115576	-0.5679148158971261	-0.3803135414726159	1.5881096910344243	1.4024489795060824	1.1165211278772555	1.0377943912706091	0.3475880792240015	0.4941382310079594	1.0738260986628025	1.2953667988347823	0.43331025734975326	0.42697517160606113	1.2444622466195525	1.0192019887043475	2.890508470320819	-0.7027400210394772	-0.00046940261172689625	0.4341037595914686	1.3188143774263092	-0.21796928506366592	0.7473975195309923	2.0623139082988553	1.803830828204212	2.295639339218384	1.6343955439183748	0.15230535678211082	0.5409469711620669	-0.011860376736612646	1.4036288287552348	0.5770714497124914	0.365282386693757	-0.5482679736687462	0.10661282651680737	1.0982879816753104	1.9515730517230268	1.2384667561045029	2.4456511589844476	1.9336532513058977	-0.21627437061102844
-0.4911054571603576	-0.07206830853748891	0.6423919969282698	1.6086300870860526	0.45553597159572085	1.7905094358073643	2.878117967657673	3.2101715366914183	1.602433233474867	-0.4151564772966692	1.5394076796344538	-0.5574024555637358	-0.35834670393514306	1.6355610788364507	1.41457206068732	1.0497638095124033	1.0564928209868634	0.34415960541300206	0.5757745049779044	1.0527879343119644	1.305897556651161	0.45003233945348137	0.41272882466996996	1.2890379083658006	1.06271570557413	2.8697764168320083	-0.6764148832701211	0.0025333126491614622	0.3838178415794426	1.3535337004410202	-0.20527831367809454	0.7250934758859894	2.047405839600273	1.8490550940555157	2.411177039869984	1.5713945399270839	0.14207292541659167	0.49831082877367266	-0.03905848763474883	1.3228275742865834	0.6196466701892009	0.3453474826126698	-0.5127077183279681	0.18207315193811496	1.129012979682974	1.9487321339659052	1.2656364838746323	2.432421153139551	1.968712886076703	-0.1840564605692104
-0.4808108704983499	-0.08922984068097571	0.7039053104623433	1.624550641600218	0.4919028936061154	1.7317416363234817	2.920448310020631	3.298943721526456	1.5333454412767085	-0.39925307879068156	1.6109528308928358	-0.5081039296147372	-0.33024475013154303	1.7030686249651832	1.4231468065060762	1.0434931137177148	1.1027786810024585	0.3725317979730097	0.5990201916122208	1.094071900337498	1.317677930310094	0.48689343860285905	0.429725078512636	1.3133698871038473	1.1750113095405923	2.910366606288362	-0.6281446800427738	-0.02238524191648194	0.35945816679562875	1.341658911206228	-0.19346381576917238	0.715891638180427	2.0050801430506384	1.9356846877529015	2.527668063037814	1.5420135460708717	0.07347697749609759	0.4091846358272206	-0.06959042707030774	1.2732109562905451	0.633873747472517	0.30482219463569943	-0.44607815931522393	0.21510620319710627	1.1472645976560238	1.9352897773769182	1.3082440337160883	2.457776479291757	2.0192411213541677	-0.1660999460326718
-0.45127538850496285	-0.019637231590497205	0.7929668011301011	1.6454997891371324	0.491792384736321	1.6492391671346263	3.0262449019512787	3.3598242900266513	1.583787597704643	-0.38407487052391104	1.6797682604050845	-0.474433712085522	-0.382971618093349	1.7551499791916298	1.4466437113517014	1.0456651513225084	1.149050302344351	0.4116139514640249	0.5945283048082599	1.152327206788547	1.351638609236995	0.526220190745166	0.44458432920834323	1.3312622160251402	1.2334402800933906	2.93195485077671	-0.5698316828553744	-0.02598751059529559	0.3236673427507197	1.3524242156791395	-0.20289155346017512	0.7235934498991694	2.019185513606358	1.9923990360453228	2.5924815233527325	1.4998224965313969	0.028784058354321386	0.36168141022345074	-0.08884386823020296	1.2557999688059485	0.6274326653507571	0.2496014246121357	-0.4299694025425819	0.2496072441808846	1.0686744344843662	1.9616003231245411	1.3505241110730544	2.5251771174272157	2.0422396927887863	-0.16957548936813996
-0.39896965144035634	0.011579098038048883	0.8978345175086198	1.6524617498882628	0.4631946240976615	1.4996726249888417	3.0950415848832367	3.3835202256208783	1.6059710353070653	-0.3975014379681431	1.7691020493581349	-0.3908922828781463	-0.4262472249855468	1.7655292142077976	1.5150512473868396	1.061536337178981	1.2061761663547654	0.4498935370922288	0.5941174434796238	1.1708552849857887	1.3735211721020437	0.5731297363950116	0.4924232353649889	1.2913361795018035	1.257965694379258	2.9366381978176603	-0.5132225185545443	-0.03912985346745071	0.2952478871879264	1.3887579575483002	-0.23168705135303386	0.7228027419650996	2.027689164115725	2.05079621219195	2.6859223720184	1.4426796139242506	-0.012912343581954967	0.3335574406304073	-0.11421625404009608	1.2242402598034479	0.6002855273630275	0.21659029322439327	-0.4174734562086023	0.2854081241292078	1.0398149694272214	1.9779753502808597	1.4099691073768434	2.5313857009542566	2.024518860770894	-0.16599245500167797
-0.32396963961129754	0.1135669746412058	1.015258696233187	1.6232932440901897	0.47737291067167725	1.4147349068331079	3.1936319225402046	3.400346931758456	1.6068839660842316	-0.4224161930360372	1.873908463050347	-0.2824342762682487	-0.4559690283167793	1.7563772442641141	1.4814447387114917	1.08128415046088	1.2662478085446827	0.4635107180730449	0.56991603624872	1.1547350668762129	1.4865264440059445	0.5834978369032938	0.5291988033405388	1.2918392345573237	1.318614077149224	2.953199200743505	-0.4505682379369461	-0.08063533785984364	0.29675929000699286	1.4266783982808857	-0.24496588913719536	0.7504163879086863	1.9660959940363802	2.0941144745016276	2.8148176730427585	1.403526351390552	-0.017528599817454502	0.3018490470287699	-0.0939569021659244	1.2153170882319448	0.6183334673284043	0.19218664354462506	-0.38274270605841654	0.3029930553556893	1.0113883123689593	1.9960963878240148	1.4516135851144463	2.5056256654461744	2.0227490308248233	-0.1535630006570972
-0.30684725400978446	0.26207721683711316	1.1145811037106501	1.5946895410745945	0.5094683573035169	1.3769605883937026	3.1870767917491207	3.3520879636891268	1.5983539154380941	-0.4195878729696189	1.9972840151447948	-0.2808011830135305	-0.47172402786247847	1.7461826193119765	1.4798305565412107	1.0955474986449611	1.3273856222805098	0.4940500859827212	0.5612278463304644	1.1551645620027764	1.5657845694133201	0.6276474430710357	0.5697379913084164	1.2798319748923512	1.4014116636163925	2.969036075256697	-0.416485551435173	-0.06610866160759314	0.39026972796658754	1.4559577244410298	-0.2704504843085461	0.7495728079740442	1.9333257100253998	2.0710372767118193	2.9163534492372283	1.3478047705950775	0.0011793859790438816	0.26837121473222153	-0.02008098307069266	1.200199342750865	0.660959362667438	0.19459778611097642	-0.39120768265312966	0.28488496363776317	0.9849139489175258	2.0488260439797896	1.4788474089224655	2.524621924592535	1.9733863432780463	-0.1785027573011942
-0.30297225836464947	0.3396491825044558	1.208903773523066	1.5825069103952707	0.5401534129979535	1.336749342128822	3.238805260244027	3.321117525096102	1.6206715616675869	-0.4046546689471275	2.045966923983396	-0.2143781351810393	-0.43946378412658416	1.796836619382977	1.483803928037287	1.0933755426049534	1.3395006995054222	0.5147451993196672	0.5677080260869134	1.1674684735917917	1.580282218436268	0.6965127855601976	0.6430264805030468	1.2381348627014122	1.4149068705277839	2.984841042030775	-0.36395700814560283	-0.05814493340203697	0.39497027489322883	1.4740314874472786	-0.28762681410471647	0.7590444571409831	1.8706248422593343	2.114952984495272	2.9828463091010877	1.3192948972040837	0.004048483714183586	0.23148663768468566	0.05892062048599234	1.1867397544225666	0.6804810449930556	0.16201431757825527	-0.3620181715261893	0.30782900451426487	1.0141612631892911	2.106204746641714	1.493328451955477	2.5298671858499566	1.9558672800676633	-0.19152019677257892
-0.30889127324281973	0.36099604272833385	1.2321016843873411	1.6032720478035798	0.5404165090602486	1.39776100069949	3.243404094189647	3.266265793242286	1.593136945202083	-0.34569805309165685	2.0555729788070196	-0.17350733829430504	-0.4096916149143067	1.8636924858070834	1.4716462231260654	1.0491910338584831	1.3537902256143899	0.49519527382103445	0.5977078000301027	1.1765617241917998	1.6068203897833258	0.7445840006530756	0.7118521190411882	1.2146389728869107	1.378075468125602	2.968182543235418	-0.3036197432380727	-0.07679839626824445	0.4095450232047898	1.494226754680127	-0.30929275933845	0.7534035530484302	1.8288576439363513	2.1009830181734506	3.0716979075142046	1.2786613848573074	-0.03766519543841286	0.24019090492064468	0.09469536802833836	1.2284390127682703	0.6734857158879242	0.13760787569923844	-0.3146289547780597	0.3970994656732085	1.0454581568384078	2.1307709916821937	1.5291849409334024	2.5162073900693827	1.9442097543464953	-0.2057779173708159
-0.3365391660465159	0.4000690370149348	1.3443986502025234	1.6276248011262298	0.6028317880244547	1.4002767057360699	3.2925017311750957	3.2304163638666514	1.5409407132296447	-0.3596639647310399	2.051997492881271	-0.1614830086185298	-0.4136269150828518	1.9455057672481444	1.465417533494145	1.0679997102032297	1.40258005810545	0.4911453138872918	0.6085261630718859	1.1773865010556315	1.631200680583974	0.824502389926747	0.7624922317186579	1.2577114396762359	1.4423967294622593	2.969245248213105	-0.2701161826946339	-0.09411606495816582	0.3772466469448705	1.548124940689301	-0.30532114668195554	0.7264956762876738	1.8428778950133675	2.0930013684333177	3.1301720502248314	1.27192166336325	-0.10539620271688696	0.23554669174868875	0.11832368500078945	1.2909581635790355	0.6765135827861236	0.07255539917416756	-0.26193058391211277	0.42758181153210906	1.0364828843553928	2.136744897477384	1.566232450833566	2.519254680515174	1.968571545490732	-0.22996431807119522
-0.33941896865399207	0.3993420873959882	1.4629924167413646	1.60342683807244	0.6245384917083648	1.3889366616261072	3.40862850689705	3.1861221648685736	1.480916685055043	-0.33283147940302765	2.114987947437635	-0.14684848677596962	-0.3979446355900585	1.940458989216237	1.4991094075727287	1.0710487160658717	1.4729528721953442	0.5202706202809291	0.6080463322156612	1.256144837893721	1.6211270626185421	0.8858652538687609	0.7767361936826453	1.3224733016948518	1.505080562481957	3.0045697743896924	-0.23463550396550215	-0.11602339812089406	0.31766447122007435	1.5896974320041395	-0.302480742190619	0.6964786198032441	1.8047490894666154	2.1134392711371226	3.1684158023294122	1.278918136152319	-0.17257433907312125	0.24965320310949993	0.11852743272950424	1.3413586241884454	0.6579366389387069	0.02635312602300071	-0.17553143751340558	0.39340710140283874	1.0615285506397356	2.126811515985696	1.581842749515941	2.5349824841029553	1.991004754581467	-0.2603769300283727
-0.30953636094537385	0.3818942010777084	1.519864226923618	1.5871778116564281	0.601310462035731	1.349351758760991	3.5075919602575283	3.1474295373871684	1.4472115928751546	-0.29790135265828804	2.1236542642839074	-0.13657632029091704	-0.3969925134552375	2.003846547312156	1.5698029455320066	1.1273741104680937	1.4616829619595102	0.568576652496322	0.6123135754154758	1.2760117933950386	1.6544486480038239	0.9386542456048182	0.8575139495632363	1.3877954419304892	1.5520143423049613	3.0412202443916505	-0.2090260836163691	-0.10933853655938952	0.3630365891268282	1.6082195381178201	-0.2783547191245665	0.6887196564918354	1.7504999421750107	2.1302869562607007	3.151042607985672	1.3060407665768976	-0.18169778911610046	0.25044837116223373	0.12582933418852557	1.4208720302230615	0.6571563338075965	0.02002761699610791	-0.12551369965367137	0.35804861837715274	1.0262603516253745	2.1095622726128433	1.5708648462992205	2.541210448078024	2.001620661636458	-0.26285381737503466
-0.3200380311885711	0.4217596537041916	1.5672892996488839	1.5393857844033587	0.6204227146474531	1.3664735335941405	3.552393645456678	3.091010119505972	1.4502234841570874	-0.31526972027812067	2.2001861890384946	-0.12633868821667868	-0.3840927764042798	1.9952620329994968	1.6503472928482037	1.1065657380158602	1.4491407245235108	0.6027701608310889	0.6422798498738362	1.2766165250464105	1.75435926917732	0.9445225206736472	0.9397640282225002	1.4506308600650526	1.5165751797224793	3.042950352912456	-0.2387239202906221	-0.11290239800412108	0.39544960361563763	1.6832943448137283	-0.284685198797303	0.6577431482376366	1.7096796444058697	2.098821956703345	3.1321188789098655	1.305993608175773	-0.17792163752416085	0.29413350911422836	0.1746443492447788	1.497857350510588	0.6746431099999517	0.02268756708864083	-0.11219502696484343	0.3515824829475057	1.0132454756142932	2.1205754593041917	1.5422919979905632	2.5252044780597256	1.9785524441159985	-0.25888124286206493
-0.35719836043755226	0.367617462675231	1.5734647270241262	1.5298517303464982	0.6681313072927468	1.4029843172246188	3.5664813238621584	3.052056734629231	1.4214825506133795	-0.3175484271787849	2.253422135379881	-0.09347720899171597	-0.2825170753324085	2.003115846565502	1.7607472288392096	1.1275668186922723	1.4355733025809037	0.6469564062173301	0.6608159030528044	1.2770116354311443	1.8230219755394006	0.9603830380617377	1.047841571714062	1.4841883701386185	1.5541234437150448	3.0269645756167356	-0.25987066848657603	-0.09509440088620526	0.43063035492093665	1.7203825280995169	-0.26181793022929656	0.6646131220986347	1.655205037789162	2.098778984987134	3.1386563434906414	1.3185888311428013	-0.17255598203078132	0.3117238742282766	0.21903080126828742	1.5080266702996206	0.6453145398436074	0.00801318602055111	-0.054517734142057114	0.34751237253918477	1.059485686310134	2.1306084296380177	1.5122472715754602	2.499569845450647	2.0001140529265795	-0.23003689748528502
-0.37393786488535535	0.3922084286880609	1.6193302397596796	1.5260208270894775	0.691927564794524	1.5056784187632846	3.5953604793138596	3.022500040950678	1.4457602670242753	-0.21854918826845354	2.3233646902634746	-0.12008851916918184	-0.19594721927259062	2.05415026954192	1.7948599603253552	1.1484464412469966	1.4287977279945736	0.6298547026339885	0.6778592585989581	1.3060975000574306	1.8550383063502693	0.9817650635207371	1.1393853188108718	1.5094860951790707	1.6170219422115948	3.029408176637156	-0.23344690913372776	-0.05599068813627801	0.4908204581471458	1.7113245448731207	-0.24203455841992513	0.714297276330559	1.6294154093795252	2.107358080201041	3.098554443865327	1.3762281869173427	-0.19107607809979982	0.3284862160463621	0.27643457288201545	1.558663351164604	0.6429385249785364	0.019647455878741442	-0.006145289083238789	0.37322319688797256	1.064801117808028	2.143822828934558	1.4634200752937028	2.4869189729938768	2.0380097172811054	-0.22022030204793971
-0.41334184789887846	0.35315493365284206	1.682571897984453	1.5025898540839138	0.6810134820850576	1.5475379167418137	3.593294442555598	3.038154909636927	1.4569385972069098	-0.15418707558293804	2.3716862691495324	-0.1653682012364022	-0.1032372103585411	2.104281478756063	1.8875309705879608	1.1308413348731219	1.397380094469156	0.6573171390336915	0.701353235532594	1.3746528787263324	1.8576458080000766	0.9951702843799304	1.1980751666186673	1.5206296212541346	1.6668580144194316	3.0422678818258677	-0.2503708051124623	-0.004981639985641839	0.5106830535964038	1.7107315453419374	-0.26602844917404156	0.735904681739296	1.6137263444287009	2.140860770817444	3.0631332469432477	1.3669772805634006	-0.1932065748372597	0.3427928360023055	0.2856438556800804	1.6048345326312834	0.6809689013256321	0.07733973934959629	0.04734120517397034	0.3992994479063855	1.0629774644860164	2.1620750843941776	1.4529246404349148	2.494631251282608	2.062484171211261	-0.23587081241529373
-0.42134659668830937	0.2618097046355657	1.6332028150990396	1.541371729691268	0.6352908811467168	1.5582580746004635	3.65717624059308	3.042680464190919	1.438634725266086	-0.09134253816175905	2.3771916491628966	-0.15620304350114733	-0.033190412832049675	2.1521501171713657	1.9533733657999857	1.1640618562499416	1.3708137804839358	0.6589556632518316	0.7378262922794733	1.426030123019892	1.8604036846008527	0.988436488193474	1.2683376940642268	1.5496545741285457	1.654058578084323	3.0341172271346144	-0.26710473794882994	0.018653512112292943	0.4792252311676319	1.7059326983143825	-0.29100587763296015	0.7532608823164225	1.5429717433978423	2.228610401505109	3.041047480102852	1.3181565457991593	-0.22061255922485729	0.3407406642991456	0.26847035145951825	1.6291502122754722	0.6903890511112885	0.10632427651438395	0.11224656936809926	0.46057339468561	1.027014324900133	2.1275213180050536	1.4168653749007571	2.4695746120353017	2.1200845568229965	-0.24848860574580386
-0.39067587952322197	0.2826110240061654	1.5943150193625226	1.554186831929942	0.6417108370421885	1.5562486100024562	3.703558180536509	3.035083941517158	1.4229385581605523	-0.02792941230305948	2.4284612883206744	-0.15872337717859425	-0.013438570150830035	2.152373359744831	2.061062717423512	1.1800426814907223	1.3718664252898276	0.6549004863661332	0.7472820145118952	1.4332135068342795	1.9285641386266963	0.9655015749535203	1.2797696603478736	1.598018333889619	1.6558944569784049	3.032875484287459	-0.27560098167916947	0.003747959099047009	0.4706548395516218	1.6947615282289366	-0.31046794065713734	0.754747465726175	1.5170613168574207	2.271457361120857	2.986311802724767	1.2324059361186854	-0.2341438590814761	0.32998442699870356	0.2537289808666231	1.6635456034764602	0.7251195396542028	0.19057079195087104	0.17133480867368397	0.48964800699521255	1.0370935058233999	2.1732908681291883	1.431099356842267	2.4903504523211613	2.15243823631746	-0.2650694188309732
-0.40947877073323663	0.32587789098893144	1.6152643379899405	1.5888271427340337	0.6134474726351898	1.5212143179368245	3.7436147119063095	3.019512326698094	1.463183980061985	0.011140672264145687	2.442896279874412	-0.16755928346033874	0.03316290974926969	2.1279779706423683	2.164629457335514	1.156704598431387	1.3410813956960668	0.7023823739404973	0.7286011253249909	1.4698473934673841	1.94827227970073	0.9518319733496042	1.2697743558314447	1.600533868741551	1.714215987081594	3.0609799981635946	-0.24358821092688743	0.023536037635655524	0.5195894159170218	1.6476107278551784	-0.33619663762464747	0.8008364915047169	1.540188493807991	2.336653771719612	2.899522041381636	1.1547124702659082	-0.23703995246711584	0.2972043831350659	0.23285833040098947	1.6927318414181205	0.7712293910083711	0.23996680370345452	0.21261457863842986	0.433520474069197	1.0367780743087678	2.2031732197028413	1.4210490981011845	2.4936314481696416	2.1628728587078356	-0.2784185186629458
-0.41603542426427803	0.3705815679780425	1.556778533818471	1.618619078956741	0.5779124569643196	1.514444643500607	3.8089362975996908	2.9702778746377794	1.4671259683408255	0.0748263723208085	2.4256854900030738	-0.13409191691897368	0.11910407542380382	2.1118666207791734	2.248948985141673	1.097616718944083	1.3247018356971398	0.7234442791303407	0.7642495035777014	1.4659969163956608	1.9659293064435421	0.8917248015802599	1.2727805563830852	1.6230519420472067	1.7840099226326775	3.1122442126794048	-0.2100469762560524	0.07508066641861404	0.5887066803732623	1.6066024061846638	-0.36498420196725434	0.8359976226153959	1.4928750103932726	2.3624797731625433	2.811299524977776	1.0745942766219743	-0.23288694159419623	0.2857899734711662	0.25953813520612895	1.6705598767875176	0.8175673955099974	0.2874047477021918	0.23862737218097432	0.40304995443012903	1.005534907262164	2.1900300570601914	1.3862216418770135	2.504233693267232	2.160679007003852	-0.30501749583674287
-0.4336330592355713	0.3169892996566034	1.492799022462456	1.70561109887343	0.5468523473206038	1.502953502116886	3.8209403808608626	2.9147553993634316	1.4818530243136752	0.09453107585785266	2.3961026505163567	-0.11802413372614642	0.20027113512788705	2.1045656293178903	2.29370194702837	1.0696998824750947	1.2997485600328325	0.703062316678746	0.8085801600748741	1.4544333334299526	1.9593383723425586	0.8293598042872098	1.2640648461853314	1.6249364516979163	1.7902583356990736	3.1202796449794157	-0.186120265347059	0.09704774285865214	0.6263265675087416	1.5233638771492886	-0.4031020084083196	0.8949678632460824	1.5097032028618615	2.3605432735642515	2.74280163941481	0.998841116984357	-0.21801773729879748	0.28706730704465894	0.27928533630501234	1.6865782929642648	0.8424540178318489	0.3686152617123834	0.23528895224441815	0.422898414737369	0.9592015754317142	2.1885741223279935	1.380306160271061	2.5163612936272512	2.160675934382418	-0.33278325599654174
-0.44691322501055497	0.3732176914907505	1.4626570750780628	1.7870320685609897	0.48167443184784303	1.487816138145753	3.848477782978763	2.873086053423222	1.4999509016175998	0.09042795238646315	2.3496955601773015	-0.08902070273895002	0.24460199692063997	2.0887825582280586	2.2559871537021814	1.0494083420218874	1.2913477425481297	0.7124488171593483	0.845436490339354	1.4607931255688693	1.938452795402436	0.7946811262942052	1.2433178602853059	1.6554234569976196	1.793709460228617	3.1297925828655853	-0.19505472219673123	0.08990234792896723	0.5775527618945704	1.47817645510177	-0.4561110693217155	0.9273003232263305	1.4839845311941355	2.407259073823402	2.6688775751112095	0.9305269331330278	-0.24334505659789532	0.290460150588042	0.2933157740955109	1.6923832599966477	0.8457991071744797	0.4352581631521114	0.22613309408454474	0.40988670738259503	0.9406628401808028	2.224557180940761	1.3653065220223977	2.4972578720035594	2.1319551176302656	-0.3714987691802485
-0.4720165224425131	0.3764806392529482	1.4877447711209648	1.9181745962237877	0.3878617901714283	1.4548831313291049	3.869171804134633	2.8638668657531845	1.5443240190841683	0.13795673314441362	2.265234963871033	-0.08638390170153076	0.26106204980660996	2.0711346881032084	2.2744344382532256	1.0612071939072505	1.2755855307590351	0.6878395184075112	0.8824642591438401	1.4474439064047169	1.9113883117269856	0.7603034839467101	1.2229899480549267	1.672002469585887	1.8717673179713845	3.146124027335032	-0.16565616278449458	0.0894911784598065	0.5433785068458858	1.3725189482732578	-0.45820122118589524	0.9744412685519958	1.461887657580742	2.446424327688926	2.5939572333524206	0.8992150647418807	-0.23110630848721633	0.31374230110580986	0.310686539893403	1.6789329833671807	0.8336589677007046	0.4680164508381329	0.2171861978043172	0.40242529044512576	0.8737635160461752	2.252510443927081	1.3408987507940542	2.4746978904727825	2.118920033299454	-0.3923042554015047
-0.48402290072169124	0.4432401604824867	1.4961939925850818	1.9812466396548334	0.2989106025872141	1.4331070438923441	3.8590801217538067	2.8885901226519275	1.5560797584762924	0.15920033122172025	2.162317549558629	-0.03182964779383505	0.24064484485915721	2.0440625018507306	2.2627984771352088	1.0696579337060501	1.2721204478086259	0.6309375545848288	0.9307517959666777	1.433572161967397	1.8692547542149047	0.6907300385932047	1.19119032000584	1.718071722038772	1.9151916636703057	3.1683406770186933	-0.14476910671669843	0.07501224027887517	0.5118614923447045	1.3329636446790012	-0.4818947883627394	0.9945589963800192	1.4465119181463133	2.4701474874062965	2.5200456398375493	0.8257109678512305	-0.24482981737539516	0.3690955576215845	0.27147176140882523	1.670696583322536	0.8893610615504685	0.5329641585513313	0.19458198957818512	0.3921109242211579	0.8225975130207344	2.227020544432267	1.2939170542505134	2.4293590423511495	2.1048207977452806	-0.4192725607330755
-0.49256696070817674	0.5496131777195244	1.5013949674047227	2.0212013400191577	0.2679256429526528	1.4001433010490683	3.870140441764922	2.917482356220679	1.5713405278265624	0.10748668821876499	2.0097409352839106	0.009195268718831598	0.22984395756287604	2.036709154884236	2.296622279564248	1.0987375088144238	1.2575715744286415	0.6270671113055677	0.9326297376750239	1.404144077771883	1.8739990839179854	0.6762126033158504	1.1466992332621622	1.7934858527303241	1.958926770688103	3.189401557485587	-0.19288051440707318	0.017025599111140342	0.4423156753039989	1.307448235639285	-0.4904857590285966	0.9937036940844234	1.456056887454807	2.465270890708523	2.4899466984166905	0.7605432973193815	-0.23533166770347602	0.3632166040813473	0.22515224981245402	1.6569625427925925	0.9083518501068646	0.5703753101414888	0.19740952256969585	0.38348794231349287	0.7630730779418302	2.2148276787525045	1.2535063669731592	2.4270755695629265	2.0986335623840455	-0.438145964576724
-0.5298256174129744	0.5550992592320091	1.5542073982501943	2.0942183597234925	0.24424402828147604	1.380212666639655	3.901250975443498	2.9227257790256855	1.5826499455054055	0.10167913886576185	1.8652665149683159	0.058172465184436875	0.22551080833069106	2.0364111187318956	2.308784760162364	1.174584439471356	1.2459192540990727	0.6072275780893847	0.9393030321087213	1.3680242487408896	1.8444203310623286	0.6268424083579449	1.1489672281626633	1.8732102152056271	1.9936505272367295	3.174476712515381	-0.21495791706256723	-0.0586163880910743	0.45397811424641343	1.2802346859729181	-0.45158471767646235	0.9749091500835231	1.5305420534974066	2.4377994883900205	2.4596911793151137	0.7189664859545546	-0.27226279741349274	0.3419727833646281	0.21997185259968957	1.6033394381697774	0.8903903535592315	0.5816226224043527	0.16129109914709205	0.3832446063900248	0.7485041146988032	2.2209896493139643	1.1653618219745425	2.423764933029227	2.101226854874469	-0.43362307273413625
-0.5600762081759365	0.5679299857342308	1.5703079641564979	2.1080973097001925	0.2771541919312754	1.3603156094021878	3.8737516164953676	2.931652792746733	1.640211401429805	0.08111217665579913	1.7445704065374568	0.09524179695419722	0.2296161933895811	2.0244860955540815	2.297863958156772	1.2169650124887816	1.199127616052588	0.6246017670864213	0.8947378792177467	1.3346982942186136	1.8155483404762283	0.6290035347624322	1.1349390493890088	1.9488953414998431	2.076539377098247	3.1696320541266916	-0.23260617549075832	-0.12238394240024783	0.44335472967571354	1.2975726154457876	-0.4197577328319363	0.9425296552543732	1.6409799277314687	2.4277288587682664	2.4372770150381684	0.708925021403982	-0.316022746873989	0.3453313364718468	0.19815655744814928	1.593584151598352	0.8854972678270361	0.5986292749976313	0.1434634310283865	0.3626326561348802	0.7305243333044051	2.2807241481200213	1.12357097219405	2.4268293238703373	2.08450564902982	-0.4263844245871223
-0.5954562145506631	0.5202350359460004	1.5056707607454383	2.1285567102237763	0.31500710948185534	1.3746602938294539	3.8017900344783393	2.9373721763396117	1.6557827233008546	0.041367911844655145	1.634051338285461	0.16320341109949693	0.23702811923737482	2.0373798581730536	2.2432945718587955	1.2859177612388313	1.1452268116358775	0.646926709721581	0.8883473598471634	1.3000901372428946	1.7708674312947275	0.6128436108355336	1.1310981086010798	2.0299703990119875	2.1294201824528147	3.185817254791869	-0.26083708720455434	-0.16116640102166288	0.4837513801299429	1.3125231863836722	-0.4197728065774145	0.9489995655022134	1.697236235248278	2.4008826256114175	2.447295215317738	0.7483084431342804	-0.33102908907392775	0.36643377289279355	0.16438603068369428	1.5854786551459752	0.8687072161487114	0.6073874078777127	0.11565219313067439	0.33216179826827374	0.7301583336546014	2.25414717728685	1.0506639316676174	2.428662486248501	2.0753031478345383	-0.39539246353469065
-0.6268331016257059	0.49816867525538927	1.4034943742078116	2.1346898776331615	0.3970393820455448	1.3892822482112137	3.7582905962443824	2.9724581834614314	1.6436633721632947	0.04079976988411731	1.4867483206630756	0.21042951539332289	0.2417353972730584	2.079457424889808	2.227620767471629	1.3659569587270775	1.1182473727036495	0.6433375805439405	0.8932836074645891	1.2626760254048082	1.7811199954518124	0.6226998227452081	1.1402893368082678	2.1442727880473256	2.1293220779427804	3.166588410345726	-0.3524097868607782	-0.20153855391191078	0.46828806425601543	1.356234392161752	-0.4158683872215274	0.8933714361510805	1.6594760900319758	2.349455184597368	2.5007242311655826	0.8295165198264272	-0.3341886600084475	0.39813113567269703	0.2037775201673954	1.5682660473321348	0.8475768954180894	0.6377519613046483	0.09070048078526058	0.3272307085217059	0.7042832438936326	2.254320994722341	0.980029631760323	2.450067621082089	2.0613903179807034	-0.371725143454068
-0.6537494977505242	0.5316469180442743	1.3750896288744578	2.1280129429970076	0.45724377331131905	1.3754342476428123	3.713543049402213	2.999729322861589	1.6624010812939514	0.040530767502015994	1.3502931844880355	0.23789791443022312	0.2362750458242174	2.0992123602073347	2.2414069816138147	1.4835295624278575	1.0671469085850476	0.6776918780133473	0.8590934420808984	1.258294726741394	1.7687862419733125	0.6366400887911249	1.1695200091913889	2.206096904584208	2.0796622736305688	3.154841930721631	-0.3841309016268154	-0.2463323455165367	0.4782939502625766	1.422522468692227	-0.4358148805641228	0.8877120606834937	1.6420507021619648	2.305819486061485	2.51577231623282	0.8579373162375189	-0.31500015163304923	0.42654012746602665	0.2262974244566968	1.5991293357285534	0.8171301877151415	0.6370737856699503	0.0762083153483281	0.3038226617409463	0.770455700654909	2.267590958608915	0.8878006774585329	2.472267354284819	2.037481226394432	-0.34441874667458483
-0.6503780578639651	0.6651563204240161	1.3462945433510973	2.1027693244486585	0.5411574952535366	1.395070436082852	3.6747931545941173	3.0620267779316217	1.6944285656354574	0.08900421542197438	1.226066714360385	0.25497852453704256	0.22917356698786145	2.1510187829935243	2.2879687349117357	1.552900722213186	1.0017801070546513	0.7081030961801074	0.8341708106472092	1.236999148046299	1.8057664499156765	0.6650579933649701	1.1981036727138115	2.251274519206488	2.075006239406569	3.1237575885427558	-0.42987755257068416	-0.2712442200509762	0.5340582620697047	1.5542471398143352	-0.4557368766515507	0.8724615808410192	1.618027982460669	2.293952361465224	2.512498041369663	0.8708296371316322	-0.2784761163325723	0.40559805309867425	0.2261336058488271	1.647509144196325	0.7993914631272052	0.6295363198602824	0.06815784824434587	0.28116902678700817	0.8026799675913286	2.2840010341989476	0.8047668358679525	2.482695175350159	2.0280820774273645	-0.321865842154608
-0.6491906793444832	0.707481746022631	1.3078812720303372	2.076745887259898	0.6842317336368258	1.433915608021401	3.6324803706172077	3.12958964739422	1.7303886748632178	0.1364368138759179	1.14418108414228	0.24270089995220964	0.21968471779223525	2.186163635327583	2.3296831660119195	1.5867998789160866	0.9598766056903676	0.7139937037782804	0.820475433026008	1.2177737792705494	1.8247708362191737	0.6601266873791116	1.2101523246414103	2.2435677572878143	2.0677732879041613	3.1071114983126096	-0.45789331566944763	-0.28533248832940394	0.579728403067542	1.6338365368824292	-0.4449332388204928	0.9000132201407298	1.6036716882652093	2.2864309249438697	2.5240418348038394	0.8922919494656721	-0.2609613382881738	0.42524029338841646	0.25800365030178946	1.701048038673186	0.7844691420888227	0.6177607470541823	0.07581153628388981	0.2810376230395331	0.8134644400258637	2.249783219869567	0.727068686432226	2.526224801647074	2.0088044505495026	-0.3245105808804373
-0.5849068703894942	0.7821695752271005	1.2548461923710124	2.007649109610759	0.8133593392559817	1.4469418718779052	3.577229982520931	3.1682524291496525	1.7428279419141433	0.18659738669440873	1.0768335225496461	0.27874156800787026	0.2094508537244188	2.2676961156583926	2.318429259845449	1.6293776266453304	0.9147410271003411	0.7640095585552105	0.8019994818639388	1.1888952983323948	1.8373737608599086	0.673888798970728	1.2299498645039704	2.2450758841570466	2.0472084574884475	3.083363277151514	-0.47384111959749353	-0.2796572893325723	0.6246057960423644	1.7302690280126751	-0.45302444419579874	0.9471521938719955	1.6831820079087543	2.283783312751502	2.522997059836924	0.8927176850313805	-0.25127529888877465	0.38990738526478624	0.24748636249069386	1.7450636293364652	0.8050908495367682	0.6351701584406435	0.09382536847634404	0.23935664559191888	0.8549190361802225	2.224942998658227	0.7288726985531904	2.5579437549105437	1.9724840167835507	-0.32789057663279986
-0.5469211864356284	0.8027842276069398	1.2423695338054634	2.000109241341369	0.9134398312204922	1.4454141105543563	3.526458446065616	3.181500789825934	1.752309937473223	0.2569900639858064	1.013700860848393	0.23486889542659703	0.2276913970806985	2.293683307232984	2.2815717023167905	1.6778386912721726	0.8732012221443541	0.8114915798975737	0.7809637759493602	1.1656617224773413	1.8430534227580182	0.7097036625233608	1.237296714284311	2.2277272336742397	2.0666139371290533	3.081895521152306	-0.48893738814604315	-0.2637362419813804	0.6468878901413824	1.7803597232131074	-0.46089200085449694	1.0081479027195335	1.7005718601846316	2.303109495571391	2.5338771301820393	0.8755887057784564	-0.2592141797878139	0.34586653296461906	0.31708802769064276	1.849349663018796	0.7620222621104192	0.6352620458412204	0.13662105315330658	0.2030123937079286	0.8520892438336529	2.212063411634969	0.7347081183809063	2.580909585823551	1.915678415916116	-0.3393838484082972
-0.5264199118978732	0.7551685893805115	1.233768622453002	2.0680002322352933	1.014706386372962	1.4230814169211037	3.494253439656743	3.2149986901604977	1.7161968928332194	0.30478241126859346	0.9589536309729392	0.2355881441480363	0.24945087897585316	2.3223739614944057	2.276394857723345	1.68297489105001	0.8264466046494972	0.845104802653249	0.788347456517222	1.1341679120871224	1.8598954172665767	0.682856914998481	1.250085843265053	2.2250263627492215	2.0308268965362126	3.058647187903984	-0.5109855114525282	-0.22142973113117356	0.7022799989958437	1.8477942536284417	-0.4510691046355303	1.0941843391412864	1.6811786387191556	2.316954705297761	2.5526775370137402	0.846493937217959	-0.27848799441879224	0.33355720340843475	0.376752762464693	1.9244807271742375	0.746590559988416	0.6477974992336661	0.127058075881486	0.17614945831840412	0.920802158049443	2.1934464245074334	0.7532422452353013	2.583674149733407	1.8554734715353653	-0.35807442562658015
-0.47150700744419083	0.853251576574842	1.1662991003188445	2.0799209343685297	1.0676023184970347	1.431359481235517	3.399322562291851	3.21335246274898	1.6928882875550073	0.285636362056204	0.9372938050029868	0.2334321830152907	0.23342108870272157	2.326778165126942	2.252403000687992	1.6526070164718665	0.7601911064704165	0.8366198984850204	0.7836131910877349	1.149200669898188	1.868660773158576	0.7031269587688481	1.258755784712436	2.218029536628715	1.950211625972522	3.045897387149996	-0.4881365399379476	-0.16908561924858045	0.7458272452774279	1.9592181077940907	-0.43863548988007517	1.2177484730442132	1.628033183491744	2.297050483585612	2.5453031439448788	0.8625030354397323	-0.3010790345832103	0.34721549571279053	0.4280386415967176	1.97372530906392	0.7228389668339428	0.6928198719141683	0.1593109206235872	0.1231961790963662	0.9987235223709006	2.1740885761794453	0.8067093187384085	2.5758672492572456	1.7895903227443042	-0.38788986518934737
-0.4331384423366152	0.8825335366477279	1.150043837880903	2.043678461982487	1.1297831976217232	1.4252277730662761	3.3209565589639807	3.214744216075893	1.6554440806023156	0.2968741877117942	0.9077194105535324	0.26273936925504293	0.2447384125644783	2.384263859470736	2.2247744580826128	1.6705737811034567	0.7392613748801082	0.8576404693632134	0.7940068988953644	1.1527182803931664	1.8804231018233928	0.6739750252611504	1.264525145801342	2.239665057205388	1.8465799311318307	3.0670601951168353	-0.457759954718483	-0.1533988560252893	0.7526973376001946	1.9650706844458696	-0.44390406385162073	1.296550883163524	1.6115726499479741	2.270215339903914	2.536537565111053	0.8454074600542718	-0.2832619052532118	0.3667044668859244	0.5144602664879911	2.006945266977635	0.708364273746089	0.7337484094047515	0.15109668747980182	0.08537458925423574	1.0766753050188937	2.130565830118992	0.7694983033417357	2.5837254509193635	1.7396919748608404	-0.3974602418548436
-0.4449228389352376	0.9929028049545627	1.281792160112028	2.0294622029045946	1.1476457439375447	1.4396057763795505	3.2488808474376443	3.243996169183993	1.6041467343181637	0.30793453876674476	0.8695203922527177	0.2657031166752025	0.2824812515301026	2.437484368681859	2.1926997509786186	1.610205334488023	0.7229722304591946	0.8699971544906916	0.7975026686651501	1.1780756852313417	1.910275537089813	0.6920508950339397	1.259203250907127	2.233199060593931	1.809287117310052	3.057095230926561	-0.4188624419352098	-0.1431086626313327	0.7578561404094156	2.011679293853309	-0.42948195310088194	1.3936697502866953	1.6295631882391899	2.242944934322529	2.4992776196729314	0.7891409377346907	-0.2858146139644916	0.37910595717853085	0.586031284407668	2.015250087765868	0.7176293277409961	0.7563804356509681	0.18823157971065005	0.08696625516676612	1.0550387928977114	2.1067343199267303	0.7445304854073462	2.587835245927623	1.6841492214028413	-0.42877136858391857
-0.40198651656200096	1.082262396721534	1.3911509047593937	2.047751126843498	1.102273464213901	1.4332997252021278	3.170934782176078	3.25832840096137	1.5331363255089472	0.28904186524206066	0.8586492624440852	0.28042046398270665	0.3134191908049319	2.4149612579723017	2.147402360785969	1.5737329882536053	0.6902678276502847	0.8545551104693114	0.8296966588646282	1.17517340168609	1.8733494641297976	0.6705677485946744	1.2615609661867662	2.2205045778848462	1.8495894398105677	3.0707180628757302	-0.3773310389953467	-0.12944819910259447	0.7604220598170486	2.0258724499499223	-0.4549041605745644	1.4889894019728651	1.7445354271740512	2.2622489381921156	2.4648346868445414	0.7275795749332868	-0.3048962195639099	0.36707560066232703	0.6165241737490582	2.0285061682414445	0.7084458800178834	0.7915749049132981	0.19416127821987847	0.056849051772406275	1.0763029791036325	2.093007016722184	0.6999073948660652	2.5789590007308654	1.642501886277217	-0.48245349193436543
-0.345622537230056	1.1029307925436662	1.4006236944321595	2.128482734556772	1.0699512890100187	1.4120427925008419	3.0693126965282334	3.271576761637651	1.4906639767374015	0.26035460290849666	0.8635822565985171	0.30999591428727796	0.3224620604730596	2.4364125441776436	2.0935863390955722	1.5386261996535282	0.647595743020482	0.7963299136018217	0.8787211843537002	1.1873321491200202	1.8677615309517794	0.680308992117119	1.2610623934469967	2.225738894290709	1.9028517465313073	3.0795698015013877	-0.3635374398518182	-0.16915998319383385	0.7694111029181522	2.045729144143604	-0.4422520200474507	1.5486547774990875	1.7969454214938778	2.2513036262178043	2.470291349735405	0.7448762285013204	-0.3429050156418867	0.36099204317057343	0.5981470555925779	1.9991102146478412	0.6966017826510617	0.8490283302146961	0.19734057811498965	0.046072864030366076	1.0395808276244844	2.1177802754788675	0.7306031039496248	2.6102037030308303	1.595088264926836	-0.5269827080593469
-0.327645000724926	1.1090713039873723	1.413000631768556	2.2207932940429314	1.0008796228455477	1.4037388995926239	2.984179398577872	3.2774045323406398	1.392607408442601	0.22734432718954323	0.8689232594935478	0.39225897528400033	0.3243998360004931	2.4355166471785195	2.0544686877441762	1.536540914354307	0.6428229395952746	0.7680888136807053	0.9148208203726345	1.2355060863041587	1.826534734394043	0.6520034959056868	1.2376442387908477	2.260033855041639	1.9054689827255593	3.111603398918881	-0.32533846818068574	-0.21279095455186461	0.7534204973964601	2.020167856668915	-0.4127211594467489	1.6179324890073914	1.8263383934826325	2.214485182531169	2.4675630182899733	0.7721350943069256	-0.3874014064480229	0.377724020576144	0.6418113898651623	1.9898457490713422	0.7027988137583823	0.862823953672196	0.20806292646083535	0.03116395855336367	1.011127873331983	2.1021167600215995	0.7239631390004939	2.6018678303261438	1.5450260439002172	-0.5838464740545359
-0.31843201607690047	1.1861642552080205	1.4314810371267321	2.294219619587062	0.944373492805326	1.3790703970786413	2.900864856782269	3.266550113052864	1.2547142863893037	0.17218097977943989	0.8521428976259106	0.489340117798925	0.36196408997091656	2.4481437544293314	2.0504535289877746	1.586721364653823	0.6308767940633655	0.7381881879656261	0.9109792176859391	1.2930271328674812	1.791289853385864	0.6583703939899815	1.2247881034510026	2.33844347352509	1.9207638251734687	3.1033091594016184	-0.3400202530776448	-0.24585887621491417	0.7151940029061508	1.991020867088761	-0.38111273423659614	1.6697501794742107	1.9277825006795344	2.1473980164191224	2.392675931967797	0.8126507106508905	-0.4291399215990793	0.37674927549002135	0.64944360557571	1.9432108719932883	0.7231877678343548	0.9146832887480887	0.2152243547673561	0.000669809962653814	0.9552034845216715	2.129876259309339	0.7564381540958676	2.6303468286898983	1.5292737380144712	-0.5731174910712078
-0.35266635861037043	1.2396686673518835	1.4334042526772888	2.396538224247827	0.9198851022986314	1.3983882481000376	2.818861341144882	3.3493060278629825	1.1763536143998263	0.13240434538704712	0.8387346153287993	0.5469249983096803	0.36805587778047366	2.469970471881675	2.0517334130754525	1.6179546089773555	0.610137453881427	0.6753051893775355	0.899095768082392	1.3470494562688897	1.7300255946114718	0.6590002764596934	1.1824073763087823	2.4170464748859213	1.9269161715089702	3.0983528239260325	-0.3571981536653046	-0.26492924607267443	0.6706014315565835	2.005945430837834	-0.34389393448990724	1.71114392712424	1.9534539632246184	2.0610678385508208	2.3586265218059905	0.8417120753439248	-0.46804605309967606	0.3932491311952339	0.6791425873238884	1.8833801031016701	0.7098328575808426	0.9484092771226953	0.19724616710649195	-0.017418821927801992	0.8878576983540624	2.119744982393146	0.721379602520542	2.6427902163501353	1.5197465631543143	-0.5777853579966232
-0.3646935942286612	1.289425586291336	1.470066435649729	2.4393296353895813	0.8840541745879339	1.392077031203854	2.747327013188344	3.3840228904793577	1.0996549445944206	0.06835387363548476	0.7944703096435846	0.6112458025595346	0.3660868892056639	2.5187862896760516	2.062670929985175	1.6221671038754066	0.5809988217869686	0.6201676254599284	0.8949704050536174	1.3672221475290627	1.7129414964318523	0.6373925033577528	1.1363728719037218	2.4939297962968974	1.8710182885817168	3.0829599987821665	-0.3931341751841935	-0.29801962300816576	0.6777018399525645	2.028797281708809	-0.33221890258937326	1.7364246963166394	2.0493883366353463	1.9663678793120927	2.3193587793823776	0.9288069614475669	-0.4856785321802545	0.43190148638387116	0.6570334415455878	1.8131682744867217	0.6826185424947789	1.0002267782819034	0.17803950184718614	-0.03793150005162046	0.8866544871407569	2.1253755275165878	0.6902718025286531	2.681084841626821	1.5169965669707492	-0.5998832171520594
-0.4041899454582544	1.3316451901099777	1.3471375110900443	2.4311311314082475	0.8544881153152526	1.3855746827135154	2.6750537698189722	3.4715965337924595	1.0601929265393768	0.03509033384807145	0.7641243917152287	0.641901220765629	0.3765377819247335	2.544954286597835	2.0134491190871158	1.6196081881813051	0.5708684224370951	0.5953616877497547	0.8780048865457424	1.4150901204843003	1.68490859807216	0.5932395226118431	1.1221788807838118	2.5519057233610836	1.859341668552846	3.077750174045848	-0.3796083444461331	-0.31774480086294477	0.6197159730994038	2.028635332833909	-0.34512407983174065	1.6957929699021619	2.119963972174007	1.8914667917715764	2.261016272775009	0.9876783304514886	-0.5120478835886522	0.4437418280998841	0.6506110595506228	1.7718069228468738	0.6046764361781768	1.0146699073472063	0.1816809921417603	-0.07783123974902957	0.8870221212313169	2.136937236442887	0.6594115414350934	2.7458280783297537	1.53000092508722	-0.6067130318905923
-0.4108061913867605	1.3515889806051835	1.2809800859455596	2.4644374027691796	0.8848356494468348	1.3366034105738251	2.6396999595122397	3.535354858607447	1.0645812365314986	0.05759054139330248	0.702296551293765	0.667781203508018	0.4207595774369991	2.55066835342909	1.9849000628328557	1.6316732512127057	0.5808870583688821	0.5770452369686885	0.873988889482144	1.3737215334377701	1.6378532684148546	0.5346130924695235	1.0889641692865406	2.5847133231893467	1.874683088809673	3.0523161606682705	-0.3841308322390807	-0.30759074108549683	0.5358313839488258	1.9971948202454812	-0.3649253505044849	1.663323890752468	2.185717410421699	1.8691131822353888	2.237105613850493	1.019892758241937	-0.501885640914433	0.4636691854787018	0.6345162142920737	1.742356853438323	0.5120238121979706	0.9902602463421667	0.16262508412685456	-0.09614074126847476	0.8562819513834856	2.1256590493990686	0.6150640755105625	2.8294353311219167	1.5315331389757163	-0.6080231362512526
-0.444314996481099	1.4108362509201824	1.1987132750504803	2.5415486742710476	0.8586815994744772	1.3123163963903386	2.6422108087170386	3.59971795208029	1.0699651872686324	0.0799478763040564	0.6317931927167724	0.7051759489134086	0.484005338956721	2.5033923077911027	1.9657543340735166	1.6523755356113803	0.5744994876409553	0.5343901000974961	0.8901366264486092	1.3640276922059622	1.5902099726992591	0.525972543253564	1.060148027769059	2.6037803557503487	1.9150797313732482	3.0109672760818915	-0.4191082337663632	-0.2976284465071758	0.47188513365769796	2.0905751526407648	-0.38257235268192963	1.6428902001349062	2.225124009554631	1.8382899860524131	2.148675250967803	1.0387810078479258	-0.5365880097191701	0.4308655380287732	0.6387206255223428	1.7205771947280535	0.40793325755047904	0.9770819491860057	0.1725987838605118	-0.12849443667974142	0.8389879819523912	2.1046627580316173	0.6546701850357917	2.8644215999176117	1.5314348150898236	-0.6516141486082775
-0.43227733219325204	1.396000168823561	1.0770703470297704	2.5870903124872298	0.8516619635532141	1.255395341363493	2.6513660438419966	3.6362726830854784	1.0718956067068452	0.10044228600432367	0.5850986069798176	0.7117293948250001	0.5504936558981122	2.4150232065669774	1.9552442411408364	1.7684677384602137	0.576171006228862	0.5026913649416267	0.8992337071375696	1.343346383786634	1.5682507186092158	0.49481040844080965	1.0482424741676808	2.6172042423325044	1.9206693595547555	3.0027173528689532	-0.4696335383694132	-0.3354380121889397	0.4424419044198869	2.1800088050682205	-0.38931705075335665	1.5644207430198744	2.2394797315183004	1.8164756022454565	2.069678346937576	1.057480623849416	-0.5675531006686875	0.4167545075893808	0.6110075781334696	1.6846662908042092	0.30064711537279737	0.9562361453061425	0.1393975071744955	-0.16715313967943976	0.8832870026636661	2.063833612328041	0.6737701971625933	2.841672374011975	1.5455995999012586	-0.6771289363318536
-0.41682204391081096	1.3185811298693055	1.0020353332500842	2.6050121527609895	0.8751672953390228	1.2168088427918984	2.662367835899621	3.7124641090094017	1.112911947931218	0.11505212907206493	0.5433283742895146	0.726618105163423	0.6034402984866036	2.4094029568987887	1.9566912742698164	1.890191108829581	0.587996326443921	0.499519458152457	0.8534635580717225	1.320334381037468	1.593691152814198	0.47313176919734773	1.0563581935262085	2.610813522277343	1.8857202828554864	2.9983654917843454	-0.5427667091717379	-0.3553879194885395	0.41573469547691166	2.265961741944454	-0.3526813988778704	1.551084385600519	2.242980359491185	1.772511378008217	1.9671878625836843	1.0466918296365773	-0.619542404227603	0.40720300207766436	0.5856192899318856	1.6578617964906115	0.22192766544301284	0.9649169897184491	0.12453182507885774	-0.1901368588740413	0.8917273076024628	2.0084237483063205	0.7475936944925958	2.862162067682836	1.5337577168940415	-0.6939904204423957
-0.3761129873928134	1.3521850661471568	0.9387766659636343	2.593060633727469	0.9139654408969958	1.1783871435630746	2.6358019978096845	3.7400085724263556	1.1425424037706264	0.15024232865925108	0.5402253902993827	0.7569390084529115	0.6996670877960224	2.3976148384892615	1.9666366422272428	1.9621410371777368	0.6355616329965327	0.49618702976464524	0.7984692273303585	1.319507747854518	1.5915016935280852	0.3999592896821072	1.039980249379927	2.622073856801831	1.8390269027487622	2.9762516559267156	-0.6082253690224405	-0.36772335700416675	0.35816277296118504	2.299196545024595	-0.37962965183264014	1.5373173580294406	2.3087339407968246	1.781748910809231	1.861531183535627	0.9991705708144358	-0.642394762288861	0.37924046203709283	0.6521997004893787	1.624162218610999	0.13328691108264026	0.9518478778580336	0.13646239230937385	-0.1932639368828176	0.8716074196515574	1.9092133152739763	0.7804871984462627	2.834534669005952	1.5405502586778044	-0.7197271725513403
-0.36738121135431445	1.321874684883392	0.9054674708693724	2.5927853965102305	0.9376743453919127	1.1384631112613024	2.6334008885176825	3.7885848476876	1.1852535190531233	0.16160516787000873	0.5089876456249799	0.7223450965862029	0.799388634501866	2.3717060175777513	1.9855937313542562	2.0434291546574435	0.6272720805763369	0.4648893310693836	0.7613981062513879	1.2804983896185562	1.5789529038696992	0.369020447215765	1.0363414633703099	2.653279883001323	1.8481152521583017	2.9418923388583034	-0.69259186806065	-0.3743421251352417	0.3354781991727137	2.336114355189076	-0.381544327110338	1.5047399644124033	2.4032520405282893	1.7776873905350754	1.812902035705545	0.963880367306194	-0.6521229149030401	0.4004867735845262	0.7421472878397927	1.5404995735579559	0.06523139362535876	0.9787243904662766	0.1323754264047789	-0.20967982220361833	0.9208774885063645	1.846064871066909	0.8517980728218693	2.8219362377614923	1.5530035933504176	-0.6957803757901337
-0.35307903596281315	1.2773608199609243	0.855995772659657	2.5793931873884515	0.9714878718171622	1.1030670897394357	2.63751394044932	3.8278586814116218	1.269456948016464	0.19144880558887184	0.4964543028003969	0.6736136156665983	0.8548062824099054	2.350773571177165	2.0082925711629716	2.0977553798606916	0.6367489349737291	0.4742097501585447	0.7467617872180827	1.2358133613799454	1.5647018697663413	0.3375900916210621	1.0479040352691584	2.633999999488037	1.8621754915585687	2.942369182292828	-0.691797640124941	-0.34687930337614403	0.3669704609254662	2.4491417909670092	-0.418380671684527	1.470768776779304	2.429493159819921	1.7799759809694204	1.8439930976520151	0.9281801476992856	-0.6666001423531788	0.40156352411894103	0.8160831538906361	1.461124331541653	0.01839771877126014	0.9716248926406663	0.13423015216796497	-0.24178536664659916	0.999949197425045	1.7625988783306514	0.8659805448565662	2.813360959522344	1.5760011405778915	-0.7264913901991644
-0.3212447772372296	1.283008701441339	0.7487663317211257	2.5499009606273257	0.9555174294180289	0.9961262508073976	2.6762126232981105	3.77299752459171	1.34402232487762	0.18717936944141136	0.5132239340087457	0.6461791084291464	0.9281417649855548	2.294309296969214	1.9955725291199435	2.113953493689328	0.6166430123619447	0.5013887321686454	0.7445646151248972	1.2121628562508238	1.5274043706774318	0.2788273983396269	1.0524556977439845	2.597358486775341	1.8670016803407736	2.9433556632270785	-0.7109036097324324	-0.3160257519722321	0.4306052391321975	2.52108074456059	-0.43923681428890954	1.4203498093145464	2.4795605802510687	1.8072297523380787	1.8061844375097837	0.8732825289679049	-0.6679121309674787	0.38348388868604927	0.8260301398489689	1.402181952699417	0.014332980572118792	0.968076983929475	0.13559165658451416	-0.23942529004524077	1.065290142171222	1.695108560069007	0.8906543729112764	2.820706149324901	1.5747126879898374	-0.723951294451371
-0.2710054065547077	1.2907557321062293	0.6022164992804139	2.560502578577835	0.9721545617849537	0.9375940080990137	2.666545268580099	3.7119881482215282	1.3723028916191669	0.20627742237815622	0.5453589533885571	0.6275778894271331	0.9846613631753698	2.2467405808051972	2.014697961209982	2.120626471898664	0.6095494068279791	0.5255777318680377	0.7153698140965656	1.2201296067333172	1.4554695053822595	0.24474078426790316	1.0722293878855078	2.5741330734148393	1.8887405626525353	2.9291939450173308	-0.7329105553996738	-0.29600062068808813	0.46535052358530365	2.5612110975188314	-0.43141600752632875	1.3877800556258084	2.498150960515734	1.814771981625341	1.7930429974750066	0.785344424453043	-0.686843640750117	0.3243929627672694	0.8499835102314742	1.3472681656472703	0.04227560969677861	0.9296486670313566	0.15785430829878647	-0.21882536565812863	1.103151262477725	1.5890769752221006	0.9562809193012102	2.784192245214069	1.5696029185448448	-0.7484041259123332
-0.16557602677029296	1.3031265830056271	0.6075550329435655	2.592535840043228	0.9971189970566323	0.9070044295982678	2.637611974771419	3.6696182131348145	1.3966882870448052	0.19996647022711272	0.5608071533433294	0.6201332367526597	1.0155386564098723	2.2586880420566735	2.0551910103869426	2.1538526049327076	0.6015242767489273	0.520542303086631	0.7150318634113806	1.2337784072444775	1.3871541651569177	0.23818874984344376	1.0206051902900193	2.535678433992749	1.960183061528023	2.89501809744882	-0.7536208604322804	-0.30981485452947644	0.5090468804234234	2.6001293757138066	-0.38749055204917593	1.3726208113141882	2.4960408557915796	1.8475178155626697	1.790246769513157	0.7042752030530964	-0.7132385840351888	0.3058139750816913	0.8809444546408617	1.2586238831763474	0.11336465384207757	0.9464632025761659	0.16334922779886538	-0.21533445816532532	1.0959166460729992	1.4621896774205285	0.9866342390041888	2.757360584932682	1.5587340323251087	-0.7485272352982579
-0.12955540212282202	1.2889065896155993	0.5295030375189997	2.63562813893981	0.9771268216534118	0.8914714619701245	2.625799570557933	3.6446200613915907	1.3656829730606392	0.1789586119966934	0.5744447387094328	0.6087998332973803	1.0426497132496828	2.27734741403843	2.081272230438562	2.1581326354729304	0.5967223857474412	0.5593042561187546	0.6988279655438789	1.2596938515964375	1.3382612535987675	0.2585994786139737	1.0149857417333448	2.5157625933659316	2.0487967607725635	2.8933243282975605	-0.7895656407307874	-0.3316361130749644	0.5151418321782243	2.612412771044675	-0.38026124950822754	1.3611267856368658	2.48980782102335	1.831153908792566	1.7895040647621407	0.6379345982888316	-0.7644036563930384	0.2560089135095169	0.9365206498828922	1.201017692630776	0.19649654611292364	0.9500969873626628	0.11840802108008239	-0.22147070430490415	1.1140419191318844	1.3445914540708739	1.035190250776548	2.724218878778697	1.535373915768405	-0.7659472134065878
-0.08911153177354189	1.301673910686922	0.48086419557999405	2.6521104976312047	0.9989717502123829	0.8598338882757522	2.559067461185399	3.6642019992847055	1.3481734289242215	0.1801317302688453	0.6070837573528947	0.586032231604052	1.021134788754462	2.3370164305064054	2.1032320327003804	2.1549250187289277	0.58984429271045	0.5598643427300171	0.6632534832135849	1.292510432152533	1.2853758870923833	0.24034571038936542	1.0156558053243792	2.475586976122325	2.100879338926793	2.8986857147946665	-0.7928369425428066	-0.33143815088039963	0.5608621387462109	2.56032109808381	-0.3272302068555976	1.40426067482669	2.5379854459693396	1.8161193528562216	1.8431145998681635	0.6103716917915315	-0.7863480967366805	0.24532301252400193	0.9387395263114364	1.1529242526401102	0.28103581751467754	0.9719303661085386	0.07195290499162996	-0.20581440992010683	1.1283316900352927	1.2572979729104459	1.048297307833709	2.7297730871782084	1.4978418449502533	-0.7597390091942978
-0.028458389634082964	1.2517521025722982	0.4589315991932484	2.672201605983752	0.9804551573140531	0.8688222389197954	2.4931313319803534	3.622849960536411	1.3112426479983461	0.1869739900293507	0.5958468607960223	0.552547776360437	0.9910958321602333	2.4037978285411112	2.1044068516763836	2.1188440203340493	0.5777949167941949	0.5458689996163997	0.6255567099914876	1.3133099738203469	1.1937238582261198	0.2382638283894364	1.0241235919934506	2.422855748437283	2.152443593401153	2.84575697988845	-0.7832419838471247	-0.29290462061754885	0.5616383849369401	2.5089492757452367	-0.28324677841123946	1.4465311658614135	2.579489560727054	1.8110708692936026	1.9174668279181524	0.574396905493631	-0.806501969573959	0.2390902424113744	0.9997603595125838	1.137913051886964	0.3568569285655665	1.0256360368034987	0.03539069904724436	-0.22826285350074213	1.1085705859348491	1.1819617065787127	1.1002336281061127	2.7609801686084725	1.457370299626764	-0.7344437971665126
-0.011808273782476765	1.3216615197245596	0.43366209859414473	2.650553186724225	0.9675752412838321	0.8192446405405394	2.436684047235169	3.5820508531324426	1.2551106700087913	0.1967674626457738	0.5468312903154533	0.5624989703684105	0.9418279273221316	2.4396351718587033	2.100846577096666	2.038057363153944	0.5796917115410437	0.5206204235979702	0.6099883170567681	1.3206717784608002	1.079389271755651	0.225052122133445	1.0077206624251303	2.3630472265887974	2.2013440338723425	2.8081386418000585	-0.739037242117275	-0.24474273842976868	0.6277909302046941	2.473368563943681	-0.25644898717200554	1.4379029758689599	2.592569348857861	1.7994962296044565	1.9597926848669396	0.518828248913359	-0.7686940211357021	0.23315056004610746	1.0418197881891822	1.1143463837044312	0.4387657139321375	1.0465480879414544	0.020868172551273396	-0.2472695969978081	1.0372857975450835	1.1112971969983891	1.0912200936433312	2.773348314529307	1.4238295640515737	-0.7085457166384013
-0.0053570987949476375	1.3448601515516132	0.4465295850583276	2.600148671855936	0.9382025263636257	0.7990279415404419	2.4277643871230166	3.641673188658759	1.2126742142421598	0.19966174968639208	0.4904998946937983	0.5572872731884913	0.8839710528956533	2.365281249152454	2.0674263202101972	1.9915758758646636	0.5519748110158182	0.5191004178268275	0.586927862867976	1.323475819886537	1.0064318567938877	0.24398896316157365	1.0052936693843841	2.2703675092006956	2.2884727743463054	2.7837761966610333	-0.7077382777787539	-0.20020695861238122	0.714865934103933	2.4399986824297666	-0.1750723853514628	1.4172996911656142	2.60681505925998	1.826474150278727	2.015862736639108	0.4779733540724146	-0.7908747274125203	0.22464271260360413	1.0502308748093416	1.0948918157067256	0.523772576108972	1.0904638860515918	-0.0033776721831131145	-0.3005373808545214	1.0632527223488393	1.0775132993751815	1.089252228741871	2.7846094948598448	1.3942494375050043	-0.6830346038218676
0.013991062851867922	1.4126139812367469	0.4307423674786703	2.534173767056117	0.9462505383080814	0.7976393963375	2.3453921453786313	3.6340593868804887	1.178519679218128	0.2076972191832726	0.4460600792864022	0.5799881147010243	0.8380954626318182	2.3271731077423454	1.999841993203468	1.9014055164028487	0.5223283261123026	0.4880139388017791	0.5615579147839251	1.3444042158040712	0.945692406598378	0.24519218646197422	1.0792732326385814	2.1703145829106094	2.3119046144565956	2.7808318214017524	-0.6808112867242102	-0.18841994341163742	0.7646260707356652	2.431943428428882	-0.10729074426742828	1.4214319065784526	2.570031999824422	1.798491245918872	2.009987609504202	0.45647973379985035	-0.8108860632151587	0.17958168720952833	1.0046829089002787	1.0571195166816918	0.57081524638011	1.1190078666820518	-0.030171263566020134	-0.3304062900036523	1.1237851921547575	1.066078676639422	1.0366718015578027	2.78568111963315	1.3534182930530048	-0.687815933502221
0.020723513955429936	1.384968205538271	0.44500364659374325	2.4770948252014025	0.9445716672151001	0.8077162930674433	2.2347014459769974	3.6196894552387255	1.1244429659012705	0.2131743755690474	0.35992284197514823	0.6143227209813635	0.8212488343602391	2.2891487026216284	1.9714003899043298	1.821795512814489	0.507992117494552	0.43930258954981466	0.5228098489055815	1.373862143899263	0.882531919692263	0.20877096939499168	1.1141619674124368	2.102779831068547	2.339549999606162	2.741718251205472	-0.674825058981576	-0.17993724629156757	0.7538346975122947	2.4014687307526588	-0.06688108028456426	1.426004526890363	2.5342532071796144	1.7637021761849205	2.0352658982594147	0.3831317836151461	-0.8271469472851332	0.1805483667485767	0.987332120981395	1.0584196727524433	0.5501396283372896	1.1432384147300256	-0.05413791621302039	-0.34097672265982565	1.1201663288232262	1.0283704087427539	1.024159089579254	2.751106400351458	1.2986033411920415	-0.6732757044250899
0.051392741310580824	1.3440471642246012	0.46031894801623496	2.3956874058861737	0.9319899361928474	0.8383864567808599	2.166671479235782	3.596089340133146	0.9881228938024748	0.2386849541704094	0.27215663680458524	0.6111836834608269	0.8104154783192733	2.2698623653352223	1.9633784298435917	1.8045393405918333	0.502209364943599	0.38708906031947404	0.4916454752251074	1.417182063616713	0.8180046748567882	0.18257214087830623	1.164737004422506	2.078539482069715	2.3445090806994378	2.7257076567793304	-0.6326825889753687	-0.19412406093508833	0.7388715785778849	2.3736337764431985	-0.06325399656034207	1.4436828280768437	2.5122136998031284	1.7335360314046582	2.1000530313536823	0.3497204494050437	-0.8496246057174511	0.19577991517636048	1.0169206916515863	1.0307561944644692	0.5031260796591105	1.1629432936094017	-0.050245542007103	-0.3537048825948982	1.1096070173204802	1.0025996943583064	1.0002581432032411	2.730517524387749	1.2766274405914229	-0.6811513977079257
0.059343856942293646	1.3057859084365528	0.5223953774342431	2.3200888665301393	0.8841749260204128	0.8677211530516032	2.10625746244269	3.6036308838380107	0.9220173421430587	0.26021407427817883	0.18930073762864313	0.610418499926933	0.8098110325512486	2.289804609789408	1.9277912050288237	1.7908692457166526	0.49012517547014056	0.34591433389175935	0.4580849031004058	1.4639661603972773	0.7767180290685662	0.1491144783581792	1.1943458652392112	2.020167704149147	2.3552234323071857	2.7161025409801667	-0.6006135117826844	-0.1956367875780753	0.6663631710850576	2.3873603104071566	-0.03360244924520158	1.4382970482996345	2.501095236131179	1.7012670448988345	2.1626439199883203	0.31727763085803756	-0.8629572175863902	0.21298609930550344	1.0590788110504867	1.0221994179991598	0.45125757095305474	1.1944549060422032	-0.10309148274648336	-0.3993612432520547	1.1371415745312388	1.0352009637956294	0.9490562469868011	2.7136610947089346	1.2528760769054372	-0.667853103465816
0.03446701062070087	1.3297640721334714	0.5701854634440036	2.2091833743065257	0.8143149376805168	0.9024576414306663	2.0520210711406595	3.5626998269086925	0.8291605778645273	0.31324437790323734	0.1073111620265161	0.63805995182464	0.8261699121112404	2.2067180489653815	1.873581189169645	1.7222904715068883	0.4872227235406193	0.3160470164083985	0.41583712633641434	1.431269355262474	0.7559828270794128	0.14939414943294477	1.2893129558656053	2.003955989240735	2.3143353938595217	2.7399420537281696	-0.5788625841061766	-0.15552515590477714	0.6384795300165876	2.417276661966582	-0.042647760788888114	1.4434611715764374	2.5375936102514105	1.6230585213944497	2.2136466746066317	0.2697215272172875	-0.8740711109320352	0.2212382214613579	1.08310287648751	1.0128344400561442	0.37091040166794165	1.1848539608230526	-0.13932372232421597	-0.41455329685235887	1.147572385710793	1.0691070465275887	0.9229407242325787	2.6952553692142454	1.2178969448162067	-0.6757678426359783
0.041628526986007885	1.3706344701667257	0.6373890682553486	2.121570821055955	0.7681681440629035	0.9217247780081271	2.0100506756916765	3.5629197427842767	0.7554972078225203	0.34964341392119463	0.009012708326184315	0.6420663956870978	0.8382030800307959	2.1407403567141	1.8281166499356942	1.6365591939164967	0.4804517765232423	0.273796808646581	0.3848560145435333	1.4565217209972845	0.7104357581803292	0.12208480775095368	1.3355257653279409	1.9949695258650373	2.2946679140437505	2.7388438957070234	-0.5568373473770836	-0.1653035670139102	0.6586477393997805	2.443838798695073	-0.045553762195720604	1.449825108625285	2.562821879275449	1.5806814782882366	2.198163497577046	0.21363403652775387	-0.8447142048741038	0.24343135706871863	1.0751736563090357	0.9915460206924882	0.31120192249080364	1.1833462223009037	-0.13568535457272446	-0.4367095494206444	1.111121059976337	1.1258620437900473	0.879945801245768	2.6928932346075567	1.207844146849381	-0.6779479812389564
0.058890954721562826	1.4077964063622406	0.6630359320647284	2.106496220667222	0.7309110709043772	0.9328086024675472	1.9592340727121726	3.523960074596805	0.6920617836156363	0.3634864327710783	-0.11165623033304946	0.5791595030452693	0.880379882783924	2.0851196240000616	1.7844203087743664	1.533941607778559	0.49473123385580575	0.27794415168349984	0.3680678462494581	1.4521643688505022	0.6862644885615279	0.11081043518455021	1.3590109263431933	2.0195525129821794	2.264486949421191	2.7196779804130196	-0.526531833397949	-0.18489939731562574	0.6572539946449125	2.4493807278349755	-0.04180661096098167	1.4434022701937415	2.4797509903790584	1.5347045143110403	2.163020814936597	0.1368659495005998	-0.8070885310680229	0.27114315348406953	1.071835352726715	0.971060823071946	0.2856566695503438	1.1286345747237942	-0.09940445086335158	-0.4460496324297999	1.1178638823328202	1.143051106437694	0.8743917047552617	2.6578180437562042	1.2087587638296133	-0.6759668388523312
0.039366995502226707	1.4946917528491928	0.6652702807086074	2.054523367275676	0.7070065490888446	0.8847623814149731	1.9475299452126464	3.5154069178642517	0.6518069983216173	0.345948816889013	-0.21871514693934255	0.5276624489106363	0.895287824802549	2.056810579585635	1.7895338755164623	1.4398264327308645	0.5224394894719973	0.28440862399681854	0.3356738444199726	1.4748423055551851	0.696566676452433	0.0768292475893753	1.3381639987550131	2.0183714497713354	2.2346378516871757	2.7373477772730483	-0.49131369055659135	-0.19212019295025706	0.6391145205229493	2.43671230045853	-0.025123999542060894	1.446011675381976	2.4168974797831173	1.4642184240651264	2.148639224244806	0.06509492385127869	-0.8138568805613824	0.2648156131933193	1.0930005836776222	0.9379322007780736	0.2545081150042081	1.0639490344004927	-0.08015079295134947	-0.4353602329345951	1.1477254726261386	1.1918400363842747	0.8357646354049978	2.629775675486254	1.1958835582340912	-0.6998615438062099
0.05352018990006666	1.5430639182107093	0.67821224546092	2.054738934514425	0.6725362769314197	0.8786351286781636	1.9352010318095947	3.496431319456677	0.6092035620538634	0.32409153619892905	-0.31521324053903843	0.47448251461069796	0.9103309405665755	2.057265357064138	1.775114882860779	1.405929739284478	0.5440164704869139	0.3321066806573542	0.3156904164406057	1.4831057815091193	0.6775442451548196	0.06664180337782834	1.3147231300788291	2.0151890684603577	2.2077988448545076	2.7567033663495577	-0.49738569746429073	-0.22191611280351825	0.5930105133506507	2.421759454919306	-0.025969116145093313	1.436079275694005	2.3802106983461595	1.3860819821492252	2.1938610754652803	0.018816825980561065	-0.8251000290816213	0.2687104302921877	1.137328567108566	0.9224078444480209	0.19748565361397902	0.9825250201990811	-0.07304475574990596	-0.43350139075474337	1.2620811184663652	1.220240228163967	0.8570596699569227	2.5877303635030016	1.1570456233064255	-0.7177115779111913
0.06020764874354284	1.5014711167322858	0.6654550561785335	2.082098148373567	0.6213805718340784	0.8576501310353211	1.8900613476790298	3.4325426159440227	0.5443308570849793	0.3022476498183272	-0.45196477931545953	0.40939240935412363	0.9390385268411506	2.124879890529608	1.768937531862973	1.3285334365932076	0.5787652417251218	0.3368860774889266	0.3069027133468292	1.447486216201247	0.5988721309313709	0.019994927910668987	1.2813345427581893	2.0306661880090573	2.1382698205916477	2.7581675770444196	-0.482379974221923	-0.19640914998664957	0.5325688231894106	2.4391725969629787	-0.0320714675478481	1.4375118854748146	2.334352471901371	1.2584738667806414	2.2491316111155526	-0.056599491677468125	-0.7858861471653248	0.2750594391714739	1.1304042342442193	0.8717294471722727	0.13873786891552312	0.914487859336715	-0.04537765184777167	-0.44649966296007493	1.351399075834883	1.2489502238772263	0.8729904488287454	2.553742757793918	1.1125504802149155	-0.7330647882988051
0.07237492649587539	1.4551690926801548	0.6223608360609572	2.093443299575036	0.5774265389939741	0.8240603030782188	1.963426137381024	3.3514313577177384	0.4308235986269497	0.27269980310053005	-0.5512246255812285	0.3230998180866114	0.9517140322299223	2.175057114054232	1.7731440762716644	1.2738956828492474	0.6416689967964678	0.35157955578863864	0.31526477592748636	1.395167703879466	0.5672472261178755	-0.03297164809234334	1.2004601387223492	2.0334942503567826	2.103493809563641	2.756682980849569	-0.49444149625837336	-0.1612991298250889	0.5150185799928805	2.4626282722751274	-0.04612836408529257	1.422781241140797	2.3253340988972573	1.1557427710189185	2.3482522112260265	-0.13485728639703648	-0.7779094723555855	0.27963934146661096	1.0926348912660886	0.8258125155693387	0.05322381937205165	0.8917122973646305	-0.012628214709062124	-0.4337171282505981	1.3390165464462929	1.24326246147338	0.9128941947155184	2.5474178915787102	1.089518007523807	-0.7454378328202831
0.10136066862265156	1.484169080432491	0.622380308676467	2.143415169333461	0.48828534547924185	0.8338059480926164	2.0114641257685038	3.309213792916251	0.2949974454870826	0.2610322433490517	-0.6072713828325158	0.21244164106203317	0.9716368015326499	2.187643897810347	1.7568303298406587	1.2215460007735506	0.6787423332214839	0.35399273048822627	0.3106103180942091	1.3231550308075666	0.5329194819356584	-0.05982706479217119	1.128076235375615	2.0397396087859936	2.0358277521018615	2.7920199155913665	-0.5043616673037719	-0.14577284050837186	0.5626516634466237	2.417988083683645	-0.029969879761232297	1.4196632878220445	2.297642228961039	1.0870436110751942	2.3904935439400896	-0.18026922853420974	-0.7446424082966324	0.2380619207427011	1.031479273974564	0.7913243717508599	0.021791101696429237	0.846964728125106	-0.012514117633102442	-0.45348817203237946	1.4183855183055296	1.266132561784746	0.9157944821608955	2.5240370910726364	1.0411274973987952	-0.7401365037934123
0.11243993817827427	1.540274210706777	0.644397941439201	2.174381063287414	0.44967031591711015	0.8625079729581133	1.9787016406026214	3.268977041822706	0.2715474529808179	0.26140616782209714	-0.688601573286362	0.13591062584869879	1.0031272200253627	2.2066435805759808	1.7440868869318482	1.1811955034835186	0.7264564542552533	0.3653975225357563	0.273264304183849	1.22649900746558	0.5483944177649557	-0.05843638949279438	1.0803404508699286	2.0218731075107397	1.994267537649245	2.78686238409415	-0.5266590177030268	-0.11546140367912014	0.5599514686296805	2.359597423004467	0.011852120642477326	1.398552933683981	2.220590360143569	1.011551038653797	2.417440147098705	-0.2559560258218001	-0.7165896081230547	0.20401084154894772	0.9877281717778699	0.7775460669134279	-0.01818381829079351	0.8225930979534157	-0.011164509133279727	-0.459361234868632	1.508797431287621	1.271653544934506	0.9532733001269309	2.4748859948212885	1.0034766185518562	-0.7573240440313025
0.12259895213605013	1.626680916908726	0.5984170221933778	2.195093796858917	0.43971613606559545	0.9124226344865207	1.9913963537149968	3.23330354514754	0.225860807590932	0.25506842705208904	-0.7556847197819412	0.05993242301302396	1.0071893318231686	2.162482850092842	1.7000767831415637	1.1408793351802946	0.7571109253816398	0.3608491430382298	0.2583560481560509	1.1371383753777293	0.5603847148554417	-0.06933304203394657	1.0491552370627901	2.0286337209890775	1.9771516484282816	2.813719837166611	-0.5138090917505617	-0.08563300261593126	0.576511717401882	2.3117969498998816	0.019839173983076434	1.3725526557602772	2.16881053608204	0.9474122867475956	2.462598258732339	-0.27277303915172896	-0.6898671536061171	0.1502901466497942	0.9576276346616206	0.7298694401548027	-0.04030642192780455	0.7344932003378648	0.010602295705050991	-0.49485657086324536	1.58962215956148	1.2666363474010542	1.0027294533477609	2.4549492139323994	0.9840936007588027	-0.7823984860185079
0.16848226754490428	1.614489283847875	0.5462443471589399	2.2146578153660252	0.45012067614210327	0.931717756345369	2.0295595057893365	3.173392177327598	0.21455451104295112	0.18274585300279345	-0.8099661141193526	-0.034085142287039585	1.0131496025882767	2.201467214538936	1.6660118085243607	1.156457605580045	0.7805122873171448	0.3476889135415484	0.23435268199722342	1.0930957777759163	0.4948722133412162	-0.12551667322306578	0.9934990737708776	2.0161650679488794	1.9573752929841635	2.8116874914503165	-0.49453321319351734	-0.1392048382581741	0.6204813445826565	2.2515202884472654	0.028896579353366238	1.3779197053906875	2.0542224077359483	0.8963178072249631	2.4850927903144315	-0.29815853747265947	-0.6559768139684199	0.082871175682774	0.9691535389909255	0.7278265209072631	-0.062193813036103676	0.6867375148604975	0.036693509378023084	-0.5318994152862075	1.6198338716357916	1.2865110888896663	1.0367171349373279	2.391900056392372	0.9399543696500821	-0.7987189319397142
0.18310624188271446	1.6028046641868687	0.5385754952275796	2.1795100378309393	0.44596597450178077	0.9441732082787888	2.0479080192090215	3.072265432767762	0.20973236386099664	0.127075754217279	-0.8413824930396736	-0.1245533984100418	1.015691768688249	2.25578523822267	1.6145684674752352	1.1774154324508492	0.799980978428319	0.3049242206792827	0.18524706804928626	1.0265003293913293	0.46860892740453036	-0.15502304914854365	0.9748803915481373	2.0080974977086514	1.895994037501998	2.8113533465157143	-0.49561416034877714	-0.15891128375031802	0.589182319285972	2.2054454430192547	0.03694158631104808	1.3373691716980898	2.0062835465041697	0.8755666268481349	2.5448361821891092	-0.31290168151579884	-0.6309658836931821	0.03485566922880176	0.9875431766182512	0.7307286265574151	-0.05742851131821024	0.6369293911833294	0.050459354006504906	-0.528264643649462	1.641649814560434	1.2491093038737608	1.087499143836466	2.331410258018375	0.8749875789913993	-0.8192697471029234
0.21432371929453947	1.5354500871511036	0.5603424850585664	2.141775649813078	0.3992716938893087	1.024462425264518	2.1423279475399304	3.0021138392839974	0.19433738588365618	0.08019611750646027	-0.8264337967317001	-0.10353143859209271	0.9736461932032678	2.236767019657054	1.5565490055726277	1.166578588268417	0.7863166317997201	0.1866262233439319	0.12044162495262487	0.9636281716600766	0.4014738801693466	-0.2089922123251733	0.946572930509341	2.013359069419379	1.8479922576316266	2.818952706381178	-0.49512173493362377	-0.19061751580747632	0.5017841600050782	2.141062509539757	0.029729021626118558	1.2608488820966344	1.9885736879057536	0.8338501006056198	2.6241517841535407	-0.3064825716516095	-0.6559595367520998	0.03519582181556043	1.0191395241287968	0.7333216782728732	-0.09886067362338091	0.6201018515471165	0.012587152640856336	-0.5936118952082035	1.6668518335313771	1.2603842140314998	1.1085566734334473	2.2709387000660515	0.8086144495023054	-0.8157952143668918
0.26593520492868356	1.4262421197650725	0.6143850671255044	2.140295834346518	0.3389048280196215	1.0733795865001872	2.171126627055579	2.968919108692204	0.21087781888738982	0.02967278213949235	-0.8229962604196162	-0.07798660147746503	0.9526794978735025	2.223029065165223	1.4965950323013022	1.1725829146813844	0.7490231044563702	0.08445342320018265	0.06816400390298297	0.9315538331639182	0.3338359790981213	-0.2761899546486327	0.9539027447746555	2.0483574766101755	1.8370656858819945	2.8068720818224806	-0.5454483858649196	-0.20711354065932497	0.48551302333452584	2.104894388793442	0.0060601452056675146	1.2210572890233389	2.0007762447031014	0.789295777671893	2.6164171238547085	-0.26623235230952935	-0.6594743704471995	0.019837952687275184	1.0235097517548364	0.6975056052297367	-0.13977879319634057	0.5668963476507568	-0.011417165006787461	-0.620675970286977	1.7049341476351603	1.219793283698531	1.147605028560022	2.243242899807893	0.7420912736665108	-0.8050309522759553
0.265032380107095	1.3582458201753915	0.6194886788675957	2.1294854470029114	0.2737405219436038	1.1733131925044888	2.1991673695735097	2.9093517521347843	0.23911625036229847	-0.02629913508635497	-0.7821229803188732	-0.10007793800960965	0.906376252983546	2.1831792089357642	1.454397301687413	1.1582738412787026	0.7207857804073043	-0.043903098288485945	0.010039934527536598	0.8983775550801234	0.26938196686376864	-0.35932769149426963	0.9405764292200844	2.126285584707667	1.8373386027311251	2.7875599227242085	-0.541872744898767	-0.23423211107490163	0.44768722633578306	2.049891239820231	0.007558328445273274	1.1907931917606047	1.9984525544634788	0.8053852199320026	2.610190043348984	-0.23615976740126898	-0.677337176417844	-0.010181171385149831	1.0118043128861753	0.6604426957130703	-0.16710168959508906	0.5298327242693497	-0.015014263327281332	-0.6563170494674126	1.7182850870595519	1.210540820612514	1.1660406805925683	2.1988320331388875	0.7360559487089803	-0.805299587980764
0.2524583842420668	1.3247862221763114	0.6544902407623053	2.0966313079093757	0.2126877737313863	1.2478418982482713	2.254378251301179	2.8390477883657943	0.24070958766740386	-0.11657370030539753	-0.7129121886143643	-0.09672445869621493	0.8562906021812509	2.1676626306193567	1.3991966889741794	1.1542669222653483	0.6880777162251566	-0.1249923228265752	-0.05896230432290224	0.879909126127918	0.28752395282345683	-0.393727256963378	0.9479540564975728	2.1861693831124476	1.8255223948311525	2.7687671507126117	-0.5307196334341383	-0.2697970566772123	0.44591936854116127	1.9456191296365837	0.0005655811526837698	1.1447723585033684	1.9926516977543454	0.8104532486945761	2.595256966666699	-0.19371792686470232	-0.7182658220539004	-0.03153124738180352	1.0493534024119542	0.6659826490976675	-0.1615513223802305	0.4838473127443506	-0.061440395949231764	-0.6526987194471175	1.675273946569161	1.2065868600577603	1.1646771830592813	2.153386022539924	0.7165190950027903	-0.7915389904327046
0.30091549529741646	1.3112221923664902	0.7409911718144303	2.0902851413362655	0.14171584937702225	1.2528654306003209	2.232080564219634	2.8366020096637583	0.2778630612802905	-0.1982739652809388	-0.6628004859091554	-0.10180136219202188	0.8230617604579417	2.165033148537717	1.3427126104080966	1.1606538853987924	0.642495348395296	-0.18393074391043185	-0.16985151078014665	0.8837385839554661	0.30855825059008807	-0.42045564988638395	0.939722949917267	2.2287512544141914	1.816072048512926	2.741188228205758	-0.5353335765363452	-0.26256545753532545	0.46040848884499075	1.8230801893811708	-0.017539167524161896	1.1036593905408116	1.9583910360473489	0.8231143797116683	2.5253623527660016	-0.17602265381160717	-0.7277412953793996	-0.042122710299957705	1.1303532773341616	0.6846585836352608	-0.09392261449930225	0.4287067755111438	-0.09300504948336155	-0.6734368825965434	1.7104310316044333	1.17507441438048	1.1634907071288203	2.0873933169523715	0.7024136117850344	-0.7858233156367891
0.30162464482724505	1.231477046087233	0.7911193830033885	2.05678218564117	0.10472316503142094	1.2584967097645952	2.272480947316199	2.783445200879626	0.3690367557414306	-0.28338262438079986	-0.6436480377191891	-0.08559753579298204	0.8249703237743692	2.178828986755807	1.252142090512221	1.1862409379683507	0.5960346578075917	-0.21530067732508243	-0.26215963680969717	0.8745071989380817	0.35222127172847767	-0.4599567979011011	0.924260721488699	2.2459506496560673	1.8414527332594912	2.7172308340882534	-0.5345898765214983	-0.2882400926698187	0.436129623533881	1.7509900570130092	-0.024489538048333842	1.0468163523980105	1.9770387825489215	0.8283355818497686	2.507555452103104	-0.1843799346633499	-0.7323424340506193	-0.028066359525289374	1.1768113022249918	0.6641014970006969	-0.05632296351337598	0.379491932834229	-0.11529871053551302	-0.7008896844642548	1.712342440865423	1.1787352660238717	1.1860337498075801	2.022262471288881	0.7088967405903781	-0.8163940404694715
0.36438452719807074	1.1137819966731783	0.7725634096052059	2.0535299452185924	0.06981591474893156	1.2356969060123841	2.3499353777684338	2.775225059615815	0.39581699487756317	-0.37428734721328305	-0.6305925423020998	-0.0651364447951876	0.8003107606497787	2.162413747329752	1.1652205416409076	1.1597875923400345	0.5404841301442208	-0.2565457657202018	-0.3070773225145469	0.8969390876832655	0.3527298398126558	-0.5202896009486222	0.8862318870150965	2.249484754186978	1.8690818161759364	2.715531746980475	-0.5633505465266899	-0.3124768245796242	0.40740752436696404	1.714854726152272	-0.027381317115080912	1.0018180619313393	2.00877132420946	0.8046305811479583	2.489629386125677	-0.1356296231114545	-0.7246691903524998	-0.04959164411270336	1.219166882980012	0.6866107610524488	-0.017105204943085386	0.2960551061077648	-0.1617725456754901	-0.7671952004057809	1.702028979732923	1.1670966215113718	1.1714466569664241	1.9959005018655809	0.7179641488632715	-0.8216309667504218
0.4557629135462973	1.0371104560433433	0.820982639743786	2.05584708909977	0.0084780510955556	1.1388653399526234	2.4171913123247193	2.74001024462401	0.3762529663511639	-0.43576901364464515	-0.6139460153682803	-0.06407948000052327	0.7952068340522773	2.119606780624237	1.1279878539067008	1.127974030882539	0.49907519894052577	-0.25417803200982986	-0.3579007703389276	0.932873427596164	0.3446635770677129	-0.5689679841092007	0.8676688541414419	2.22560002202306	1.8548486566600602	2.712723865938512	-0.5861049800965872	-0.31473492489135857	0.4257336342120809	1.6445842063437497	-0.05435258220311121	0.9736588142049822	2.033189885251213	0.788095619223646	2.4285308352090333	-0.16994954251655767	-0.7025090007700618	-0.05289736788658565	1.233700789958697	0.6802532594037531	0.0026423062868463263	0.2952617338520499	-0.23373927633708086	-0.7820560728747243	1.6432261245881978	1.1195210797378252	1.1322065964174346	1.9536887460345596	0.7412258391133679	-0.8212509813622247
0.5336426669006247	1.0159425945653002	0.8434324037877768	2.054578943440452	-0.08874892825292195	1.0372386308815313	2.4486076545602904	2.6655938539815898	0.35602647779928254	-0.441548658186227	-0.5834887013762604	-0.02083999381849464	0.8295508453762779	2.0338751286238486	1.0655422973296522	1.1037265004678758	0.46359384794030445	-0.27591653573795005	-0.4064623132420859	0.9769853087392393	0.390722522299896	-0.5727856792997251	0.8334147490873661	2.19696637745422	1.8587521681587234	2.7083002124408995	-0.5892818008391155	-0.24946358599155039	0.41918999763742626	1.57142727224487	-0.07495872122395228	0.921397761447491	2.080890268884675	0.7852867937862669	2.4014401251584294	-0.1893492249827427	-0.6691013433633046	-0.04446622616897837	1.1906347425517902	0.6700597831786218	0.032675388652513314	0.25778161150541135	-0.2723922539337973	-0.7873596685812003	1.6539474961015919	1.046626463965492	1.0775206027348694	1.938136506505384	0.790608089016609	-0.8211415150686955
0.6223687446186961	0.9811541773576987	0.8427239578789125	2.0448781155702926	-0.18428462041994922	0.9990935429780594	2.439746522401629	2.577753169962421	0.37201603120585425	-0.45758488359457994	-0.5838472303214197	0.027766653893170002	0.8497725396327244	1.9615637209998134	1.0074090188691358	1.1024239597866043	0.450920716411051	-0.2618499076577356	-0.4234569960073413	0.9898106746480847	0.39503467439389095	-0.6044018298591591	0.7836403812835329	2.150694657022333	1.9101060947146862	2.726277564452936	-0.6045518117251809	-0.23125219510217146	0.47491912753812093	1.5286929392300856	-0.0860492439721611	0.8795447678494058	2.087971780338936	0.7604343096431783	2.3756075791263394	-0.22135973198699482	-0.6348665392252277	-0.08121744888452001	1.1487697652308744	0.6616160966208595	0.019005460640138527	0.24008034414301918	-0.29147734530118097	-0.828253491897233	1.7112348778716253	1.0228439417953772	1.027473250968196	1.9140614299493706	0.8523049959450685	-0.8021249735957408
0.676995918424635	0.9257859435114915	0.8608057998866052	2.0485136034243383	-0.2664515805520306	0.8900899550589948	2.3938079317059007	2.4998181253106497	0.3874625078424194	-0.4216908130441027	-0.5722163272598617	0.011412432634078078	0.8967781194852622	1.94767243967129	0.9875577778848985	1.1276073971729246	0.4429308880723009	-0.16461916623218284	-0.42776985762326103	1.0199055201122922	0.44193376447713933	-0.6008395553264988	0.7320195907910494	2.0684225724779237	1.9823312463356548	2.7456517663772617	-0.6322245503014953	-0.1748132358729822	0.5378841788815285	1.5218312754309782	-0.11671328645052233	0.8869288324856784	2.1018107769965964	0.74537785199341	2.3950869511222157	-0.24728646465772117	-0.5871339098371517	-0.15177900488863696	1.1655059004055965	0.625985677260077	0.03118799369462425	0.21933636475244694	-0.2802599064047079	-0.8206010938406788	1.6973780549287245	0.9473131424092017	0.9949829693619799	1.9271033314457622	0.9695525427265415	-0.7987210909476018
0.7168070664938349	0.9509031702189296	0.8019926056675807	2.049032656705586	-0.3095107316290599	0.8216105009901613	2.387917093186949	2.4249807528492537	0.3801980757608664	-0.37984475783670546	-0.5530473531263296	0.008448994619391002	0.9639863511515504	1.8813937357839872	0.9544949214663833	1.1154700840547662	0.41564854169800636	-0.08968594500202165	-0.43556016282020715	0.9936388259125609	0.47143221710897815	-0.5933335625634658	0.6526303429552016	1.9872199341815748	2.0085528060888485	2.7680731573868997	-0.621469189806875	-0.16144622246280713	0.5966882932140442	1.4796348034185167	-0.13309055293536537	0.8445341790613761	2.0755367543770626	0.7570115431377363	2.4373989516390813	-0.3288425965492793	-0.5062970541539387	-0.18229769471352383	1.1550837072985813	0.6237062003765718	0.04398613857766733	0.1985395102355081	-0.2989269875756208	-0.865430335494267	1.7254182779399092	0.8886547444968027	0.9527089519940508	1.9052376259649244	1.0872767555131655	-0.780027757549037
0.7920957885905102	0.9683822115208786	0.7622093375893796	2.050595405889086	-0.3373369616444344	0.7195733497349186	2.386009081903116	2.3355283996275875	0.36529155476344577	-0.33427463811626584	-0.5563874143814485	0.003619722603471981	1.0292616644931798	1.7958076060729309	0.9303276773298362	1.1054953633392708	0.38773242178671496	-0.05761750185087955	-0.4449598226794892	0.987904670434169	0.5132811148388746	-0.5634246180809463	0.5807052514561659	1.8685640942361985	2.0531794414804745	2.7506187377658855	-0.5984436094450855	-0.13406645929275215	0.637232684572729	1.4455430511348684	-0.14440689161390927	0.8308074336283802	2.0484066730002852	0.7048894851238987	2.4465774521441803	-0.4404512055308404	-0.4522579168612572	-0.16420986326147274	1.1584319998204062	0.6242886134004391	0.07188316581052806	0.18918576543312965	-0.3218989859973654	-0.8753070493763448	1.7615798520076917	0.8376397546001535	0.9192926574477065	1.9059398821993454	1.1698889760597466	-0.7719278030639313
0.8713373340034091	1.0405044212474128	0.7224794316235897	2.0675199266742554	-0.3618131633594741	0.644280932506651	2.3650970441204895	2.26562656774538	0.38592847202369407	-0.2577895145091781	-0.5782607611442875	-0.02281655927824719	1.0788102632159495	1.7058346703661633	0.8599963752214927	1.0625026302957277	0.34614415448773217	-0.005343375717051622	-0.4527721981252637	1.012040170347691	0.5486369725608686	-0.5492449036047276	0.5188295351982524	1.8007931297519668	2.1163840726261403	2.7587374847180253	-0.5990792465945142	-0.09884290216344635	0.6738908614244179	1.4489626264982742	-0.1803773375534309	0.8430538690185548	2.025467903366441	0.6966818873275595	2.4558155353065443	-0.5325298045648862	-0.4043363179196812	-0.18145034612954908	1.1487427285012832	0.5882651971642795	0.0761470715746217	0.19618429753020203	-0.32630242002268567	-0.9007821596652905	1.8215817117413216	0.7720889382999078	0.8813193676839159	1.869812447022716	1.2779454927659588	-0.7838644523741094
0.9602980418883978	1.1025261063950353	0.6344337326236256	2.0748176405752403	-0.3562023415039664	0.6198373970447075	2.39751421436077	2.1369014803790702	0.3954307549333773	-0.1928645059676718	-0.5895769710262466	-0.041315995780020966	1.1041668487375866	1.617326713236911	0.7881838938228751	1.040985056929796	0.3187648935979271	0.014401677161530565	-0.44270609557368096	1.0060109743644428	0.5504652312147531	-0.5656121895417917	0.4630758151902893	1.7573520674111254	2.146085722483799	2.7711017336243957	-0.5546764426949101	-0.08735323671147474	0.696422314711108	1.4642520171188438	-0.22692134836671105	0.8516701924772143	2.040819880875807	0.6871965047569144	2.470035005744849	-0.6249131123679762	-0.3974448682600419	-0.18302312780903154	1.1217157214775617	0.5705209723184582	0.05546993986708235	0.19795800652558246	-0.34987752305456243	-0.911338147187011	1.8102899188489256	0.7317835244757286	0.8834457246063394	1.8570281914824593	1.3692446491153138	-0.7769003197831721
1.0135810942714234	1.1570409741273797	0.5629344152364333	2.080560460581033	-0.3546618657586567	0.5703994022149661	2.4032309322180834	2.071517348912441	0.4457324604725172	-0.17418726874908488	-0.5763269456463345	-0.08620577935105936	1.1267364209830155	1.519655567127144	0.7889503318733279	0.9679832527983419	0.2781426694572788	0.007994992623722844	-0.44526210626612117	1.020077699422306	0.5143444161171785	-0.5803483905762232	0.41828013343794124	1.6819393643783997	2.210757554610393	2.772524286993193	-0.5358788503802072	-0.05545614661992078	0.7347015160537387	1.4901348564894215	-0.2583825288192045	0.8691881783940552	2.0225785620027983	0.656934020161275	2.434135761921462	-0.7042112738145767	-0.38786357198458277	-0.2084224844337951	1.143427680384001	0.5860119954657376	0.05083535077566411	0.19576252332034455	-0.37096614178836285	-0.8785512151822724	1.795574042553352	0.6390996511994512	0.8914218355613158	1.8659887986294557	1.443914778263045	-0.779566372969848
1.0120039814725235	1.185829975597906	0.5844000261466377	2.094110228658674	-0.3678960806978212	0.5660394064377601	2.357609855670048	2.023564692241247	0.5767559734983181	-0.16193661005814686	-0.5728794657580372	-0.12009085518049922	1.1646619294098106	1.4797166089819829	0.7283979769733612	0.9435381626860744	0.23779252603013026	0.01728865945079027	-0.46947475553002194	1.0013313866377147	0.5003275158124793	-0.5808783157133133	0.3889933574253333	1.6411005347163965	2.2465176674074523	2.747468734854542	-0.46772664967120364	-0.06825671223418614	0.782103854386628	1.5158385833366768	-0.2758514324685597	0.8840664212138332	2.002795650688604	0.6345783313484965	2.4489372025004887	-0.8077454475546956	-0.39759172459876185	-0.17267337035893532	1.1641400794107153	0.5540924095462255	0.026746254263245183	0.18994429653829198	-0.35627480132134925	-0.855345047963502	1.81897951410369	0.5612143379289133	0.8803002406814722	1.8208939161477027	1.483337945153202	-0.7884676409355763
0.9939236480817669	1.2155832040946482	0.5555142768400542	2.100656040405386	-0.3458717297162375	0.5759594332032302	2.3162847309083126	1.937071778373874	0.8027261600279164	-0.19466850737836133	-0.5698646014602076	-0.15318968410349482	1.179112949395822	1.4755644271913055	0.6524323194670959	0.9366152373488761	0.1804939875896246	0.012114339356158453	-0.5101311097088506	0.944899999397089	0.5248601364384597	-0.5987249469002291	0.353430243396637	1.617487057729474	2.266392564028563	2.7324978009278396	-0.420461055715977	-0.10691103442636092	0.7942794013021405	1.5665258818041499	-0.2842137814363097	0.8718963358167937	1.9633200976250254	0.6429429838366658	2.440786849243998	-0.883628947773199	-0.4384901351062583	-0.16461645816447532	1.19514654674707	0.5261274481395637	0.04878389633833511	0.18681668987566705	-0.32004634337018734	-0.8267115031544066	1.8557256612259074	0.48385061943815577	0.8800874418356788	1.8043977347969349	1.4892414751353507	-0.7826053373486641
0.911464070001292	1.1810695291480953	0.526267390907293	2.141652185829736	-0.37070441807205634	0.6046467874274459	2.3318297553557397	1.878795642171672	0.9714841451765853	-0.24276892377923964	-0.5632227127007626	-0.22248913181121882	1.1793952743071037	1.4526460324173978	0.6242817823449498	0.905555448697616	0.13387911250668044	0.040693471010415684	-0.5327580214472196	0.884214499911438	0.5186974701978369	-0.6439691964067075	0.317759805623275	1.5634968945339716	2.2926158704495916	2.7263715150181023	-0.39822183176327874	-0.1522327605605731	0.7950166371613457	1.636968778027449	-0.2866439633292654	0.8688978906925897	1.9833921290509156	0.6544182341047684	2.4522350332979124	-0.9646699789289178	-0.47115951546314144	-0.16646123855793885	1.2484066398827147	0.481014696440058	0.02955025234325571	0.19736435748500658	-0.31826213954022	-0.8133691314047887	1.8912830676117323	0.44179607506169977	0.9118110882134356	1.772258111808625	1.5236346583170886	-0.760698343677749
0.8866343016736963	1.0976615909069485	0.4907163975538603	2.194479301824732	-0.3634275105693593	0.5593407606345056	2.359272049549216	1.823070058877945	1.1479169911151739	-0.2747158029445497	-0.5347591557647144	-0.2799856175585254	1.1579046358257563	1.433693502125402	0.6264936178516207	0.8956762403456267	0.0962745718477346	0.04686941912697505	-0.584526568560939	0.8455087612305366	0.5586349519259628	-0.6601405473534705	0.2906437971484078	1.5035341855322462	2.2516856208625953	2.7175570020880775	-0.35169833394247557	-0.15612767822545986	0.7659732803234868	1.674090655558384	-0.27462260293506063	0.8738377204614768	1.9888083029394898	0.6105118137567549	2.441411774323678	-1.033408915879265	-0.522906937993577	-0.16577296272613645	1.301559118843434	0.4171993301615246	0.032536120529801774	0.18223090745435538	-0.31488428264085566	-0.796812423639089	1.9018235776028312	0.37626661693502317	0.9483458298104832	1.763365906242904	1.5636696865554995	-0.7609119476495958
0.8527802927189446	1.0877077708080989	0.4674042467497676	2.2035341832948294	-0.3720234498962509	0.5311731371234065	2.386206613746151	1.7600410693560569	1.290201544291455	-0.3448536534980481	-0.4969585807642817	-0.31459871256452854	1.1506330445013124	1.4430425368899453	0.5754946783464465	0.8725618405533095	0.07337675043725086	0.024459266276536266	-0.6366454217580715	0.7501243736023938	0.6088165768139198	-0.6725969997425824	0.285469770524621	1.4228022593296437	2.204915678482462	2.739623862663124	-0.3042982074073224	-0.16449524789416475	0.8430555831801609	1.7233313075738337	-0.26824870158728814	0.8769261491540912	1.9523039203854675	0.5411356413550447	2.3849274152370428	-1.0701637807291016	-0.5417013098716754	-0.18636104379072876	1.3100696953010555	0.37234987012028187	0.034775905570183424	0.17647021764275742	-0.3107077570144208	-0.7757460153612395	1.936398608892922	0.35925216957339084	0.9879713988928156	1.7200722654013867	1.5420886178091693	-0.7575967221338578
0.8505817801954823	1.0638974321286947	0.43528300625510585	2.1943427406587697	-0.4404173453732441	0.5448128042541791	2.3791174153794543	1.713548339933207	1.435821025793897	-0.3948270408415247	-0.5012993019073547	-0.37126330219798775	1.132467106123788	1.4930440605421098	0.5216346606405353	0.820020725926675	0.06166600069309416	0.021261809799582553	-0.6545837061886378	0.6811229143095712	0.649404129455086	-0.6804971199626473	0.2708338781449286	1.378963529112096	2.1807396123190474	2.7278694061042503	-0.29585493723111483	-0.16314298337639185	0.8790732414116722	1.781489328605152	-0.2872453941637738	0.8596050404927894	1.9376143011725653	0.4870713033539927	2.343755799067354	-1.1131815432394025	-0.5832962081620718	-0.2094233073313844	1.3259814100020269	0.3639443750229442	0.05576464380667574	0.1442076802714635	-0.2704268432022829	-0.7214839834697383	1.9108088029125248	0.3516572024822861	1.0329925724446911	1.687509692635528	1.5312115379322755	-0.7758034059673162
0.8766054971043804	1.007274191408693	0.4450380720341907	2.2047420849353574	-0.5145311651765023	0.5389092787969061	2.375054112208285	1.68567086104751	1.5906010263766217	-0.4137822211437926	-0.5115283007731921	-0.41535956783397837	1.1630513389249673	1.5267738508828155	0.48759831984802926	0.7647363755042731	0.026197606885942647	0.07081282078044462	-0.7012682335456778	0.6095602272714304	0.6921865548805994	-0.7081256059747846	0.28881726058429824	1.3925142177554595	2.1698316716929824	2.7508828629396556	-0.3168423382007308	-0.19681269691579467	0.9052232494856811	1.856833894798493	-0.3324421043181499	0.8329457694633922	1.8847081818911544	0.437182527017183	2.3209785962740535	-1.1470339394955786	-0.6064811526374899	-0.24472697784687036	1.3809485463060178	0.3461669249560752	0.0530550084627201	0.0853389436409669	-0.25244758588133154	-0.6871304002974978	1.860756659598885	0.2926070029734937	1.0815960152850885	1.6633046530750923	1.5532975408009513	-0.7478116390244021
0.873011881861974	0.8591086258675554	0.4506254621506024	2.217502849727796	-0.5674335042295221	0.547040430069758	2.381410247957496	1.66128690292824	1.7640313444258637	-0.4541093616559048	-0.5159673372754455	-0.46875679997729	1.1410230964092343	1.5968882784247886	0.49858750968994797	0.7658269293087285	0.0028712217379644883	0.13375775395201134	-0.751854426195153	0.5095019850867614	0.7200465220466772	-0.734394909647383	0.28440017867818	1.3435405881012261	2.118461151792592	2.7914810293307877	-0.3385628603994214	-0.20293228881740433	0.9691467107464222	1.922048496520826	-0.3443150879725252	0.7643373649639859	1.8344971741982015	0.36182926612737354	2.2442111921400683	-1.1847821436668815	-0.6273660676903081	-0.2560061425196529	1.4002738146002416	0.33736117525635834	0.057255603554663415	0.03296809385652248	-0.2272905096038377	-0.6295370620328808	1.8086260861515602	0.25111225047063374	1.1478368231406806	1.6713999802189625	1.5782093311819012	-0.7264550086194432
0.8212198461616115	0.7339987560680586	0.4821895000051219	2.2608536178223453	-0.6477964237543198	0.560027176177741	2.3615765877179564	1.66795396686212	1.9441377613891522	-0.5026133932491812	-0.566454234919749	-0.5250227801604955	1.1621448910548746	1.6239165640983622	0.5323558043102148	0.7698563602028066	-0.0348598193663503	0.2069196327179558	-0.7909305407050777	0.427275044578428	0.7479510001982417	-0.7336440078226921	0.2659667406458355	1.2850208528113871	2.0863767558974544	2.8049895252148014	-0.33083818552816846	-0.2297766009500986	0.9578452823889265	1.9820928060763543	-0.3411444446144306	0.7145887026277906	1.7631184113428353	0.2739013000450633	2.209033868419815	-1.2197401424383123	-0.6512950122935062	-0.2679130249990285	1.4480924662374108	0.3343162497384772	0.049293288390540445	-0.011777021780850654	-0.23071850006688113	-0.6057213806042653	1.7849007245312642	0.22178070070485606	1.16710549058929	1.6825038369125687	1.6107514647909924	-0.7471133148136463
0.8076449959811655	0.7028718162660741	0.44893670403669905	2.2728830854859945	-0.7139696861819774	0.5636514444604196	2.3135982978430385	1.634002097327243	2.05106614415949	-0.4953848192793592	-0.6116419066941552	-0.5628892023084899	1.1182063863748972	1.6398116629617683	0.5323662272468616	0.8267273414534401	-0.06598150205885338	0.2900197915830352	-0.8086283776568906	0.32602897234843653	0.78860562006754	-0.7520006657719852	0.24514831915279953	1.2773862525570248	2.0099303447876085	2.816316772599992	-0.3233321388962144	-0.278602327438131	0.9486528707067311	2.033053536289206	-0.36380212232987263	0.6298096505345583	1.697531762925438	0.17080795271568003	2.179975545036295	-1.28676886687232	-0.6602446103472653	-0.29223219137077183	1.4732524738748578	0.33548453056143057	0.04708229588557006	-0.06945188467642938	-0.2346500951426597	-0.5680021985445981	1.7878607573905652	0.23424341082955208	1.1988759154208812	1.6945972364819497	1.6760426218524067	-0.7427147267017717
0.7693476437885598	0.6910002776576885	0.4097731653456906	2.3285172585450598	-0.7543891683268683	0.5780397792112157	2.3139421495698027	1.59023726725825	2.0931561544004276	-0.47735786462420987	-0.6130798038347607	-0.6321547344163447	1.0556380390557931	1.605114108748325	0.5818356813888258	0.8585938808702391	-0.0664167478025069	0.34337155137806785	-0.8499653526923341	0.2368058392456486	0.834196448077356	-0.7956218595445744	0.2391127497490828	1.2536004182136191	1.9575831464564615	2.8224997833792633	-0.37687940446812906	-0.28454508112392096	1.0207018506868866	2.027197802600387	-0.4158793432609237	0.5532031036781084	1.635501178866122	0.1160695132438698	2.1233484647008636	-1.3351193275809021	-0.6751224532508241	-0.34432050731422337	1.4975746092666882	0.35158416094624656	0.06608196899575038	-0.10313040811741359	-0.24516125801243596	-0.5100518423227693	1.7694198801977101	0.22269053524833549	1.2238551902306978	1.7246038701608408	1.7569181148278343	-0.7335924130774355
0.7649412329390344	0.6814927494135086	0.34946576052001327	2.369175853167038	-0.7606368758554217	0.5976009355862525	2.304453305109942	1.5327322503655079	2.0788067552618927	-0.3995623757204755	-0.6284150391617339	-0.6846786220127055	1.0160359539405506	1.5826477761208173	0.6174389429601849	0.8451167845898727	-0.039708026739295604	0.3745206338265865	-0.8492421579316176	0.17929764412237875	0.8272388998459096	-0.8213286978373653	0.21993214538469502	1.2309439917889788	1.926179077682837	2.8174814050776242	-0.38498798688757857	-0.28919075418287077	1.092574591098228	2.033946668096916	-0.4568431560538081	0.48728124299783193	1.6244513830089247	0.03829694473136979	2.0755326894246	-1.391204552047271	-0.6660249190323249	-0.37976167168512837	1.5238441883042673	0.40317751765204274	0.0401404649565205	-0.14978405818839677	-0.2449143069927262	-0.4649102099566207	1.7502132574022913	0.25124574796002336	1.2409632385111755	1.7019538265480523	1.826966714076459	-0.7328433751494929
0.7852141196135067	0.6767951825720877	0.28339206762222124	2.382339548930685	-0.6662886248632888	0.5841773892141411	2.2376758365734517	1.5263680420088614	2.0897884542002148	-0.3238172207407332	-0.6843622206005178	-0.7490484075288976	0.9526830579823544	1.5985308754926562	0.5908483959012863	0.8725361574337361	-0.012085203165321435	0.3817608267653438	-0.8630476897411675	0.15611621655518373	0.8464867431950258	-0.8154455280786926	0.21203448061850388	1.2310301704672206	1.892843922062589	2.8262888273989577	-0.4170199814548664	-0.29059709514372234	1.1379139363660622	2.0076339153707243	-0.5117303592134989	0.3880945380941557	1.5045751176371822	-0.05072574384181798	1.996354266136196	-1.3965551966370913	-0.6809230626650595	-0.4107185460770221	1.5418948679177487	0.44352205876992856	0.05243253030000354	-0.16873482244648347	-0.21410650820044327	-0.4336996766491371	1.7156673070276516	0.27550152941552125	1.2310201949607449	1.7093332171412463	1.8671074404922048	-0.7336472610650453
0.7845766299416292	0.673679246019749	0.2341860187635453	2.4219708380115916	-0.6315002934327149	0.625268576927058	2.205498630942487	1.5280719187963363	2.055309321566524	-0.257441496863056	-0.7409156800875809	-0.7885824299719403	0.8994653365628693	1.6072215641683694	0.5791617408668863	0.8781156618193051	-0.008558680337883989	0.40840017529120914	-0.8701369196901737	0.14038262687990666	0.8430070668295967	-0.8416914610520084	0.18930743409295173	1.2379770285288072	1.885973695247133	2.8304687412227887	-0.4540929721934558	-0.29371573898846576	1.186244699136838	2.0231248274485374	-0.5629400715796852	0.28729529570473755	1.4439940110067206	-0.08327245239096145	1.9369198726933774	-1.410626739550437	-0.6748946099606041	-0.410601998921799	1.5407707792588703	0.5156403160208496	0.07115140763626734	-0.16104940442707494	-0.2119117925992625	-0.41682470616500195	1.6939735817043609	0.31600755990438445	1.2203483211903845	1.6609128777831845	1.9030048767073886	-0.7258431365968627
0.8163623208632791	0.7199259929806024	0.1621164753080395	2.4636059809271162	-0.5698006868997341	0.6611525703230988	2.145018770201717	1.5170502063603473	2.0230602369338078	-0.20266691928567435	-0.8352725155824606	-0.8469416333782386	0.8478505196567916	1.5494821895164022	0.5932963413680127	0.9417530292713213	0.01042698410888212	0.4483759391450655	-0.8783744331567952	0.1479634057794817	0.8178959537672377	-0.8827402255238525	0.1587751347917211	1.2711444243387295	1.8856710850448166	2.803817802128477	-0.4891987296547784	-0.3139798198191289	1.1499630775960814	2.0346978620405465	-0.5940577389813411	0.17572141314465167	1.4200586997112865	-0.04709220799928225	1.8844330942162248	-1.4545145745614867	-0.6788651302361438	-0.3412109305285283	1.505392619252015	0.577770980057324	0.05722185321886888	-0.1919239390612174	-0.2257040221765599	-0.3968847834942499	1.6467555679925412	0.3328622946879961	1.1992425447576098	1.6417193940774812	1.921074963361629	-0.7355146650787043
0.8072551127207532	0.7488959650313728	0.10306335702819051	2.4615264444109193	-0.46287185557547	0.6955676218522621	2.1206623623560965	1.450366214986246	1.956675344062233	-0.18229406294395825	-0.8499843867161122	-0.891010849835807	0.7968834631764368	1.5084435869075796	0.6119708769799234	1.0595395937167196	0.061793792789577626	0.5135034309861706	-0.9017211305906601	0.1843544573131001	0.7740765426798398	-0.9133532350133906	0.14535335221094278	1.3012991744934042	1.872228438279676	2.8083619959738506	-0.4663863175138244	-0.2918150757185299	1.1065557338486172	2.0192024418673076	-0.6253044620254451	0.1064607805728367	1.3912048988204886	-0.04030271842344444	1.865470567131037	-1.4513416001391533	-0.72387227874974	-0.29070755270455406	1.4629655976016605	0.6088851445135636	0.06577229293774321	-0.17724477346893208	-0.2455383942280017	-0.4162072060271663	1.6387199045531269	0.34551563409850095	1.1730494075284157	1.6177083870025952	1.9688859770841602	-0.7324905840734105
0.7619683172105196	0.7470696081828077	0.014412041821082355	2.454491882668239	-0.3767353270581325	0.7100447553085589	2.085125652194702	1.371220800480088	1.908725410627691	-0.16014768840754948	-0.8639670155773244	-0.942824342467326	0.7469490728439603	1.4999322564859014	0.6086048737613018	1.149692074177612	0.11471593248076424	0.5430731146720491	-0.9176104880011984	0.2123683119276952	0.7532360782250079	-0.9346003937104473	0.09356044963874673	1.2743711928604888	1.8124641605452414	2.818155899229434	-0.4404661311138255	-0.2619284747362106	1.0909968822668534	1.9989359083599563	-0.6495290159155991	0.011128646229622462	1.398101977107802	0.018089467459364905	1.8320918082742526	-1.3858043911362694	-0.7489598766723979	-0.2573096167684355	1.399714300802144	0.6505563328106159	0.0496253952047064	-0.12603017143041131	-0.2559894195111224	-0.4406347504679773	1.6447987489598321	0.3939532818574208	1.1216157167313168	1.5954204157600214	1.977248628420774	-0.7507631406156062
0.7780102926459996	0.7877294909835828	-0.024979451524886686	2.4773572673624944	-0.2664044448752113	0.7458789072671349	2.0353856709196796	1.2596293275640107	1.799217413199821	-0.12144014315032987	-0.8822711786810288	-0.9806595146625987	0.7224802929169936	1.4431088105046173	0.6271146004184895	1.2355341167463474	0.15787427798800194	0.5602400970388384	-0.9177885279102739	0.23802107141703893	0.6942115340453421	-0.9600434330823372	0.06597347731546258	1.3189834545875565	1.8198594066005989	2.7657687095620567	-0.44613533653443793	-0.27535957874559	0.9880574623574132	1.9894462989757329	-0.6815419747880987	-0.036693238511899755	1.4093660308528206	0.05863993538972314	1.7992783918398843	-1.3701094202642095	-0.770283201089336	-0.21585000522064388	1.363763441597045	0.7030576327838186	-0.01488583243923719	-0.07213968315338296	-0.28333076329581475	-0.4574857631681416	1.642387987722841	0.4666130303818794	1.0577231546274966	1.5665456002459566	1.9860537372439055	-0.7418081271343809
0.7605266281348575	0.7977205568434995	-0.08982379711653124	2.5164698052886267	-0.17517545909292115	0.7819883145498878	1.9473815768505447	1.129715751972935	1.7105320403184954	-0.11837909695665774	-0.8501394224748197	-0.9886040951793564	0.6632228330313219	1.4333526385194193	0.6287681843934921	1.255155504611138	0.2044694223373864	0.5760303391612733	-0.9121515695981255	0.2855215645836563	0.6405765484083757	-0.9679028256348611	0.01748777808130858	1.3202866475216317	1.8714450577559307	2.7930764162864485	-0.46816127851591605	-0.28624437738620967	0.9868864923384051	1.9840185794874334	-0.6963629399402115	-0.09481916848576963	1.407661066235704	0.13009199100290164	1.7570772427783943	-1.3825817693971962	-0.7611759484366568	-0.20033485792441047	1.3367386987329444	0.7199641691056339	-0.05622840334279261	-0.0661628309922303	-0.29629529205862637	-0.4886167895160751	1.6696576442310396	0.4431579346687709	1.0225475986484598	1.5449797216963732	1.973533829106886	-0.7306392577780624
0.794716276370229	0.7413309127732026	-0.13304943059162241	2.5194445425454157	-0.08334655178197457	0.8245224553985961	1.9194520374442487	1.039642819712784	1.6223351244170892	-0.12189510319574284	-0.8739286582883535	-0.9973705042318949	0.668908934018216	1.4146610727798	0.6413822061874664	1.2777754260494694	0.27391483397823124	0.5867973253901985	-0.9344795181399764	0.37582345042034976	0.5520428449003622	-0.94370593652496	-0.056289516824476436	1.3054970105913761	1.9289299339664239	2.8319967673958772	-0.4792262675575558	-0.2875787342365577	1.0211297745515417	1.9538875247449283	-0.697394146671953	-0.11689646645232185	1.4168741425368085	0.23330593637455493	1.724926163789895	-1.3476662131867778	-0.7894079997295543	-0.1698718796798292	1.3398965354748884	0.7389453789175255	-0.11646405464828921	-0.050074316324074594	-0.27267914217148725	-0.5405826322301404	1.669072760150771	0.4247639182679103	0.9786985668222083	1.5075059153949852	1.9193747795013993	-0.7248182968953787
0.8381849078338179	0.7441306985418943	-0.20879879816453042	2.510364131388318	-0.08270249205323452	0.8325224749007015	1.9034519581584228	0.9182040165528924	1.5502572888530324	-0.09364527668601921	-0.9592654097043548	-0.9771886992738665	0.7036720032713817	1.3861943114707906	0.6627529991061737	1.2743483347813669	0.30637402648501505	0.5943632434062005	-0.9431826842985084	0.47258115721190974	0.47435538585586023	-0.9049727610458713	-0.13813097026330956	1.2742877397127335	1.9543449698470667	2.9241507495852703	-0.4636678766963236	-0.3022297980892494	1.046116848998866	1.970136509380063	-0.7097687977339275	-0.1573376875579114	1.4011947626090229	0.3085302405301988	1.6580652770941888	-1.3405059959493595	-0.830258249996559	-0.16163759187188775	1.3223146700888064	0.7962053092187246	-0.16144227270896966	-0.04081473095786518	-0.2984411490445146	-0.609675706800739	1.6616146716845333	0.43195696815776924	0.9769534065178517	1.4935018316553286	1.8854847892898612	-0.7192264664667963
0.8382845761185773	0.6783137141600679	-0.27415854279971763	2.5409635006111033	-0.125278608988247	0.8429530942228004	1.9142123224078937	0.9071579562878211	1.4887397995609128	-0.09178123528307572	-0.9948087929043453	-0.9857937414722902	0.7541221954212437	1.3632606978295292	0.6864545875042463	1.2742369662236122	0.3601557142257201	0.6393829971933913	-0.9822110620425522	0.5600994839624346	0.4354741377833425	-0.8724150636136349	-0.22077038993999437	1.255938170605528	1.9923179652347063	2.992474082287525	-0.4915052120792277	-0.31934512191863107	1.0099757900655206	1.9561714026213768	-0.7343221779318924	-0.17346791746654	1.349865470941242	0.3355024778484541	1.615519380006481	-1.3117668803306768	-0.863382561055668	-0.13387074809775498	1.3024270910934233	0.8224163708551245	-0.20960573492426185	-0.03805565533840824	-0.30613643497633547	-0.6699452704630349	1.6888776411373072	0.4825905570094931	0.9466641828527627	1.500093464037508	1.8843120721091602	-0.700803146863181
0.8365674211856351	0.7135319912689271	-0.3062799619422281	2.5676363888670175	-0.13700058981125093	0.8859984733429827	1.9231290561223724	0.8433251428241185	1.446409462243593	-0.11156128181095748	-1.0340691129029793	-0.9865220343536946	0.8015654064840113	1.298871182187748	0.7554479570507109	1.23574523903644	0.4005208286012191	0.6948723709480225	-1.0143116576488853	0.6092674514758996	0.3981915258145792	-0.8531670515690168	-0.2814370616254614	1.2052787354517718	2.0015345491744236	3.057043824013545	-0.4881065780866304	-0.2878075164692693	0.9936154609914627	1.9650388263246967	-0.7514307822990848	-0.17147820904311595	1.3561825093361857	0.37199357409046757	1.5538347020195382	-1.3142086375444615	-0.8726613980629253	-0.07834348926495163	1.2695554889728349	0.877658321067393	-0.25619677371137584	-0.04884402131881828	-0.31398312643139725	-0.7113355131557564	1.719419133903089	0.5472593196365435	0.9451273929406725	1.480262705599595	1.9079200467948856	-0.713218636561
0.816058250655216	0.8228153046386699	-0.34653110873621384	2.5639841329937	-0.1491755873907624	0.9267776903856291	1.9248527043527062	0.8005818219972156	1.3928305692992413	-0.10610533308186285	-1.0672918614852787	-1.0214824727032012	0.8612832243213047	1.2133081246698265	0.8255662515843504	1.214123282320961	0.436670268342061	0.7205226522670541	-1.0500629285839684	0.6677556902779053	0.34553518035852104	-0.8041081323558886	-0.33140088707040716	1.1732917798742966	2.030553979687082	3.1013539240548473	-0.4567960680840672	-0.27155501233167717	0.9612414089788637	1.9141869207132882	-0.7889655695472623	-0.1503401293588043	1.2891314639765992	0.4326364382644483	1.501344320870086	-1.2975050008705697	-0.9053900608683065	-0.03032948917050643	1.232363470737868	0.9026439437044648	-0.31454832924823173	-0.07917275215434075	-0.305239746488554	-0.7637983624470979	1.7682789441319575	0.554769928282112	0.9377342063157386	1.4565885763124873	1.9370484979906348	-0.7071100223295627
0.8648650811848965	0.8041477291917957	-0.37952200695842053	2.6168156298225598	-0.13904958535385586	0.96224189939514	1.9617443366374363	0.7384231966777841	1.3719174319576968	-0.07946851629153673	-1.0456022608068338	-1.0269081356675591	0.9130905354850748	1.1793247190588425	0.9065213079734591	1.1603549602486944	0.4286994384622229	0.7652700544085486	-1.049559894408105	0.7640268272696894	0.29933819092134806	-0.7518860697520015	-0.3799701625412802	1.1019052045188893	2.0197553513563222	3.1454202844223684	-0.47511875254285296	-0.2619268135644296	1.009435274199179	1.8603456271424406	-0.8286937028632595	-0.15474886088622528	1.256883770647472	0.464366892133238	1.4386600398842935	-1.2812890606616416	-0.9388099203090896	-0.020813329732733116	1.232798455756813	0.9216198094109403	-0.34089816079822705	-0.06931356530873581	-0.2972116601310815	-0.8330138096201356	1.875724155793921	0.5469790176508182	0.9256371862774666	1.4193052684149496	1.9838178930469883	-0.7068403760253175
0.853237859534587	0.7972732571623538	-0.39835863612693434	2.7010874649128263	-0.12680928255844953	0.9829269870295894	2.016647946609274	0.6867660884989231	1.3841725522877582	-4.227020834097761e-05	-1.0823510575345527	-1.0268757670950523	0.9354687311814047	1.116266977882496	0.9164665087818445	1.1139459807908931	0.39012726804987263	0.8003995374313982	-1.0828023298076188	0.805491827247433	0.2927511665690899	-0.668994095288783	-0.44100857187864106	1.0455831293539495	2.004082937544869	3.2061052589113546	-0.5093771833889116	-0.2630036181005849	1.0848392251995498	1.851715173050977	-0.8632891581184863	-0.1635382287208688	1.2214541967580628	0.4706731994148908	1.3546360223527838	-1.2924991365911935	-0.9415829135284494	-0.0023488253712149964	1.2599326773978798	0.9288555162697311	-0.3818634233491669	-0.012966959937917476	-0.29757074178093423	-0.8655999190239425	1.920064309671702	0.5431478961572992	0.9227937694984352	1.411422898194115	1.999933792469109	-0.7209732416567844
0.8326965091095367	0.855831612353237	-0.3736784358269515	2.7436643360458413	-0.0950754083336039	1.0197884583924512	2.072986954640498	0.6428979136766826	1.3603676872024715	0.049984359515327585	-1.1201996698116221	-1.0413202425762396	0.9598852823796715	1.0376215134367588	0.913595127036633	1.0452945323574876	0.37710945891219705	0.8197201845799704	-1.1142082741848676	0.8658937240098747	0.23707589359737252	-0.5699283494917021	-0.45938938493366743	1.0130785436222094	2.0431372658776787	3.28848395069298	-0.5188476991637855	-0.25638343620629217	1.0867138993545584	1.8545892085771754	-0.9089692923849071	-0.1811338461672048	1.197910323479464	0.44057151220894497	1.2690994367126738	-1.31839093274642	-0.9488652602073288	0.0013886068098174775	1.245584564693974	0.911835161298721	-0.390471579761883	0.020870912694801288	-0.32890202249567213	-0.8743926606214594	1.932645149131858	0.5391301488779199	0.9188474347147005	1.369970399915244	2.007731081461839	-0.744589296784164
0.7773082063050806	0.9395379329590744	-0.46053487609801963	2.7513554186151525	-0.08614765827631152	1.0537397575198508	2.0870600010576057	0.6164193353838547	1.3777383410155255	0.11542560706812796	-1.1276405459273695	-1.053464288369448	0.9898075143197197	0.9226483362070665	0.9106955448603108	0.9526557778002205	0.3726017795913375	0.8352586753285347	-1.1642204433090109	0.9155125485991469	0.19984167228783098	-0.47894540495832183	-0.5321213806374387	0.916264585847489	2.034219071026344	3.402847491957343	-0.48763402486367546	-0.22629384238862502	1.1436613925365864	1.8503933912505666	-0.9477927203954328	-0.21324988669467154	1.1637404177342983	0.4514744069408022	1.231621945293377	-1.3020139989958748	-0.9480402731280488	0.0025748352846668545	1.2523037913338337	0.8576839362543124	-0.3640595563353991	0.03032844486819185	-0.30926317134257947	-0.930169670028761	1.9680212274566373	0.45141097172117783	0.917561668194636	1.3566835067552536	1.9917626678685576	-0.7721018558487327
0.744021680853285	1.0500851045481832	-0.4556352801991609	2.7275549524858205	-0.021817545714009744	1.0506270245374747	2.101304241738677	0.5740431169864098	1.3451568559459954	0.20528300651834658	-1.1340236216045276	-1.0679580307220244	1.0325844299952154	0.7997657380114231	0.9386414199206007	0.8848989971830591	0.38069422808556047	0.8142660619621053	-1.2061313926058381	0.9695507121143893	0.1901987281819752	-0.40087768089771136	-0.5448569045308977	0.8376972759573151	1.9857420519493534	3.468752927095685	-0.5103761620169921	-0.1768883551677159	1.1914841810542884	1.8283051487136668	-0.9940566381845827	-0.2421694798013406	1.1439539299714194	0.47235464108470315	1.1847036511126978	-1.2492805578894373	-0.980472847638746	0.011679770432638785	1.2472906755613002	0.8191588740976588	-0.34667533641203274	0.045281309780486514	-0.27531835124024506	-0.9581908820651911	1.9751308114762167	0.46090866983767664	0.9153120138029633	1.3052155349434937	1.977871346364762	-0.7699435829426576
0.7160358991559648	1.2197207042359746	-0.5052136311745591	2.752312857409258	0.0013243952902921407	1.0408820252379225	2.1065151317579374	0.5452292127400583	1.3269591024544833	0.2898502118193131	-1.1002754040369793	-1.092790913944237	1.0669908122184828	0.6972718694168977	0.9421225016723929	0.8503273551388842	0.373442265107912	0.7976253229028646	-1.2109348344714967	0.9779431394178129	0.2459609178753528	-0.33021110494740696	-0.5162965228790111	0.7722229472907945	1.9316758413578135	3.511792035528978	-0.5021888302062488	-0.14957162227445203	1.175191547446817	1.8231103703264164	-1.0390154772822657	-0.28275967950877084	1.114137663822102	0.4628176924546046	1.1165329159074098	-1.2135523052329713	-0.9526651679717084	0.030954885997318094	1.2396045195774295	0.7791915242585248	-0.3153454382514375	0.09385637569637559	-0.27953491888973925	-0.9943201598140907	1.992079075693156	0.46206078024103475	0.91604037786989	1.2499546954500478	1.9547662573870928	-0.7778409581770442
0.6907430979000693	1.3396549622326075	-0.5778036115429416	2.754355836622177	0.10081253755126536	1.0432565770093596	2.085029520031091	0.5519965583132047	1.3183166910973103	0.34562846965389643	-1.0166541295933438	-1.1033127230447493	1.067879735521746	0.601220492073968	0.8840581483129787	0.8532349439768924	0.40994556640171426	0.8294045863940527	-1.203971276854547	0.9685278317300821	0.29411443579958707	-0.2529483690539816	-0.5390081579419693	0.7127874337574702	1.8895433020781127	3.53185668547467	-0.49519227154714585	-0.15532186853542587	1.1011503342584485	1.8174959416944163	-1.0595019357950413	-0.3142953319347742	1.1180474661361408	0.44408701445033927	1.0837100770993344	-1.156897250086347	-0.9298274955443224	0.014748201067156519	1.2728090863481596	0.6718496339335982	-0.31240728340928736	0.18942891740635168	-0.21810434008630356	-1.0252609331716678	1.9740048979582305	0.4668805097699044	0.8816324593482688	1.189352376474854	1.9526840442618831	-0.7928923668237907
0.7263811393558176	1.5100622064526263	-0.7136849517540887	2.758941965424678	0.22223507807965115	1.0723172318998349	2.0490143438499007	0.4534238224827451	1.3224225387464117	0.40263241842534947	-0.9526295431107858	-1.0903785032756377	1.036974954935177	0.5064821485271229	0.869291354319999	0.8997181767525768	0.39992194693413124	0.8587880650255062	-1.1980867573495135	0.9158456179430567	0.3116571775796627	-0.17435999412800396	-0.5729883319144221	0.6583552154744803	1.8320523125301993	3.5587868172862223	-0.4791507373021478	-0.1618548683646243	1.0685349082948201	1.8053760299092318	-1.0822857376093629	-0.3373167771695667	1.0681648193498559	0.4855805036238743	1.054284558269882	-1.0609667135497767	-0.9022426919678128	0.021919860164722194	1.2551395846661602	0.5689905379356051	-0.29202469111256774	0.30029063682193796	-0.18512164141606996	-1.0671764855099843	1.9489942220801786	0.44003098749895153	0.8841658727265914	1.1077750842503407	1.9618926907000334	-0.8069066248304605
0.7813183128133674	1.5895133960399785	-0.8561441057549235	2.7882149994293743	0.3110244161261912	1.0749894582148716	2.0075717242215303	0.3227671197315157	1.2893276276500651	0.4723140811217322	-0.8719322402753672	-1.07554762796015	0.9632275622458097	0.4553128044382054	0.8850540103618346	0.920248848843125	0.42236870750266997	0.8818456549904685	-1.1818660506228595	0.8888668040309342	0.3825801698297627	-0.08002354508577826	-0.5803894341316168	0.6449939252424995	1.8424901083974945	3.580091437426897	-0.46903082058130224	-0.17899315406493416	1.066870285962979	1.7774131413626884	-1.0978169199850452	-0.3817689606324023	1.0597030848190772	0.5222200463526315	1.0505715887720766	-1.0044668881401875	-0.8524659519238771	0.020030268540601952	1.2223169949420725	0.48240886423192475	-0.28094291039758984	0.37174394795995525	-0.21407860411821092	-1.143082731057454	1.959672516515606	0.4191150453781554	0.8695314653556476	1.0605331901350077	1.9296260688128712	-0.8170264000988139
0.8159611463333576	1.6038391235728944	-0.9462147781200727	2.8317370732343234	0.4427082571200631	1.0609824826516019	1.9808346918676303	0.1907659141500701	1.2801702297006448	0.4888616342945693	-0.7971372201996333	-1.0792232459712507	0.9446509694518758	0.4187520933965835	0.8521778474832356	0.9001139910797555	0.4525497122169918	0.8972391412282595	-1.1563631884063554	0.7978362915210708	0.4569655453259302	0.005140218672874475	-0.594814653975484	0.6356591131131856	1.820641186012163	3.587262701792593	-0.511308994796398	-0.21178421376450865	1.102028363750717	1.7559600743986796	-1.0944853126323926	-0.4375125884479729	1.0630446037428631	0.5435690880585529	1.0489652126193652	-0.9597100285928585	-0.8263888014364913	0.027466940165050552	1.238212194596397	0.3911287097261349	-0.26557734884264583	0.45320685175546965	-0.21280528723328884	-1.176657686250644	1.942197374536382	0.45484963054215555	0.8454221485873683	1.0162349922706257	1.8832520177143781	-0.8315462334418591
0.7539245056045509	1.7133347596899917	-1.018018707954109	2.8121713628189644	0.5325598668271952	1.0901650485048355	1.9608327637618017	0.1079344739449641	1.2210029519476913	0.49869417364698226	-0.778714994634691	-1.1218864525605525	0.8798077953696117	0.3420520912347334	0.7834908621294763	0.9136856209462048	0.5027088982990209	0.9428065412028177	-1.1273228791198227	0.7272594670081343	0.5458509758442609	0.059952549295889855	-0.5914607472051467	0.64157034733239	1.8228981719655626	3.588135732987774	-0.49500401466054866	-0.255641740678183	1.1223214920043143	1.7201813626612315	-1.0997803769217298	-0.45144596929654074	1.037831641919197	0.5866232822411908	1.0526332872777435	-0.9521697932397112	-0.8004899302250074	0.003081743057185926	1.2361110544681426	0.3193029747706782	-0.2662775833038503	0.5197638771198922	-0.2172016182834448	-1.204653061461223	1.9113688049260975	0.5226984301677031	0.8369925872988858	0.993974564064778	1.8477755306356733	-0.8028722200065002
0.7486081188457414	1.7824332051681935	-1.0848294304165598	2.8475156283060055	0.6098687979459434	1.0919478671922065	1.8926052651775518	0.07520156669189818	1.2159404776893543	0.4960275898675618	-0.7500445833033303	-1.126074731639152	0.8288057725488274	0.2683772519500308	0.7764491118037977	0.9387771543951178	0.5449167106317789	0.936872592773011	-1.1188745307337569	0.6617085122741478	0.6400646420002861	0.08435586949784141	-0.5905657012456651	0.5852504785492727	1.8341650528316045	3.6086027749767267	-0.482673472964399	-0.2909887782431987	1.1226748127353878	1.6413332663911828	-1.0947958820995631	-0.4528729107434503	1.0088621643721312	0.6364925133780464	1.0731740619588415	-0.9043116138406463	-0.7721056234632898	-0.05354826583824823	1.2306961169558184	0.26797165061952033	-0.30260707215620064	0.5363948832237632	-0.1805974179162247	-1.2629174525572573	1.9004451111078828	0.5718843904810729	0.8072245226909642	0.9327293728279733	1.8248773315012368	-0.7296572307436235
0.7370799695562165	1.816267955618305	-1.1837485307285651	2.855473639614538	0.6639734377030779	1.1118938696149336	1.8476631128900216	0.05882835850632938	1.1539938329036952	0.4968479913233484	-0.706098177951169	-1.118797752930348	0.75906646355572	0.21137836624786552	0.7514624087469757	1.0048871909373323	0.5726181520255555	0.9946764204440651	-1.0697643746497885	0.599538114566666	0.7528207426104306	0.07586272418354148	-0.613686415809455	0.5338015870007252	1.834968811146752	3.624007122359717	-0.5362735755899839	-0.32925805259793245	1.139575098263673	1.5130595683524182	-1.0927548311713924	-0.4351963347020694	0.9340337021731553	0.6633057553463202	1.0978809114615928	-0.8502232463721195	-0.7621571863410307	-0.10523715454060437	1.2585466121522701	0.22389650556936685	-0.32202612911074435	0.5995628706163094	-0.12383142146442991	-1.3594884611807132	1.9101897059905497	0.6241620500679171	0.7628594827982266	0.9013023689136477	1.790995534946856	-0.7136574204618774
0.6871719326035977	1.827054941482956	-1.2661123349001475	2.8750730371316777	0.7194526407372964	1.0821410084104917	1.8788029105453439	0.05910114844171518	1.0948218734544486	0.4927504488142431	-0.6823876504451272	-1.092707731472979	0.7079830411918443	0.1838889619010585	0.7300149660536144	1.0983649208754875	0.5984546729606154	1.0245347754715017	-1.0054413241346623	0.5432943726301885	0.8554283385295607	0.10095473760713414	-0.5949011830348075	0.5164312361037587	1.8527440674752154	3.6561266934075993	-0.5800841756495303	-0.38147335887002887	1.1782090229931215	1.403817865314147	-1.1142488505661345	-0.40227366561575384	0.8605130185061336	0.6817719493682274	1.111091217963022	-0.8189834255382461	-0.7605363674850109	-0.1496769786156792	1.2782141681068395	0.2427100778118613	-0.3579845507352979	0.6391695299477264	-0.10712830104135755	-1.4317059126373857	1.8640877462777876	0.6974051128090862	0.7225250931136111	0.8671869662502159	1.7648925916566003	-0.6960461634419841
0.6864352215899417	1.8484308534004665	-1.4536802493493788	2.8839011726835118	0.7223070625405857	1.0899754666263086	1.9278288507877654	0.09807511116110015	1.0593424183794526	0.5197176585717975	-0.6793937937026779	-1.0804994245431758	0.6756920259724621	0.1528795440997984	0.6872964837954727	1.2127190107769579	0.6392686106721917	1.0787192423971708	-0.9891072610630214	0.45853969665725264	0.9788147451736254	0.09171886625649038	-0.6162859786174179	0.5300181146004974	1.8799495834418092	3.6666066130541166	-0.5826197627237049	-0.467635865057091	1.1468690896542	1.2787076663756793	-1.1365631216564132	-0.38900976429059353	0.8081354983403667	0.747971125757536	1.1458144664091932	-0.7989413670514087	-0.7499142269088738	-0.17125409620414384	1.2863398374288972	0.22257602570377438	-0.4024804801171067	0.6908269335665438	-0.0859981600478115	-1.4900783486415237	1.8449030508036444	0.7809871073125375	0.6423384674490353	0.844957945770437	1.780423668799088	-0.654006145602257
0.6613089810849596	1.8232126249527227	-1.5080213519715195	2.9161950182321847	0.7836095815393729	1.090698538109872	1.9555823673739343	0.08138880560180647	1.0304532311197947	0.5679115002813144	-0.6590724851313448	-1.0485004725738372	0.6325884358126219	0.1599156036971296	0.6363034064459612	1.2900113020541013	0.7045491360104296	1.1134213366636354	-0.998252590862925	0.39580685424792306	1.0537107940032846	0.040692160694930035	-0.6498883048665874	0.5163467887863118	1.9051171747125728	3.652102772974988	-0.6141031391858218	-0.49521273038241986	1.1323503931163645	1.182881438716959	-1.165396661890235	-0.38677446913973496	0.7395599559643096	0.8254668732465721	1.2235558391429717	-0.7959782475140799	-0.7806722072277551	-0.18561047346887624	1.258149718289301	0.20184062678419618	-0.4412194380185298	0.7340475035070296	-0.026995655618906773	-1.531641580627328	1.7968173527722668	0.8748995991584507	0.5615910364144013	0.8073145035474877	1.8279939938426104	-0.6266231270109371
0.6542816965949416	1.8036651140187818	-1.5136701969478894	2.954895304585406	0.7992257250295627	1.0956510418289582	1.9850116855884579	0.0838401921586697	0.9194205612657861	0.5977696485021167	-0.6376139675620845	-1.0362869295514225	0.6123643957480172	0.1981672024434141	0.6330186054255256	1.366331699976344	0.7142693496823665	1.1197445499701493	-1.0208531168305965	0.35120277580226644	1.0926251245650156	-0.02197273186893887	-0.6369057660052472	0.49598162499070925	1.9245344443610608	3.641603354154568	-0.6748089894647361	-0.500623202216729	1.1844491694196564	1.1170911847242617	-1.1981295227226478	-0.37286240615561583	0.6528111902982058	0.9292337259874243	1.3039583396273606	-0.8033928581264537	-0.7483616530573178	-0.1518079791803913	1.219841469361199	0.19606737350870274	-0.46846430609788436	0.724901701486998	0.0010291145242781019	-1.5610180516197534	1.7757301122733948	0.9772561277731798	0.4996488701282601	0.7780631373285054	1.8398256347783803	-0.6200824355839748
0.5884449097620255	1.7694842409020002	-1.476193451244448	3.000638914349035	0.8012929895535992	1.0771478246561628	2.0178839106671376	0.08899387357816138	0.8286502729685733	0.6047469675499012	-0.6281798945918424	-1.0211855624517139	0.6113761205698159	0.21395287504903257	0.6114913610041601	1.4127306926418417	0.7561140656652195	1.0933039673138025	-1.023541844599697	0.3485051157414107	1.1524728513012774	-0.07654559544328995	-0.621294420035149	0.45747429197921186	1.9767461303793863	3.6370582739831088	-0.7222865117616057	-0.48108652612431585	1.2460221921987535	1.0760717503929855	-1.2240313065365034	-0.3818541088655466	0.6145370521826896	1.0109577517332031	1.3848643828477936	-0.8534224199061888	-0.7386205425308987	-0.14191155292026358	1.2453292474002453	0.22707195681347647	-0.48709993187461575	0.6990743491587726	0.03942958751254967	-1.5727432729513429	1.746339072963878	1.0279069558951448	0.4652836162602231	0.801895130625037	1.8140381472886973	-0.6318407600299143
0.5083506567338055	1.7135419184221203	-1.4474793825204797	3.0456648226751772	0.790204598599837	1.0703910645168477	2.0863913191889627	0.1484546808938603	0.8449488183304936	0.6318269127455978	-0.6258074413375462	-0.9978606739015854	0.6427939983949527	0.214380661801246	0.5678256916919111	1.4872264210666337	0.7514219141560579	1.0752436822505695	-1.0638408085393503	0.35508890848044716	1.1475916803928146	-0.14421508052163806	-0.6772775630024764	0.40319025170367484	2.0000612348560756	3.628344802226942	-0.7825228004526814	-0.501778623769151	1.2476565534705488	1.0460439340201273	-1.260665732581725	-0.3867054633357395	0.5409507335294008	1.1262084490854	1.442743530371692	-0.8836066785282235	-0.7728564264949959	-0.14833504949900045	1.3016591414243366	0.2322842139724149	-0.5030221491141796	0.7178235500001064	0.12444573905113909	-1.5593186931194722	1.6741779692876686	1.0406954511843418	0.43270520959420367	0.7629756341028795	1.8129617055796001	-0.6307348886281424
0.43346820580684514	1.743477212962667	-1.4767758432312592	3.097052003898098	0.7665989720948168	1.0670470364769504	2.120322900225844	0.2456001909666751	0.8228465301304861	0.6772938962830242	-0.5929449023048365	-0.944195008710466	0.6192586017352839	0.20089960699337422	0.5643914952462037	1.5953594832337346	0.742996077287563	1.090288569083309	-1.0870827708191766	0.38493552124034636	1.1259769353154419	-0.2438436826841351	-0.732230840944404	0.365003843417612	2.0279376168267467	3.6468521772386913	-0.7907357374750096	-0.4957556390207539	1.2208900534441707	1.0731682809472096	-1.3232627985762693	-0.39515004859970493	0.5227127336007718	1.181944151195721	1.4581919277571544	-0.9288643340963839	-0.7989184594181016	-0.15715204461642104	1.3010202488536446	0.2472141060509821	-0.5264499496418551	0.7290414190371515	0.17796980106716562	-1.548861825056925	1.6155800024108917	1.071062069531137	0.3703405455339447	0.7490082250110497	1.8265109418970602	-0.6359068609271163
0.41385336818137564	1.7202248596025917	-1.4856903708821396	3.153652377418996	0.7369398631888723	1.019429570081535	2.099896644457199	0.29111602265362496	0.8575581870134039	0.7161228832795492	-0.5431768832056514	-0.8605059454918695	0.6244920307419924	0.2103520520104481	0.6211595600334576	1.624853831587966	0.7330940967753276	1.0273587516956144	-1.1490905142931473	0.384078615776383	1.067112660758519	-0.3228092656304006	-0.8154191903432763	0.31641823598769303	2.0683601682965325	3.657023655407115	-0.8269333848785954	-0.4399096356478071	1.1540548273747486	1.1058004516965179	-1.3760398708702317	-0.451076788245164	0.4936236596096796	1.2191548850658323	1.5081778974010338	-0.9577927382973586	-0.8217988929558798	-0.13148395107980212	1.2831333878480329	0.2646696277473815	-0.537506941354917	0.7412002444993291	0.25435834445921	-1.5484883654832626	1.49965227649424	1.1051637923351394	0.32946133952726797	0.698914828576061	1.8332246197306794	-0.6513057320347333
0.40703242236757864	1.7205860339385874	-1.569385101526649	3.164349165208616	0.6802956503340986	1.0066817384662454	2.112256285035834	0.3068455056548043	0.8671041657551568	0.7522752407645422	-0.47495176599959227	-0.8200771224223798	0.6675497120562884	0.2714006392926537	0.6697598152822204	1.5986044892752873	0.739538113674005	0.9923505962477386	-1.157464148975255	0.39124073759717215	0.9791010590802707	-0.4029537516413063	-0.8682378046823087	0.3080738816371963	2.0957400599352645	3.6634504058601687	-0.8453285283324039	-0.4341871933967824	1.1217640914631777	1.1672600839771867	-1.4482144735296167	-0.4965417551062855	0.46623062341978594	1.2807542857808305	1.5454613987734231	-1.0070076386976665	-0.853134688178063	-0.11347640740443592	1.287184502153377	0.2606128309564838	-0.519947443444551	0.7868421517231063	0.298104416721257	-1.5582147560149358	1.409732919573684	1.14747976098404	0.3118522933069955	0.6724517274148462	1.827039432783734	-0.7053250281063319
0.462667303614644	1.7027437588291483	-1.6870872366525531	3.206314532359533	0.6465848336567106	0.9912949994219277	2.0926421046218886	0.284045287421833	0.9372312945303973	0.7882679827282053	-0.4046259632806752	-0.7750068602591946	0.7445309448000736	0.2855058952946521	0.7218190515977503	1.523609943249935	0.7236374816355559	0.9680061581336613	-1.1835968212121206	0.3967043417036974	0.8761977808950496	-0.4507265190410347	-0.9135029852287815	0.3144642902031592	2.071820462832207	3.6525317548008447	-0.8658693680419575	-0.4281126062909378	1.1255667538929441	1.2826386888346941	-1.4940434005635024	-0.5130908256002378	0.48588345214240886	1.3612929852513773	1.5458064239282798	-1.1019190690863785	-0.8914502628283216	-0.09203626178305005	1.2877691880790256	0.3117209671818676	-0.5280591507352654	0.790204813471853	0.32591426081946173	-1.5347361277235563	1.310013869544022	1.181501460805262	0.30916656793114494	0.6471437237566187	1.8236226777489588	-0.7129797676032359
0.5257428767110384	1.755495872327268	-1.7331158548739836	3.248159048921102	0.5808246263644357	0.981991539933467	2.076615687756991	0.2646025405696868	0.9494317950703717	0.841665513671568	-0.3044358898581276	-0.7342078216416577	0.7931348479406741	0.30318969885630953	0.7567805420371897	1.4698008061591388	0.6950312742327731	0.9371592575945865	-1.166821165960908	0.39444334501707934	0.8358642115460707	-0.500422779705273	-0.9470808371213633	0.289834086515016	2.0540262842688706	3.607766083151092	-0.908414306246625	-0.4298671217882394	1.1182323495151487	1.3453562852755365	-1.5152840301032542	-0.5434639766782149	0.5097284938730337	1.4176578764580936	1.5539655067368812	-1.1665114071245075	-0.8894785005158017	-0.06939796728268281	1.3014620263514525	0.28793508271554075	-0.5028663952083352	0.8450673575812855	0.3464998151728943	-1.507316209088746	1.217912899669452	1.2438361402202855	0.29928152546809156	0.6144237475519831	1.840486248386723	-0.7093640265640955
0.538920096619402	1.732496417684839	-1.7460052971587736	3.27482820591507	0.5302901518720702	0.9578451624432471	2.0662533135912646	0.2157820801451594	1.0070010538219267	0.8690044155172544	-0.25220340441207995	-0.6767775248650435	0.8368146237796676	0.357037823751029	0.7902065166147932	1.393161131041587	0.6449203979365218	0.9243884267426115	-1.116561475055038	0.38397856017588317	0.700882993932569	-0.5311259369777941	-0.9771250121320405	0.26923039467420273	2.0192039865432507	3.584430889946295	-0.9541517320342985	-0.3876779532851052	1.135452919106271	1.4633551075545719	-1.5477264455959645	-0.5173314787050695	0.4805861594081242	1.4049410208283664	1.5385299958331065	-1.2397296717061193	-0.899107741066549	-0.04871588819748917	1.2875680774303402	0.3121194539109905	-0.5033697435702507	0.943718112488973	0.37932465794542225	-1.4840184385783226	1.0935893579492553	1.3046925878304438	0.33312788112102476	0.5827088413820719	1.859495532992669	-0.7348237825547097
0.5660587723867632	1.697851944389127	-1.7882126378961893	3.310911170629498	0.4451503056784124	0.9339494514559016	2.0549179121987367	0.21333850060187945	1.0662650866316052	0.8739569614483085	-0.1533068035677539	-0.6157477952248243	0.8695571932706423	0.3565722174630631	0.8035769236383075	1.3695164785804819	0.5665301487536637	0.9352584143306654	-1.0602004737133437	0.3423039103727453	0.5714560555830589	-0.5052614593386668	-0.987362220961843	0.27361777194944026	1.959766626805162	3.5874896012707316	-0.970851198504117	-0.4064936101364685	1.1567463059238787	1.5489889630808296	-1.574476151780624	-0.5027533864877424	0.4876243400406969	1.4204787616997	1.4897622836838051	-1.2651629834059674	-0.8999659867872449	-0.04782339983042544	1.3066096598426433	0.3332128809030298	-0.5094771613387862	1.0078111078926666	0.36566693542291867	-1.4870812768428245	1.0326024949515964	1.3331043299211978	0.33878179262326247	0.5799841783946265	1.832011958471335	-0.7324874604024243
0.5786335131567597	1.6344384070596945	-1.8431932998167302	3.311985230242324	0.3718563312774815	0.8776548689717899	2.051447204556672	0.19229159310355906	1.2026585053056604	0.8787286842013525	-0.09591710332618068	-0.5826381966113439	0.9120996661190279	0.30416788505166886	0.8340789731695665	1.3025788694143547	0.5254946165973456	0.9369947229559784	-1.02595976351872	0.3280793082297095	0.5265340953551545	-0.4926803802868795	-1.010975943330494	0.2645230660772759	1.926081992062373	3.5601251696768044	-0.9573383353099068	-0.41629051798103367	1.137008216799218	1.5954249494299735	-1.6291415057851055	-0.513387673782069	0.4969355526631384	1.4088375851596464	1.4300161205227429	-1.2948223428243737	-0.9303026189931224	-0.03572913571475671	1.3286119639240064	0.36061775037258836	-0.5202431564939569	1.0772750384061789	0.35616705729159087	-1.4677200990711314	0.9912456231141851	1.3408592945369386	0.3205054716870844	0.5405920725469143	1.7988768089254528	-0.7107852049901159
0.6226237270791575	1.6346057500732425	-1.9024436453215603	3.2288551310949174	0.28477157727601515	0.8221087603932482	2.0186627714082297	0.2206662546591224	1.3257777544231764	0.9192598646945775	-0.0917626491741474	-0.5535977559695533	0.9321843375812895	0.3001444782924448	0.846890469616621	1.2345287165776735	0.46167281286852474	0.973371592568277	-1.023117085911252	0.32560710526551284	0.4610590372037204	-0.4653539870941367	-0.9912187208534962	0.2475225047737531	1.8799752012367144	3.542988054794749	-0.9827611481530202	-0.4339106024045908	1.1350740865424833	1.62369787411666	-1.6645819325174451	-0.5319872024518914	0.47904472576126034	1.4147094622522478	1.3356306788929568	-1.3286494569377245	-0.9699477834218069	-0.018706561392539695	1.302860477882048	0.39056646800117106	-0.5321544912863299	1.1509660347064414	0.3618602420704444	-1.4890765844392155	0.9238038077204218	1.3900869567874954	0.31173684235816623	0.499864631029556	1.7669246186317191	-0.6756820335565352
0.6497172616054392	1.6963918010089365	-1.9111688062528032	3.1683345155188234	0.21651093455627507	0.7527439537859764	1.9540054779869807	0.22516028270152172	1.3412304733214655	0.9190176509314407	-0.07271341810628391	-0.5253368981163379	0.9529524257532795	0.307776821567614	0.8302064880591328	1.229386872516698	0.3938928612599259	1.0181975165251074	-0.9783046802197086	0.2939809964396395	0.3937202469474682	-0.4410944006491754	-0.9636948935059093	0.27229525370634344	1.8297170176355553	3.5350846850816238	-1.0108663429417	-0.4578645816708473	1.179364489540697	1.6191748197610552	-1.6896103485493228	-0.4981733726968322	0.4971137170308305	1.410380408390068	1.2616941438006262	-1.3485885529154398	-1.0063299295832557	-0.02791283776728005	1.2916462284652757	0.4377967674910249	-0.5161467190844007	1.2025064015026283	0.3316049605294259	-1.5028487870188976	0.8862500820210082	1.436607312748966	0.3086142220727054	0.4878388920243193	1.7287083774408962	-0.6741944311857211
0.6701248270981816	1.602410010293528	-1.8853291814146598	3.088480977975101	0.12296425998503806	0.7051119342693817	1.9262368904527876	0.17559765646338263	1.393777832515891	0.9338351057961566	-0.07723298357082913	-0.5059760886793567	0.9631167159108965	0.3320940026017331	0.7934554164090011	1.1597398606277174	0.3292314537952518	1.0601244204104596	-0.9502361023129534	0.29587715502253725	0.34089292517215797	-0.3977317693830888	-0.9149340252760407	0.23492476541822488	1.7677261750791708	3.5315978782574184	-1.0185146458046985	-0.4650836101014565	1.2337070364817357	1.5867109147012108	-1.7263291411289288	-0.46887301542168724	0.4370868884175711	1.4221227763908768	1.2416175595889136	-1.337034351653237	-1.027767067662702	-0.0726919960133074	1.3049634826123429	0.47819709783060527	-0.48641615029078916	1.2394171654699917	0.3074150838682848	-1.4925516375161556	0.8451387495280096	1.4685486885666472	0.3258725813889467	0.4589917791506711	1.7129069096122034	-0.6697415463222933
0.6404050556156353	1.5689457237104074	-1.9138163673707602	2.9982498492608727	0.08038327037457364	0.6431284748568107	1.9468387300819079	0.14842093951523536	1.4938771809599403	0.9344501278398821	-0.05757075203696467	-0.5201243679216851	0.9692412622414401	0.4118540377079598	0.7171013642268378	1.1371929559851248	0.2565594091872591	1.1465117940797334	-0.8882412659934313	0.2944505023829008	0.31506783184259657	-0.35812772000721027	-0.8633733133665498	0.2580387590924359	1.7223973792181013	3.5509481493774095	-1.0207435845919313	-0.5150853519594495	1.2273455636336854	1.5797052384919845	-1.7193998622383528	-0.43541875519530526	0.4049171187523927	1.438482524607799	1.1319188623541998	-1.3377028219891782	-1.0542747447842618	-0.13606323659780992	1.3692096777864824	0.4967767844898421	-0.4649304474088042	1.2756679104585786	0.2889660404807873	-1.479370158727518	0.8404119344203886	1.4748158044292479	0.3107341227760395	0.46869351743077947	1.7078145516886711	-0.6958951247625363
0.6133900340730132	1.5636467473741074	-1.8864743141249227	2.9179203114583574	0.04507327854964035	0.5928296259098549	1.9348361100195732	0.1400188649892087	1.606375221753708	0.9023975452489081	-0.016694684933874448	-0.5109682269759113	0.9302757328682475	0.44568396689509376	0.6426727137906414	1.1364781711462295	0.18362343042122092	1.2162153553941306	-0.8649946926080462	0.30352311357018447	0.33481672452834266	-0.3268146600950254	-0.8316450073403729	0.2627443186902898	1.6876006992873869	3.5309951765186134	-1.041183800711223	-0.530859297247835	1.217847333394835	1.5708785657789304	-1.7057502857809044	-0.41081202483836315	0.355727044101062	1.4646717063619348	1.040243600244028	-1.3374080819821494	-1.0679309805113946	-0.18572719854057904	1.4062530606016264	0.5534621964683567	-0.4503099818273819	1.2875286232593388	0.25164180760987087	-1.4270247495536803	0.8234210441129409	1.4935084876252065	0.28849469487108476	0.4777065429895592	1.7071600833231966	-0.6938123711961852
0.5679910409764531	1.6023125140366168	-1.7924180082549417	2.872028659722777	0.007177217222538207	0.5388973653580135	1.8919965744612366	0.1489486590752539	1.7126247585615382	0.8730896799093342	-0.0075650114410946755	-0.504354923005603	0.8837817185795386	0.5116801949463567	0.603618686527895	1.1740191302578755	0.12425487359778978	1.2192746295282533	-0.8237327958297775	0.27820646207635435	0.3762437152583046	-0.2899647901454125	-0.8189467344397716	0.24993516902002044	1.6433592041532552	3.5048556475762	-1.049396339607205	-0.5395148269212741	1.2280024817747885	1.5749547609989416	-1.6837381668544804	-0.4354470968648035	0.29355968233823665	1.4873108698832678	0.9869744876205621	-1.3223777825748289	-1.0666750348675327	-0.1930986104003179	1.4555944261768237	0.5382456660083694	-0.44403968057280496	1.310145927892646	0.2367546242660173	-1.3862213551281255	0.8197532408664772	1.543086064319669	0.2626188994562467	0.4582996463502787	1.738531548165876	-0.6876487252317859
0.5455023599832537	1.5115568196892202	-1.7985224052455344	2.7623842433990045	-0.007602573434201959	0.5421422115977007	1.8286824975726248	0.15047099530743363	1.8363541887625956	0.8619255229558961	-0.03311762145326154	-0.5059997581980022	0.8553814331736949	0.5608113652325301	0.5671446166568512	1.15587765385632	0.12424553709603312	1.2230134450966275	-0.8017489559666464	0.2712184201507689	0.36739866064229176	-0.2873879040741908	-0.8024384118184889	0.25721977222375825	1.5917341074159956	3.484892038804366	-1.0578078051758641	-0.5719564514788626	1.169457446209162	1.5774937367858743	-1.6465816745024515	-0.5028780898335341	0.23000089606161192	1.5702920262558835	0.9177060458784171	-1.319725646493805	-1.0792290921760517	-0.20058373461270534	1.4737116987203334	0.5762623633896892	-0.43979692224043443	1.285726452479	0.22740266175683815	-1.3591572800493523	0.8252586313923022	1.5911075475465652	0.2599313292798874	0.4207756446884985	1.7242756089185611	-0.697783567619014
0.5231963296882833	1.4836530185036338	-1.8175823442249421	2.6603075302566133	0.005755944450161241	0.5542256026373635	1.8082284410260716	0.13994307255351607	1.9713696281610311	0.8442684744809478	-0.029753191433901604	-0.4788538905657541	0.8202275660802355	0.5966638461201075	0.5047717340951171	1.164681039004067	0.12471427423433212	1.2404193371093961	-0.804099890695196	0.2891263592479528	0.4219067232445856	-0.2680036637998865	-0.7365906721630241	0.2598889750802661	1.5473930522153005	3.4602131752524685	-1.066899657295274	-0.6016604413788901	1.107956503433489	1.6625162383924277	-1.6119972004417804	-0.5918884299581987	0.19396202406843022	1.6564752685784303	0.8814486132898478	-1.341663472705851	-1.038101218639305	-0.23993969017258615	1.5184221919413599	0.5860833176807001	-0.39993872993391555	1.2474097744787787	0.21466463081631285	-1.3216563017280074	0.8182225894311006	1.6327163071903101	0.23589496545655136	0.388921650515218	1.706235224271517	-0.7272692761473906
0.4895678928560347	1.450573962636304	-1.8325976959094414	2.5850070386665576	0.02903454766392744	0.48880789590673573	1.768537855685479	0.11627277286707156	2.0606339708172774	0.823861127792315	-0.022741728376829407	-0.48988032809168996	0.7969325871590448	0.6774927952847627	0.47458302932021185	1.092848237687503	0.12028975283608982	1.2642755220276034	-0.7899416290159778	0.32335188601516734	0.4977956678005048	-0.2832657404776067	-0.7238720702144914	0.26273153465443594	1.5344100702019234	3.409076591693111	-1.0956337665856497	-0.6080824607954957	1.03715572204744	1.748214947461701	-1.6100341305075472	-0.6790741826904287	0.14138663902503465	1.7156625698295862	0.885624664742485	-1.3608621817859103	-1.0303243116432657	-0.2339735931406509	1.5647548889378766	0.6082898570539204	-0.37460733149361386	1.220459408445773	0.21940787100062295	-1.2880097080631403	0.7953745663722409	1.6985676125192604	0.2572838133002965	0.3447590815862403	1.7403710241977877	-0.721953523110378
0.471517206683017	1.4790354424114225	-1.8402116672216766	2.530676994529789	0.017819903274180666	0.44991304266800336	1.7437435124278562	0.06730509447211729	2.0805030898854477	0.8023074514504946	-0.0064328768881948325	-0.4642011257005274	0.776986732344266	0.799784946953615	0.4182424482060861	1.0633143793513058	0.12354571035172875	1.3039805394517496	-0.741810357437077	0.30423228459105234	0.5217267886226081	-0.24328426198838787	-0.7102518579546867	0.2874594382275491	1.5094903747635624	3.3771608756451195	-1.1341182517222559	-0.6028245575751014	0.9780242443660366	1.7878623450053788	-1.5957808302260665	-0.7416008345894701	0.08354173022552426	1.8166724404293917	0.8542482988627418	-1.401410416023986	-1.0116989325372976	-0.22655805799397638	1.5487193113870528	0.5980533310907132	-0.33768049350659557	1.197617599215596	0.23185741785704556	-1.2579274219645167	0.7643020747518786	1.7802028232505525	0.30577720907055006	0.3498853012917161	1.7579300314868145	-0.7049947458358851
0.41580576410330916	1.4536711229432104	-1.8142577077603554	2.5061133569287275	-0.008583221388253476	0.4236161635433052	1.7454744766523766	0.022904157732996564	2.1086993860937175	0.799928845324942	0.10486767242395297	-0.44204971690587735	0.7596648571386962	0.8890538474505444	0.36811325679810586	1.039997214396791	0.11341348438342884	1.2917782225949657	-0.6864746176813588	0.2869098428232951	0.5949927729837603	-0.22211033338304126	-0.7254844476407002	0.3153801618934037	1.4424778476276034	3.3020713295986903	-1.1413704188707077	-0.586504781871065	0.888291801897307	1.7871445712585392	-1.5992812673981	-0.7664848204088945	0.07006939108705099	1.8916428371896028	0.816113735441706	-1.4578157936357672	-1.0095896003898297	-0.22930413955079207	1.554559777722258	0.5582493273423846	-0.3100430597730038	1.139456187013358	0.2278541879693719	-1.215643107657238	0.750821779683252	1.8216622708677448	0.3379822633081579	0.3564630056755148	1.7784705057741128	-0.7292748566658489
0.3921709723258722	1.423232879172629	-1.7938382586522263	2.4644788182661492	-0.04563231796189869	0.4325549749444309	1.7585101150938418	-0.027140684328847354	2.1370548599759553	0.817674073003982	0.2692771423926198	-0.4168987410575216	0.7414228869791014	0.9654625123632057	0.3203369388700032	0.994823210614767	0.1262625652377252	1.2789659236633413	-0.6389230320260048	0.2934566519737353	0.6549646943920278	-0.21551168323396208	-0.6817726334963854	0.2864979619229056	1.3693254628311586	3.2507353226698754	-1.166075660162328	-0.5528318873644222	0.7856568407935416	1.7929395977559408	-1.61090391851685	-0.7870630905082917	0.05352282249371437	1.9512931240283244	0.8022744854953396	-1.4914210012727154	-0.9810131925791541	-0.17897614586183788	1.548894051235447	0.512409709830183	-0.3090460154039015	1.1199341014942747	0.23668357290507877	-1.1600857112696688	0.7453451279444607	1.8645456964542	0.35120569546247604	0.35941282386798973	1.7988634942325714	-0.7301984526783114
0.3836865047368513	1.5307747560290401	-1.7869728218261074	2.4062644851245154	-0.08092936807448041	0.44043859659712564	1.743525495801099	-0.07666793866922625	2.118783759909184	0.7846805401718812	0.37588726478979506	-0.40651664042805036	0.7551731864704991	1.0538974644556875	0.25356240121150986	1.0004341011296929	0.15100345277688793	1.222534555660678	-0.5957485314253821	0.3236119848824578	0.7462368761321428	-0.20585387324759424	-0.6954639633529197	0.3114151509925672	1.3217760699299073	3.204928217868512	-1.1979325701375616	-0.5105297356174701	0.697546924482492	1.7907929769976818	-1.5876266885771175	-0.7991009065660297	0.04249562979220668	2.041433922795484	0.7757747522662073	-1.5584767107918112	-0.9331328429915422	-0.10276977321850048	1.5367461689396773	0.48332160909707655	-0.3245531813901447	1.1213007578927074	0.2798963277741929	-1.1623158991010678	0.7142181445980348	1.895843805287257	0.39429122693921215	0.37193646938358904	1.8040531518348524	-0.7547516091015348
0.43246034938472516	1.530123612488501	-1.7920875097348188	2.33591463792708	-0.13147297705756156	0.44836987846253856	1.676593952427042	-0.10935295138624535	2.0390966073033114	0.7243347111846121	0.430872020091417	-0.3555668593611023	0.7654353520238015	1.0623935760100118	0.18620612519320187	0.9907883964448636	0.1730966569069028	1.1564705540594944	-0.5255163688422421	0.3007936818936429	0.8422645153217104	-0.16031382451000417	-0.650846700227947	0.31723639092063594	1.2539922579449563	3.1276786951493354	-1.2311594328703372	-0.5100747394885592	0.6598521355302669	1.7842231198861012	-1.6229348572217248	-0.7770843583519237	0.016646775392346384	2.1583280803651	0.8197482359655377	-1.5749093176547952	-0.8935266602821794	-0.0313499469307824	1.4860356527230976	0.48265306960662635	-0.31081535783712366	1.1313507123055981	0.3574532749254424	-1.1288959648629835	0.6718315439817089	1.9398318691709178	0.4400830096738962	0.3731618837121267	1.7974644272728881	-0.7396650132198562
0.5185019385780103	1.5290257389078676	-1.7657726816190933	2.2594177557151314	-0.15662436395881899	0.41790323115400607	1.657156672752525	-0.16599746887437922	1.9154295997194957	0.7331827687900813	0.5314832389791945	-0.34430536887775637	0.7860430007166385	1.0845711729041176	0.11948803615379947	0.9880000716358207	0.2125584087998033	1.1555876852669624	-0.4361913719366995	0.3016148232278771	0.8875063230703265	-0.09641560508118377	-0.6088827753533703	0.32216869648476865	1.1710678488374424	3.056779698839775	-1.258469148469077	-0.5427518734355038	0.5946509770000256	1.7709273351252364	-1.6162980554337207	-0.7647581966132042	0.039923447897949896	2.2113537919853274	0.8738725675672263	-1.6346249530344057	-0.88693324260406	0.018616022305523568	1.4267865910182842	0.47325111477259896	-0.27703132654966717	1.1286112655033538	0.39738574966536205	-1.1287550367219787	0.655720343591	2.004220785726828	0.48128297789258745	0.36269496886303526	1.7951620096115644	-0.744173205434274
0.5425170788322651	1.4790071356330112	-1.769116969347039	2.199245038773121	-0.19389976292298022	0.3891094760376118	1.652935929386463	-0.23291436686900152	1.7582900242050183	0.7452610873656813	0.6916329369181875	-0.336819255869969	0.8092000737158667	1.0545820370755443	0.05027843544397723	0.975209767160058	0.2220321550981358	1.1605504780249833	-0.40346651343058093	0.345030843158166	0.937420280545558	-0.06570740921436422	-0.558421194873376	0.31830068851182075	1.1258423974899106	2.9849801952263526	-1.2820189816036451	-0.5539745614851646	0.4852605948060481	1.7604029191556454	-1.6467013550105167	-0.7384312501423711	0.047458166929574865	2.3084476916723373	0.9160155196146438	-1.671213191533602	-0.8414045381228039	-0.0025402231755072614	1.3468321891373398	0.4865181803537534	-0.24320980463895867	1.1323112975479437	0.45500001898018694	-1.1100292099859819	0.6983339930659251	2.0143031942984533	0.5124863509038824	0.37519490183045934	1.8130958767155576	-0.7431407403006766
0.58740639305141	1.4947908375282668	-1.7089287226364547	2.146564454117709	-0.23800621248297432	0.33332260622191945	1.705104820731395	-0.29273137507004005	1.5837609120357716	0.7103644463946472	0.8444932932409106	-0.290893380473449	0.7912267675847496	1.0910422320509485	-0.016404600053620905	0.9971577415846978	0.21210330417452675	1.1418938552227946	-0.3919626918124617	0.397693402809537	0.9758455917667371	-0.013729654433340444	-0.4644833900648707	0.30630325373531664	1.0374886606413953	2.8910429249509653	-1.2724654621730918	-0.5358426947767838	0.42487461483060507	1.7847585144532363	-1.6813887717232343	-0.6725011334105454	0.057492680534072124	2.3064945578613187	0.9782975483817417	-1.7298703827990827	-0.8328048036995248	-0.04437188654873623	1.2819493655521288	0.5436678547427019	-0.2331825436780568	1.164655907911208	0.5134318759595831	-1.0935523615001848	0.7271513452251869	2.0362127395687706	0.557873489524457	0.3845699085573453	1.8211195154872701	-0.7647075753884678
0.6797888666026164	1.5493707757961228	-1.6500356728290542	2.083407708019222	-0.34554232407025065	0.3055861833358121	1.7306551988282481	-0.32575158670628024	1.4295427150082263	0.6864913221274878	1.025601108780002	-0.2798562446582912	0.8000348632528504	1.0870570187953714	-0.05387977328988697	1.0561843822312498	0.2251783934624127	1.10761259508077	-0.36272952402121134	0.441142236750094	0.993529686000724	0.06675589670202978	-0.4234370434576502	0.32644071892684157	0.9782789499443949	2.821809335357897	-1.2516011846198218	-0.5428236219188043	0.3937219607862967	1.6848311668766929	-1.7064636280492684	-0.6028212905794569	0.10298911342988593	2.289918564878947	1.0407929662004378	-1.7399544209062263	-0.8379134606001444	-0.06999091072028711	1.2240108527102733	0.5975114037139392	-0.22260492300027837	1.1668960466756046	0.5538045212276771	-1.1044484556021967	0.7525385178749299	2.0855169099856044	0.6121952312506088	0.4097260084919358	1.8647323041236064	-0.7349747293614814
0.7729069040138279	1.5537660385133054	-1.6085947313626263	1.944044016889587	-0.4560195143711834	0.31228671462641444	1.7856157272348565	-0.39033522438578183	1.3259445788677557	0.7166240536926758	1.1127247488516254	-0.24532294056355952	0.7753169447006055	0.9716796147908109	-0.10786616761023908	1.0870120375037415	0.25947404942146984	1.0673939085409683	-0.38143573487753063	0.5195908538829117	1.0181355392278264	0.14714602873058974	-0.3850731771885306	0.32840855193814056	0.8853316222469607	2.7776321842295664	-1.2035217407875338	-0.5337271159350302	0.3627856622650888	1.6105398096157024	-1.7199448584404	-0.47385511124552215	0.12948101330331063	2.3341669569169374	1.0924791200411401	-1.7754673168642232	-0.839835550915744	-0.10689134605670284	1.1667236187240946	0.6272260333310288	-0.21958099382406465	1.188937981604365	0.5942905072464167	-1.0639785911103532	0.7762054564026242	2.097387785989785	0.6660455757526453	0.4560785680480611	1.895683844036952	-0.7155418209206085
[truncated: 198 more rows]
[truncated: 25 more columns]
