# Supplementary material for: Obesity dysregulates feeding-evoked response dynamics in hypothalamic satiety neurons
Source: Sci Rep. 2025 Oct 14;15:35837. doi: 10.1038/s41598-025-19800-2 (PMC12521569; doi:10.1038/s41598-025-19800-2)
Supplement: Supplementary file 8 — Supplementary Material 8. [file 41598_2025_19800_MOESM8_ESM.zip › Supp Fig 3/Supp Fig 3a/Supp Fig 3a/NCD_to_HFD_1st_MPK173_mean_licking_10.csv]

0.0
0.0
0.0
0.0
0.0
0.0
0.0
0.0
0.0
0.0
0.0
0.012345679012345678
0.03703703703703704
0.03703703703703704
0.03703703703703704
0.04938271604938271
0.04938271604938271
0.06172839506172839
0.06172839506172839
0.07407407407407407
0.09876543209876543
0.08641975308641975
0.06172839506172839
0.07407407407407408
0.07407407407407408
0.06172839506172839
0.07407407407407408
0.06172839506172839
0.06172839506172839
0.07407407407407408
0.06172839506172839
0.06172839506172839
0.07407407407407408
0.06172839506172839
0.07407407407407407
0.07407407407407407
0.06172839506172839
0.06172839506172839
0.06172839506172839
0.03703703703703704
0.024691358024691357
0.024691358024691357
0.012345679012345678
0.012345679012345678
0.0
0.012345679012345678
0.012345679012345678
0.024691358024691357
0.037037037037037035
0.037037037037037035
0.04938271604938271
0.06172839506172839
0.07407407407407407
0.07407407407407407
0.08641975308641975
0.07407407407407407
0.08641975308641975
0.08641975308641975
0.07407407407407407
0.08641975308641975
0.07407407407407407
0.07407407407407407
0.08641975308641975
0.08641975308641975
0.08641975308641975
0.08641975308641975
0.07407407407407408
0.06172839506172839
0.06172839506172839
0.04938271604938271
0.04938271604938271
0.03703703703703704
0.012345679012345678
0.012345679012345678
0.0
0.0
0.0
0.0
0.0
0.0
0.0
0.012345679012345678
0.03703703703703704
0.06172839506172839
0.06172839506172839
0.08641975308641976
0.11111111111111112
0.12345679012345678
0.12345679012345678
0.12345679012345678
0.12345679012345678
0.11111111111111112
0.08641975308641975
0.06172839506172839
0.06172839506172839
0.03703703703703704
0.012345679012345678
0.0
0.0
0.0
0.0
0.08641975308641975
0.8518518518518509
1.5679012345678993
2.1851851851851856
2.8395061728395077
3.518518518518517
4.22222222222222
4.901234567901235
5.679012345679015
6.395061728395066
7.012345679012347
7.0246913580246915
6.938271604938272
7.074074074074077
7.049382716049384
7.123456790123456
7.049382716049383
7.000000000000003
7.000000000000002
6.97530864197531
7.0493827160493865
6.962962962962966
7.049382716049388
7.086419753086424
7.098765432098767
7.185185185185192
7.259259259259263
7.444444444444445
7.3703703703703685
7.2592592592592595
7.296296296296299
7.308641975308645
7.320987654320989
7.271604938271604
7.296296296296296
7.283950617283948
7.222222222222223
7.17283950617284
7.037037037037038
7.123456790123456
7.02469135802469
6.88888888888889
6.85185185185185
6.753086419753086
6.777777777777775
6.641975308641973
6.74074074074074
6.814814814814813
6.864197530864201
6.901234567901234
6.9135802469135825
7.0000000000000036
6.962962962962967
6.9629629629629655
6.938271604938277
6.691358024691363
6.530864197530867
6.185185185185188
5.97530864197531
5.567901234567904
5.098765432098764
4.617283950617283
4.086419753086421
3.5308641975308666
2.9876543209876534
2.5925925925925917
2.08641975308642
1.5925925925925921
1.2222222222222217
0.9506172839506171
0.7037037037037033
0.5308641975308641
0.4320987654320989
0.37037037037037046
0.24691358024691362
0.2098765432098766
0.1358024691358025
0.14814814814814814
0.12345679012345678
0.09876543209876543
0.08641975308641975
0.08641975308641975
0.07407407407407408
0.06172839506172839
0.06172839506172839
0.06172839506172839
0.06172839506172839
0.06172839506172839
0.04938271604938271
0.04938271604938271
0.04938271604938271
0.04938271604938271
0.03703703703703704
0.024691358024691357
0.024691358024691357
0.012345679012345678
0.012345679012345678
0.0
0.012345679012345678
0.012345679012345678
0.012345679012345678
0.012345679012345678
0.012345679012345678
0.012345679012345678
0.012345679012345678
0.012345679012345678
0.012345679012345678
0.012345679012345678
0.0
0.0
0.0
0.0
0.0
0.0
0.0
0.0
0.0
0.0
0.0
0.0
0.0
0.0
0.0
0.0
0.0
0.0
0.0
0.012345679012345678
0.024691358024691357
0.03703703703703704
0.03703703703703704
0.03703703703703704
0.03703703703703704
0.03703703703703704
0.03703703703703704
0.03703703703703704
0.03703703703703704
0.024691358024691357
0.024691358024691357
0.012345679012345678
0.012345679012345678
0.012345679012345678
0.012345679012345678
0.012345679012345678
0.012345679012345678
0.012345679012345678
0.012345679012345678
0.012345679012345678
0.0
0.0
0.0
0.0
0.0
0.0
0.0
0.0
0.0
0.0
0.0
0.0
0.0
0.0
0.0
0.0
0.0
0.0
0.0
0.0
0.0
0.0
0.0
0.0
0.0
0.0
0.0
0.0
0.0
0.0
0.0
0.0
0.0
0.0
0.0
0.0
0.0
0.0
0.0
0.0
0.0
0.0
0.0
0.0
0.0
0.0
0.0
0.0
0.0
0.0
0.0
0.0
0.0
0.0
0.0
0.0
0.0
0.0
0.0
0.0
0.0
0.0
0.0
0.0
0.012345679012345678
0.012345679012345678
0.024691358024691357
0.024691358024691357
0.024691358024691357
0.024691358024691357
0.024691358024691357
0.024691358024691357
0.024691358024691357
0.03703703703703704
0.024691358024691357
0.024691358024691357
0.012345679012345678
0.012345679012345678
0.012345679012345678
0.012345679012345678
0.012345679012345678
0.012345679012345678
0.012345679012345678
0.0
0.0
0.0
0.0
0.0
0.0
0.0
0.0
0.0
0.0
0.0
0.0
0.0
0.0
0.0
0.0
0.0
0.0
0.0
0.0
0.0
0.0
0.0
0.0
0.0
0.0
0.0
0.0
0.0
0.0
0.0
0.0
0.0
0.0
0.0
0.0
0.0
0.0
0.0
0.0
0.0
0.0
0.0
0.0
0.0
0.0
0.0
0.0
0.0
0.0
0.0
0.0
0.0
0.0
0.0
0.0
0.0
0.0
0.0
0.0
0.0
0.0
0.0
0.0
0.0
0.0
0.0
0.0
0.0
0.0
0.0
0.0
0.0
0.0
0.0
0.0
0.0
0.0
0.0
0.0
0.0
0.0
0.0
0.0
0.0
0.0
0.0
0.0
0.0
0.0
0.012345679012345678
0.012345679012345678
0.024691358024691357
0.024691358024691357
0.03703703703703704
0.04938271604938271
0.04938271604938271
0.04938271604938271
0.04938271604938271
0.06172839506172839
0.04938271604938271
0.04938271604938271
0.03703703703703704
0.03703703703703704
0.024691358024691357
0.012345679012345678
0.012345679012345678
0.012345679012345678
0.012345679012345678
0.0
0.0
0.0
0.0
0.024691358024691357
0.024691358024691357
0.024691358024691357
0.024691358024691357
0.024691358024691357
0.024691358024691357
0.024691358024691357
0.024691358024691357
0.024691358024691357
0.024691358024691357
0.0
0.0
0.0
0.0
0.0
0.0
0.0
0.0
0.0
0.0
0.0
0.0
0.0
0.0
0.0
0.012345679012345678
0.03703703703703704
0.04938271604938271
0.04938271604938271
0.06172839506172839
0.07407407407407407
0.08641975308641975
0.09876543209876543
0.09876543209876543
0.11111111111111112
0.11111111111111112
0.09876543209876543
0.09876543209876543
0.09876543209876543
0.09876543209876543
0.08641975308641975
0.07407407407407407
0.06172839506172839
0.07407407407407407
0.06172839506172839
0.06172839506172839
0.07407407407407407
0.06172839506172839
0.06172839506172839
0.06172839506172839
0.06172839506172839
0.06172839506172839
0.06172839506172839
0.04938271604938271
0.04938271604938271
0.03703703703703704
0.012345679012345678
0.012345679012345678
0.012345679012345678
0.0
0.0
0.0
0.0
0.0
0.0
0.0
0.012345679012345678
0.012345679012345678
0.012345679012345678
0.012345679012345678
0.012345679012345678
0.012345679012345678
0.012345679012345678
0.012345679012345678
0.012345679012345678
0.012345679012345678
0.0
0.0
0.0
0.0
0.0
0.0
0.0
0.0
0.0
0.0
0.0
0.0
0.0
0.0
0.0
0.0
0.0
0.0
0.0
0.0
0.0
0.0
0.012345679012345678
0.03703703703703704
0.03703703703703704
0.06172839506172839
0.08641975308641975
0.09876543209876543
0.12345679012345678
0.1358024691358025
0.16049382716049382
0.1728395061728395
0.18518518518518517
0.1728395061728395
0.18518518518518517
0.17283950617283952
0.16049382716049387
0.16049382716049387
0.1358024691358025
0.1358024691358025
0.12345679012345678
0.12345679012345678
0.09876543209876543
0.09876543209876543
0.09876543209876543
0.09876543209876543
0.08641975308641975
0.09876543209876543
0.09876543209876543
0.09876543209876543
0.09876543209876543
0.09876543209876543
0.1111111111111111
0.09876543209876543
0.09876543209876543
0.08641975308641975
0.08641975308641975
0.06172839506172839
0.06172839506172839
0.04938271604938271
0.037037037037037035
0.024691358024691357
0.012345679012345678
0.012345679012345678
0.0
0.0
0.0
0.0
0.0
0.0
0.0
0.012345679012345678
0.024691358024691357
0.037037037037037035
0.04938271604938271
0.04938271604938271
0.04938271604938271
0.04938271604938271
0.04938271604938271
0.04938271604938271
