# Supplementary material for: Obesity dysregulates feeding-evoked response dynamics in hypothalamic satiety neurons
Source: Sci Rep. 2025 Oct 14;15:35837. doi: 10.1038/s41598-025-19800-2 (PMC12521569; doi:10.1038/s41598-025-19800-2)
Supplement: Supplementary file 8 — Supplementary Material 8. [file 41598_2025_19800_MOESM8_ESM.zip › Supp Fig 3/Supp Fig 3a/Supp Fig 3a/NCD_to_HFD_1st_MPK173_mean_licking_11.csv]

0.0
0.0
0.0
0.0
0.0
0.0
0.0
0.0
0.0
0.0
0.0
0.0
0.0
0.0
0.0
0.0
0.0
0.0
0.0
0.0
0.0
0.0
0.0
0.0
0.0
0.0
0.0
0.0
0.0
0.0
0.0
0.0
0.0
0.0
0.0
0.0
0.046511627906976744
0.06976744186046513
0.06976744186046513
0.06976744186046513
0.09302325581395349
0.09302325581395349
0.09302325581395349
0.09302325581395349
0.09302325581395349
0.11627906976744186
0.06976744186046513
0.046511627906976744
0.046511627906976744
0.046511627906976744
0.046511627906976744
0.046511627906976744
0.046511627906976744
0.046511627906976744
0.046511627906976744
0.023255813953488372
0.023255813953488372
0.023255813953488372
0.023255813953488372
0.023255813953488372
0.0
0.0
0.0
0.0
0.0
0.0
0.0
0.0
0.0
0.0
0.0
0.0
0.0
0.0
0.0
0.0
0.023255813953488372
0.046511627906976744
0.046511627906976744
0.06976744186046512
0.06976744186046512
0.06976744186046512
0.06976744186046512
0.06976744186046512
0.06976744186046512
0.06976744186046512
0.046511627906976744
0.023255813953488372
0.023255813953488372
0.0
0.0
0.0
0.0
0.0
0.0
0.0
0.0
0.0
0.0
0.0
0.0
0.06976744186046513
0.8604651162790702
1.4186046511627906
1.9999999999999998
2.6511627906976742
3.3255813953488396
3.953488372093024
4.44186046511628
5.046511627906977
5.697674418604651
6.255813953488374
6.0465116279069795
6.069767441860464
6.162790697674419
6.139534883720933
6.139534883720933
6.116279069767444
6.255813953488374
6.372093023255814
6.2093023255813975
6.32558139534884
6.4883720930232585
6.558139534883722
6.511627906976746
6.558139534883721
6.581395348837209
6.6511627906976765
6.674418604651162
6.604651162790699
6.860465116279072
6.74418604651163
6.744186046511629
6.906976744186047
6.860465116279069
6.720930232558139
6.74418604651163
6.790697674418606
6.7674418604651185
6.697674418604651
6.4883720930232585
6.558139534883724
6.348837209302328
6.116279069767442
6.093023255813953
6.279069767441862
6.232558139534885
6.255813953488374
6.232558139534885
6.372093023255815
6.511627906976743
6.534883720930233
6.697674418604652
6.651162790697674
6.790697674418604
6.627906976744185
6.3488372093023235
6.0232558139534875
5.7441860465116275
5.325581395348838
4.930232558139536
4.372093023255815
3.813953488372093
3.325581395348837
2.6744186046511627
2.162790697674419
1.7674418604651163
1.3720930232558142
1.0465116279069768
0.7674418604651163
0.4883720930232558
0.3255813953488373
0.18604651162790697
0.13953488372093026
0.09302325581395349
0.046511627906976744
0.06976744186046513
0.06976744186046513
0.06976744186046513
0.046511627906976744
0.046511627906976744
0.046511627906976744
0.06976744186046513
0.09302325581395349
0.09302325581395349
0.09302325581395349
0.06976744186046513
0.046511627906976744
0.046511627906976744
0.046511627906976744
0.046511627906976744
0.046511627906976744
0.023255813953488372
0.0
0.0
0.0
0.0
0.023255813953488372
0.023255813953488372
0.023255813953488372
0.023255813953488372
0.023255813953488372
0.023255813953488372
0.046511627906976744
0.046511627906976744
0.046511627906976744
0.046511627906976744
0.023255813953488372
0.023255813953488372
0.023255813953488372
0.046511627906976744
0.06976744186046513
0.06976744186046513
0.046511627906976744
0.046511627906976744
0.046511627906976744
0.046511627906976744
0.046511627906976744
0.046511627906976744
0.046511627906976744
0.023255813953488372
0.0
0.0
0.0
0.0
0.0
0.0
0.0
0.0
0.0
0.0
0.0
0.0
0.0
0.0
0.0
0.0
0.0
0.0
0.0
0.0
0.0
0.023255813953488372
0.023255813953488372
0.023255813953488372
0.023255813953488372
0.023255813953488372
0.023255813953488372
0.023255813953488372
0.023255813953488372
0.023255813953488372
0.023255813953488372
0.023255813953488372
0.023255813953488372
0.023255813953488372
0.023255813953488372
0.023255813953488372
0.023255813953488372
0.023255813953488372
0.023255813953488372
0.023255813953488372
0.023255813953488372
0.0
0.0
0.0
0.0
0.0
0.0
0.0
0.0
0.0
0.0
0.0
0.0
0.0
0.0
0.0
0.0
0.023255813953488372
0.023255813953488372
0.023255813953488372
0.023255813953488372
0.023255813953488372
0.046511627906976744
0.06976744186046512
0.06976744186046512
0.06976744186046512
0.06976744186046512
0.06976744186046513
0.06976744186046513
0.06976744186046513
0.09302325581395349
0.09302325581395349
0.06976744186046513
0.046511627906976744
0.046511627906976744
0.046511627906976744
0.046511627906976744
0.023255813953488372
0.023255813953488372
0.023255813953488372
0.0
0.0
0.0
0.0
0.0
0.0
0.0
0.0
0.0
0.0
0.0
0.0
0.0
0.0
0.0
0.0
0.0
0.023255813953488372
0.023255813953488372
0.023255813953488372
0.023255813953488372
0.023255813953488372
0.046511627906976744
0.046511627906976744
0.046511627906976744
0.046511627906976744
0.06976744186046513
0.06976744186046512
0.06976744186046512
0.06976744186046512
0.06976744186046512
0.06976744186046512
0.046511627906976744
0.046511627906976744
0.046511627906976744
0.046511627906976744
0.023255813953488372
0.0
0.0
0.0
0.0
0.0
0.0
0.0
0.0
0.0
0.0
0.0
0.0
0.0
0.0
0.0
0.0
0.0
0.0
0.0
0.0
0.0
0.0
0.0
0.0
0.0
0.0
0.0
0.0
0.0
0.0
0.023255813953488372
0.023255813953488372
0.046511627906976744
0.046511627906976744
0.046511627906976744
0.06976744186046512
0.09302325581395349
0.11627906976744186
0.11627906976744186
0.11627906976744186
0.09302325581395349
0.09302325581395349
0.06976744186046512
0.06976744186046512
0.06976744186046512
0.046511627906976744
0.023255813953488372
0.0
0.0
0.0
0.0
0.0
0.0
0.0
0.0
0.023255813953488372
0.023255813953488372
0.023255813953488372
0.023255813953488372
0.023255813953488372
0.023255813953488372
0.023255813953488372
0.023255813953488372
0.023255813953488372
0.023255813953488372
0.0
0.0
0.0
0.0
0.0
0.0
0.0
0.023255813953488372
0.046511627906976744
0.06976744186046512
0.09302325581395349
0.09302325581395349
0.09302325581395349
0.09302325581395349
0.09302325581395349
0.09302325581395349
0.09302325581395349
0.06976744186046512
0.046511627906976744
0.023255813953488372
0.0
0.0
0.0
0.023255813953488372
0.023255813953488372
0.046511627906976744
0.046511627906976744
0.046511627906976744
0.046511627906976744
0.046511627906976744
0.046511627906976744
0.06976744186046513
0.09302325581395349
0.06976744186046513
0.06976744186046513
0.046511627906976744
0.046511627906976744
0.06976744186046513
0.09302325581395349
0.09302325581395349
0.09302325581395349
0.06976744186046513
0.046511627906976744
0.06976744186046513
0.27906976744186046
0.46511627906976744
0.6279069767441859
0.7674418604651163
0.8604651162790699
1.0000000000000002
1.1860465116279069
1.3255813953488373
1.4651162790697674
1.6046511627906976
1.5116279069767442
1.4651162790697674
1.3953488372093026
1.302325581395349
1.302325581395349
1.2093023255813953
1.1395348837209303
1.0930232558139532
1.0232558139534884
0.9302325581395349
0.8837209302325583
0.7906976744186047
0.7441860465116279
0.7441860465116279
0.6511627906976746
0.6511627906976746
0.5813953488372094
0.4883720930232558
0.44186046511627897
0.41860465116279066
0.3488372093023256
0.3023255813953488
0.2558139534883721
0.18604651162790697
0.16279069767441864
0.11627906976744186
0.06976744186046513
0.06976744186046513
0.046511627906976744
0.0
0.0
0.0
0.0
0.0
0.0
0.023255813953488372
0.046511627906976744
0.046511627906976744
0.06976744186046512
0.09302325581395349
0.09302325581395349
0.11627906976744186
0.11627906976744186
0.11627906976744186
0.11627906976744186
0.09302325581395349
0.06976744186046512
0.06976744186046512
0.046511627906976744
0.046511627906976744
0.046511627906976744
0.023255813953488372
0.023255813953488372
0.046511627906976744
0.046511627906976744
0.046511627906976744
0.046511627906976744
0.046511627906976744
0.046511627906976744
0.023255813953488372
0.023255813953488372
0.023255813953488372
0.023255813953488372
0.0
0.0
0.0
0.0
0.0
0.023255813953488372
0.06976744186046513
0.06976744186046513
0.11627906976744186
0.13953488372093023
0.16279069767441862
0.16279069767441862
0.18604651162790697
0.18604651162790697
0.18604651162790697
0.18604651162790697
0.16279069767441862
0.16279069767441862
0.13953488372093023
0.11627906976744186
0.09302325581395349
0.09302325581395349
0.06976744186046512
0.06976744186046512
0.06976744186046512
0.046511627906976744
0.023255813953488372
0.046511627906976744
0.023255813953488372
0.023255813953488372
0.023255813953488372
0.023255813953488372
0.023255813953488372
0.023255813953488372
0.023255813953488372
0.023255813953488372
0.023255813953488372
0.0
0.0
0.0
0.0
0.0
0.0
0.023255813953488372
0.023255813953488372
0.023255813953488372
0.023255813953488372
0.023255813953488372
0.023255813953488372
0.046511627906976744
0.06976744186046512
0.09302325581395349
0.13953488372093023
0.13953488372093026
0.16279069767441862
0.18604651162790697
0.2093023255813953
0.2093023255813953
0.23255813953488372
0.2558139534883721
0.23255813953488372
0.2093023255813953
0.16279069767441862
0.13953488372093023
0.11627906976744186
0.09302325581395349
0.06976744186046513
0.06976744186046513
0.046511627906976744
0.0
0.0
0.0
0.0
0.0
0.0
0.0
0.0
0.0
0.0
0.0
0.0
