# Supplementary material for: Obesity dysregulates feeding-evoked response dynamics in hypothalamic satiety neurons
Source: Sci Rep. 2025 Oct 14;15:35837. doi: 10.1038/s41598-025-19800-2 (PMC12521569; doi:10.1038/s41598-025-19800-2)
Supplement: Supplementary file 8 — Supplementary Material 8. [file 41598_2025_19800_MOESM8_ESM.zip › Supp Fig 3/Supp Fig 3a/Supp Fig 3a/NCD_to_HFD_1st_MPK173_mean_licking_12.csv]

0.14285714285714285
0.2142857142857143
0.23809523809523808
0.17857142857142855
0.2
0.1904761904761905
0.18367346938775508
0.1607142857142857
0.14285714285714285
0.12857142857142856
0.11428571428571427
0.08571428571428572
0.05714285714285714
0.05714285714285714
0.02857142857142857
0.014285714285714285
0.0
0.0
0.014285714285714285
0.014285714285714285
0.02857142857142857
0.04285714285714286
0.05714285714285714
0.05714285714285714
0.07142857142857142
0.08571428571428572
0.1
0.11428571428571427
0.1
0.1
0.1
0.1
0.11428571428571428
0.12857142857142856
0.12857142857142856
0.12857142857142856
0.14285714285714285
0.12857142857142856
0.14285714285714285
0.15714285714285714
0.15714285714285714
0.14285714285714285
0.12857142857142856
0.11428571428571428
0.12857142857142856
0.12857142857142856
0.11428571428571427
0.14285714285714285
0.14285714285714285
0.15714285714285714
0.17142857142857143
0.17142857142857143
0.17142857142857143
0.17142857142857143
0.15714285714285714
0.15714285714285714
0.17142857142857143
0.14285714285714285
0.14285714285714285
0.11428571428571428
0.1
0.12857142857142856
0.11428571428571428
0.11428571428571428
0.1
0.1
0.11428571428571428
0.14285714285714285
0.15714285714285714
0.2
0.18571428571428572
0.17142857142857143
0.18571428571428572
0.2
0.2142857142857143
0.2142857142857143
0.2
0.18571428571428572
0.17142857142857143
0.14285714285714285
0.15714285714285714
0.1571428571428571
0.17142857142857143
0.2
0.2
0.22857142857142854
0.2571428571428572
0.27142857142857146
0.3000000000000001
0.3000000000000001
0.2857142857142857
0.2857142857142857
0.27142857142857146
0.22857142857142854
0.24285714285714285
0.2
0.15714285714285714
0.14285714285714285
0.12857142857142856
0.15714285714285714
0.3571428571428572
0.7142857142857142
1.2571428571428562
1.8428571428571414
2.5714285714285707
3.2428571428571447
3.9285714285714275
4.5857142857142845
5.2285714285714295
5.9142857142857155
6.400000000000004
6.799999999999998
6.8571428571428585
7.014285714285714
6.999999999999998
7.1
7.142857142857144
7.2142857142857135
7.199999999999998
7.1999999999999975
7.185714285714284
7.157142857142854
7.299999999999999
7.257142857142856
7.257142857142856
7.185714285714284
7.128571428571425
7.24285714285714
7.257142857142858
7.171428571428567
7.185714285714284
7.171428571428574
7.214285714285716
7.3
7.271428571428568
7.214285714285711
7.27142857142857
7.228571428571426
7.357142857142856
7.414285714285712
7.357142857142858
7.371428571428571
7.314285714285713
7.257142857142856
7.114285714285714
7.228571428571428
7.285714285714285
7.057142857142859
7.0
6.9285714285714315
6.8857142857142914
6.642857142857148
6.514285714285718
6.314285714285718
6.214285714285717
5.928571428571427
5.542857142857143
5.4
5.0142857142857125
4.785714285714283
4.528571428571428
4.271428571428571
3.928571428571428
3.571428571428572
3.257142857142858
3.0
2.685714285714286
2.314285714285714
2.0571428571428565
1.714285714285714
1.428571428571428
1.2285714285714284
0.9999999999999999
0.8714285714285712
0.7285714285714286
0.5428571428571429
0.4571428571428572
0.45714285714285713
0.37142857142857144
0.3285714285714286
0.3000000000000001
0.2571428571428572
0.2285714285714286
0.2
0.18571428571428575
0.17142857142857143
0.18571428571428572
0.12857142857142856
0.11428571428571427
0.11428571428571427
0.11428571428571427
0.11428571428571427
0.11428571428571427
0.11428571428571427
0.11428571428571427
0.11428571428571427
0.1
0.08571428571428572
0.1
0.1
0.1
0.1
0.1
0.1
0.11428571428571428
0.11428571428571427
0.11428571428571427
0.12857142857142856
0.11428571428571427
0.11428571428571427
0.11428571428571427
0.12857142857142856
0.12857142857142856
0.11428571428571427
0.12857142857142856
0.12857142857142856
0.11428571428571427
0.11428571428571427
0.12857142857142856
0.11428571428571427
0.11428571428571427
0.12857142857142856
0.14285714285714285
0.14285714285714285
0.11428571428571427
0.11428571428571428
0.11428571428571428
0.1
0.08571428571428572
0.1
0.1
0.1
0.07142857142857142
0.07142857142857142
0.08571428571428572
0.07142857142857142
0.08571428571428572
0.1
0.11428571428571427
0.11428571428571427
0.11428571428571427
0.08571428571428572
0.1
0.11428571428571428
0.1
0.12857142857142856
0.11428571428571427
0.11428571428571427
0.11428571428571427
0.1
0.11428571428571428
0.12857142857142856
0.11428571428571428
0.12857142857142856
0.14285714285714285
0.12857142857142856
0.15714285714285714
0.14285714285714285
0.14285714285714285
0.14285714285714285
0.12857142857142856
0.12857142857142856
0.12857142857142856
0.12857142857142856
0.12857142857142856
0.11428571428571427
0.1
0.12857142857142856
0.11428571428571428
0.12857142857142856
0.11428571428571428
0.12857142857142856
0.14285714285714285
0.12857142857142856
0.14285714285714285
0.1571428571428571
0.1571428571428571
0.15714285714285714
0.17142857142857143
0.17142857142857143
0.18571428571428575
0.15714285714285714
0.14285714285714285
0.12857142857142856
0.1
0.08571428571428572
0.07142857142857142
0.04285714285714286
0.04285714285714286
0.02857142857142857
0.014285714285714285
0.014285714285714285
0.014285714285714285
0.014285714285714285
0.014285714285714285
0.014285714285714285
0.014285714285714285
0.014285714285714285
0.0
0.014285714285714285
0.014285714285714285
0.02857142857142857
0.02857142857142857
0.02857142857142857
0.02857142857142857
0.02857142857142857
0.02857142857142857
0.02857142857142857
0.02857142857142857
0.014285714285714285
0.014285714285714285
0.0
0.0
0.0
0.0
0.014285714285714285
0.04285714285714286
0.05714285714285714
0.05714285714285714
0.07142857142857142
0.08571428571428572
0.08571428571428572
0.1
0.1
0.11428571428571427
0.12857142857142856
0.11428571428571428
0.12857142857142856
0.14285714285714285
0.14285714285714285
0.14285714285714285
0.15714285714285714
0.14285714285714285
0.15714285714285714
0.14285714285714285
0.11428571428571427
0.1
0.07142857142857142
0.05714285714285714
0.04285714285714286
0.02857142857142857
0.014285714285714285
0.014285714285714285
0.0
0.0
0.0
0.0
0.0
0.0
0.0
0.0
0.0
0.0
0.0
0.0
0.0
0.0
0.0
0.0
0.0
0.0
0.0
0.0
0.0
0.0
0.0
0.0
0.0
0.0
0.0
0.0
0.0
0.0
0.0
0.0
0.0
0.0
0.014285714285714285
0.04285714285714286
0.04285714285714286
0.04285714285714286
0.04285714285714286
0.04285714285714286
0.04285714285714286
0.04285714285714286
0.04285714285714286
0.04285714285714286
0.02857142857142857
0.0
0.0
0.0
0.0
0.0
0.0
0.0
0.0
0.0
0.0
0.0
0.0
0.0
0.0
0.0
0.0
0.0
0.014285714285714285
0.014285714285714285
0.014285714285714285
0.014285714285714285
0.014285714285714285
0.014285714285714285
0.014285714285714285
0.014285714285714285
0.014285714285714285
0.02857142857142857
0.014285714285714285
0.04285714285714286
0.05714285714285714
0.05714285714285714
0.07142857142857142
0.08571428571428572
0.1
0.11428571428571428
0.12857142857142856
0.11428571428571428
0.12857142857142856
0.1
0.08571428571428572
0.08571428571428572
0.07142857142857142
0.05714285714285714
0.04285714285714286
0.02857142857142857
0.014285714285714285
0.014285714285714285
0.0
0.0
0.0
0.0
0.0
0.014285714285714285
0.014285714285714285
0.014285714285714285
0.02857142857142857
0.02857142857142857
0.02857142857142857
0.02857142857142857
0.02857142857142857
0.02857142857142857
0.02857142857142857
0.014285714285714285
0.014285714285714285
0.014285714285714285
0.0
0.0
0.0
0.0
0.0
0.0
0.0
0.0
0.0
0.014285714285714285
0.014285714285714285
0.014285714285714285
0.014285714285714285
0.014285714285714285
0.014285714285714285
0.014285714285714285
0.04285714285714286
0.05714285714285714
0.08571428571428572
0.07142857142857142
0.08571428571428572
0.1
0.11428571428571428
0.12857142857142856
0.14285714285714285
0.14285714285714285
0.11428571428571427
0.11428571428571428
0.08571428571428572
0.08571428571428572
0.08571428571428572
0.07142857142857142
0.07142857142857142
0.07142857142857142
0.05714285714285714
0.05714285714285714
0.05714285714285714
0.04285714285714286
0.04285714285714286
0.04285714285714286
0.02857142857142857
0.02857142857142857
0.014285714285714285
0.0
0.0
0.0
0.0
0.0
0.0
0.0
0.0
0.0
0.014285714285714285
0.014285714285714285
0.02857142857142857
0.05714285714285714
0.07142857142857142
0.08571428571428572
0.1
0.1
0.11428571428571427
0.12857142857142856
0.12857142857142856
0.15714285714285714
0.17142857142857143
0.17142857142857143
0.2
0.2
0.2
0.22857142857142854
0.22857142857142854
0.24285714285714285
0.2571428571428571
0.2571428571428571
0.2571428571428571
0.24285714285714288
0.22857142857142856
0.24285714285714288
0.2571428571428571
0.22857142857142856
0.24285714285714285
0.22857142857142856
0.2
0.2
0.2
0.1857142857142857
0.1857142857142857
0.1857142857142857
0.15714285714285714
0.17142857142857143
0.15714285714285714
0.14285714285714285
0.14285714285714285
0.11428571428571427
0.08571428571428572
0.08571428571428572
0.05714285714285714
0.02857142857142857
0.02857142857142857
0.014285714285714285
0.0
0.014285714285714285
0.02857142857142857
0.04285714285714286
0.04285714285714286
0.05714285714285714
0.05714285714285714
0.05714285714285714
0.05714285714285714
0.05714285714285714
0.05714285714285714
0.04285714285714286
0.02857142857142857
0.014285714285714285
0.02857142857142857
0.02857142857142857
0.04285714285714286
0.04285714285714286
0.04285714285714286
0.05714285714285714
0.08571428571428572
0.08571428571428572
0.08571428571428572
0.08571428571428572
0.07142857142857142
0.05714285714285714
0.04285714285714286
0.05714285714285714
0.07142857142857142
0.05714285714285714
0.02857142857142857
0.04285714285714286
0.05714285714285714
0.05714285714285714
0.07142857142857142
0.07142857142857142
0.07142857142857142
0.05714285714285714
0.04285714285714286
0.05714285714285714
0.08571428571428572
0.08571428571428572
0.07142857142857142
0.07142857142857142
0.07142857142857142
0.08571428571428572
0.08571428571428572
0.08571428571428572
