# Supplementary material for: Obesity dysregulates feeding-evoked response dynamics in hypothalamic satiety neurons
Source: Sci Rep. 2025 Oct 14;15:35837. doi: 10.1038/s41598-025-19800-2 (PMC12521569; doi:10.1038/s41598-025-19800-2)
Supplement: Supplementary file 8 — Supplementary Material 8. [file 41598_2025_19800_MOESM8_ESM.zip › Supp Fig 3/Supp Fig 3a/Supp Fig 3a/NCD_to_HFD_1st_MPK173_mean_licking_13.csv]

0.0
0.0
0.0
0.0
0.0
0.0
0.018552875695732836
0.03246753246753247
0.04329004329004329
0.03896103896103896
0.05194805194805195
0.06493506493506494
0.07792207792207792
0.07792207792207792
0.09090909090909091
0.1038961038961039
0.09090909090909091
0.07792207792207792
0.06493506493506494
0.06493506493506494
0.05194805194805195
0.03896103896103897
0.025974025974025976
0.025974025974025976
0.012987012987012988
0.0
0.0
0.0
0.0
0.0
0.0
0.0
0.0
0.0
0.0
0.0
0.0
0.0
0.0
0.0
0.0
0.0
0.0
0.0
0.0
0.0
0.0
0.0
0.0
0.0
0.0
0.0
0.0
0.0
0.0
0.0
0.0
0.0
0.0
0.0
0.0
0.0
0.0
0.0
0.0
0.0
0.0
0.012987012987012988
0.025974025974025976
0.03896103896103897
0.06493506493506494
0.07792207792207793
0.09090909090909091
0.09090909090909091
0.09090909090909091
0.09090909090909091
0.1168831168831169
0.11688311688311687
0.12987012987012989
0.12987012987012989
0.1038961038961039
0.1038961038961039
0.1038961038961039
0.11688311688311687
0.14285714285714288
0.15584415584415587
0.14285714285714288
0.14285714285714288
0.11688311688311687
0.11688311688311687
0.11688311688311687
0.1038961038961039
0.1038961038961039
0.09090909090909091
0.06493506493506494
0.05194805194805195
0.03896103896103896
0.025974025974025976
0.025974025974025976
0.012987012987012988
0.012987012987012988
0.03896103896103897
0.688311688311688
1.454545454545453
2.1298701298701292
2.8701298701298725
3.53246753246753
4.272727272727273
5.012987012987017
5.76623376623377
6.389610389610393
6.999999999999998
7.090909090909091
6.987012987012983
7.077922077922073
7.0259740259740235
7.0259740259740235
6.9999999999999964
6.987012987012982
6.87012987012987
6.922077922077926
7.051948051948054
7.012987012987012
7.051948051948055
7.012987012987015
7.0
7.025974025974025
7.025974025974028
7.0000000000000036
7.038961038961044
7.155844155844159
7.116883116883121
7.012987012987015
7.051948051948055
7.038961038961043
7.012987012987015
7.051948051948055
6.922077922077926
6.922077922077923
7.025974025974028
6.9350649350649345
6.844155844155846
6.935064935064936
6.792207792207792
6.766233766233767
6.7142857142857135
6.558441558441562
6.662337662337661
6.6103896103896105
6.441558441558444
6.311688311688314
6.3246753246753284
6.28571428571429
6.363636363636368
6.142857142857146
6.103896103896105
6.142857142857143
5.961038961038962
5.766233766233767
5.675324675324676
5.506493506493506
5.207792207792207
4.896103896103897
4.44155844155844
4.181818181818182
3.753246753246753
3.2857142857142883
2.8441558441558445
2.4675324675324664
1.9870129870129865
1.6233766233766234
1.2987012987012987
0.9610389610389612
0.7402597402597402
0.5454545454545454
0.44155844155844165
0.29870129870129875
0.2467532467532468
0.16883116883116886
0.14285714285714285
0.1038961038961039
0.1038961038961039
0.09090909090909093
0.09090909090909093
0.09090909090909093
0.06493506493506494
0.06493506493506494
0.05194805194805195
0.05194805194805195
0.03896103896103897
0.03896103896103897
0.012987012987012988
0.012987012987012988
0.012987012987012988
0.0
0.0
0.012987012987012988
0.025974025974025976
0.025974025974025976
0.025974025974025976
0.03896103896103896
0.03896103896103896
0.03896103896103896
0.05194805194805195
0.05194805194805195
0.05194805194805195
0.03896103896103896
0.025974025974025976
0.025974025974025976
0.025974025974025976
0.012987012987012988
0.012987012987012988
0.012987012987012988
0.0
0.0
0.0
0.0
0.0
0.0
0.0
0.0
0.0
0.0
0.0
0.0
0.0
0.0
0.0
0.0
0.0
0.0
0.0
0.0
0.0
0.0
0.0
0.0
0.0
0.0
0.0
0.0
0.0
0.0
0.0
0.0
0.0
0.0
0.0
0.0
0.0
0.0
0.0
0.0
0.0
0.0
0.0
0.0
0.0
0.0
0.0
0.0
0.0
0.0
0.0
0.0
0.0
0.0
0.0
0.0
0.0
0.0
0.0
0.0
0.0
0.0
0.0
0.0
0.0
0.0
0.0
0.0
0.0
0.0
0.0
0.025974025974025976
0.03896103896103897
0.05194805194805195
0.07792207792207793
0.09090909090909091
0.1038961038961039
0.11688311688311687
0.11688311688311687
0.11688311688311687
0.11688311688311687
0.09090909090909091
0.07792207792207793
0.06493506493506494
0.03896103896103897
0.025974025974025976
0.012987012987012988
0.0
0.0
0.0
0.0
0.0
0.0
0.0
0.0
0.0
0.0
0.0
0.0
0.0
0.0
0.0
0.0
0.0
0.0
0.0
0.0
0.0
0.0
0.0
0.0
0.0
0.0
0.0
0.0
0.0
0.0
0.0
0.0
0.0
0.0
0.0
0.0
0.0
0.0
0.0
0.0
0.0
0.0
0.0
0.0
0.0
0.0
0.0
0.0
0.0
0.0
0.0
0.0
0.0
0.0
0.0
0.012987012987012988
0.012987012987012988
0.012987012987012988
0.012987012987012988
0.012987012987012988
0.012987012987012988
0.012987012987012988
0.012987012987012988
0.012987012987012988
0.012987012987012988
0.0
0.0
0.0
0.0
0.0
0.0
0.0
0.012987012987012988
0.012987012987012988
0.012987012987012988
0.012987012987012988
0.012987012987012988
0.012987012987012988
0.012987012987012988
0.012987012987012988
0.012987012987012988
0.012987012987012988
0.0
0.0
0.0
0.012987012987012988
0.012987012987012988
0.012987012987012988
0.012987012987012988
0.012987012987012988
0.012987012987012988
0.012987012987012988
0.012987012987012988
0.012987012987012988
0.012987012987012988
0.0
0.0
0.0
0.0
0.0
0.0
0.0
0.0
0.0
0.0
0.0
0.0
0.0
0.0
0.0
0.0
0.0
0.0
0.0
0.0
0.0
0.0
0.0
0.0
0.0
0.0
0.0
0.0
0.0
0.0
0.0
0.0
0.0
0.0
0.0
0.0
0.012987012987012988
0.025974025974025976
0.03896103896103896
0.05194805194805195
0.05194805194805195
0.06493506493506494
0.07792207792207792
0.09090909090909091
0.1038961038961039
0.1038961038961039
0.1038961038961039
0.1038961038961039
0.1038961038961039
0.11688311688311687
0.14285714285714288
0.15584415584415587
0.15584415584415587
0.15584415584415587
0.14285714285714288
0.14285714285714288
0.12987012987012989
0.14285714285714288
0.14285714285714288
0.11688311688311687
0.1038961038961039
0.07792207792207792
0.06493506493506494
0.05194805194805195
0.05194805194805195
0.05194805194805195
0.05194805194805195
0.025974025974025976
0.012987012987012988
0.012987012987012988
0.0
0.0
0.0
0.0
0.0
0.0
0.0
0.0
0.0
0.0
0.0
0.0
0.0
0.0
0.0
0.0
0.0
0.0
0.0
0.0
0.0
0.0
0.0
0.0
0.0
0.0
0.0
0.0
0.0
0.0
0.0
0.0
0.012987012987012988
0.025974025974025976
0.025974025974025976
0.025974025974025976
0.025974025974025976
0.025974025974025976
0.025974025974025976
0.025974025974025976
0.025974025974025976
0.025974025974025976
0.012987012987012988
0.0
0.0
0.0
0.0
0.0
0.0
0.0
0.0
0.0
0.0
0.0
0.0
0.0
0.0
0.0
0.0
0.012987012987012988
0.012987012987012988
0.012987012987012988
0.012987012987012988
0.012987012987012988
0.012987012987012988
0.012987012987012988
0.025974025974025976
0.03896103896103897
0.05194805194805195
0.05194805194805195
0.05194805194805195
0.05194805194805195
0.05194805194805195
0.05194805194805195
0.05194805194805195
0.05194805194805195
0.03896103896103896
0.025974025974025976
0.012987012987012988
0.0
0.0
0.0
0.0
0.0
0.0
0.0
0.0
0.0
0.012987012987012988
0.025974025974025976
0.025974025974025976
0.03896103896103896
0.05194805194805195
0.06493506493506494
0.07792207792207792
0.07792207792207792
0.09090909090909091
0.1038961038961039
0.09090909090909091
0.09090909090909091
0.09090909090909091
0.07792207792207792
0.06493506493506494
0.05194805194805195
0.03896103896103896
0.03896103896103896
0.025974025974025976
0.012987012987012988
0.012987012987012988
0.0
0.0
0.0
0.0
0.0
0.0
0.0
0.0
0.0
0.0
0.0
0.0
0.0
0.0
0.0
0.0
0.0
0.0
0.0
0.0
0.0
0.0
0.0
0.0
0.0
0.0
0.0
