# Supplementary material for: Obesity dysregulates feeding-evoked response dynamics in hypothalamic satiety neurons
Source: Sci Rep. 2025 Oct 14;15:35837. doi: 10.1038/s41598-025-19800-2 (PMC12521569; doi:10.1038/s41598-025-19800-2)
Supplement: Supplementary file 8 — Supplementary Material 8. [file 41598_2025_19800_MOESM8_ESM.zip › Supp Fig 3/Supp Fig 3a/Supp Fig 3a/NCD_to_HFD_1st_MPK173_mean_licking_14.csv]

0.0
0.0
0.0
0.0
0.0
0.0
0.0
0.0
0.0
0.0
0.014925373134328358
0.014925373134328358
0.014925373134328358
0.014925373134328358
0.014925373134328358
0.014925373134328358
0.014925373134328358
0.014925373134328358
0.014925373134328358
0.014925373134328358
0.0
0.0
0.0
0.0
0.0
0.0
0.0
0.0
0.0
0.0
0.0
0.0
0.0
0.0
0.0
0.0
0.0
0.0
0.0
0.0
0.0
0.0
0.0
0.0
0.0
0.0
0.0
0.0
0.0
0.0
0.0
0.0
0.0
0.0
0.0
0.0
0.0
0.0
0.0
0.0
0.0
0.0
0.0
0.0
0.0
0.0
0.0
0.0
0.0
0.0
0.0
0.0
0.0
0.0
0.0
0.0
0.0
0.0
0.0
0.0
0.0
0.0
0.0
0.0
0.0
0.0
0.0
0.0
0.0
0.0
0.0
0.0
0.0
0.0
0.0
0.0
0.0
0.0
0.0
0.0
0.014925373134328358
0.13432835820895522
0.8358208955223876
1.5820895522388048
2.238805970149252
2.8805970149253746
3.567164179104477
4.2388059701492535
4.880597014925374
5.6268656716417915
6.283582089552242
6.895522388059705
6.910447761194031
6.865671641791044
6.9701492537313445
7.044776119402986
6.9850746268656705
7.0298507462686555
7.134328358208957
7.074626865671647
7.119402985074631
7.059701492537316
7.11940298507463
7.208955223880596
7.164179104477614
7.208955223880597
7.373134328358209
7.388059701492539
7.373134328358208
7.358208955223881
7.373134328358208
7.522388059701493
7.492537313432836
7.507462686567159
7.537313432835821
7.477611940298506
7.567164179104476
7.507462686567161
7.44776119402985
7.582089552238801
7.567164179104475
7.507462686567159
7.4776119402985035
7.253731343283585
7.19402985074627
7.1940298507462686
7.014925373134329
6.92537313432836
6.880597014925376
6.686567164179108
6.552238805970151
6.38805970149254
6.179104477611942
6.074626865671644
5.820895522388062
5.447761194029851
5.0298507462686555
4.701492537313432
4.283582089552239
3.835820895522388
3.35820895522388
2.8507462686567155
2.44776119402985
2.044776119402985
1.6567164179104477
1.388059701492537
1.1194029850746268
0.8955223880597013
0.7313432835820897
0.582089552238806
0.5074626865671642
0.417910447761194
0.31343283582089565
0.23880597014925375
0.19402985074626866
0.1343283582089552
0.11940298507462686
0.1044776119402985
0.05970149253731343
0.04477611940298508
0.014925373134328358
0.014925373134328358
0.014925373134328358
0.014925373134328358
0.029850746268656716
0.029850746268656716
0.029850746268656716
0.014925373134328358
0.014925373134328358
0.014925373134328358
0.014925373134328358
0.014925373134328358
0.014925373134328358
0.014925373134328358
0.0
0.0
0.0
0.0
0.0
0.0
0.0
0.0
0.0
0.0
0.0
0.0
0.0
0.0
0.0
0.0
0.0
0.0
0.014925373134328358
0.014925373134328358
0.014925373134328358
0.014925373134328358
0.014925373134328358
0.014925373134328358
0.014925373134328358
0.014925373134328358
0.014925373134328358
0.014925373134328358
0.0
0.0
0.0
0.0
0.0
0.0
0.0
0.0
0.0
0.0
0.0
0.0
0.0
0.0
0.0
0.0
0.0
0.0
0.0
0.0
0.0
0.0
0.0
0.0
0.0
0.0
0.0
0.0
0.0
0.0
0.0
0.0
0.0
0.0
0.0
0.0
0.0
0.0
0.0
0.0
0.0
0.0
0.0
0.0
0.0
0.0
0.0
0.0
0.0
0.0
0.0
0.0
0.0
0.0
0.0
0.0
0.0
0.0
0.0
0.0
0.0
0.0
0.0
0.0
0.0
0.0
0.0
0.0
0.0
0.0
0.0
0.0
0.0
0.0
0.0
0.0
0.0
0.0
0.0
0.0
0.0
0.0
0.0
0.0
0.0
0.0
0.0
0.0
0.0
0.0
0.0
0.0
0.0
0.0
0.0
0.0
0.0
0.0
0.0
0.0
0.0
0.0
0.0
0.0
0.0
0.0
0.0
0.0
0.0
0.0
0.0
0.0
0.0
0.0
0.0
0.0
0.0
0.0
0.0
0.0
0.0
0.0
0.0
0.0
0.0
0.0
0.0
0.0
0.0
0.0
0.0
0.0
0.0
0.014925373134328358
0.014925373134328358
0.014925373134328358
0.014925373134328358
0.014925373134328358
0.029850746268656716
0.029850746268656716
0.029850746268656716
0.04477611940298508
0.04477611940298508
0.029850746268656716
0.029850746268656716
0.04477611940298508
0.04477611940298508
0.05970149253731343
0.04477611940298508
0.04477611940298508
0.04477611940298508
0.029850746268656716
0.029850746268656716
0.029850746268656716
0.029850746268656716
0.014925373134328358
0.014925373134328358
0.0
0.0
0.0
0.0
0.014925373134328358
0.014925373134328358
0.014925373134328358
0.014925373134328358
0.029850746268656716
0.029850746268656716
0.04477611940298508
0.04477611940298508
0.04477611940298508
0.04477611940298508
0.029850746268656716
0.029850746268656716
0.029850746268656716
0.04477611940298508
0.04477611940298508
0.04477611940298508
0.029850746268656716
0.029850746268656716
0.029850746268656716
0.029850746268656716
0.029850746268656716
0.029850746268656716
0.04477611940298508
0.029850746268656716
0.014925373134328358
0.014925373134328358
0.014925373134328358
0.014925373134328358
0.014925373134328358
0.014925373134328358
0.014925373134328358
0.014925373134328358
0.0
0.0
0.0
0.0
0.0
0.0
0.0
0.0
0.0
0.0
0.0
0.0
0.0
0.0
0.0
0.0
0.0
0.0
0.0
0.0
0.0
0.0
0.0
0.0
0.0
0.0
0.0
0.0
0.0
0.0
0.0
0.0
0.0
0.0
0.0
0.0
0.0
0.0
0.0
0.0
0.0
0.0
0.0
0.0
0.0
0.0
0.0
0.0
0.0
0.0
0.0
0.0
0.0
0.0
0.0
0.0
0.0
0.0
0.0
0.0
0.0
0.0
0.0
0.0
0.0
0.0
0.0
0.0
0.0
0.0
0.0
0.0
0.0
0.0
0.0
0.0
0.0
0.0
0.0
0.0
0.0
0.0
0.0
0.0
0.0
0.0
0.0
0.0
0.0
0.014925373134328358
0.014925373134328358
0.029850746268656716
0.029850746268656716
0.029850746268656716
0.029850746268656716
0.04477611940298508
0.04477611940298508
0.04477611940298508
0.04477611940298508
0.029850746268656716
0.04477611940298508
0.029850746268656716
0.029850746268656716
0.04477611940298508
0.04477611940298508
0.029850746268656716
0.029850746268656716
0.029850746268656716
0.029850746268656716
0.029850746268656716
0.014925373134328358
0.014925373134328358
0.014925373134328358
0.0
0.0
0.0
0.0
0.0
0.0
0.014925373134328358
0.014925373134328358
0.014925373134328358
0.014925373134328358
0.014925373134328358
0.014925373134328358
0.014925373134328358
0.014925373134328358
0.014925373134328358
0.014925373134328358
0.0
0.0
0.014925373134328358
0.014925373134328358
0.029850746268656716
0.029850746268656716
0.04477611940298508
0.04477611940298508
0.04477611940298508
0.04477611940298508
0.04477611940298508
0.04477611940298508
0.029850746268656716
0.029850746268656716
0.014925373134328358
0.014925373134328358
0.0
0.0
0.0
0.0
0.0
0.0
0.0
0.014925373134328358
0.014925373134328358
0.014925373134328358
0.014925373134328358
0.014925373134328358
0.014925373134328358
0.014925373134328358
0.014925373134328358
0.014925373134328358
0.014925373134328358
0.0
0.0
0.0
0.0
0.0
0.0
0.0
0.0
0.0
0.0
0.0
0.0
0.0
0.0
0.0
0.0
0.0
0.0
0.0
0.0
0.0
0.0
0.0
0.0
