# Supplementary material for: Obesity dysregulates feeding-evoked response dynamics in hypothalamic satiety neurons
Source: Sci Rep. 2025 Oct 14;15:35837. doi: 10.1038/s41598-025-19800-2 (PMC12521569; doi:10.1038/s41598-025-19800-2)
Supplement: Supplementary file 8 — Supplementary Material 8. [file 41598_2025_19800_MOESM8_ESM.zip › Supp Fig 3/Supp Fig 3a/Supp Fig 3a/NCD_to_HFD_1st_MPK173_mean_licking_15.csv]

0.0
0.0
0.0
0.0
0.0
0.0
0.0
0.0
0.0
0.0
0.0
0.0
0.0
0.0
0.0
0.0
0.0
0.0
0.0
0.0
0.0
0.0
0.0
0.0
0.0
0.0
0.0
0.0
0.0
0.0
0.0
0.0
0.011494252873563218
0.011494252873563218
0.022988505747126436
0.03448275862068966
0.03448275862068966
0.03448275862068966
0.03448275862068966
0.03448275862068966
0.03448275862068966
0.03448275862068966
0.03448275862068966
0.03448275862068966
0.022988505747126436
0.011494252873563218
0.011494252873563218
0.011494252873563218
0.011494252873563218
0.011494252873563218
0.011494252873563218
0.011494252873563218
0.0
0.0
0.0
0.0
0.0
0.0
0.0
0.0
0.0
0.0
0.0
0.0
0.0
0.0
0.011494252873563218
0.011494252873563218
0.022988505747126436
0.03448275862068966
0.04597701149425287
0.04597701149425287
0.04597701149425287
0.04597701149425287
0.04597701149425287
0.04597701149425287
0.03448275862068966
0.03448275862068966
0.022988505747126436
0.011494252873563218
0.0
0.0
0.0
0.0
0.0
0.0
0.0
0.0
0.0
0.0
0.0
0.0
0.0
0.011494252873563218
0.011494252873563218
0.011494252873563218
0.011494252873563218
0.011494252873563218
0.011494252873563218
0.011494252873563218
0.011494252873563218
0.6321839080459767
1.4252873563218371
2.137931034482758
2.8850574712643695
3.6206896551724115
4.321839080459766
5.045977011494253
5.724137931034489
6.551724137931041
7.160919540229887
7.321839080459769
7.333333333333332
7.287356321839078
7.1149425287356385
7.149425287356326
7.172413793103446
7.091954022988508
7.034482758620695
6.9080459770115
7.045977011494255
6.885057471264374
6.620689655172422
6.735632183908055
6.908045977011497
6.7701149425287435
6.77011494252874
6.816091954022992
6.9195402298850635
6.919540229885061
6.850574712643681
7.080459770114947
7.310344827586208
7.206896551724141
7.218390804597704
7.218390804597702
7.252873563218389
7.321839080459769
7.367816091954021
7.344827586206893
7.3333333333333295
7.137931034482755
7.103448275862064
7.0344827586206895
6.9310344827586166
7.068965517241377
6.942528735632183
6.862068965517242
6.724137931034483
6.712643678160921
6.609195402298855
6.517241379310348
6.218390804597704
6.126436781609195
5.862068965517244
5.49425287356322
5.241379310344828
4.735632183908046
4.344827586206897
3.7816091954023
3.3448275862068972
2.8965517241379306
2.5287356321839067
2.0689655172413786
1.735632183908045
1.3793103448275856
1.0344827586206895
0.8735632183908044
0.6436781609195401
0.5402298850574714
0.4137931034482759
0.32183908045977017
0.25287356321839083
0.18390804597701155
0.13793103448275862
0.09195402298850575
0.06896551724137932
0.05747126436781609
0.04597701149425287
0.04597701149425287
0.04597701149425287
0.022988505747126436
0.022988505747126436
0.022988505747126436
0.011494252873563218
0.011494252873563218
0.0
0.0
0.0
0.0
0.0
0.0
0.0
0.0
0.0
0.0
0.0
0.0
0.0
0.0
0.0
0.0
0.0
0.0
0.0
0.0
0.0
0.0
0.0
0.0
0.011494252873563218
0.022988505747126436
0.022988505747126436
0.022988505747126436
0.022988505747126436
0.034482758620689655
0.034482758620689655
0.034482758620689655
0.04597701149425287
0.05747126436781609
0.04597701149425287
0.04597701149425287
0.04597701149425287
0.05747126436781609
0.05747126436781609
0.04597701149425287
0.05747126436781609
0.05747126436781609
0.05747126436781609
0.04597701149425287
0.05747126436781609
0.04597701149425287
0.04597701149425287
0.04597701149425287
0.04597701149425287
0.04597701149425287
0.034482758620689655
0.04597701149425287
0.04597701149425287
0.04597701149425287
0.034482758620689655
0.04597701149425287
0.04597701149425287
0.04597701149425287
0.05747126436781609
0.05747126436781609
0.06896551724137931
0.05747126436781609
0.04597701149425287
0.05747126436781609
0.06896551724137931
0.05747126436781609
0.05747126436781609
0.04597701149425287
0.03448275862068966
0.03448275862068966
0.022988505747126436
0.022988505747126436
0.022988505747126436
0.011494252873563218
0.0
0.0
0.0
0.0
0.0
0.0
0.0
0.0
0.0
0.0
0.0
0.0
0.0
0.0
0.0
0.0
0.0
0.0
0.0
0.0
0.0
0.0
0.0
0.0
0.0
0.011494252873563218
0.011494252873563218
0.011494252873563218
0.011494252873563218
0.011494252873563218
0.011494252873563218
0.011494252873563218
0.011494252873563218
0.011494252873563218
0.011494252873563218
0.0
0.0
0.0
0.0
0.0
0.0
0.0
0.0
0.0
0.0
0.0
0.0
0.0
0.0
0.0
0.0
0.0
0.0
0.0
0.0
0.0
0.0
0.0
0.0
0.0
0.0
0.0
0.0
0.0
0.0
0.011494252873563218
0.011494252873563218
0.011494252873563218
0.011494252873563218
0.011494252873563218
0.011494252873563218
0.011494252873563218
0.011494252873563218
0.011494252873563218
0.011494252873563218
0.0
0.011494252873563218
0.011494252873563218
0.011494252873563218
0.011494252873563218
0.011494252873563218
0.011494252873563218
0.011494252873563218
0.011494252873563218
0.011494252873563218
0.011494252873563218
0.0
0.0
0.0
0.0
0.011494252873563218
0.03448275862068966
0.04597701149425287
0.04597701149425287
0.05747126436781609
0.05747126436781609
0.06896551724137931
0.08045977011494253
0.08045977011494253
0.09195402298850575
0.09195402298850575
0.08045977011494253
0.06896551724137931
0.08045977011494253
0.08045977011494253
0.09195402298850575
0.08045977011494253
0.08045977011494253
0.08045977011494253
0.06896551724137931
0.06896551724137931
0.06896551724137931
0.06896551724137931
0.05747126436781609
0.04597701149425287
0.034482758620689655
0.034482758620689655
0.022988505747126436
0.022988505747126436
0.022988505747126436
0.011494252873563218
0.0
0.0
0.0
0.0
0.0
0.0
0.0
0.0
0.0
0.0
0.0
0.0
0.0
0.0
0.0
0.0
0.0
0.0
0.0
0.0
0.011494252873563218
0.011494252873563218
0.011494252873563218
0.011494252873563218
0.011494252873563218
0.011494252873563218
0.011494252873563218
0.011494252873563218
0.011494252873563218
0.011494252873563218
0.0
0.0
0.0
0.011494252873563218
0.011494252873563218
0.022988505747126436
0.022988505747126436
0.022988505747126436
0.03448275862068966
0.04597701149425287
0.04597701149425287
0.04597701149425287
0.05747126436781609
0.04597701149425287
0.05747126436781609
0.04597701149425287
0.04597701149425287
0.05747126436781609
0.04597701149425287
0.04597701149425287
0.04597701149425287
0.04597701149425287
0.03448275862068966
0.03448275862068966
0.022988505747126436
0.022988505747126436
0.022988505747126436
0.011494252873563218
0.011494252873563218
0.0
0.011494252873563218
0.022988505747126436
0.022988505747126436
0.022988505747126436
0.022988505747126436
0.022988505747126436
0.03448275862068966
0.03448275862068966
0.03448275862068966
0.04597701149425287
0.04597701149425287
0.03448275862068966
0.03448275862068966
0.03448275862068966
0.03448275862068966
0.03448275862068966
0.022988505747126436
0.022988505747126436
0.022988505747126436
0.011494252873563218
0.0
0.0
0.0
0.0
0.0
0.0
0.0
0.0
0.0
0.0
0.0
0.011494252873563218
0.011494252873563218
0.011494252873563218
0.011494252873563218
0.011494252873563218
0.011494252873563218
0.011494252873563218
0.022988505747126436
0.022988505747126436
0.022988505747126436
0.022988505747126436
0.022988505747126436
0.022988505747126436
0.03448275862068966
0.03448275862068966
0.03448275862068966
0.03448275862068966
0.022988505747126436
0.022988505747126436
0.022988505747126436
0.011494252873563218
0.011494252873563218
0.011494252873563218
0.0
0.0
0.0
0.0
0.0
0.0
0.011494252873563218
0.011494252873563218
0.011494252873563218
0.022988505747126436
0.03448275862068966
0.03448275862068966
0.03448275862068966
0.03448275862068966
0.03448275862068966
0.03448275862068966
0.022988505747126436
0.022988505747126436
0.03448275862068966
0.022988505747126436
0.011494252873563218
0.011494252873563218
0.011494252873563218
0.011494252873563218
0.011494252873563218
0.011494252873563218
0.011494252873563218
0.011494252873563218
0.0
0.0
0.0
0.0
0.0
0.0
0.0
0.0
0.0
0.0
0.0
0.0
0.0
0.0
0.0
0.0
0.0
0.0
0.0
0.0
0.0
0.0
0.0
0.0
0.0
0.0
0.0
0.0
0.0
0.0
0.0
0.0
0.0
0.0
0.0
0.0
0.0
0.0
0.0
0.011494252873563218
0.011494252873563218
0.011494252873563218
0.022988505747126436
0.03448275862068966
0.03448275862068966
0.04597701149425287
0.05747126436781609
0.05747126436781609
0.06896551724137931
0.06896551724137931
0.06896551724137931
0.06896551724137931
0.05747126436781609
0.04597701149425287
0.04597701149425287
0.034482758620689655
0.022988505747126436
0.022988505747126436
0.011494252873563218
0.0
0.0
0.0
0.0
0.0
0.0
0.0
0.0
0.0
0.0
0.0
0.0
0.0
0.0
0.0
0.0
0.0
0.0
0.0
