# Supplementary material for: Obesity dysregulates feeding-evoked response dynamics in hypothalamic satiety neurons
Source: Sci Rep. 2025 Oct 14;15:35837. doi: 10.1038/s41598-025-19800-2 (PMC12521569; doi:10.1038/s41598-025-19800-2)
Supplement: Supplementary file 8 — Supplementary Material 8. [file 41598_2025_19800_MOESM8_ESM.zip › Supp Fig 3/Supp Fig 3a/Supp Fig 3a/NCD_to_HFD_1st_MPK173_mean_licking_16.csv]

0.0
0.0
0.0
0.034722222222222224
0.02777777777777778
0.023148148148148147
0.03968253968253968
0.034722222222222224
0.030864197530864196
0.02777777777777778
0.02777777777777778
0.041666666666666664
0.041666666666666664
0.02777777777777778
0.02777777777777778
0.02777777777777778
0.01388888888888889
0.01388888888888889
0.01388888888888889
0.01388888888888889
0.01388888888888889
0.0
0.0
0.0
0.0
0.0
0.0
0.0
0.0
0.0
0.0
0.0
0.0
0.0
0.0
0.0
0.0
0.0
0.0
0.0
0.0
0.0
0.0
0.0
0.0
0.0
0.0
0.0
0.0
0.0
0.0
0.0
0.0
0.0
0.0
0.0
0.0
0.0
0.0
0.0
0.0
0.0
0.0
0.01388888888888889
0.01388888888888889
0.01388888888888889
0.01388888888888889
0.01388888888888889
0.01388888888888889
0.01388888888888889
0.01388888888888889
0.01388888888888889
0.01388888888888889
0.01388888888888889
0.01388888888888889
0.01388888888888889
0.01388888888888889
0.01388888888888889
0.01388888888888889
0.01388888888888889
0.01388888888888889
0.01388888888888889
0.01388888888888889
0.0
0.0
0.0
0.0
0.0
0.0
0.0
0.0
0.01388888888888889
0.01388888888888889
0.01388888888888889
0.02777777777777778
0.02777777777777778
0.041666666666666664
0.05555555555555556
0.06944444444444445
0.08333333333333333
0.08333333333333333
0.22222222222222224
0.8888888888888884
1.5833333333333321
2.1805555555555536
2.847222222222225
3.5138888888888875
4.124999999999998
4.708333333333335
5.361111111111113
6.013888888888892
6.51388888888889
6.5694444444444455
6.51388888888889
6.486111111111111
6.51388888888889
6.5
6.513888888888889
6.597222222222222
6.597222222222219
6.666666666666664
6.694444444444442
6.6527777777777795
6.694444444444446
6.847222222222223
6.791666666666666
6.722222222222224
6.777777777777779
6.791666666666667
6.750000000000003
6.6111111111111125
6.569444444444446
6.444444444444447
6.486111111111112
6.444444444444447
6.3472222222222205
6.375
6.347222222222224
6.333333333333332
6.319444444444442
6.2638888888888875
6.236111111111111
6.305555555555559
6.180555555555558
6.04166666666667
6.125
6.111111111111112
5.930555555555557
5.861111111111112
5.805555555555559
5.833333333333335
5.875
5.7361111111111125
5.583333333333334
5.597222222222221
5.416666666666666
5.236111111111109
5.208333333333332
4.916666666666664
4.680555555555556
4.305555555555555
3.819444444444444
3.458333333333334
3.124999999999999
2.6666666666666665
2.3333333333333326
1.9722222222222217
1.5555555555555556
1.2777777777777775
1.0138888888888888
0.8333333333333331
0.6805555555555556
0.5833333333333334
0.4861111111111111
0.375
0.3055555555555555
0.25000000000000006
0.25000000000000006
0.22222222222222224
0.16666666666666666
0.16666666666666666
0.20833333333333331
0.19444444444444445
0.19444444444444445
0.19444444444444445
0.16666666666666669
0.1805555555555556
0.1388888888888889
0.125
0.125
0.1388888888888889
0.09722222222222222
0.08333333333333333
0.06944444444444445
0.06944444444444445
0.05555555555555556
0.02777777777777778
0.04166666666666667
0.04166666666666667
0.05555555555555556
0.04166666666666667
0.02777777777777778
0.02777777777777778
0.02777777777777778
0.02777777777777778
0.02777777777777778
0.02777777777777778
0.01388888888888889
0.01388888888888889
0.0
0.0
0.0
0.0
0.0
0.0
0.0
0.0
0.0
0.0
0.0
0.0
0.0
0.0
0.0
0.0
0.0
0.0
0.0
0.0
0.0
0.0
0.0
0.0
0.0
0.0
0.0
0.0
0.0
0.0
0.0
0.0
0.0
0.0
0.0
0.0
0.0
0.0
0.0
0.0
0.0
0.0
0.0
0.0
0.0
0.0
0.0
0.0
0.0
0.0
0.0
0.0
0.01388888888888889
0.01388888888888889
0.01388888888888889
0.01388888888888889
0.02777777777777778
0.02777777777777778
0.02777777777777778
0.04166666666666667
0.05555555555555556
0.05555555555555556
0.04166666666666667
0.04166666666666667
0.04166666666666667
0.04166666666666667
0.02777777777777778
0.02777777777777778
0.02777777777777778
0.01388888888888889
0.0
0.0
0.0
0.0
0.0
0.0
0.0
0.0
0.0
0.0
0.0
0.0
0.0
0.0
0.0
0.0
0.0
0.0
0.0
0.0
0.0
0.0
0.0
0.0
0.0
0.0
0.0
0.0
0.0
0.0
0.0
0.0
0.0
0.0
0.0
0.0
0.0
0.0
0.0
0.0
0.0
0.0
0.0
0.0
0.0
0.0
0.0
0.0
0.0
0.0
0.0
0.0
0.0
0.0
0.0
0.0
0.0
0.0
0.0
0.0
0.0
0.0
0.0
0.0
0.0
0.0
0.0
0.0
0.01388888888888889
0.01388888888888889
0.01388888888888889
0.01388888888888889
0.01388888888888889
0.01388888888888889
0.01388888888888889
0.01388888888888889
0.01388888888888889
0.01388888888888889
0.0
0.0
0.0
0.0
0.0
0.0
0.0
0.0
0.0
0.0
0.0
0.0
0.0
0.0
0.0
0.0
0.0
0.0
0.0
0.0
0.0
0.0
0.0
0.01388888888888889
0.02777777777777778
0.041666666666666664
0.041666666666666664
0.05555555555555556
0.05555555555555556
0.05555555555555556
0.05555555555555556
0.05555555555555556
0.05555555555555556
0.041666666666666664
0.02777777777777778
0.01388888888888889
0.01388888888888889
0.0
0.0
0.0
0.0
0.0
0.0
0.0
0.0
0.0
0.0
0.0
0.0
0.0
0.0
0.0
0.0
0.0
0.0
0.0
0.0
0.0
0.0
0.0
0.0
0.0
0.0
0.01388888888888889
0.01388888888888889
0.01388888888888889
0.01388888888888889
0.01388888888888889
0.01388888888888889
0.01388888888888889
0.01388888888888889
0.01388888888888889
0.02777777777777778
0.01388888888888889
0.01388888888888889
0.01388888888888889
0.01388888888888889
0.01388888888888889
0.01388888888888889
0.01388888888888889
0.01388888888888889
0.01388888888888889
0.0
0.0
0.0
0.0
0.0
0.0
0.0
0.0
0.0
0.0
0.0
0.0
0.0
0.0
0.0
0.0
0.0
0.0
0.0
0.01388888888888889
0.02777777777777778
0.02777777777777778
0.02777777777777778
0.02777777777777778
0.02777777777777778
0.02777777777777778
0.02777777777777778
0.02777777777777778
0.02777777777777778
0.01388888888888889
0.0
0.0
0.0
0.0
0.0
0.0
0.0
0.0
0.0
0.0
0.0
0.0
0.0
0.0
0.0
0.0
0.0
0.0
0.0
0.0
0.0
0.0
0.0
0.0
0.0
0.0
0.0
0.0
0.0
0.0
0.0
0.0
0.0
0.0
0.0
0.0
0.0
0.0
0.0
0.0
0.0
0.0
0.0
0.0
0.0
0.0
0.0
0.0
0.0
0.0
0.0
0.0
0.0
0.0
0.0
0.0
0.0
0.0
0.0
0.0
0.0
0.0
0.0
0.0
0.0
0.0
0.0
0.0
0.0
0.0
0.0
0.0
0.01388888888888889
0.02777777777777778
0.02777777777777778
0.02777777777777778
0.02777777777777778
0.02777777777777778
0.02777777777777778
0.02777777777777778
0.02777777777777778
0.02777777777777778
0.01388888888888889
0.0
0.0
0.0
0.0
0.0
0.0
0.0
0.0
0.0
0.0
0.0
0.0
0.0
0.0
0.0
0.0
0.0
0.0
0.0
0.0
0.0
0.0
0.0
0.0
0.0
0.0
0.0
0.0
0.0
0.0
0.0
0.0
0.0
0.0
0.0
0.0
0.0
0.0
0.0
0.0
0.0
0.0
0.0
0.0
0.0
0.0
0.0
0.0
0.0
