# Supplementary material for: Obesity dysregulates feeding-evoked response dynamics in hypothalamic satiety neurons
Source: Sci Rep. 2025 Oct 14;15:35837. doi: 10.1038/s41598-025-19800-2 (PMC12521569; doi:10.1038/s41598-025-19800-2)
Supplement: Supplementary file 8 — Supplementary Material 8. [file 41598_2025_19800_MOESM8_ESM.zip › Supp Fig 3/Supp Fig 3a/Supp Fig 3a/NCD_to_HFD_1st_MPK173_mean_licking_17.csv]

0.0
0.0
0.0
0.0
0.0
0.0
0.0
0.0
0.0
0.0
0.0
0.0
0.0
0.0
0.0
0.0
0.0
0.0
0.0
0.0
0.0
0.0
0.0
0.0
0.0
0.0
0.0
0.0
0.0
0.0
0.0
0.0
0.0
0.0
0.0
0.0
0.0
0.0
0.0
0.0
0.0
0.0
0.0
0.0
0.0
0.0
0.0
0.0
0.0
0.0
0.0
0.0
0.0
0.0
0.0
0.0
0.0
0.0
0.0
0.0
0.0
0.0
0.0
0.0
0.0
0.0
0.0
0.0
0.0
0.0
0.0
0.0
0.0
0.0
0.0
0.0
0.0
0.0
0.0
0.0
0.0
0.0
0.0
0.0
0.0
0.0
0.0
0.0
0.0
0.0
0.0
0.0
0.0
0.0
0.0
0.0
0.0
0.0
0.0
0.0
0.0
0.026666666666666672
0.6533333333333331
1.1599999999999993
1.8399999999999976
2.4800000000000004
3.1866666666666665
3.933333333333331
4.599999999999998
5.280000000000003
5.933333333333336
6.613333333333335
6.746666666666668
6.960000000000002
7.120000000000002
7.120000000000003
7.186666666666667
7.120000000000003
7.186666666666667
7.133333333333338
7.146666666666668
7.280000000000003
7.080000000000004
7.000000000000005
6.933333333333338
6.773333333333338
6.653333333333339
6.653333333333338
6.640000000000004
6.733333333333337
6.7600000000000025
6.533333333333337
6.626666666666669
6.7466666666666715
6.640000000000005
6.773333333333338
6.74666666666667
6.760000000000005
6.800000000000002
6.826666666666668
6.733333333333336
6.720000000000002
6.693333333333335
6.600000000000001
6.5200000000000005
6.493333333333334
6.520000000000002
6.320000000000004
6.08
5.866666666666665
5.653333333333333
5.613333333333332
5.45333333333333
5.146666666666667
4.90666666666667
4.666666666666669
4.346666666666668
4.173333333333334
3.893333333333335
3.6399999999999997
3.493333333333334
3.160000000000001
2.946666666666668
2.786666666666666
2.6533333333333324
2.493333333333333
2.3466666666666662
2.213333333333333
2.093333333333333
1.9466666666666663
1.8533333333333333
1.6933333333333334
1.586666666666667
1.4799999999999995
1.3199999999999998
1.2266666666666666
1.08
0.9333333333333332
0.8666666666666668
0.7599999999999998
0.6533333333333334
0.6
0.4666666666666668
0.37333333333333335
0.32
0.22666666666666666
0.18666666666666665
0.14666666666666667
0.09333333333333332
0.06666666666666667
0.026666666666666672
0.013333333333333336
0.0
0.0
0.0
0.0
0.0
0.0
0.0
0.0
0.0
0.0
0.0
0.0
0.0
0.0
0.0
0.0
0.0
0.0
0.0
0.0
0.0
0.0
0.0
0.0
0.0
0.0
0.0
0.0
0.0
0.0
0.0
0.0
0.0
0.0
0.0
0.0
0.0
0.0
0.0
0.0
0.0
0.0
0.0
0.0
0.0
0.0
0.0
0.0
0.0
0.0
0.0
0.0
0.0
0.0
0.0
0.0
0.0
0.0
0.0
0.0
0.0
0.0
0.0
0.0
0.0
0.0
0.0
0.0
0.0
0.0
0.0
0.0
0.0
0.0
0.0
0.0
0.0
0.0
0.0
0.0
0.0
0.0
0.0
0.0
0.0
0.0
0.0
0.0
0.0
0.0
0.0
0.0
0.0
0.0
0.0
0.0
0.0
0.0
0.0
0.0
0.0
0.0
0.0
0.0
0.0
0.0
0.0
0.0
0.0
0.0
0.0
0.0
0.0
0.0
0.0
0.0
0.0
0.0
0.0
0.0
0.0
0.0
0.0
0.0
0.0
0.0
0.0
0.0
0.0
0.0
0.0
0.0
0.0
0.0
0.0
0.0
0.0
0.0
0.013333333333333336
0.013333333333333336
0.013333333333333336
0.013333333333333336
0.013333333333333336
0.013333333333333336
0.013333333333333336
0.013333333333333336
0.013333333333333336
0.013333333333333336
0.0
0.0
0.0
0.0
0.0
0.0
0.0
0.0
0.0
0.0
0.0
0.0
0.0
0.0
0.0
0.0
0.0
0.0
0.0
0.0
0.0
0.0
0.0
0.013333333333333336
0.013333333333333336
0.013333333333333336
0.013333333333333336
0.013333333333333336
0.013333333333333336
0.013333333333333336
0.013333333333333336
0.013333333333333336
0.013333333333333336
0.0
0.0
0.0
0.0
0.0
0.0
0.013333333333333336
0.013333333333333336
0.013333333333333336
0.026666666666666672
0.026666666666666672
0.026666666666666672
0.026666666666666672
0.026666666666666672
0.026666666666666672
0.026666666666666672
0.013333333333333336
0.013333333333333336
0.013333333333333336
0.0
0.0
0.0
0.0
0.0
0.0
0.0
0.0
0.0
0.0
0.0
0.0
0.0
0.0
0.0
0.0
0.0
0.0
0.0
0.0
0.0
0.0
0.0
0.0
0.0
0.0
0.0
0.0
0.0
0.0
0.0
0.0
0.0
0.0
0.013333333333333336
0.013333333333333336
0.013333333333333336
0.013333333333333336
0.013333333333333336
0.013333333333333336
0.013333333333333336
0.013333333333333336
0.013333333333333336
0.013333333333333336
0.0
0.0
0.0
0.0
0.013333333333333336
0.013333333333333336
0.013333333333333336
0.013333333333333336
0.013333333333333336
0.013333333333333336
0.013333333333333336
0.026666666666666672
0.026666666666666672
0.04000000000000001
0.026666666666666672
0.026666666666666672
0.026666666666666672
0.026666666666666672
0.026666666666666672
0.026666666666666672
0.026666666666666672
0.013333333333333336
0.013333333333333336
0.0
0.0
0.0
0.0
0.0
0.0
0.0
0.0
0.013333333333333336
0.013333333333333336
0.013333333333333336
0.013333333333333336
0.013333333333333336
0.013333333333333336
0.013333333333333336
0.013333333333333336
0.013333333333333336
0.013333333333333336
0.0
0.0
0.0
0.013333333333333336
0.026666666666666672
0.026666666666666672
0.026666666666666672
0.04
0.053333333333333344
0.053333333333333344
0.06666666666666667
0.06666666666666667
0.06666666666666667
0.053333333333333344
0.04
0.04
0.053333333333333344
0.053333333333333344
0.04
0.04
0.026666666666666672
0.026666666666666672
0.026666666666666672
0.026666666666666672
0.026666666666666672
0.026666666666666672
0.013333333333333336
0.0
0.0
0.0
0.0
0.0
0.0
0.0
0.0
0.0
0.0
0.0
0.0
0.0
0.0
0.013333333333333336
0.013333333333333336
0.013333333333333336
0.013333333333333336
0.013333333333333336
0.013333333333333336
0.013333333333333336
0.013333333333333336
0.013333333333333336
0.013333333333333336
0.0
0.0
0.0
0.0
0.0
0.0
0.0
0.0
0.0
0.0
0.0
0.0
0.0
0.0
0.0
0.0
0.0
0.0
0.0
0.0
0.0
0.0
0.0
0.0
0.0
0.0
0.0
0.0
0.0
0.0
0.0
0.0
0.0
0.0
0.0
0.0
0.013333333333333336
0.013333333333333336
0.013333333333333336
0.013333333333333336
0.013333333333333336
0.013333333333333336
0.013333333333333336
0.013333333333333336
0.013333333333333336
0.013333333333333336
0.0
0.0
0.0
0.0
0.0
0.0
0.0
0.0
0.0
0.0
0.0
0.0
0.0
0.0
0.0
0.0
0.0
0.0
0.0
0.0
0.0
0.0
0.0
0.0
0.0
0.0
0.0
