# Supplementary material for: Obesity dysregulates feeding-evoked response dynamics in hypothalamic satiety neurons
Source: Sci Rep. 2025 Oct 14;15:35837. doi: 10.1038/s41598-025-19800-2 (PMC12521569; doi:10.1038/s41598-025-19800-2)
Supplement: Supplementary file 8 — Supplementary Material 8. [file 41598_2025_19800_MOESM8_ESM.zip › Supp Fig 3/Supp Fig 3a/Supp Fig 3a/NCD_to_HFD_1st_MPK173_mean_licking_9.csv]

0.0
0.0
0.0
0.0
0.0
0.0
0.0
0.0
0.0
0.018867924528301886
0.018867924528301886
0.03773584905660377
0.03773584905660377
0.03773584905660377
0.03773584905660377
0.03773584905660377
0.03773584905660377
0.03773584905660377
0.03773584905660377
0.018867924528301886
0.018867924528301886
0.0
0.0
0.0
0.0
0.0
0.0
0.0
0.0
0.0
0.0
0.0
0.0
0.0
0.0
0.0
0.0
0.0
0.0
0.0
0.0
0.0
0.0
0.0
0.0
0.018867924528301886
0.018867924528301886
0.03773584905660377
0.056603773584905655
0.056603773584905655
0.056603773584905655
0.056603773584905655
0.056603773584905655
0.056603773584905655
0.056603773584905655
0.03773584905660377
0.03773584905660377
0.03773584905660377
0.018867924528301886
0.018867924528301886
0.018867924528301886
0.018867924528301886
0.018867924528301886
0.018867924528301886
0.03773584905660377
0.03773584905660377
0.03773584905660377
0.018867924528301886
0.018867924528301886
0.018867924528301886
0.018867924528301886
0.018867924528301886
0.018867924528301886
0.018867924528301886
0.0
0.03773584905660377
0.05660377358490566
0.05660377358490566
0.05660377358490566
0.05660377358490566
0.05660377358490566
0.05660377358490566
0.05660377358490566
0.05660377358490566
0.05660377358490566
0.018867924528301886
0.0
0.0
0.0
0.0
0.0
0.0
0.0
0.0
0.0
0.0
0.0
0.0
0.0
0.0
0.0
0.018867924528301886
0.8490566037735848
1.5849056603773586
2.264150943396225
2.9622641509433985
3.660377358490568
4.509433962264151
5.113207547169811
5.811320754716983
6.6037735849056585
7.415094339622643
7.30188679245283
7.396226415094338
7.283018867924529
7.320754716981134
7.339622641509434
7.113207547169811
7.283018867924529
7.150943396226416
6.962264150943399
6.849056603773587
6.60377358490566
6.396226415094338
6.622641509433965
6.509433962264154
6.4905660377358485
6.566037735849058
6.377358490566038
6.6415094339622645
6.867924528301886
6.792452830188676
7.056603773584903
7.188679245283016
7.075471698113205
7.283018867924527
7.358490566037734
7.339622641509433
7.566037735849057
7.358490566037737
7.301886792452832
7.452830188679243
7.39622641509434
7.3584905660377355
7.358490566037732
7.207547169811321
7.169811320754715
7.207547169811319
7.000000000000001
7.132075471698112
7.056603773584905
7.000000000000003
6.905660377358489
6.792452830188679
6.849056603773585
6.849056603773586
6.641509433962264
6.6037735849056585
6.660377358490566
6.396226415094338
6.264150943396222
5.981132075471697
5.886792452830189
5.7735849056603765
5.283018867924527
4.981132075471697
4.735849056603773
4.169811320754716
3.6415094339622636
3.3207547169811304
2.886792452830187
2.6037735849056602
2.188679245283018
1.7924528301886788
1.6226415094339617
1.2641509433962264
1.037735849056604
0.9811320754716981
0.8490566037735848
0.7358490566037734
0.6226415094339622
0.4528301886792453
0.3773584905660377
0.2830188679245283
0.20754716981132074
0.18867924528301885
0.1320754716981132
0.07547169811320754
0.07547169811320754
0.018867924528301886
0.0
0.0
0.0
0.0
0.0
0.0
0.0
0.0
0.0
0.0
0.0
0.0
0.0
0.0
0.0
0.0
0.0
0.0
0.0
0.0
0.0
0.0
0.0
0.0
0.0
0.0
0.0
0.0
0.0
0.0
0.0
0.0
0.0
0.0
0.0
0.0
0.0
0.0
0.0
0.0
0.0
0.0
0.0
0.0
0.0
0.0
0.0
0.0
0.0
0.0
0.0
0.0
0.0
0.0
0.018867924528301886
0.018867924528301886
0.018867924528301886
0.018867924528301886
0.018867924528301886
0.018867924528301886
0.018867924528301886
0.018867924528301886
0.018867924528301886
0.018867924528301886
0.0
0.0
0.0
0.0
0.0
0.0
0.0
0.0
0.0
0.0
0.0
0.0
0.0
0.0
0.0
0.0
0.0
0.0
0.0
0.0
0.0
0.0
0.0
0.0
0.0
0.0
0.0
0.0
0.0
0.0
0.0
0.0
0.0
0.0
0.0
0.0
0.0
0.0
0.0
0.0
0.0
0.0
0.0
0.0
0.0
0.0
0.0
0.0
0.0
0.0
0.0
0.0
0.0
0.0
0.0
0.0
0.0
0.0
0.0
0.0
0.0
0.0
0.0
0.0
0.0
0.0
0.0
0.0
0.0
0.0
0.0
0.0
0.0
0.0
0.0
0.0
0.0
0.0
0.0
0.0
0.0
0.0
0.0
0.0
0.0
0.0
0.0
0.0
0.0
0.0
0.0
0.0
0.0
0.0
0.0
0.0
0.0
0.0
0.0
0.0
0.0
0.0
0.0
0.0
0.0
0.0
0.0
0.0
0.0
0.0
0.0
0.0
0.0
0.0
0.0
0.0
0.0
0.0
0.0
0.0
0.0
0.0
0.0
0.018867924528301886
0.03773584905660377
0.03773584905660377
0.03773584905660377
0.03773584905660377
0.03773584905660377
0.03773584905660377
0.03773584905660377
0.03773584905660377
0.056603773584905655
0.03773584905660377
0.018867924528301886
0.03773584905660377
0.03773584905660377
0.03773584905660377
0.03773584905660377
0.03773584905660377
0.03773584905660377
0.03773584905660377
0.018867924528301886
0.03773584905660377
0.056603773584905655
0.056603773584905655
0.056603773584905655
0.07547169811320754
0.09433962264150943
0.09433962264150943
0.09433962264150943
0.11320754716981131
0.1320754716981132
0.11320754716981131
0.11320754716981131
0.11320754716981131
0.1320754716981132
0.11320754716981131
0.09433962264150943
0.09433962264150943
0.09433962264150943
0.07547169811320754
0.056603773584905655
0.056603773584905655
0.05660377358490566
0.03773584905660377
0.018867924528301886
0.018867924528301886
0.018867924528301886
0.03773584905660377
0.03773584905660377
0.03773584905660377
0.03773584905660377
0.03773584905660377
0.018867924528301886
0.018867924528301886
0.018867924528301886
0.018867924528301886
0.03773584905660377
0.018867924528301886
0.018867924528301886
0.018867924528301886
0.018867924528301886
0.018867924528301886
0.018867924528301886
0.018867924528301886
0.018867924528301886
0.018867924528301886
0.0
0.0
0.0
0.0
0.0
0.0
0.0
0.0
0.0
0.0
0.0
0.0
0.0
0.0
0.0
0.0
0.0
0.0
0.0
0.0
0.0
0.018867924528301886
0.018867924528301886
0.018867924528301886
0.018867924528301886
0.018867924528301886
0.018867924528301886
0.018867924528301886
0.018867924528301886
0.018867924528301886
0.018867924528301886
0.0
0.0
0.0
0.0
0.0
0.0
0.0
0.0
0.0
0.0
0.0
0.0
0.0
0.0
0.0
0.0
0.0
0.0
0.0
0.0
0.0
0.0
0.0
0.0
0.0
0.0
0.0
0.0
0.0
0.07547169811320754
0.1320754716981132
0.18867924528301885
0.2641509433962264
0.33962264150943394
0.3773584905660377
0.43396226415094336
0.49056603773584906
0.5094339622641509
0.5849056603773585
0.6226415094339623
0.6415094339622642
0.6792452830188679
0.660377358490566
0.6037735849056604
0.6226415094339623
0.5849056603773586
0.5849056603773585
0.5660377358490567
0.5094339622641509
0.4339622641509434
0.3773584905660377
0.3018867924528302
0.2641509433962264
0.2641509433962264
0.2452830188679245
0.2641509433962264
0.22641509433962262
0.22641509433962262
0.22641509433962262
0.20754716981132076
0.18867924528301885
0.16981132075471697
0.1509433962264151
0.1320754716981132
0.09433962264150943
0.05660377358490566
0.03773584905660377
0.03773584905660377
0.018867924528301886
0.0
0.018867924528301886
0.03773584905660377
0.056603773584905655
0.056603773584905655
0.07547169811320754
0.09433962264150943
0.11320754716981131
0.1320754716981132
0.1509433962264151
0.1509433962264151
0.1320754716981132
0.11320754716981131
0.09433962264150943
0.09433962264150943
0.07547169811320754
0.056603773584905655
0.03773584905660377
0.018867924528301886
0.0
0.0
0.0
0.0
0.0
0.0
0.0
0.0
0.0
0.0
0.0
0.0
0.0
0.0
0.0
0.0
0.0
0.0
0.0
0.0
0.0
0.0
0.0
0.0
0.0
0.0
0.0
0.0
0.0
0.0
0.0
0.0
0.0
0.0
0.0
0.0
0.0
0.0
0.0
0.0
