# Supplementary material for: Obesity dysregulates feeding-evoked response dynamics in hypothalamic satiety neurons
Source: Sci Rep. 2025 Oct 14;15:35837. doi: 10.1038/s41598-025-19800-2 (PMC12521569; doi:10.1038/s41598-025-19800-2)
Supplement: Supplementary file 8 — Supplementary Material 8. [file 41598_2025_19800_MOESM8_ESM.zip › Supp Fig 3/Supp Fig 3a/Supp Fig 3a/NCD_to_HFD_1st_MPK173_mean_running_10.csv]

0.2434491781728395
0.20480137111111107
0.20225763283950615
0.15738530790123456
0.1576978237037037
0.11860719827160497
0.14324525432098764
0.1366338066666667
0.1397593960493827
0.12243161456790123
0.13057924716049382
0.13413745407407407
0.15199165874074078
0.1256942162962963
0.139193
0.1606093582567901
0.17176999511111113
0.1687880740740741
0.18703078469135803
0.21877753925925927
0.26397724
0.28565397358024686
0.25990906617283965
0.35782027358024693
0.3768026303703704
0.4048336728148148
0.4760228
0.5239392232098766
0.6196017041975308
0.6486717530925925
0.7109908279012347
0.7778312696296295
0.8727454004938273
0.8300221427160493
0.8184489587654322
0.83605082
0.8123055471604937
0.8269757730864198
0.7639062345679011
0.7528023175308642
0.7455051718518518
0.7102855718518517
0.6785079360493829
0.7375779313580246
0.7514722869135803
0.7618831545679012
0.7561715486419752
0.7448255061728395
0.8115929854320987
0.8340308782716048
0.78794042
0.7848377787654321
0.7930952079012348
0.7696811585185186
0.7840127896296296
0.7896252014814814
0.7553226145679013
0.7188792525925928
0.6702877116049382
0.6096031928395061
0.5745555713580248
0.5557724419753086
0.4904631558024692
0.4650544197530863
0.39141695086419753
0.3420669688888889
0.3312741004938272
0.3144718353086419
0.28680689972839507
0.26232747113580246
0.24237716513580249
0.2325022150617284
0.2372348592592593
0.19893569209876544
0.21863914320987654
0.2515304498765432
0.23464343456790127
0.2546789466666667
0.23709893086419756
0.2583012604938272
0.31710247849382717
0.3269055034567901
0.32844899432098773
0.3102575113580247
0.3507953496296296
0.2898581686419754
0.28680475753086415
0.30186703629629624
0.303521493580247
0.3060315622962964
0.27577751259259253
0.24906614123456783
0.268502890617284
0.29832976518518517
0.29971091081481505
0.32212630962962974
0.344119582469136
0.5537006214814815
0.816944191604938
0.9855880409876545
1.0330393165432095
1.10000736345679
1.14780203762963
1.2303685507654325
1.2569746515555558
1.2388935992592596
1.2549878945679014
1.0657498592592591
0.8332219980246914
0.6603367624691356
0.5649126429629631
0.497688073580247
0.3926453449135803
0.25917959034567906
0.19278814204938263
0.17409872046913577
0.16272377333333332
0.13548122197530865
0.12440572886419751
0.10298641827160493
0.10227591925925926
0.11199248691358026
0.10581589851851851
0.09753380244444444
0.11443299999999998
0.1472857024197531
0.13620314592592592
0.1482219308641975
0.15285738395061726
0.15710990666666666
0.13896097308641975
0.12942867456790122
0.1277887513580247
0.12938094024691357
0.12529665160493828
0.08775939604938272
0.09470928740740742
0.08641685456790124
0.09471641037037036
0.09828767530864199
0.09879051407407408
0.09313351876543212
0.0742018538271605
0.06548246666666667
0.0541961659259259
0.07137224543209877
0.0719934160493827
0.07400069654320987
0.061137090123456785
0.0810623175308642
0.09228709167901233
0.12183999728395059
0.17904159530864197
0.2248771340740741
0.293533202962963
0.31918858987654314
0.38695792271604945
0.49030330345679
0.5651689081481481
0.6877995671604936
0.7876609879012344
0.8247617629629627
0.9374727348148147
1.0353342041975306
1.0833227575308642
1.1647273762962964
1.1838239767901233
1.2394642254320987
1.3563998256790124
1.3067874266666664
1.301075637037037
1.3505243738271606
1.3226716750617284
1.293145349358025
1.2951585782716049
1.332867891604938
1.3306250182716048
1.2576930464197533
1.1710002039506178
1.11457272345679
1.087176978271605
1.0256762121481484
0.9362615920987655
0.9048758375308642
0.8233691200000001
0.6761046200000002
0.6118585619753086
0.5453919498765432
0.4662716456790122
0.4506274227160494
0.425719335308642
0.41683862592592585
0.39383962451851867
0.32218617901234564
0.3136171562962963
0.3227940269135803
0.24625520864197536
0.2911934444444444
0.2593569185185185
0.22149192888888888
0.1789092362962963
0.14574182765432098
0.12311442493827161
0.09871101864197532
0.12223039975308642
0.0761990435802469
0.13145061086419754
0.09117115876543211
0.08914969925925927
0.11512842049382715
0.10582086592592592
0.1131602841728395
0.1106838128148148
0.12725287135802468
0.12546560269135804
0.16462948123456791
0.18803907777777776
0.2148531113580247
0.20979342913580246
0.23581432345679013
0.2436914760493827
0.2720927787654321
0.2774349861728395
0.2460802696049382
0.22538967358024695
0.18952089851851847
0.13734245676543208
0.15227634222222222
0.1480120711111111
0.14378185925925926
0.11619767190123458
0.1222021014814815
0.12236777827160493
0.13377973827160491
0.1445955698765432
0.16018098219753088
0.13273176543209875
0.16247890543209875
0.15918569382716047
0.15245438074074075
0.17176330740740742
0.15804620419753085
0.1806778671604938
0.17915667432098767
0.19913502814814815
0.2275357027160494
0.26795016148148143
0.2126377775308642
0.2436819162962963
0.26166735827160487
0.2725796239506173
0.2655472074074074
0.2696654622222222
0.29857906962962966
0.2628823479012345
0.23891780370370366
0.23210974074074073
0.2788969259259259
0.24893114074074077
0.19482380148148143
0.18268266617283951
0.1618250985185185
0.13437582
0.10514459827160495
0.10503239160493827
0.0957791888888889
0.11642802740740743
0.08784915580246913
0.1054039037037037
0.11078726148148146
0.17861438296296295
0.17951005999999997
0.1748630765432099
0.19115399506172842
0.187531632345679
0.17695736592592592
0.15592219827160492
0.15636369703703704
0.13275445012345677
0.13975630098765432
0.10148965679012345
0.11418595975308642
0.12912062246913578
0.12133782172839505
0.12194123283950618
0.1363087096296296
0.14496385530864195
0.15647011679012343
0.18880108765432096
0.1908226318271605
0.2144215138271605
0.20941144765432101
0.21514563950617283
0.19634255555555552
0.18842572370370367
0.19580256049382716
0.19299230641975304
0.1832372175308642
0.14215054395061724
0.12160288271604937
0.11576431580246915
0.11678235827160492
0.13938736790123457
0.16758897802469136
0.15551852567901234
0.17650398350617286
0.18809946814814815
0.22874677308641977
0.27271749925925926
0.2996583204938272
0.31569459802469135
0.3194642111111111
0.33229391604938274
0.33894761506172844
0.357475224691358
0.34343765827160494
0.33128631316049384
0.29867956271604934
0.2935908888888889
0.3142959671604938
0.3183984264197531
0.3246503950617284
0.32475084691358025
0.32872415728395066
0.3308635530864197
0.3463083590123457
0.35100237506172843
0.371252590617284
0.37657377982716045
0.36242080814814814
0.35262191703703705
0.3577525990123457
0.31249922049382717
0.32730178839506174
0.3068427985185186
0.2697720619753086
0.24454146543209873
0.23910798148148146
0.24552612370370366
0.1862765014814815
0.17686628246913583
0.14453530987654317
0.14102839207407405
0.13766856296296295
0.10775625185185185
0.1076932861728395
0.08636836738271604
0.08950033333333332
0.06630755111111111
0.06240473333333333
0.05386452864197531
0.052453027901234565
0.058094508888888896
0.03617107456790123
0.06578219654320987
0.04916056716049383
0.08456065456790124
0.07213444839506172
0.08886221629629629
0.11885491158024686
0.1423581412345679
0.16030370861728396
0.18754021481481484
0.2046519483950617
0.20668869802469136
0.23144761061728397
0.20670031750617282
0.18310088469135805
0.19740917802469138
0.23489340493827157
0.24712185111111107
0.2447702474074075
0.2504024918518518
0.25804599802469136
0.2373680590617284
0.2510781612345679
0.272609787654321
0.30766461742962964
0.304814694074074
0.263758012345679
0.23198934553086417
0.19907467555555555
0.18165416666666667
0.17622337733333335
0.20503803703703707
0.21297683876543208
0.2197811288888889
0.17482390691358027
0.1778585533333333
0.1648566622222222
0.18411002740740745
0.1941222083950617
0.20488072592592588
0.1873049701234568
0.1677355311111111
0.14962894913580246
0.17170939827160495
0.2010939977777778
0.1989701580246914
0.23212118074074078
0.19686738716049385
0.22645826419753085
0.21726683308641975
0.2524499111111111
0.2543697041975309
0.2600903679012345
0.2615123449382716
0.21533736049382715
0.2038422898765432
0.18659321646913582
0.2023615745925926
0.19053755802469133
0.2246447034567901
0.19122371654320988
0.17905566790123456
0.1593258145679012
0.19703997283950614
0.2578704232098766
0.2664965853827161
0.2899396617283951
0.28258586666666674
0.28922954814814816
0.2636412977777778
0.27647507970370383
0.25023543259259257
0.24987684395061727
0.2641160955555555
0.21124087037037043
0.22259723950617286
0.20447705925925924
0.24701024691358028
0.24526104444444444
0.25681520543209874
0.29778221185185183
0.29717859916049383
0.33536707454320996
0.31677596641975314
0.3144203928395061
0.3178831753086419
0.3310966572839507
0.2963443296296296
0.2790210054320988
0.2559531578271605
0.24450083234567904
0.2607610967901235
0.2598013777530864
0.26481410197530864
0.24549582864197536
0.23709871037037036
0.2238704898765432
0.23280200913580248
0.20754147950617283
0.20598761851851852
0.15522019358024688
0.13386996543209878
0.12814798790123458
0.1158622224691358
0.11982024790123454
0.09855576197530867
0.11244559185185186
0.10196624617283952
0.1342010002469136
0.1475868918765432
0.16619841382716044
0.19913827407407403
0.1746335958024691
0.21793806765432103
0.2658544856790124
0.31362484864197526
0.33542267580246915
0.34945591802469134
0.35334952913580253
0.36751015333333337
0.3571034767654321
0.3821155644444445
0.39060375358024696
0.4054169575308642
0.4284173237037037
0.4304716422222222
0.4535818824691358
0.48971403404938263
0.489235742962963
0.46766476074074076
0.48466628666666667
0.49172511851851847
0.47395160987654306
0.4942504264197531
0.49290349654320986
0.5037165777777778
0.4641137086419754
0.45804441259259254
0.48763136592592593
0.5295950414814815
0.5534353056790122
0.5341826792592592
0.5580950488888888
0.540752612345679
0.49253170617283953
0.493884109382716
0.5070002372839506
0.4815757012345679
0.4430517148148148
0.3894592545679013
0.35685014343209875
0.35243658098765435
0.3445172175308642
0.32474552864197526
0.3419818180246913
0.3324137980246914
0.3545861360493827
0.33175420074074063
0.3419670017283951
0.38113214888888886
0.3691396185185184
0.3735119432098765
0.3688167231851851
0.3778395185185186
0.37797782024691357
0.38129609160493827
0.3318834674074074
0.32918405950617285
0.2969093293827161
0.29053999679012354
0.30720931012345676
0.293605825925926
0.28795271135802475
0.2686628735802469
0.2801404691358024
0.2545826372839506
0.27381131358024696
0.2592259772839506
0.26815873753086417
0.26992474839506175
0.23311324765432098
0.25036824962962956
0.26989766938271603
0.2777175703703704
0.2904318834567901
0.2767131113580247
0.2762532454320988
0.30671026916049393
0.3264202844444445
0.32896137728395064
0.3290521906172839
0.32130496740740744
0.32581512888888886
0.32587095728395066
0.28176949876543206
0.3146111237037037
0.3318367785185185
0.29340678691358024
0.27013977701234565
0.28142426716049385
0.31850569209876545
0.3488176150617283
0.374698712345679
0.44562202987654326
0.524356272345679
0.5644553681481482
0.5958120866666665
0.6394078202469136
0.6477032585185186
0.6690523652592594
0.6962426286419754
0.7012370348148149
0.6724999550617282
0.6966261903703702
0.6425427086419754
0.5905212671604938
0.5418707525925924
0.49132876740740744
0.46778145086419765
0.42068872846913585
0.37211918962962964
0.33349297604938277
0.3402822
0.29631517185185186
0.2987664802469136
0.3088681540740741
0.34587235876543215
0.38928658000000005
0.4118712081234566
0.45852688419753074
0.4712476856790124
0.5300742646913579
0.5156899945679012
0.5634009007407409
0.6139857750617284
0.6702703795061727
0.6590370007407408
0.6515876760246914
0.6544553118518519
0.6266186666666668
0.6397802982716049
0.5853683456790123
0.5800991666666665
0.5147570330864198
0.4475242700987654
0.3668264165432099
0.31740195086419754
0.30584168308641974
