# Supplementary material for: Obesity dysregulates feeding-evoked response dynamics in hypothalamic satiety neurons
Source: Sci Rep. 2025 Oct 14;15:35837. doi: 10.1038/s41598-025-19800-2 (PMC12521569; doi:10.1038/s41598-025-19800-2)
Supplement: Supplementary file 8 — Supplementary Material 8. [file 41598_2025_19800_MOESM8_ESM.zip › Supp Fig 3/Supp Fig 3a/Supp Fig 3a/NCD_to_HFD_1st_MPK173_mean_running_11.csv]

5.3237806609302325
5.289680383255814
5.264292119069768
5.14377478
5.067817519534883
5.064644018604651
5.038718054883721
4.9574798004651175
4.844057717906977
4.803533374372094
4.7758681660465125
4.710351142325581
4.684058444651163
4.638158717255814
4.573080325581395
4.423420353162789
4.250188195860465
4.169367103720929
4.0935367869767445
4.025373244651163
4.037373491627907
4.09940746655814
4.158104817674419
4.157753237255813
4.156674521441861
4.197548698093024
4.35224286232558
4.531637446372093
4.647953277674419
4.784560937209303
4.812763923162791
4.8221111693023255
4.780083911627907
4.772420688697674
4.7542842632093025
4.720973331069767
4.6847803744186045
4.644631128790698
4.655821950558139
4.5672819579534885
4.477770172093024
4.437951590232558
4.445803349767441
4.4409534781395354
4.429457426511627
4.5280112096744185
4.564007794511628
4.482319297255813
4.354339783255815
4.210674204604652
4.153774832093024
4.110042715348836
4.010993006046513
3.9208159176744175
3.9126315729767445
3.8621493548837216
3.838883977209302
3.816957577209301
3.9035588790697675
4.077777381395349
4.230674600930232
4.350079885441861
4.439584243255814
4.434436155813954
4.4579610558139535
4.421432890697674
4.316950269302327
4.228206866046512
4.07138559427907
3.8946582445116276
3.652849586418605
3.373762302744186
3.1725081779534876
3.130120515348837
2.9958892491627904
2.8435729004651162
2.751839275674418
2.755423869627907
2.7998502805581396
2.8671220002790703
2.9155180149302327
3.0415241790697674
3.126072586976744
3.133869801395349
3.1093493707441855
3.231856006093023
3.2587573999999995
3.2768948091627905
3.2626234800000007
3.223826577674418
3.2019546093023257
3.1369164093023256
3.090769623255814
3.0254009060418605
3.0299959352558132
2.9369085488372093
2.8216586520465117
2.546050557953488
2.212011419023256
1.987256711674419
1.833828952883721
1.7078410372093027
1.5881697665116277
1.4731543007906973
1.3883389197209304
1.419109281395349
1.4652269232558142
1.660492151023256
1.90633253972093
2.047365148511628
2.0624107005255814
2.1126179990697675
2.158317885348837
2.1703146883255813
2.1711028553953486
2.0730167229302325
1.937526624139535
1.7219224444651162
1.5478313788837208
1.3581786284651163
1.2276610123720932
1.0801829527906979
0.9086332634418602
0.7498009776744184
0.5218583567906976
0.3665129818604651
0.3011172402790698
0.2336599032093023
0.19506489860465118
0.1577963837674419
0.0813829241860465
0.021347806511627907
0.001899406511627907
0.0037493358139534883
0.007404323720930232
0.01455938962790698
0.010518996279069768
0.0056547723720930245
0.01765378590697674
0.013790946046511626
0.012287034930232558
0.02327145074418604
0.015587637209302329
0.03561682465116279
0.05749209395348837
0.07543734325581396
0.08488248093023258
0.10949774325581395
0.1133433488372093
0.12870547074418603
0.14096728409302325
0.15701740423255808
0.16365496372093022
0.1932949028372093
0.2880338293023256
0.4628233906976744
0.6430702460930232
0.8023331944186046
0.968386044372093
1.2181918632558144
1.4540250766511633
1.6725474083720926
1.9283790009302322
2.2119640791162793
2.4650469651162785
2.641374019348837
2.8509370716279077
3.116516400418605
3.413032800465117
3.7005380963255803
3.9257564660465114
4.0784074832558135
4.207848796232558
4.260179281395349
4.340173832093023
4.427907893813954
4.460745176651162
4.459760378697674
4.47026437772093
4.482262233953489
4.570483735348837
4.726273041441861
4.952132520976744
5.11092024883721
5.304303786976743
5.409231692093023
5.476348239999999
5.586880682790698
5.627960802325581
5.672615954232558
5.707979727767443
5.635146628883721
5.566379211627907
5.503228472093023
5.346694834976746
5.258803631627908
5.166507106511629
5.130347286511627
5.054942066511629
4.798029384186046
4.542283572604651
4.4139462312093025
4.264053355348837
4.138384658139534
4.046849823488372
3.9666676956279074
3.8542716558139536
3.6566851028372085
3.5522126283720925
3.581776061302325
3.580691955348837
3.613856923488372
3.6038552209302326
3.5918321093488377
3.574407379488372
3.587846012093024
3.635855846511628
3.7326226154837205
3.8150094502325578
3.827398310697674
3.884415692093023
3.8923453083720916
3.8588149400000002
3.8271744237674414
3.859474346511627
3.7673226772558137
3.6439197339069778
3.493669470697674
3.371836527953489
3.275066976744186
3.1713011255813948
3.039900433488372
2.968224336744186
2.9419764502325583
2.8775937990697673
2.8601265644651166
2.9061978757674414
2.930296895906977
2.8976021460465122
2.86251088
2.857299586046512
2.8767117506511624
2.8599308948837208
2.789320833488372
2.661559353488372
2.5874430000000004
2.548886920418605
2.571932121860465
2.555634899069768
2.597680259534884
2.635455960976744
2.6365351740000005
2.629971400511628
2.6623203938139537
2.7758987390697674
2.8287027990232554
2.7716546353488365
2.707297638604651
2.6921238372093024
2.6206568055813952
2.536013833023256
2.4707501065581394
2.433735711116279
2.3946804516744185
2.327160868372093
2.26733388372093
2.275279379069767
2.2492139395348834
2.2893651441860468
2.312422114232558
2.3045218111627905
2.2736457353488375
2.278549761395348
2.2754467905116282
2.285885476744186
2.287273039069767
2.338387600837209
2.457239439069768
2.493006953023256
2.5476033130232554
2.611144774139535
2.7138398297209303
2.801394017162791
2.8919053348837207
2.9716624837209302
3.0918420166046516
3.13512043255814
3.1282988716279068
3.1646138572093023
3.2309706947441863
3.325681201302325
3.367622750744186
3.3489525083720935
3.3969002874883722
3.396679304186047
3.446186913953488
3.5285278604651165
3.5803662105581395
3.6600768600000007
3.670795530232558
3.666541004651163
3.636101032558139
3.5931787171162783
3.420689337860465
3.2444001399999998
2.968006751441861
2.7483187125581394
2.5775305139534885
2.3793552581860467
2.2413901437209303
2.0643659999534885
1.89651258372093
1.8400032389302325
1.8824597818604656
1.9795676972093026
2.0840867023255814
2.1292450033023256
2.1577591999999997
2.206642566046512
2.220670984511628
2.3262784870232553
2.3995593074418604
2.4293623502790695
2.475332829348837
2.499147426
2.4828735544186045
2.4938786487906976
2.5931931897674416
2.6971540520930235
2.8114629939534885
2.8519597679069766
2.944283061395349
3.008641660976744
2.9862741851162786
3.004701758139535
3.0882804651162794
3.14577488372093
3.078951674418605
3.0528312000000004
3.120929401395349
3.1220565409302328
3.1089625116279076
3.056217844651163
3.0082234288372085
2.8498278570697675
2.8073683013953494
2.7484245330232557
2.7654516753488365
2.7643775539999997
2.662669526511628
2.626271317209302
2.615834978465116
2.61496351627907
2.6316238418604656
2.736854575348837
2.7477137842325585
2.7109970860465116
2.6024215130697677
2.495205260465117
2.4230208604651167
2.3700694125581396
2.271572995813954
2.225502865627907
2.173292272558139
2.092459285534883
2.033419627906977
2.019565441860465
2.016349631023256
1.9150335786511627
1.7947250538604653
1.686479535627907
1.6225524598139538
1.621107296744186
1.7067575167906974
1.8518102725581398
1.9613563669767442
2.0832898027906976
2.262501096744186
2.5277429407441865
2.7751914897674412
3.041516358604651
3.340728572093024
3.5406975679069768
3.647660930232558
3.712015433860465
3.821116178139535
3.8820319055348844
3.8272158830232565
3.719359539767442
3.637969776744185
3.629113627906976
3.611677906976745
3.6256855776744183
3.71284208683721
3.7486611720930227
3.8081910246511637
3.944864483302325
4.169059213023255
4.42475954883721
4.685347875255814
4.818605112837209
4.9480709567441865
5.016544013953489
5.06429846976744
5.2152449800000005
5.351765127441859
5.341408232558139
5.316284178372093
5.376276000000001
5.380209404651162
5.390141719069766
5.411933288930233
5.487365588837209
5.414107674418606
5.3379527162790685
5.193115637209303
5.152110155813954
5.065137345627907
4.911528339534884
4.778517289947443
4.678765567906976
4.55955184
4.4584984458604655
4.429327115906975
4.325952196093024
4.375508924186047
4.409947780465116
4.422348537209302
4.407666520930233
4.339663437209302
4.32272216744186
4.328089255813953
4.269691293023255
4.254907799488372
4.299696579534884
4.146616433023257
3.9972488823255827
3.921473435348837
3.810643487255814
3.751489239069768
3.5901297004186046
3.4289303400000004
3.305905889302325
3.206676972093023
3.0240954873023256
2.985188720837209
2.968526406976744
2.962968986976744
3.028997673953488
3.1350681493023256
3.246044216093023
3.3448985693488367
3.428080474186047
3.488581204000001
3.6123886971627903
3.578768574837209
3.497294991395349
3.4671073073488383
3.431408044372094
3.350606353302326
3.2709475400000008
3.23449758
3.014009572093023
2.892724573023256
2.68435925255814
2.5610968223255814
2.5604419265581395
2.5368077399999995
2.4663525981395344
2.408043348976745
2.4121546023255815
2.461546436744186
2.5372266786046507
2.5365537697674423
2.484082705116279
2.4849825948837214
2.483832402744186
2.4479695766046508
2.437432976744186
2.389955133023256
2.2182915976744186
2.0856570059534882
2.0617429509767438
2.075400091069767
2.114053010976744
2.181088389767442
2.0772099488372096
1.9557585692093022
1.8978744086511623
1.9386390404651161
1.9971327330232553
2.0241919404651156
2.007933320744186
1.9907289115813953
1.9908392804651163
2.046689405116279
2.2053232976744184
2.4413633389302323
2.603125242972093
2.7062024823255824
2.852887141860465
2.9811124102325577
3.07869754372093
3.1831829190697674
3.3319626511627907
3.3032420572093026
3.272541537674419
3.199936126558139
3.191859988372093
3.1729672000000004
3.167444125116279
3.157239909767442
3.15116601255814
3.082570170232558
3.0303355818604656
2.9821681688372093
2.915716505534883
2.882395212930233
2.7753851543255816
2.6724419720930235
2.6041276335348846
2.531710446976744
2.473976253023256
2.43400130883721
2.373649850232558
2.3060239561395353
2.2909686141395347
2.269082399860465
2.2085089581395354
2.194194373023256
2.206057134465116
2.168478916744186
2.1618838139534886
2.194117789767442
2.2004776018139536
2.3040323339534883
2.433915587953489
2.4849772403720927
2.6571965841860465
2.801375940883721
2.9049207469767433
3.0776844613953482
3.2089572805116284
3.2465936511627898
3.3375038891162787
3.4044341572093026
3.4477390306976745
3.5638411660465117
3.586682281860465
3.613964069860465
3.6692882986511632
3.6834040800000007
3.7086992679534885
3.780451465488372
3.8588310614418613
3.859766794837209
3.867295603441861
3.8883498846511633
3.92849706372093
3.9900037055813966
4.0331548069767456
4.058350387488372
4.0965343352558135
4.167181553023256
4.201628148837209
4.261859065581396
4.280063064651163
4.278371929023256
4.2454022069767445
4.208252897674417
4.171519990232557
4.13816371488372
4.038545134418605
3.9028776901860467
3.8593194627441862
3.877171079627908
3.8690871190697678
3.805169359069768
3.726367245116279
3.6694285302325578
3.5455897878139537
3.468605205581395
3.4875970078139527
3.587299264046512
3.6145319186046505
3.5938228772093024
3.5510587161860467
3.561975548372092
3.6238359502325577
3.721848458651162
3.832808201860465
3.9065451767441868
3.959404306976744
4.045656577209303
4.0739873976744185
4.099257889302326
4.126156410697674
4.133491300046511
4.1495827837209305
4.042349823767442
3.9898724883720935
