# Supplementary material for: Obesity dysregulates feeding-evoked response dynamics in hypothalamic satiety neurons
Source: Sci Rep. 2025 Oct 14;15:35837. doi: 10.1038/s41598-025-19800-2 (PMC12521569; doi:10.1038/s41598-025-19800-2)
Supplement: Supplementary file 8 — Supplementary Material 8. [file 41598_2025_19800_MOESM8_ESM.zip › Supp Fig 3/Supp Fig 3a/Supp Fig 3a/NCD_to_HFD_1st_MPK173_mean_running_12.csv]

4.668011906571428
4.823131941771429
5.033077940257142
5.168134240000001
5.266131228571429
5.330314566057142
5.311398215428572
5.347963350000001
5.383886606571429
5.334792364571429
5.2955771134
5.179520794857142
5.0589586393714265
5.028388070857144
5.022111147600001
5.061122028542858
5.190124608542856
5.263518622857141
5.330471173971428
5.435510564257143
5.534684423085714
5.558175973171428
5.535195337914286
5.487569367342857
5.476824988914285
5.438666564314286
5.360439871428573
5.364272024285714
5.373605131142857
5.3680462439714285
5.325460805428572
5.332793958857143
5.403616897142856
5.411262842857141
5.403876401400001
5.379685212285715
5.301542989942857
5.204335121171429
5.177755769999997
5.1624119134000015
5.145568888857142
5.111348608171429
5.030575298685714
4.963673057657142
4.821647154171429
4.7011902865142865
4.6733688213999995
4.60014038914286
4.589453910571429
4.533785913571429
4.545397547314285
4.665626076857144
4.79711031342857
4.9488091108
5.092151974200001
5.189933366857145
5.277980842371429
5.426359341342858
5.4235706745714305
5.497917545742857
5.581640592285714
5.540441621457141
5.496711572171428
5.392427858
5.336853134314286
5.337893954228572
5.311572443685715
5.3200566606
5.388129343171428
5.455068848771427
5.495555264571429
5.5952297571428575
5.616810712285714
5.6646906431428565
5.695271811428573
5.774706406914285
5.763227372
5.735944446000001
5.652186757714288
5.558923597171429
5.502146929714285
5.455247661742858
5.520618912742857
5.549629076514287
5.578825351142859
5.517801988857144
5.564634645171431
5.5153210985714285
5.532160605714286
5.51470490817143
5.5470060122285725
5.593358141399999
5.568585729742857
5.556894503057145
5.473970827714287
5.254921496057145
4.987901014371428
4.527581574600003
4.150823270342858
3.7149740140000014
3.2738514380000003
2.797927441428572
2.4000693071428563
2.049195354571427
1.7854708554571428
1.621166768857143
1.532857915714285
1.7689448694285719
1.846214985542857
1.91641042
1.9749006194571421
2.0450642591428574
2.0512291226
1.999874691714286
1.9881159271714288
1.9842537562285718
1.9488383311428574
1.8734583085714287
1.800213142
1.7718677920000008
1.7179372890857143
1.6466283205999999
1.618326721628571
1.6105398691714283
1.5378554555714286
1.5220188142857145
1.466958774314286
1.3921543152857143
1.374979873171428
1.3548066980000002
1.3473856445142858
1.3493163435714288
1.3445885831714284
1.3048258871428573
1.2863936914285716
1.2611342428571426
1.274766898
1.2866550114571427
1.2549219808857144
1.2177169077142853
1.1369115453714285
1.0866214780285712
0.9940391086000001
0.9749213735428571
0.9269187265999997
0.9204432620857144
0.9086803644857143
0.9040313698857142
0.974264647942857
1.1004933773999999
1.2604959611999997
1.4408571379714288
1.6583721223142864
1.9067825272000005
2.2470251656857148
2.5664916193142853
2.955079316000001
3.347785504
3.745263538314286
4.176694479114286
4.695462504742856
5.120203136114287
5.535433867814286
5.973664618285713
6.372882736057143
6.6865911408
6.8957670019999995
7.124500825714286
7.315383865057142
7.422889557142853
7.5148638065714275
7.668336166485715
7.813661444285715
7.85623925217143
7.928136355228573
8.083671770571428
8.251713108257142
8.383713104285713
8.476465636314286
8.489915364285713
8.475423158314284
8.554335368000002
8.544247759714285
8.576220324771432
8.505192361342855
8.463111823457142
8.429597693457147
8.383522184714286
8.327312445257144
8.342590948571425
8.304594259914289
8.096093985142856
7.9379085121142845
7.853876807457141
7.802751198200001
7.733880984828574
7.681773577971431
7.600538539342855
7.563759578857142
7.554775148485713
7.514417275714287
7.591546355714286
7.631855823714287
7.569573643285717
7.458795734571431
7.345013226000002
7.187611797714286
7.060832771999999
6.90007207
6.7753208402857155
6.659515844600001
6.459071398885714
6.316655972485714
6.231073263142856
6.141426369714285
6.000230404000002
5.872335610857143
5.764258240599999
5.6405106477142875
5.453044371142857
5.296084852
5.2233825847999995
5.160748309714288
5.057717904714287
5.059692101742857
5.070374445971428
5.0690333237142875
5.07920739742857
5.099874513685714
5.125711765428572
5.0943157193142845
5.033878647142857
5.005608739428572
5.008878580599999
4.981071958257143
4.932223869428572
4.9478399530571435
4.913931067142858
4.843894979428571
4.8248035257142865
4.799466994857142
4.7390009514285705
4.67390274
4.605128947142859
4.524156349057144
4.569864752571428
4.5719807133714285
4.539221919142858
4.600805095714286
4.6150885884857145
4.673360999257142
4.718070787714287
4.763744614857142
4.789182742
4.813263096542857
4.744284200857141
4.70818386457143
4.720671206857142
4.587600819428572
4.522671105714285
4.398455276771429
4.3598940108571425
4.298320014485715
4.218852120228571
4.082927120485715
3.9868476014285714
3.9078382813999992
3.8655824824857143
3.866163396799998
3.9028667297142867
3.972679185428572
4.022420411142856
4.0521495817428566
4.132587022971428
4.185081162571429
4.259977169685714
4.304465852857142
4.301035243085715
4.426681949742857
4.449531822857143
4.459819526028572
4.427182063428572
4.417235323514287
4.415314604514287
4.472247409885714
4.529983963200001
4.574723158028571
4.625795831685712
4.540484958857143
4.497086082
4.446626540571429
4.377846396314286
4.314633913342858
4.220970530285714
4.177362605342856
4.115107250285714
4.047474652485715
3.9700886800000004
3.9965222670285714
3.9825126570542873
3.9803545088571437
4.035719090400001
4.054165820285715
4.088942734000001
4.060807684285716
4.022761417714287
3.9629993985714287
3.8587529317142866
3.732926700571428
3.6598570851142846
3.5726244477142846
3.530382402028572
3.4975196848285717
3.491192333142857
3.5459062794285714
3.5595576765714276
3.6005044868571434
3.7189307006
3.800170490885713
3.8485617011428572
3.944146096285714
3.951674602857142
3.900925276571428
3.8381789482857154
3.727952545714286
3.615285768857144
3.4891825391257134
3.3787067351428566
3.255972114857143
3.1389507707714275
3.001688278857143
2.9462904688571427
2.925213985971428
2.8798487863428575
2.859418019428572
2.8772975928571434
2.9099021531428577
2.9018187896857137
2.9162057819999996
2.9311802660000006
2.961320961114286
2.99560166
3.056741197628572
3.125938951142857
3.179015826857144
3.2574502228571425
3.3101389151428573
3.3408866484571424
3.399588567057143
3.4593116734285707
3.5520235099999993
3.5375385088571427
3.5273171302857143
3.525170543685715
3.5337325388571426
3.509923619714285
3.4590752959142854
3.423384986285714
3.3607471714285717
3.3029348457142857
3.1633290822857143
3.0827749519999994
2.9636358767142856
2.8607150999999997
2.73657456
2.6007476591428564
2.5413665072285716
2.5123744614571426
2.461353240857143
2.4065957256285713
2.4451968765714285
2.490124531428571
2.5423637468857145
2.5781467080285716
2.6290202654285713
2.7095288330857143
2.7917381205999994
2.836323882857142
2.881264638000001
2.898982546314286
2.890417538257142
2.8544428722857145
2.8455872965142857
2.8363572208571433
2.804350822571429
2.770828382828571
2.750527069714286
2.755776072571428
2.783615934857143
2.7802642619999993
2.7319953934285706
2.730532225428571
2.729408672628572
2.7794501937142853
2.8623870863428573
2.943863050257143
3.0133458422857142
3.0354648694285724
3.022182811714286
3.0517684804285716
3.150488858028572
3.208176506571429
3.2450899851428567
3.2669822006857148
3.2894015231428577
3.301030431057142
3.323447584857144
3.3228664254571427
3.3850634514285725
3.4616259116857147
3.4518393899999995
3.4989377077428565
3.547527934857142
3.5447850813714283
3.540725404114286
3.6265353802571423
3.6788390148285712
3.739257005714286
3.778871123057143
3.816977529714286
3.8911202177142856
3.978786851428571
4.071061613142857
4.1349391745714295
4.215661394
4.191280546199999
4.201552017828571
4.202809098768571
4.191297808542857
4.222748136285716
4.219847498285714
4.202990667714285
4.199567393142857
4.233315779999999
4.200004529542857
4.1952030268571425
4.234260062285713
4.276484512028572
4.377549482571429
4.458219293999999
4.5545438397628555
4.609508965428573
4.710733309714286
4.812252863971429
4.994231417142857
5.177601857142856
5.257598778285715
5.348692843428571
5.375296467428572
5.3643450610571435
5.373287842571428
5.385226281428572
5.327671346028571
5.23570166457143
5.0722045434285725
4.8955570594285716
4.719294348228573
4.598635925714286
4.586977442285715
4.579532249714286
4.546745950257144
4.511967189714286
4.482957084314284
4.468540138
4.53493226742857
4.6231709991142855
4.692316998285714
4.770312204485715
4.777680892028572
4.754805650285714
4.719187151400001
4.667335467428572
4.672531513142857
4.694236676285713
4.696071290571429
4.674375767342859
4.684255349885714
4.62834183657143
4.531659258
4.510669750000001
4.5399847200000005
4.578457191428572
4.552904573171429
4.517648071314285
4.4830891019142864
4.426350972571428
4.370583495142857
4.341700988257143
4.333130590571429
4.271869207142857
4.147371672542857
4.019811294285714
4.004021242857142
3.9636213570857146
3.8825197414285704
3.911366959342858
3.9307489967714297
3.937576390571428
4.005435454285715
4.075267462857142
4.120594554857142
4.177367524200001
4.1980029994571435
4.307959909714286
4.416808268857143
4.4152902774285705
4.42469055
4.429712741142856
4.4292752565999995
4.439657818485713
4.46389042457143
4.444383364857143
4.421549932800001
4.342840896000001
4.271062475428571
4.229586608
4.205026341714286
4.155335661114285
4.059146188000001
3.9897991600000005
3.9454768977714285
3.8667498365714272
3.756241694571429
3.659998419885715
3.5691455990857146
3.557427481971428
3.505714560285714
3.522936838285715
3.5417048800285715
3.6171561173428564
3.747434594228572
3.861765655714284
3.9838588811142848
4.0788189714285705
4.148637946
4.175536433999999
4.187362711428571
4.217769436228571
4.307296048571427
4.32233405517143
4.263348004142857
4.297787031714285
4.329993015485715
4.364161286571428
4.403020683028572
4.4148004864857135
4.461398842228571
4.432543220857142
4.3410648182000005
4.250914327114286
4.193585862
4.156828909742857
4.180746260857144
4.196896192514285
4.2822957214285715
4.340926204257144
4.373853707428571
4.4736811476285725
4.550863415628572
4.597574412571428
4.751603712257144
4.780678016857142
4.790985018571428
4.766670848571428
4.660317939457142
4.6277639092
4.605014031114286
4.52694738457143
4.492892832885715
4.485546680571431
4.387412489857144
4.3510655320285725
4.2709896548857165
4.228162291714285
4.2040591651428585
4.145121179171429
4.121895871428572
4.19589557082857
4.2010437334285715
4.194146297742857
4.200303501342856
4.185429472571427
4.199311384857142
4.219657333222856
4.249185352114286
4.313046925714287
4.423127386200001
4.4115800768857145
4.498201926542857
4.510894627142857
4.508773970857143
4.557743738571429
4.602791308285714
4.664959462857141
4.7493231116857135
4.782548185428573
4.816441064885715
4.883779818028572
4.849643269714284
4.92850092
5.018551142857143
