# Supplementary material for: Obesity dysregulates feeding-evoked response dynamics in hypothalamic satiety neurons
Source: Sci Rep. 2025 Oct 14;15:35837. doi: 10.1038/s41598-025-19800-2 (PMC12521569; doi:10.1038/s41598-025-19800-2)
Supplement: Supplementary file 8 — Supplementary Material 8. [file 41598_2025_19800_MOESM8_ESM.zip › Supp Fig 3/Supp Fig 3a/Supp Fig 3a/NCD_to_HFD_1st_MPK173_mean_running_13.csv]

2.446981422311689
2.470639101558442
2.4517276784935067
2.4616555384415584
2.44646721090909
2.43806589109091
2.4356874031428575
2.4220589727532476
2.385352478961039
2.3106203936363636
2.213452528753247
2.12247104625974
2.1452779836623375
2.2075159584415576
2.2619414475324673
2.2776308574025985
2.3034042402597406
2.3121274815584414
2.3367728615844157
2.4267366831168835
2.5330550472987015
2.5914190394805194
2.5801929566233768
2.5300534332467537
2.4840069871948054
2.4405761407792204
2.401680097662338
2.365962943376623
2.332230903116883
2.2806571987012996
2.2242346781818183
2.221059405922079
2.2503953285974028
2.2541444683636365
2.26605955787013
2.3193632913246756
2.3798815128831174
2.4854920683376625
2.618402322337663
2.7596157279480518
2.8708824103116886
2.955220946753247
3.022116866727272
3.1047734430909077
3.2107109440519483
3.312157587792208
3.3912863054025983
3.425366726493506
3.4190316241558443
3.4160856537662334
3.4075209044415584
3.396290039220779
3.3898000665454546
3.3908366041818176
3.3446069039220783
3.2915195355844156
3.2588799512727276
3.206572758987013
3.1317745214025963
3.0556777724415585
3.0293847301298684
2.992926369428572
2.9513882231428585
2.9099920701298707
2.897394736883116
2.8691162355324678
2.811623247532468
2.8171807912207787
2.8475583375064946
2.8814593410649345
2.9147862271948046
2.979290184909091
3.007108698441559
3.0464316041558446
3.079306800051948
3.1254418217662336
3.113650213844156
3.046313481532468
3.014209516103896
2.9536245501298697
2.8630047600519486
2.7461713507012986
2.706572833038961
2.6477811184675324
2.5911162810129866
2.5073604882337657
2.4878705641558434
2.4801129
2.4970881872727277
2.524211116077922
2.522918822077922
2.5325444080519475
2.4819888705194795
2.450846444337663
2.427116621038962
2.4039350507272728
2.230152176493507
2.178327291142858
2.1160662280779214
2.106964332727274
2.2079298207792215
2.356941823896104
2.6167603298701296
2.8615367090909096
3.0901035584415597
3.2853791664935073
3.610013632467534
3.7589706909090923
3.969979376623374
3.983608568831169
3.9030199766233764
3.7775671948051928
3.591943194805195
3.367362155844155
3.1825010129870126
3.003169844155844
2.8597084675324673
2.6941262909090917
2.5093368013506487
2.4045749083636365
2.2460501867532474
2.1349315093506496
1.9798717579220786
1.921428180987013
1.7739274651948054
1.6989054291688315
1.5785212314805195
1.4850910073766235
1.356150269662338
1.277659969064935
1.215541817844156
1.0824701930129865
0.9829918898961041
0.8331971109350649
0.7762360385194805
0.7086259046753246
0.6422179948311688
0.602096933012987
0.5356764514805195
0.4743777941038961
0.43093805667532464
0.43384840028571425
0.41807178885714275
0.40592171574025976
0.3870541603636363
0.39663974906493504
0.37892282458701304
0.35983349277922083
0.3757395150909091
0.41566009779220775
0.5016505836363635
0.5803590517922078
0.652129216935065
0.7442908655584413
0.8694146269350649
1.0117363102337666
1.2372074543376625
1.5166198607012982
1.8414053625194815
2.2351351576623375
2.6116816470129867
3.0733098696103887
3.6398970821298673
4.239052512727272
4.8335547963896115
5.4992282950649365
6.178805233324677
6.733338193506494
7.270674296363633
7.780465567272726
8.231909187792208
8.744280370129873
9.168759493506494
9.651128433766235
10.070532575844156
10.362403915844158
10.542747505974031
10.769256655324677
10.890960812727272
10.88643430828571
10.896391613766236
10.726375205974024
10.635149240259738
10.403146329116884
10.135799626285712
9.833289472987012
9.631892964935064
9.343343356363642
9.072117951688314
8.792445387012986
8.582973955584418
8.372541891688313
8.144725781038959
8.026763842259742
7.852079029090909
7.732947946727277
7.537946627012985
7.472889808000002
7.432364489584414
7.446917631766236
7.44070157379221
7.424735977922078
7.33219770335065
7.240678374542856
7.143926855376622
7.014523966935064
6.966680970649348
6.88547034251948
6.7547549768051915
6.605393946389612
6.442277726363634
6.354796808623377
6.262522382233766
6.098437683766235
5.997039845714286
5.852853203116883
5.638434198493508
5.469521273766234
5.289752812207792
5.148531849610389
5.034728633766234
4.943013895610392
4.86511313948052
4.809493441532467
4.748691529610388
4.67471210109091
4.649738285116882
4.6732759033766245
4.754153504623377
4.7268961741558435
4.690123127792207
4.637809435064934
4.5969825449610395
4.52163055948052
4.476778217922077
4.420931216363635
4.361544381038962
4.264463104935065
4.129720303636363
4.088805455844156
4.001118133766234
3.8397354720779218
3.647633151168829
3.500241978181818
3.3471761249350642
3.251624980987013
3.1932641315844155
3.0766506036363643
3.021467009792208
2.8912777787272725
2.8439217474545457
2.8237578424415584
2.8673184799480524
2.8781937971428575
2.848145914493507
2.8103903893506486
2.7746997179220787
2.7686516361038964
2.7226349472987006
2.7142220280519487
2.653743355584415
2.6718992064935065
2.643419499662338
2.5836191088051956
2.552777958207792
2.540603844597402
2.524950075610389
2.51086163012987
2.5036504555064933
2.459854736129871
2.427440579506494
2.3345715963636366
2.264383902727273
2.219957525454545
2.156869986285715
2.08039409012987
1.9734190753246752
1.8653277491168831
1.7726042276103895
1.6911730950649346
1.607110147532468
1.546592549012987
1.4740962888311688
1.436175622103896
1.4572515761558444
1.470836485714286
1.5567367485974022
1.6804504040000001
1.7646979792207795
1.8947705294025978
2.0287113849350646
2.128977373766234
2.277133446
2.375421729350649
2.4329890638961036
2.4808364324935064
2.4527965874545457
2.4060639690909085
2.3646634366233776
2.3100329836363636
2.2525584636363636
2.2537778103896096
2.251647301818182
2.267582607532467
2.267005404935065
2.306758078857143
2.368202173272728
2.3756908231168827
2.4347897548051947
2.4563198961038957
2.4859321504935066
2.5118559607792212
2.514249714285715
2.4805789272727266
2.4793045584415583
2.414714368831169
2.354446266
2.300344266545454
2.23089404974026
2.1958781283376614
2.1495633836623376
2.0798010968831164
2.0041208719480514
1.978381557662338
1.9197839931688312
1.8720789997402594
1.8230265488051947
1.8069181880000003
1.7733737197662343
1.7483956449350646
1.7378040267532464
1.7752056758545456
1.808228075324675
1.83858175251948
1.8958960638961044
1.98026641425974
2.0340404765974025
2.089152012727273
2.169402814545454
2.2231008472987015
2.263183333246754
2.2406161922597407
2.2403014987012986
2.20822086
2.1703749631688307
2.185946085168831
2.277845190675325
2.378233030909091
2.3860889454545453
2.4038718836363633
2.4535633028831167
2.515622797402597
2.5012381787012985
2.508357276623377
2.535730802597403
2.5110455688311686
2.4176665410389617
2.284901884935064
2.258807461558441
2.223713189636364
2.1962650984415584
2.173441200805195
2.1973708329870125
2.2394413709090912
2.2568040646753245
2.2951339218181817
2.3557730094025975
2.4139285754285718
2.4690162594285714
2.5427675602597404
2.6361784901298693
2.711928276415585
2.768543117922078
2.799425515064936
2.848357083116883
2.842194813974026
2.883155282883117
2.961117053792208
2.994969468545455
2.9985656875844153
2.9945532724415584
3.004561242597403
3.0329390858441556
3.0778681431168833
3.1250383727272726
3.226296256363636
3.353736519220779
3.473918788337663
3.5463481631168836
3.6638922407792216
3.732896688051947
3.794745387012987
3.8229217475324675
3.8479477805194797
3.906039021298701
3.920013934311688
3.8893951737662333
3.8499768932727267
3.833144810571428
3.7932346514545463
3.785511138415585
3.7809026851948047
3.780989236883117
3.8014540976623366
3.7605176756363634
3.779016208051948
3.816066154467532
3.794019884961039
3.8118170778441547
3.825750980779221
3.7870932062337666
3.7884517797402597
3.7883293109090914
3.7631493527532474
3.758541458181819
3.6965281483116894
3.5779843958441555
3.5282485194805195
3.4473354987012987
3.3415515172207786
3.3485601067532462
3.3608699991168836
3.362754966987013
3.4074439332467525
3.447709210623376
3.4848131460493508
3.6341214085714277
3.7445069620779226
3.8433469851948057
4.017327351974027
4.102709562597403
4.148119606155845
4.182413108311688
4.164995868051948
4.160040558701298
4.167869773246754
4.028519905974026
3.9526379093506496
3.923539712233766
3.8541632116883116
3.811126653506493
3.744767733506493
3.7640422815324674
3.798931821558441
3.7547673673246758
3.7537885905714283
3.796609995090909
3.818323002597403
3.847180254571429
3.826782531324675
3.8431055394805194
3.8213846576883137
3.8123242903896104
3.7679253381818176
3.7521504267532477
3.775753996623377
3.805448715818181
3.7872591310129864
3.7642441174025976
3.811684367974027
3.7873311945454553
3.82033826051948
3.7972702857142866
3.7568212285454545
3.74714385948052
3.6820437662337673
3.6638196890909085
3.5963947168831165
3.5558166150649355
3.5090197584415583
3.4872891226493508
3.495333687792208
3.5288145446753236
3.6235828376623376
3.693055006285715
3.7980297516103896
3.8693594664935063
3.973629108597402
4.036378803896104
4.10278361212987
4.163537541038962
4.141687562077921
4.091474197971428
4.048335367792209
3.99349010322078
3.8791421800000006
3.7839671090389615
3.710926735584415
3.5780391815584416
3.5050745272727277
3.4864090823376617
3.497750736623377
3.579568479064935
3.6382318124675312
3.7088248493506493
3.882564314285714
3.9877285584415576
4.091441033792209
4.2765662644155835
4.378824396051949
4.41423535781818
4.458919503896103
4.462156430103897
4.453171739766233
4.477798837064936
4.41341803587013
4.400374166233767
4.34429505896104
4.267750042857143
4.29848080625974
4.303959799766234
4.285995545896104
4.237129910649351
4.230715718961039
4.196161131454544
4.178337855064934
4.091745527584415
4.05131559251948
3.9933030909090905
3.89120694961039
3.829564362363637
3.7578625092987004
3.7579970416103894
3.758479858675325
3.732191272857144
3.7579134769870124
3.819462725428571
3.8902263740259744
3.925609058441559
3.8946643571428567
3.844160953194805
3.7937684327532466
3.759723311974028
3.6691316750649343
3.5822929140259747
3.4642712607792205
3.320704862831169
3.1887725574805197
3.126977517714285
3.0871316618181828
3.1051415303896097
3.1427687776623374
3.094348116207793
3.097184713428572
3.1099598667792203
3.1214875681298704
3.16738790664935
3.1723037612727274
3.1753989595064938
3.2212855223376624
3.27320975012987
3.261441688181818
3.3240925976883124
3.3843302816103886
3.4278565355844153
3.45612171612987
3.4574963719480527
3.4797673333506487
3.5180940846753237
3.566883474805195
3.5400924031168826
3.558386313792207
3.6199060566493513
3.664022318623376
3.6874407775844165
3.697720198961039
3.6712376049350635
3.673286624415587
3.6742467358701303
3.5606549618441563
3.499036496103896
3.4681812724415586
3.3838126451948054
3.2635026722337668
3.1241521602597397
3.0856629438961045
3.054386352103896
2.9655169734805193
2.8909009122077913
2.9135590651948053
2.9728084428571426
2.961384336675325
2.9247452482025977
2.9057721438701303
2.9208765145454545
2.870745381298702
2.857576031948052
2.8567595463896107
2.8256452875324674
2.7875180257142853
2.7163701600000003
2.662602245012987
2.631892340493507
2.617561057376623
2.60894794335065
2.547797854025975
2.5007688657142855
2.508866348051948
2.512132599662338
2.467214490285715
2.454737393636364
