# Supplementary material for: Obesity dysregulates feeding-evoked response dynamics in hypothalamic satiety neurons
Source: Sci Rep. 2025 Oct 14;15:35837. doi: 10.1038/s41598-025-19800-2 (PMC12521569; doi:10.1038/s41598-025-19800-2)
Supplement: Supplementary file 8 — Supplementary Material 8. [file 41598_2025_19800_MOESM8_ESM.zip › Supp Fig 3/Supp Fig 3a/Supp Fig 3a/NCD_to_HFD_1st_MPK173_mean_running_14.csv]

3.0512776164259705
3.089412250333432
3.10924330267403
3.0967544451868654
3.1124674315137315
3.1532584397564185
3.1652490922388066
3.1884541641791033
3.1621178058089554
3.1903168783946256
3.2126299222045374
3.213314364493733
3.1513534934597915
3.1625317178086574
3.127535798157015
3.220721294613731
3.196733388688956
3.1927838688020294
3.1610358007468653
3.1500742471104486
3.1226446326769843
3.133801796206269
3.121790175952328
3.1152473347217926
3.1340196761928354
3.159760580237314
3.1067025435704476
3.0829278026984466
3.1021253355041787
3.168056098816059
3.207270196942478
3.2921341917038807
3.2629548663582097
3.3189127481495517
3.3234752079504473
3.4094835210654617
3.490665832224179
3.583326630328358
3.681231526119402
3.7887865959104485
3.830966317096717
3.915161940122985
4.032651238450151
4.175211553620597
4.331211798762091
4.442166139659104
4.512795058891343
4.667355880026865
4.767061024417909
4.8817721823287465
4.969648104046866
5.080728773952836
5.190259022829255
5.255805312722389
5.326536147352241
5.386155427223881
5.447399408089524
5.571677232502688
5.66802620725985
5.7585832667544175
5.7854684032835815
5.820650738194625
5.930242764041583
6.012349594202985
6.013317306955223
6.052339434328357
6.0589166068656715
6.148998644776118
6.18109866892776
6.205439820187252
6.281134797552539
6.25046266154328
6.243870442268655
6.236120074985076
6.221926311791046
6.165546181682687
6.139048033378507
6.134640034844775
6.129852989224478
6.08332219075442
6.05150893811851
5.97995396306024
5.908803765616718
5.89747763896418
5.812734924474628
5.730822361522389
5.669320398238807
5.565340446847763
5.540388940874627
5.516300014364268
5.539017935286268
5.513112272277314
5.522737535719402
5.477142020925374
5.458364696537314
5.412515853005343
5.444787795791314
5.465041155610239
5.534432633156716
5.611308439013433
5.668199808560567
5.6976836137585085
5.710403980391135
5.7477571206507445
5.8224496258957315
5.798753011381791
5.788089705239105
5.745967295443614
5.741677815614326
5.73811037620597
5.732894876722389
5.68289843295821
5.605912768608955
5.5207354753492535
5.407046567715521
5.3163932487046885
5.163382070841493
5.027413364513432
4.945705753881193
4.903162936849252
4.821521633740775
4.746443916033702
4.713229382086357
4.688360198042091
4.630166673571343
4.565500393465346
4.515879057149255
4.529078559230836
4.549407548263583
4.613679046776118
4.670436181373134
4.739808382050596
4.867926964109553
4.965722106820896
5.048989212621789
5.163472715913432
5.292668552431045
5.414988414932239
5.544873901131343
5.617514032666569
5.683109824545165
5.779126275214625
5.89828677455821
6.068665864987461
6.139984475177908
6.168977723244778
6.168795115799997
6.2006441352238815
6.223764245582087
6.228719329671642
6.222379503554329
6.150275192887165
6.070973598022389
5.954730529065673
5.838940553178208
5.744388400941701
5.646121369552239
5.555378363492538
5.48440736119403
5.35225774925373
5.241039631641793
5.168030011343284
5.09416206208955
5.028687939223882
4.953827178447762
4.785359820662777
4.656561888504479
4.60285325930209
4.595002151728328
4.483906479692537
4.450931794500387
4.41654262629791
4.405316587568658
4.378650894332209
4.397750237105851
4.3912658720603
4.395023951546121
4.311810995405972
4.2953413463403
4.202480935375225
4.204263230235822
4.165089802053731
4.142160162317014
4.132708232289523
4.091742353340598
4.018942201818209
4.063895508111045
4.0774254693298495
4.0281189500985075
4.020046794835821
3.9628851606513433
3.867366648788656
3.8189670495322394
3.765504298119702
3.7207176085999993
3.70284215759582
3.702806970939702
3.6432581082044777
3.654527023905343
3.616520491140598
3.587841125276716
3.586866804421493
3.5775308730253723
3.558324965533433
3.5263768632459707
3.515525120816716
3.5245117917086572
3.520928179904776
3.5558947390352245
3.502733309182386
3.476134553790835
3.42526942669791
3.4307556393552243
3.448795198567165
3.4375757382985084
3.451376657307164
3.4820239133194026
3.469147349471641
3.4664816354328356
3.4839358683582087
3.451649662957314
3.476536479752836
3.448832452440298
3.464207421672238
3.473465799734626
3.529970022261731
3.647330612381492
3.776265625730388
3.9128236852268654
3.9579991453026864
4.030264539526269
4.107234380797612
4.226505787409553
4.319142267298805
4.43714865904776
4.484713552208956
4.582542166268657
4.711689312538448
4.820702213102686
4.893616318285105
4.98142876146
5.014240619982387
5.049833895149552
5.020644056242686
5.02789979257612
4.984591806632927
5.020753960851941
5.049472837827462
5.038396128848957
4.9991410797079405
4.98384171393015
5.022800839713433
5.107222524367165
5.15426195817
5.161053355522389
5.202942755223881
5.215727789432836
5.2348164482023885
5.208726309338807
5.172847671404479
5.163741975440297
5.180907898244777
5.220314437080598
5.246054825671643
5.234466158507463
5.254754503618
5.300074985749252
5.338972742294029
5.333861224868659
5.274690205154331
5.28557738566597
5.225365206971939
5.2623305309105355
5.328505386325672
5.340927376856479
5.401279834295223
5.4661844244176105
5.478564221130178
5.451273625115493
5.3376134279743
5.260849244353704
5.181325653680596
5.1043469880653705
5.02981934196209
4.942393335656716
4.863506457518895
4.833208327859104
4.7383764152086565
4.714207272942685
4.637926613416716
4.594667217185075
4.5145680897820615
4.514091038124566
4.494137214067762
4.486617292609225
4.533879021490448
4.668619765665672
4.745658912558806
4.815278060284926
4.888317356988059
4.934944487132837
5.022880717346269
5.064161641441193
5.079931420772239
5.132080262819402
5.19430897252
5.172402467611941
5.227512223465672
5.2299274327886565
5.226238354285671
5.2308137869851645
5.241302964687162
5.166044431256716
5.030748372817015
4.971412168643494
4.959451758755522
4.931809132299999
4.942767083082627
4.910646953396118
4.885923761295136
4.862580579700865
4.801184583289791
4.732797073388356
4.711816235090149
4.6582961475765075
4.627003108411344
4.593259405062984
4.567960447883672
4.574459618952538
4.637661323154599
4.666576520394121
4.772402778038808
4.784584546581729
4.875316623678209
4.889466035853524
4.961515083431641
5.032551808893232
5.123413109591942
5.23383660232418
5.320172512746564
5.37743961417433
5.459281816537313
5.5320286634014915
5.63084437404179
5.674473231063672
5.638473653167285
5.683507328113431
5.7219555504970145
5.656790090892836
5.55668413532215
5.46699499999815
5.403561805356719
5.322173282047403
5.244474592179103
5.092442213197016
4.98943135880597
4.8404677336119395
4.736937622686567
4.678744696650746
4.53062362038209
4.471358855486568
4.375411488253703
4.351956754693432
4.2360609144599985
4.182026917511135
4.081835229283462
4.091854349316718
4.020429645279104
3.92790017916418
3.8477648333701486
3.758493712898506
3.664861452925374
3.633856474074626
3.5793823449754942
3.5254548186077614
3.437936609070448
3.377415056866269
3.3247767398023873
3.292502886567164
3.232935210059702
3.2018507157970153
3.144964267059553
3.1014639488116416
3.020888054975523
2.988387097965672
3.0170343475930146
2.9925184168298506
3.0366923855934322
3.100441196173134
3.1617310489322388
3.2113842643503885
3.2009253467444774
3.2363697042996424
3.262280891731343
3.2629360205970155
3.256431315349255
3.2404926446686564
3.2242187142931344
3.2681557178626566
3.3364174719492543
3.4042958953493434
3.3787796718775818
3.3947287338940306
3.412609830853732
3.411163282197014
3.409187337366865
3.376864506090149
3.3368113520829854
3.27612889423403
3.275153157574717
3.2858353892200007
3.2856092344274628
3.3099602825904477
3.3348893839946268
3.335871471665374
3.304154133456805
3.2905419728220897
3.30418850128388
3.3188016514916416
3.340793905372836
3.3414470301943275
3.377387637020299
3.4176850438626865
3.5606374196119397
3.684963238785075
3.7829249835802976
3.871569315346268
3.9675331822704485
4.073170606307463
4.181962617113434
4.3148968247182085
4.425496314620896
4.5643748847528345
4.680668286182657
4.774512931882389
4.883259177407373
4.962388463964179
5.0711370238
5.148506001552239
5.219270605701491
5.315906929902089
5.310546018260299
5.35238990455373
5.359232321823582
5.37195278611979
5.372085122316418
5.367511802390745
5.393888108208954
5.425236634149253
5.442853718495524
5.430996846373731
5.4907153847749255
5.50409820713194
5.5388674861047775
5.559673830540299
5.592596587134331
5.567206886567166
5.565155121880598
5.638288234448358
5.702818514635523
5.747983712917551
5.766213389938506
5.82698492176233
5.845180693462687
5.86650481671642
5.909349094955224
5.9131599871414915
5.947684135495909
5.920220284452238
5.937525711711851
5.902573855149642
5.83669248283582
5.852440332611343
5.854276952068656
5.814257799487163
5.786512805543074
5.754451112185937
5.766568736338807
5.719910225892537
5.770360517077612
5.743245640119402
5.671544900731345
5.595028279772777
5.561497195665074
5.551060202902627
5.468063404968657
5.47503263937
5.463356218819701
5.5014063868805945
5.421597877061433
5.399377658417911
5.356480349928211
5.311753805525972
5.25208964057612
5.209846627247761
5.2126155422983
5.173249664564775
5.21011850287585
5.297802463454925
5.341106406320926
5.416110399059104
5.443401191215223
5.540459408798805
5.521669914962985
5.546564825571044
5.616911851427253
5.681045455740298
5.685240544735227
5.769077737685373
5.818164266850837
5.914418616874626
5.910528124647761
6.012367644726267
6.011227517829552
6.0127517856838795
6.032432827319404
5.983949460645374
5.920125097215761
5.932800330516419
5.920365653726864
5.996848035757045
6.046054957284715
6.0484206840046575
6.033595417309253
6.107124321775821
6.128176591442688
6.11845762568209
6.04799930158209
6.034568109402985
6.002410026564179
6.052612669438806
6.046113941388064
6.04340948789015
6.1048159946044445
6.169253076266447
6.22307032648985
6.236263684400598
6.203319105880596
6.193940382686569
6.184785812238805
6.202834483582089
6.160002498507462
6.1921611761193995
6.210234086567164
6.296886387164178
6.291672985522388
6.231357162626866
6.2096783581194
6.184219035820896
6.138844906859701
6.066016281378803
5.950701634143879
5.818905117910179
5.760238899922087
5.720412378909223
5.602826344711639
5.5122781296579095
5.420892508588657
5.312493017103582
5.211269647974297
5.072394344602984
4.985427895527761
4.9288875685871645
4.911053267674595
4.813992301761195
4.751759652808058
4.758439255573731
4.7298609353
4.724112334716716
4.650310385231343
4.602369040239193
4.5869099662686565
4.601489332537315
4.610587649462686
4.553849588716417
4.503112032608357
4.482904461113432
4.432893473298508
4.402383464808955
4.296118776424179
4.205913210397015
4.151975291136718
4.032505823080597
3.9140212648065673
3.8141445142350134
3.735587715564239
3.6750711991244787
3.6142699279352235
3.4791627337850755
3.3862070951543277
3.329624626319164
3.2889617216653737
3.241982635100597
3.2182646467020892
3.1622060897582096
3.098754600387761
3.0411800028274616
2.9803470825999994
2.9331870974522394
2.915321016821552
2.947987882089552
