# Supplementary material for: Obesity dysregulates feeding-evoked response dynamics in hypothalamic satiety neurons
Source: Sci Rep. 2025 Oct 14;15:35837. doi: 10.1038/s41598-025-19800-2 (PMC12521569; doi:10.1038/s41598-025-19800-2)
Supplement: Supplementary file 8 — Supplementary Material 8. [file 41598_2025_19800_MOESM8_ESM.zip › Supp Fig 3/Supp Fig 3a/Supp Fig 3a/NCD_to_HFD_1st_MPK173_mean_running_15.csv]

6.287126542298848
6.367795285057472
6.470523793103448
6.52925222229885
6.558678425287357
6.597451042528736
6.599784848505747
6.565538675609195
6.543007789448279
6.6575848224597705
6.72345395905747
6.722394991954025
6.732758873563219
6.747868170114942
6.718918928528738
6.743920772000001
6.727088529931036
6.663808446597702
6.630798900229884
6.509862783379309
6.346413311770112
6.298561733793105
6.269226877034482
6.241758346666668
6.175576026068969
6.070308354873563
6.097407803011495
6.0991830356321834
6.026529243448276
5.938672520459768
5.8845825965977
5.814018480022989
5.737863587126438
5.700689999540232
5.6936418152643675
5.695929650574713
5.559650758850574
5.515359719218389
5.531887853563217
5.591565440712643
5.664212719747126
5.690856910482757
5.650939583908045
5.594821065264367
5.55145220002299
5.4924835567816075
5.565072021195402
5.64767882597701
5.691175875793102
5.672412659770114
5.722980851494251
5.756092896
5.826660732643678
5.8820113206896565
5.91565022045977
5.969314971494253
5.904535080459768
5.768461729218389
5.707430996781609
5.660235647356321
5.532280330551722
5.482590089126436
5.4305591765977015
5.391812401770114
5.344266092022988
5.376014652091954
5.517237137701149
5.585180254252875
5.6080303436091965
5.593205550804597
5.64458602275862
5.622678411333334
5.585724968505745
5.614445042551723
5.624478360459771
5.585580680390805
5.494488748022989
5.428407298850574
5.41734059816092
5.49563480305747
5.57174380910345
5.666735225540228
5.799291256091951
5.809239853586207
5.904468902988506
5.9957529248275865
6.057648536574711
6.1346535119310355
6.16571813908046
6.1922129924137925
6.199543831724138
6.1745222770114925
6.144110863080459
6.210899604896548
6.209944875491954
5.927452206942529
5.6562806009195405
5.655490208045976
5.58184794482759
5.401160482758622
5.3228299080459776
5.3902328965517246
5.448874298850575
5.422055540229886
5.396359471264368
5.602273770114942
5.739341310344828
5.62585577011494
5.50758200689655
5.3874871034482785
5.086083977011494
4.608947411494251
4.017031241379311
3.4789320793103466
2.948543963908046
2.4500160496551726
1.978930832183908
1.5543180466666666
1.1618171643678161
0.8898074171954028
0.6712666981609196
0.4948448808965519
0.4517883296321842
0.39808655995402303
0.33222887222988495
0.287664466045977
0.2722761838850574
0.23103124101149422
0.22386385195402297
0.22351701779310346
0.22082647337931036
0.22693879462068967
0.22805061910344832
0.23611792160919542
0.26322498896551727
0.2764794721379311
0.27715618068965514
0.30690523887356325
0.31360917705747127
0.31047740413793107
0.30330275337931034
0.3100570455862069
0.29877424990804596
0.29783888898850575
0.3154977432413793
0.35413166636781607
0.352984834551724
0.33468343199999995
0.3716190182758621
0.39655916887356324
0.4637838489425286
0.5350209551264368
0.7086266823655172
0.9022361224137929
1.138341666342529
1.465185018643678
1.956079950735632
2.5679868152643683
3.2809682988505746
4.08312795034483
4.936536870505748
5.808231679310347
6.610132298390808
7.388334726758621
8.109036544827585
8.765473206597703
9.373133235862067
9.937264228206892
10.405502813793108
10.833984252413794
11.134378471954017
11.454052055172411
11.780374316022982
12.036574436551723
12.323686007356322
12.589506979540223
12.684997583218392
12.711061146804596
12.705997537494259
12.586925169655172
12.476069096781611
12.396945410827584
12.297308676804596
12.306724639793101
12.322805684758617
12.229043656091951
12.176716671034479
12.227156812643681
12.249044916298853
12.285708482781612
12.311920155999998
12.272540414482759
12.210755957011488
12.096019180459772
12.00185343057471
12.042162481126434
12.12453180827586
12.081669438137927
12.01404639448276
12.001067466666667
12.011136061149429
12.024231689655174
12.072795287126434
12.131916861540233
12.131000647149428
12.009604483954023
11.897624718436782
11.804625076551728
11.654390403149423
11.54928351678161
11.473037348045976
11.359883114531033
11.168095944597699
10.913584862551724
10.590811936022988
10.335235802781607
10.12558352452874
9.931045111954022
9.87291814505747
9.688778153333333
9.470843784597697
9.282737623218393
9.160853644137926
9.007539558390807
8.932384757448276
8.852740050804599
8.660002650574713
8.505073340689652
8.366178974643674
8.298514717425283
8.207455615402298
8.122867542528738
7.967012431977012
7.81644840597701
7.727166024528737
7.646035722781606
7.548272143425287
7.431615152643677
7.1792343786206905
6.965322003241381
6.840665809655171
6.681979007126434
6.62337414416092
6.69792957356322
6.671967622459772
6.655751864620689
6.67962239770115
6.664531078528737
6.753936723885057
6.8084086685057486
6.771694180756322
6.73570762783908
6.64840091924138
6.502465462298849
6.490757887816089
6.487076633563217
6.431114116781609
6.358798168712643
6.30689319243678
6.254016646436781
6.2739243816321855
6.353951960712642
6.458392716781607
6.539664189425288
6.526786033563218
6.441251053885057
6.424223355172416
6.457647953954021
6.392449843908047
6.360255958022987
6.315091363218391
6.217823104942532
6.122968019999999
6.0852728719770095
6.049496934160921
6.0617427659770104
6.067351440942528
5.979681764367818
5.915278300965516
5.846299437448274
5.7264188148505735
5.601860902781609
5.508427105057471
5.40491094687356
5.342546605977011
5.221826034505747
5.111296186229885
5.105282911034483
5.1375257434712625
5.096200567126436
5.0753220418390805
5.046929654482756
4.984352403862069
4.922582588505747
4.895538415862069
4.952266384597701
5.005161568275863
5.054004996689658
5.107639514735632
5.129966133103448
5.200117315333333
5.295726463195403
5.346693468965516
5.378595054252873
5.305744118873563
5.20615096016092
5.182250571264367
5.131094417264369
5.029996451954022
4.988968581793104
4.9036494843908045
4.767120315333333
4.636627307218393
4.524916268712643
4.442191971241379
4.34223298735632
4.245655373103448
4.199795359103448
4.231132602551724
4.225072444827586
4.245981455333333
4.269796907126438
4.292212240390804
4.3484772947126435
4.372214556781611
4.413213474712643
4.399503020252872
4.36698074183908
4.320238332528735
4.313118246045976
4.311215316942528
4.356038629425286
4.410723269425287
4.415900392183908
4.436434558873563
4.445719173126436
4.503682806137932
4.52907516367816
4.456186470827586
4.427208847126438
4.413053454942529
4.377299612183909
4.402275146827587
4.409959030114941
4.410771951034482
4.39129773862069
4.328756938413793
4.258957047816093
4.259701463011494
4.202620431494253
4.123671526666667
4.120886316091953
4.103590771034486
4.109561186206896
4.12041907751724
4.163657912712644
4.219232467977012
4.341245408528734
4.48846492321839
4.6761641103448275
4.86736480354023
4.960520421287357
5.005405026436781
4.993649286436781
5.0722738158620695
5.164104501149426
5.202055038091953
5.247979752896553
5.299509215862068
5.2198290482758605
5.157022864873564
5.129905930114942
5.11677425724138
5.151509070344828
5.102551381609194
5.02468729448276
4.945393081609196
4.872906020229885
4.787006122988507
4.783704662988503
4.845349124137931
4.893805641494252
4.97563849186207
5.09512375862069
5.21422452
5.313106917931033
5.394304359770116
5.477724949885059
5.538771148436783
5.582368014160919
5.613104276252872
5.685766959747127
5.611724241885059
5.500234948252876
5.458817077954021
5.471940125310344
5.5034969216091945
5.503243456942529
5.5795730671264385
5.679855382988504
5.676443894022988
5.61498996551724
5.691869260206897
5.816874438850575
5.870603437494253
5.869867229655173
5.874053977011496
5.9120045519540225
5.843312152413792
5.776828131011494
5.737947839770116
5.757816911264367
5.730544110712645
5.661113234298851
5.5864217142528725
5.565484442068964
5.5519037742758615
5.515981284344828
5.485722246666668
5.467662426413793
5.486830710735633
5.541928097678163
5.551733716574712
5.547640491954021
5.556568635172413
5.59138471862069
5.670646199310343
5.648389424827586
5.686520809908048
5.772819191494251
5.793303299770114
5.817107232183908
5.883848820160919
5.973798283195402
6.037277536068966
6.049530978390805
6.034193420919541
6.118014130804598
6.185096153425287
6.150237732390806
6.138094468528736
6.0656840351724135
6.0267679872643685
5.986971052183908
5.893139619793103
5.868557660689655
5.849170034482758
5.795823226712644
5.774797694528738
5.829173702344828
5.8628759191264335
5.891744917471263
5.902612109425286
5.924070325080462
6.039311169126436
6.102164207586207
6.151859748505746
6.201904772666668
6.191489613793102
6.183249049172415
6.157613886666667
6.155975986459769
6.154470406758621
6.145534044137933
6.242550639747129
6.356035693563219
6.395411388758622
6.430931985747127
6.468337025862067
6.497352777241378
6.595263842068966
6.66961980002299
6.693664882298849
6.728492180804598
6.685557979287359
6.557147839563219
6.510389459770114
6.469985471034484
6.4496794174712635
6.434818007126435
6.382574130827584
6.35296552797701
6.35444028691954
6.3405319459770135
6.331766871931034
6.376784367126437
6.319740091494252
6.319642805287358
6.329181408206895
6.353854109655175
6.365429617034484
6.370814406643679
6.434265648298852
6.494568495402299
6.4675704018390805
6.474352271057472
6.557571796551725
6.573563973586207
6.575380663908047
6.561708702252876
6.529556433057469
6.507907388666666
6.502954926229886
6.484783153954026
6.524461993103448
6.550259240942529
6.543120652436781
6.506879371724137
6.477669929885059
6.398570997931033
6.29565568689655
6.288690096551726
6.233513561839081
6.202234912873563
6.104744306873562
5.989827731034482
5.889943584459773
5.9119988916551725
5.900292599563217
5.902540701402298
5.98032317494253
5.946991079080459
5.9376186195402285
5.942723047126436
5.971949829701149
5.983398264597701
6.010032149655173
6.0118526347356305
5.9724100013333326
5.999095933103448
5.954830096091955
5.899254172367816
5.828125115310344
5.759936056321841
5.74203076275862
5.755892021770114
5.800639823448276
5.806259166827586
5.817253867816091
5.780830944574713
5.797206446413793
5.84451868045977
5.820536992390804
5.786937051701147
5.804667980022987
5.768865565057471
5.697279508045976
5.5993102569425295
5.531589193816092
5.483399803885057
5.473015030804598
5.425716154137931
5.398872906965519
5.360482050804598
5.299930400689655
5.259448299540228
5.249633443632184
5.277802388252874
5.398489735172412
5.477674281149426
5.501398319540229
5.538478883724138
5.664528320091953
5.783676201609193
5.846351539999999
5.956351851264366
6.021812691747128
6.0587622175632205
6.054145777701148
6.107144112827586
6.152465509908045
6.169308807126438
6.154326346206897
6.138392653333335
6.120207776091954
6.035816278390806
5.989748318850574
5.95987981232184
5.94833251306897
5.943803779885057
5.881916456781609
5.870035606666668
5.8461766395632155
5.827305528758621
5.831347051494251
5.937189862528737
6.024968557931033
6.052891693793102
6.015398903908046
5.931741725540231
5.947450651011493
5.96898801632184
5.969759337241379
5.99980317954023
6.086119664137931
6.069384979287356
6.0676110588505745
6.179790225977011
6.307877013586205
6.3588257698850565
6.384529206896551
