# Supplementary material for: Obesity dysregulates feeding-evoked response dynamics in hypothalamic satiety neurons
Source: Sci Rep. 2025 Oct 14;15:35837. doi: 10.1038/s41598-025-19800-2 (PMC12521569; doi:10.1038/s41598-025-19800-2)
Supplement: Supplementary file 8 — Supplementary Material 8. [file 41598_2025_19800_MOESM8_ESM.zip › Supp Fig 3/Supp Fig 3a/Supp Fig 3a/NCD_to_HFD_1st_MPK173_mean_running_16.csv]

7.020574276412498
6.9957065403713905
6.971667424252777
6.892709135517224
6.879630201735445
6.862066393059168
6.852650482937779
6.8257838782036115
6.782402603838333
6.718148207778055
6.692578603620558
6.689590319833334
6.657074162884722
6.640143712884725
6.566658548213057
6.525601056664248
6.481085480591665
6.412848044555554
6.310582742416665
6.257031616296668
6.192728291989442
6.13838810319111
6.067006402863886
5.998658550277776
5.971897863824446
5.934596750730277
5.932732238567777
5.907763010810557
5.8418017398611095
5.843084956650002
5.854032700614251
5.861775338351113
5.909107336405555
5.953427390686667
6.0485494122992485
6.1495537793393344
6.229475257191666
6.27862532436725
6.364650972805558
6.502605725845276
6.636618986291749
6.700171251758334
6.7961363607194425
6.902114296009722
7.0618052504363895
7.210457948606666
7.395906814433333
7.479382470197779
7.628070781167777
7.726909933938611
7.766598621708334
7.927602533750001
8.009879351716666
8.18657902175
8.298695063338055
8.418948636111303
8.51125822553
8.571591351944441
8.713876235363335
8.70439339401
8.735386999110279
8.74175764913028
8.728717557500001
8.741736303055553
8.724633245277778
8.74221594888889
8.810908003572196
8.788067175484723
8.8120772746
8.787663061783336
8.753614514722225
8.769706949683304
8.749305358117503
8.755574033086111
8.713058886777777
8.710610647429446
8.73905282553
8.727710530638888
8.655331437222223
8.67595964166667
8.735836083333332
8.839447088888889
8.912799899166668
8.971570325
9.000022238888887
9.022261411422305
9.03428779198889
9.078792925227775
9.070804399916666
9.071325540500004
9.09581185583333
9.16633720963889
9.22053313472222
9.257694922222221
9.358441838888886
9.45410668888889
9.468587329166665
9.490755234444443
9.43945859086111
9.45275195641667
9.493666798956946
9.50257608381361
9.504765511002724
9.483249893143057
9.401520856589169
9.409946932374998
9.359718186535556
9.300106694577225
9.278271492333891
9.262904914494165
9.265203294071641
9.226049724525277
9.166198626080082
9.046868232083336
8.97272851592222
8.90904324811111
8.784623222222224
8.690075464583334
8.681726458888892
8.671419455326388
8.676505131474
8.68840781103611
8.65847127468675
8.659699458329445
8.731756900826388
8.697270439088973
8.610001746758334
8.483458069205557
8.372980786194443
8.392358562194444
8.448839228055556
8.436879039166667
8.43340748611111
8.37283148388889
8.363016712583335
8.360877244472222
8.304859728633337
8.330670921747306
8.379098083814167
8.316211930977195
8.24996986027778
8.16191248154167
8.186582029859167
8.237557295720276
8.311751580333027
8.34984749957611
8.31554078161111
8.218229462861114
8.122237573388887
8.091914795664248
8.03495438848778
7.928237699689167
7.808131691138892
7.695901831843892
7.539988508796195
7.404106245749722
7.351424665817223
7.228567406753334
7.070566043252278
6.9215106076941675
6.8339771521213875
6.7404111654616665
6.737245614786943
6.651071686804168
6.62858280386889
6.5660045934111135
6.4955063751388895
6.48223202811111
6.47738313506111
6.442251442103888
6.46477983031028
6.467561510340001
6.469272679489444
6.481656364211638
6.5339146594294455
6.596055201669806
6.5477695063841646
6.5004370190388885
6.470414437274446
6.370336780860222
6.327963153191387
6.2941464019480575
6.268357991720276
6.259332832046111
6.234071030908391
6.2052292744500015
6.18490136038778
6.193237248950836
6.1824477128538895
6.105223686352776
6.070850080790556
6.001666505252222
5.922906906536944
5.935285192297224
5.891397308549165
5.843924936384722
5.7991549035666665
5.78076102787161
5.7722532063888865
5.760097668305554
5.7198267767438615
5.696157433789445
5.598203890385304
5.505396834063889
5.463453729005833
5.482183176752222
5.479255580875833
5.480815610123333
5.530158811455555
5.576249580650361
5.61890326724211
5.626590328061109
5.597943263681945
5.65729278238111
5.721475601020361
5.751286592686665
5.831187974683889
5.85090444650639
5.917343464323055
5.9795660952817515
6.020664030853137
5.993804760283334
5.943974945915278
5.9658679901608345
5.965202624358334
5.965402805530918
5.943983142888889
6.001646653320837
6.055833511364999
6.152766053184444
6.214615191611471
6.276857271766641
6.317687412450556
6.392077888219443
6.4547077705000016
6.536619440694445
6.692583305166668
6.84741757205
6.989533239641666
7.216598001311111
7.354621011244445
7.484637559516638
7.5977796466716665
7.685355244079444
7.7284666113434195
7.80471868967222
7.892797702628332
8.017484582452777
8.091485887194445
8.138661830328891
8.262863952533612
8.324409774788885
8.40128381662639
8.404840285575554
8.33324083281417
8.352809005426387
8.413615509694448
8.437497951000001
8.472729795666668
8.498346894683332
8.609263887986666
8.777551701640526
8.852425935618337
8.869920839703891
8.88497160641389
8.897799897202225
8.939067145251945
8.967956343025277
8.988717822994166
8.980361871965833
8.987920576647308
9.1022302818375
9.06788320156722
9.054047641155528
9.023382608922224
9.018508606940282
9.01134867151025
8.937992809666671
8.859742037352778
8.860596625297001
8.875627554351924
8.90794849108611
8.980436156277777
8.9714373919275
8.99635562252111
9.004348861747223
9.05119939466667
9.182474418888889
9.213936991030554
9.30183622586389
9.341357924113888
9.412642231936667
9.439435508116667
9.466464178638887
9.509372671162222
9.591426716825277
9.55959890602111
9.63543200631389
9.616984414166666
9.634568847222221
9.603900796744442
9.670776213397222
9.698240102250274
9.712089848294417
9.655106794444443
9.640577967249998
9.61418440437222
9.654042853900556
9.64090937496108
9.637177932500002
9.671265643111115
9.660435493230558
9.691409457087719
9.660926306145054
9.620871767631332
9.63349269688333
9.638406457211111
9.635466232910561
9.565165339998337
9.528639593077777
9.533102784355918
9.456304307969445
9.475039440421106
9.459883153672227
9.386981540899718
9.339202197753972
9.285850916777779
9.222911293749998
9.106444077888892
9.060655646587222
9.042695873337111
9.043040293339168
8.91827615033333
8.910267424826667
8.81746016890861
8.86231023505111
8.856341833333335
8.783265916666668
8.807079111111113
8.718898274999997
8.724019
8.694449611111109
8.718818967995277
8.681938835447223
8.68259216503611
8.709584061277777
8.715021089166665
8.669869330083337
8.633317454917226
8.701271151480277
8.667014728980277
8.68226913677278
8.604235948566753
8.612778321594448
8.60817153259461
8.588594712305555
8.611505135833333
8.551970516111112
8.573977896666667
8.49584100972222
8.47861368288889
8.502060287805554
8.424775832777778
8.332797170555557
8.29061217
8.230540122222223
8.150466081388888
8.10697012869445
8.059045740194447
8.018253829472222
8.007491110950003
7.956148060094446
7.905979086950558
7.853593174847166
7.845102083574998
7.83766077089778
7.802843455803331
7.7898736463625005
7.7307780233972245
7.791779728263971
7.834324473598055
7.810879563011111
7.7823601816487775
7.757328660145556
7.716348365734112
7.707429230272306
7.7171436147505545
7.661565904419444
7.602226495
7.543335058933331
7.4907822159627795
7.428477958327779
7.398070407647776
7.419795906755695
7.3889547006416665
7.312940808861111
7.235292641666667
7.138783390885554
7.140670199569724
7.113954769330361
7.027776557707778
6.993853872636666
6.978977912772224
6.937633639243333
6.933412857881195
6.973530979430557
6.961844961130833
6.975594734197222
6.964943449397222
6.898568582094248
6.855835031543612
6.911694604731141
6.946555665277224
6.911015641513889
6.964374928999999
6.979008952025002
7.042317320566667
7.070995712932779
7.08409316261
7.061709848341944
7.094593747667222
7.13091671717972
7.186242087472223
7.229648167597222
7.271982156638886
7.332788590268418
7.439660198288333
7.489372075014945
7.521714906592499
7.58561511804161
7.610086837945279
7.6298638116058015
7.614838434975553
7.6973769373877765
7.731962833354166
7.798998683090918
7.824831746611666
7.8069147199430535
7.813095395388885
7.815871754134445
7.832397524047498
7.850219319021111
7.834658916591662
7.719311197222224
7.673305113611112
7.617189635555557
7.520817117222222
7.513616797777775
7.478467705833332
7.436779905083335
7.381058096122225
7.364199294197224
7.334965821120276
7.351499252511112
7.410276149500914
7.382816863974999
7.340695477861112
7.329946730555558
7.306974445833331
7.349425645555556
7.435245711944443
7.420813266388887
7.450653720805557
7.4381568124555555
7.47411567385
7.50260256434611
7.4810923925855555
7.495302014255553
7.493550464633334
7.429665448732861
7.391664610197777
7.349654321713611
7.413775645003889
7.413309821114447
7.437828851538583
7.459205031162223
7.454614911111112
7.481199142333335
7.528705273175
7.570881929130554
7.626756813893891
7.685568503188888
7.7530700615152774
7.848530034421389
7.908782208891945
7.989051057768863
8.092339708941942
8.176373661197307
8.244189803299998
8.227285944388889
8.261333278972218
8.261726482772222
8.298177351558893
8.336972843223059
8.3903235385
8.438372448369442
8.467713832316724
8.507857475544167
8.48672881554722
8.476210435583333
8.46731363111111
8.491052798333333
8.47887438333333
8.497376180555555
8.484860060555555
8.552505486144524
8.58180249414722
8.568233246899444
8.544928674190832
8.455852508056388
8.30099694285675
8.23678696286889
8.128619434433334
8.041810229444444
7.958472250263889
7.904435675080555
7.866479191833335
7.877255435544111
7.831510354806195
7.806518370876666
7.785151058452777
7.774819063803059
7.693186603546666
7.659933442588888
7.685260379230554
7.744653850638887
7.8676954055555575
7.927698569527779
7.939626500431582
7.983565516072223
8.005641128583337
8.021489109722221
8.009011284722224
7.945450259999999
7.881643184395555
7.927822257361111
7.890769959288859
7.9382110590116675
7.963601131594446
8.041261103111111
8.159586489999999
8.214626549166669
8.219596598944443
8.289573315111117
8.321535412244447
8.394454512831668
8.374096479331667
8.4545256226955
8.485859705833334
8.5133242125
8.48804037219444
8.337799460170556
8.210856975783331
8.109125957194442
8.019734381974999
7.914186456529167
7.766423577564723
7.606129301181945
7.493656918055554
7.331482602777775
7.189304472222222
7.158050061905529
7.074963559033888
6.98374661206111
6.887767972222223
6.776982826833334
6.745997698377748
6.784803822233891
6.895447876800555
6.880564884160278
6.858516684008695
6.778303837997223
6.706618047993888
6.685111711055554
6.6729301141388895
6.627890857140836
6.610391466328306
6.519282160114751
6.4155639828316655
6.350612011551944
6.385175049933971
6.32641864523389
6.3363069278731405
6.315692162138611
6.301901489075251
6.307299120375362
6.3985463943472185
6.43655009781536
6.492874057403029
6.519414706068027
6.55208986679814
6.590269202575554
6.6889678930430545
6.757446529066112
6.811738480368333
6.857034550243054
6.888490105252779
6.8856759174999995
6.910348954999999
6.914071483833695
6.926236351890278
