# Supplementary material for: Obesity dysregulates feeding-evoked response dynamics in hypothalamic satiety neurons
Source: Sci Rep. 2025 Oct 14;15:35837. doi: 10.1038/s41598-025-19800-2 (PMC12521569; doi:10.1038/s41598-025-19800-2)
Supplement: Supplementary file 8 — Supplementary Material 8. [file 41598_2025_19800_MOESM8_ESM.zip › Supp Fig 3/Supp Fig 3a/Supp Fig 3a/NCD_to_HFD_1st_MPK173_mean_running_17.csv]

4.9057760707466675
5.077585160533333
5.189292417573334
5.221855888160001
5.264969749866666
5.264004548213335
5.266784785333333
5.259056229893336
5.215852922906666
5.2026367458400005
5.148278099733335
5.0124824829333345
4.903508636799998
4.840828697546666
4.745311166106666
4.654866430133333
4.583186343466666
4.582250213039999
4.598096094666668
4.53084806696
4.505275360453334
4.48175304184
4.4122922792
4.361838453386667
4.329081951200001
4.35458025248
4.336084762080001
4.275520014666667
4.215176610933335
4.2161847392
4.2158131224
4.254207677893334
4.3341621784
4.377789705839999
4.380255223733332
4.385328714933332
4.3678554362133335
4.393422609520001
4.444707388106667
4.471632088533332
4.4892269669600005
4.491001508013333
4.544875615466667
4.575255792826666
4.660698054133334
4.6792349538666675
4.723469262933333
4.7498121496
4.739289059680002
4.724587150453335
4.762949724426669
4.806696223146668
4.806766581333335
4.820068384000001
4.830122252800002
4.849148138533335
4.917010510666667
4.993533950346667
5.037677767493333
5.089569301066667
5.085807297333333
5.106137576266666
5.095521838453333
5.095218226933333
5.035157815999999
5.035156426373334
5.003012548293334
4.932824236853334
4.938592601200001
4.9496663477066685
4.919718651200001
4.856535319466667
4.76369529144
4.683783388240001
4.6219205349333325
4.518052834933332
4.437666045786666
4.36820378056
4.368527917333333
4.258333475413335
4.206597112186666
4.193229926666667
4.169566717066667
4.1735816954399985
4.239368384533332
4.335612024960001
4.425648429546668
4.4643346477333345
4.444113924400001
4.5347562936
4.5900948237333346
4.692387307200003
4.817819466693334
4.923457269280001
5.022152644239999
5.101440483621333
4.8905624236266645
4.835240360266669
5.306947730666667
5.800246069333332
6.194185200000001
6.4941095199999985
6.840162773333335
7.196227200000002
7.4788056
7.761353866666667
8.24817786666667
8.355778666666668
7.942998400000001
7.4413010666666635
6.966932986666669
6.401256160000001
5.798100239999998
5.220932938666666
4.567435274666667
3.9171224986666666
3.3055396909333337
2.9030550869333323
2.4839836048
2.0916517096
1.7871901466933335
1.5645185583999999
1.3698283938666667
1.1100952264000004
0.9676897327199996
0.7971655692480001
0.7178444408533332
0.5751852925333334
0.4695642116266668
0.40936452314666666
0.378989156
0.36862192037333336
0.3537738731733333
0.3832816840266666
0.4102836932533333
0.4444627930666666
0.4409775152266668
0.4747369429600001
0.47454594069333333
0.49798431538666665
0.5025678624533333
0.52673924696
0.5385276408533333
0.54806323888
0.5734780071199999
0.62129892568
0.6913442731466667
0.7598386203999999
0.8550535689333333
0.9852397142933333
1.2066781207173338
1.5237686141599995
1.9401724351199998
2.429875641866667
2.99755277656
3.6150453597333336
4.308033209410669
5.0509116517333315
5.848610341333336
6.67606204
7.396362933333333
8.034399282399999
8.575142606373335
9.051984381066669
9.443266357333336
9.80814781333333
10.117141439999997
10.419382426666663
10.621860133333334
10.79908336
11.042383066666662
11.37158632
11.69481896
12.043816613333334
12.387857653333334
12.713770114133334
12.990515631040003
13.238770800000001
13.584869866666669
13.881410933333333
14.076603466666665
14.157506666666665
14.23644693333333
14.322329333333336
14.410266666666663
14.482423733333329
14.611194853333343
14.66509933333333
14.58664888533333
14.503936298666668
14.489125439999999
14.551644817600003
14.596239920000004
14.606697919999997
14.569405999999995
14.533481319999998
14.411703829866665
14.336437943733332
14.179391306666666
14.094373733333335
14.08360126933333
13.974968756533338
13.800526621893333
13.627020113333334
13.527640586666662
13.36671805066666
13.208305074666672
13.000518282933335
13.008803606666666
13.005976749333337
12.829377031146667
12.68596205114666
12.623028371093332
12.597039493333336
12.576031653333331
12.589551720266668
12.594085398133334
12.719342234133332
12.866998998133335
12.918579891733339
13.003209574933333
13.02343252290667
13.02140850266667
12.972337912106664
12.89030757946666
12.743964508
12.555627813599996
12.191291701866668
11.866529218960002
11.585525768266669
11.307182145333332
11.070418748986665
10.758216256186671
10.431729227466663
10.105259336266668
9.819158790933335
9.641015303733333
9.550530280266663
9.377048836186665
9.18186867296
8.98188040613333
8.862262567226672
8.766870558666668
8.647517768533335
8.544630021599998
8.504340058933336
8.392890079999997
8.2365864272
8.040095766133334
7.8027102902933345
7.612474437439998
7.415533825493333
7.259600262933332
7.187521137866664
7.079454868826667
6.8866061021333325
6.7164291109066685
6.648412247200002
6.587253699146668
6.557044768533333
6.461060880799997
6.311819603999999
6.190166238666668
6.045157896186667
5.899525173893334
5.755130166373334
5.657677750400001
5.5431468018666665
5.435549274666667
5.327786850666667
5.3139024703999995
5.24786897416
5.1844774688
5.015153108346667
4.868479219679998
4.812328306933335
4.751104882133332
4.673135816826666
4.645476222666668
4.6498976942666665
4.563036869280001
4.545070873253333
4.532308533306665
4.621554843493334
4.732862706399999
4.780772081573334
4.846053029040001
4.834869795386668
4.794267498346667
4.741029762560001
4.759080812
4.727230765866666
4.633610988
4.510745234666667
4.36372642776
4.240180554933334
4.076988045066667
4.0002974328
3.891989658826667
3.7884788090666666
3.717475032506668
3.67711754824
3.6409206478400007
3.6170548740800004
3.6294419911999998
3.658585600533333
3.6514252353866663
3.66759909704
3.690325601333333
3.707116732133333
3.6739479552000005
3.6781301608
3.7305747172799997
3.790659994453334
3.8516330861333334
3.9646349295999994
4.043288438933334
4.060358531360001
4.053775422584003
4.067359133599999
4.134961983466666
4.190777730426666
4.238157567466666
4.315511217066668
4.373674121333334
4.3714053024
4.401045832266666
4.487158141573334
4.539691815199999
4.563264573573334
4.582587732826667
4.576845644293333
4.5183586342933335
4.437490351917334
4.326961504453334
4.2560578608
4.24760747888
4.196685040453334
4.138800094666667
4.0761236858666665
3.970992048826666
3.909201172533334
3.868110005066669
3.838847198399999
3.8236058842666685
3.7505567710666656
3.5839777879173327
3.497377181599999
3.478553458533333
3.459108652
3.482691993893334
3.4732398714666677
3.472943336266666
3.465917394426667
3.4599488394666666
3.5561267525333333
3.7015503242400003
3.8103663128266665
3.926666458666667
4.05005881696
4.112324378266668
4.193825535466666
4.244412827759998
4.25587900024
4.247441062906667
4.221286592
4.231979209280001
4.237727291199999
4.165058113093333
4.151247287466666
4.192438099466666
4.187634462666667
4.162199288000002
4.170771942933334
4.245587298666668
4.31821674184
4.327600141066666
4.32283853648
4.354732566240001
4.366740069893332
4.350164478133333
4.352589619466666
4.483724787200003
4.584226900266668
4.661571144266666
4.708778065893333
4.803918094933334
4.869009941333334
4.924747031999999
5.012763386666665
5.151318826960002
5.235366290666668
5.2356266085600005
5.281521612800001
5.280828556160002
5.25871236344
5.261652401839998
5.317293113039999
5.3721450856
5.343295861333335
5.286279853333334
5.296669038960002
5.343601536853333
5.386208771893334
5.466240845333333
5.591399591999998
5.624059427733334
5.616369790586665
5.661848201066666
5.722259124479998
5.739360919733333
5.712265227466666
5.660657362399999
5.5907971442666655
5.48559411176
5.371589553013337
5.353811808346667
5.3579712768266665
5.308322708533335
5.261445987466666
5.192640817306667
5.209939750373334
5.214532837519998
5.192422104000001
5.221483032266666
5.279678278133332
5.309932100240001
5.317371837599999
5.303727747493332
5.2788756672
5.3294321511466665
5.342778547466666
5.307308512266668
5.273717388693334
5.2088991287173325
5.119317005466669
5.068178874666668
5.031416620533334
5.055956282399999
5.1810997872
5.243360334960001
5.237199631066666
5.310852137093333
5.3777158764266675
5.385215621866667
5.361925858906666
5.361950463466667
5.401132511999999
5.392671554933335
5.322380779733333
5.287557911440002
5.299396676533334
5.234309082399999
5.176137892533332
5.183843479706667
5.1611629776
5.019221655360001
4.8525045552
4.689158567520001
4.523036967466666
4.334496806906667
4.123844948266668
4.058435004266666
4.021972275466667
4.023076521866667
4.042046885226667
4.123042916266667
4.2300455008
4.333487329333333
4.38144993784
4.455204813573333
4.561686957866668
4.5898301664000005
4.6205929208
4.533105065682666
4.494246256266667
4.411622315733332
4.273064353066665
4.196807723466667
4.157092752186667
4.069124235199999
3.9975684906399995
3.966227392
3.8777419717066666
3.857782464
3.8131365554933327
3.810438890586666
3.8674939511466655
3.8798964213066665
3.8877506917600004
3.975026042133334
4.034999223973334
3.9952719460533337
4.032287699200001
4.138433608746667
4.295222746293334
4.459395536373333
4.6145206890133315
4.788876250133334
4.936453992
5.015131959200001
5.093013529866666
5.182779282373335
5.3099834817466665
5.339905676826667
5.353262148293333
5.353309673066668
5.293554632
5.265331650666667
5.245955081093332
5.229123774666667
5.160077179199999
5.1573275410666675
5.087857569893333
5.055041670853334
4.927285563733332
4.794053111306668
4.661910190133335
4.486496493813334
4.383458851413334
4.379145642373334
4.389958887706668
4.372459149600001
4.387456278666667
4.376401861866667
4.451903180533334
4.4988621308
4.603364733280001
4.70100576184
4.734505824293335
4.661428663466667
4.615998327733334
4.61181026432
4.5236210456
4.470849646106666
4.4456980965333335
4.494158938666666
4.455518153866667
4.450556280000001
4.405795350106667
4.349837450133333
4.2891455733066675
4.208946898693333
4.226746733333334
4.226632145973334
4.187365934879999
4.0690966776
4.041111570853334
4.047591375866667
4.061323999200001
4.152284876026667
4.232104736826666
4.372701471733333
4.4482110642666655
4.550524722400001
4.573442807893335
4.6566800925333345
4.745383876826668
4.736458978266667
4.719624093546666
4.696335753333335
4.726182419733334
4.653483244266667
4.635243796719999
4.59353024448
4.6270371229333325
4.644157269893333
4.653902030586668
4.6750534975999996
4.717054096293333
4.739730835759999
4.720082040426666
4.7441036396800005
4.743432601866666
4.77590257672
4.8106029845333325
4.800487332
4.785063633813332
4.8027853552
4.795679009066667
4.7684940327200005
4.727625695384
4.678222125253334
4.6460829424
4.579187487493334
4.509049715200001
4.4774454909333326
4.445834861013333
4.451868243199999
4.411882185626668
4.406920783493333
4.403536079466668
4.443319094933333
4.494363572826667
4.5381732103733325
4.595421030160001
4.670473431946667
4.695213022693333
4.694219437333333
4.784942191973333
4.826250194666666
