# Supplementary material for: Obesity dysregulates feeding-evoked response dynamics in hypothalamic satiety neurons
Source: Sci Rep. 2025 Oct 14;15:35837. doi: 10.1038/s41598-025-19800-2 (PMC12521569; doi:10.1038/s41598-025-19800-2)
Supplement: Supplementary file 8 — Supplementary Material 8. [file 41598_2025_19800_MOESM8_ESM.zip › Supp Fig 3/Supp Fig 3a/Supp Fig 3a/NCD_to_HFD_1st_MPK173_mean_running_9.csv]

4.649165660113208
4.644950343358491
4.564226104787925
4.547555243475472
4.49983987229434
4.442549416139623
4.482647346610151
4.511049318468792
4.531758343188679
4.476169300602641
4.496133627375849
4.436801284783358
4.409133851176982
4.357146181443774
4.326348259622642
4.308668662216982
4.293080480958491
4.277265700518866
4.272678869234717
4.236532395129812
4.24712733987283
4.213557030903397
4.166382874395472
4.092034177501133
4.003445610568792
3.9880627869396226
3.9782299711547173
3.981316007635774
4.002172683423397
3.979787513668301
4.022542199286793
3.9769390174203783
3.947243331384906
3.988569068350944
3.9873025381890566
3.998580292588302
4.087020713382227
4.122494355768792
4.120897258829774
4.200796880753924
4.289202282264151
4.3362616992452825
4.410538532037736
4.469700698188679
4.460363622716981
4.533004998795095
4.644556226574339
4.677194408611321
4.798722089281133
4.8459778355871705
4.894182530702265
4.9659885761514335
5.059401318674717
5.05085089276415
5.045712276429434
5.066087874704151
5.045005339248302
5.1460334682652835
5.181248357578868
5.107149594069056
5.081355171693208
5.107167743346415
5.127305740173584
5.179844436000001
5.210456312546037
5.220825551767549
5.255876956928263
5.230505243802642
5.25197993467283
5.28731420615283
5.3210608253849045
5.373610846532076
5.376269066434718
5.376974859676226
5.318022962994339
5.3688477295898105
5.4179024784
5.498523314993209
5.458848931833925
5.465210811433962
5.454295338237737
5.493393995484528
5.550539120665963
5.62077132947736
5.71136243814766
5.7467203024003775
5.72796405622566
5.849930802290564
5.961590000812037
6.040551100045661
6.172870409126038
6.25848802327883
6.369761473328678
6.417160499928678
6.572728423898492
6.6679162150452855
6.782383930050187
6.896614104813206
6.927353348000001
6.930850899320753
6.98811811018868
7.032897223396228
7.030939788075473
7.0277733284339625
7.075767387509435
7.031188845539624
6.991355106600376
6.969499474246413
6.904255254376982
6.872156550676944
6.740354230516981
6.634925326067923
6.611428818792453
6.489062409773585
6.373606919245282
6.380671918490568
6.315234549433962
6.282310338113208
6.22245910981132
6.189460456186416
6.190286804320755
6.141259737094339
6.0973591313584885
6.053862612679621
6.018430189873206
6.06338148274
6.017172530137851
5.982234466732074
5.867936563806792
5.759281668981131
5.714926765849057
5.629610550909433
5.516343356378869
5.425498142650566
5.283133525864529
5.163791501343397
5.088800773245283
4.968734261003773
4.838759160437736
4.788670555688792
4.710400833018867
4.640821892148303
4.512428414936226
4.507021818969774
4.49902020865283
4.618516953849057
4.64977806019166
4.672463209996718
4.706364034852076
4.671229200231697
4.702035141290566
4.72976547866415
4.708288957249169
4.7434154032909435
4.729951202618076
4.697953220119031
4.639052606210188
4.611961380317471
4.542671451653584
4.523888175447471
4.462217726679245
4.391427594641509
4.309232983273586
4.256902469239245
4.245524669670943
4.143957892959094
4.113290199271659
4.102471904436227
4.090799572471698
4.06273875666415
4.072676039999999
4.121225018056604
4.169998345212188
4.176152893630567
4.204326293874679
4.2413722305660375
4.298194182339622
4.375315553735849
4.421801846128302
4.474528921223133
4.494830150778112
4.530511346586039
4.569153612645282
4.615426927083774
4.65039248440151
4.688596920129056
4.723130627679244
4.7588226199659625
4.71952366794717
4.7637914197250195
4.782044588531131
4.791174242503396
4.824993745138868
4.75243059141132
4.71052380941658
4.670812211438981
4.649514267748152
4.677974570809434
4.736649015815094
4.749105495311811
4.74951242022717
4.690426203037698
4.677842333864151
4.63793311104151
4.5678706587169815
4.549077218162
4.5069921881513215
4.518352278411321
4.5002197403999995
4.461867020811433
4.531230598153209
4.53012606962634
4.5157382127593575
4.526199575053208
4.53833003240298
4.513137898494716
4.526462976232829
4.563613328720755
4.630397943794716
4.707088336045774
4.816325128294076
4.904980379299623
4.916501612396226
4.928872610113962
4.909668374142264
4.9069814814135855
4.936298265890943
4.949652837815849
5.005091575513207
5.037688526554716
5.044442851909057
5.036233634136565
5.030965405732831
5.056959196098111
5.016131167123018
4.9924080057437745
4.937887875399585
4.850933697146416
4.875145341610943
4.863410122660377
4.923876015001888
4.956352638760755
5.01991380307698
4.990673473424868
4.994707367267471
4.969375420053094
4.99280356862804
4.973593450534868
4.928340090613963
4.933970611068567
4.858228288064151
4.8621646364264155
4.884443512878113
4.882662819018868
4.923500704847924
4.976829648043018
5.005490193437735
5.05889935016717
5.074160073483019
5.15199709209849
5.245446350566037
5.305034408490564
5.337348101584905
5.338119430467924
5.3990510829698115
5.491178904753206
5.474453167463397
5.553027441965661
5.54962518347468
5.540875946426037
5.52525966636566
5.49292642500868
5.4353923439083
5.416302625320754
5.3051858240377365
5.22885496586049
5.124915166173584
5.0602778497671705
5.0161048449517
4.99120269926868
4.959328973622642
4.884670943320756
4.75500082245283
4.755198832301887
4.711284104062264
4.713772493881887
4.640124843184904
4.627764512666038
4.631501113694339
4.635847900485284
4.593357127601132
4.609024191054341
4.571183615916226
4.5503947573962265
4.59037871835849
4.5504842201807545
4.521165541521472
4.510731243410566
4.553299261962264
4.639203264316263
4.652811451603773
4.688564243467925
4.700860876530944
4.72018143198898
4.741278798392453
4.7968017470188675
4.896162109158301
4.935429271816981
5.014719218501132
5.11612193786151
5.160757849664528
5.136406904116981
5.173152040164529
5.203575880818867
5.221081811747169
5.169022598017358
5.145520435436981
5.151263230301886
5.16055080025585
5.14895193216351
5.205430919404152
5.22575345457283
5.2207371120464146
5.201749553250567
5.2146782898233965
5.159355303808792
5.10014109212147
5.041209340929584
5.005006757416602
4.94910588453219
4.935629917624908
4.984496727853964
4.978891338754718
4.951091632226416
5.03699274917736
5.025825367965659
5.009966955461133
5.005224666270568
4.943418434701131
4.857742222678114
4.752180551796979
4.63729574682
4.635151178372831
4.649217534479246
4.6342492278793594
4.594609870981131
4.551805352063358
4.479761965668981
4.419898454974717
4.31201230840298
4.231484192226416
4.083653345362265
4.001643161504151
3.9562893281558127
3.8976540074227164
3.8867105862056603
3.8816805759369815
3.9046806019586033
3.915021648614716
3.9454562316720376
3.9696353038354717
4.049671979978113
4.106722665931322
4.116606427600001
4.156751182403773
4.192016623960756
4.2223135311316975
4.243720912236981
4.272926209505661
4.30877568768566
4.236208558975094
4.2337282969505665
4.21487913806264
4.249831044652189
4.281027987914037
4.257394230155962
4.228010190988679
4.244449320547283
4.1989944306071685
4.220022212772793
4.260710418107886
4.242992599422264
4.261813652999548
4.265699198803019
4.313016877277735
4.320831498032075
4.322379988710906
4.370960794532189
4.361133812348265
4.411219296549811
4.371325469605548
4.323478295849056
4.327692327731322
4.329749158720755
4.347119902423132
4.381707832812075
4.3989131174464156
4.450359016524528
4.493324523802265
4.45886699726264
4.4795324303849045
4.450650966384869
4.47400100683434
4.540950981693888
4.550633021136603
4.5042497590415085
4.533192909750944
4.543499233482641
4.604044182491659
4.6145326451683015
4.593551647791058
4.542700312780113
4.533273239340755
4.4503626925660384
4.399849839547171
4.369352035497321
4.310764755731435
4.2247424160416225
4.181755715957358
4.080996867492075
3.995342408705661
3.9772191052822268
3.9629932273787936
3.9229311132173588
3.9040713485966028
3.854539321318491
3.792372958597359
3.733267288186038
3.6679503709358494
3.5539662857298113
3.5150597978192444
3.4202037650264154
3.3945185446264152
3.445962600476605
3.4602037000143415
3.4523977805261503
3.4719138884340377
3.438760885499622
3.382597207007132
3.3886549913632757
3.3564108276905666
3.371880234441509
3.377217784878868
3.3727529402992458
3.393707358044377
3.493038479450944
3.6188387857916613
3.6589829165207544
3.7491152132984906
3.8100606067547167
3.8688787912932074
3.9813418074611318
4.140085509698225
4.258844747065662
4.44608481214449
4.606979013233964
4.74116479699581
4.929848811262301
5.050158115244151
5.220164030597357
5.3471781291245275
5.491610989924528
5.48699940543396
5.541260005116979
5.6884049713735845
5.740933086301887
5.82391119509434
5.830814713584905
5.866390597596227
5.876928039950943
5.886377101427171
5.909649075769055
5.927515070617357
5.893469390603395
5.808344287306793
5.763508784616943
5.640970831833208
5.542357931423924
5.4274618517501505
5.357596649558942
5.301020140641509
5.267516035849057
5.268174600603774
5.224548482519624
5.23080592065283
5.189902589947546
5.199762227041963
5.183118040476605
5.152788886901509
5.162903227555093
5.164520587108303
5.1458366482622635
5.177934906381132
5.23866371524151
5.308863822626036
5.373632081344529
5.3407012199067925
5.305136708418114
5.295823384075471
5.292429050132076
5.258640779735852
5.203784991147169
5.252055798486793
5.172139417885282
5.159929178899735
5.159845966245661
5.144828711106037
5.118249792137359
5.133995657619963
5.066705022911057
5.078918636803773
5.0301448149735855
5.023614736966038
5.0508168366
5.0045251156313215
4.904664801953319
4.884575138403773
4.8503956287584895
4.8481638818681505
4.799030007159736
4.856818834789811
4.842172058932832
4.805985473399999
4.831486562415095
4.832440961256607
4.862285610923019
4.857124594229434
4.8283310397886785
4.829989176781133
4.828612095238339
4.839706594549812
4.898263402464112
4.922074418993584
4.953732623365661
4.947003753447549
4.912610696786302
4.902083860843396
4.844024816987925
4.8261620318867555
4.76548934108868
4.723271050339624
4.673108617886792
4.627618669245284
4.687579537358491
4.716568873584906
4.671432363396226
4.669217870943396
4.642040552452829
4.631708340377358
4.6192241233962275
4.595796442566037
4.509503714196227
4.476169222722716
4.470174727696982
4.464296927981095
4.44225179660415
4.451411100257094
4.446323968261132
4.40778756931785
4.4131032439471864
4.318790050767169
4.3190338272279245
4.294458687557358
4.2922523299879245
4.329942655295849
4.30022969695849
4.3304572664502645
4.377826472087547
4.425972660170944
4.479930864687169
4.516369460451321
4.537439204966414
4.569470762518113
4.628979984827925
4.5919074521765655
4.5983845694716985
4.648434764707924
4.720047033766037
4.771347762618113
4.802832069826415
4.813163662566038
4.824009182113208
4.834220889660377
4.845723166641509
4.815217318754717
4.822572538886792
4.81233855349849
4.799413691416981
4.835007565879245
4.803828794543018
4.801883405127923
4.824967567857094
4.879465708898492
4.890705548932075
4.842123551769812
4.848080503380754
4.803167794469435
4.8028275135063385
4.782223306210189
4.760527630126906
4.7227337670754705
