# Supplementary material for: Obesity dysregulates feeding-evoked response dynamics in hypothalamic satiety neurons
Source: Sci Rep. 2025 Oct 14;15:35837. doi: 10.1038/s41598-025-19800-2 (PMC12521569; doi:10.1038/s41598-025-19800-2)
Supplement: Supplementary file 8 — Supplementary Material 8. [file 41598_2025_19800_MOESM8_ESM.zip › Supp Fig 3/Supp Fig 3a/Supp Fig 3a/NCD_to_HFD_1st_MPK175_matrix_1.csv]

0.4359612151595577	0.7169286188516292	-1.1136282101426276	0.1195842295480628	0.5214869145402066	-0.38863992029208805	-0.12475384969586538	0.9190632930167943	-0.37550609657300343	-0.7125353366737561	0.5644709726328017	-0.048671171803665814	-0.46102263954656647	0.2383683180946909	-0.7495133442391092	-0.0496373765492682	-1.059785352750373	-0.147741687783057	-0.0007518528797151979	0.13855885032711865	-0.5691089268619774	-0.48543299821974817	0.8098091324903741	0.046173242904658865	0.7812231321863724	-0.21640416500450713	-0.0279851435844495	-0.7192380242518113	-0.4317995694547144	-0.6380394638687051	-0.3326762893915164	0.16653400915863267	-0.24586576523758136	-0.5875115584187862	-0.1880083421235148	0.43599001138703863	0.438375828064052	0.7174892892087825	0.2782063134890328	-0.047442124115774136	-0.5467132857241048	-0.0815665067083752	-0.27748388044956296	0.14955173024839202	-0.9232316555148475	-0.29501051292419594	-0.14026073574907091	0.24374519144583137	-0.14579379927796193	-0.48356717950926653
0.5387025799543395	1.013906627961394	-0.9404511882338911	0.198117680827898	0.41783502557665786	-0.42860646152475845	-0.23378433925398417	0.6802174371730924	-0.28805950719788553	-0.6888868139372393	0.39367676504038535	-0.0670615272604553	-0.6257798728623183	0.24759343992353247	-0.756519209625103	0.025315300166843795	-1.0634269100597793	-0.1672612384252333	0.15621597709504287	0.023962068937881165	-0.4448543739927994	-0.5019257663981834	0.6448902640389248	0.1869080465693183	0.7349812224962664	-0.29584325698370717	-0.1304559734874303	-0.7298223611074697	-0.35864356318153684	-0.5350509560723461	-0.3053431109176677	0.30179742382146535	0.033027452157636944	-0.699790940664442	-0.23248702422162842	0.1767693929357947	0.36612420950829805	0.7344363150460955	0.3320700284362794	0.0012462569051070078	-0.561589830519255	-0.07917048789220982	-0.40549509074060097	0.04613474215241371	-1.0011920178216365	-0.06299641124873305	-0.26714894199178574	0.1615898172746054	-0.16691900506525303	-0.6117797962397484
0.5574696568962533	1.0223591485036498	-0.9250070988126379	0.2507512391416675	0.4676484259144214	-0.42476441902063344	-0.27520337962682584	0.579497340744274	-0.24891227274165037	-0.6998903218466775	0.280491357573798	-0.06271290819115913	-0.47427340949576524	0.3250446317161427	-0.7534058166985224	0.02323630368018122	-0.8626565822384409	-0.1354477722237505	0.12998703842664114	-0.02309047393766635	-0.3768201543221161	-0.5436339189337938	0.5628055811909566	0.19898510695479055	0.5985089820016104	-0.34676331631875756	-0.09311828902998293	-0.7657085852059092	-0.3722155296866576	-0.4226251791274193	-0.2033905195900038	0.402147958542562	0.1477784996856995	-0.6681978065471598	-0.3031638937851903	0.15738078095018937	0.18583520275650842	0.7301762588319315	0.47627257001186457	0.025468061143167315	-0.4935294829324157	-0.18777463129393168	-0.3338838933559089	0.034194152408000444	-1.0294390389654136	-0.01122845418496334	-0.2985289918786988	0.15356095052193838	-0.1740192694947216	-0.619225436887629
0.5483456445204438	0.8747705528375469	-0.9432783072368688	0.3388045919289125	0.4623382165686478	-0.46081102024928416	-0.19202874455141875	0.4854108274275399	-0.2807256358635878	-0.622684479178161	0.2300426839571327	-0.07437622782564486	-0.44492440658409704	0.2671169315139934	-0.6846922694913284	-0.001373826951563177	-0.8526075350984537	-0.20184960735655616	0.13820267460601945	-0.05604480541605473	-0.360107973180567	-0.5613372474582586	0.4858397948083451	0.266781192691773	0.6320572878270849	-0.33796129719492757	-0.12079657679234818	-0.8289978479887776	-0.38824297123488605	-0.3974443461760355	-0.1980369082611851	0.43715734629492975	0.13106008150954523	-0.6752895524440252	-0.33752902563378184	0.08530493694763161	0.1600861324502762	0.7024608284853848	0.4637701927557401	-0.02716925660723859	-0.5180963150157678	-0.27460419853074847	-0.3030995818863148	-0.020129602666076135	-1.0362007232641761	0.037403035200085144	-0.27898600108405397	0.12270241947040768	-0.1930154106548117	-0.6011196153244228
0.527268993938365	0.8277174220156533	-0.7983894456543406	0.37175361502521165	0.4830721846053354	-0.50495281292333	-0.18717041167288115	0.47953843019280706	-0.32603852658353255	-0.6791752260875915	0.18777781421407505	-0.06611530200057913	-0.4522728000951691	0.27548224040392644	-0.6796980674147076	-0.00232312953679615	-0.8313795459831559	-0.1352501322879558	0.08712450583665532	-0.05654817085307828	-0.44165280391473993	-0.5289860917347637	0.5445929716975741	0.2734815680040146	0.6952562721199268	-0.32365926252089466	-0.13556609125380675	-0.8390161836159791	-0.3115691275074214	-0.36305436926263174	-0.1827127927034345	0.44462161185106525	0.24107839677561152	-0.639652797345417	-0.3365564438141056	0.01852532406687865	0.1329101700751592	0.6950001774352235	0.43676669764022336	0.03100753982232978	-0.5818688998663905	-0.34938094889975824	-0.30805031692480017	-0.00020843386317143665	-0.9797625731976467	0.03425548252812352	-0.19734308208775242	0.04722252048192992	-0.2113808838636643	-0.5147183078449975
0.5313325174203439	0.7489889958935557	-0.7547775061125744	0.4143587326488676	0.5364463632352017	-0.48731579670759834	-0.18217608991735998	0.48237911287304774	-0.34884401531099135	-0.7029595790119072	0.13166124474792607	-0.07546838399503737	-0.3943243662696944	0.25677820158659737	-0.6786366081162812	-0.006122227496533371	-0.8245063420052229	-0.03147374901720698	0.04121060868014017	-0.052776417154005995	-0.43261525735220197	-0.5312556455702978	0.523220794814932	0.29351073227557584	0.742338691924154	-0.3595063147431444	-0.1283294121610835	-0.7849549046443207	-0.2862762489241171	-0.35821607091121876	-0.16132800998741642	0.3765398511557421	0.24514841764121642	-0.6394138749072543	-0.34768898087325906	0.009418097005859001	0.11153833976826462	0.6294501641053188	0.4616179623023235	0.07332855898030856	-0.6355671697014961	-0.38070415357557713	-0.2877092520362034	-0.05879434302776735	-0.9883971161941877	0.110232573842607	-0.2046563349114179	-0.02691449837500647	-0.23511029346793758	-0.48411053225968725
0.5298179199649053	0.7701954016416058	-0.7524146054163864	0.4257361962762463	0.5773013820823182	-0.4314882056200494	-0.2124252583677025	0.46726949491770015	-0.3578255564780382	-0.6786349976571148	0.11085236312472614	-0.07693506658579316	-0.37199897412274957	0.23736389647946776	-0.6500020573696339	-0.00023991948905629758	-0.7787787621868542	0.04845253387691464	0.05126617054440093	-0.0625150002483689	-0.4622240597019461	-0.5169662651218281	0.5209911191387914	0.2765345034523766	0.7773140051260031	-0.3443582174919115	-0.1335840598240034	-0.8288252330697229	-0.21518978658540147	-0.35291646338964233	-0.0905000663586921	0.39331779827526664	0.30648289288375025	-0.6498951571077419	-0.3583502912364765	-0.022222709776311578	0.059660714608140646	0.5670618913474934	0.4525174592906975	0.12515870258403322	-0.6445094501523175	-0.41258958590680156	-0.2905340223394757	-0.11315431990882496	-0.9604982177244394	0.08707763890530149	-0.21533994680521826	-0.11618010979104405	-0.20780457360712679	-0.4428796447781885
0.5575403620222071	0.7433522088578373	-0.7245065432825568	0.38557526900360845	0.6161542179497108	-0.3757493611870452	-0.22765789989704777	0.4789401577114913	-0.3482958693490024	-0.6945966875190143	0.12765248568182005	-0.0693592864023284	-0.3251019403849082	0.17768370082317014	-0.6682072780997756	0.02228754369698347	-0.7702644189774298	0.1364784335731786	0.04258179104362353	-0.07473812159524273	-0.49232398118831255	-0.5232529014419863	0.5081856164624474	0.28759630552361953	0.8183411968969925	-0.33651312415299506	-0.11754757938790111	-0.8305779822030256	-0.19173003422557708	-0.3207364377490335	-0.0159246951699466	0.35122112466972094	0.3829284395005117	-0.6585827920853374	-0.33098917707647196	-0.03681428064134525	-0.0019277322000388689	0.53342630810245	0.43082400054581166	0.16363021812244471	-0.6355517796312513	-0.4069437340672095	-0.2882587389904198	-0.14571936275735964	-0.9071756973166177	0.046879720085127106	-0.21410633585068867	-0.1426902157751485	-0.23235928658830843	-0.38957914142378186
0.5619659754252168	0.7063416580514308	-0.7095797742988652	0.3459553007259457	0.6079090735319801	-0.3624486403910635	-0.22668307788127898	0.4559099397535104	-0.3645366355614274	-0.6659953084935071	0.0975024963699492	-0.06619102989641162	-0.3476110129630535	0.1249271065289569	-0.6825268054164417	0.026480005744406867	-0.7607061714273448	0.20110643017608287	0.03915955066167263	-0.07013799245553988	-0.5314395143768893	-0.4669803916061573	0.5158165196276148	0.30043543941369427	0.8283817196256449	-0.3021790591371	-0.09226179951813537	-0.8657686941726459	-0.187229285654275	-0.26733746672391734	0.03512098172950089	0.34882901723002924	0.41721108126001616	-0.6576640319837764	-0.2944696685305794	-0.05620799329610334	-0.019665126791814737	0.5336493666817758	0.412543367145985	0.1992008267449782	-0.6418547594194639	-0.418722460257458	-0.29987959076911896	-0.1672792955640496	-0.8354254852183834	0.02417271493660911	-0.17313104683266725	-0.16544228752217358	-0.24038837433999083	-0.40046736335097755
0.5569843938695045	0.6755257054307671	-0.696100584993393	0.3349815937715627	0.6109978528163945	-0.3385657825190601	-0.21749701850982267	0.4342869224249724	-0.3880320631546181	-0.6730331040496172	0.0761258254695425	-0.0460061967183847	-0.33606481719225423	0.07017087167922752	-0.6766289425867387	0.017669502318767034	-0.7976170630057327	0.23205237101693016	0.031026544648329036	-0.056081543824531496	-0.5423076935172724	-0.45448453169751624	0.49406545853754247	0.30583502166553467	0.8010061201479874	-0.262204524080881	-0.08836143526710505	-0.8826449704612779	-0.15854984452699625	-0.24473546286565115	0.1196775644750466	0.35064953218266515	0.3736106980302113	-0.6586217587241464	-0.26979066692763265	-0.05285136397585009	-0.041680027687431245	0.5206920870343008	0.38406837361734614	0.24108623221331582	-0.6659358335684196	-0.4205386543581825	-0.3357288089771445	-0.1924949352962232	-0.833397909741095	-0.015019780586199136	-0.17811226056468638	-0.18366211664201862	-0.246972849749646	-0.34999797599688387
0.5510921427329224	0.6355542011269165	-0.6294293312388536	0.31931933372323185	0.6384552174044029	-0.27403195689234827	-0.21417416630325348	0.38174382815427477	-0.41969614667842114	-0.6705551501454861	0.005777516403872441	-0.07345549171126273	-0.32999186958103505	-0.0028978626467003	-0.6988406073253308	0.02016603725716597	-0.7773118324543226	0.33410215087092465	0.027423441037879283	-0.05463864856981644	-0.5653023876326576	-0.43980627829825536	0.4727842635970404	0.3278737060080247	0.8001446992212233	-0.20632091420386817	-0.09056292678569224	-0.9183292410697513	-0.08879047881870342	-0.19909721167413913	0.21817462736923066	0.39769265857470787	0.43936764081325236	-0.6782342848124776	-0.2544149243568098	-0.10508285244048314	-0.05129686386408068	0.49453205024421115	0.40367900364332376	0.30729605636176865	-0.6612464809482526	-0.4511743039107213	-0.36534194584100843	-0.2594799450870241	-0.7949409372898938	-0.0012370927804771753	-0.14971704723238563	-0.24554933923564048	-0.26243249099094257	-0.3063372397542819
0.5577973124899694	0.5278211451371772	-0.5728280404660786	0.2961713838085148	0.6575348450474873	-0.2242086102104567	-0.20608492836889164	0.3630567963274582	-0.4502755499231892	-0.6784733465912681	-0.0424874514358801	-0.06721758300831618	-0.2630902587888859	-0.05615752964318248	-0.7200132393352783	0.006990373162595373	-0.7528691936687553	0.43933817847196693	0.02734745639619677	-0.08625425901898352	-0.6216288043106043	-0.4036021840138492	0.47311077731099094	0.31007223303280174	0.7905377491234333	-0.15427313942689264	-0.0569562805240703	-0.9334789415564557	-0.030152452447997403	-0.12916770493267582	0.30719132416454864	0.44582216274398323	0.4459334751414321	-0.6812201599545633	-0.22996837503016176	-0.11782286550662133	-0.06809111252087982	0.4616827766561916	0.3837258852157623	0.3844637455878074	-0.6790748804493785	-0.5150532785928718	-0.3425267341675025	-0.26136020650484537	-0.7352416839047781	-0.04768240244230314	-0.08424259406674584	-0.29754363286810975	-0.2403444215825931	-0.22702878180931124
0.5535756048389386	0.43609472541613475	-0.5074254911117391	0.2596976191499817	0.6585895215537014	-0.16716543301627013	-0.18784661688845058	0.36015645665249674	-0.4889826685100611	-0.6523441641699883	-0.046773827422958464	-0.041260786414692184	-0.2787880544793867	-0.1628887633444624	-0.716072988531548	0.0044562682472205385	-0.828311370784203	0.5717150397142188	0.004353276741897699	-0.11751103878012911	-0.6634492095716575	-0.3657664706384337	0.4857122821807766	0.304226510990537	0.8123021934139203	-0.07007505316967533	-0.04572721764598593	-0.9241022258328988	0.03788294615222536	-0.09919697683002288	0.3435057904673441	0.4618449393504388	0.45701725758931727	-0.7029058275811833	-0.19822644047846283	-0.1678925899880803	-0.05488920899707862	0.4201145965857296	0.30396481383947116	0.4282832613599227	-0.7245128733702828	-0.5167815310421628	-0.32291673263992504	-0.3105583691819508	-0.686461102160983	-0.08592982140422185	-0.02761748851373711	-0.3674587783301361	-0.23008545888993154	-0.12061214551975903
0.5618329307428841	0.4017273632936272	-0.431822882225703	0.17232585116345636	0.6705229379104243	-0.13703032253032743	-0.22456981653486197	0.3780245131240454	-0.5065217038507571	-0.6499836411453506	-0.035474669880907105	0.014394615731856141	-0.2896221262670773	-0.22135809360447092	-0.7733976410560764	0.0021822602357919026	-0.851664489364451	0.6854071367470185	-0.013926824132717137	-0.13740722051770005	-0.6847691046443765	-0.3516340835805255	0.48771494094971884	0.28740932887795806	0.7891361496291099	-0.04360144811463342	-0.019275191298945372	-0.900648592635122	0.10499787392533406	-0.07758104520191758	0.39646583211035025	0.4547492278728454	0.4810319757591193	-0.7158832352992038	-0.17048420208826942	-0.19521246645265924	-0.046388878018934834	0.36690964823547206	0.30325029813850934	0.5027711934343692	-0.7235753152842919	-0.5014549269148715	-0.3355632899219522	-0.2984961960434881	-0.6251167798805519	-0.11141831872494626	0.006431162256440089	-0.40420372657366366	-0.21877505177012196	-0.021502850208447267
0.5527974775119788	0.33087172862713987	-0.4125950004051405	0.06433592527538086	0.6617032580202103	-0.07774799779479084	-0.24781153472120762	0.36065875505002853	-0.49854891947075897	-0.5809202139444444	-0.007880836934356511	0.03721612139429451	-0.23279289925711613	-0.28231852568353916	-0.8386958166992446	0.03403775760464053	-0.8832417578572332	0.7263513962281098	0.0069489729314368715	-0.1446171846783097	-0.6739549449716418	-0.3443210767771382	0.43218296313520843	0.2828382842798812	0.7663835648872522	-0.028468997839861215	0.030223784703613022	-0.8416488067946407	0.15461009427196468	-0.06427381369563423	0.4680984534718708	0.5058958304552069	0.38757290114350107	-0.7469296227646527	-0.16241858750765156	-0.13657283173776277	-0.03767239133942592	0.3146040484119337	0.27277391829823716	0.527304189088855	-0.7139831121415702	-0.4622066685367715	-0.3193131248891394	-0.3292134788161244	-0.6168226371577067	-0.15032664500109075	0.016570677703058968	-0.4011729103067568	-0.2344592508960095	0.06096499984617698
0.5303113224489612	0.2672530651399938	-0.38266157095067954	-0.036217541675532136	0.6081967216026354	-0.06302004510167823	-0.2607035793173694	0.3434248870756095	-0.5041421343588808	-0.5436031697598988	0.0008959925415428595	0.08246058499237074	-0.21729090211345375	-0.3334990877698884	-0.8666426378786636	0.05041898019542719	-0.9133030310908792	0.7285806667441392	0.025068871542186417	-0.1623270711233388	-0.6708306153993596	-0.3487112502666049	0.4212067362107551	0.2632179599487568	0.7019660291262462	0.023401131706308267	0.04750490157037177	-0.8222134862216723	0.2258319545733895	-0.05932416149523283	0.5418342453854001	0.5598048055625244	0.3680737921063914	-0.7810838622318756	-0.13129144228761452	-0.15336003908929038	-0.036928637127406766	0.29527070156633034	0.19807342414413498	0.54718467851658	-0.673639100505744	-0.4325317478306305	-0.33787329489040446	-0.3329070626820189	-0.568269767152078	-0.24244684785241608	0.059989692773088944	-0.4189160817744394	-0.23687485844274225	0.16898215660257465
0.46751283826837053	0.14588640623008936	-0.3318755569363488	-0.1416904774746738	0.5634381914428481	-0.08783876011597005	-0.22956484112403178	0.35695862042785936	-0.5060446996570821	-0.5200960511192881	-0.014483617307956378	0.09911099268123498	-0.17083669078597347	-0.3824865146416555	-0.9495300697080458	0.07870607207352943	-0.9651767810969453	0.7455932204353679	0.015363865592687275	-0.17162987098446497	-0.6488540293683482	-0.33648482583195083	0.3977465871349122	0.2547726702725196	0.6476956743076212	0.026074138273337454	0.06741843440137706	-0.71814487886113	0.23757131985537966	-0.027632462295169236	0.5712243983861038	0.5244015102988042	0.30420455755256914	-0.77764441074638	-0.0902648908234974	-0.14608774550534026	0.0026050738853414467	0.3198112200713295	0.15036733084646545	0.5415767178182401	-0.6734144875129943	-0.39316745916858464	-0.3112343676756237	-0.33407067366563453	-0.5196969635190472	-0.291238253844387	0.08762862142635322	-0.40320064282641177	-0.2587643992694303	0.29105814791782375
0.378333957789852	0.06068034866010739	-0.30611706245037074	-0.19663280634498193	0.5103817098897393	-0.11811754308391557	-0.20659723749462638	0.3415959182133913	-0.5245475560428268	-0.45486184467086604	-0.06310206334767074	0.10691172449790139	-0.1536411891378538	-0.40996206574332816	-0.9567921830304961	0.09762141230521126	-0.9853566808660889	0.7542095119379807	0.015012469399509431	-0.18042731419349786	-0.6322360767552079	-0.3156219112983185	0.3912615717929239	0.265934199835266	0.5570435375607381	0.04303308601432018	0.09834261011689069	-0.6304989167219357	0.24976607267535084	0.023624611558271315	0.5639895133216957	0.5083587793377651	0.1913062484041808	-0.7802028383836305	-0.06180734789030755	-0.15258425077234739	0.06930714178218292	0.34171200533177815	0.12063258085684284	0.5314347189950247	-0.6599692941501102	-0.3731840253667987	-0.2730454782203428	-0.34254196949478033	-0.49666453391748433	-0.3083569203230231	0.12405568505013598	-0.36380094403810154	-0.2584442388434042	0.38136381344630876
0.3238801075295338	0.009864141020878119	-0.2505019111332015	-0.2551152437931953	0.4780185139978686	-0.11152132899485143	-0.179970408304662	0.3125229854673361	-0.5183939293705929	-0.4092093185512441	-0.02286990531536338	0.1478833502708003	-0.11245207531966757	-0.4121458074344472	-0.9561503931074533	0.106915169239352	-0.9754790276353514	0.719841693717134	0.02317528078330495	-0.1836484527856484	-0.5944806242130533	-0.3485897335138892	0.3804490739926153	0.27912872002427924	0.4936473904432027	0.024517818036290672	0.11169307718258423	-0.5151540160743293	0.28364740592700083	0.02928752108859326	0.5932510258758603	0.47272862586740266	0.10543507417753883	-0.8110961992195513	-0.053066250257353245	-0.15469360573088461	0.08695140305522281	0.28637830545273035	0.06092611786248352	0.5353612144709079	-0.6482138085208329	-0.35158680399673975	-0.23991462322132281	-0.31882795742233655	-0.4787900066551046	-0.309515745894127	0.10220168220228747	-0.32906855790993783	-0.2881477764093649	0.4788526845369727
0.29673044355155986	-0.04161208695468159	-0.20551538663603575	-0.3228673051300438	0.43809288407736935	-0.12442219232393999	-0.13296209198963702	0.30728926026707026	-0.520813294640913	-0.3680051499086575	-0.0046632482546899445	0.12946742764664276	-0.08297771358227837	-0.40416030243445356	-0.9598835394145959	0.13731304736710453	-0.9550868355382269	0.7012935660554735	0.03885381225936082	-0.23089582346759427	-0.5668700276951573	-0.34762583600372415	0.35573410317768334	0.2751181593338085	0.4729455290970904	-0.00541023992949397	0.15490838299494653	-0.3831671851580081	0.290579555234563	0.10087398162810106	0.5499376761720582	0.3869756992421577	0.10767823653247292	-0.8019520781509767	-0.049935816373861505	-0.15202803172446283	0.12865755362443737	0.2408300271896589	0.0033259067866472703	0.49633976541187597	-0.6232261266741975	-0.33782179345188457	-0.15590500106661637	-0.3033562710207748	-0.4187611676245659	-0.3123177753610935	0.11393082898456248	-0.27583971046643085	-0.2724061098767058	0.5444312240308103
0.27228680656310567	-0.07618139634579536	-0.1510695581460671	-0.37571684884936607	0.3900113883624752	-0.1187757041507455	-0.114511818145007	0.2613969659417336	-0.49639771232943203	-0.294586985240634	0.015838307714937522	0.15291348519271442	-0.0110801115762869	-0.35241865408102946	-0.9112701466476834	0.16226002958384603	-0.9339296281961564	0.6842857478710864	0.07843588492756591	-0.2846807985482765	-0.5240528777048086	-0.3608756752067205	0.32431288936879593	0.31210323177089655	0.44179898867714684	-0.041548768321712753	0.20417892808755664	-0.29529154268127883	0.3096645466958262	0.1495873710515358	0.545948443660089	0.30418171833949675	0.04416544934667545	-0.7745012810073593	-0.03246363657341103	-0.13950458487583434	0.13699470107792797	0.20258888307327813	-0.10322409566410093	0.41818149391319503	-0.6382318838598031	-0.3065419895226425	-0.11026518745550562	-0.27725415299998113	-0.37401027758706396	-0.33805695970954397	0.11899577489523297	-0.18401080191983626	-0.2708406899515734	0.6165306541426997
0.19403802462468037	-0.07349831181369106	-0.13155905704434784	-0.40478013494638854	0.3775500960628046	-0.0851697080099874	-0.0831221824901532	0.23893350825015225	-0.46829208009044593	-0.2098517848419028	0.039790220468296514	0.16289596362890343	0.03675681631832907	-0.342369099059851	-0.8948761291239823	0.20032990740542272	-0.8834155587433095	0.6341319458398813	0.03994932305949204	-0.28139833445556545	-0.48883658457408136	-0.39818097980357053	0.30309937129749803	0.33640905522680165	0.42694786815404384	-0.052018276629291836	0.2619273542224971	-0.1908359134747038	0.319169510486514	0.18391721871328834	0.5808157314521887	0.17795223862743526	-0.044548103766159	-0.7465016514146552	-0.013522628670780587	-0.13132501359283436	0.13599485892306934	0.16346106289082885	-0.1831935093057361	0.347238054694073	-0.6264745492821101	-0.2289556801677733	-0.10351734367367807	-0.2857377733759054	-0.33177386214866156	-0.309585711652148	0.11138216462176861	-0.0615981008981623	-0.33309938551301854	0.6949480464576323
0.118794773598262	-0.09022546505295545	-0.08107357361808261	-0.43337751571990674	0.33600765819311557	-0.07149284911549278	-0.06882777249995513	0.204777037577088	-0.45729536169637264	-0.1412433075967075	0.04467610530217973	0.14367473524951077	0.09815605331340148	-0.34505736386600866	-0.8935252695685536	0.21955056255556687	-0.7696551360704128	0.568712513684025	0.05279816340596997	-0.2749805403885708	-0.4966785980254732	-0.4037337425409291	0.26622662013473175	0.3911561693834635	0.39440217480485595	-0.08679684799382442	0.29982959369111795	-0.13187056601882724	0.2972014405052588	0.22127767321627895	0.6105127974391118	0.11094625709643942	-0.12980577111624053	-0.7459014068819005	-0.021954849349016235	-0.11322392787517563	0.15471974167753794	0.13476618005030147	-0.21016548851061553	0.31427058624950915	-0.6122952121187998	-0.12997525303262022	-0.11567710966479294	-0.2750024511031977	-0.30478784808378834	-0.32151558155012344	0.11961068350187523	0.1015727316817775	-0.3830237411771784	0.7072836061209004
0.05324366338500297	-0.10385717992542998	-0.08650435991986574	-0.46008995434765154	0.292450420281224	-0.0013143481540265067	-0.06353741626826773	0.16341958677757587	-0.4479002870977479	-0.09892489848925827	0.04420273531219742	0.1509919865297536	0.17443577596725945	-0.29057139258253395	-0.8459538347350405	0.24276215712178045	-0.6564803257764733	0.5256854776951808	0.08978422524843803	-0.24414770306732153	-0.5097058448479064	-0.41733978266158794	0.2515522165935176	0.40255166676323	0.3673115897035012	-0.0848703097297779	0.33540429510319236	-0.042897040595861115	0.24795096550645068	0.2931254702379448	0.6280897699118293	0.03791913458841449	-0.22197547595934003	-0.7070971220215708	-0.027937287176272734	-0.09241854129882199	0.10966928465971018	0.14426371125133153	-0.2779170209209392	0.28487507766886033	-0.615630094465023	-0.029193898278022122	-0.06992104458413174	-0.2730006542934567	-0.24824649520150835	-0.3363571033780371	0.12150667451048898	0.20882320159137172	-0.40417258951267243	0.7218005229430656
0.015459349230829353	-0.09066943050176442	-0.09846630719237867	-0.45087238063552526	0.25767810293990434	0.0369968701567749	-0.08105170059961157	0.1276138629876658	-0.4676798792795919	-0.08641423468990181	0.026574061662081167	0.22604159754814837	0.22652253573545322	-0.27530035158899707	-0.7573675190037823	0.19635905734364484	-0.5736604600763016	0.517412214162697	0.08467117728252221	-0.24968190770845125	-0.5038820084851157	-0.4109898271514242	0.23397280914583923	0.4034765171534417	0.30013931576214486	-0.0767912961614014	0.33610232899932946	-0.027925590636878918	0.15269490192988183	0.35821854399779485	0.6390671587174944	-0.0943799466760949	-0.24676434792767593	-0.6909609575741973	-0.018172328540497974	-0.11995724589473748	0.07598141757783632	0.11162418780535432	-0.3442072210283073	0.23609141180892834	-0.5890406026940818	0.041779744366165314	-0.05621801998916126	-0.30278951587667496	-0.15405090140059283	-0.32596194796166567	0.11805945544813534	0.29775264979746074	-0.3866474127903064	0.7431264744843123
-0.015281116143019418	-0.04029157163315913	-0.07446989803471742	-0.46133338830478365	0.30227867506601014	0.0883861063975151	-0.14782429345416556	0.10064246673680513	-0.4559657465782315	-0.05974330087018861	0.032156903597268624	0.2870626838827507	0.2912866745864397	-0.23582886700232236	-0.7152989793536226	0.21128565543238292	-0.44013813401577745	0.5032202682032183	0.11176198315476985	-0.25560607661706203	-0.5497975782578336	-0.39891594742398656	0.22324663784846002	0.4285938611444074	0.2848330191248694	-0.07623573053194799	0.33437999634165044	0.0193858256901712	0.051246068262638	0.46180357635237657	0.5980007906766075	-0.20260860311802023	-0.29157599223887737	-0.6523519117927821	-0.02374934032602243	-0.08441271387325558	0.0320160333701163	0.08998745352053694	-0.41056577926214477	0.21475683773193457	-0.5827704120182159	0.11517785687593263	-0.021045408566129055	-0.33808476175070173	-0.1093804593440634	-0.3146852806466691	0.11293526266904574	0.4068316009891615	-0.3619579572002517	0.7337044144656321
-0.02887644066711064	-0.0061972802740976555	-0.04983132950084711	-0.4614766568980501	0.31636060265043203	0.1787902444033705	-0.2312263549635974	0.03352327656313873	-0.4446555682854575	-0.041208541184090224	0.04637741311291257	0.36847298602427897	0.31726510129406443	-0.2083987684335356	-0.6168986016724649	0.16610322995417642	-0.3493183165605621	0.4291449797531327	0.09648912261595091	-0.2614549520928024	-0.5642182829135999	-0.3832177713116261	0.2008336743153055	0.43864910233992127	0.24075422844845767	-0.0613372910025259	0.3724983805955814	0.04500830270991778	-0.030315215960884545	0.5290872011621435	0.5588742633017321	-0.2494897115533302	-0.3403799488777005	-0.6459662012198033	-0.026846122245575497	-0.05694048548095003	-0.01577895452004293	0.01918949550097117	-0.4832693200713553	0.18741036039105094	-0.5927660325934379	0.1731035982709344	-0.009997199437340466	-0.3480920657248683	-0.0691291826629977	-0.266117317526123	0.12000168090672374	0.5197254437437075	-0.33176224080987443	0.706466527434719
-0.016967486123870827	0.0772982482793874	-0.049421681215701174	-0.4771811350568148	0.32801704099859186	0.2644149849330277	-0.324942901210742	-0.018621984232988775	-0.38718708429725146	-0.0636659792857531	0.06303941804120719	0.4798435340656283	0.34076768784009215	-0.1657132847436511	-0.584924943628595	0.12895913371497253	-0.2655191858388839	0.33571569937803736	0.11024113665506297	-0.2658666214997407	-0.5520925012345383	-0.38963559342045123	0.14359607410334063	0.4160631681767729	0.2076518369897228	-0.06645916557184264	0.3888662288641994	0.09400560551293566	-0.03562223226889334	0.5379865374441571	0.5597072976855456	-0.27998058109190027	-0.3999787505316702	-0.6033374661619073	-0.06778493823228257	-0.01504791636601992	-0.011183968083784857	-0.05112961359905606	-0.5753639744483086	0.17101773041944024	-0.6115693671863796	0.2460783139294554	-0.05215754458906004	-0.36330934083947036	-0.02072908267065649	-0.27142961641648855	0.12577904874557672	0.5806527828466498	-0.28658190030966896	0.6951485691050416
-0.023146046812658617	0.15839944229824682	-0.03786641841582862	-0.4935398291966589	0.3737221000323241	0.3413865943807511	-0.40460022730471124	-0.021186545135046322	-0.35096185941614483	-0.08999273780888883	0.04101671128475611	0.5461483816224253	0.3927495459478122	-0.16649759345001292	-0.5765863549566475	0.11080620908132496	-0.20235994448794772	0.32658537228822315	0.17032112883868578	-0.2874267920273174	-0.5720459726509463	-0.38024134425811446	0.06106886215969328	0.40342140824735173	0.19141610700756687	-0.0523527783403126	0.388329734754978	0.11122416006736757	-0.10378523946492427	0.5889846922859858	0.5308844670828313	-0.3186459059193575	-0.4360917937655272	-0.5689761831307694	-0.0846722148499973	0.021809343814348715	-0.050110065904725776	-0.05509785281952678	-0.6254860408226108	0.11920449531788366	-0.572988053946857	0.3025499983758594	-0.04086681623946448	-0.4419465495802245	-0.01547733433863992	-0.2829068900061021	0.12376474643851831	0.6480625006442394	-0.2013703889556191	0.6895637467674216
-0.07096954961101831	0.20402172039706787	-0.031145133812553783	-0.4959059307234521	0.40018867582829565	0.39451786764872215	-0.5269311596958426	-0.04003218490207312	-0.27077898087278074	-0.06792384980619179	0.036995586153242506	0.672177591997085	0.4359100061108302	-0.14161940208872506	-0.5332441811565657	0.10687812100869691	-0.11340580263648944	0.29539856331333303	0.2156174222857321	-0.26996883842880176	-0.6111605158900025	-0.3840464997690956	0.027695364746554936	0.41518330464867487	0.17975372858118727	-0.052111173263596725	0.3778810683122756	0.10082049718131252	-0.16785651456831602	0.5868942196451916	0.5090125580988094	-0.31535438952079015	-0.45206931479287427	-0.5351619145227337	-0.11353069689639399	0.03661809364178407	-0.06637202577049921	-0.06281252358113684	-0.642252388987217	0.10160503263833671	-0.5576742670911256	0.3640190263222561	-0.05578475320361518	-0.518926784809328	0.02430876990624359	-0.2872724133919801	0.1411985137500787	0.6675336238695615	-0.15334502799829378	0.6404718942683261
-0.06343753060447788	0.25972138975691	-0.042093654795659345	-0.481797504229032	0.4000133974076891	0.41384977534237627	-0.5975039127670025	-0.03488322774913534	-0.20868072143814667	-0.09382038920860618	0.012428946059672319	0.8327953339411469	0.38733114713725214	-0.16124631081720645	-0.5349840929442856	0.040135016612828	-0.01599223853077488	0.1736790583631535	0.22133745591588178	-0.23221532655758875	-0.6072559594365814	-0.37051436259461007	-0.016701340335449785	0.3616430217860184	0.1500506265322708	-0.07911989282337537	0.3617935257020799	0.12142189416844495	-0.23911465574501936	0.6060797408661976	0.5068360635527885	-0.3299326253590879	-0.4474811843370513	-0.5330921976380447	-0.18111461712518456	0.013747401675535006	-0.11992601571915477	-0.1139477775556152	-0.6346649625748081	0.14345788019110847	-0.517658187000736	0.4026591643515077	-0.049605834222689264	-0.6134991405130769	0.04730803670527911	-0.26327704766509685	0.09310912140578713	0.6706425914131859	-0.07598721909984925	0.6304974393203227
-0.02780573638536844	0.3264688330563733	-0.03256450362147503	-0.4932708522966391	0.4292834245279131	0.4009086267146289	-0.7150402460839069	-0.05523392138958387	-0.14574849512867352	-0.11065564807882255	0.01014223020946776	0.9619563422677881	0.31400569133814515	-0.14118558291373143	-0.48497830271443654	-0.006681747403167869	0.03584099985993365	0.14275478785046164	0.24355800808790717	-0.20953901622550122	-0.5887998783315335	-0.3417111688465212	-0.10165251271836322	0.36481933815595696	0.12117849247089792	-0.07148464120110326	0.28833751673743596	0.11282637402370317	-0.2728164612172732	0.5865283108162216	0.4567521911021701	-0.34434109467970575	-0.42342230557068383	-0.5143447475048998	-0.20988480282810523	0.03229858418191645	-0.13056373545401653	-0.1414478095262585	-0.6507805246289677	0.1105198333159361	-0.4578319000656822	0.4484814245831791	-0.05915385475895746	-0.7003953316636891	0.08772727870576702	-0.2923454123941839	0.10629303194102706	0.646812829083611	0.03747804176448042	0.576686462691742
0.03219517316609509	0.36310871899421826	-0.033297553247854904	-0.5120830916950216	0.47412863283033524	0.40078323872255445	-0.8113416635462476	-0.06866177888934269	-0.05065304810713568	-0.13973013224680692	-0.01707292670377724	1.0835790573484296	0.27737022177287346	-0.09843596064966281	-0.4120541182774116	-0.040657189154249956	0.03149757286642063	0.054663012557082655	0.26850556462253866	-0.17422313964093558	-0.551497602680868	-0.33762958246817465	-0.1568770741225678	0.2874726944089413	0.08137564931746936	-0.07435103986978571	0.23084709921990712	0.14704888097665136	-0.27193971510019344	0.587684373242248	0.4151846767874817	-0.38534763542427086	-0.4593530465278315	-0.46321107549100127	-0.2255578044137158	0.05406806099504635	-0.13861112325754804	-0.15852103173078422	-0.7088225399281038	0.10789420663986146	-0.3852426988531148	0.4087928653830512	-0.0743241394203389	-0.7505350021107982	0.16521264336767588	-0.2966368343942392	0.06757358428828283	0.6084386683470919	0.130636475772591	0.5582030159904262
0.05828769229423671	0.3840842959694671	0.03923449154583983	-0.48658871850543084	0.4830077549675373	0.3643270577017218	-0.8976991641328175	-0.0893055117397604	0.04580464111939014	-0.13347193221965714	-0.05168342316853658	1.1810025685498657	0.24773499293671186	-0.1214793847667704	-0.3503630711205798	-0.06682959653173245	0.030456069631785453	-0.015490374519015216	0.251976047111132	-0.16852237917774576	-0.46627702827003814	-0.3364601106558302	-0.22205443981825565	0.25312296680811514	0.06007302032416848	-0.10169193827455922	0.20060821623423872	0.18814093458983944	-0.2239822154324386	0.5895871722250485	0.41313581519892917	-0.3983928061359841	-0.4665949346377432	-0.46112609564397317	-0.22727417476015072	0.06899869910227811	-0.11756343205988935	-0.20307109620096947	-0.7572430733350672	0.0954013055198302	-0.3182536456743788	0.36958922396444915	-0.0970810688546677	-0.8635686168485364	0.18338819018921496	-0.3397476383464779	0.046043938204854626	0.6432925698231694	0.21189113602427617	0.49992387131761234
0.05819002450380123	0.39010294900087383	0.06049624030148024	-0.4504344183356152	0.5187343235943764	0.33262454192256896	-0.8933392370096849	-0.11914487487929622	0.14734312279754763	-0.16020688480915773	-0.07782579105905396	1.201742762748252	0.20612723832312074	-0.09612545689460499	-0.3188556907145086	-0.08117045165888954	0.06602831764162631	-0.09036025709421176	0.21541636975556572	-0.16778592387030872	-0.374501423670528	-0.35680700209889277	-0.25962339149928776	0.2547590703285608	0.05701423892801112	-0.1191458455494518	0.15492658466107803	0.2215129182159176	-0.16080094773157355	0.5844542794108778	0.3900075779495476	-0.38680719383968787	-0.4360859986643254	-0.4176142227541283	-0.23631481493401685	0.06897414049321246	-0.11048502750688012	-0.1930356188340278	-0.7818238555045749	0.0752325183739506	-0.23984312453367088	0.35062969462380433	-0.12023345361110227	-0.9048092864913635	0.20291497552400578	-0.3544602758833009	0.03188033349436746	0.6414812481229323	0.27083074252257877	0.40399906701254434
0.09018484470041171	0.3915006316793962	0.0859980686244756	-0.43418665851716715	0.49216473997296184	0.3319462382064098	-0.875936792851542	-0.14173097490690126	0.26966891299136886	-0.17810459550291208	-0.11097356577232989	1.2220764809972802	0.12067083109310628	-0.10532656463523771	-0.23264253509613075	-0.12924020431201683	0.0333787025807873	-0.14643473083332967	0.16766078282891617	-0.14345963191628988	-0.28423865748353294	-0.40178348892298804	-0.32568923932331006	0.22045627631048878	0.04134696938751268	-0.15302717839990898	0.11575841931302171	0.23775519467557013	-0.11625541417084748	0.5390928499095801	0.390483590022335	-0.3638807350616664	-0.45062322290077467	-0.3862100731426442	-0.26072410672916163	0.04968381748647289	-0.04730396742192996	-0.2101172400433195	-0.7606180668503028	0.01295047102457248	-0.16920360946588758	0.32315830174261195	-0.11209729058305862	-0.8879203372129165	0.2596542486302743	-0.3439603701134228	0.02653215197716572	0.662097318559935	0.34502060878471885	0.33789613594343987
0.13543852837730866	0.38935801398336045	0.0843806420448691	-0.3764413200962693	0.49890398355636806	0.2960253480914991	-0.8640188096541973	-0.14449108240820369	0.3532465349802797	-0.21720258450040744	-0.15005615374042333	1.2607945350155707	0.06495398021764637	-0.06263613166955004	-0.2157447973137787	-0.1268454311154789	0.0417114962968127	-0.14709469609379616	0.14137707124247548	-0.10341631648875757	-0.20007995425883193	-0.46733597196472915	-0.3961351191671007	0.20234802545627	0.03327633669448867	-0.17021175025948718	0.050291121613427914	0.25228687192956195	-0.05789324755872634	0.5015754120547694	0.40819392223249934	-0.34554040270139497	-0.4076421095304342	-0.350961508871499	-0.2779557551111776	0.03217291321218724	-0.01128384306421019	-0.20851456202690527	-0.7404203122718931	-0.004041883352826961	-0.07256271374251673	0.3269710994901217	-0.129561554162163	-0.8678097250053531	0.28205485304568756	-0.3724342808352945	0.01333264295924747	0.6865285145806738	0.3998828308611103	0.25037830569322994
0.141800816300735	0.32661697623967856	0.10696919086550669	-0.3196956613471795	0.4697396442432359	0.2637754558168267	-0.8220992636728459	-0.15140126883587077	0.41206954733422785	-0.22849597170837893	-0.14230674720789083	1.2352911655333496	0.008648510296117073	-0.03831671354644126	-0.147493334950903	-0.1459317174995985	0.03578821363607969	-0.16876062134597006	0.08462535371916528	-0.06830650614152037	-0.13172269328297498	-0.503408959037756	-0.44647156778891384	0.1867572773466906	-0.026568683943246973	-0.19068997507936541	0.013965601473435762	0.23761675783586975	-0.04188024538183832	0.4950381941592708	0.4252512424479683	-0.33279710716707106	-0.3602737411667581	-0.35990732558478866	-0.30640444437290265	0.012627715830353062	-0.09164911414152375	-0.18636443197275632	-0.6795721598297957	-0.06409163766999926	0.013828116999782591	0.32476959537998507	-0.09666345250928694	-0.8280996032653032	0.30146399730072704	-0.31391038863192666	-0.01518170264427034	0.702182172013344	0.4413059958946401	0.16911109259361784
0.15578160295593874	0.2253205279725877	0.11731220495372252	-0.270073143852803	0.4296489096713262	0.19212276470758277	-0.787565603106836	-0.16509402180538177	0.5149233721650518	-0.22363476622228906	-0.16188735979129565	1.2129629921691274	-0.0465260392382971	-0.010042207922254161	-0.0799244398653415	-0.17988874966503357	0.025539348126344917	-0.20435329190634502	-0.010291824225311857	-0.057127059644554244	-0.020447551897685275	-0.5502923111165096	-0.4539063320855118	0.14614909131071463	-0.09099228383991861	-0.221154137919123	-0.0023021376314599786	0.2438637714749372	0.011508939187771076	0.46527127648273864	0.43012817888224275	-0.3062102671941324	-0.3173455343337328	-0.3109715201476819	-0.3200326885306476	0.009041379268404842	-0.05325894400453133	-0.20078800588119244	-0.6092804566515273	-0.09225408985196493	0.02456837586968061	0.3131187120822154	-0.11612383582888061	-0.7376790717572864	0.3585527624480892	-0.2505522477858907	-0.016619636455397914	0.7388181425782206	0.4402880295628046	0.11859643954392689
0.18822892471025304	0.18893233250395214	0.13427988335753135	-0.24541263717665066	0.4207228349330485	0.19716900193076894	-0.7509597625287179	-0.20003455013474802	0.5513281686820403	-0.23952527472652368	-0.1788217009065117	1.179988968402462	-0.10416121148627189	0.009652526085856573	-0.10802512681482472	-0.2383443252049407	-0.00367951926687875	-0.20689672527003697	-0.09569689133508297	-0.037545391798534486	0.11006973939812084	-0.5682160885564933	-0.4640950535056976	0.11300357528702462	-0.18321989348823925	-0.23388218326861	-0.03133197494435328	0.25160138408362287	0.06419239817997636	0.45533468092419477	0.4449640652365872	-0.28336442970987374	-0.33393885286692393	-0.29463368165500026	-0.3314285254997098	-0.012019685384339535	-0.0853106269190663	-0.21127366150460358	-0.5661365821559082	-0.15121703778239212	0.0837431567265643	0.30325964968723723	-0.14396659490120406	-0.6680735237062724	0.39724632962824724	-0.19902980349405897	-0.011142334164913762	0.8009114907730787	0.42714720215531476	0.049404590559524876
0.18717480373644665	0.13155214248336294	0.11590790119170521	-0.2034037817251028	0.4322194058135249	0.17667284910588993	-0.7030521210318383	-0.22410717856847834	0.5924820734660229	-0.24654888597926877	-0.1553281392365269	1.1161755812887535	-0.09470601434301026	0.04251521239085122	-0.08089502280274147	-0.25369512002028616	-0.019449092722542277	-0.1679336865308068	-0.16207542771282796	-0.054221764644027746	0.19812298714233015	-0.5791768545198521	-0.5198314344542803	0.09684349043351957	-0.22792191682063065	-0.2125595336249869	-0.05998867810155385	0.25517892182822777	0.10469399031825755	0.46544571799086876	0.4224168840519929	-0.25932719125946047	-0.35370080525151215	-0.2627378067501941	-0.3063415472498277	0.04183062111842497	-0.06934889278739863	-0.18703645800191987	-0.5406512584626247	-0.19199471401452078	0.11820858239303438	0.25469989852541747	-0.16813538184375795	-0.5349264766358561	0.40885804883430554	-0.1609884577667966	-0.004693733764922067	0.8073804132664645	0.43581496003065734	-0.026363717342366512
0.16363802278124542	0.022803179715403854	0.12671351701516662	-0.14038249734513442	0.39044424985336523	0.15763905262230762	-0.5743013457167833	-0.23275351939594774	0.6127345812341675	-0.2649362888520684	-0.14871238572100676	1.0491213636574392	-0.0720544995293477	0.07065588555709454	-0.06629298571138234	-0.2599802543643955	-0.06488651928391265	-0.22748084484012338	-0.1961771670939682	-0.040904675203013385	0.28726522824520245	-0.6163107719789357	-0.5017185126891486	0.056815571684271926	-0.3062160769586173	-0.24167085208884176	-0.054472663180447536	0.28591754886560133	0.05645493854769379	0.45277293549257963	0.37490263898772624	-0.23387432875130404	-0.36783015539276814	-0.24933114195728762	-0.3088782643409808	0.06649079011478579	-0.1063146718832251	-0.15905403790847167	-0.5002701314927751	-0.22175196836475908	0.14223215748001225	0.2198610468776577	-0.19100943917228647	-0.4647719642300318	0.4680968681045072	-0.07527060332006878	-0.08300145543368458	0.8339406143476568	0.3608887292004038	-0.07990598233439586
0.1318951840727965	-0.04856570858580472	0.09694083487163356	-0.11331795873505449	0.33962270787767246	0.1550320902328822	-0.4959861535882709	-0.23258417042722387	0.6086008901491611	-0.32254110846796297	-0.14168756409239802	1.0000724335349662	-0.055682382014204945	0.08462395394122203	-0.10121993047495956	-0.29176232548265607	-0.053525585058975575	-0.23689849206006414	-0.21159727737319037	-0.04039884772174101	0.376779489933462	-0.5564389489030029	-0.49475131748708545	0.049803267135982196	-0.37505792245829755	-0.26062237771517643	-0.02627100167653071	0.2864806802286728	0.047196684708901294	0.4521372077218276	0.3222943170816922	-0.18466763150914747	-0.3176469917734798	-0.26306638577400016	-0.32077182988143377	0.12869693355127163	-0.22400691460810868	-0.19037598681529203	-0.4318683362989345	-0.24216132936923432	0.13721093573907925	0.2011582912340181	-0.21384468340920426	-0.35905791822505295	0.4996551770169866	0.03370194290992914	-0.09824340788092097	0.8181187543992182	0.3512114314285808	-0.1501333252063984
0.09582976412959014	-0.09651468375660009	0.0364225497327367	-0.09281788917138518	0.34398354183924035	0.18366788765167158	-0.41882020768322803	-0.22296964002607775	0.6165182057557803	-0.37942175836667696	-0.13106889774075164	0.9106433434480486	-0.051112801294200205	0.11681242767506914	-0.12050486935301148	-0.33099013230672053	-0.03293219861029264	-0.24932376886161442	-0.23953864976585953	-0.051429198312033894	0.4239100821938889	-0.4709041528835772	-0.49057224498661595	0.02437475949863982	-0.4750122864857536	-0.24208797760418532	-0.02724024039802549	0.25087157276120203	-0.007886441416823948	0.421256609470653	0.2683538825219244	-0.17175866352057995	-0.2843821551684854	-0.23464176089755692	-0.32805800087826353	0.20089900357475265	-0.31928780978730187	-0.20854213611802455	-0.38133280618045773	-0.30557428559809857	0.13035613068595203	0.1796999443168689	-0.2385396381501274	-0.22483874358968378	0.5439835340633697	0.15622569509360665	-0.10983891853966361	0.7819449750950612	0.3015767272003663	-0.17950492533355442
0.09493860267861164	-0.14324808319510113	-0.0016560193701782855	-0.05364642020226764	0.3137925536320771	0.20237839461352122	-0.35836946198717257	-0.1947405703842845	0.6226896151443543	-0.3934009034314292	-0.11543177102413955	0.8298472534915764	-0.08713393883350531	0.09961470431529311	-0.14856460343593794	-0.3531112855450188	-0.02398200830881414	-0.2538129925429231	-0.2102371050916439	-0.02890433803251512	0.44446010941279346	-0.4029578405863591	-0.5040821360781285	-0.04619205698854255	-0.5797879520298813	-0.23935523376553286	-0.022848178360530248	0.24978425365278226	-0.07479738309633974	0.38701992880978653	0.20106623276047725	-0.16491381818881581	-0.30153247838923264	-0.2109568566029206	-0.36318957356568826	0.24204193113406713	-0.37816967149580555	-0.25724791193393615	-0.326695701252689	-0.2977343793450288	0.10248943927694942	0.1735961823603354	-0.2762438021725969	-0.0914447195621317	0.61515366413962	0.24288947525828694	-0.1458507979885264	0.7815302900753168	0.29404737632973343	-0.19014959754203548
0.06332150469304394	-0.1775080270065525	-0.0419031112896742	0.03656713963473324	0.28371299846912573	0.22030233111906755	-0.2703874864226152	-0.17781989508274196	0.5905129892515787	-0.40976979395166097	-0.06718475601693605	0.7712572266675783	-0.08188668265521262	0.10592134425890698	-0.20496758244655475	-0.3722343147473127	-0.030764437861911537	-0.2450628554971991	-0.18131343849055775	-0.02763007809540093	0.475336903824341	-0.2852550440381304	-0.4877220142328528	-0.06729572824606604	-0.6547373754088389	-0.23556324501256523	-0.020664433466421182	0.21993435103927556	-0.10823527647755757	0.3837500289205866	0.15980494209738197	-0.16151700551173095	-0.3011983646567266	-0.1636892802655459	-0.35414320454558024	0.3154040356953439	-0.4653067516226095	-0.28467039837629676	-0.2749881514020684	-0.2693078768575129	0.09841105282894433	0.18333703600189388	-0.3279017734432514	-0.009453062001213569	0.72794586179335	0.30594077518238605	-0.1901919935301263	0.8121092149158533	0.2575797493992514	-0.1886475820241447
0.057679860694963205	-0.2117796788232346	-0.054209888267836036	0.0833101654944011	0.23575922314346923	0.25148516654552844	-0.15893170190654987	-0.17318478573987714	0.6058005647981284	-0.45028452968884	-0.023771134515539243	0.6834949838559738	-0.10038209563136569	0.08325881236738761	-0.21581073142893584	-0.40236435885493876	0.00782568757008877	-0.2240456701460089	-0.13333660987773896	-0.04439214616740069	0.4728254043358053	-0.14978981541331918	-0.4902850475144825	-0.12262098681544123	-0.7685586402853973	-0.20888773968380048	-0.018523007446067566	0.19653041662139809	-0.1765693042132636	0.3251346496945582	0.07780811098860098	-0.2009517132395014	-0.34417947802706716	-0.12887678855274598	-0.3749416406101536	0.3907758170041117	-0.583515471363642	-0.31096298096990604	-0.257483208683004	-0.29184450582715105	0.08875380693373011	0.1372313366545205	-0.35211300437953436	0.03902320864914237	0.8227596703610501	0.3829792782048834	-0.2133581120068444	0.8071333457102599	0.21268445182484932	-0.20847362788924473
0.057753517247036715	-0.23714385916466602	-0.04079982220509785	0.17138655703867828	0.21215099807464904	0.2880611963298697	-0.04190083805906837	-0.1695115036889915	0.5960327727512573	-0.4662816459500331	-0.012470480072496914	0.5975138663557937	-0.07374973719167216	0.09786696352074682	-0.23873439100466837	-0.4261632022359376	0.010214969854284587	-0.14015285404722794	-0.10251484797621024	-0.047325568895436224	0.4604609592711723	-0.05075558004200444	-0.47175052891204655	-0.19209380050416097	-0.7778435638685092	-0.14784439612259886	-0.05042779792440805	0.17014742071962466	-0.26014423956798716	0.2749647068651808	0.011927568185727218	-0.2161337273686743	-0.302539400845318	-0.051314062682678685	-0.36543936760240586	0.4494613156312939	-0.6304502946042095	-0.3647113290813649	-0.255106141474727	-0.2565251578053712	0.10250065280669426	0.08219563857386418	-0.35900552083025394	0.0885230047082164	0.925210890323885	0.414299293988653	-0.2425300111915793	0.80944781232723	0.1672300536470256	-0.22712210805580405
0.06179612995804086	-0.21511540553882344	-0.0900387754883922	0.2562589375820925	0.17654899990601042	0.3248620684373475	0.043727696674846016	-0.1613580525671786	0.5963769026567421	-0.4903885279258585	-0.007791666542337208	0.5427190034483483	-0.0747916494588925	0.11688329322412125	-0.2730407828317175	-0.4146751966080928	-0.005206156124924749	-0.07346391347696413	-0.061049939863139224	-0.01669102913006264	0.4205986986043572	0.07402811051587577	-0.45802329653381174	-0.22889499591748677	-0.8273529448649327	-0.11122082989554058	-0.06706048043523767	0.1599688737185418	-0.30824016954090033	0.21790460761930158	-0.0443040555968402	-0.27532353119671427	-0.3225574334944231	-0.029219719726510236	-0.382132384252101	0.46853160736104443	-0.7351413873632542	-0.415336145426555	-0.2581082645527541	-0.2932673175036033	0.1436539217723437	0.040713234756132685	-0.34493871740407317	0.09722447614910618	0.9568002434101881	0.39495675314453055	-0.2927146765631024	0.7583867940100765	0.1339032371133542	-0.22141117746308883
0.05518105986506675	-0.2654440064034386	-0.12201792712795279	0.34941472789572864	0.13196638323357082	0.3045366245655333	0.10298723367671156	-0.11253008544834513	0.6253893678408985	-0.5394188964726901	0.020069153664927515	0.48762043740234173	-0.06550139206710429	0.1050372015892019	-0.29776987878166145	-0.40034456431536214	0.02551597229703398	-0.0009807245096734474	-0.043587630905045506	-0.0061274664349524	0.38529181898172854	0.1712803596872266	-0.4505119364057455	-0.28493656638070675	-0.8668283769694277	-0.06437879595542773	-0.08756374724889937	0.13918537693979988	-0.3604656763125618	0.14361464166251592	-0.09418234725140286	-0.29851636350469857	-0.325401122493309	0.0001693045154421674	-0.36353590836121885	0.5144096205138784	-0.7953634949810787	-0.4419604622964689	-0.24073484552053967	-0.26608324787728016	0.17373571330325316	-0.009294246269446308	-0.2615710637846104	0.1518138180059432	0.993527679581544	0.4101909443343826	-0.3546066690849895	0.7101448498571976	0.09787263776730293	-0.16974635925698647
0.03604064646230029	-0.2733465935017907	-0.10743019016612362	0.4451593308585231	0.07571820018700955	0.2626439424907624	0.16398144902925474	-0.1104331522510847	0.619994101515937	-0.5684990573684436	0.05286306098398458	0.4238081185881142	-0.048786881971151816	0.06368448716917459	-0.3225943364065878	-0.3688412669226161	0.019177840312998833	0.06236226150508869	-0.015470691514202967	0.024926464421587143	0.3416966419980636	0.22267810990237358	-0.4410552782919696	-0.3175717344575808	-0.9118537478570856	-0.09628016462325246	-0.1360747823180135	0.12171995474292427	-0.4441151938872765	0.05824876342393385	-0.15491156132045314	-0.3333681945238938	-0.3713566116260452	0.06550378466824827	-0.3490418071837159	0.5435874329962147	-0.9044780205152867	-0.47780466779476044	-0.24056522944797248	-0.2959466023030019	0.20734471633540089	-0.014064496230989812	-0.15072306520565215	0.1688867954488022	1.046863204113682	0.4102424697246011	-0.38743275979033787	0.6888261316934554	0.012499347677930322	-0.16518411419140716
0.02470220041506511	-0.30779660781257767	-0.14779237680458648	0.5038579890417781	0.06582528290662122	0.255889608604464	0.18436159652507977	-0.09999115097734432	0.6123559832782213	-0.6082036823839624	0.10705436961894721	0.32552198556375334	-0.05993929676204428	0.02896683249427203	-0.3510577487455753	-0.3507755587614319	0.09056249148121848	0.1753870937267214	0.013455754373294276	0.030009614709264894	0.2903107822788708	0.29724989466282464	-0.4335386543527492	-0.35691130001544213	-0.9419302924495732	-0.11350588182289356	-0.14802781646647256	0.10417072792150202	-0.48116183959197034	0.04529501847983516	-0.16288061957802033	-0.36481106921592854	-0.3900601087585175	0.1207265353597089	-0.31698069977880783	0.5746171850183746	-0.976695277817608	-0.5531173285839015	-0.20321800313025312	-0.30709325623662664	0.21559308065757077	-0.060409464142246364	-0.07506414231278032	0.22740947980842913	1.0118546348298	0.36974747868336694	-0.39556881889241585	0.6181958183869942	0.02846188387530673	-0.16336033410729392
0.011439603489385978	-0.3162838568298072	-0.14401035445996854	0.5927652348820255	0.04577473135916767	0.2503896078485158	0.30072141933335683	-0.08769360895899979	0.6221445394539304	-0.5991782805029642	0.1621947983064497	0.24237545669743715	-0.09079090193645672	0.005460802598009446	-0.39229904049128467	-0.3166789446085991	0.04943682126051196	0.2703877404069898	0.011351624802892923	0.06709282708862016	0.2400442303725388	0.27409257572282636	-0.46231672164201953	-0.3964640563254913	-0.954964001968978	-0.09865315233537512	-0.18657789873687342	0.10514280599106925	-0.5534086346200184	-0.014714273045069337	-0.16660599600508424	-0.4421806013560604	-0.4089380754881198	0.20895755017344103	-0.23401618949391279	0.5793658565326064	-0.9636723422845709	-0.577195532059248	-0.18427531270851902	-0.3451723355227752	0.26466121843481333	-0.08476612184395756	-0.024672354253288793	0.22110567814018905	0.9851806092655039	0.3093070912345882	-0.42612013477343436	0.5997433295971641	0.009643218443729623	-0.14324594137715296
0.029908930236242783	-0.32985406775768567	-0.16971327746146772	0.7194564658470873	0.024573790280025033	0.2286571999210601	0.4420556056497821	-0.08043911081591594	0.5998707332294331	-0.5715706595435568	0.22010908432325377	0.1888367279281159	-0.08595571343162116	-0.019056041126831406	-0.4516918127769397	-0.29177043588075596	0.04350704981995651	0.3870195382613432	0.023894229738399445	0.1087823182688874	0.17093758983145696	0.27565257101195717	-0.4982897054588934	-0.42303250214158705	-0.9439863481025424	-0.11800537235109894	-0.21635900981933803	0.10654519532054425	-0.5940145655513429	-0.053559590325709616	-0.1531897306840792	-0.47635214851878127	-0.4296145488886204	0.2456913993946226	-0.179438873512832	0.588663284879396	-0.9487274158779554	-0.5897111056396392	-0.19126457644060632	-0.3569662639830094	0.3184031297298287	-0.06988413381292506	0.015716924487523494	0.26512471104513685	0.9842863192055443	0.25858784251434636	-0.4728053900190684	0.5291207974853457	0.0027346585068092066	-0.15247858144809542
0.023810532786198636	-0.3271501514144718	-0.16926164183249262	0.7956794051321607	-0.0006337445323724156	0.2308879983342636	0.5212725286323685	-0.07495332698485344	0.5801838161480746	-0.5394281502424572	0.270198784450099	0.16533605987281746	-0.07492064898929986	-0.0535221917864294	-0.471376100608017	-0.2674403020383955	0.03617316049903331	0.4613414779162185	0.024247513748762127	0.16402352876435572	0.13032160359880757	0.2850714620116134	-0.48728740545115273	-0.43321371558452704	-0.9246516879639584	-0.14691695134683566	-0.21679175443161056	0.09463971821316482	-0.5778808981875363	-0.09495466311477962	-0.18398214939324506	-0.5440345712676826	-0.4517137575888414	0.2451488666169721	-0.11684301163259876	0.5902559128429569	-0.9855067238998616	-0.630198006288315	-0.17621901444107232	-0.394065581662284	0.3776694164134083	-0.11676545162243923	0.1423665464841463	0.2744431784590604	0.9035943419196281	0.2175561262978178	-0.5092475504199463	0.478818650414115	-0.0010865313980869512	-0.16754065945646116
0.03155425685973494	-0.3324419060850728	-0.17947847654297117	0.8423099434958017	-0.0019164015311674803	0.22859979337047184	0.5752926672005679	-0.09886577562054212	0.5332615405360529	-0.5420170411525598	0.2902304133020231	0.14882335478678563	-0.0298083740438086	-0.06602805218760205	-0.5223553989800205	-0.2643228889776056	0.0500537420021117	0.5465436371203769	-0.0083767989279181	0.201552891026549	0.09389175457225302	0.2989659492801985	-0.4948894310367627	-0.5001827122908772	-0.9315381413370984	-0.15407963478328024	-0.22242835539083713	0.1058942369660475	-0.5587121479469667	-0.131705348730991	-0.20447552699026889	-0.5669391486705916	-0.5076177105791515	0.2683824776705986	-0.0853319535906332	0.5704306616538051	-1.0413765653838492	-0.6327673622117956	-0.18606202643721023	-0.44979476684126796	0.42890283542468416	-0.13452015639776643	0.20261286582046317	0.2750539155544192	0.8197276893843191	0.14224246333094678	-0.5347996438216971	0.4394475606797911	-0.02012176063003302	-0.20227909416827536
0.008530126734062279	-0.3248401408868903	-0.2094462121271834	0.8820175589344785	-0.01792794553888804	0.17153969635084895	0.5927573475141389	-0.10920148936474057	0.4832838213757905	-0.4344602586945131	0.3234634015990337	0.15295935425140675	0.021310607541108677	-0.060283862087050145	-0.5497511115837728	-0.2574314684407424	0.0042286270683119225	0.59209498042326	-0.04267219688858481	0.2295355482186041	0.06845148916206009	0.2625840366092752	-0.4859025803671244	-0.5256707507357158	-0.9170176730388878	-0.1906377646139323	-0.23031104195067256	0.09595120114010441	-0.46713896853058634	-0.08975632809416942	-0.18308616285026863	-0.5935791242391655	-0.5402550420175167	0.27382387172325084	-0.02480713372581305	0.5339020046141368	-1.0241073217247827	-0.6346616283182105	-0.19893993922138786	-0.48814276111762755	0.48709797321924875	-0.09128408465354883	0.2533513424305048	0.29963724619419263	0.7710629514260011	0.09775401377492825	-0.5446857067295898	0.3730587005161624	-0.02707787566223005	-0.23316482085294338
0.0015256677966618275	-0.3253079337085071	-0.25132335152787255	0.8895779423808626	-0.0022942112031397567	0.14610053738059584	0.6307187560861106	-0.12404656382530374	0.4321765562849058	-0.38444823293385916	0.35622946655966226	0.15380396502520693	0.024997297252706045	-0.07888308904697072	-0.5920121297067507	-0.25265727750850553	0.03873762902379739	0.6353365986664181	-0.049775633439526366	0.264958224555266	0.06606192212258058	0.24230952492189256	-0.47179359869396736	-0.5178802547744081	-0.8934579832061024	-0.2522813754705419	-0.22847176358809979	0.08993783554134863	-0.38365848855805385	-0.08092013833497859	-0.25396377720517427	-0.6170285695470988	-0.6297615085464356	0.2512057681647178	0.056180684234467385	0.5207577346086494	-1.0073251298876866	-0.6412366228041402	-0.15297787943394375	-0.5691550714393273	0.5258882261897172	-0.02919443099118737	0.2766264892395992	0.2981283592524046	0.7033180285282434	0.034087496725950045	-0.5471361280172682	0.2955622727582109	-0.017104285011643038	-0.26480806292531234
-0.04161381821291373	-0.3657205924851366	-0.2562961349434812	0.9216944403418139	0.015557370947126314	0.12236746080852198	0.6434193657776259	-0.14438602990981522	0.3675383122109318	-0.3537073180008955	0.40061743588496307	0.1415348815740371	0.029975930058791938	-0.10245780277070578	-0.5994889530581495	-0.2759740781906687	0.054702947337431605	0.6367127602640548	-0.05486670931098751	0.3028750399959853	0.07037881088358158	0.21003820807433976	-0.5004370944373276	-0.5234864488764343	-0.8545189134458596	-0.2893598002808229	-0.24085663226552487	0.09347396522827459	-0.29142186954993826	-0.0713841304335119	-0.3202350295720356	-0.5973105885463553	-0.7009881673698241	0.2790024976015659	0.1487773080213043	0.5180102119455222	-0.9646344300719564	-0.6506847108073005	-0.18662201532540273	-0.572147341145665	0.5662535092922731	0.043174205889604425	0.2952001186194069	0.31762581085709013	0.6863472135048954	0.029627307120110302	-0.5278576668124992	0.26808587988678256	-0.0120026739899551	-0.32063655791118373
-0.06004636269990551	-0.337492697350717	-0.26387429725961903	0.9347975863225735	-0.016307822541308116	0.13416551408683983	0.727268835149904	-0.18359235584207537	0.34167625529563067	-0.3158956571165517	0.43142710114735106	0.12230198592390232	0.034834572535900374	-0.09143707863018859	-0.6108797003704919	-0.2924565959209148	0.046789745161294874	0.6042155040500681	-0.04629806442792046	0.33490735388642257	0.07894223452642002	0.2181531746726324	-0.48539169551818534	-0.5087866755078846	-0.8452658788520262	-0.35972224824882515	-0.23567916833446176	0.074265295690492	-0.17116534290438082	-0.05550963045837073	-0.32722096885952034	-0.6405971708581187	-0.7940962030476718	0.28855305317696367	0.20156161531426667	0.5143172285529075	-0.9129573715347974	-0.6775282469840086	-0.24942491595848232	-0.6331307240054715	0.6128294614836106	0.1337460979816601	0.24255315221345142	0.30070362010388474	0.6246161461747827	-0.014775240347741081	-0.4722906309687578	0.20302327462052744	0.027936688424236043	-0.37637315147875405
-0.08131574281366899	-0.36530242683884556	-0.3114483733250921	0.9242388227833365	0.003970370796462948	0.17743041414715913	0.7397067265669955	-0.19104258771033605	0.3089367535513655	-0.26394564303498186	0.4265751959659586	0.08703062613398102	0.026939700397711784	-0.06291566474679997	-0.618802324926411	-0.2964982210832742	0.08567862483094396	0.5752787969140492	-0.05707697615865923	0.36165876923401524	0.06501058937685145	0.24121907397578038	-0.46763838552443027	-0.5222077560386291	-0.8305979893246939	-0.37254703016424384	-0.23607783032690355	0.07794420345792852	-0.045299523961832774	-0.05502065593738077	-0.3641813417077788	-0.6612234740795221	-0.839898557249915	0.25148181215671306	0.2550209649790852	0.4627068520000897	-0.8500790768990886	-0.6713885216759053	-0.26227183615895105	-0.6855179484622694	0.6322288679420298	0.226610439332286	0.16676445587072614	0.28881121249707153	0.5787393928796394	-0.014598144833917021	-0.4018651236207996	0.1590293069428315	0.08582692666318013	-0.39873380229187994
-0.08476505368498177	-0.34070190377554405	-0.32045763720798537	0.9128003976119858	-0.031647923184758196	0.2028700766836451	0.7907838647985346	-0.18370313439399225	0.26921653257189276	-0.22159476455993105	0.4031513399854442	0.1262760479918344	0.06497591566460412	-0.02112569696040561	-0.6302936992822935	-0.32021965936775454	0.08121812943480486	0.5567560459257088	-0.05181998213241308	0.3931550441041962	0.07767197041116139	0.24938502232403983	-0.49051943469433557	-0.537207441821274	-0.7943841212219458	-0.4131221876482741	-0.26819385114069844	0.049487807257232654	0.1116821873228023	-0.08969583043705724	-0.4099416225369078	-0.6729030998921293	-0.8800309613255222	0.24162730800443497	0.2826648514984832	0.4288323823963844	-0.7978139241098319	-0.6634733841024201	-0.33545260053951875	-0.7190305764902588	0.66684443506783	0.33235977586579823	0.13889164795328404	0.2627229070890741	0.57439375317902	-0.03561829459806916	-0.30664924877522476	0.11538628284455674	0.09847324143248251	-0.4241478051166198
-0.10597025657802968	-0.30923848557390876	-0.3558533138339757	0.8924955056203983	-0.01157601222590473	0.1811568546296756	0.7632720312519308	-0.21698797247444182	0.23155812051578528	-0.17031259125431425	0.37972950981093695	0.14547561029747266	0.09677383576695271	0.04305962767892099	-0.5727449760736032	-0.2819201113606291	0.1654405448935538	0.5281219327696022	-0.04086036434560879	0.38907575263257466	0.09048480150046931	0.24665712918607516	-0.4459265714759161	-0.5462554018802319	-0.7285838056979936	-0.4760356454371605	-0.2928244822621401	0.035757173206621626	0.2540617908615812	-0.03687562134652963	-0.4125806659201946	-0.6846194445677927	-0.9418651626462969	0.20860261230963376	0.30508186690476113	0.3782081410775103	-0.7006668162093652	-0.666365494234216	-0.416308820736766	-0.7861840191587733	0.6868914014691424	0.4262624049329847	0.12200056609480747	0.2549696691165737	0.553667137757694	-0.04031863387860502	-0.22240968867949373	0.09873113300669678	0.11202564947198083	-0.4629292555808841
-0.12363374812710955	-0.2992265589385333	-0.3532647693884788	0.8233875181237998	-0.029289844166198432	0.1739991641905613	0.6946048064291009	-0.20795128695221207	0.23639178118328147	-0.1398993463560637	0.35525100225803324	0.12707961325915088	0.11301889081048314	0.11260427562172437	-0.5240221806488883	-0.2313698918590644	0.19087277667517805	0.5103298545383111	0.00020406432748277804	0.39911073110276246	0.10485906407997758	0.22651169378941338	-0.3968225925816397	-0.5444645092267889	-0.6913458305461313	-0.48678713887619995	-0.30076814440351557	0.03901931730089826	0.4042071906473003	0.036035022385504885	-0.47601483967059155	-0.6650462751688863	-0.9541074499431353	0.20569733913819302	0.3278045543168116	0.3107203326025899	-0.6126524420101862	-0.6877586573808108	-0.44629039496527545	-0.7914250653600723	0.6869367691849038	0.4760301947954114	0.13879493449323638	0.2134807084583134	0.5493138731722766	-0.040743353222959765	-0.10440351844863663	0.09708181226860284	0.16359908147618835	-0.5090290236805658
-0.14698591220168727	-0.29988421130443693	-0.3359727017059347	0.743228744897705	-0.04353557663210039	0.1633307106866224	0.6971057621368631	-0.23258529318281732	0.24531448534325503	-0.11972791408039271	0.31725077349966785	0.10293778546445945	0.13649845801515878	0.18705001513759914	-0.4778298043446327	-0.18333072287241572	0.21924269537499175	0.4430394064539551	0.0158482480186505	0.38401191811196406	0.12219305573622885	0.20981155732888515	-0.38136823981086265	-0.5323966479620502	-0.6370644975508697	-0.5011544838996462	-0.32755735661563945	0.04697221536678141	0.48581445149725366	0.07384748907645386	-0.48734182718360775	-0.6179454464846315	-0.899145390988682	0.23328355807785245	0.3709631980675861	0.25243783964327837	-0.49707239570640194	-0.6365500837923974	-0.47041466161002327	-0.8031544878845365	0.6909394001075339	0.5542857585427534	0.09512137958277932	0.21807055208678344	0.5269653358273457	-0.0602781894293893	-0.00310414413924357	0.07471544107882255	0.15021741684041157	-0.5097658790595015
-0.17845585047034693	-0.31209065057795254	-0.3280567734372863	0.6716289946334586	-0.07972638751440672	0.134694913267833	0.7218271102485401	-0.23131508235442136	0.25734915941128866	-0.04348145103181715	0.3107417490247898	0.03360124801945615	0.1007083724195881	0.23378612755268935	-0.4127475088123146	-0.11433078991716253	0.25604516196596505	0.3900959247032988	0.07314192639205676	0.3755809526415343	0.12344004992696236	0.1952672318641398	-0.3834644173181612	-0.48774221888513125	-0.5957200047354513	-0.513517380111948	-0.3330101207469396	0.04695126079413851	0.5769520101973569	0.0820049602788635	-0.49363100877071275	-0.6231470906251211	-0.8165738682456208	0.22522378381011995	0.3948905456649014	0.1849847298889856	-0.357790594443546	-0.6530702394566507	-0.5148560612649465	-0.8038726250129878	0.6566084511985368	0.6180124784458263	0.07045333107858864	0.2392580020682681	0.45343857171367496	-0.027813227921248056	0.11712480987330239	-0.024685289469157944	0.19727045539269875	-0.51700729433338
-0.17999941693187244	-0.34480608699663307	-0.29512120938155095	0.6228098449506682	-0.0824716963616017	0.12816869488518756	0.7401002945421606	-0.252331570061964	0.24371692470370432	-0.050689271830089144	0.29922729720290525	-0.06320595040805602	0.0778791955098495	0.2866036373595337	-0.37108059977488844	-0.06281894528513277	0.33475162791732194	0.3139797064134305	0.09888074052389134	0.3884907669955877	0.13336711705676801	0.1816455085228425	-0.3298432521471265	-0.42434918087400775	-0.5207081103037271	-0.5077297073155717	-0.3406370738976293	0.06470690382211974	0.6373165058054638	0.10076617583831819	-0.5223584460662036	-0.5711145717116756	-0.7446201630512091	0.24896470867289774	0.3999167068502462	0.08530478631379561	-0.22993245916934	-0.633176747664242	-0.5209217111140523	-0.7692824910500652	0.6258859476818299	0.6441686947834335	0.12724632445076695	0.2370699149937571	0.40288721940231265	-0.039249938366939706	0.19015248164306572	-0.04175518283198466	0.2212133332220494	-0.49858344381119507
-0.20727725128659036	-0.3378271665812348	-0.23312699501175138	0.550060604261536	-0.13709361743208365	0.08691554192661724	0.7375665792391695	-0.256471544187985	0.23284090199932214	-0.02546755411766219	0.2789186917709884	-0.12652724157013973	0.055171173310690845	0.32946734548114726	-0.31784204876312805	-0.027984106747848014	0.38343472592382805	0.22541211082769755	0.11456850132840557	0.38056973306744035	0.16065814320361035	0.18899320457936092	-0.2969729652414315	-0.39694061895818844	-0.4993367370138671	-0.4981137802454893	-0.3331216059519937	0.09483976149643529	0.6655624182745995	0.0761280284884012	-0.4784313923491652	-0.5118572651526996	-0.6548871151089494	0.25927266232956375	0.3852420468614698	-0.028548501806658598	-0.15837120619022654	-0.6659407898422591	-0.5984616667070322	-0.7227143741514761	0.5929036183234329	0.6133797785944116	0.1831963350342138	0.23813370218868926	0.354585861668115	-0.02366428679683815	0.28577729214856895	-0.0911363406847038	0.22100165763653562	-0.497652921400491
-0.2090031644976051	-0.32494361433852614	-0.16250344294446112	0.48727427284398156	-0.19603260366432104	0.0819503788669813	0.7638017272557083	-0.24770544276384912	0.2373602850466426	-0.009175615998646549	0.2853283070510694	-0.21229902638708142	0.08959136126837856	0.3996014117698588	-0.2771764373130192	0.02576450254031485	0.4990109795568136	0.16787492367548412	0.10472253836245157	0.34232329796567756	0.16442034247170084	0.19332217965966103	-0.26252860202264017	-0.3971750384505307	-0.4742234783558864	-0.47307513918269944	-0.33969149734210535	0.09836263513849308	0.6464086182567733	0.07974415643880142	-0.4406184716445766	-0.48101467445899004	-0.5495816191130654	0.24849028845017213	0.3433890191877745	-0.09734656477300356	-0.10058845399698912	-0.649503567747082	-0.5637675334791379	-0.718578360616392	0.5773519077583459	0.6245808615147437	0.2308812855644128	0.25267047511280216	0.2608929111658213	-0.05030747406086448	0.3854121897712083	-0.11556818026289459	0.24579298044771364	-0.45763316919600355
-0.23111454852005503	-0.31764984351218584	-0.10403502932817196	0.42053812420713343	-0.23504259435717384	0.06412866630678045	0.7328266643964025	-0.24465454156376581	0.19925920710218048	0.03633707537783823	0.2927277381319591	-0.2883563439006844	0.11355605170187474	0.4385654440782643	-0.1903715712769885	0.07684198275523124	0.5882121817000036	0.13590506306670577	0.1275687446130933	0.32681355703820464	0.15970222497025754	0.17463953179140376	-0.24467339054827927	-0.36500039853240845	-0.3900651944747993	-0.43765435838562877	-0.3578699563491397	0.11882810072395866	0.6280736400620482	0.0744690773847168	-0.4551066846562083	-0.43303243342654313	-0.4200565864210941	0.27109638458126956	0.3463916557320246	-0.16297281816804335	-0.04994865062259875	-0.6175088004521581	-0.4652919364075938	-0.6357093804137627	0.5450278382758049	0.6095507316073836	0.2955339425081398	0.3438169788285849	0.23660002819722692	-0.026021424686690497	0.43739189842703974	-0.11267507944011568	0.25872455873013256	-0.44637116277335454
-0.23606285152129694	-0.3404625225334558	-0.025211106966385836	0.30951009460836165	-0.2968355832262735	0.019048409975670925	0.7222804332348447	-0.2447570865746614	0.18084024893975753	0.07028287923991991	0.3100917397282264	-0.36047556142777826	0.13777052076938875	0.48980004417593326	-0.11953323334189969	0.11859382012464512	0.6457530589686866	0.11280450006829335	0.11949989932966414	0.28936757077645414	0.16883645252873986	0.18275915258287148	-0.21333792274725907	-0.3369992385935579	-0.33723721523514916	-0.3990580531696802	-0.3340125775091233	0.12089836694766865	0.5896809676291912	0.10139647191202376	-0.4174963222804652	-0.3471622322087863	-0.25463688382033933	0.29104393480692226	0.36121133966063007	-0.23618687806303013	0.04478012960225234	-0.5999611137142302	-0.3754700211081674	-0.5623814258813824	0.5414754605322388	0.6099428561126851	0.32653627504286853	0.38033849910629114	0.20531240269510054	-0.054892015762943704	0.4616793744918691	-0.08114974486172766	0.2774644118441869	-0.4365766745860548
-0.2641538836612544	-0.33869577399634565	0.02930947381466102	0.21747136631594438	-0.35629637416341203	-0.012799938584624665	0.6914684891030569	-0.27551572456917306	0.15604289972904176	0.10562178131894975	0.28857643251094783	-0.43990404799741534	0.12223225072420212	0.5102357554757211	-0.03217801928343901	0.19121390901877744	0.6947876866220624	0.029543113507404704	0.1240521607130036	0.26758862162371655	0.1746791590404101	0.20639799716948146	-0.16390414394664793	-0.29341437668015796	-0.26807621845752905	-0.34878024828395116	-0.31543040554729507	0.12231193053077265	0.5309228390506662	0.09927043748788464	-0.4163552083441405	-0.2718951877887649	-0.11262003158533522	0.300880258699351	0.3517407155237292	-0.297417174123421	0.13214312148668106	-0.5897523611284605	-0.22660112254807396	-0.48774587017310117	0.5273999127186652	0.6104708075944734	0.42816516273607963	0.4268644252295881	0.1325279755800443	-0.0451275719125998	0.4877001065179522	-0.05055203984464827	0.29208964186850667	-0.39999245715479775
-0.2645066497685438	-0.3823634691822427	0.047476705933226934	0.1263270359882797	-0.436082848729239	-0.02705942361096505	0.6686938015176652	-0.2553652556762762	0.12101325451339173	0.14926856637059402	0.2983049616987608	-0.528894175027708	0.15166395424160278	0.5137162225781184	0.0005030117740596029	0.17717198059902667	0.7202318145000273	0.008972979631099002	0.11011183690972196	0.2313788640721491	0.14787528583031945	0.27090314006923705	-0.13425759209198054	-0.25225004281967117	-0.22817540814687504	-0.2813136399610005	-0.28873356679078777	0.09793874235529296	0.4934253033854613	0.0322147369162333	-0.4381252389728714	-0.18998233132146494	0.00975410188217161	0.3227098040568272	0.35642154346008936	-0.36903301239007835	0.2084928298469774	-0.5529198199120702	-0.08748768338882741	-0.4039172663121179	0.4940730455188742	0.5764823387669459	0.513117817813408	0.47507038388754974	0.10023223138060659	-0.02814300174913318	0.48265933369447367	-0.0695637391062929	0.2766363094243607	-0.3494919756654958
-0.25720802478456695	-0.40559594875143523	0.0919692616794631	0.08274109642924889	-0.48191290583277774	-0.073239921805056	0.6643818180267731	-0.28428482000822575	0.09387122526039345	0.17209323301983134	0.3038293247019085	-0.5728569193152453	0.12444081969867889	0.48907664186363997	0.0748787413141482	0.19192717865844583	0.754569896587678	-0.03480813061557171	0.054354789285262405	0.1972551662044972	0.15812549203809073	0.32045726564244364	-0.11693950581113499	-0.22655852464207707	-0.14704419441457464	-0.2506365927523608	-0.3005223309024112	0.07719553757546996	0.42578774334863934	-0.09365704774087154	-0.439553063088272	-0.11078634860004835	0.09540518481177808	0.3580748741978365	0.3504254845998105	-0.4192747385740653	0.27995938968380363	-0.492736988966747	0.041975200159945894	-0.3603490744830038	0.4605300396732396	0.5543768852303087	0.5567159939438516	0.49557095339557333	0.003852925036812027	-0.011136205135590313	0.47222203317941014	-0.07139770232778336	0.23242311193908508	-0.27975047180598434
-0.24219896075787367	-0.423115238200473	0.14071967986808775	0.036446650936060324	-0.5270382505423561	-0.06868415809303482	0.623961571878904	-0.2634071797424436	0.07320751261991816	0.22640826172189032	0.2893885711538218	-0.6299827336695195	0.1331453502180548	0.47584359598435266	0.17834996728689298	0.20303054271778467	0.7645767306100433	-0.020749441327887953	0.002870553661446784	0.1216114638902778	0.12034804061770851	0.34078715376644	-0.10450702339334564	-0.21567856947533487	-0.08714485794100282	-0.17837073164196457	-0.2715857771284412	0.05701267173414698	0.3979352907165782	-0.18780352000543585	-0.4363978194234458	-0.02902978547021335	0.14354167752868402	0.40048899763015927	0.3537377993360161	-0.4379350463911583	0.38410948898301145	-0.4346206301375125	0.15581578635925147	-0.33702545246549487	0.44730149855298135	0.504859202710213	0.5956533187487343	0.485308878118475	0.0011374426800150994	0.035424828456526114	0.46649118713100207	-0.0688478106939612	0.23027119446626193	-0.22374639414614989
-0.2421624545950384	-0.42440575571399847	0.19427577184388145	-0.014411675839986376	-0.5663387207626923	-0.08918232518284681	0.5575694903314683	-0.2532103134400057	0.06253243133929434	0.23543512472443046	0.244617759420791	-0.6790038760021089	0.1376457655977262	0.4525402843847637	0.3365672719430459	0.1926306538895289	0.7790337320539976	-0.042473885667196884	-0.08559675476096165	0.08258877272114913	0.12563637539804284	0.3595333976585305	-0.07522739361227399	-0.18748680255041844	0.0008997527465258948	-0.10040638948821898	-0.2548607666661604	0.0805956310878661	0.30415348174098994	-0.19114230867117282	-0.46410451121362745	0.06118915376067537	0.1821601601704918	0.4175573020517273	0.38380943468238604	-0.4630383916824468	0.42486741096302716	-0.3410215399585136	0.2894358045929895	-0.29342269477154825	0.43509629902126135	0.44983522431915823	0.6599323683848268	0.4657961924379296	0.0047775082194422116	0.06183075532007424	0.4478847514330462	-0.07141700320081051	0.18369520244872234	-0.16888804275490144
-0.23722013369610964	-0.3810924650107697	0.25430794233498855	-0.07745221017220384	-0.60564812425519	-0.076767403268824	0.5421749805861513	-0.22417098851138953	0.06414715867834085	0.29435382271188615	0.2090508929130265	-0.683322086546839	0.13856358805419905	0.42676743566782915	0.4450426983422614	0.19742609644022008	0.778269137498277	-0.058736548540580746	-0.12504584119638046	0.060158415705002175	0.11880411045729791	0.39491316381355956	-0.05665306337943836	-0.20177866793527982	0.07242612837311331	-0.02114385333366512	-0.26991322602763135	0.07874154772370381	0.25501103617598564	-0.3022426175714684	-0.445849763725385	0.16210562248399304	0.23347921503741267	0.45624358434173146	0.39335817944985757	-0.4474095296522177	0.5307096296072779	-0.29353309159442403	0.41270883536807546	-0.2697729977190687	0.3954096912666542	0.37262295103043414	0.6629650668588971	0.43756821010313873	-0.03474444823062998	0.1044116890417313	0.4434125934737579	-0.12629847107698206	0.14756029618586586	-0.08347082026593397
-0.23300535914827272	-0.3400458335725106	0.26492678857372376	-0.11118443334283015	-0.6415391328302504	-0.10365270374766378	0.4921470220477445	-0.19865049188914566	0.06398993809610573	0.3803448300182235	0.1638517180131358	-0.7204658992504911	0.14750332902303118	0.3694313380583066	0.5746980697633095	0.22116950745595676	0.760382815918268	-0.11443156832475565	-0.16912322609618763	0.035537384684948894	0.08297903503641856	0.43171181576209905	-0.035272726769599014	-0.20595756801842063	0.14484555253058434	0.048977696321120895	-0.2846360987196287	0.04678760740393325	0.23989880055774085	-0.336580156077804	-0.48987438480500883	0.22181155994645615	0.28005814346979996	0.4860384934547442	0.39654590179576776	-0.4216466863276894	0.6475410317906377	-0.1819875996587795	0.5478990088323693	-0.23823463898020458	0.3561585279838906	0.3156693069973908	0.6306367038298122	0.4240883720699552	-0.07413367722174255	0.15272919174429433	0.43236229995518743	-0.14374213675719613	0.14476284670630865	0.020466012159851256
-0.2209917638307209	-0.32112316565862187	0.27108904874157147	-0.1786610226857464	-0.6655577803650994	-0.13260030937806824	0.42738422210573146	-0.20823133962247922	0.0021815881816964477	0.46860307044451793	0.09455692786477202	-0.7067592568014938	0.10632183519707197	0.31690002770020287	0.7504835691314463	0.24513863102051192	0.7200901968804072	-0.1508612335852936	-0.20534765858337822	-0.0022299424914482002	0.09890407187178545	0.4425607682603313	0.009491323458674386	-0.21055878452803528	0.22029061444617595	0.10635851939852511	-0.2538220430842096	0.06261696489897164	0.2287249165042327	-0.4242666111813286	-0.5446564439185565	0.29128711520573203	0.31960623982935854	0.5156395502621516	0.426817045214057	-0.44670604461391017	0.7852409045748172	-0.05808558699401045	0.6263026341159376	-0.14415364650249804	0.3179661872673693	0.26313045634734894	0.6392617427873987	0.3977884852751473	-0.055825239550855096	0.22990436876778397	0.3773046275462574	-0.2122707669422872	0.12591754315081852	0.05837189474070529
-0.2041124185238512	-0.28743749422987547	0.2778692638168325	-0.22590883030060033	-0.6524741353602617	-0.21038266046128995	0.36825291215018807	-0.2015019168454057	-0.03618214190049451	0.5557025819607739	-0.006585877866579581	-0.7139198641689947	0.05213328614971766	0.27442857493739875	0.9047682285162292	0.2617013195269634	0.6896345680530647	-0.18750669564723665	-0.2569301655795292	-0.03252179708606172	0.09818113984682988	0.5064785576228443	0.03789782963330283	-0.2481865006138791	0.26945935830467044	0.1887865907477119	-0.22693636204158954	0.0820995243672237	0.18967731171936136	-0.465635195313284	-0.5781723707131082	0.38426129470512416	0.3605396896912941	0.5289195958871569	0.42329600817771107	-0.49403971962918714	0.904905795932167	0.025650588864659197	0.6268569536290615	-0.1069964141008217	0.29493308357486836	0.1930578429626106	0.6152916538331887	0.2814956339413367	-0.08243930084255593	0.2664968001272259	0.35130915867676926	-0.28178123177768083	0.07500427073924135	0.09747684915760602
-0.2021426196031392	-0.22000745312994022	0.2859968280571289	-0.22637666532591924	-0.6814725952405596	-0.2581820888455752	0.33478607759059464	-0.1718034221076994	-0.08421924445659104	0.6312234087590662	-0.09007054095697642	-0.692403832476353	0.008021037928651432	0.224389931985599	1.0380957264732495	0.2643107595209318	0.6371327690480043	-0.24612270118641882	-0.25183515675560014	-0.05227347350145436	0.12093626128967672	0.5356923922451274	0.09619089777343184	-0.27711811171693945	0.34497750351044426	0.2309644807725137	-0.2065973652647636	0.09410654460042588	0.17396268846502355	-0.5582953189996618	-0.6162242784302905	0.41114425730008836	0.3398403545379674	0.5747693656343086	0.38099228455841433	-0.4785907038111433	0.9820373542315168	0.11735536011331402	0.6142604162905998	-0.03317520443295496	0.2462112812277578	0.12348009927458999	0.5803812811855721	0.24856053277515938	-0.10230653728360792	0.32216979220654274	0.31112546047457695	-0.41498299796034194	0.0219682336741216	0.13253540440311448
-0.18798037584443117	-0.1677046821760812	0.28764026209147214	-0.23580721222613038	-0.6728797188525657	-0.26479628024916574	0.29886529321501354	-0.15687975475557386	-0.0700221884290992	0.7203955482405601	-0.1446493473617505	-0.6693603725924204	0.0026466387915384205	0.12292760639932224	1.1504834387187461	0.2392057687637851	0.5790079015953196	-0.24458366146292315	-0.29419237312461993	-0.07358551705171437	0.11234491715945598	0.5620836984682203	0.16587495164026833	-0.30556823692628765	0.38176922623742854	0.30124846448698195	-0.1762078634918582	0.10911215962350045	0.17244890022063666	-0.6238729525043163	-0.6410573462636304	0.4238824730258596	0.312918906706241	0.6336873598393808	0.35691750930956023	-0.4886817751563635	1.0703706265328017	0.24029919952364215	0.5947955618881824	0.026538962653348486	0.20198674630427008	0.03411594827802137	0.5216864901456952	0.2244997773194414	-0.12168785070913235	0.36122926718098636	0.28070385829162225	-0.5037840389032626	0.006220434814162207	0.1547816853533932
-0.20172082923838866	-0.11580552097011806	0.3781326698305315	-0.2324942907374823	-0.6733346806660525	-0.27201792359990024	0.24181534256204867	-0.16821172696329323	-0.07818082999738243	0.7512713192802959	-0.19150214878614782	-0.6566590119589094	-0.05037860181639285	0.06309379110206456	1.264057145979732	0.23176438942767205	0.540733293082176	-0.31244740031076335	-0.3422011373114789	-0.09614015727680332	0.14264353216478587	0.5217704311331939	0.23302893253830947	-0.32224679988241256	0.44240263678877756	0.3756341974412597	-0.14314180671433765	0.12730520657869532	0.1570620559084722	-0.6286688608852171	-0.6320743934264316	0.48670071967899425	0.3286095900443599	0.6733820546355994	0.29784108599738607	-0.4515194934900901	1.129609686886182	0.3820194630924589	0.5696819166096566	0.09146275148967208	0.17048871164643756	-0.03515676206683478	0.4746679353577502	0.19661462019409498	-0.16284136911573355	0.3817694008579243	0.28714986284412164	-0.5829405348087502	0.014900677931417947	0.14526550995260767
-0.22250418654727952	-0.045873974896683024	0.4211815525053007	-0.27243853939112855	-0.6832415524796367	-0.27011288218297247	0.20655047556631687	-0.17007587550078268	-0.10373740634013413	0.8072274580521664	-0.283945215442625	-0.6815377863453836	-0.035118495560411314	-0.016378179900423184	1.348599483146681	0.22181501539818668	0.5018227841464525	-0.364768371470351	-0.34187868764846613	-0.09750520877392871	0.13244240789866019	0.5240010025749832	0.3444965782078106	-0.3324349239577861	0.44730624326400575	0.4661667753632847	-0.10162926676856328	0.13451075525592404	0.16358698366764737	-0.5968978053220452	-0.6346147506040076	0.5094214319575234	0.3789368787856245	0.6884454569128255	0.27951839287025876	-0.44471961264043125	1.126035652280049	0.48063460795447294	0.5484321103458768	0.13744173118681136	0.15952342034641767	-0.10608719244768798	0.4535781534116289	0.171802172989563	-0.18842351117685907	0.38801867438141036	0.2707469636772977	-0.6797555626759864	0.0021514812393523875	0.16492512492481512
-0.24671219005948383	0.011251281220815545	0.417415040779462	-0.2700752665247996	-0.673836637418398	-0.3059583380761453	0.14876269109251408	-0.20241385636383616	-0.1161575597628985	0.8513431007719786	-0.3384362535526397	-0.7028857709285712	-0.060976191456748895	-0.07204970475001757	1.3668776777061635	0.21194310839608418	0.453903091086033	-0.3822764358385987	-0.3329871211480896	-0.07549669116067913	0.1454867649597151	0.5249694132421661	0.42347514512707446	-0.3360058690569335	0.4379751486065815	0.5102729593066879	-0.09037836189112147	0.15546299556388626	0.16397919244005718	-0.5396516765417172	-0.6574699052896316	0.5250018114008629	0.4121809088412901	0.6907344784669096	0.2545017632497524	-0.46279822359729506	1.099759841413527	0.5780218605787955	0.5523372921880464	0.22288720257871059	0.1348164191412556	-0.1287737497404359	0.4118880413851273	0.13570415150038612	-0.23653665462078277	0.4010163463821403	0.2723476781453832	-0.8015657769124849	-0.016469599724262866	0.1384873227638556
-0.2552130642212011	0.0703737015279211	0.4318453499003702	-0.26623600709971856	-0.677372689034112	-0.2863096872217908	0.10307220201951672	-0.1797195975473662	-0.13544487816539336	0.9595238903597156	-0.3591543611989323	-0.6779977539510772	-0.026443262384574583	-0.10702997405937491	1.354045565003301	0.2168896325624427	0.4669179612144937	-0.45088914539285074	-0.2432939901004429	-0.0698385407381858	0.15536288757618502	0.5063428244255211	0.5041828986077449	-0.36963671021457617	0.4468702946420569	0.547913742779043	-0.058688305568965406	0.12715564559412643	0.20915025833317435	-0.5837088898175409	-0.6292418225281694	0.5514659605993317	0.524094056511791	0.7288969578748759	0.22003053423707777	-0.42293194426503106	1.0903897262733557	0.6381533625119711	0.5450636293435402	0.3349087340250824	0.12631099962959408	-0.19890968754247668	0.3967411697822329	0.09071511556124116	-0.30124720014944295	0.37778721051258957	0.2500631019879935	-0.8606026367486385	-0.03522040808662844	0.13392129642346262
-0.28579326447245845	0.089614964304875	0.4297706811464659	-0.26189526053230644	-0.6747896609082175	-0.2922608329660888	0.056618058243855275	-0.16796584348826166	-0.1778148765208991	0.9859605306343763	-0.38426637222014076	-0.6835036974587001	-0.026139289030823316	-0.16764739102359372	1.3766916226478725	0.1825474837424203	0.42103309543316414	-0.45888061989173573	-0.18075710925411245	-0.09281612877653068	0.15368090223329794	0.4837828669484542	0.5126436500464286	-0.3521464867040414	0.4616604653740131	0.5717222192041573	0.020723425066352948	0.13409438789750702	0.19094476533125374	-0.57028979701673	-0.6214658097815959	0.5381643878337037	0.5623761984203999	0.7146892962008016	0.21699544758474487	-0.3721280121803908	1.024333578938284	0.7129005431374427	0.5873397231248028	0.4110207432451329	0.13619230212104422	-0.2270057595213598	0.3385168309737352	0.04824313129112507	-0.32202005505072673	0.3590826157505272	0.22656047589372547	-0.904648937348197	-0.044996026035582205	0.07465526094467648
-0.291892247861755	0.09112508602462491	0.4352344695004987	-0.28543898758262765	-0.6490110317442352	-0.2508395895988663	0.003995723726482964	-0.17932090703602568	-0.20330185931466346	0.9785217444012314	-0.3975623457871837	-0.6507111045534208	-0.02574932314455252	-0.1852967610518179	1.3936827914700693	0.15596653626981077	0.3709609118862115	-0.4599761659045544	-0.13122592538655847	-0.1115518735310033	0.20063882774283665	0.46689006381481857	0.527300205824215	-0.3056910926139894	0.4628352871052404	0.6149414824802488	0.08219727721672784	0.1577879035764904	0.13198021108303962	-0.5849479500358594	-0.5506603263415409	0.5394259591429392	0.630395162436527	0.7100512159554558	0.20673400229529562	-0.34366585094520313	1.0049921461986946	0.7764705500804098	0.5997611785316571	0.49324824745152895	0.17575461945435872	-0.2700427334407092	0.26937066347087474	0.016548525159525606	-0.3410524156234399	0.35099485738551184	0.19874637445559729	-0.9583147427497973	-0.07768317818504461	0.01827886471839153
-0.28948836305523007	0.1016491060419504	0.4405584646980188	-0.2705901203821396	-0.6512456199180543	-0.19850284313368347	-0.03211150118953661	-0.1753137923219319	-0.1843970655666371	0.9829001790951366	-0.3928640725441441	-0.6458101306398332	-0.018351186392904496	-0.20624734854357948	1.384978961732529	0.15999126618340656	0.3208141073713034	-0.5053701701524048	-0.07948620517041868	-0.08730162048938772	0.17369978364763608	0.476472781850091	0.5427118036578509	-0.2365956084896294	0.4710390171207268	0.6387571615907129	0.13094042903318165	0.14472385270302113	0.09192587456241778	-0.572215382333995	-0.45497580175110147	0.5714824929521152	0.6654291920204443	0.7371178177008101	0.17422460265649597	-0.2735587318205038	0.9286963043771612	0.8052283726327552	0.6156761261147974	0.5025964774160965	0.1780598130118103	-0.33274926299453184	0.19988375458472746	-0.032116813878852214	-0.4036399209068329	0.30245374751946064	0.19426714700854514	-0.9884574526485712	-0.12533286130141882	-0.01955413242039914
-0.2804207230461347	0.07722188255157286	0.46772378218664434	-0.27736196177478234	-0.6509064942781854	-0.12483513174217428	-0.012866797962445168	-0.16443054809984825	-0.2068852238470808	0.9374280744281543	-0.38230892469120664	-0.6243877251938873	0.005121598423083762	-0.21887911246084765	1.3915042159774296	0.11612046005496182	0.2805974611305279	-0.5674568360166321	-0.03367811142720909	-0.09189310740692706	0.15439278593274414	0.4057402698111002	0.5401910776434415	-0.13202527353626553	0.43470427929320765	0.6619493582505499	0.1599102008478414	0.13202305845700213	0.04465564726826171	-0.5415569843352604	-0.377921393866156	0.5698633225050033	0.6916517115918944	0.7448626083967298	0.1707608540825687	-0.20970399489727004	0.8491005396771664	0.8180038082511807	0.6851336461675783	0.5128324037444735	0.15409324716765668	-0.38575779404398675	0.1295052902037505	-0.014360194306201696	-0.41893887101114446	0.2492055000805969	0.16033301737917965	-1.0265401579162892	-0.15022512486700604	-0.029981164314792103
-0.25569727705665596	0.08624184580681403	0.47088172441133747	-0.3219022565459251	-0.6459669451641367	-0.0571810939141438	-0.02547655815012858	-0.14017259014277642	-0.18237538550692997	0.8983632041856128	-0.40376201072396933	-0.6132576050337741	0.008865916975268834	-0.2527159980540409	1.374232051986557	0.0947944948706215	0.2544990803977196	-0.5866288912409685	-0.014867743681170453	-0.08572838402362834	0.15073920734806223	0.355274994250379	0.5185008304623105	-0.021582888386091847	0.3756665205774944	0.6749533564825172	0.18593175779087573	0.16502960344686995	0.005679978701616012	-0.4557351358335192	-0.30013369301534476	0.5748752292396204	0.7415737498356675	0.7059496647740432	0.1390374681728979	-0.15641739582093334	0.744462596601806	0.8277646139160801	0.7258752872443586	0.5079470876089657	0.14166536063112004	-0.4357602276867415	0.13627729826519436	-0.018069720879394756	-0.47556540474931835	0.2031258614959781	0.15648301995269168	-1.0416421110972403	-0.20227379547234392	-0.03797801253516977
-0.24703221719452348	0.06076411891014646	0.4878964780371092	-0.3599348908094465	-0.6287367377162557	-0.05383222739330225	-0.06950428054720433	-0.09162875503953447	-0.18553391031560007	0.8695418295612054	-0.41306125864564847	-0.6904548461076307	0.013963279144081677	-0.22161939516575338	1.3836273416238642	0.06716590623580687	0.2284090485616162	-0.62445283202622	0.008557366953083555	-0.07709149356462383	0.16002488496154255	0.31289723401038716	0.4774378298094087	0.036229655848852155	0.35156500022295073	0.7070102581371229	0.227553052691785	0.20351536375745613	-0.05694006139062783	-0.3808564275032922	-0.2092735033245686	0.5933205215050034	0.8189900841179367	0.6558030117512806	0.1302022251646404	-0.1181299323401358	0.6485134149823909	0.799090781411398	0.737085124514743	0.5447797000376018	0.14067625882806215	-0.4715268275815691	0.08652662109682456	-0.002740414794537638	-0.5056364798818158	0.13962652578458584	0.10684189784907698	-1.0677450353564346	-0.2503278592508314	-0.03443898043420895
-0.22832142825634233	0.06526146960419558	0.4804706458043837	-0.4020720008328246	-0.6067882807447875	-0.06790418435438786	-0.07361033849607827	-0.01608238593029897	-0.19105652858305774	0.8875411152599402	-0.4297277542769155	-0.6860874217665606	0.057307518430947856	-0.2009502598581871	1.394139006403514	0.06225525531042041	0.20622785769043062	-0.6663608407584765	0.06833667128629001	-0.07518149652860681	0.17695978274626747	0.3321123949166697	0.4270078132547422	0.11193960889750376	0.29400417220410185	0.6871740626826492	0.24096904575555148	0.22914768031566105	-0.09107285863989907	-0.3441539268856431	-0.161400798951708	0.5959482819539362	0.9001484794785519	0.6223044031898421	0.1367098740005038	-0.12196349127082698	0.5154867545915218	0.725713959161069	0.7717525099218001	0.5842297951389743	0.13297461828054694	-0.5216007340697952	0.03519386597281243	0.032230222678233465	-0.499926639363787	0.10714711790535554	0.0704652328316093	-1.0743584072451016	-0.29968479993456976	-0.04945343630035458
-0.23502307010689702	0.03572728806632251	0.5032085213784268	-0.413048253006376	-0.5726353228273935	-0.07322395875546393	-0.11618304335313354	0.06679018797927436	-0.20785623468093983	0.8694320830987117	-0.40027622728345635	-0.7158833746093188	0.06746972593673346	-0.1374292340875578	1.3950270400627542	0.07757195676086286	0.16382146455230953	-0.7281181067297119	0.08391583016332041	-0.08268800460043699	0.21976412938948736	0.31968688384305005	0.3663967988158825	0.1799413928458676	0.26941765691655883	0.6792848713849988	0.2705117150116959	0.26188842566223614	-0.13612369721873013	-0.32898072476396834	-0.05798978765635576	0.5906634566610526	0.9173880099841918	0.5981288855573116	0.11665891215397758	-0.09069738369146044	0.42520848378223103	0.7001791358339543	0.7594860755809261	0.6053388346168695	0.12595379306757268	-0.5581143823353025	-0.07202736220391581	0.06899862030865601	-0.49159258581536724	0.07070124639692586	0.042992017532484696	-1.0317990753901563	-0.32384572832277886	-0.05501854120785891
-0.22641589858868913	0.040489756518462455	0.5358312056273237	-0.44790078574517783	-0.562230389337477	-0.07794554682808723	-0.12531903172338615	0.1797539815631736	-0.24209090743314915	0.8687401067595086	-0.37636043974067446	-0.7129149424544567	0.07121592252376079	-0.09071160570250832	1.3786801183355932	0.07172195036506894	0.22205020655531538	-0.8107512902767997	0.10806788151208335	-0.09527444562722165	0.27669179985259246	0.3128547200712759	0.325490246501603	0.25761532053151787	0.2509013743652272	0.6817112760123497	0.3152209225717891	0.30431790487436416	-0.17385393091158488	-0.334856030698924	0.05372786497110869	0.5520719629455563	0.8993728469515571	0.5600695685540735	0.0902873903663396	-0.050874802609306914	0.3714238713140045	0.6557115295174815	0.7294994425254321	0.5932857096770743	0.09643781399172284	-0.5987592658260613	-0.14914246465156164	0.13698103634939782	-0.5251925665596187	-0.003217322015986701	0.006608100588859148	-0.9399844304168987	-0.3307671140884236	-0.056240490304539995
-0.22724127532068966	0.0414761295897933	0.5289586183956393	-0.45473080058764886	-0.5273135731436135	-0.12598531226850546	-0.1333438448122998	0.21909581286804308	-0.2911056287213137	0.795523295463105	-0.36779966297444344	-0.7654161003565461	0.01286419949626355	-0.08205996858165747	1.3377272517786352	0.08760127420392891	0.18951816818485562	-0.828429084534044	0.09896056372718355	-0.08454883922301663	0.33817456293014736	0.3107826168552882	0.2812485040844181	0.35103311426105155	0.20620932183107366	0.6752266083579902	0.34690046743175407	0.3508192447550877	-0.2300617641709502	-0.26624243172814405	0.1109008128350683	0.49372218043305677	0.8723796896975236	0.532651199920467	0.060063920563629615	-0.05003808699650462	0.3237192822628519	0.6139613815752021	0.715397526200789	0.525140490282095	0.07344532724474759	-0.6230971148842278	-0.2259082492747097	0.23305495867016876	-0.4914285963287324	-0.006543312864497051	-0.018946273292815362	-0.8743037759761829	-0.3078495922658921	-0.07220223771317277
-0.22313755313374642	0.047444997229587345	0.5481493043692568	-0.49243322051136795	-0.5408865582415355	-0.16826926530649516	-0.16405300541924386	0.2643174141693783	-0.3211803015629323	0.7501643519537757	-0.3565314912829006	-0.7912227348545077	-0.028199568910737837	-0.05374354562158671	1.3189549257816862	0.12650293443323768	0.22793877424399972	-0.8907194017287624	0.07884765456309703	-0.07240428511321165	0.45211755716449586	0.3352611794367069	0.27428964734955746	0.38656139828069935	0.16722382483906373	0.6693969349026654	0.3489568006629439	0.35254517268617047	-0.302782337387551	-0.2016471315949227	0.1585877097105189	0.4655584903484562	0.8610601633191612	0.5205477976247961	0.03907190558268759	-0.04448046847113802	0.2582989512465367	0.5501855197795656	0.649768413022261	0.49928110795067504	0.081780575022573	-0.6079953216641198	-0.2818232654739467	0.32949099705622376	-0.5087737931956957	-0.03489474102050625	-0.044508309587034126	-0.7973887263189929	-0.26809759671532685	-0.04678242597350155
-0.22041186190021195	0.09064205170070297	0.5424227246397293	-0.4847389345854031	-0.5406668251490363	-0.21736480771150105	-0.19108332716153176	0.3014457066235391	-0.3233432075728262	0.7412970217773851	-0.33250573141399625	-0.8201898133349299	-0.04853670090109807	-0.045183318594651564	1.2712567710782263	0.16067596109202648	0.25323301130807085	-0.950623563274059	0.08668477028710926	-0.02006750211550762	0.5179128287819645	0.316573894299613	0.25896122757105716	0.4184442559405304	0.15980461623685213	0.6296056996854386	0.33761989291303107	0.34081069855758395	-0.3200357701795718	-0.11093748647415227	0.19016496240535147	0.4136047056169552	0.8210473237293192	0.52742839178275	0.02594964273987106	-0.027412547988475627	0.16189832843457963	0.49290156042899486	0.6136501909245542	0.45475404116858026	0.05424536753674989	-0.5530477742198251	-0.2722834895895577	0.4264760597997513	-0.5445935467415776	-0.05012790113602874	-0.10108692527631646	-0.6902715137555431	-0.23107726621349883	-0.030317308685523632
-0.24596310814006453	0.0975223506305969	0.551398630812872	-0.49271721613941344	-0.49310007219687957	-0.2640987755525339	-0.2211705507445819	0.37110591725698056	-0.3159914553956108	0.7028200094352715	-0.3320696342586846	-0.8568895015350237	-0.06380272564973985	-0.027190175909363734	1.1759820916849808	0.16333873374045124	0.2536690573121253	-0.9877709154522896	0.07145810882994807	0.016668630687417602	0.6313123040649028	0.29857086638653424	0.19440889271515965	0.44266340290206074	0.12343595584352618	0.6130669836178566	0.3140064163991752	0.3380894648686933	-0.3424826851612726	-0.05782188318669842	0.21316381684782648	0.3324648836968581	0.807582877540869	0.4909207388178364	0.020415897765124678	-0.02075523989867672	0.10962122806068049	0.4210036497286181	0.5481488480158432	0.43431459078643986	0.0160805470478081	-0.5224570035192893	-0.3199071529960682	0.5379449851200236	-0.5197756359911316	-0.08384539134382948	-0.15355748443093836	-0.6279516333377093	-0.13571062085029822	-0.0019226748879805661
-0.2504612195954189	0.10393448756753801	0.5428154297967182	-0.47227536709147	-0.4472375843517503	-0.296311907492181	-0.29011881468674106	0.40520000014421864	-0.2949612945048631	0.6743342003134655	-0.2849656528480353	-0.9188862813904832	-0.052850380593498135	-0.0417587227557342	1.0805304959082092	0.21462105240949256	0.23903929210540364	-1.0060240860589316	0.06312433986827196	0.06331305752277605	0.7337582934463311	0.2780810624416224	0.1890882422393825	0.42979535363610155	0.12751032836034934	0.5646275741342016	0.33504299203048526	0.36698891817587437	-0.3591411741519557	-0.053749328272153576	0.20901190136389433	0.27911493838507445	0.7920817437760002	0.456768486495295	-0.013788519247754084	0.01827067107058305	0.06896830828170078	0.4059071834785768	0.46445578882910804	0.4412733701717261	-0.017526273198015235	-0.4502208604376475	-0.3299278168253396	0.6193816582590508	-0.5227617042686834	-0.07145680667444217	-0.18801152243428226	-0.5011149428778298	-0.06373624532457565	0.04068525580450381
-0.2764596203138307	0.0893312297636917	0.5474671335242228	-0.3949522153766332	-0.3978476860323679	-0.34240936761441215	-0.36073199248520305	0.40771512237496454	-0.28084796699622905	0.58287686674017	-0.22529019794987715	-0.9570635838172794	-0.014454011902002305	-0.034300467137222776	1.0232590821102046	0.26438385914983925	0.21802031740281272	-1.0331078727912986	0.08053321835610305	0.1395739266483646	0.8024480161358826	0.257493676143952	0.1433125662184645	0.4130505299101762	0.1319884834415751	0.557930652345928	0.3312561353918574	0.3759931527046759	-0.3602022020941584	-0.024483516312635407	0.18826207007534468	0.21756646713153147	0.7960222624303677	0.4427795375751785	0.018635148006726693	0.04042703139983602	0.00047107141547095277	0.39876651338044	0.39316104236946015	0.42423937279059354	-0.03825195774700828	-0.40054145929567786	-0.38142314872179267	0.6793263397055962	-0.5021977167474205	-0.06398293410206932	-0.1979046548299385	-0.4146919637291452	0.0016323342924036018	0.044856549934985133
-0.2725342874856156	0.1138534885037373	0.5539445457551639	-0.3063617230293828	-0.3414446991169401	-0.3711298648736307	-0.39017506195385865	0.43033823591197695	-0.2873700044502753	0.5228230342498007	-0.14128196729270642	-0.8640020954426808	-0.039678198353727254	-0.02481947279963869	0.9252601595294949	0.34362439984094023	0.21475673151805097	-1.020330592025887	0.11448542688440877	0.2076471940589793	0.899364611917998	0.2504360068403164	0.13467904026351546	0.444368296574113	0.15327511043550188	0.5438732613814928	0.3015214385580274	0.37592313709999686	-0.3601898165539767	-0.01156937647793373	0.20644661148311835	0.21018643460733819	0.808828788985584	0.4167747898440622	0.004264156930630975	0.08384812006536173	0.009741687070732854	0.3797046287077551	0.35365247583325554	0.35682982836378624	-0.06381717917523032	-0.35482387273659666	-0.3669077410787027	0.7456569424636212	-0.4717708318121394	-0.02194310478898129	-0.2052622128175631	-0.29936208050449353	0.09233474915804799	0.06154284439902909
-0.25219023122865697	0.14711814639302884	0.5448407016755301	-0.20426581247185563	-0.3098412801392809	-0.37550071906481025	-0.41500565588634253	0.41756861259164746	-0.238423922702711	0.46284115928959774	-0.06622427797864514	-0.8142683733491813	-0.057601089725316204	0.016449790770009548	0.8958559311366852	0.42070520769050573	0.18569564962083804	-0.9722780791444645	0.14592723185236506	0.3024350344339327	0.9661532404375149	0.1918258932232882	0.08230953067375754	0.4535723104569714	0.1930518150731289	0.5448609296101401	0.2719951508014016	0.422815598634444	-0.37989539864220506	0.013836351261700668	0.2461132325382187	0.13200974825416328	0.7909160679848172	0.40559519842679437	0.005631468274930609	0.16060722456349216	0.04127853832220401	0.41673272411059104	0.3445869997298682	0.291043112335405	-0.05743620995341682	-0.2645367292227675	-0.34563879289356475	0.793064919719128	-0.44841156152368045	0.04088466161979608	-0.22078630624096646	-0.1905277396496364	0.1672210978021195	0.1374674449932246
-0.18948439294030336	0.20281699830205485	0.5240021359488115	-0.13414939104643672	-0.24164620461974579	-0.3867811062553688	-0.3931405010802238	0.41540891735669644	-0.1708933759662101	0.4078873498955895	0.03069606943793412	-0.685208223296625	-0.12229214619186983	0.048474135407603855	0.8576092885059057	0.4644802754899051	0.21496388581387532	-0.8541977253249305	0.19415896822447895	0.3489028532442599	1.0148519078493667	0.20505615660771825	0.04389564383293133	0.4598213875956749	0.2297097242823182	0.5017217962085697	0.24350590297260938	0.46268440629288704	-0.356958379078076	0.032055834202408984	0.23758701161454887	0.11566847734357184	0.8271270992491562	0.37095097981678843	0.033130731473117306	0.230496896768065	0.17930686727620415	0.4518223926020778	0.35952821615442015	0.2807230855992276	-0.05402571332093403	-0.18570088310944488	-0.26383794866031895	0.8351231256319618	-0.3983920449270255	0.14881711445331325	-0.21883275591907686	-0.10067998176424338	0.2435413522153386	0.2287908214574684
-0.1117692697476326	0.24964680419804414	0.5315534362442731	-0.059727193015759884	-0.13357710893688995	-0.3575484317803335	-0.35580866636219316	0.4056991548260883	-0.1021768060025559	0.3459762749899683	0.11467011935891472	-0.5484448837719168	-0.1121030559587709	0.09587946061522443	0.8673651154795614	0.5579355614046394	0.20899042325584985	-0.6776219005639297	0.26036324858820664	0.43494413919727365	1.0806364244597022	0.24395969421653602	0.021766876907607934	0.47114800448877014	0.2820721331656023	0.5179273880787048	0.21533381917615632	0.5136163172384611	-0.3238401952719435	0.11024803605316502	0.2669585525803247	0.17256379265169514	0.9406665937112869	0.3905108254312303	0.07392852970617833	0.33383324810802345	0.22723443239275581	0.4957136898493653	0.37852056448701193	0.302269403763001	-0.038864764307639646	-0.09325985230458071	-0.1627953264557133	0.87407679381194	-0.30709450644769987	0.2935721888227818	-0.2031831904902676	-0.036096124736781685	0.3185134652066878	0.3150338086044717
-0.04151045975591852	0.31873342256064197	0.5689745329397006	-0.011578647659704299	-0.04562163539645782	-0.3074611660356066	-0.2682944147982292	0.4233111219742588	0.011698159837057442	0.31705127437886077	0.22237089822754239	-0.3820905488611599	-0.08869887843847694	0.17295938096837493	0.8934580588940422	0.624055471633471	0.2043943664345908	-0.505840837820735	0.31361407731374324	0.527826102291526	1.1125324024563374	0.3189296635378116	0.04591040444807852	0.5033397629016129	0.33789605680942225	0.5378941322051514	0.19485876494499835	0.5800535642112263	-0.2409878123143651	0.17524462411830707	0.31634052330347445	0.246328428105141	1.0464892126300351	0.40216986835243784	0.10504858397667097	0.4368604391410316	0.33275980109226827	0.5603632594364152	0.37998413546627663	0.34120208318565215	-0.01100226727235851	-0.00687990688213061	-0.07059594164548377	0.928459966522081	-0.24928410041760501	0.42747767592860175	-0.20236481746482743	0.06421447318684217	0.39394289981526	0.42659911636225106
0.022528129572949123	0.4176965128500803	0.5940083752680648	0.11124023655403895	0.0686336454136731	-0.23318867159798992	-0.22695689998394836	0.452773912887651	0.11610282070235818	0.3310747617766344	0.3297330281953577	-0.22256864931986878	-0.03736408382111649	0.22734338706974144	0.9755352675106422	0.6821942156592857	0.16853466547862467	-0.33991223585789154	0.4146720775705003	0.5920157352194162	1.1001877563821094	0.3731906677527923	0.08774230524656988	0.6024893164728091	0.3968635813331761	0.551061541361001	0.1637644036511564	0.7081412593569751	-0.14376763976732104	0.2500129691332361	0.3654055061497023	0.2854407874877191	1.1401218660425072	0.4228962101744371	0.12142467123741937	0.5148969955675079	0.4670641020489287	0.6414297139058432	0.4573683344282033	0.39845551251679223	0.012038968369193766	0.05835864702741724	0.033721441261146234	1.0272008871642657	-0.165653655920666	0.5866098354585726	-0.2064442740446682	0.16942969265564156	0.4433085757565913	0.5364038844871516
0.09766953147280213	0.4472839378602108	0.6327187304034187	0.19169684748875743	0.17662547464300096	-0.18558368524334126	-0.16219101512108816	0.5056398704994065	0.1986830950657504	0.31248962045514067	0.41726126993213003	-0.0636214528878644	-0.004117726663781879	0.29687328819076425	1.02344052671069	0.741421967271092	0.20040052245400145	-0.10810475943034417	0.48678685134256316	0.6345598205952768	1.1176230895373958	0.47243131800178145	0.14421438989432292	0.6376111378698004	0.4609519809032059	0.5932589236530317	0.16300903450670562	0.8350465699646328	-0.053613417893737095	0.29955698803966746	0.3879951079267242	0.38037585290584974	1.2237673757768015	0.4102858745866815	0.1301701756751752	0.6130883110893672	0.6008395005014107	0.7266353986550413	0.5038850626133908	0.4819054859175327	0.017077780799917307	0.11737130183943614	0.13029999451465873	1.0989928722165843	-0.063029405536364	0.7093984944313221	-0.1667386556536933	0.26132454828946194	0.5111214392709872	0.6223299350434559
0.19302945751337697	0.5467017786753491	0.6455495687088166	0.2855534490224131	0.2481390702504534	-0.11107904677220581	-0.08934920371015004	0.5353205583333963	0.25961212182084814	0.34819228768253374	0.5052518045915528	0.11617159136091257	0.06580488560978386	0.37444020718238546	1.1403466857316062	0.7906022845411457	0.24965977003555748	0.10299407567985908	0.576293875079422	0.6975859169146404	1.1161677415266489	0.5465359458792773	0.2504276697529928	0.6858241813095642	0.5443138242078118	0.6304373847594702	0.14800176078140598	0.9785635952583229	0.00034493854511523787	0.39967248128125593	0.4321760488894464	0.49969063564261507	1.3235115553761292	0.4142090055435238	0.1336351261049574	0.6973326852023289	0.7168422182139162	0.844930943578474	0.5750546176420352	0.5574787530287877	0.057840545012165644	0.20035729895939847	0.26759298005386534	1.1718883062234298	0.007989043795855461	0.8705275956653187	-0.12442690480584548	0.387184962095212	0.5404308755436185	0.7232152786944919
0.2679010328537062	0.6615825718586146	0.6332606141231885	0.360965631149927	0.33353929348425704	-0.033838029389705176	-0.045080400881016766	0.5686328627581876	0.30964494450556396	0.3907274298187241	0.5694426613283776	0.2874527674367484	0.09999831964061912	0.4889621211768639	1.241161059384011	0.8300145350525631	0.290987890186718	0.3031017871427292	0.6489841184566084	0.7685942471082642	1.151674810941149	0.5945030367113683	0.30074583769980656	0.7158036791606672	0.64553574942056	0.6913185328499417	0.13365520753667443	1.084626986827642	0.0966687232598424	0.47161128967516025	0.4510279192418595	0.6083415262275359	1.4087076938784993	0.43519283058060215	0.16034236629474116	0.7483141053336746	0.8065228367033963	0.9138783631403393	0.6500464944156924	0.5995452449357854	0.10080210264848596	0.29049927069599113	0.3753229101377379	1.2552446043266428	0.10341877966489994	1.0132375171080281	-0.06382835032615641	0.47853250136902875	0.6016862076533462	0.8091851372375523
0.33824893015371743	0.7702807999372392	0.6536002714114683	0.39659249204129876	0.44050833079156293	0.03313527249725988	0.02505834061965818	0.6094872067761403	0.37822849844263934	0.49178795766948846	0.6192678590501528	0.484964536860969	0.11672356136424163	0.6161055975201182	1.3307472101002098	0.8795162989586404	0.2734668869107012	0.5313838259445902	0.6674694617667514	0.7974032252037156	1.1961441255727872	0.6736564769306763	0.38950736982991097	0.7569311608315968	0.7215431553651115	0.7307066427714739	0.16014727754920371	1.1923191773285016	0.18045640216081266	0.4921565144644823	0.47737583703596664	0.7058644490866758	1.4752562011514896	0.49866633282756395	0.18025671719242267	0.7831070563287477	0.9749513510146753	0.9791716821071725	0.7186298259066033	0.6415503853509723	0.14464135438585835	0.34565609406023734	0.48065381554949616	1.3486429479453306	0.18278636892474825	1.162142835607927	-0.031047044346890196	0.5731342181496473	0.6753542525679546	0.920109765519269
0.4012845510054978	0.8235852382034962	0.6673083982185171	0.4324008861009454	0.5071965199472753	0.11312838005760292	0.0921103216420178	0.637381283573945	0.4070816916539536	0.5691610536582279	0.673206339610873	0.6240115165695124	0.16457677986966046	0.6994106715259802	1.4441586855055355	0.8869043965423768	0.27588552551627665	0.7192166620207388	0.7046116880418836	0.8166442089029866	1.2002315171474778	0.7091947282358462	0.44067082713689676	0.8115293576344531	0.747913206139874	0.7615597956369264	0.1535946777419171	1.2516274509210223	0.2638242237602817	0.5279020742854497	0.48723936713594246	0.7661710696345561	1.5123898469885437	0.5356130602076815	0.20340125600955555	0.8340458899165656	1.036983756657643	1.0647907669274468	0.7644286076920699	0.717850466754768	0.21492887161898594	0.42190869202468617	0.5792106019684412	1.3667139496655492	0.255083674828095	1.320187455326565	0.011539002626187376	0.6639176500644943	0.7025645799704847	1.0123566498554324
0.4722976274053032	0.9127556210708191	0.6352412312269158	0.42097775734641835	0.5908037719516225	0.18519193085653832	0.13897791084918648	0.6824391871097115	0.43432462773695024	0.6339934733288246	0.7164716980588035	0.7200411970316747	0.1909857165528926	0.7730520269617733	1.549854594048254	0.8924993835167172	0.30900896209436907	0.879878300778391	0.7431275110763202	0.8309062917419565	1.212136332316342	0.7742555479520232	0.5086306138920028	0.8311143157878307	0.8069993211098204	0.8142366349456761	0.19118066326150535	1.297879659154388	0.36158247921964887	0.5494026432448107	0.49359100986385407	0.8593549699707493	1.5528334521409586	0.565408392117435	0.21229058253128544	0.8500275142522034	1.1257087663642096	1.1306522231015954	0.7871782107881173	0.7906812027367035	0.2694500376317984	0.4745339076803738	0.685700328571826	1.3756965881804195	0.3368230389680352	1.4139428287583786	0.0571292170220305	0.7331743777482754	0.744245567455399	1.0843478478259116
0.5160595895073902	0.9642097515049748	0.6101416910546776	0.3985202641541788	0.6233371403274994	0.28315671300133766	0.16362699445418133	0.6926733663230484	0.427889786649508	0.6732934759084146	0.7584837212658397	0.8354660046231018	0.26394543848100727	0.8262145669457585	1.6495769302618701	0.8669808981953111	0.29199640879059025	1.0008144964634809	0.8106677367343913	0.8787466953162728	1.2251088263751864	0.7955946456826468	0.583289825283812	0.8673017747730357	0.8623340362918939	0.881818081083179	0.22115289183834935	1.3233339985053838	0.405349725452413	0.5839898266880958	0.4524454743923478	0.9262959231107786	1.596900705563455	0.6109776785068146	0.2021697543768642	0.8754883863056859	1.1218595959517204	1.128264053255778	0.8190753941680333	0.8458578569233742	0.29735007003191233	0.5255520497392819	0.7559277098636196	1.4328611242857823	0.3603577905337894	1.483415212047543	0.056145646030912766	0.7923445709873632	0.7781793961568663	1.1299927121251667
0.5356449863457382	1.0362923007376508	0.5522283007269331	0.40603814709474173	0.6141882418385815	0.30704740580441225	0.15956735182813728	0.7167453959537954	0.4379693486373656	0.7350909621430428	0.7681620344150822	0.9186463229617825	0.30263665864273503	0.8618104150588399	1.7500694962888712	0.8516763394360843	0.22044863510495633	1.0393132469736497	0.8450607767949976	0.8977244070329702	1.238363394939305	0.788929491286331	0.6072944275654091	0.8769069666772784	0.8764299837272638	0.8912585507381303	0.23848224312035624	1.3178817098105116	0.42486383209369666	0.5783541974299288	0.42352348565483233	0.9397199243936452	1.5355417461905154	0.5672068003336245	0.17954521852630018	0.8699505474948517	1.1411600655439613	1.1239173147343513	0.8306773196034232	0.8496236440667267	0.3029675348372506	0.5445506248715901	0.7723931623513512	1.4163915936148468	0.3427568332452935	1.5074548233266647	0.040230541519780984	0.8464695078265265	0.7951482957934164	1.142226944583641
0.5655573999141414	1.0239016977061772	0.4411089928709286	0.3611039201711933	0.6488578053811545	0.34228143157719876	0.14001117065262908	0.7252973504610166	0.4310080857217836	0.8200018218204992	0.7443970346987708	0.9855737850591083	0.3021954116736434	0.9021503409902488	1.7784934183636782	0.8142738727218184	0.18161679721726087	1.0263095267845919	0.8364459852696384	0.8692463041430392	1.2302743585286142	0.7704492867175718	0.5841437433587172	0.8753075843605466	0.8820282787646594	0.9181313196119243	0.24472495956175674	1.2915695995837164	0.42476750011450876	0.5156331981380601	0.39698728406123174	0.9342679386217903	1.462905891595333	0.49698702645322507	0.14807634562484306	0.8600024579790132	1.1526106306660366	1.12854912815529	0.8651587495082284	0.8654870767014538	0.30921543969274234	0.5767038224488956	0.760259613977602	1.4017233428577174	0.34433028268696375	1.5517880168828004	0.0487550210843935	0.819732211435689	0.7927288941449013	1.1671164462309456
0.5888980599458089	1.0274048541704461	0.34122949937045277	0.3065680382755477	0.6623447601045179	0.3376471115327941	0.12256033002982854	0.7193242008818187	0.4479566716428572	0.833134490471877	0.7055687203123104	0.9904574741271519	0.3320753752788178	0.9304475728808785	1.7560004659359343	0.7992809195297903	0.13951456563330714	1.0524012493699646	0.8205292741921182	0.8543694753393956	1.2311026896234782	0.6933079021601235	0.5940880173244611	0.8352667928646096	0.8679885970984035	0.9206473076383187	0.269706291285384	1.2334224826361306	0.3886886717791677	0.48710460995827176	0.34700723601058164	0.9611544359881379	1.4062249062490217	0.43856370443475734	0.10297085563651827	0.8592285946951147	1.1002535838828966	1.1192139777130756	0.8252091346653996	0.8242469296664547	0.308180542176605	0.5847946342665373	0.7590070779502638	1.3356646121612998	0.3111456947738517	1.5832108568372645	0.08852316749830227	0.7943380194464131	0.7798818890382705	1.1541123133397275
0.5957458184800473	1.05433909014327	0.2547281615514049	0.24431482228372592	0.6738953539957899	0.37064580679627795	0.12689186078675768	0.6999346608799931	0.4405925855000624	0.8531516391358279	0.6658518804254168	1.018322865766404	0.32107793592310746	0.9597606739318006	1.7904506023245983	0.8054804111240801	0.036992493319872144	1.0122171614184627	0.8416874771704365	0.8257789227472208	1.17617748416128	0.6267947936470557	0.5743867528421707	0.8243049941294422	0.8544064492404455	0.8952168765059045	0.26013722035847875	1.1839308796858319	0.35056435271690656	0.4447016285426237	0.3110600259867352	0.9296090529259832	1.3348209011798933	0.3907218897921481	0.08042203670481532	0.8308358010631702	1.0614405238670632	1.1238461080775903	0.8030758943973304	0.7874794692645198	0.32660711073006937	0.5714024634152468	0.7455192156066908	1.2815230101684474	0.3212720864211272	1.5928179768738242	0.1088533723610297	0.7429084182251415	0.7480979042888847	1.1842540605045067
0.6063982247630109	1.058445541131138	0.2358096523595498	0.17728634735490031	0.7083051329033772	0.3653714540694394	0.1461403140323095	0.6907665306178845	0.4251060855760592	0.8388533629388855	0.6593024396237877	0.9788455569025512	0.27397805621686444	0.9479210466571135	1.7838788373241083	0.7922430706757514	-0.044692333384526994	1.0275832554434383	0.8252940922537899	0.8058200030215523	1.1505009801307602	0.5715158412251706	0.5477783448800218	0.7966317956422098	0.8324907152204976	0.8900926160470656	0.25873432694140475	1.1011666952245946	0.3441864250558437	0.37826150000493053	0.27814238862264584	0.8960994202110312	1.2402884758589539	0.3337534959177353	0.08001180323966374	0.8205224365271331	1.0587642649069786	1.119341917269956	0.7566075448793957	0.7634416290129658	0.3197095059450923	0.5137041518524789	0.6874583800766916	1.1925679836775795	0.31949113118600714	1.6296851725461405	0.12191979257059762	0.7115595646515583	0.7280826938603949	1.1979198068859738
0.6058592035993874	1.0435430435899917	0.20931218062218063	0.14003740735763442	0.6907943063976162	0.36884807534365116	0.1830141747977437	0.689303995498798	0.42286341356202894	0.8085581983074792	0.6345633565360805	0.9816199546628186	0.22478642130333237	0.9285460712178585	1.7687116506742637	0.7838306111477892	-0.06877884630418314	1.0042710300109932	0.7978908001981146	0.7515712219638208	1.0884824270410125	0.5538889731025229	0.5142012314447595	0.771455955180236	0.7787527496917235	0.8696558967015177	0.2210100087592179	1.0414108592924702	0.31512043969894354	0.3568677990759975	0.23919826979521264	0.8686340185119846	1.1937422525224548	0.2501821814834806	0.06039150640782305	0.8512984691940245	1.0810270527716195	1.1314939143094318	0.7432772450384573	0.7336991858901311	0.2874838758458066	0.4409991021447344	0.6784857323226736	1.1177980665092648	0.3039330983889291	1.6377009256654513	0.138269693383993	0.6462008644523284	0.6887007997035093	1.1770754472731888
0.6050854876894157	1.0384518016936621	0.1611670223440702	0.09197625396083578	0.6374972192251096	0.3313485050875684	0.20293568796036254	0.6792773763695592	0.37980383613824076	0.8084564068400484	0.6420672713061261	0.9364996118601226	0.17999196351128685	0.9116671064712142	1.7490928874296774	0.7533410710992419	-0.07208574479425808	0.990569393031899	0.8245071871239847	0.713205549372484	1.0405052690599912	0.5069268664338019	0.5135303168978329	0.7461319606957509	0.7626374659903827	0.8775491395096774	0.175037605569609	0.9673095684823638	0.27814272140195595	0.3525662847344387	0.21722026690952748	0.8529909447670405	1.126722321017102	0.14502823498831158	0.018534873166563038	0.8757978834934198	1.0025665817003806	1.1033606449209459	0.706307800290441	0.7148268154889019	0.2623388621848898	0.4091033925167203	0.6755347541869723	1.0496230419234427	0.3037304943071356	1.6436284700069137	0.13993518716479286	0.627726494709143	0.6783333283469057	1.1453528532308133
0.6175706874113922	1.04891401188157	0.06856818366042175	0.03329741052060476	0.5995122262527598	0.3359042687995889	0.24476999767306248	0.6787655120943683	0.4033212331817227	0.7885965722621281	0.610449728579018	0.901915348687301	0.16346810078089077	0.9368383909153977	1.7188353943613344	0.7398355615254258	-0.06085253138548916	0.9731258407432527	0.8372941385304256	0.6467472652814972	1.0003552630659591	0.5089679247709502	0.5010162700044015	0.6958946913893522	0.754564167168747	0.8577786685590236	0.15725230255101186	0.9406421415890135	0.19308883995375878	0.3504222867382332	0.21685555586612398	0.8188592493010457	1.0726252927603095	0.09428154037522984	-0.020888963453134065	0.8620824080577953	0.9981582643265886	1.1226651499011253	0.6951132557958829	0.6696194529613315	0.21918175257374622	0.36514753303075853	0.6648266428953715	1.0045111805351454	0.32094530564404095	1.6345136596361034	0.13921501160486932	0.5988799095179612	0.6655630876251838	1.1541111625169582
0.6018558580215173	1.0653648667451354	0.04150981040637229	0.020452802223706542	0.5753344775640953	0.3217188080095334	0.27767624456737283	0.665737318160798	0.3558283678789651	0.7106219812385686	0.549813203368744	0.8652965031502193	0.1303104727211318	0.9047992035006752	1.6835463092492031	0.7271082175016041	-0.08280943217480233	0.9697747212955751	0.8273329715207776	0.6157724729627893	0.9781244188890327	0.4910488805043893	0.5021128645318644	0.6804406202323411	0.7119227334762759	0.8227542605401318	0.12254218028017708	0.8660360277918855	0.09410585474080249	0.29491089097832274	0.1976822890767216	0.7844265281430419	1.0212051193362188	0.044363704948527594	-0.0693714280226601	0.873532504606624	0.9643479652244824	1.115929570669978	0.6336279818909405	0.5870181118550575	0.16545058401142476	0.3279018952136126	0.6625829519719895	0.95484223697184	0.2785520354326375	1.5997987296506184	0.15737356104579883	0.5538472693659384	0.6475759569520226	1.1325480318830423
0.6001095136302943	1.1137959796808932	0.03779022571187189	0.03552283207851751	0.5290821815193608	0.2969841381995675	0.3092072865787097	0.6700310349527896	0.3796484581550623	0.7035444167199922	0.48668873889774594	0.7992156383835953	0.1251414232794835	0.8685968670904467	1.6569638035670813	0.7276891799094931	-0.1360146635784425	0.911390461155969	0.7799993557839664	0.5817390252015927	0.9584266722104223	0.4376132762935773	0.492281983881172	0.658179783899266	0.691435312513801	0.7895723894673901	0.08899650960009521	0.8274320108061225	0.02489082726815615	0.2739270030663587	0.21483770691218113	0.7576358116786974	0.9548831298479776	-0.01468281946571397	-0.14239663044909084	0.8589350752816515	0.9167590287926768	1.1394899939898573	0.6241418090837398	0.506997795433245	0.14052859975317922	0.27426094733336237	0.6687590163126288	0.9039089773171352	0.2696897407580575	1.5886246032441378	0.1981105036774952	0.5066154178860114	0.6505000623725842	1.122668218407553
0.6028105095183813	1.0661248850486662	0.031051997980440244	0.028914356417553178	0.5035503181221669	0.27564753333142933	0.3828842530442894	0.6652579389474529	0.36356969346976264	0.6731025446626392	0.5128300689369096	0.7015230897616049	0.06208162787690104	0.8506875590769274	1.5901281403051744	0.6999346934631561	-0.12733932717560156	0.8937469563847928	0.7504606488319914	0.5526901674866098	0.9406882433995551	0.40137505125922124	0.5032275134396416	0.6455226250030773	0.7104798351269855	0.7813955409235658	0.07382223558804052	0.7885120808610567	-0.05617378428344817	0.2760572391395572	0.2206053167102306	0.7474363428766824	0.9255414412919475	-0.019868548329272408	-0.20842152329378844	0.8549889019178556	0.8758081021167394	1.1313348931525236	0.6181462268957391	0.45060518725490023	0.12476588651007096	0.24063305686848166	0.6723840338655607	0.9398811732240591	0.3279149949846629	1.5882693924726479	0.2310021985679513	0.5080809737190519	0.6407227503130666	1.1406106414045296
0.6004981968934218	1.0666352907902228	0.07273574861513996	0.040428510618656	0.46998577070950465	0.23199287300659055	0.4151169494530794	0.6711861895304564	0.2996893463675587	0.595273199943484	0.5346366730869925	0.6791236104078313	0.09640637946972035	0.8470530785919854	1.5642166765936363	0.6951141816380003	-0.09245985915079899	0.93402756402561	0.7197837716554489	0.5251133493525199	0.9200529045308843	0.34618637326059326	0.5269808794262426	0.6191482550395235	0.7291762449867216	0.7348139740924298	0.08063147888777909	0.7660606228766411	-0.14145010502904382	0.27734866773745903	0.20240354193678303	0.7384131547711674	0.8881023782170269	-0.017894510347000587	-0.2281465017705941	0.8439719378040447	0.825199499006246	1.1345516591540914	0.6058131555925198	0.40194531024570096	0.11485004463501762	0.2369417177222953	0.703928810656431	0.9387177216075134	0.33822710704024894	1.5490670400555095	0.26996032124951636	0.5403641557019627	0.6244372301720575	1.129994027351189
0.6022403077968538	1.0264196640295526	0.06861516008863504	0.028517181424780897	0.48530468129268567	0.22317039260042168	0.49119175791127256	0.692081696580254	0.23222476249669727	0.557104863056036	0.562989075579627	0.6654632829425355	0.09738617707598751	0.8537842956955721	1.5526324562388598	0.699273899626262	-0.07380104833295226	0.9279993006208052	0.698722024598606	0.5395264506506442	0.8821326070612108	0.38297291302398484	0.5366784921851898	0.5997447348631668	0.7588267631378597	0.7212234071722551	0.04387457926047341	0.7404413801496286	-0.16798268443975875	0.23974865834460862	0.19948108127290828	0.7346776995930613	0.8608368905925644	-0.022553392191987938	-0.24871145730441485	0.8523626755868637	0.8087730721038691	1.1556562451746586	0.5958333110485706	0.3583140838307535	0.09428477348099869	0.205838054359012	0.695805856599887	0.9636236265582999	0.3741446715190594	1.5153055875576489	0.3061547759210751	0.5536914699574195	0.6085142673386256	1.1486132437387544
0.6054658880416486	1.0240969961990187	0.09318961147863473	0.013446963306378151	0.4618000144404846	0.16974402951977818	0.49901618322127794	0.7061027807105639	0.18367943241527668	0.5195511712972867	0.5877544392590621	0.6823289709819762	0.10769830542032195	0.8643004916707693	1.5232634005080126	0.6696318792118868	-0.04207897190380361	0.9211751408265085	0.6491419787783765	0.5540904527006282	0.8807025528717857	0.3600508198277761	0.5626527929228937	0.6045635685431291	0.765996558022291	0.7097486290737045	0.008991996203043995	0.6914426196372092	-0.2230345339488645	0.22405038405611077	0.2190848566261153	0.7761426773810811	0.8657547444080992	-0.022322972196280717	-0.27033833260979606	0.8773520107960898	0.8048059278270172	1.138529353857916	0.5824937076177761	0.28223557361109897	0.0662762009609128	0.19643914899962653	0.7145437529996733	0.990585222709852	0.35390114701319264	1.4873699316268332	0.29528308959013366	0.5918000169820818	0.6186581955122784	1.1534505354462257
0.6172396163951595	1.0476058796214351	0.06218319298278002	0.010303215481211533	0.43527289561517346	0.09743534267850702	0.5128447418616102	0.6996476096998574	0.1368608984010334	0.49785266191197797	0.6047825911593702	0.6902854614632182	0.08622013311795408	0.8788935323820842	1.5036975249653797	0.6629768564188296	0.0005536741720862049	0.8770996010553734	0.6663505336432322	0.5468505516513888	0.862891234444391	0.3663562079123849	0.5472008900380554	0.6125822508773295	0.7954255470243051	0.6907411926023389	-0.00295739761218828	0.6962313772339985	-0.2079060344899777	0.22797046173521865	0.21220428955996556	0.7759543082738091	0.8793573282680915	0.001318975949501977	-0.2864848654022515	0.898570687529355	0.7684941458601791	1.1284409341832007	0.6113933906408746	0.24023369079724718	0.07389412523292901	0.2281527719113962	0.7639906488642512	1.0762971053186008	0.3682811351088746	1.4368574869576676	0.353001078658925	0.5621209024693765	0.587746236528475	1.1635777758171408
0.6258483585986929	1.0665949456370618	0.04407928765808341	0.0014351060611372285	0.43076066174247296	0.0418063808937203	0.5139456906775134	0.708032123922864	0.10687456128460723	0.5139406382868434	0.6086611614198624	0.7057561184268883	0.11299742218932976	0.8994149065555181	1.5015972279519585	0.6597021135120367	-0.01106935268450419	0.8921940291127358	0.6951910314094615	0.5516498782628311	0.8565722277758949	0.4046953639531819	0.5816012241822395	0.636621811730661	0.851680233408539	0.6736600242943191	0.01566700221506447	0.6930169002371428	-0.22335918522937628	0.22044129539022164	0.24635816903890007	0.7781409634615539	0.8870207557948477	0.012828983019617329	-0.3191550332925797	0.8922055657676365	0.7258119117615683	1.1125631122174244	0.5888804476117963	0.20725047727956358	0.0996116281070742	0.2439979886718297	0.7810427424511527	1.1335072434470976	0.33560741447727416	1.3594015631240999	0.34028238602813227	0.6270215067734886	0.6050177819584025	1.2244904961961507
0.652561175720555	1.0929557831084729	0.03566265290474312	-0.0007170291871254244	0.438770758550842	0.054812993131787155	0.5464284920910882	0.7308383214720308	0.06663813999543022	0.5168069095928057	0.6139354022467921	0.7171351823746104	0.1253697762188593	0.9258173233557437	1.4224999254183281	0.6822997102203564	-0.03475734637674459	0.8777014888821922	0.7172992584589999	0.5711597446590584	0.8197290687138394	0.41256676110864826	0.5602602579281636	0.6337959954109298	0.8755927932046488	0.6663754083982519	0.016219422782151018	0.6788639085535447	-0.25581930902183264	0.20690716874537546	0.25565925510901555	0.772904256669438	0.9132242186032269	0.04769166070553685	-0.33905151659988475	0.8923870001320827	0.7527987745941435	1.1332062653679584	0.6106937630095804	0.15047358073039038	0.07408814497735254	0.25364283490187484	0.8305649087946987	1.1343520809283232	0.3430819801184944	1.292339537022832	0.3529446915123303	0.6648480586238893	0.5784386430931686	1.3044153567368582
0.6473313243069998	1.0915462753446672	0.059269666496046966	-0.006482131023271815	0.45583398578353673	0.045507089141718846	0.5486387388205978	0.7440382970114451	0.0007838677676514444	0.49739684610646434	0.6370302892862345	0.7275840995698203	0.09978289294677327	0.8955034130837596	1.3749126301246375	0.6931636987642018	-0.02757913369838975	0.8552198112358033	0.711730433741405	0.6385377935511612	0.8121537403302413	0.39928732687850527	0.5572227437252033	0.6515973441754391	0.9224311838253504	0.6622302629792073	0.04512548876535101	0.6970807207273217	-0.19420662619767265	0.17208773762798651	0.27432988348027837	0.794433351904658	0.948564174453739	0.07340498309923202	-0.3389748381963399	0.8695361360061918	0.7713701001635863	1.1198821159010395	0.6297544927276153	0.14679249122174992	0.08258902771743797	0.27108981598375853	0.8358935080605434	1.1615783488220401	0.29765618429573	1.2484184899360091	0.36188599719740766	0.6734500815433302	0.5938299022674488	1.3129692579787209
0.6788112941010773	1.0880315005310632	0.08162219704748988	0.015870071048731917	0.47803613074927426	0.0218953720318529	0.6064578442033017	0.7518695547030382	0.0215925079108562	0.5552359376211654	0.6865974212772008	0.7507728601866066	0.10275115384400565	0.9080239193010845	1.316856500899307	0.7054429348092748	-0.01202395493536984	0.844052062997803	0.7441011968383757	0.6438904150722683	0.7787290847287676	0.416151595576893	0.5783343652353451	0.664834412179825	0.9532317653055473	0.6406163547467351	0.03218410414595942	0.7271570010555015	-0.16462520219888127	0.1954752123758792	0.2578057901116343	0.8476578869485041	0.9507148208370362	0.056126252739823336	-0.32489910304193986	0.866403144726229	0.7647975631715621	1.1198218966215827	0.6911211458618901	0.17766420899406782	0.10411211407053218	0.28949520459210915	0.8596054711750132	1.2117702755875022	0.30839583453467057	1.244020011828317	0.3520379726946435	0.6753706441957213	0.5761473144385567	1.3407868363590254
0.6848476954969419	1.0728477471705617	0.02616575788999435	0.015179637859203472	0.4947051551205136	0.0063140256432870755	0.644511734362611	0.7697648679378848	-0.010907123415970795	0.5577683426547637	0.6960075396655961	0.7898320498370895	0.09792653599242486	0.9286760856630396	1.245845400371443	0.7295562682086791	0.024964517936523937	0.8946686810797768	0.785409136098904	0.6717477610783408	0.6883326142485446	0.43528474677870843	0.5575700076778909	0.6868616691366574	0.9666226471879774	0.6380031304681125	0.0256119375475815	0.732759843799472	-0.12382310432811879	0.2157666198080555	0.27996063384200587	0.850758223526425	0.9722206483840999	0.08675026626132518	-0.29047831191331086	0.8442744567469912	0.7980336954916707	1.1330868304637032	0.7089084467183489	0.20459230173681603	0.12140033815597703	0.32125443251237296	0.8600876925373975	1.2217757194791463	0.33474035614873826	1.2112352473209642	0.3506377580214549	0.6936184232107088	0.5635658964567264	1.3601782000237892
0.6947180722815905	1.090225116610245	-0.020544025991664574	0.003480467613379434	0.5187183622502785	0.02114102981447626	0.6066609301086997	0.7714124331788214	-0.054149636036641226	0.5526515491300368	0.6701870454054549	0.8930527481918812	0.13654343963253832	0.9553134415554732	1.2033103490671042	0.7294894168101075	0.029090300440166018	0.9135594944301137	0.8428379821827315	0.7007576576787641	0.5655682653905064	0.4412117517789099	0.5648900012135281	0.7232570311110509	0.951728554944896	0.6478537030201915	0.007316987877305989	0.7742057108163957	-0.007882563116362784	0.19298296465544748	0.26995626737516765	0.8577011416603473	1.03532112229878	0.13478559920011493	-0.24421553489133657	0.8402615809882029	0.8195104005586987	1.157361433308365	0.725535706214604	0.19153274086454766	0.12409244128935444	0.3666796875147848	0.8940681160303704	1.2230615765262103	0.31856089524056846	1.2225044875016478	0.3717702220384813	0.6585258204252977	0.5464853796398198	1.402268172788299
0.6893151601819836	1.1284470599396197	-0.05406884537038409	0.011498802246519417	0.5129895945278902	0.025732546729056293	0.5720865712291356	0.7779150331283269	-0.005427064825542072	0.6016284514515512	0.6852394326983715	0.8727740833762472	0.13373583120152482	0.9473847522215871	1.2204450284345356	0.744565467647949	-0.0028440672355000986	0.878182252626571	0.9095877420780294	0.7287969242324371	0.5396965090941173	0.472777561766773	0.565850868124407	0.7389147265369213	0.9631176290500522	0.6645499778298094	-0.0437091079136727	0.7942747249981394	0.04148006982964263	0.19350262948261143	0.28742628692922456	0.9046406251346811	1.05303086809355	0.1552531894168135	-0.21914281866426655	0.8392422759911276	0.8219709202760821	1.1687233322717987	0.7466391553804569	0.20019090227963385	0.0926266348296054	0.40635922332769264	0.8987115390257626	1.200712385004048	0.34606331007477864	1.2264417184740544	0.3573416255608533	0.6394356247061213	0.5262981111072234	1.4042158033228351
0.689934844626749	1.1559998039868042	-0.06362802984462514	0.01779990464794164	0.47804424266844975	0.032040720932713575	0.524463600944937	0.7831345479852944	0.023265473373342574	0.612206213797583	0.7058082494191847	0.9027109737286961	0.1110634970301823	0.9368376939765604	1.182290412745319	0.7626471590622941	0.018522241036342247	0.8549804773705356	0.9426412971870712	0.7581293074318421	0.517944604939404	0.4421494729783695	0.5666965707183513	0.7745823975610715	1.0004889106325034	0.6626741284639147	-0.07718647684159649	0.8064771192891863	0.06484057478280078	0.22861416654983652	0.3192595478993622	0.9182084460028994	1.1007465849367057	0.1688157478239461	-0.1990840447546834	0.8469217140639946	0.8651087328451178	1.1747389213459343	0.770299928808053	0.21118802145330787	0.10619072584756917	0.44532555442409727	0.9318458934632037	1.1711154719366277	0.35803274530482054	1.2499116895127724	0.35440071865117284	0.6438190115196512	0.5137342077580416	1.4133811202617663
0.7077656509759153	1.115549436995129	-0.10627324125613438	0.03755835685809562	0.4848533012556195	0.006599547697527691	0.5335774759987846	0.8055068753478494	0.04020980714274676	0.654498539179726	0.7226058536185633	0.8551166113721994	0.08208466820045432	0.9400885904359114	1.1551527032008755	0.7839484494632913	0.037177957787677504	0.8661868825568717	1.0018782945703646	0.7785115418251687	0.4823652325451294	0.4595153113819766	0.5427458364107157	0.7872192342294778	1.0701396909192173	0.6820196409789058	-0.09234391431247975	0.8728327345354809	0.11042686903815932	0.2615424902296341	0.3408804224225405	0.9501576481893907	1.0637440139975676	0.1872838899742576	-0.17267939180731076	0.8374120508240466	0.9096687858900839	1.1733959257661941	0.8199874948585674	0.2815298957218869	0.12569713163561397	0.45223334422746825	0.9514344851886344	1.1602699907767198	0.41392532941765825	1.2756616944764314	0.4029751234656496	0.6574782259044832	0.517814190698499	1.4286240418481844
0.6980607790219352	1.046360874605002	-0.13032210989514537	0.02872792839589523	0.49078393129240594	0.028270117691542983	0.5509776559948383	0.8320902846906962	0.05655665908784454	0.6603341936800307	0.7102224856992247	0.8312630443870468	0.1293022738622367	0.9812477275686573	1.10576085494481	0.8114771427658498	0.015521601057781147	0.8822150562583859	1.0467669689052783	0.7794267160417893	0.4538111774696458	0.43140923114981355	0.5695617074046353	0.8096666847387682	1.1146776307642035	0.6868485913383862	-0.11224379589388725	0.9026171996628974	0.08386176194615967	0.28345104540202504	0.35223752855618085	1.0015449002880343	1.0933860295041655	0.20419060148153462	-0.16333696562826974	0.7962906018209269	0.9749319549644062	1.2070479381965487	0.8806753929653904	0.3055547055681004	0.10471901426816821	0.47960058722108057	0.9799967262962543	1.1409455334469274	0.4519882096980397	1.319316361810855	0.39461990112097867	0.7196874144406358	0.5350382657386782	1.4277554446626923
0.7015752487922917	0.9995361843689567	-0.16197384916721475	0.030337817434227855	0.4944049548381094	0.02999634273905133	0.5729454056456263	0.8383048491776621	0.08900373818121914	0.6644745792053641	0.7358269771463976	0.8490768182079338	0.11720263195505613	1.0068623004655186	1.0726105040365685	0.8601111958793032	0.0133662446934931	0.8918899666349762	1.0567327558230921	0.8264169119790294	0.43615052691491235	0.41132875136553587	0.5784144538760831	0.8326387561350639	1.1163153656102804	0.706462854050507	-0.13093690701078578	0.9188328501492679	0.07947427816676621	0.29073012228778095	0.40180646804045894	1.0704832045044932	1.061794624848305	0.2570138115508957	-0.12521477896133074	0.7950696496124375	1.004550358654544	1.2640005911446428	0.9442340300172389	0.3234117902198964	0.10759387225654601	0.48500425694267124	1.0300144688357862	1.1091657235352614	0.5246631652527722	1.3901263884189912	0.45370394327370045	0.7002841572738497	0.5043854527301374	1.4314260212863066
0.6972794857823669	0.9551302519883589	-0.17208010403310986	0.06308735172219522	0.5081167231879029	0.05724179378789575	0.6166957153563193	0.8451283738435663	0.15767898595301016	0.6532428459149069	0.7512878238126662	0.8904200081432014	0.09915582247876187	1.031336721826332	1.12348777126675	0.8695289290714419	0.08286091437020497	0.8810729771433656	1.0742114258634528	0.8455304971496245	0.43737246682766406	0.46849837809127537	0.5906436154387288	0.8953595205962797	1.1309922467870481	0.7016708174534465	-0.1583172183305253	0.9786531441689788	0.11755418443342744	0.2923377767368599	0.46112000088869215	1.1269723859831489	1.0481755611831856	0.26663459366492154	-0.09441385748218568	0.8207885723455386	1.049044529304191	1.2878331105245928	0.9772873588791067	0.3802923870782363	0.14303876122646117	0.5033299469000505	1.023485244800597	1.1476946328708086	0.5523387738988381	1.4190245012484803	0.4970877933433059	0.6952176049727986	0.5137727664203464	1.4518076405436156
0.7048465599084632	0.9326433413566025	-0.1939330098914249	0.05696116031721066	0.5154643183717184	0.030776366834322638	0.6458635476209994	0.8298211731806158	0.20695964661923288	0.6504012188589543	0.7427975510831003	0.9056584600116999	0.12985724925556033	1.0835401174110677	1.1662081635443067	0.8907983632539572	0.07430507966242329	0.8991048916207667	1.1247304572683086	0.8519598265315036	0.415553852296885	0.48893601783908147	0.6135913182323052	0.9121116930797012	1.1302472990866972	0.7108389355685929	-0.19189292175972383	0.999416847987257	0.11231785327897932	0.3227339918342778	0.46592731452564334	1.156122847408144	0.9885154851958691	0.261636713393251	-0.07285176220738575	0.8817648121698782	1.0154069581400695	1.3483966435287262	1.0180719709115356	0.3797733425988475	0.1627668696254898	0.48887484960436556	1.0516668046016273	1.201189406167098	0.6252653506519271	1.4259350786532425	0.5307905500405667	0.702025272706636	0.46971530357801844	1.4311229712903584
0.6961742601686594	0.8808008215813514	-0.2115979943427957	0.06262055214663045	0.4987564744874707	0.046597914316138876	0.6400488963555174	0.8453491824436705	0.2301912881675828	0.6551848225564761	0.7811333351468972	0.9419531546780086	0.15224170751465566	1.1239344399237783	1.1491363175749925	0.9262043231303061	0.12784616490234596	0.9142730512742885	1.147905510784644	0.8680901595526225	0.41111354982902715	0.5161053020689738	0.5999170191325932	0.9367699587897	1.1781744634446072	0.7227305690817872	-0.23324160120615095	1.0692598052089548	0.12748075701614742	0.3249922259701316	0.5221358721110778	1.185213445769387	0.9774339297486769	0.3045271173539586	-0.05832813543771328	0.9502247623322834	1.0421661341453015	1.3813830744492983	1.0443906636661944	0.4099088696161153	0.1686325728755591	0.483938592531178	1.048449199307088	1.1882858336999433	0.7275455553414203	1.447998936239269	0.5619847788216916	0.728152113900942	0.46413912101123433	1.4759584783762034
0.6882714428510361	0.8571356732062348	-0.20142564645802602	0.0884605066916942	0.5210776309605326	0.04168915067462417	0.6804311564673344	0.8493980898634824	0.22825906683722647	0.6775171886541372	0.8414005150067079	0.966187828500674	0.16643455339886057	1.1595491306368824	1.1692090725974102	0.9315850971840977	0.159674327474272	0.9028399306308765	1.1449906948318478	0.8644161225260689	0.4904945220143362	0.5410439245939365	0.6542246935060299	0.9652619723684506	1.1957792086472878	0.734311586789254	-0.23743207979124156	1.1043104277620706	0.1574775344836467	0.32952172544326996	0.5490438371715731	1.2035252719088245	0.9109826469630729	0.3198949332844797	-0.05263294115978675	1.0118700473912474	1.0646692391410515	1.4122338339063352	1.042951514610302	0.40899549249511435	0.1616947363426425	0.4900411640672341	1.0540511804617465	1.2241836263059631	0.7833863991645525	1.4429536402780951	0.606920723527408	0.7480348798744184	0.44263953443639226	1.4724862816776036
0.6926227320414082	0.8069199332929452	-0.2048884563164181	0.09647625270044888	0.5134934099088986	0.04012809535161492	0.7366062490400221	0.8450119066633078	0.2584272379522822	0.6782261572957187	0.8821559896253894	0.9281593677993941	0.1520360358703609	1.1841172852210708	1.1936145823974587	0.9619545083235377	0.19112863358942303	0.8883604565960888	1.1455187592498899	0.8765881946395961	0.5903609718211905	0.6090855322015942	0.6939237177026337	0.9841811610965635	1.2286173919882981	0.7204923346092101	-0.2750168822025314	1.1047440963089428	0.06318353963429674	0.3625389535814292	0.596250108734809	1.2491147007644532	0.8528127525821715	0.2984692856533827	-0.06599437331773582	1.051987254780865	1.094711270046682	1.4416161937753607	1.04679854901587	0.497532861900849	0.16844468205273655	0.45782588606202507	1.102279576876258	1.2190882002473216	0.848871632988758	1.4636913266633687	0.6186478634873501	0.7973875456835968	0.43428351055172065	1.4760801367832561
0.6960819210508997	0.7380697955405091	-0.19453472310630684	0.09326767630748788	0.49966655476424143	0.03519415339843907	0.8040954020257832	0.8279817252661879	0.2764733641854518	0.6566575681321505	0.8683385406601909	0.9268607837610855	0.14291264992302688	1.2120741786460107	1.1794038323948233	0.9844528035572028	0.21298435807935784	0.9586861069346616	1.1472859658921957	0.8786941586270529	0.61168296900894	0.6355019992750632	0.6944915205843336	1.0139644060200699	1.2354918216441686	0.716813563066591	-0.29251732914617323	1.1210900295730502	0.07287616312470241	0.3902771445903029	0.6046011326117495	1.254435101820938	0.8217607274940979	0.3215497597275315	-0.06583292401455602	1.090863297115026	1.147499112596101	1.4623025727472805	1.005867405443205	0.531124161001081	0.2381657448348265	0.3828111462359349	1.1623084677774413	1.213525953478173	0.8875194508601243	1.4694461943809873	0.6625384361960153	0.8340445196234855	0.4111098308296682	1.513470368561783
0.7175271442952269	0.6962620171892049	-0.1925565758463337	0.10035954697962304	0.4862576285744959	-0.0027792726831122466	0.8885479404045451	0.8038231573767934	0.3153528584592271	0.6878057571660635	0.8564577871865241	0.9674960752477763	0.09856269614907084	1.2553291320701472	1.1750299258367118	1.0006210009426433	0.2213231431020858	1.0077919020437496	1.1109925127111593	0.8450186116662499	0.6448814956967925	0.6731728131759254	0.6840189961122916	1.0340391157255608	1.2270182375915444	0.7187555871041409	-0.26529669194257083	1.151191273174726	0.06461976186946794	0.40081201843885034	0.5742223677045016	1.2432382117544254	0.7644154596554312	0.33895249637098346	-0.06004354429946437	1.1259191113723293	1.1636495161572633	1.4815658750625684	0.9732643703303807	0.5784158454495467	0.25772950226355035	0.33703930031148777	1.213734004970932	1.229678070067029	0.9227066603021472	1.4600163964679949	0.6734637594147636	0.8772231292625714	0.4043824913114856	1.5446461573854295
0.7310445481020063	0.6956718704390475	-0.17736851866149944	0.12816824450170597	0.4897447800511273	0.0008752081846757464	0.9335114542007241	0.7824409507471799	0.31913950855029727	0.689691632151978	0.8539909841677897	1.0148295444668451	0.1485241107153684	1.2826433468811993	1.200544556271313	1.0129499089342437	0.24112204443079652	1.0387868371144904	1.107815945661774	0.8209032708022915	0.6653883611166151	0.7062664904163951	0.7036594070020797	1.0651996090422267	1.211971339585086	0.7382465038296396	-0.23502550099951955	1.1418109131776664	0.056722416173025814	0.3894950289305784	0.5787015580590187	1.1650990116517714	0.7653800690983541	0.41049761119441686	-0.056610643359146985	1.1419209485549344	1.1646032747713542	1.564457184995248	0.9216353195191722	0.5498168203953248	0.266731569863602	0.3541107453974245	1.2543507159082314	1.2184839734407913	0.9635820338039848	1.4660362842795576	0.6570214991644555	0.8488346399665077	0.3892850544380647	1.5631815281140795
0.7217843457533171	0.7064943391122391	-0.18599148416210298	0.1583537228028206	0.4908082247121504	-0.016741301135484336	0.9629738633872256	0.7277035466865756	0.3568330341116834	0.696412044450059	0.9161140717726601	1.0682226964259187	0.16440906599243335	1.2612038921468374	1.2265017701852048	1.0128858571500792	0.2494516370154427	1.0827186511859468	1.065741167719326	0.8060048623279451	0.7311058055915541	0.7540608796537378	0.7487699242321938	1.0688924161433666	1.1851694282522462	0.7412027559980657	-0.24557336652263823	1.1147239392972679	0.07034525930784677	0.3975989138841126	0.6061231834680816	1.1115094259439238	0.7320736830232917	0.42327960225889194	-0.05021276402470134	1.1995779501522539	1.1895300326518745	1.6031047564240315	0.8593332485722861	0.5431354800570761	0.2805980837868195	0.36472382012287546	1.2756698707054213	1.1644405358030017	0.9940576090750517	1.4660929367152018	0.6627112965742362	0.8792784177422007	0.3888662914831465	1.5658349966138612
0.7109115526856413	0.6887546543755422	-0.18589669155879965	0.15232947613272962	0.4952841751050296	-0.04724266037851634	0.9928239631614695	0.681312969686214	0.3722136118473086	0.739760219550994	0.9176716471502593	1.038467134906254	0.14615000638408307	1.2452826274189537	1.2580433871877172	0.9930675564352829	0.2582138149215719	1.110454551561218	1.0570747758575858	0.7920372439046551	0.7433648515862787	0.8136221185465697	0.7249215636723331	1.058833877717999	1.1949765993810781	0.7278719359183331	-0.2519434946269584	1.1000202067805094	0.09514761628716735	0.40259729303491276	0.6061300768143508	1.0908093486230026	0.7420256400905229	0.4050448016297663	-0.05324184139775997	1.217288735420135	1.2360935249617306	1.6596696764483188	0.8086153099451898	0.5396431685458043	0.2917020462180338	0.3710770942115015	1.277436617594843	1.1741411661715897	0.9918017324438994	1.478399545310212	0.6317528694172282	0.9209189250718797	0.38425116372145474	1.5695724305602703
0.7128589570694877	0.6611721234754097	-0.19208557664232226	0.12904832972690092	0.4783662934805334	-0.11509438320272602	0.9567905782315856	0.6444771775193365	0.38902672857737874	0.7354830838724451	0.9247186927689107	0.9856301228525544	0.1881161437037126	1.215670418399951	1.2829289230879084	1.0167306609359332	0.26237685383602666	1.1627563598666955	1.0110784772289387	0.7774836785681382	0.7679507490070658	0.7929751021617966	0.7406101806367212	1.0301673096941415	1.2444284756427382	0.7166267434153202	-0.24926466441407688	1.0721907121738479	0.07346416351715032	0.40770418433968586	0.6017549229627641	1.0522831911656578	0.7250768922467669	0.44709193749117204	-0.03811768731923716	1.2367426381098332	1.2426496766948154	1.7126288350553207	0.7576783299244148	0.5283441783150798	0.2788889192951135	0.3519560248120547	1.315453727818865	1.1201723718453511	1.0304125151605295	1.5366450474448234	0.6108258173488544	0.9478769616686279	0.35288514781266017	1.5675546546378833
0.7121204588695452	0.7007112279410243	-0.19639508351762047	0.15906893618760373	0.4871059126235574	-0.1682420223732778	0.9554442980193025	0.6174363201224091	0.3898340159262307	0.7463162177946633	0.963946829410007	0.9440302409575956	0.21163170478759402	1.2114804524100413	1.2958027492105637	1.0162869644707961	0.2783264909317571	1.17906318808886	0.9609770152535194	0.7705635882387136	0.7835852246588024	0.798495144510773	0.7586670747894833	1.032361503242984	1.2888336318274516	0.7175851507347322	-0.30132734509123604	1.0501446796166554	0.08041507879468386	0.40679158007460225	0.601921954045451	1.0702813348510358	0.7375919998541869	0.45601125753272254	-0.02904527808893879	1.2390497902136954	1.3254136677545465	1.7333944499212621	0.6717403145053622	0.5064015186555374	0.27578251475742654	0.34419132868423474	1.3060221465574293	1.0583120274103934	1.0174997727539647	1.6025522249759696	0.6256028711588326	0.9660937329154908	0.34413577263152356	1.6232840692634158
0.7004170739037495	0.701288643553962	-0.22065085590764538	0.12224989610193379	0.4780142124791415	-0.16042919226473318	0.9220718266600827	0.5488947108870206	0.38666290840110806	0.7413862854804837	0.9448479944104831	0.9093686641110595	0.21217252516402146	1.1764124092093993	1.3478490452686613	0.9884596456314722	0.19973678516598464	1.1691678803537002	0.9191870355091236	0.7710780083525021	0.778313315707545	0.7842033640298746	0.7957976051153156	1.0226548198937908	1.2556884254798333	0.7222308827856164	-0.3060016239620976	0.9977728251031566	0.07503074669039136	0.4104305735209718	0.5990917051443667	1.0048555956719807	0.7110092470135341	0.47955638522488775	-0.03209999505356941	1.2252915790444825	1.3226158847906622	1.8162012415669853	0.6028763053379753	0.48012787802100654	0.2698033922179543	0.33893764599071174	1.3125479418941868	1.0551984892782347	0.9284002707082466	1.6632462453791281	0.6282897326050062	1.007365657341052	0.3280665604096006	1.5896367515397247
0.6974617926511744	0.6690707446188366	-0.1983662954563304	0.09723987806783195	0.44472920027712054	-0.18014683169304033	0.8876427420805708	0.49284771721682874	0.4173495967033797	0.7378774291550018	0.9042788340684531	0.8573331767526324	0.2119324586530443	1.1609169286587506	1.3371148367617316	0.9910586210061334	0.16214253062451936	1.163984769970431	0.9068955102591769	0.7707417970829531	0.7769179708593236	0.803426592204327	0.7941887482930042	1.0052700174035112	1.2520044630627287	0.712826426557416	-0.3659758408399102	0.9934429726472487	0.06308307914171492	0.3743823731807872	0.6438730035414318	0.9992679773013966	0.7467444636727162	0.4756222615527876	0.005036549626736206	1.210457755661642	1.319134699985185	1.8659022202118103	0.5491329555844929	0.47626870630604856	0.25556948539653485	0.30308688336812234	1.333490985313315	1.027753271670811	0.8703689064093796	1.7325099097648917	0.6070516230750317	1.0326138202940298	0.3493032069073978	1.592335704939441
0.6709682886033529	0.7047492556586825	-0.14926793555892606	0.12351644882812426	0.43577840450749195	-0.20865220545742358	0.862883233403681	0.43855850970421206	0.4514239469832253	0.7240430487657011	0.9084451585960714	0.8209136470907292	0.2504982260873105	1.1597020834603264	1.3573783736382103	0.9790932387034645	0.1483452217958265	1.1807006797356803	0.8721577862442714	0.7377948582766043	0.7117909762760137	0.82516252054867	0.778408531175633	0.9798112475195658	1.2612224720453884	0.6953128270276834	-0.3918809981280345	0.991248664464176	0.07060573097105387	0.32511187553878684	0.642179944671873	0.9560069935759425	0.7448769645203559	0.47347276292313073	0.030076815745723247	1.232465214684901	1.355019099781357	1.9455791940436717	0.49429003780487246	0.4239244821868737	0.2504570574270292	0.32003793527906343	1.3372818975320027	0.9854629814615551	0.8196743151907272	1.7552649270657787	0.6187678167313398	1.0185093811631125	0.3583600366853344	1.6109379329908866
0.6666602546143238	0.7005995061469649	-0.1673300017304194	0.146377023783325	0.44587695216494405	-0.2360139803061438	0.801163684291834	0.4077704293155137	0.4197768230028115	0.7257862208810067	0.9155395262447114	0.8032690006821424	0.25739131151413663	1.1428358100709202	1.3685612441999093	0.9546695722888646	0.15396012519550767	1.180952483564495	0.8609686937907991	0.7402890366164269	0.6793931305374128	0.8341413336074801	0.8080236182301677	0.9791532017423143	1.2559681075989129	0.6927927874907793	-0.3977756077046729	0.985882927265003	0.05838533132545469	0.2879313003303171	0.6551792049641584	0.9459226328936559	0.724198308659176	0.44663789607134746	0.03399486583281657	1.2270269963341207	1.375462441184614	1.9874823042381642	0.48842953211209733	0.4170585444396365	0.19217002860818244	0.36085546604688956	1.3405881469196397	1.0224636229954818	0.7713080370088148	1.8142961984827768	0.622125139275099	1.0041264571713058	0.3667678663828033	1.5826945501858962
0.6648451620626689	0.7242586370293027	-0.1526897558903659	0.1835188935694137	0.4775728368601402	-0.23755987828553282	0.7438807607938929	0.36318135109051064	0.42688939164862677	0.7070132983835509	0.966850747476727	0.7437719575899119	0.2932081725207444	1.1403131439929126	1.406359183823053	0.9200184054240503	0.12195742526099643	1.2006494316909417	0.8889067992109515	0.7520534448165627	0.6410518527566965	0.8367105046545611	0.8641220706749652	0.9632934809782266	1.2624577783021813	0.688939800996252	-0.42581627547165785	0.9812841729779832	0.06453994394385404	0.26005883923193107	0.6966578481377087	0.9593224837062315	0.7143511478816872	0.4494160934544073	0.056548091569321036	1.2194900107065483	1.4017566854674421	2.0497347767353373	0.49640654634973735	0.39675120065030445	0.15218309513518255	0.3545215660515354	1.325573615438787	1.0474637321256373	0.7567243555620824	1.8326170296457847	0.6367494009301856	1.014234404527572	0.37609376856508525	1.5896992247757795
0.6336086484940198	0.7178457617496902	-0.14657694199448634	0.1731476405674871	0.4762233920090492	-0.21741380470599453	0.7049319841538259	0.3219831444593785	0.45641491000510415	0.695620257274849	1.0026850203774833	0.6945390758994106	0.29757379865688166	1.1606054778028505	1.4067027783734658	0.886874406733499	0.12772470684016976	1.1812807179830056	0.8699981653365148	0.7545771088337181	0.6469582724194893	0.8342558606082635	0.9080294872921122	0.9487096978324768	1.2323336616109344	0.653997773691053	-0.48875126637072697	0.9774540415261924	0.080759371790432	0.26289903220926647	0.6874841829221003	0.9966704220440594	0.7398821201094429	0.39479160015102005	0.08917607431914076	1.2549452693205903	1.431930822523271	2.0915607639929816	0.504230807271425	0.4222772217784345	0.11833283001459513	0.36131416481739714	1.3296787258942406	1.0603205025164173	0.6921726254910867	1.8498467348982839	0.6626538284801575	1.072096069951818	0.35043540526159744	1.586464316772018
0.6380851016712549	0.722134108728737	-0.17036637824550874	0.1788457676308945	0.4292609685679404	-0.19523548887901457	0.672522956688326	0.3184933206725115	0.45305186689539967	0.733674247872727	0.9865946919169051	0.6733812606273003	0.27856132512796233	1.1682798854666443	1.4434100027503693	0.8604491432729688	0.14317870930381177	1.1451995295925033	0.8598809859683649	0.739401892037903	0.5801442571944978	0.8729595104927442	0.874174178977625	0.9278309157179923	1.2241151894725355	0.6302401662312248	-0.5323103106479798	0.9956134563922954	0.06510855283399816	0.274146664061324	0.6742996506923837	1.013374098241359	0.7372358070005272	0.364561374440234	0.11906863314312521	1.2632498618746664	1.3924846770651707	2.1173129577893626	0.5103252401016486	0.45277760014523116	0.12993926129773087	0.33665954487015815	1.3313762978381296	1.1276713305367487	0.6295369200430734	1.8514403679129583	0.6634050185670438	1.0578289863013057	0.34687830248777385	1.627619383039083
0.6321641088338656	0.7377089200117073	-0.1353418203420916	0.1883408889430515	0.3881401430402619	-0.21403819881816863	0.6412942652219833	0.3216836306921525	0.43718659838423574	0.690157405230224	0.9854812370839283	0.6698902619788595	0.3403338617915339	1.178927999843122	1.471029774337465	0.8433282286210867	0.15265449077089183	1.1491665593652383	0.8944230010245248	0.7137859597269236	0.5630194015405967	0.8370764145012586	0.902009261555591	0.9269385859509957	1.2410451061573549	0.576006286416894	-0.5920325709623697	0.9978660729514182	0.03108021948423644	0.27275725787883004	0.680108090310646	0.9670936785927106	0.7494722213783956	0.3474709577491276	0.11240153809717332	1.2749145996079594	1.335262573815305	2.1252539790882277	0.4908352078591827	0.4836495079442937	0.10976646368477852	0.30359315788822505	1.3438895759717067	1.108566482949945	0.5986888146861282	1.8715043945207417	0.6869687615232688	1.0648776955533923	0.3328905521509157	1.6498039579684871
0.6071355142715115	0.7241179827502446	-0.16080627004970421	0.20755149410142368	0.4121319907586269	-0.2046692483356995	0.6220909159720515	0.30495258881039444	0.385398498393373	0.7260622483865498	1.000887791151262	0.676024821709492	0.3597997465895087	1.2100633737419617	1.4675958764766643	0.8122790923127846	0.15425884158194128	1.1050727339128923	0.9350996405842679	0.6788212981684095	0.5256847142093426	0.8327059296592833	0.904397949540674	0.9463214645651178	1.2224648035848102	0.5650046347122847	-0.6302255820474386	1.0100197250843608	0.03306941230124092	0.2573330650746382	0.7115624293389168	0.97001556622821	0.786469702030236	0.31978834115259125	0.09281649570374405	1.2589401941462388	1.3508101363913254	2.1449298362917233	0.5398050600997222	0.5095398374883968	0.14291434240597214	0.30167330726307395	1.3532141082224098	1.1077980288574696	0.5645059114990174	1.8708687541928128	0.704123443701759	1.0761604277850059	0.345701027998521	1.6250908610114099
0.5746948740653195	0.6853235074173218	-0.16211454628654157	0.20526500924755062	0.3765678298664364	-0.17351687866634893	0.6038289864508168	0.3159160352070586	0.40769225702185724	0.7331515018774628	0.9850983797071887	0.7140917231870593	0.38234303293811933	1.2155542922287075	1.4604803744164876	0.7946160705075129	0.12404329760802169	1.1056017083066378	0.9598665959415673	0.6672071193961955	0.5167395352330694	0.8083940266836546	0.9041087842886695	0.9398135458493881	1.2120972226771878	0.5162775229656721	-0.6265565811970116	0.9756360045823179	0.008130689273458568	0.25785184694656527	0.7114546810341482	0.8864428523848021	0.7650739519459862	0.31234880970344814	0.11413060805380874	1.283561848043961	1.3192917253833525	2.1724426516532684	0.5264022504053416	0.5641920721534754	0.14923629079756426	0.30263701216066596	1.3862285865483575	1.1079078337289636	0.5171717159380691	1.8265121631807564	0.743464915058508	1.0837473850875505	0.3643781557866123	1.6251867629088614
0.5490311336245284	0.7033936215953445	-0.19754593685322436	0.24485976066301673	0.35512928915047176	-0.1998538962304484	0.6153237557723399	0.34219656251589814	0.391324455052573	0.7316685717434839	0.9751706579045333	0.7484822640527752	0.38971700260083597	1.2262551315433332	1.4588458285040091	0.7655443230641991	0.16758142587152305	1.1577803688979307	0.9771119108021573	0.6416027224001009	0.5297547560020711	0.791189307985598	0.9085938465590383	0.9299286765854962	1.1983441812029179	0.4798346361006237	-0.631347714764437	0.9885923079543254	0.012896369901015869	0.27561568844882306	0.7063165398019959	0.8666795749991533	0.7857443360903071	0.2971826678182349	0.10711457419130688	1.2489844044982221	1.3259434577935825	2.1452626270466153	0.5290699385017539	0.5541738621809937	0.14162350249337002	0.30312758443945975	1.4085780411225333	1.1341974000659047	0.5156385694589062	1.7965577543581914	0.7649780504672881	1.0780255742902893	0.3967174911550996	1.6661719458147257
0.5028827728611395	0.6817417754710997	-0.2644834447042025	0.2212525887823001	0.32896997981284604	-0.21517792027383412	0.6167295645795532	0.3553032071253225	0.3570353220501373	0.733301023315268	1.007015879272338	0.7633877425772553	0.3768776832565041	1.258784600279457	1.4881721118909421	0.7406292394843395	0.1977926439922279	1.1483432766563744	0.9966674419424738	0.6278482561932832	0.5006873986565827	0.7354713382147666	0.9224796819948541	0.9099419984003472	1.1711886680283115	0.4305751108562806	-0.6252706789889968	0.9511975064703201	-0.01917467278069334	0.32041111319637217	0.6531285405004277	0.8278602025543089	0.7328859019902382	0.2800458703246754	0.10362518602580759	1.285921457298286	1.3143793564814408	2.1240073343556194	0.5080921459463971	0.5697734291075792	0.1531130905085549	0.31552349239309774	1.41381611824246	1.126792471546158	0.538714194032854	1.7536033111283313	0.7787827076377754	1.0923172301344093	0.36535010760496484	1.7059887696042053
0.47495055786823875	0.671612193930905	-0.2831583285080992	0.1763765164822209	0.32008433342332177	-0.2664469552547023	0.6050529504949326	0.39517106065342	0.3222813634525258	0.7678876047354071	1.0041040575683868	0.8005889913822456	0.35037479653883474	1.2388502809202206	1.477610718630473	0.7302833916978222	0.19893748104553222	1.1708434178721845	0.9874056110405526	0.609195848203488	0.5039194738457842	0.6549454689478601	0.9071775837318501	0.9178638912297036	1.196648627959887	0.39034478193339184	-0.6371457645022482	0.9351412929497117	0.0006903574990620561	0.3464161057001366	0.6340997232518475	0.7875988714347895	0.6740843665842778	0.27750190233595673	0.11721336832172106	1.2806699671528248	1.2574310235996864	2.062462702511708	0.5041353873279613	0.5865310733087863	0.18277159269146587	0.3099714903279033	1.4195128158610018	1.1721290969061113	0.5235003703209735	1.7199473454656402	0.7974406821820081	1.101754707636517	0.37360735249089416	1.7272422741120625
0.4442446721135059	0.6572900548256329	-0.29638528035486755	0.15734997663743194	0.2786034250533103	-0.30298093725856934	0.6382207552805956	0.3917983477600184	0.2996735561658788	0.7766980594028824	1.0141558475148271	0.8220095963234474	0.309283726871041	1.2487061576484886	1.4888126732279883	0.7492702917704873	0.2123878564463962	1.1010990448643323	0.9988312574751363	0.5964353573235445	0.47158258944307174	0.6056841908506727	0.8914237840592442	0.8969258041453838	1.2153538726379638	0.3449147444226208	-0.6248641902801181	0.9181311908396588	-0.04533593619890056	0.35887041462602143	0.6324538042656245	0.687973956863781	0.6269033844217496	0.278743614083683	0.15029244763576077	1.292413149982682	1.2242030839090468	2.0734141595441087	0.469097660897188	0.5632321656267396	0.24112838507322865	0.2794697035580641	1.403981757252921	1.155462157477134	0.5257502559712127	1.6785032561700572	0.8025462206353213	1.0872202551174623	0.3838860153953009	1.7781683737023641
0.3999525423592193	0.6152836464738718	-0.3386499234215986	0.1038834460622845	0.21871354068794774	-0.3259205445169445	0.6475916976376526	0.4151162714854376	0.29353663826911486	0.7747079198660372	0.9989036738363423	0.8538592889009429	0.3043913763514212	1.2208137310660259	1.4518819047037788	0.7659354207132015	0.23621442343905708	1.0651415807911786	1.0180163569323297	0.5655089470189096	0.4822270351032403	0.5998489665398828	0.8444401863646762	0.8677356089202313	1.1827521247188684	0.30113007034653794	-0.6236268865206744	0.9411649581764563	-0.04272871743749335	0.39520712820162995	0.6134976322815778	0.6102919395308654	0.5958582312215281	0.26265746649073274	0.1708105307912392	1.2860408093470466	1.1905641473066806	2.044044054826692	0.4464802850719735	0.5706643830727243	0.29312877527925985	0.31327059187884304	1.3798307492103952	1.1260644532476165	0.502897386960312	1.6748174487070397	0.8067974913091941	1.034295845451712	0.4103134343066827	1.7977022201861985
0.3602163817267635	0.5739500106911656	-0.3604581992032675	0.09418401168725996	0.18062781342908898	-0.35984368667138994	0.6607044980375174	0.4534043405277933	0.2537910733753977	0.7428070638333117	0.9727008211664572	0.883924957354376	0.2585937260047887	1.179596970222143	1.426657279068496	0.7832340260431392	0.2365026874826605	1.067678328011791	1.0309125552704597	0.552306473094362	0.447329124893006	0.5652212390216911	0.7931047450969889	0.8367983335479117	1.2103057797661676	0.276682805764427	-0.6168977305519134	0.9522572156516118	-0.07070690206836525	0.3447888435554463	0.5922894570969877	0.5481484921373163	0.5062464593741376	0.24878339144506093	0.18636414802859277	1.273660440579452	1.1638800704049206	1.9682168889657028	0.42115068021390895	0.5562342950254319	0.34090478915194494	0.29593205810246326	1.3566744831447992	1.136335708932004	0.505685916258115	1.6363147538701077	0.8300857522906284	0.9784163369785006	0.41665629013838085	1.8756529264675883
0.3198496154781396	0.5386745029034495	-0.39184033033107957	0.01693155295109796	0.17340570743335942	-0.3860336628953873	0.6354356330796181	0.4602095915979053	0.216881682742172	0.7151747661545274	0.9620588929734144	0.9197755275171271	0.226927107366982	1.1842782780925543	1.396118726476972	0.788815778476646	0.202372030056661	1.0735923135766243	1.0679063256997647	0.5573300046372528	0.44862774311798	0.5138677177453227	0.8009514149150277	0.8517705574709529	1.2713512378806164	0.2722874120462456	-0.5886999824062149	0.9334072109566656	-0.051015769777015094	0.29551313952221975	0.5673769036785854	0.5364381366186499	0.4309936244505925	0.2858671523223967	0.18763250657416936	1.2551113034206804	1.1499655719698496	1.9382979436223622	0.3936616540027675	0.5263995531981035	0.3483575064590193	0.30027375966814374	1.36858453071263	1.1005074594112638	0.5140836375946043	1.6711271090491704	0.8456746569534657	0.9645125707620477	0.4291309438607399	1.9527037989454588
0.27590748472535404	0.5012263426945668	-0.4388844816602429	-0.026028080704319907	0.1918736176223059	-0.38620296186299863	0.6128838239498877	0.4803117820002707	0.2036817010576813	0.7477342254281227	0.9845444315368728	0.947645360401415	0.19017353623920266	1.1783227337140807	1.4007689946794288	0.8078684270694796	0.2001742262577025	1.0425690390737485	1.04623445186065	0.5400173999298611	0.4551223643870479	0.48847178830259674	0.8145177812888299	0.8763398883099649	1.2807323512018791	0.2802404371428121	-0.552279040031529	0.9388444670233372	-0.0062282803101204095	0.25947121729823863	0.5836165669749966	0.5181482602692553	0.3471189245307173	0.3095772975824524	0.23577083975056512	1.248099851814263	1.1349921761758268	1.8785583054442676	0.38882803204037847	0.517223433170739	0.37286163693521124	0.32470686022081996	1.353396091540656	1.1384585431115695	0.5397931152318677	1.7023981204761074	0.83443189092933	0.9307141035066513	0.4608997963204565	1.9839261686907246
0.2680483889062793	0.4912340348787681	-0.45800085497497023	-0.051195256478164884	0.19791267895450684	-0.3870020207618864	0.591125886652704	0.49773949372795057	0.22658460767017993	0.706040094028427	0.9965441886393057	0.9886376319620462	0.13265592897235215	1.1286078138020603	1.4444575712264869	0.8150830885406914	0.1600929251493856	1.0582732556481003	1.0865002289858992	0.5567071407928185	0.4683581116886824	0.47200917929593755	0.8130741195866669	0.8411113139021923	1.2728411332813188	0.28265333673513215	-0.5261669297994912	0.9195047630764076	0.059802912697120035	0.31775600590478315	0.5733969160015844	0.4809906294617162	0.2853883741850426	0.29804128851278466	0.26669178656775705	1.2339773281413737	1.099705838330939	1.831415061458466	0.3765839263151597	0.5159958604009696	0.3777403783688151	0.31492559180404905	1.3606641559535904	1.1935528073692954	0.5672209151219763	1.7394431481439114	0.8424044487427944	0.892277927233884	0.4419371844319359	2.085995928175833
0.26265100488275867	0.43964777274954175	-0.4812584844687414	-0.0934155554761156	0.1904015329159081	-0.38725098390759494	0.5700268205234954	0.4702251403569897	0.23502316620226474	0.6842494685060763	1.0202438735757196	1.0174981925818047	0.0909295898730077	1.0871459122974774	1.4269124856320603	0.8448947401371019	0.1573276829622884	0.9931731918396677	1.0830241282765471	0.5302940162103149	0.4554251618356118	0.4972949087271715	0.8269493290111811	0.862529906744775	1.2726942348225128	0.3009972708353935	-0.4961689458650712	0.9581103744318282	0.10331869493226323	0.3438006278753295	0.59396199500496	0.5044124237354402	0.29395596399306123	0.3032328096916904	0.2695009243193625	1.203147442675062	1.1002001269756074	1.7811060793868472	0.41708361590824	0.5058049975577281	0.37004370259019476	0.3477656619968944	1.3362040830186737	1.2257112340783003	0.6192002994292062	1.7792046601008598	0.7963387542828475	0.9041656034700338	0.43902322602777055	2.1730984155283424
0.24214805171737916	0.35297352077583943	-0.46751130449224404	-0.11098709073944457	0.2017494558411308	-0.3696886079575069	0.5247427768475466	0.44817609175506157	0.26746528445202544	0.6498902321863225	1.0609344325881014	1.0358703629406794	0.08041259475645336	1.0423750663987659	1.4244196261406432	0.895658409028014	0.13535204582123878	0.9130931334966984	1.078807693838549	0.5478238301122709	0.4787831307601288	0.5258419244000142	0.8448369399811131	0.9073540302403312	1.3659956669770026	0.2876434921961068	-0.4827970463375081	0.9612549269308422	0.13483801809680326	0.3383520937872425	0.6035100219487496	0.5115802559517437	0.2616210592487737	0.2868684618433671	0.2950099142217743	1.2146249709447745	1.118003393532271	1.725119053149625	0.42790555162905497	0.5388359892283258	0.37655354180460965	0.37929501972294577	1.3347333798554257	1.1985330283168603	0.6603893824770468	1.7769096699329097	0.7906516934489755	0.9099195921398773	0.44849480407152925	2.267355732441602
0.2470578851991294	0.368731230086472	-0.4863066672744928	-0.09185974515449206	0.21275249518802966	-0.31451335934885966	0.4759060458713481	0.44931007490474906	0.33597551603018705	0.6369588790256362	1.0671287086813195	1.0994905979071181	0.08313982329621822	0.9968563849261931	1.4295911833815036	0.9396375941687365	0.13200870201782902	0.8967659401414843	1.063827287645253	0.5421415653886615	0.5406112224508218	0.55683800472879	0.8384885869511471	0.9111790878758793	1.4576777658005402	0.3341984090914465	-0.4498194951615515	0.9946710928178042	0.16511128085521934	0.3358968692933064	0.6337723423297817	0.4971009315686204	0.2533546871915996	0.2753050978245768	0.2680026106868744	1.2053766309406204	1.2050468728673844	1.6847383285989377	0.4787094903148853	0.5399071971340115	0.37534830135570807	0.4291372703862423	1.3129279345814087	1.2061557664997353	0.6451978887849336	1.8413960043780964	0.7972358950848547	0.9113553103092513	0.4578824707014391	2.3321585625877645
0.24612124136410096	0.29702575773037726	-0.5434762394570871	-0.08545605321537494	0.19099879201723552	-0.23303740030152817	0.47134286303066125	0.406111892506914	0.41505708729119384	0.5589734107639299	1.0750233645066567	1.124244837382121	0.04463839733564748	1.007438593129986	1.4211493934858326	0.9963980795382194	0.12114453796144982	0.8540200902065467	1.1129687321794277	0.5412363178205644	0.6188063328836718	0.5603658036110722	0.8749886922606187	0.9324857826740823	1.4664545566364653	0.3639608052941768	-0.4161699384720251	1.0150817576404667	0.20941022957051608	0.3442225282450279	0.6654409053498161	0.5358205892529873	0.26556991324859086	0.2560700869460056	0.2469821517840327	1.1897978197695496	1.289758661583524	1.701470308219876	0.49784621873255935	0.5338448010494274	0.35177592104189476	0.4602878958373643	1.3015733524359372	1.1285735845652594	0.6460126621891353	1.8702314142918148	0.7731093296834459	0.9145239531802094	0.4500765915752828	2.4053936355687364
0.24611918597510107	0.2888571457672218	-0.5645007794788437	-0.06804444787317623	0.19600270302862835	-0.1436350066034351	0.43400332072751857	0.3919234990805423	0.5002688874873	0.5073502549828832	1.079084955861621	1.2054394990721247	0.058000926455400614	1.0151408278444685	1.4120980494235087	0.9861544600959642	0.11657676140558255	0.9127241074713274	1.1080984260398394	0.5131411167604296	0.7025369379380637	0.5648664591843453	0.9198553523702515	0.9356718100634535	1.5292288161860443	0.3866123503849136	-0.4064343223000183	1.0104307535820953	0.3077535454203693	0.3545252640277072	0.6626717421018294	0.5691916418259761	0.27139721051845933	0.2599424822939655	0.22175599862614917	1.1888463721872937	1.35002637483873	1.7067215350363472	0.5270730973814154	0.5340120245846283	0.288216179257763	0.49706712691141003	1.3135444242000625	1.0748865627398618	0.6342621700797411	1.8984063701107914	0.7764730375709916	1.003764309841705	0.44881447920546647	2.4595157343929763
0.22933644395122949	0.307858489366712	-0.5771304292516755	-0.0390458256133052	0.22098667741296554	-0.1028546016246196	0.41128697635386285	0.36498117059775226	0.5016940996973303	0.4600992456615497	1.0811667359868484	1.2353685692323013	-0.019190474798088393	1.0215589022478757	1.4060962313173018	0.9995987599184233	0.08164684852497803	0.8913143412420841	1.116402042365927	0.5197047501656098	0.7537779765975643	0.5711945202415241	0.9769912183628998	0.9713081348202268	1.6264925472659244	0.42658455307156445	-0.4125337461247998	0.9744731624608874	0.38362436201612715	0.3247191309599528	0.6723717408179944	0.5902317983614489	0.23423658615872633	0.23982264239648302	0.17677894696685517	1.17204516503295	1.3904112590902273	1.7373646964510474	0.5404076419852257	0.5190134851043647	0.23732301811469636	0.5145964850903397	1.3173015314679928	1.018627886822998	0.6260076876505413	1.907492287739423	0.7467424208049358	1.0332468468055478	0.4556915092742219	2.523208294572068
0.23358171188214066	0.2783281577584872	-0.6615332396261489	-0.005649558822027195	0.22844086219864526	-0.0271566118939786	0.4009119724503057	0.3215722132923026	0.5812944890670562	0.44842737385856885	1.119782240949121	1.2605878790827196	-0.06786307453936354	1.0477960738396521	1.4357706784244733	1.0001921933359443	0.04667742438257278	0.8946864269622805	1.1219283649771845	0.4962240988056311	0.8113130116453364	0.6109311640701184	1.0409283219227625	1.0218580108756572	1.6753009978226068	0.4685735076562736	-0.4081460524871764	0.9614161860333562	0.5178429579803611	0.3471925521783041	0.6999510117536691	0.6206629872760804	0.23427730845710806	0.2313358434206562	0.10104279841216782	1.1587311552387611	1.365045512813959	1.7941620417644657	0.5328477774577665	0.5170274341570782	0.197565919201732	0.49160869189575	1.3259505907211455	0.9277122133480018	0.6503947924098619	1.950716963087307	0.7182227388783964	1.0863216148940893	0.5116209812999097	2.540294724632932
0.23623485095172123	0.25235529299194964	-0.685677543027839	0.1055874433635073	0.23902945699015402	0.017297711609227672	0.44569168817188426	0.30815318327127383	0.6313882483560793	0.4102792220946466	1.1461294946679152	1.2703634195069804	-0.11456792303107566	1.0495086242731824	1.4375239876499668	1.0269081076740196	0.047063182343005015	0.9114679713430798	1.1034721727107344	0.4890452709709841	0.8639624869299233	0.5997377448624709	1.1332786909811103	1.0216828963531503	1.699456123045357	0.46804001375574067	-0.4116474159925338	0.9623436991933216	0.5830040355132448	0.4143516924783242	0.7374476339159632	0.5768513203765521	0.23409270918825573	0.2064119755571081	0.034458982502131724	1.165111677264836	1.3596888985790554	1.848909290379893	0.49949794900192324	0.5057843660826057	0.19996184819070612	0.5302520023955744	1.2932399813414546	0.8738850853067897	0.6677964134243348	1.9594703309187065	0.7244443442063975	1.1133422520793146	0.555422121684581	2.535677733284179
0.25618316813256714	0.23271838402020775	-0.7146100485419783	0.17780154479329596	0.22920915324096947	0.07460908817923154	0.47224585190979607	0.26505078315314157	0.7041721867416513	0.3531059149626167	1.1228021089665865	1.284541734182121	-0.2087666092807952	1.0459731899076812	1.4140416022653879	1.0305900248034567	0.05491011785520714	0.9252251094438086	1.1371878534776128	0.4701353390381756	0.9081169585050073	0.6230317842528892	1.2123504814717505	1.0117951815347266	1.7496980098086095	0.5187032523412725	-0.4053651109272976	0.9396485304183845	0.646761418492242	0.45505878481464207	0.718497825020781	0.5611622660974016	0.22413502554781406	0.19457197563088577	-0.02633329035227343	1.1588394383475158	1.4153858073093215	1.9197789304715847	0.4709372655342124	0.4457757118356116	0.18167780274430306	0.5276136139701809	1.283275846902061	0.7829992931574796	0.6199017888306837	1.9389060633041848	0.7029613111326112	1.1471085414621291	0.5686547134142612	2.5679933846603964
0.25804792133665694	0.21097271563782774	-0.724361836371894	0.21919506540203587	0.17576053914398204	0.11392451827233781	0.46230725345643303	0.21517146769632065	0.7416563756054699	0.29856803816758537	1.1104722851956876	1.2869940216436595	-0.2785885642526306	1.0879253727336657	1.353336817143438	1.0237123054098287	0.048791685141319985	0.9478548820923673	1.1022280172830585	0.4490201413204894	0.9795371966260891	0.6743610698760696	1.3024379036787546	1.042694267306859	1.8040107090228332	0.5279438474777555	-0.4197205374842682	0.9217478589710041	0.6937714243361236	0.45278928538783186	0.7004418551260836	0.569821999887281	0.2101558240563796	0.1918500102143376	-0.06470374037698093	1.1694300076419646	1.4245069347855273	2.0118742818538378	0.4402767036885048	0.3999146573068016	0.1394849282920123	0.5566825511322303	1.3070313370207198	0.6932959134659124	0.5867618609571068	1.8703192255670633	0.715198366403506	1.1628868150195253	0.6344420118686959	2.5264815633348103
0.2535617434084815	0.2062114601772201	-0.7680649312603945	0.3110615795739656	0.20294943985153968	0.17363307153900448	0.45923521003169804	0.20666527670710072	0.78171218947823	0.2714112002617144	1.1037897199992794	1.2827869622584687	-0.36495600618461654	1.1248119717750917	1.336663618078008	1.0194047168787879	0.04664827353922201	1.0127776380967235	1.043215916609761	0.4535659970434337	1.0612860058478286	0.670870199336944	1.361941599189856	1.0363027769389928	1.8226066947048583	0.5372564694677406	-0.4424901847562751	0.8951268965648185	0.7586266165584679	0.44375257344960983	0.6883816806986831	0.5364849438332591	0.13402058782977017	0.2182549350605151	-0.1129224015925343	1.1728300972568548	1.4269374148615224	2.0753041997361743	0.41164548738019596	0.38036904929632254	0.09217812787960107	0.5168917110046722	1.3050161863449887	0.6172802210287622	0.57312747766781	1.8185564616432277	0.7245820851937929	1.1670635028806342	0.6894273701949264	2.471317147887979
0.2663481527190402	0.23063815100609864	-0.8155400011691188	0.34619231883536916	0.23582481283651296	0.21811055908893873	0.4914429629214716	0.2010268317979559	0.8335478808589306	0.23140113590516748	1.079444671149043	1.2891624295238688	-0.46690362516784106	1.1864794432546142	1.2809119651579322	0.9961369518671506	0.06085642486967615	1.0733458133927911	0.961243061134206	0.4353110669701006	1.1195287692513811	0.6697935293157864	1.414949653347667	1.0350202900284795	1.7827851886511472	0.5406951665042804	-0.4697726621205584	0.863920162595968	0.8032377059076282	0.47368271605808576	0.659547661664716	0.49692600599509296	0.13000155149383463	0.2190345722503439	-0.13223221899518306	1.1964396650314189	1.3994333922936761	2.1628492978444016	0.37705985726900026	0.35830803012160617	0.04778826187194893	0.5359896267258307	1.2747417244814845	0.5834704010556742	0.5619221648215215	1.8147919072946643	0.7235836910831708	1.1472665055638935	0.6898277802854063	2.3901408497871524
0.281081733264843	0.21032017365799094	-0.797331255916724	0.3961510751044821	0.2784670889252824	0.19627945217977005	0.5322096070009801	0.15731103287377174	0.82215342273948	0.19702694744163365	1.0778605307685276	1.251644712001681	-0.5831170651034258	1.219453983192761	1.2756092417358995	0.9461066546957182	0.03661986594614168	1.1411326922655995	0.889871982454166	0.4263284309506732	1.1382336821123809	0.6536330423228186	1.4624275573457628	1.0708151528234269	1.7434707698039904	0.5410863623523641	-0.5119000543482499	0.8557456015942566	0.8225103570686088	0.49412891467735537	0.6323762116994995	0.45023976038416125	0.15886857075935107	0.22263498245501948	-0.1323688299440274	1.1657142126077722	1.2757114425510454	2.2197565169308637	0.3241273153714912	0.36103790004040304	0.018483927470098402	0.49993607597489254	1.2809760460205963	0.49934291813883736	0.5726612704258338	1.7462719194316034	0.7392934611819669	1.1413814651948087	0.7234346544716084	2.3530311995600277
0.29890502363930815	0.27590984290864273	-0.7904258197631032	0.47031172794042087	0.33343537539648493	0.183568936886842	0.518237651428328	0.15308794115114563	0.8005829660129024	0.2001668976355489	1.0835228082496249	1.2045935619264962	-0.6036031520858447	1.1962158707264563	1.235528688787833	0.9084450370078277	0.009815581671104695	1.164136692636163	0.8233234900904354	0.4228102776181231	1.1910011691570603	0.6801598572136724	1.5326748390060998	1.0719420827528947	1.7017542213546495	0.5680640203315699	-0.5265698691834745	0.8181526427385186	0.8604413866401608	0.5115477338090122	0.5802757703363148	0.41014787024128074	0.18051247234936607	0.23095295869228996	-0.10194424959492485	1.1557208848153873	1.191020818127702	2.260727284772366	0.27922129443914584	0.35337710756740687	0.001258404991814298	0.47409744596438574	1.267238527855501	0.45902604948045234	0.5887830000633858	1.7061673769768295	0.7518543446020356	1.1329145893402113	0.7653102440840136	2.289633469214245
0.31093987842815796	0.2938234495356586	-0.8173330929159306	0.506030226135042	0.39755140876891454	0.16073367862331672	0.5367714407784222	0.14524813180444682	0.763148003981871	0.18790613973549963	1.0414773542537947	1.0948014233682684	-0.6722067453683103	1.1861077829434836	1.218131548349047	0.9046367130460666	-0.047398369240867516	1.1544800618067073	0.7417301959916652	0.43508745646049063	1.2567841800663968	0.6708571461585578	1.5586743273261492	1.09260966148661	1.622284768992151	0.599605929983636	-0.5828635271528668	0.7999813839835304	0.8390017038200772	0.5476455014294073	0.5177607023517683	0.39826074194597794	0.16256513739497408	0.21594747956853783	-0.08406824622721562	1.1390423985176317	1.127839942376914	2.2655379600180767	0.2161922642398657	0.369237282600799	-0.003804974484991146	0.4690671813860871	1.215658508297223	0.437321706567006	0.6079056665038465	1.6938970259406314	0.7657912696081011	1.0755431976836647	0.7959016455846273	2.2770505922577198
0.3317837623414812	0.2855803915356388	-0.8678492616810036	0.5536497555050732	0.46816627485915296	0.15416113214721427	0.5482099466154282	0.164140777605665	0.8060991188292326	0.19195425814123196	1.0043316014879928	1.055507327865498	-0.6760677703714065	1.1926137069923963	1.2146134045913282	0.9375118214983285	-0.10048540211272869	1.1839975432791972	0.6597335382877733	0.44345452256418094	1.3196765285993455	0.6577794838958063	1.5664765745136062	1.0732136842881377	1.53201588561936	0.6137592066967954	-0.5999432880880475	0.8027178234036126	0.7963748030292626	0.5924332536004131	0.4381150856040728	0.3545591107692428	0.19516880930858266	0.24084238585534892	-0.0455908310314191	1.1512653958338364	1.029938702933767	2.250978100371923	0.14758945335769333	0.38388562993754116	-0.026617531159267842	0.49106972307244146	1.1841820926289963	0.43788345148882646	0.621430033598191	1.6866534455191515	0.789008835711899	1.0568601398104809	0.7794462732126417	2.2193949195205116
0.36154699148142433	0.3744260618434694	-0.867975865871867	0.5913921343761261	0.5547154989453716	0.14269643971529378	0.5737001192665402	0.1722347975313821	0.8162736444474092	0.1844873859051119	0.939325342864134	0.9974501724238969	-0.6790924796301829	1.1693423636742701	1.1499423928474324	0.9923766285669522	-0.12974127177288836	1.199607417761292	0.5825157849081126	0.4480360435974319	1.389498621546785	0.6323904144517486	1.5847336361542688	1.0318897283687034	1.4377452372989397	0.592702156075461	-0.5993994678082079	0.777339558261995	0.7404165571705217	0.6762917141220455	0.372529615139557	0.31893684782080733	0.20094354936210146	0.24239785506433967	0.01942676639032493	1.1468022067201076	1.0131820447918507	2.252344127184859	0.08781476074269964	0.37407536351694815	-0.047292455226286376	0.5048786601329184	1.1342037891986811	0.4568803542866579	0.6270348685598496	1.6862699085298398	0.7901230782026482	1.0364166597809619	0.7634351636889518	2.187195446442922
0.3771477621205253	0.4262365691900025	-0.8724340820396325	0.6161047326467777	0.6357343078214099	0.1443199372512234	0.5409075050070853	0.1689684769580445	0.7925219429439938	0.18142777196167292	0.885676291602749	0.9868654251507885	-0.7064844226763554	1.1770077313343001	1.1154578560508608	1.0220287869789533	-0.14628425371019788	1.2368773287823893	0.5271199396383175	0.4559290604429268	1.4373129389425265	0.6106213708177848	1.5463024033338815	1.0361993432901564	1.345879332432284	0.602097158779139	-0.62584928993348	0.7579352140138036	0.7103447158231355	0.6796962677295846	0.2728834314222278	0.26196517004831354	0.23764007950318095	0.23630789081147224	0.08785983784248981	1.130276279291131	0.9737256585469124	2.218499307412384	0.04798790095328131	0.39729500289984115	-0.09485592563060341	0.40670795700658713	1.0594861213384283	0.4508368261654573	0.6218445005504625	1.6493478166473838	0.7592020509163899	0.9693334011270197	0.7220104545442316	2.1648426321848455
0.3919566864780282	0.47553628954087196	-0.9114352711564713	0.6103762480792122	0.7192338694415408	0.12439090071820684	0.5145652291046934	0.19071228573921845	0.7319135992939584	0.18521922001651464	0.8580370127421186	0.9780111429872864	-0.737495982761188	1.1839965481428796	1.0602098648853406	1.0452651199561103	-0.20457604502380988	1.2382836270964934	0.4503096925737114	0.46907186461619316	1.4758119535687746	0.5899126200864484	1.4689507476172428	1.025814921119654	1.2574919412485313	0.6169698036916509	-0.663963032762547	0.7677938849081491	0.6445155697592576	0.6877541781173228	0.16638850668821795	0.21183155882826998	0.27295687454648804	0.22971353004696393	0.13730138338425504	1.108805423229033	0.838479000385506	2.1512898373852063	-0.006907082041072754	0.43510093231404345	-0.134763782319037	0.3653745938326439	0.9965238809573472	0.44479989833707795	0.6524388061705373	1.6141015038112863	0.748400192880714	0.9488524777548604	0.7215361918213737	2.1576450577783732
0.40214325571674614	0.5432655176393462	-0.9765561595290307	0.6269834972259687	0.8405384757559766	0.10430817577080856	0.5630710928860837	0.2407690714302249	0.6908971807472841	0.20172486068996182	0.8378019300971987	0.9725880226978937	-0.7784927858115289	1.1449483276430061	1.0527842911212333	1.084617093920973	-0.25899921499276796	1.2388390983685587	0.3607167521792039	0.46209688345165334	1.4971054011012241	0.5362573887307913	1.3975698771678735	1.018178807783554	1.149248687921106	0.622203004766412	-0.6747414678913847	0.7891584383202557	0.5606667137961796	0.6856990236860148	0.05419008557903952	0.16007235756018207	0.2280643582958438	0.23511983197013936	0.1670244805326932	1.1191775012729277	0.7338527727702874	2.0424128518884284	-0.0674119901649105	0.45376427329627206	-0.11835718990997461	0.30657111375483626	0.8454968203498818	0.45133178812445046	0.6763019724172631	1.6095608110943964	0.7375245841243039	0.9289267689477926	0.6783980045470641	2.1906906595969096
0.4176172978191476	0.6388331651126407	-1.0072068217304664	0.5850816696262897	0.9080926419201637	0.07367120614116789	0.603663604032911	0.24956631060949414	0.6557961048350661	0.20111178491403042	0.8187810586909441	0.9667276798397966	-0.8025670461635352	1.124754524823803	1.032036925378432	1.1056833439669678	-0.29084511897019133	1.2537111661629607	0.3628483442457048	0.45592096610462474	1.516166206925551	0.5186411265271363	1.3653032067375253	0.9835340503788688	1.0701828142425873	0.635888106931808	-0.6694593443800665	0.8075579197033772	0.4940193714415336	0.7133294332624909	-0.06685195262893213	0.11244672935037045	0.266255384061823	0.1899291981137523	0.21681196425755714	1.1181572337593297	0.6134436492975323	1.974537800351468	-0.10649264971516326	0.45393041096436126	-0.1030787128330198	0.27406212330520396	0.78190275917896	0.4236760211760025	0.6775638908514445	1.6269593406051162	0.7153446363858164	0.8673143336849742	0.6489910686821057	2.2180955858127502
0.42202024783154835	0.7217182846834923	-1.0089507290087483	0.5892192797782816	0.9664801700644586	0.014082703064503294	0.6173588129601946	0.26102134057280696	0.6159884421725467	0.26779796736598427	0.8181647670891978	0.9143988902585475	-0.805950352760903	1.0962501707910912	1.0666453738483863	1.165317675943816	-0.34054143994594027	1.2372352214594216	0.3810434409076431	0.4402942241261784	1.4939258299013924	0.44961070878257325	1.335326048186776	0.9451601666603672	1.027964929060168	0.6731040670188515	-0.6545967283963459	0.8451598981360353	0.42749463342403643	0.6906416244232124	-0.12635487751463534	0.08068048008919305	0.20937715008272478	0.15703671095976407	0.25345494680010233	1.067292566882135	0.5230839642328868	1.8607418505538162	-0.13282749582771042	0.42708669009619166	-0.08729896957660829	0.20616625328467006	0.7106379164687604	0.3555181573515177	0.6432083384871066	1.601298733184904	0.6824254525903597	0.8292733016875105	0.6316910233713442	2.21385288586948
0.4321475911896194	0.7940811404378026	-0.9929134605060657	0.5707093446422355	1.0103676850196233	-0.052094359894479934	0.597849938621339	0.2881391740932415	0.6027451157984116	0.27733560599026486	0.8087661449004117	0.9197223826187632	-0.8067155178137705	1.059718859048394	1.0351685910840425	1.2294656650394333	-0.37809688779894673	1.1814841362186	0.40346231876279015	0.4275586479569549	1.515961372926054	0.41887232971953764	1.3195424858436247	0.8967478892358784	0.9684896586392613	0.6740359144360342	-0.6291452476365457	0.847665791703626	0.383503446616276	0.6612526115881824	-0.21624183276362213	0.08741729824648439	0.17171500516698107	0.12796597317776234	0.2720849144074754	1.059590509670995	0.44817977707059675	1.8150544340608423	-0.13353491754140676	0.4159603527362267	-0.08324639136690899	0.13035176576856994	0.6423732631383192	0.3193776845789895	0.6291480509183408	1.612488722273365	0.6387684010258875	0.7442630481556095	0.5836111508772408	2.2284935435399005
0.4350044591897785	0.8372891118327146	-1.0150369871445777	0.5128841353925687	1.0560187803154553	-0.11366892819499949	0.6269978651276505	0.30215839444926573	0.5322086249202829	0.3083892550488444	0.8197775980720365	0.9260557180731501	-0.8636452465168609	1.0457608912271303	1.068100821174592	1.2420465552950395	-0.39385661993854654	1.1905920125894505	0.3680531086631747	0.41287733096987794	1.5174186763926434	0.37985631295493383	1.2908871834210403	0.8599021767027736	0.9588471601599806	0.6794536843228939	-0.6667868392461654	0.8904067424167248	0.30230747327486995	0.6841187164919017	-0.3194702234085696	0.0409942334687816	0.13465135078026993	0.095741217372277	0.25099474786504705	1.0445439701367343	0.3810710133925	1.7310363897151728	-0.13661716197232748	0.40164520372270757	-0.10096518075476672	0.07597807837178046	0.5233644051367353	0.33079697119578394	0.6154831680898492	1.6083618755988571	0.6107116565238715	0.6984832963074616	0.5418319138031354	2.214993296432893
0.45051178632300026	0.9032264508260888	-0.9912574302685743	0.48045182996316765	1.0954797107324334	-0.17100796062253257	0.6337603512477491	0.31251104683285513	0.5480306087080431	0.31753388444767566	0.8942449794907168	0.9516305075768887	-0.9238768824214428	1.0199493573544272	1.0534029075722144	1.275149450555885	-0.40861597148563467	1.196572062155169	0.38856964362921487	0.3976089351177564	1.4901298012472277	0.33949072684717335	1.2816528844326571	0.8404956303017563	0.9086561912255096	0.6886150499205244	-0.6427335649744104	0.8992435590207929	0.25873933398350546	0.6692414078935637	-0.3926989831910984	-0.0028339841425626816	0.13409532597301893	0.06675923984682818	0.2371341449086811	1.0249413586443474	0.28999307367506	1.667835199446912	-0.0824185759376902	0.38919953782203504	-0.07388433522226544	-0.0040534498775918245	0.4491513951098889	0.27724291526942013	0.5377556370867342	1.5798169793751229	0.5741058488836647	0.6320639549227156	0.49306592653080994	2.206421858844069
0.4578865220548713	0.9500276723129097	-0.960070367400504	0.42650598969678866	1.104921459664669	-0.22276949345082353	0.6562981037045085	0.29103546436302824	0.4791293427205976	0.34989085392178476	0.9354486911317454	0.9042073132047366	-0.939129208247364	0.990524978402437	1.0654713078178843	1.251121123630298	-0.3990131180803688	1.232060821464384	0.3521860052261182	0.3592467545094973	1.486064897414725	0.2819533173145732	1.2639659870095394	0.8335782137052034	0.8518055362255893	0.6519763400475173	-0.6228129789977787	0.8549170304599005	0.20820257684960083	0.6595849222723238	-0.4327895185289097	0.0034621261302595907	0.09537491032807446	0.007445406421254219	0.2291442071850626	0.986514811526083	0.23502442143273305	1.608194870255991	-0.05585188436592492	0.3535687088192657	-0.05818205520052981	-0.07527178345093768	0.42462784398965975	0.23123623418243597	0.491598892575437	1.535846191449804	0.5515249927745803	0.6057155427483343	0.48037156784474544	2.2558250363028347
0.45009996306102673	0.9525665690688812	-0.9342182164393498	0.34953093736296337	1.0880553571484826	-0.29489850786007865	0.6598217059559198	0.2804030063154016	0.4154117821581346	0.3584729407037953	0.9929147101881831	0.9135812810542265	-0.9793391683569437	0.9817646087223597	1.1015965919610138	1.2506074368049815	-0.433510607858986	1.2466299885750627	0.36470118437308086	0.33100041728291385	1.487191239979979	0.2596446411373873	1.2180163592480486	0.8392144442161713	0.8180938089141863	0.651463148716315	-0.6293174809023134	0.8549306964855372	0.15440429413460746	0.6308547767246057	-0.4599635614528381	-0.03377141104211659	0.057696552847287884	-0.020588469707445885	0.18977261123319308	0.973376460997207	0.12709116929474176	1.54487060023235	-0.03721627055688434	0.33677631687048504	-0.03129774603668515	-0.0999006307948381	0.2992063433337168	0.17047741861682003	0.44690563032797453	1.4485889770217497	0.5115529231093131	0.5362415851720146	0.443015988744685	2.2630609714682866
0.4510777453535021	0.9820893062953351	-0.9363496422027364	0.3068358244083505	1.0786438416269124	-0.34946711022755544	0.6561164046968451	0.2820892355164683	0.4390007679910033	0.3565591674960806	1.0116268906721206	0.8368342862000577	-0.9863176238818848	0.9498036754184233	1.114038014316922	1.2294813768148338	-0.4579966133230317	1.206826581393749	0.3832403881562897	0.3202129360774395	1.5268454401451568	0.3065569902499825	1.1691071905609753	0.7814869052769091	0.7508140533958529	0.6775134609566817	-0.620631083392949	0.8608443502059057	0.13307614372938928	0.5747284787588481	-0.5073922229718807	-0.013085159238299648	0.03573018155696063	-0.06285584039107614	0.13246171417192112	0.9538705824153071	0.03793268756293601	1.4694697234811986	-0.03507952670408217	0.31455893283168496	-0.011764248018379235	-0.07721895422604803	0.20219411012303815	0.12772270180327122	0.3933065026356538	1.387742561566708	0.5143820865027293	0.4797636852792289	0.39971390509684807	2.249203421291916
0.4481290566844505	1.0152216953687734	-0.8965216778287163	0.3065878059526745	1.0763258480210653	-0.41429506889109613	0.6377268990758891	0.25701233962931525	0.437811310333655	0.3509609181885566	1.068389625725733	0.7651406479776568	-0.9544438848300484	0.9434725921126794	1.1070206236241966	1.2126642203261297	-0.48507607593569657	1.203866030847125	0.3739713630977145	0.31339509022780476	1.5513546348105232	0.28172787383862036	1.1922898019960704	0.7441441330849747	0.708841399768686	0.627292737352353	-0.6140923623560877	0.8709244107155669	0.10543261889634661	0.5287980607240352	-0.5527184775095779	-0.04823819838931701	-0.02201950960751182	-0.10236095312877014	0.09004982352568015	0.9696221653021244	0.04228529505633445	1.448832470763572	-0.0146266136146973	0.27954069575997675	0.04872985169267956	-0.08313195130105622	0.09111888593340237	0.055448895374940924	0.3457441051653737	1.3370484325364311	0.5048872171209585	0.389616497663157	0.32583172725405934	2.2330754621947286
0.4399874767909059	1.0177972455645443	-0.8301727337444706	0.3285728375418297	1.0541154471876912	-0.485050807825713	0.6400956371516473	0.2022014325025064	0.4293152387245044	0.3647581265635144	1.0544190587581883	0.6583362669918783	-0.9239477111640648	0.9477624526693103	1.0907477680814088	1.1942351222148944	-0.47048465941772477	1.1891933512002406	0.39142138026836115	0.3340052451795174	1.56531658952565	0.24438973602446268	1.2150738888128445	0.7258284277551631	0.6696081619239069	0.6203898637798468	-0.6137587258159	0.8275168768253268	0.1018032803038117	0.45030827251162553	-0.5635699832072116	-0.06915965502123575	-0.026535103469341348	-0.15979497305370255	0.04801411376203443	0.9238472857946508	0.04670945151376775	1.4309853779941002	0.002137873831937534	0.28448736338729513	0.12366263782216821	-0.07879514831564119	0.012236598384010061	0.011278355748395414	0.24286954070582362	1.2933918843411436	0.4549812400789984	0.3349022377139649	0.2830050092656452	2.2263069802779993
0.4425228758159811	0.9958341880039565	-0.7492809396387926	0.3554449660546249	1.02219191223462	-0.5871456357675637	0.6113294719586061	0.19667927139020597	0.35972780084158823	0.343783997405119	1.0312264739807482	0.5455854790212311	-0.9346235343701347	0.925749291014575	1.0684047031452635	1.1488185895864873	-0.45696685477987503	1.1740766564462013	0.3677376124601263	0.3386954375108508	1.5977556464961307	0.2295258226283648	1.1770348837151916	0.7256871211305401	0.6468800428328395	0.5831528808549382	-0.6337046576126192	0.8135761640732865	0.06387087456112836	0.38506080337220266	-0.5717893229601066	-0.053287733335434774	-0.0833234302490433	-0.2043458647058201	-0.011361171039400552	0.8828753637332646	0.05003823292953632	1.3990855353002143	-0.0005024268218357303	0.24927508186272757	0.1734323060041672	-0.08046340357286413	-0.07413429958113076	-0.010225998292541639	0.15390113221518065	1.2290347741016607	0.4045657582124722	0.309269806606616	0.20367192612637094	2.239504725399901
0.4427494993258234	0.9397368789241112	-0.7127347109981368	0.3750916838231179	0.9687091315469487	-0.6358559500041496	0.57522287912117	0.208500428210122	0.31318107744559265	0.30926786910111426	1.014528276481332	0.4711763795605214	-0.9661748953267658	0.9161121015728678	1.037760609166213	1.0810431061687724	-0.49377788115289656	1.166625348699214	0.34805066826801123	0.3463539017766168	1.6526223153876853	0.23809443484578977	1.1240232875536134	0.6937564310540636	0.5914127008215877	0.5476987876381227	-0.652935627963699	0.7543564007734725	0.0245230142567091	0.33158292659561717	-0.6472663900490644	-0.08493978667595088	-0.08027091221376752	-0.24008478018088025	-0.07915541604280504	0.8972452541523745	-0.0010227740074622072	1.3880627659631943	-0.025639871846162055	0.23387944077971778	0.2032147134107845	-0.06041005637643322	-0.1705487736199456	-0.015771204305675923	0.10650267521441836	1.18429051047249	0.4006172440532774	0.24396738843179278	0.14281973938980372	2.2896088087263298
0.42688826488425546	0.904465563867998	-0.7110410255227616	0.4059855038879195	0.9445876032000047	-0.677572686037031	0.5944226953348414	0.22683620969195264	0.2444050863880974	0.2921016607900574	0.93039545526193	0.34641688513143926	-0.9972451037568153	0.9017306626032642	1.0103395642892898	1.0665003818754983	-0.504015818475948	1.1812743201415095	0.2926621120701238	0.35746781669902356	1.6685162604751569	0.2566087464704247	1.073085928153775	0.6963201401841876	0.5311084578274332	0.5360619491191922	-0.6619761179557327	0.7217394696191661	0.008511263144485503	0.28093372784220544	-0.7057456954343218	-0.09319302175673505	-0.14043897342196265	-0.2895416031150975	-0.15337518306531922	0.8911424181429723	-0.004278251871050624	1.3424767714145682	-0.06209848903773404	0.2298334999215485	0.24940709440528033	-0.02818985003044694	-0.24400743243080658	-0.008194806178677946	0.032087121850535666	1.1569585428959004	0.37698827937123347	0.21090848569877035	0.08857480443824553	2.2531737598464234
0.4042882013899572	0.8905751759141853	-0.6737334922431726	0.4325518687948814	0.9056184261297282	-0.7096630485290163	0.5584534616641537	0.26384825577445553	0.26313368841567103	0.27334962691909215	0.8870591736450567	0.25736684930662607	-1.030213737121679	0.9050345062131464	0.9857423365696597	1.0273057801750387	-0.5114739679304672	1.115363855184275	0.2802568458348017	0.3603653033899746	1.6698044170113735	0.27950280732010385	1.0134873364584076	0.6602355096028877	0.4697612566865689	0.4996370689675193	-0.618604914872955	0.6715554091498535	0.007645526396455851	0.21214865287502377	-0.7117307107685673	-0.09976441831452579	-0.20108500624455666	-0.3180687223774184	-0.20071788766574677	0.8874396170818306	-0.028030719206539323	1.2727175959656285	-0.1133498141007778	0.23422545233485872	0.3009970779826	-0.019162117775958117	-0.2753208018133879	-0.022581524445614766	-0.04049687972124079	1.1291087720575212	0.36625953352191326	0.1672785667704199	-0.00723905964324445	2.27314930306938
0.3871216844946	0.847170631330546	-0.6329202627382359	0.487004707620238	0.8672349922838695	-0.7461353789189493	0.5058941463249321	0.31189496838345265	0.21150875111642767	0.2614821650572403	0.7842366953119586	0.17773454559995033	-0.9962760377782184	0.8823437482987042	0.9564632601370476	0.9784403346889923	-0.5004370671479033	1.0330635802217765	0.2419274971867167	0.36400332198433716	1.6869102558572067	0.342104379569825	0.943061183607821	0.6188050034748918	0.43821792314134794	0.4765371567137322	-0.6239344082203804	0.6530186570945525	0.004307685870814983	0.13814214599609748	-0.729552980317002	-0.08338516001405125	-0.2115109581392361	-0.34134700106110477	-0.23507130796319015	0.8934129946189884	-0.05409594535973581	1.2054626445352832	-0.17792434501749463	0.20255461780836778	0.3163651776980491	0.007299322372089902	-0.31225897069238945	0.0226927641487673	-0.016038427825589438	1.1211751649698942	0.30403189540388703	0.12824511067731248	-0.07764302997056169	2.306525903436836
0.3871532515883456	0.8006701948267608	-0.5936257401580328	0.5445938719786596	0.8159804067648222	-0.77960842350281	0.43074816319381454	0.3588114066787401	0.18288953527645657	0.25814528814882143	0.7195791297945604	0.11731578811909256	-0.9711993897437002	0.8584621845254528	0.9448467455217859	0.9375952330403022	-0.5383664725745041	0.963108366746104	0.294605200346801	0.384260786645237	1.70566552170615	0.3661534306392664	0.8848644136951156	0.567992351750377	0.42361971889714295	0.49930799628058165	-0.6768754558008734	0.6575296299435658	-0.004147009133787493	0.05305120175032655	-0.7503037554637331	-0.10471252812691659	-0.22376012368678588	-0.35033910978953264	-0.3030662989500448	0.8844004711627882	-0.09944535825410225	1.1526405112010094	-0.2206020631433648	0.17019984988157671	0.3387523906371989	-0.027037701571261463	-0.4005939988983216	0.03706735587770972	-0.010143253589836407	1.1534846155421916	0.25159121053626665	0.04924486467055902	-0.1652538254101849	2.262549677352159
0.3905671760236664	0.765152906183272	-0.5734964641607737	0.6546859020655088	0.7706744067362272	-0.7926183089213927	0.36553506386528684	0.43562723811264253	0.1453133200378558	0.260886622739814	0.6483225012076888	0.029974143215722494	-0.9465102071262057	0.8050714172732821	0.9321728278920233	0.8816818431209912	-0.5364238941152205	0.8687040749559042	0.2657556830095784	0.3856211690863377	1.696563363623484	0.36640077985109554	0.8457240913983097	0.46973034018775983	0.4156104542115182	0.4617365386547222	-0.6878450084240898	0.6339004794231946	-0.01850109956517431	-0.054471798783271755	-0.8126344052252706	-0.0861611357075897	-0.20588635610956452	-0.3670746308965054	-0.32649235247026603	0.8893439560211258	-0.1194874301276887	1.0902869337030647	-0.22629359238537514	0.15854740990599608	0.3440039177352176	-0.022514937050947596	-0.33071954129243974	0.06207236122508599	-0.054151365474674695	1.234906062574527	0.22371462394822744	0.017950713480365123	-0.24821750792773742	2.238628456062613
0.40636280981094314	0.6955387419813694	-0.5503418913675086	0.7264115065407921	0.7893070913418787	-0.8657537004477558	0.35295575665770407	0.5058833325648736	0.08042547466089227	0.28391384412727316	0.6275041510917135	-0.03723263718424632	-0.955816996590419	0.7324905653850756	0.9117655464539306	0.848118665800565	-0.5527216758776806	0.8285979511131529	0.23970139365044035	0.4008272644291404	1.6382506926735645	0.276065936704701	0.840949765486943	0.4524743554994378	0.3955123141648797	0.39473702447673226	-0.6882275983453379	0.6071976529681031	-0.07475522221713668	-0.07564951059315714	-0.85298116094135	-0.09414867570646733	-0.2447457365977374	-0.3554006632503513	-0.3334467311274095	0.9011655839475475	-0.10914054191180818	1.0677612255112523	-0.22357779309991818	0.1293195049140372	0.33551322133131223	-0.01975018549186317	-0.2923653205872492	0.053086921785952354	-0.08785095989247482	1.2875237117522347	0.17830762330945893	0.025381578848276465	-0.2939958165159074	2.267637958025533
0.43032361751683706	0.6339798963334449	-0.5253273681569933	0.7946199047040973	0.7579543543759134	-0.8967676397595914	0.38687590476959394	0.5617549630388774	0.04631705810440352	0.3001561474063485	0.5500405227532024	-0.09961658557652382	-0.9488489507443181	0.6620353011973004	0.9852644166169398	0.8241599050511568	-0.5711415914517385	0.7777176290944989	0.22977299600075612	0.40192363333171083	1.5808627773238277	0.2569016616437989	0.7930530195433618	0.41629689660587144	0.35396744348732495	0.38698693503990816	-0.706557222189593	0.6026368446789343	-0.12017137167808456	-0.09044735322015188	-0.865016095116256	-0.03964023929035737	-0.2681814193165585	-0.33461699019031493	-0.3558461433515991	0.9138053509178912	-0.12467718098186933	1.0134546869383745	-0.21812222615563764	0.13263223572237767	0.32800700435942487	-0.029532227681944273	-0.23913554430987632	0.11237357203893539	-0.11737621472690833	1.3518059274717955	0.16129369235186283	0.02313170199736108	-0.3506964750229321	2.2500637983147707
0.46331202809475414	0.6043082248422508	-0.4740125605947926	0.8075798432772574	0.700464937617205	-0.9320750854891827	0.3282583520601211	0.6675432780183812	0.03335382859279379	0.2864809697379601	0.5242351322240577	-0.18844424706206842	-0.9423822328848193	0.6368649510551816	1.058304380658131	0.8112744252317299	-0.5903751459423402	0.6949934771970744	0.22284724499838462	0.3689560565130173	1.560944992976545	0.24935769403000418	0.7538066339115239	0.3370898473732902	0.32667225131197675	0.33800196715775777	-0.7210478871259197	0.6326500790755095	-0.202217568565677	-0.09979486540185256	-0.9097001973309198	-0.07379302935976988	-0.28333711982254384	-0.3392835880758199	-0.34703934426524147	0.9617319361108814	-0.16686178111211164	0.9544278020389709	-0.24435893683943202	0.07870932446297502	0.27132175550507104	-0.03492405867188557	-0.20550337441147004	0.10561217206934084	-0.12413496707592113	1.3893678066404702	0.1416980300725784	0.0006656379078002726	-0.39317440035209833	2.2564240121537766
0.4886024546737455	0.5537405064293591	-0.45322641977160955	0.8324268297475561	0.6815289409021172	-0.9733276875462946	0.2881309705614936	0.7604909740988439	0.04609207021780688	0.3443180589749925	0.4948677160972698	-0.23456189544423417	-0.902502667396314	0.6418972989376375	1.1687745626832409	0.814588065811423	-0.6646894649783524	0.6332725372252112	0.2417386263213277	0.3508146472783106	1.5194707522860025	0.24923698400410563	0.7162147575949976	0.27339921855922944	0.2785326487807403	0.29887040788504293	-0.7266380738365111	0.6432726808029494	-0.2675885121960782	-0.18457458314989308	-0.937717354831937	-0.05558445275219441	-0.2896481216428802	-0.3344815895341096	-0.34952197784292205	0.9541675187624248	-0.15419991524137577	0.9030611792539485	-0.28046237204401	0.0592554722234341	0.2277052335722473	-0.05054892264982406	-0.16768896868847333	0.11735115286937166	-0.11388532461222174	1.4562272549623616	0.11258477114860295	-0.020181171277702966	-0.4486441653293607	2.2189000657296605
0.49702180965352855	0.5318443954536376	-0.44471267076183646	0.8659768137614388	0.6494051482366141	-1.038145826668287	0.2743632612773098	0.8241613210648158	0.025416004531584786	0.3737212954899434	0.4444313686286511	-0.31011239487908754	-0.8573495049494003	0.5905252806822086	1.1778648704728891	0.8234630555741702	-0.6799685407526194	0.5999416232485248	0.24553701937559363	0.3295821150056488	1.4904962742043906	0.2562432653736423	0.7022117802234771	0.21613306596183118	0.2420441694309786	0.25170376692290974	-0.7083982297104485	0.6867077289581378	-0.2736055077013514	-0.22335237566760352	-0.9332244838363615	-0.05201216718214317	-0.3254641466129138	-0.2942931188803767	-0.32910973812640176	0.9195939252827751	-0.12242213923877643	0.8645433962195728	-0.3028901232637234	0.0468182532830236	0.20870686060126425	-0.11580021405848133	-0.11375369560913684	0.13353105069074153	-0.08985931805792745	1.5048503975552259	0.04142754901230751	-0.006864680488477944	-0.5050464883191037	2.206183474127545
0.5314677057745543	0.4560569481692597	-0.4088899235728545	0.8730177779583848	0.6105954999317591	-1.053292393971083	0.22796935364723164	0.8833792160529509	0.03640258317936928	0.4309235544747512	0.4493037866426676	-0.3548632200931413	-0.7923603775243128	0.5330299527494222	1.224216962956717	0.820928131983673	-0.7498860625810805	0.5379703393579874	0.2486069247540462	0.3112426200881966	1.4657216264084107	0.2575985224229306	0.6882590402720565	0.1463672053239175	0.2625197496457953	0.18408423658661793	-0.733064777269584	0.7634344910601568	-0.30205972243717333	-0.285298663945046	-0.95333637834825	-0.03562639235958578	-0.3309231234196353	-0.2493931197315058	-0.29484550875380916	0.9020656331475146	-0.09104090698408138	0.8438417511320717	-0.32068672771003826	-0.0019025951644973033	0.18419254378889213	-0.1711145181477012	-0.09764131705154276	0.10470158967134113	-0.05428656176240583	1.5247965870968685	-0.005892085577558692	0.0019608323823489177	-0.5495765374207113	2.229219657906322
0.5745904296266734	0.36276123383716474	-0.3957018470667843	0.9223640468715131	0.5844235104281982	-1.1057891234285635	0.20429989750619004	0.91945608906127	0.012094776558276538	0.48268670734577324	0.39052597337197636	-0.40395330975406596	-0.7103227073604186	0.5129320042717949	1.3041050653435629	0.8676180649833436	-0.7883841554859354	0.5799163793628052	0.2578872242763633	0.3115607789823082	1.420576995101581	0.23751111776335362	0.6550411450521962	0.10601082828019712	0.2439152428076182	0.12608438772014688	-0.7740745871968107	0.8098849933255112	-0.35786790308937333	-0.4093583199881861	-0.9814453234061338	-0.02054064373816956	-0.32554100358825094	-0.2217255124192637	-0.29717510601929453	0.8693347775497354	-0.09332510083370485	0.8593050584418617	-0.32622730620663126	-0.05341487676671277	0.17450910445778534	-0.22035227329250368	-0.10994256302175473	0.0960720068197893	-0.04561113122885655	1.5394565378685425	-0.07468668490324075	0.00935735518443194	-0.5474018994546535	2.213334467612398
0.5887741169213662	0.3266286526016529	-0.38246161240030296	0.9398594765779066	0.5165380934517344	-1.161329170523549	0.20224592513088285	0.9580044427904063	-0.03173574867202049	0.5501330680435779	0.38727350689922513	-0.4412914569364368	-0.6532413944164899	0.5035613732293125	1.385390187016856	0.9324434335102971	-0.8207483507516603	0.5831233848237801	0.28559272439968236	0.28491428007009595	1.4161117116853352	0.20075512079008312	0.65293473508957	0.04732917038982985	0.22483115693691622	0.05135522172501442	-0.8188806276207226	0.8570312056239814	-0.37949881114346906	-0.4694893375488893	-1.0030861886334943	-0.009343457206959699	-0.3302304943898905	-0.20102529943583897	-0.3007774954766052	0.8402202409035725	-0.07752456351404363	0.8869043465757495	-0.31872233285932416	-0.10721090521422141	0.14572932356949087	-0.2683405631040814	-0.11939855896984901	0.0900392191750897	-0.07498360352340563	1.5277857962112045	-0.10004399065620775	0.03664764294189189	-0.549118455659608	2.1823532226378677
0.5953275253443415	0.3075842478027429	-0.34566553436542646	0.9492677142425039	0.45789924822900485	-1.1971711518097121	0.21869567591992603	0.9976700506108831	0.009746716600565503	0.5837059071031423	0.3528397195964264	-0.48798340631516296	-0.592384587541995	0.47668753285855237	1.4548382921405263	1.0043888577506999	-0.7881879239694781	0.5806330725601503	0.26788206260307357	0.24870606448408958	1.4106672337559807	0.19420282916790058	0.6255537423140238	0.029516812039336003	0.2240629302743919	-0.06506326714425824	-0.7920640765060696	0.9342875262194237	-0.40057299542173663	-0.5462556580318381	-1.0278264083951563	0.014805798718719277	-0.35192520977285496	-0.14323600340970635	-0.2753810834121253	0.8445809701335063	-0.05222463136118063	0.9013216344365936	-0.3627783778224007	-0.1195969352931193	0.14697351177437584	-0.28075974377805474	-0.09918257239905684	0.0862143554849639	-0.0991101550764632	1.4854273366043222	-0.10891691387029119	0.05291241668011267	-0.5855805679072661	2.1775674439495996
0.5820449205872331	0.30442319186789707	-0.27490396742912615	0.9328911350614503	0.41206317916031504	-1.2607482519499122	0.1961258902866077	1.0003597987616435	0.047003677020946794	0.6259941738143348	0.31207980417147235	-0.5434812642965979	-0.5089622905812402	0.47403633711810417	1.4941481296912194	1.0705365350642424	-0.7820860971246194	0.599990311251703	0.24615648560899195	0.2517646100664361	1.4029891363905826	0.22090695358681894	0.5883397781216727	0.02545308916341519	0.16450124069254152	-0.12646683500653697	-0.7953240404143601	0.9893207481188405	-0.3895085795263965	-0.5534461410159015	-1.0432601864869093	0.00665108113713771	-0.399602119538225	-0.08912516586658015	-0.2852049730466534	0.792336776450779	-0.03524605536850565	0.920893058731768	-0.42540572552963674	-0.14217645601366932	0.09421177853832784	-0.3191458044126831	-0.1980109703290245	0.06319393818386125	-0.08157564321264159	1.420781978772282	-0.13803161861853822	0.06787436686272165	-0.5710620977306717	2.184467996479392
0.5603717945834918	0.317500980972163	-0.16772473709897434	0.8894267808365145	0.2886257731693599	-1.3075724588599396	0.16021013801126988	1.0152778149106143	0.07169265087885998	0.6423026171952148	0.2746610715513233	-0.5825684217874398	-0.4249701420448854	0.4574660607234171	1.5659331223888202	1.1123551814138275	-0.7946546257183744	0.6073100430637812	0.21086489700785402	0.2086219438610462	1.438569144308006	0.2750144032757012	0.49957519593276867	-0.024643756543615725	0.16603418622876934	-0.1588229407122687	-0.8053435115696853	1.0407071500790157	-0.38181891056430817	-0.6772960190733871	-1.0623457412778623	0.04870039084230416	-0.39377418598244474	-0.04333687076552388	-0.2796527595536028	0.7565527703185586	-0.04757227603706106	0.8810127299814002	-0.4409496633935399	-0.19408492166092112	0.08551196264460251	-0.40962490322851475	-0.2676829738409227	0.05531730953713256	-0.08067176758322117	1.3595171850800074	-0.19829286731270396	0.08993177197049472	-0.5864544598415166	2.14037614010693
0.5246681844591747	0.3008525139662527	-0.14406274478569187	0.865837823458293	0.21005804248548063	-1.3232304480292025	0.10802700376917032	1.0818778616103242	0.09758411142295437	0.6496158552069665	0.2442103631465226	-0.6014527157123761	-0.37769243926815105	0.44054494127766153	1.561610839844209	1.1734402226743943	-0.7680041795982899	0.5856997538829186	0.19887522323786105	0.16886308772914063	1.4631572210843289	0.2943359618586879	0.44093116441379426	-0.08521594666355484	0.1510196999819051	-0.2109083495201995	-0.8101284110664606	1.0590014030647343	-0.35542100826475675	-0.7608542139209222	-1.119123371110724	0.0857287932586866	-0.3693496576903043	-0.0034269724282950274	-0.27335176582580933	0.6859898659324899	-0.0520939930570955	0.8571652614294452	-0.4894054283323402	-0.25398224195295394	0.052641768583653326	-0.4310227708333027	-0.3267290797014629	0.0021335300380873	-0.08300596207485003	1.3251678502574662	-0.2361609205907116	0.0678904850516242	-0.5768369853489678	2.1313142328139945
0.4788975551100629	0.26845925864647413	-0.1307822961231974	0.8793438535252431	0.1635328413268845	-1.3579826616300357	0.09787813305427799	1.0684640385554869	0.11643597133417401	0.692321384137739	0.18188951496209085	-0.5828414983403032	-0.2966740698319766	0.3938541298870149	1.5662519697070139	1.205299028678451	-0.7516523462999108	0.5936114853909491	0.15600777183532116	0.17447772568834405	1.4144298035829534	0.3240522801004868	0.3494993058046081	-0.11704117055224365	0.12090724106870625	-0.24249379040185057	-0.8012447693818965	1.074414630079134	-0.3251405518845183	-0.8470112200519944	-1.14186186916717	0.15175427481787118	-0.36481293277332927	0.07949173409687074	-0.3083172780897576	0.6143213669431246	-0.0031168838335697696	0.8778958540302287	-0.5375672579791193	-0.29434593210885707	0.03385961985797768	-0.5018298736526828	-0.35262492401717827	-0.028503829188739532	-0.08160592429888655	1.326140799187221	-0.2638565875844791	0.07892966004040528	-0.6117047807334961	2.0789528928269707
0.454436217234251	0.27125702361720394	-0.13356472330343436	0.8696900918975595	0.07190604695483546	-1.3596267550249042	0.06190889938359025	1.0643154940617667	0.1190742133859348	0.7194008908331058	0.10743646886523237	-0.6049018826339279	-0.20077278938916382	0.2992242290442185	1.5857420239424205	1.2769297932268473	-0.7106196278501583	0.6157084619935957	0.12370187623439055	0.15847854998218028	1.3908553168102806	0.3039353734976268	0.30550062847650616	-0.14859760245655362	0.11807699917161052	-0.28037878992436116	-0.7973671774376043	1.1092470517562496	-0.22308701611155177	-0.8459904629043795	-1.1796629121058788	0.1465212738344641	-0.3632532687452998	0.14686967968473658	-0.3241036547443504	0.6039274879000002	-0.02829679396470274	0.84626815493795	-0.5429577172386372	-0.30584515623497754	0.0360216055126585	-0.5693021920673089	-0.4088110684418453	-0.04512249647612302	-0.05259666883806846	1.2938426791020519	-0.2580680317111201	0.06760164476628581	-0.6156716464998688	2.028031177323409
0.4219357007855196	0.2727944323725688	-0.0995740419957132	0.8728910436150576	-0.006297765083592794	-1.3858026313943714	0.03889675779908741	1.0677955124497815	0.14403197774411486	0.6982769642472805	0.022858120014276995	-0.599004029260327	-0.11529832619559448	0.2631973394109307	1.6471164469366713	1.3261576191050228	-0.6603921461727936	0.6076692643817219	0.1115227809856634	0.13096292394705036	1.3510358806264153	0.2884919989476224	0.21174020739618732	-0.22001740779014894	0.06309567672317708	-0.2922232998686516	-0.7891054411805836	1.1208745619021778	-0.18394933467081626	-0.9199756570706852	-1.2215219619420312	0.21371351501239047	-0.36903812574482303	0.18413088328057833	-0.3436134208993989	0.5968289285483179	-0.012999639108421657	0.84467810184065	-0.5433173009865818	-0.2938484192884254	0.01925579495417746	-0.6274575060514038	-0.4367624165282142	-0.04964633717637237	-0.07936055911606339	1.2983210541397336	-0.2414874831582356	0.06510025396222788	-0.619422513169394	2.01889200050167
0.37057097748235623	0.30136565684957317	-0.0823752850102199	0.8468157360474482	-0.06347159600964423	-1.3971142396913898	0.019207840121096297	1.061250595841948	0.1401914670652332	0.6924400542647625	-0.03744703652305017	-0.6306533016530684	-0.030642578876966153	0.25442601062014625	1.7296021311451297	1.3748463071178167	-0.5963920671032255	0.6691035098992341	0.0664851264112592	0.09967322537914207	1.3131171475214158	0.2333961114572889	0.12009292608565283	-0.23103557560555554	-0.017077372207673764	-0.3197302651875309	-0.7660779127028279	1.110037403572241	-0.1212434715425688	-0.9619515317254086	-1.2146280854150069	0.2296059611771919	-0.3920229362662463	0.23820447243084947	-0.34629788613698514	0.590930420358844	-0.025234034055004982	0.7945692696373299	-0.5575861004542719	-0.31818106485973463	0.011789313253339895	-0.6755451364518315	-0.48448931023805725	-0.07557924769027342	-0.0988338613303375	1.293898198488984	-0.2512011919544498	0.0735667787854879	-0.6245479035034186	2.004804285771414
0.32644978246699186	0.34588017834175044	-0.056995121190578604	0.795719114630236	-0.129803766750168	-1.3853415661512265	-0.028605414118686796	1.0699729097979276	0.14480543322981348	0.6692445874375147	-0.08490553398501385	-0.6604162452421845	-0.0032048225122705857	0.20677397916458115	1.74138719605832	1.3841804760617409	-0.5326157968643596	0.6355167190671236	0.021338765030639105	0.0908275221792644	1.29986477884512	0.20444665475240864	0.07224768678018809	-0.24162776842437644	-0.08521551658493792	-0.33388268658180514	-0.7267946673206558	1.1187440285054095	-0.06062619831894374	-0.9636936937485115	-1.2410068005592172	0.24812012447210977	-0.4050883675591434	0.26221120960449734	-0.3652621299194777	0.57383564566521	-0.011717758856879389	0.7587066233053029	-0.5399173622210437	-0.31432754508309296	-0.020300102419359208	-0.7488670620510367	-0.46664843446680626	-0.09673594630747355	-0.09404973629033112	1.2781871750788012	-0.23960002570549613	0.07496400051820991	-0.6553567158596827	1.9889377278461378
0.29065518303261656	0.3515129313016428	-0.049796954215469376	0.7883654446075139	-0.17779546402783836	-1.338730317401231	-0.09000165975220473	1.067713177039573	0.1830507572424424	0.6361976330787482	-0.16965852128489325	-0.7017678375329244	0.03138342810054234	0.1627039916268796	1.7843602090184383	1.372608736512082	-0.529086657665373	0.6566660324200833	-0.011016481257860764	0.11541284865324579	1.2504670310809511	0.17848274449894042	-0.01904824743442724	-0.2788227795513304	-0.13204001197063947	-0.3523537030617142	-0.6406105062553493	1.1369193870680887	-0.022545040987617816	-1.032802721947532	-1.2192150240742925	0.2309137695766208	-0.43915614608248443	0.3309612997345919	-0.39629533007352064	0.5484595231915125	-0.00244437818917162	0.7004933695424652	-0.5670562827164061	-0.29806907399313154	-0.030097517436382625	-0.7686609571043886	-0.46717241120355285	-0.15252894156440916	-0.10571286900531765	1.253695477363238	-0.22818028349297315	0.008300575343625338	-0.6913814577302253	1.9804287634933673
0.26015023456071595	0.31815307994639674	-0.05739772152958662	0.7707871130285253	-0.19797780039167368	-1.3210540851258101	-0.1125891766048845	1.0716589144478754	0.1226048403346994	0.6231718968780051	-0.22880157839733278	-0.7540813228238484	0.03460020290947207	0.15127995201121727	1.830911917474684	1.382943555514571	-0.5097949745221967	0.6622584697094857	-0.05300462936727991	0.1274037300043999	1.1810509885391975	0.15542410009569974	-0.058779690804401444	-0.33287467505170554	-0.20800061428879638	-0.35193626242888626	-0.5920178731169685	1.1287835464723481	0.03221343385759615	-1.0308731907337583	-1.227189034936026	0.23611330425676869	-0.4385970480142771	0.379763459121967	-0.40744590832445143	0.5042196169079161	0.03246113892920236	0.6535810189518438	-0.5322438194550279	-0.2970988191528206	-0.05775397656253693	-0.8197989209364627	-0.5043447106674328	-0.1936702467989328	-0.12589572121357176	1.255194500810386	-0.23093507131415597	-0.04615751948720498	-0.673584870377997	1.9684810311033947
0.23543534757916224	0.3322202218620637	-0.05797013251816359	0.7363082552796647	-0.20448510913359055	-1.2904269853943406	-0.12897237046251195	1.0532976389290298	0.09451475570668819	0.6008556464097963	-0.27582223231949576	-0.7226727178985756	0.030695763106637897	0.1361243099483973	1.914625661142995	1.385079321960045	-0.5184291017658501	0.6696216350750509	-0.06289364505291699	0.12256635254814414	1.1331056556020116	0.08064830935513262	-0.07116720945214473	-0.3539502972717062	-0.2436278190874827	-0.34342363369739237	-0.5473147631150292	1.1391893139263516	0.08926698683035457	-1.0815089076741011	-1.2285739612273328	0.25633331971511086	-0.4493327566167428	0.42498689777746385	-0.42709360746978503	0.4836220520864666	0.05046751442480043	0.5971159889779533	-0.49899499891130555	-0.30726823612060594	-0.04921660705104917	-0.8773609293545522	-0.4898592892677002	-0.22468586280712693	-0.19448614035492356	1.2438652600351112	-0.20231871984364816	-0.09989158293233462	-0.7207909391727756	1.9507095874893032
0.21798785593976513	0.31923414546544043	-0.1030082273529265	0.7077559965824813	-0.22154013130398753	-1.2322636754709602	-0.16106398127111504	1.0560656057194882	0.10117553323763713	0.6058514590708397	-0.34438194428799107	-0.6782014510544645	0.0474282036061013	0.13373956705629192	1.94617165425182	1.4229916154252178	-0.5415161263002205	0.6419224778163344	-0.08481487332244204	0.12813955753959866	1.0227236442295649	0.060872399972229305	-0.09279409412143799	-0.36513648830705747	-0.29591081027266597	-0.36709428673833056	-0.5189967019562024	1.170181582399543	0.1620082651671578	-1.0571021372217442	-1.1920927819962936	0.25176793442363954	-0.5467828073595676	0.4269093545573715	-0.44336641525073234	0.47126309931149224	0.07968243111355777	0.5821525069700454	-0.48830808153827976	-0.3067895153164097	-0.050463320440113535	-0.8906404269076436	-0.4240341639485221	-0.2888059074937154	-0.2031266053453245	1.1915993771608064	-0.17583553750355296	-0.1901947454725933	-0.7302933994403485	1.9475563331010872
0.19319750243671982	0.35480517490771457	-0.1245656411044358	0.6473759091960559	-0.24241669722677264	-1.1986932864985542	-0.19142931943079625	0.992787863929539	0.05554394920155228	0.6355726193986618	-0.39996786567935716	-0.7168018720961375	0.0987947155490401	0.12111381297392805	1.9669616694799352	1.461562666644079	-0.6150839112176839	0.6728426998387207	-0.12052866174905583	0.15616889744474866	0.959811350047023	-0.012970690456060497	-0.11329451336483043	-0.3709269659406358	-0.3454754480914941	-0.38857679097994513	-0.4736778295890396	1.183366563933872	0.23732754990544586	-1.1034225778975215	-1.1724234138020444	0.18960709823538197	-0.6244324613229885	0.4338127797393224	-0.4677891277695908	0.4285783790987409	0.11885180223940908	0.5401087636284503	-0.4837186206621812	-0.2921158672759644	-0.04093691332516564	-0.9497382563048303	-0.4131502218397124	-0.3066415787734957	-0.2526500567948643	1.171905007695602	-0.14285482635975302	-0.2672631782725959	-0.7363156536713946	1.9253854584427477
0.17046667938908677	0.3726542925761874	-0.19846909628102438	0.5767677903350726	-0.272331262050327	-1.1416576124412432	-0.17629712229752878	1.0237561578185903	0.02901264886075346	0.6646292632726174	-0.4510775541413148	-0.7092013414028145	0.06345996218387757	0.11467207800201296	1.964224847912029	1.5027886855257455	-0.6814618036531124	0.6541186162007009	-0.13648124135308465	0.16743411332381702	0.9008839815530273	-0.1030797065081563	-0.13407923744394637	-0.3918648271872945	-0.3977848391776374	-0.4091130424336761	-0.44988233641386993	1.1743242103042273	0.3587857241615272	-1.0963658169617878	-1.1730496477977692	0.15777642491511926	-0.6763700624508947	0.44956956867127706	-0.48047679953526246	0.39192548523896154	0.08692082406572703	0.4919469686369635	-0.4648067483818458	-0.21766914385840663	-0.040912859875865855	-0.9590032988815164	-0.4218706471000204	-0.3488475712428821	-0.2890708255459636	1.1272754085961758	-0.13154025714473788	-0.3451090577267852	-0.7375415764866471	1.884125174093907
0.11907864122562542	0.3652332525686605	-0.22644156858804423	0.5440272738731464	-0.25687986807734864	-1.0762656092398628	-0.17519872066397663	1.0119799112224244	-0.013164988695003288	0.6722634068674986	-0.47000736407063054	-0.7017238452003423	0.05539557325501426	0.11500438652022674	1.9336542350764003	1.5147986071485282	-0.7597341702343612	0.6391984965068249	-0.15014463286324994	0.19653555481093782	0.8450371404204425	-0.15071190416515698	-0.17183222081793875	-0.39683506243533606	-0.4617438008174168	-0.4188297350718081	-0.43018549441815807	1.1403559369815415	0.41165696795991635	-1.1668931148455364	-1.1706078124461083	0.12546465780708266	-0.7523677336632826	0.48023362104412187	-0.4920268346105129	0.38925541628038074	0.04040792124284649	0.47209566203453257	-0.4873354493662438	-0.1554074782347153	-0.05265381071620706	-0.9744566827896655	-0.4026562886998312	-0.4094041478361632	-0.3987591504520026	1.0742932576475328	-0.15857384152416015	-0.4038378875644974	-0.7186670230534589	1.8987461033739947
0.11499252789369659	0.38990635471664126	-0.2565696118509958	0.49216846730502734	-0.23105094162745332	-0.9951961288559937	-0.20915884067075052	0.9858575427515573	-0.0755122715761184	0.7168723675124046	-0.47331302042525436	-0.6771061440017709	0.04908215669678086	0.1502730268993405	1.9005613936936239	1.5618054055970108	-0.8372341557241028	0.6338328360152606	-0.18421380739795526	0.21485802925357014	0.8049894047669705	-0.19779769954340906	-0.19550918775105897	-0.325148316986183	-0.4769710545829079	-0.4434707518898392	-0.4241294360629347	1.136327648158018	0.46759957551034753	-1.1241827432204288	-1.1738662442020165	0.09030314660723322	-0.7801748914848163	0.5026443850810212	-0.5185508518752115	0.3684092334412313	0.010320885492662815	0.4496850043608395	-0.461012977028206	-0.11986384436101456	-0.036776608190399705	-0.9352225666068387	-0.39820924742763797	-0.4478207561894757	-0.46838404316033777	0.9862150361221206	-0.19470146217059353	-0.47742064939182327	-0.7102233818880809	1.8744368904079003
0.09708235898717314	0.3756010709198004	-0.33723273300280604	0.49630141793312504	-0.22549080529377918	-0.8993761360117629	-0.2110446990109302	0.9848058950120784	-0.11503062438082819	0.7143879197347534	-0.4860870745135145	-0.62009166085751	0.05913940888395427	0.17948087503494137	1.8351350355781322	1.590951512495715	-0.9225574467528604	0.5257907139068034	-0.13546701157062688	0.27003332366398247	0.7627782505421987	-0.2029758138337935	-0.21716558911841344	-0.3514005900765767	-0.48507822892102287	-0.45092391062310105	-0.42606614339389237	1.1071561498338285	0.5179849538198135	-1.1049546574676454	-1.1885236194008477	0.06120462351659779	-0.8200434214297676	0.5353849190864064	-0.5311852814265092	0.324603917805184	-0.023990372419939485	0.4631924422978095	-0.4227825260369686	-0.05508020567812928	-0.046523408244536976	-0.8923823096714031	-0.3420558437237979	-0.45079235202436213	-0.5440567766371344	0.8878419339914272	-0.21811022371119973	-0.5467607470182027	-0.6961744406306083	1.8529904860834545
0.0797692345689679	0.3589754925367289	-0.38789358027533866	0.4892058620011828	-0.22140296112163876	-0.8194297090412404	-0.19607986119209425	0.9381949847114808	-0.1253537583386671	0.718954195131795	-0.5167950004052295	-0.6129298531535132	0.07970469527857796	0.22875303677383405	1.8230849471142228	1.662318773942636	-1.0346502530114412	0.5017662670185767	-0.12465768500746832	0.3172659652397799	0.7138942988006345	-0.21707079246146654	-0.25395923553037664	-0.38844817437828905	-0.46467910386492683	-0.4757231614349197	-0.416586806681015	1.0691131232004538	0.5425921447114281	-1.1121632258107053	-1.1209619326123135	0.02677201638347751	-0.8744186338873826	0.6057172414591767	-0.5311082825280697	0.32322520913869585	-0.0813273090262041	0.5017194378254632	-0.4210761895098919	-0.011057469876060455	-0.05687266588414421	-0.8429333739338849	-0.35234006096545933	-0.4841072100384561	-0.6067717264235917	0.8377624838878912	-0.23115520740948411	-0.622587435715277	-0.6670951739838095	1.8789207151219063
0.06439283878278845	0.31922069708105233	-0.42900743916209094	0.4506930237943691	-0.16939061396683855	-0.8090241674676706	-0.18186799877806778	0.8928741318156579	-0.1524540837964464	0.7257915404457324	-0.4943265165337262	-0.6091277873021077	0.05236925425208809	0.2753339540405243	1.7527620302568008	1.7272528608290678	-1.0932442051721085	0.471625563402176	-0.14533038440617263	0.36245442346355394	0.726994386353199	-0.21377460823321398	-0.28725948233782683	-0.3437490294444497	-0.4759960356664693	-0.4853595441313968	-0.4306698908084954	1.03449243381387	0.5741665147212183	-1.0554141703821625	-1.1239647802988406	-0.017115705113236124	-0.9457733777011867	0.6148931991223245	-0.5278108307426036	0.30632029082907825	-0.1464192521446109	0.5315675621267275	-0.3727450984899089	0.06780102302959598	-0.07097902950465008	-0.8155940582046755	-0.34126918999931066	-0.44212382744515966	-0.6875359168148976	0.7651807429988768	-0.26785282717142134	-0.6159548741135071	-0.6355745704860947	1.8393307678212558
0.025397507836304713	0.3132638538790631	-0.4618236890177898	0.39036369227225987	-0.15243166469307	-0.761824652644018	-0.18443565292737654	0.8768347073796494	-0.15274742774686534	0.7216725847030157	-0.48679959938512257	-0.5849242021946914	0.03442611068934153	0.30609895544999877	1.7124266744234262	1.7724577256409322	-1.1858334696263166	0.4415418453538552	-0.15011809854393188	0.411391662846043	0.6891327036724035	-0.21425063346971013	-0.34772099470100726	-0.34731365108908274	-0.44389216687758176	-0.45548210978942805	-0.45437401161968544	0.9750878147406097	0.5930719784030847	-1.0463784327393741	-1.1054094829132426	-0.05226051166767676	-0.9679547436383933	0.6080493882808106	-0.5448220667731967	0.2945632477613007	-0.227765781762269	0.5731285317308336	-0.35908487009369217	0.1199449589600186	-0.09143897051858549	-0.7673669105242797	-0.29158905875503216	-0.4479677867124859	-0.7403667284368257	0.7022006268601645	-0.29557230237559323	-0.5914973741445633	-0.6292961261497799	1.8207877249408089
0.009972242875842547	0.25379227659613846	-0.5423704311318811	0.31201942707570274	-0.14544437250805745	-0.694100885999672	-0.17726190534878572	0.8920640187445432	-0.2192305277888204	0.7341648215951022	-0.48134489217474574	-0.6152819125176267	-0.015062935187622122	0.3317455471311384	1.6180408477467523	1.828422866008376	-1.2406300256155127	0.40571804280152646	-0.17015150962879816	0.4859103855379169	0.6804413673076789	-0.18751177466609098	-0.40281947060999473	-0.33078775439194014	-0.424940833300934	-0.48904221187662256	-0.47465171428581404	0.9153381740734403	0.6206423159532373	-1.0178956425343348	-1.0969370300904753	-0.11385297372121124	-0.9762390653211508	0.6334645459570382	-0.5605902553425179	0.2710378039307827	-0.22951436197874026	0.5692154618221738	-0.337329588163534	0.18699518995956585	-0.09606071240234822	-0.7317738144140535	-0.24633862809524332	-0.42895990342750495	-0.7874126979060375	0.6635589862595714	-0.3390825594473729	-0.583264343665801	-0.6080112151479078	1.8118863848247497
-0.010455930942875414	0.23193411643376888	-0.5559876380506339	0.2612221918351562	-0.0882092788103593	-0.6492451194953359	-0.20296575829707134	0.8760552829614309	-0.31351495865157997	0.6982288944308592	-0.469848692565609	-0.6546427467295804	-0.05251974987661375	0.3869996662203935	1.5375569981596926	1.9005549312092576	-1.2696794817822108	0.40306027025710184	-0.1860789183370313	0.556680209363781	0.7161411468954532	-0.18467155469138902	-0.44217211635485254	-0.3034519122030321	-0.39378947293867667	-0.5265663163479825	-0.48226856551180086	0.8287925547650976	0.6447002894570119	-0.9985522854530041	-1.1106611522558811	-0.20088600069923457	-0.9663193679496682	0.6609810034344843	-0.5693888417472001	0.22255969677053616	-0.27533405911342895	0.5843726808733578	-0.34258640716951055	0.2882810573154174	-0.13927513085443946	-0.7110607361889697	-0.2379168132332961	-0.3789864463544539	-0.8175726029464391	0.66087982459503	-0.3516899518871988	-0.5582841931388176	-0.6045462296359749	1.7578179910630827
-0.020001863040007166	0.2104117439709751	-0.5714385607062754	0.2108622929180762	-0.02792510267419785	-0.6260983904095712	-0.22899602794655882	0.9321036014832235	-0.3450212219307323	0.6251660528756225	-0.4529841070365629	-0.6060963374812002	-0.10010996301691093	0.4231093299663485	1.5020622126492555	1.9356701553712612	-1.2645610781852612	0.39382750409442013	-0.1955555508465534	0.605157668358701	0.6771391890265259	-0.15430269035921934	-0.5269786569172673	-0.2722696029682933	-0.34444471754247646	-0.5197394311059211	-0.48510961807407815	0.7687188470766626	0.6269939712563397	-0.9480180779182021	-1.1132235681415197	-0.23899152036195104	-0.9563462861901509	0.6885667995774032	-0.5582430709196888	0.21859956691716736	-0.3611848281415865	0.6244549660704077	-0.3262047566307179	0.35313105007989626	-0.18096378166580301	-0.6655092966159388	-0.2079618707562143	-0.3504530204686562	-0.8530415627744652	0.6141353900730023	-0.4066463071340765	-0.4592371910188672	-0.6091799749668805	1.7560681924427186
-0.00827651302161481	0.20659672738358678	-0.5173002771606356	0.14412694440149293	-0.008127400832915407	-0.583801898572374	-0.2716425586387371	0.8998073122778847	-0.3826589788875319	0.5887832097595249	-0.4256701546579273	-0.6032351553922654	-0.11261101072545872	0.47772898219932375	1.4536891547049369	1.977353020422098	-1.2636352374509578	0.4140768257844418	-0.1820859752340133	0.6381025276695096	0.7159593872748967	-0.07237574590883078	-0.5886360874968865	-0.24495047276631507	-0.2923374294605132	-0.5446108888383758	-0.49300595588351187	0.7318469988403566	0.6033619852709238	-0.9571941749969654	-1.0959377069843421	-0.25364502915685927	-0.9990518877605007	0.693760011943272	-0.5328186516076026	0.19240990141594125	-0.41729116352959783	0.6184587052720207	-0.2964261634738973	0.3751622079090412	-0.23156372184596408	-0.6205044386051694	-0.11406179643441436	-0.32596611410674803	-0.8442403750159313	0.5981013741314809	-0.45656113243814084	-0.3609769086309278	-0.5840829754926451	1.7821814571025931
0.011303122592043514	0.20741458428773435	-0.48006174143617686	0.07438201410835206	-0.0018735683963541521	-0.5988778155326481	-0.3086241557835851	0.8903948404584272	-0.3837685724141679	0.5231276591508595	-0.4070167724449075	-0.6015678879991785	-0.1842019135442709	0.5541956721296156	1.412048279989822	2.0158019066486466	-1.2429870748859426	0.41107192586675	-0.20135555451022014	0.6709496114541522	0.7278070542467651	-0.004008581719664434	-0.6445584236432531	-0.21607893448113816	-0.2244347931106229	-0.5353806475620834	-0.5151018229795014	0.688111434781416	0.5828069928285411	-0.8624754076837565	-1.071281267892726	-0.31267956530126007	-0.9772743661289202	0.6972552725985381	-0.5218703056351955	0.15220476814201483	-0.4295018681226314	0.6550543575772502	-0.26001545977008417	0.38761764661371917	-0.27936896793550275	-0.5243022504931114	-0.07770619954013964	-0.31055149023676626	-0.8227838239264811	0.593552410158987	-0.4590609033113692	-0.3186317643969315	-0.6026131480128444	1.776341853564039
-0.011543599853229424	0.14157377305100155	-0.4220712919832873	-0.004651568815953138	0.02337370889271566	-0.6336002180124737	-0.3306346414938082	0.8805922110701413	-0.40316710638872183	0.4328253150987659	-0.40212689587504863	-0.5871694916274771	-0.2583984555613481	0.5865626228092639	1.3902311668684586	2.0198185049549413	-1.2220265316456511	0.38530126083071126	-0.2263984982520431	0.7298923632473788	0.717082747769991	0.06964856663947588	-0.6795699994097834	-0.22979586234807617	-0.14541602103757886	-0.5057682922985551	-0.5402208958115777	0.6241685108078688	0.6198547707467564	-0.8532281870383038	-1.0552834019731563	-0.3479161048743447	-1.0131562466908686	0.6737224060118532	-0.49427896024758944	0.1288653787552499	-0.46766320446415477	0.6865502556834131	-0.26268841020950895	0.4177204890309249	-0.35802926831128823	-0.5022883998122208	-0.020097743113217624	-0.26686682816618446	-0.7963983185566202	0.5878564043220031	-0.4736099250923309	-0.2588091384638986	-0.5939701400340158	1.7587868742327672
-0.006891671674803016	0.14014560736786877	-0.3764709619162161	-0.1004831966240007	0.06112774926013513	-0.6816155604905807	-0.4022757488807942	0.8729569490800302	-0.4378930116882689	0.3347181468094324	-0.38209536681652356	-0.6198141430596114	-0.3775019764865899	0.620222950563601	1.3639899506754039	2.022357670385449	-1.2045381885614064	0.436245131879	-0.25314173600484846	0.7611919099922806	0.7021386164715959	0.13101888195727346	-0.7401185860322439	-0.21021528544532592	-0.05570408670408546	-0.4675011453014327	-0.5582492320267776	0.5644804128094839	0.6363732030482173	-0.8494837261111925	-1.0335269406314285	-0.3828098856481193	-1.0026849530620852	0.6707281594943021	-0.47681242916965727	0.14435636029366491	-0.5004534665797602	0.7258276045626678	-0.30711964569251443	0.44402714002565136	-0.40071168609648167	-0.4971729249361399	0.02029047139766374	-0.22695147332096516	-0.759272972325699	0.5759991061940879	-0.4700664697771943	-0.21096169502887124	-0.6132818534040229	1.7294556899052513
-0.005083938642865928	0.13426043614384772	-0.33733722122475285	-0.15442645767917415	0.09204046118236942	-0.7427798330955897	-0.44348788571938214	0.8853671147119835	-0.48983440719828747	0.22143820538669826	-0.34050447175489135	-0.6059898676339959	-0.4515085686939086	0.607000288567966	1.2906970874721586	2.03085153082322	-1.1865361504079004	0.4596937975687981	-0.2419743534489997	0.7705752059487048	0.684337916169426	0.18839994444787087	-0.7769382071385004	-0.1723996724253502	0.01802315195301247	-0.41295601944640586	-0.5902281487904378	0.5304047700787119	0.6619656073633482	-0.790176353553093	-1.0654654046707885	-0.3953084381728492	-1.0211926013907766	0.6585072197047198	-0.44371163632650523	0.14174193922781902	-0.5252049704615425	0.7033327825223449	-0.3186766987510786	0.4648752456366065	-0.4541213002734127	-0.466755658020206	0.09394200623312682	-0.19339990480520625	-0.7644740369591891	0.5739030510539026	-0.5020547160581736	-0.13212696029763343	-0.6293908507537105	1.721088112349867
-0.013014273631130491	0.18503641992906888	-0.2670927407769258	-0.23196249786347978	0.08582789961643753	-0.7338739621211983	-0.420447866639155	0.9086446450594068	-0.5157676260523651	0.11043025384627522	-0.32409594206103426	-0.5199544289056848	-0.48857233751948853	0.6389056586755895	1.2409755101362143	2.0484466831883177	-1.2033161350282173	0.4721612461443578	-0.2064191521537706	0.7974846237216063	0.6314199079112739	0.23695717005021671	-0.8017445321339309	-0.16866973761270637	0.09791092512240236	-0.395814483631795	-0.6338441642826825	0.5008496664148988	0.6817999865588161	-0.7562755003496686	-1.0721803723492456	-0.33751464099149875	-1.0007146937349014	0.6680286023050103	-0.4409522554072944	0.1354039123062024	-0.5541370366178605	0.7183164908128002	-0.37968555907845636	0.42617819937719326	-0.536474104714842	-0.5009285825007278	0.1414599978676385	-0.204664204546006	-0.7343689276087587	0.5768159833288866	-0.49172719784664026	-0.053225120075757484	-0.6478376853870744	1.730417448933983
-0.01389839767559269	0.22877689460694225	-0.2422171660363595	-0.23595500385218618	0.10729252040657948	-0.7466442003693877	-0.44104150575197965	0.9081230502357371	-0.551304820084515	-0.02526551077197915	-0.32768700753789887	-0.4563868286946008	-0.5326089760578062	0.663216905443341	1.1444660433121814	2.0300608518451932	-1.2096513470613324	0.4335453961191571	-0.1873808829220508	0.8266617902350113	0.6315739489452628	0.3337262519140901	-0.7946806943429663	-0.14375939190525824	0.15306970718231744	-0.3892694687283964	-0.6699821617573567	0.46476647085206374	0.7183611003224315	-0.7566221668438151	-1.0873770193293228	-0.35940741859212094	-0.9964241542002228	0.6519301936065801	-0.41519735778459016	0.1376027813013097	-0.6230008663440929	0.6886967930292152	-0.403831782195265	0.4222230370095617	-0.6009660674584026	-0.5044919871581932	0.162627781607546	-0.1612998126842164	-0.7175282257981545	0.586522624699142	-0.48839120691208776	-0.03442678351141921	-0.643884893091268	1.7433263923418436
0.00015125984983377916	0.2692528398983337	-0.18135759788744513	-0.23955549797712203	0.1370348127921031	-0.7739931846357841	-0.4613926295200228	0.8717790025638104	-0.5322460766401527	-0.16357806235751154	-0.319987946775356	-0.357617578235606	-0.5657107352639156	0.7173526397095191	1.085911049668092	1.9996320125272011	-1.2189480922784839	0.4243060664949205	-0.12322409761318423	0.8039738268807446	0.6155106809363932	0.3967142575920497	-0.8133126180490036	-0.15305396669026405	0.2236956423057519	-0.32440230954833604	-0.6875043141878601	0.4410834215265811	0.7066111009907912	-0.7798814401448809	-1.0547334720180617	-0.33639183796528366	-0.9926298031456107	0.5951663487953122	-0.3875017113397065	0.16020589367437035	-0.7107022138256184	0.7143871088747576	-0.4435060107783476	0.37818276445363924	-0.6764525836786492	-0.5540005034406118	0.16991863306136182	-0.15697931500528278	-0.6703296442596971	0.5965996993503453	-0.48473477662152853	-0.05005411359379551	-0.6496519278012224	1.7082476702973284
0.020756411864682977	0.325457646397379	-0.14753636762004274	-0.24243442482105562	0.14326817067692407	-0.7905833252593772	-0.43434881714528684	0.8628439825605954	-0.5130045451887743	-0.2825995079376283	-0.33428933884120127	-0.2656589170218486	-0.6015146646591808	0.7599780755531789	1.049871122999687	1.946102536694	-1.217377915707832	0.3962716206300409	-0.09303323372689529	0.8134303917045687	0.6111416548339925	0.4636667275822871	-0.8179196826713578	-0.17556772313688765	0.2560927956973418	-0.2453014736798942	-0.7056546334190557	0.41407780605213995	0.7380503560167855	-0.7888520217805134	-1.032428766939789	-0.28932652803218806	-0.9653746869815173	0.5729813582179395	-0.38674486264599084	0.18905083906781303	-0.7325235077153309	0.7076213360138349	-0.4837928226060293	0.33811046749726664	-0.7138287763085192	-0.5687948705723957	0.16434081618631918	-0.14757379572930157	-0.6782953614088781	0.5871507359183743	-0.48392124277448634	-0.02578556209265166	-0.6547179713245692	1.7298201171155685
0.05933637630397676	0.35872594326126955	-0.07597318819473392	-0.2341812125309386	0.1392610688902761	-0.7918552932792146	-0.38262450591656727	0.7859255350079428	-0.5161189737127354	-0.36549818678919904	-0.34432905378631584	-0.21504252748593955	-0.666441548643782	0.8207193759209206	0.9757793138330282	1.935777049739535	-1.2039497643778594	0.3797568165536508	-0.06258068691519318	0.8451844847860004	0.6575978054857172	0.5764838342076803	-0.8363641753447075	-0.1868171487173793	0.2773689202356199	-0.23023445529985026	-0.755306002871299	0.4077528505135243	0.7779267911420751	-0.7747064699466499	-0.9721138960072837	-0.24488139589328356	-0.9339168387386312	0.5378693572940363	-0.3797576733240074	0.21688903067963028	-0.7495405870183557	0.6762397436083879	-0.4977033815315596	0.31963878206025237	-0.7660962796410276	-0.5940240469631191	0.14372793445292584	-0.15329834969921005	-0.6407687174910024	0.5877980466480459	-0.480953763712734	-0.017586874179716886	-0.628180435226559	1.7410784518655729
0.07373259695675535	0.43746923995637754	-0.08701289580926104	-0.1929422139716585	0.19908596052533148	-0.8105020991125607	-0.374497296097167	0.7371646338232427	-0.5445822228100659	-0.4760238632364497	-0.3348566643167038	-0.11002424720636175	-0.7288242856566673	0.8810934703257545	0.9216637279319032	1.898407711795754	-1.1956988482485575	0.3528381591531155	-0.05877568650078102	0.8692212560307182	0.6474009832224452	0.6623059716515638	-0.8381937186795216	-0.1930900155953152	0.33120699627991446	-0.1743238983762708	-0.8004711166638174	0.37370599754342726	0.8016094452464152	-0.7949267538121365	-0.9483753324843377	-0.23461958968754865	-0.8511376959024132	0.5186655065352538	-0.38377439577679107	0.24886488831734743	-0.772719379129615	0.6932949158762552	-0.5153737013750626	0.27210114871098845	-0.845966785234609	-0.6291490697415771	0.08914364388009503	-0.13801079946685152	-0.6476501607720417	0.5579471021686988	-0.5060600688989884	-0.08685816966399437	-0.6144366985752941	1.708436734038019
0.09514143674803835	0.48481556929035036	-0.11417198929162495	-0.16656375495555042	0.27481813514429454	-0.8417217955872939	-0.34837537505310817	0.6877130133972675	-0.5387096742661281	-0.574581652232481	-0.3020475884009405	-0.02076310820197914	-0.7344176099982468	0.9230235076676602	0.9095018381422932	1.8589853232867106	-1.1903391161153858	0.34148539490818075	-0.022293357210419383	0.8955115334332756	0.6359023651184551	0.7099782799915638	-0.8434457231545089	-0.21292262732798267	0.3667524502565791	-0.1772530054242834	-0.8330587881512406	0.35937416313766307	0.8267070534866248	-0.8588413441722837	-0.8923448353356216	-0.19214378130874973	-0.8518251392019733	0.4951102317213126	-0.37621328022221345	0.28154420115536	-0.8166705149892495	0.6828941535896988	-0.49881854470019427	0.23998065661354562	-0.92091189768687	-0.688832788385194	0.05064205863030413	-0.11394799192009267	-0.6441629360484045	0.5387099178591438	-0.5300450621067304	-0.10171059806937965	-0.5823163622911111	1.6937494954459793
0.14482848099130124	0.5581558325264007	-0.15989082246204386	-0.12991809151804612	0.3084772778649671	-0.8304065616133963	-0.3077077691969871	0.6699161396303626	-0.5338349639805936	-0.612437687919214	-0.2606887129928786	0.03459160965229553	-0.7505602316556672	0.984159942054627	0.8892736962433393	1.8198857388024947	-1.2086858166237826	0.37806433904759906	0.023350915952654434	0.9448053866830689	0.6517853596532088	0.7046031099828717	-0.8679942689868728	-0.23332389829159195	0.3852639039785017	-0.1811042812810397	-0.8718450825438616	0.3401482971842877	0.8234836853778116	-0.8756623112681903	-0.8075426243980679	-0.14940275105131007	-0.8029715522619976	0.5047550709698834	-0.391238721873184	0.33237729749062483	-0.8104518995903145	0.6385880427029853	-0.5152773801463322	0.20220822619973866	-0.9508046856019291	-0.7450792036125315	-0.003136672486319364	-0.12927468788915183	-0.6732735207818508	0.5478204453058194	-0.5357707086609127	-0.12159020476082091	-0.5766212390451803	1.7049886498164937
0.17684751489742917	0.6173794637922394	-0.15599103796720443	-0.0983305671838106	0.32032237337308445	-0.8351137476917488	-0.26787417688045434	0.6414832524231178	-0.48594284344199135	-0.6629275545397386	-0.24670715877206137	0.15258162636113176	-0.7847134220827405	1.0353129801071723	0.8471701360418635	1.7605148250903215	-1.220820916354678	0.37015328228795263	0.05378431190780546	0.9648580798868822	0.6621628171499275	0.7246301201393754	-0.8803966935671363	-0.21834002114523213	0.4113817703528081	-0.19325485133257386	-0.8939995135006285	0.32685070759871215	0.8092590801392298	-0.9001553677599301	-0.7526084344349242	-0.1455157568032494	-0.7601596909443067	0.4855313487642886	-0.4020577481555998	0.34553542773403323	-0.8010127478924793	0.6128729841289362	-0.4888338448452892	0.13423542621408927	-1.0088766885679605	-0.7808200309040203	-0.09605239672345989	-0.12567542220768468	-0.7105514191722085	0.6086623852184448	-0.5544523500257944	-0.17283551453003365	-0.526961167275976	1.6867278325199764
0.20786173661185958	0.6769522203906403	-0.17968400212117047	-0.06865194624397955	0.3398717937549559	-0.8208776684239292	-0.2528123102820844	0.6257202129891045	-0.4542251719042021	-0.6669667438693807	-0.2777488935847191	0.24869286968820395	-0.8346514417007184	1.1179102470698021	0.8282285787593185	1.7192005759364293	-1.2279537075742772	0.33588268917518704	0.050917661512901335	1.003618166081441	0.6486387281070435	0.7233858483909004	-0.9014371798349512	-0.23931943652155452	0.40992470492795335	-0.24004484587103123	-0.9186215170323239	0.2931829046263592	0.835862344703506	-0.9312702231695413	-0.7096151640087166	-0.13368995109020515	-0.6917411393753061	0.45186277591309415	-0.42318765606496456	0.3567298654568009	-0.7669770900352365	0.6209646064503724	-0.4547656164397197	0.0853092565837539	-1.047801760693757	-0.8524526903245737	-0.1488613013638978	-0.09916126590680777	-0.7174687473396489	0.6006018483487571	-0.536709987760465	-0.25301271010538134	-0.48017298349861015	1.6421065976735796
0.23612799833342596	0.7000758998932045	-0.2713045850904779	-0.025562316578508697	0.36817207396117274	-0.8734254091408354	-0.2773825255743032	0.5873317695966677	-0.4254719042571173	-0.656701174492839	-0.2655296907970392	0.2752908860380454	-0.8709175822997285	1.1514908157294863	0.7863445025209503	1.666515226265392	-1.2349864634382834	0.26050317343929125	0.02719073610625037	1.007225384600346	0.6379366649404773	0.7415945752821214	-0.9067939685880541	-0.2897982188812343	0.4744815067011512	-0.24584485326607042	-0.9292089256751126	0.24725972873690738	0.8814742857844923	-0.9884713516795063	-0.6546034504129096	-0.1528212170537406	-0.6292727518858237	0.41613137776408315	-0.4116359944781237	0.42430699546498707	-0.7501646537410146	0.5660136265042363	-0.39357776667299516	0.040514740732048984	-1.036213604896121	-0.883351244239577	-0.24089515459858277	-0.10724956474428711	-0.7278193432780832	0.6317877281606519	-0.5443059927289179	-0.34000528440294103	-0.459157100783621	1.6326632748342071
0.27900749297323013	0.7079424664169044	-0.3212808855282845	-0.02299171843184524	0.40004488401672483	-0.9260697338612749	-0.30897867167971516	0.5392883466615601	-0.391364850569753	-0.6435505394580548	-0.27362942205811225	0.32650264247602173	-0.9119590879451287	1.2101107958846062	0.7694555403528607	1.6190901823918367	-1.2553439286672625	0.288542771928195	0.02387399863090363	1.013902919431072	0.6358754384915044	0.7095384671986924	-0.933986226676749	-0.33205786539861876	0.4861460807628578	-0.26630025457674533	-0.9526229619827511	0.1898700421495544	0.8505435885447323	-0.9802008013132764	-0.5940201101560726	-0.1366220439527635	-0.614978779753615	0.3599054952976989	-0.4084242350151147	0.4313113725749659	-0.6992447443650567	0.520175186397257	-0.3320347756224821	0.005732462583712508	-1.0500686056914708	-0.9545355913082891	-0.29617839382921196	-0.1374896343453545	-0.7721059268484612	0.6401043906918881	-0.5665249822837002	-0.34679756526316197	-0.4701265107998222	1.6566940982922698
0.2792023867988535	0.7472304710874478	-0.3503947615487027	-0.004167853756676945	0.4277224897506258	-0.9825510117097753	-0.3190877308778713	0.5355308953663297	-0.37756710903565444	-0.6366437638130628	-0.2508356117046141	0.32137890411380476	-0.9557259387296378	1.2590288318894998	0.742474855799615	1.580745221245555	-1.2321974236511886	0.2838059769306632	-0.02837275781741593	1.0572140247752375	0.6081986497933416	0.674222105258323	-0.9296443203919763	-0.36124738311078797	0.4836114288855583	-0.2916757202165806	-0.9886001477371549	0.12503710459038891	0.856853958713897	-0.9486057485666668	-0.5567977371238282	-0.14478143655456205	-0.5900957692845668	0.311480470603017	-0.3734304791385755	0.46062919271063063	-0.6625952212483324	0.5113012416821785	-0.27776362158696594	-0.005211275362750295	-1.0373369266582613	-0.9813135047402912	-0.3386658331803938	-0.1527752584922617	-0.8093475525725624	0.6532310546233366	-0.5967024818956158	-0.34577027205468436	-0.4650719731107197	1.6878709831376013
0.26938032699442793	0.7815034413731872	-0.47082998414849014	0.016197607338942877	0.4302069893884921	-1.010219413073571	-0.3306909012047217	0.49358370970616294	-0.381149972032234	-0.6014686155779707	-0.20934500900936376	0.35926604319771543	-1.0246578661606662	1.309018992139555	0.675405527181953	1.5140104732745079	-1.247449192477037	0.27528261668277687	-0.05895009983289752	1.0736926536814981	0.5762342308422207	0.6380316068594347	-0.9195973283169799	-0.38523495613450787	0.5015335845410263	-0.32727958427189696	-1.0063959804196092	0.07103688845816965	0.8414270803324587	-0.9706753669530078	-0.4813407296725156	-0.13079269282950606	-0.5593102207365306	0.24305931633717792	-0.3315608257922205	0.4984684988734977	-0.6460480418147646	0.46884774787478545	-0.19167605096097354	-0.02610943944755455	-1.0162130334041342	-0.9982117019820294	-0.3428269722116407	-0.13198263802739396	-0.8044305911466711	0.7040709107138212	-0.6219611869942151	-0.3973481840159462	-0.43859144559787	1.6900383660200131
0.2684762564734317	0.7737759469656773	-0.5979139668595408	0.07190036109557536	0.4415446242325056	-1.0407708167288616	-0.3682285388226575	0.5010706519398207	-0.3643774142873178	-0.5645525680833051	-0.1857628308007253	0.3715782607408729	-1.059442988483085	1.3205274724607572	0.6384387786392687	1.4348008980154863	-1.281110819268219	0.2637677594737388	-0.08687423016194662	1.0807174250317133	0.5752114345524645	0.5740405971657474	-0.8857333125765644	-0.41688881440586584	0.5214421994372891	-0.3275308049335555	-0.9873747842706931	-0.0062598835731574485	0.8186232991551285	-1.0192049616321452	-0.4161053457521634	-0.14530526686861003	-0.5649868455023854	0.16303006615738413	-0.3042190057110301	0.47360510895120955	-0.6460656784978553	0.4833976819046149	-0.10587090243455552	-0.040038399822800316	-1.0115141364437652	-1.029876291474329	-0.3432752008179857	-0.09850103261554907	-0.8320685927716405	0.7219128588383285	-0.6500209417297305	-0.49105266469854075	-0.4653168338515945	1.6735141950836383
0.28804714901447825	0.7289901900189822	-0.6901542336268894	0.05993380948367135	0.43036956647427227	-1.1423575493627822	-0.375096685840255	0.5139470867423025	-0.3512562555015282	-0.5541710289488126	-0.14737397660713625	0.373107129335959	-1.082071162006565	1.3326956710453985	0.5927726466702703	1.4004742319115036	-1.3309970992732643	0.26569987080138585	-0.08754314671771096	1.0858102273175598	0.5294991295259303	0.5212703620526843	-0.8538478994961712	-0.3940010707922684	0.513255198071916	-0.34748127999446765	-0.9665055274552955	-0.048793830440594675	0.7765856498214261	-0.9957426488162213	-0.3367626279421292	-0.13118256671061007	-0.5469568570079966	0.06041315378438657	-0.2686651449442284	0.47546011891873885	-0.5776852207375236	0.4739049471163697	-0.028430146368418542	-0.036521330541381784	-0.9814939765267198	-1.0907692749516444	-0.37280945946341454	-0.10474522163907363	-0.8430630721068992	0.7426343199660332	-0.638216402281176	-0.5095186096896321	-0.4837817566446211	1.6666799518657982
0.29792198323228664	0.7254265791114867	-0.7483409862613987	0.10083586327974699	0.3732840902670526	-1.1446064258037594	-0.37388922706606975	0.5082199104585835	-0.3729405935721729	-0.5271381157959543	-0.12173705230516312	0.3365177160497623	-1.1566207745739838	1.3629245850808853	0.5076164260336329	1.3612473922269617	-1.3572526490680006	0.19643750123471632	-0.11316895401529728	1.0641658176027122	0.501649674076879	0.5116823969082336	-0.8302630738554981	-0.4124669129992567	0.4725685071451656	-0.33141902156280223	-0.9677012404076295	-0.09901834234579218	0.7328959695978782	-0.9986095131310652	-0.2894097932320527	-0.1014677163205644	-0.4974749377297053	-0.03779538043010727	-0.23191535747804135	0.4533619427132562	-0.5400970953712264	0.4640114741529132	0.03735071126803722	-0.027350096916020646	-0.9519509052206088	-1.1656485086195656	-0.3527806521570037	-0.08490965563393868	-0.8477071715839237	0.7588116722349787	-0.6413371478376442	-0.5254293390716196	-0.506249368583645	1.6640664881575247
0.29957887525358456	0.6803045598163552	-0.8326327228225383	0.0877943689186721	0.3414183887252248	-1.1760105785897241	-0.3860359378044733	0.485075440496339	-0.3355121187981752	-0.5663557002974486	-0.07765012473811658	0.3236758920394775	-1.1958265762824862	1.3870271542198744	0.4366233447670537	1.3540375367604822	-1.437759481054204	0.1460304477327086	-0.13399367513673277	1.0537765794111151	0.4808588764687327	0.5648652699674718	-0.7845141596408219	-0.39059318048451924	0.43591078613329054	-0.31534532886814337	-0.9294453425660765	-0.145455861886792	0.7032144604259043	-1.002640112448479	-0.27272479325375376	-0.11355691951411653	-0.48343061237515544	-0.11964151927162654	-0.19564430926073736	0.4221198595462855	-0.5596539942658676	0.47039456775535077	0.1471395259374999	-0.02857093730969725	-0.93400330846628	-1.2024176211195525	-0.37397760831737986	-0.08593068493191622	-0.8275888585791439	0.7363572867490815	-0.6435489853156984	-0.5275431912793481	-0.4967503053606916	1.6170241414086015
0.3017757793200687	0.6364763753028979	-0.9235352234186193	0.0724119956454982	0.34053885092493363	-1.188450774492993	-0.38992444279559957	0.4641490289727003	-0.3642422994422862	-0.5765278120109104	-0.061855823417473685	0.26982729640368747	-1.2179686070725173	1.4026693908986498	0.39160198642994704	1.3415686480485234	-1.4298442511343734	0.13764845340537932	-0.1470026233562162	1.0411975147081338	0.44260224059415687	0.5613859643932056	-0.7198106058213083	-0.4208305849447308	0.3857931671018631	-0.3303938543535506	-0.9124743365860306	-0.20909517232410924	0.6770140386836887	-0.9513228758519819	-0.2767550146631565	-0.08531735157089984	-0.5040124255204959	-0.21268674807050095	-0.15769827460027014	0.38505320389649844	-0.5874292201779246	0.48515204172119464	0.22346891004786937	0.00573400994434593	-0.904883740506827	-1.249098769725768	-0.3765918578426523	-0.06024668946113439	-0.7957943960917567	0.7041771736873598	-0.6038772457344705	-0.5012626451635023	-0.5297802996060479	1.6406329965178768
0.2818457152206405	0.581919707864546	-1.0135828122974662	0.060210867598363894	0.384383702096416	-1.2175832392876158	-0.39280181545070136	0.4300046092096757	-0.3992417598325605	-0.5930720371161909	-0.00922428561489635	0.25629620316724533	-1.2642138736092634	1.4061062589214461	0.3534284973196574	1.3058672015970176	-1.4591232478872826	0.1337515054534532	-0.17413532828209058	1.039429158783457	0.4610677078872487	0.5756403138780847	-0.6868360265824643	-0.4342105630211342	0.36073892398485996	-0.3115114024797243	-0.8932125417133572	-0.2577119218665628	0.6393720050497014	-0.9320457099667058	-0.2610258831966213	-0.08710121385825893	-0.5420317813473587	-0.29639999537060435	-0.11836986533545486	0.3421148124543047	-0.6015602020195399	0.47468327390799614	0.2926142597725105	0.052008150039786205	-0.8898495214995407	-1.2830489665349423	-0.43452916131833563	-0.0796857518753821	-0.7537468599425101	0.7030262624615151	-0.6060388355283715	-0.4841118039743041	-0.5502815785903855	1.6566497094140211
0.27945775200950307	0.5382662521444704	-1.0458698941769813	0.04017604443562743	0.3897049644260067	-1.2153498223299994	-0.35962896347038076	0.41259198731717583	-0.43785947420484606	-0.61040889360024	0.02679758041492485	0.19113143521444684	-1.3274124289576186	1.427658890462695	0.3319623502646868	1.2746850114930948	-1.457638398771293	0.19983476733779443	-0.18962282314693235	1.0315067908393023	0.46314459753751996	0.5589097023247913	-0.6653591851283149	-0.40644111252269155	0.25449861284629466	-0.31377852422223407	-0.8765514190991974	-0.3203836776887987	0.5641042016223693	-0.8800645519253336	-0.21968335709902548	-0.08198143958400483	-0.5389765463712379	-0.3924704498498136	-0.08021817711346294	0.30784011404289574	-0.6040646205764986	0.5146892126799596	0.35443393958534875	0.11911614916967599	-0.8817805308535556	-1.3128672138665787	-0.3995122404740715	-0.04716544911174153	-0.7196264481326711	0.7011867068889527	-0.6126352605366419	-0.4821102934955417	-0.5704420237057264	1.6644988687123223
0.28646175078518665	0.5326840756576257	-1.0905911574548977	0.021690913027784767	0.36763996000617005	-1.2321784015650261	-0.2934284064506741	0.4120450182170874	-0.5025444047235589	-0.6090078403882296	0.07869334148383741	0.13449823895817295	-1.319996123023744	1.4211587237346142	0.2960358045325492	1.2796259067377591	-1.4387798416812514	0.21656190246252568	-0.20116808377591014	1.0638884599805345	0.4288467184636793	0.5641644218141135	-0.6782397802171667	-0.39213700673659224	0.22364894323342172	-0.3353623162265861	-0.873218780488461	-0.3046958091125199	0.56910032836118	-0.8587646878253976	-0.1900235629051246	-0.07755214299079582	-0.5438527870881137	-0.4176145060279447	-0.04967421241610305	0.31374282361698885	-0.6021744990315572	0.5744544440518232	0.39052733272762596	0.18290400101885243	-0.8777346722017567	-1.342807479297163	-0.4343181933849027	-0.004361350107351553	-0.6753198220079649	0.6893506987463525	-0.6052254339491646	-0.5109023810716146	-0.571920311642241	1.6438180355349634
0.32074916721108104	0.45106008228806826	-1.136954570448405	0.0023828814607194495	0.33756827967081093	-1.2429960315298967	-0.2318743770215609	0.38355775221391814	-0.5429148233050849	-0.6082442690934649	0.110781110708847	0.0989976869176858	-1.313667145605389	1.3741201499645723	0.2864197204404049	1.28653204645946	-1.5005665438802875	0.22407608449076463	-0.20123258419638593	1.082917805963859	0.40819021178551285	0.5682578044566163	-0.6896878315601248	-0.3657600712572074	0.165993284679244	-0.34478041254016834	-0.8287744526747444	-0.29984988197515	0.5656342537073987	-0.8582333984358357	-0.16911721023566226	-0.058650067042766985	-0.50842187416645	-0.44004856616525634	-0.028996282431918118	0.2812819539037035	-0.6056668121587302	0.570753097734383	0.43225486359198806	0.2179967177157514	-0.8901215565951812	-1.351512429039167	-0.433869964778558	0.07060046157436549	-0.6346230342008048	0.6733853059001269	-0.5655495986259942	-0.5155102524253186	-0.5816093446591131	1.5951201480306003
0.33926824050722654	0.3285740958870703	-1.1044666902716367	-0.012005926000785936	0.31857711682479306	-1.257994243184721	-0.22708708930408056	0.36010354504626274	-0.6020293915251597	-0.6387930736014523	0.16064597630687777	0.003660360546476127	-1.3433685349261353	1.3540871986089722	0.3123347529017432	1.287722730950512	-1.5018805217942917	0.2305185207219163	-0.22616697845009098	1.0910631507600201	0.38297763965361536	0.5375469500099449	-0.6826712204860581	-0.3371852836588681	0.1275973210003306	-0.3546213965173747	-0.8341058116929478	-0.28602841896281567	0.574099582761652	-0.759613814046382	-0.17045802971599183	-0.0804363454023527	-0.4937704620601938	-0.4684281631888167	-0.026232013965563877	0.26411710800724914	-0.6179141787686404	0.6074316096551875	0.47005889617165086	0.2737507274457093	-0.8942721889905492	-1.3639273241994214	-0.5094522005146179	0.15480855746759778	-0.6235179885896185	0.614339814721782	-0.5235058908274258	-0.5392079099616399	-0.6110301334073254	1.5962506943988468
0.3513925200562985	0.2804693304124354	-1.0651768766955358	-0.038053657658804536	0.303747461659131	-1.2773455381783545	-0.19331050793666715	0.3470918556199206	-0.6781968760235488	-0.660328381663229	0.250334335987395	-0.012237262110540085	-1.3756476612132045	1.3620897735602058	0.3131820677108065	1.2974085484313373	-1.5314455655910313	0.19287786000003065	-0.24204666733504557	1.1302585028362298	0.3347144473692387	0.5119361378786895	-0.6973464308170189	-0.3146213912514545	0.03908953581279442	-0.34304245858530324	-0.8328946182235691	-0.2861619815867055	0.5717588407738435	-0.6620512793094638	-0.1616299226463047	-0.04686798987248209	-0.46695471404420497	-0.4786796312009267	-0.004865420576500417	0.293951270131281	-0.6204679715725362	0.6077925555644215	0.46454931025876683	0.3180493820808591	-0.9338909591701737	-1.3823514619302935	-0.5520082513954857	0.23914901923324344	-0.6001303156052848	0.6068818614838245	-0.46158224068323683	-0.5160851832505196	-0.6177131348756038	1.577712035605141
0.3521527072118075	0.23152965759180016	-1.021830081467081	-0.0666274584174652	0.2889261046988892	-1.2101474946814992	-0.15391290833244692	0.34154720197055904	-0.7246788903934995	-0.6552306909497739	0.29042720239284125	-0.06372977725495459	-1.3764025239035091	1.3461795184458432	0.3204260681654193	1.2779991610935897	-1.5205195418336803	0.18481829725510787	-0.28403979718425665	1.1718743092499881	0.3776237990580145	0.4409430835416157	-0.6859765987239226	-0.33656919851907086	-0.0019369192254570025	-0.33880955744862257	-0.8070320528341923	-0.29877741328125546	0.5532430837350573	-0.5609123496078168	-0.14560593624694787	-0.0484414762500854	-0.5245453973592137	-0.47004558480422026	0.0068326430782160216	0.3438150642028022	-0.6613301379353618	0.624455018894338	0.48368621311875126	0.3677072252590602	-0.9527557969777842	-1.4037677215314592	-0.5868561474859606	0.3471704316045603	-0.5996037682928197	0.574803785123942	-0.3914309656070706	-0.5128497859202609	-0.6202142420648384	1.5806581418948615
0.3836558599531579	0.1818847620416657	-0.9899245410507842	-0.11057688790612792	0.30632367763577983	-1.2265597253548923	-0.14455177734444305	0.3191350167844256	-0.7759838260222433	-0.6704463777640216	0.3009653105228337	-0.11319882515106436	-1.3863421574514199	1.3000370161102488	0.34371689944188283	1.2529523683813923	-1.5055571185147385	0.21413427432378432	-0.27960919513059546	1.2321890965064948	0.38956146588503193	0.35999779587425845	-0.6987809423427837	-0.29433421347429134	-0.03834891727798269	-0.35031886342007107	-0.7670404441103532	-0.32596524243085334	0.4942616401138684	-0.4445530984215633	-0.16332273759745736	-0.03914140152036414	-0.5728475152990703	-0.469523011415104	0.020167914840389427	0.3983164072560599	-0.7060357466972383	0.6317052299747636	0.43985153544681677	0.39603369766824725	-0.9473618751718998	-1.3505166423097057	-0.6089508128942387	0.4281015361140289	-0.5793655267428491	0.5580582089254844	-0.32589790866835006	-0.4983440594656378	-0.6232781116068895	1.6008726178451838
0.398010837845167	0.13647658222228443	-0.9159131833402425	-0.13336657220588255	0.3302337321448845	-1.26035984627856	-0.10559611387802077	0.2983225199209482	-0.8687922151080947	-0.6492238579434738	0.30851544460580416	-0.15387820499725707	-1.4214748235359296	1.2385668086234531	0.3531736183790257	1.2569350319676003	-1.4207188097045278	0.2031100512011709	-0.29058160812276196	1.2875774411203909	0.40050449009778477	0.24975383751556776	-0.7269192106043333	-0.28475101815825105	-0.06105918899046083	-0.37860074764906543	-0.7331955835432372	-0.32874534708051606	0.47479319733284964	-0.34433194527588584	-0.1325453516857331	-0.012701545323290198	-0.5668979556911696	-0.4684023844259433	0.036848472251054976	0.43926989712604475	-0.729387676377956	0.6475278350871922	0.3904892054534468	0.3999882085156119	-0.9675493958926087	-1.3796605164408162	-0.623749243097284	0.5193533445016543	-0.5985648777389997	0.5491651361877858	-0.23987692431441499	-0.49885024665395983	-0.6301169359530411	1.6458100549477492
0.4083062506685395	0.08502781004637869	-0.8215858294445907	-0.1297689020348218	0.34435834891565886	-1.295277788562411	-0.07883509063122905	0.28967146975988656	-0.9009946319361879	-0.6175218497295021	0.3470112972822144	-0.21533267282377722	-1.4083049700593626	1.1530348382716373	0.3437249730070041	1.2372063613322337	-1.4118786582942018	0.18446058246628685	-0.3418949962913663	1.3639981175164742	0.41241626180080865	0.19215737896482987	-0.7580125922867562	-0.2572354091910148	-0.1004987642789799	-0.39856623130557595	-0.7408171945049172	-0.3584809789429904	0.4824691045836248	-0.2805733213466994	-0.04021359164361521	0.01256845547945945	-0.5478926045219408	-0.47382727756740034	0.02827883938673842	0.503800017455202	-0.7023824210922214	0.6167848364460247	0.38741931153805964	0.4378969152519357	-1.008487253807856	-1.3270439313335913	-0.6104094339176782	0.5902909096476231	-0.5780313352934686	0.5078595620973531	-0.23045052862283527	-0.5416051731700238	-0.5987995374880224	1.6460347393932075
0.4179524059875052	0.06289851990701593	-0.699298233908192	-0.15469255414624183	0.3272607857411497	-1.2802276703073978	-0.06471285129990222	0.28159889820852874	-0.9491524301819757	-0.6356494976614886	0.3591233718556547	-0.2950092089303344	-1.3812312197736047	1.1220394430232434	0.2650521176831887	1.2328499916410678	-1.4074484438705668	0.16746357865827483	-0.3514395377801697	1.4002966930690777	0.37245642388745503	0.10752632007251588	-0.7950196444257003	-0.23660694554022216	-0.11679021634912193	-0.41144763082952557	-0.7266573903546936	-0.39172641061633046	0.46392770071921	-0.2344961500621244	0.04622747737255185	0.047412350366774624	-0.4852080707080777	-0.49433634414436023	0.0243784165188508	0.5672099321802551	-0.7363679741930661	0.6096475470793654	0.3319841039692139	0.45255483450726725	-1.0158356253686798	-1.318388384041405	-0.5833723595050829	0.6473968231521929	-0.5940894516064144	0.44226642601271393	-0.1618307691319482	-0.5197499972156436	-0.6162909643515058	1.6391999481645243
0.4326259507680401	0.047233789034321474	-0.6398211805596921	-0.16727491596652344	0.3236237500460081	-1.327129980340199	-0.05241873417547919	0.25656593949027723	-0.9711922045203647	-0.6491989647616457	0.3686044518334518	-0.3269125325424758	-1.3237155978578734	1.0477055121930159	0.24673407598454639	1.2103220035273263	-1.4127568064968121	0.13234041029174784	-0.3710020433561957	1.4499809421797658	0.3553717039647206	0.03669344896091142	-0.8269744217465365	-0.23309336320702342	-0.10928185972491669	-0.4017967662338163	-0.7068134788966405	-0.41456024399806185	0.4692003127489374	-0.16542432776999375	0.11611582760430436	0.1069084820438985	-0.5149752881936228	-0.4860544324690702	-0.002381104400623074	0.6159300785577719	-0.7513694297430226	0.5997887530255255	0.27846311001329666	0.4576844707429065	-1.0149581024665548	-1.3305324585430198	-0.5310259316317164	0.7134193722434129	-0.5952860465632563	0.38913668980397426	-0.11391359863149882	-0.5238148815958372	-0.6082612773376231	1.598631253499023
0.4334861819890885	0.02498661721346144	-0.5787920823354586	-0.13066574271967563	0.3216238105655529	-1.3471492559422107	-0.07333652111041233	0.25254475290607487	-0.9596628768723245	-0.6641624728208538	0.396566412650993	-0.35615933143826745	-1.3884507076560126	1.022890359303108	0.21568770784771632	1.1816381723530072	-1.3893715684564447	0.11184008220282071	-0.40820043219257157	1.4590808931362864	0.3809353733044912	-0.04850169250277003	-0.8198003882828111	-0.19121267228515926	-0.1273569570640442	-0.35556723064917206	-0.6512415169893563	-0.45419240164589547	0.48247786203627807	-0.11216294552821224	0.1980928748092917	0.17785573366742272	-0.5551818768437354	-0.5190665711006731	-0.01455350049942129	0.6781455776548546	-0.7830155092268976	0.6026750261131283	0.24932420843601855	0.4393024236359622	-1.029894352887636	-1.3163896680596177	-0.4662337353634721	0.7777752273917352	-0.5812478112505979	0.33824648669393265	-0.048993625915481745	-0.5007489927087412	-0.5857953418621781	1.579316063341378
0.42277927108468843	0.01315093143892734	-0.4951823881874776	-0.10241693198614825	0.3388424174609594	-1.3445669179415902	-0.12678437855953756	0.2610886609982078	-0.9728908300827325	-0.6794966728268472	0.40023990248607966	-0.4122433137307496	-1.368184994647796	0.9825669932445141	0.17004638161503238	1.1698573100908116	-1.3570525783568148	0.09585627443437969	-0.4178524219428019	1.5107088820408177	0.32014641084847895	-0.08752297837819259	-0.8162667475799419	-0.17233693472306413	-0.11298077337305974	-0.33390366890456663	-0.678468479271939	-0.47917275767439016	0.4365525292567634	-0.036783047447990616	0.3133606007656101	0.2020888719985281	-0.5890803269601166	-0.5364265629936418	-0.044811824121924686	0.7528639546224851	-0.803029229140766	0.6352280631053656	0.22470237417626987	0.4751990186143186	-1.0473378116005014	-1.2930270709776752	-0.44524524306610297	0.8029142966868609	-0.5562604102037698	0.3063061267398579	0.006154900813611275	-0.46313393723903734	-0.5344981592911302	1.607750153919587
0.41801097414367155	0.0416725287406054	-0.4446490391892478	-0.08353490798092078	0.35854371193713025	-1.3677487909147716	-0.13683489973367774	0.29829281430531984	-0.9414423524544709	-0.7146745268425729	0.35110103386857333	-0.4250521044806622	-1.324178882224385	0.9503272086513197	0.11604277255189295	1.1698318590507464	-1.3244226675573696	0.09248934133820727	-0.403554828737324	1.5458755057756506	0.2722145705566063	-0.11625660745229187	-0.8585887731497361	-0.14498347719658156	-0.16427290570122827	-0.31227067355591615	-0.636450115024374	-0.48862208554749653	0.36311190577234637	-0.0022999918292253285	0.4097100151166245	0.2555575343175974	-0.6004731280241291	-0.5741117471610447	-0.07569992021241466	0.8049976514084565	-0.8188497769579064	0.6547726105852878	0.1904042831390697	0.46837266072330375	-1.086055091028165	-1.3201763955986696	-0.35204004828765884	0.7918733868567573	-0.5428664831029455	0.32168992568175886	0.02968262586992043	-0.3781089988961944	-0.4916508384476856	1.629231082927116
0.4065382835850361	0.04336776351603474	-0.40657460312287164	-0.10239364377985798	0.3563109442879698	-1.3850831017178304	-0.15009567256008455	0.30479279823429145	-0.8800532755976114	-0.7078786882035529	0.3452998040581722	-0.50912967435018	-1.2720880980958147	0.8907383976571636	0.0582013533555105	1.1724053833853427	-1.3007175326717655	0.10331255691718126	-0.38796927225761246	1.5521536205195512	0.25644513911990297	-0.1590320840130675	-0.872940283691961	-0.11558889888802844	-0.14521703897218616	-0.3302437999093134	-0.6802282709585165	-0.4826445659339854	0.343629701280015	0.04668679098236469	0.437566080417895	0.2846537198981242	-0.6085079429121293	-0.5960002726638468	-0.12549433063318946	0.8639816745350186	-0.7771737343019927	0.6886424160763437	0.15627308105966015	0.48055266923510026	-1.0548082351566421	-1.3445937052237111	-0.27519889114467316	0.7580657869821638	-0.5117808081210583	0.27523005634397196	0.05593432490268252	-0.33227963461904786	-0.41345876833163686	1.6179804203289074
0.3808561090658858	0.02542545645457466	-0.37765674674600996	-0.04459596808047396	0.35360348541855785	-1.4362093253149553	-0.15982279591580878	0.3117838979150812	-0.8369484509188801	-0.7451832857971852	0.2997813401769497	-0.5306007534410428	-1.1876809489321603	0.8512536156794791	0.05792530763327863	1.1839177371748497	-1.2389783775476082	0.09930853866484239	-0.3239776709524038	1.5561250646441533	0.24143388973289887	-0.16617150351464174	-0.8782031109562372	-0.07253883410664777	-0.1336139792935674	-0.33649908004198215	-0.7540592342454666	-0.4642540631297072	0.3246397907332756	0.11422635102397667	0.4733960876474354	0.3212527998146396	-0.5644306998008107	-0.6169344063999921	-0.15953569586841496	0.8915369344151172	-0.7935736034305056	0.6994501920209183	0.09522295349652683	0.5117876367029573	-1.034974839417262	-1.3168836925577965	-0.1164825251369499	0.7695664972113176	-0.5038662212707987	0.26681655780448926	0.07967469558996208	-0.2812091969610111	-0.3831596009032287	1.5994419259384542
0.33293574529396686	-0.06866276325862979	-0.38092800540216676	-0.028634957245099645	0.32987133765961363	-1.4514073570867874	-0.14008699121455265	0.3775376750710393	-0.755683345260906	-0.7397895826824287	0.30683256713903584	-0.4828935594539132	-1.1176168347819524	0.8317845787485563	0.06735049286317231	1.186197301996692	-1.1917493069529363	0.11019946831120456	-0.283119538746102	1.5233945895528351	0.2620421455381524	-0.1463783877206066	-0.8543477155833384	-0.04162554269394908	-0.10345901915367428	-0.31254506435601015	-0.8031299204935378	-0.38785708044767053	0.3729721719278328	0.16062053368542234	0.5364306859300269	0.40191519954820654	-0.4942089139565842	-0.6089826989791797	-0.2305370531588559	0.9458484210843581	-0.7432979624360417	0.6904656339977855	0.09185296066083906	0.5111095126917045	-1.0292481924959742	-1.329887250644194	-0.019412040987974687	0.7955433896764783	-0.4860569848076806	0.27906356803720184	0.08074155426885536	-0.24385168148240619	-0.3118796342386957	1.58073173975102
0.3053258582446874	-0.10216400723560744	-0.41539704604828864	-0.01001187569045547	0.28972409992959436	-1.41901918552447	-0.11830103491151456	0.4216399863508907	-0.6535371220796711	-0.696326087210895	0.3215950895344292	-0.5096583025430637	-1.0099685751804488	0.8539756163656008	0.06846686800551469	1.1494684818945529	-1.131278042643364	0.11891721743448921	-0.24146978186703344	1.5130693056580484	0.2722515804916081	-0.08991021842442218	-0.7815929904227195	0.017206026235933543	-0.08574505154886386	-0.26317151159921665	-0.8760461590490566	-0.3660739116159303	0.3573344891503793	0.18223033577737774	0.5704883236898893	0.4571976043753133	-0.5135523238309736	-0.6406427518143226	-0.2746593449341189	1.011385689826915	-0.7127606870789712	0.6977804698733754	0.06029132869332062	0.5748276518723102	-1.016169022439873	-1.308618007972004	0.10986303624907945	0.8425146735580779	-0.46133656365573134	0.313718769359787	0.06719954453214702	-0.22614209201265445	-0.24174703042377815	1.5460459414806358
0.27267434433033305	-0.14025721524620338	-0.4473048784795902	0.0033794689030339636	0.24636606128556612	-1.4287926004054683	-0.08168311880225368	0.4597314159785573	-0.5568252577613728	-0.6789549755440265	0.36685967900761646	-0.46282825445046133	-0.914732784432705	0.9355322576883598	0.122742029676384	1.1369243853592013	-1.0374542878279738	0.1558014177428985	-0.14186403741894088	1.4928232586047385	0.31223912232560963	-0.05231043033213314	-0.7155281264886327	0.09381110943858044	-0.09283770121775732	-0.1689911336815783	-0.9119758111523584	-0.24929107175082596	0.33114157379615294	0.21175069581561679	0.564523479347344	0.5191376199745016	-0.48247035512787145	-0.651069765033166	-0.3446069618833296	1.0611353486892257	-0.7256375207197989	0.7448535636810028	-0.028830956648913674	0.6292350235037022	-0.9862144745117545	-1.321011475563663	0.277264901994837	0.9180586250664355	-0.4634203357442847	0.3451579252157167	0.06427501146831908	-0.16209038679142695	-0.19808715415432449	1.5397783414740256
0.26731327626947143	-0.20219467246869263	-0.49886904146726047	0.03020853682582249	0.2154517320600307	-1.4478991813452695	0.01537617974942287	0.4904273630432325	-0.4389571399009018	-0.6373600921779665	0.41154601562806814	-0.38459981029448503	-0.8205391420479902	0.9410331757323409	0.22832635920896335	1.1209631897662913	-0.908297883197679	0.17342523212940925	-0.03197530032664593	1.492363807797595	0.38490708793336587	0.019819330297332717	-0.6329417827598698	0.16690635921320504	-0.09941792096746654	-0.07880108846473906	-0.963518925269798	-0.1253472936715131	0.32226589553185103	0.2808606374166065	0.5782177034792061	0.560151173249392	-0.5406770777373718	-0.6511073093837394	-0.37110932571170846	1.1028041327127296	-0.715825618035478	0.7472352890074401	-0.04643509308007634	0.6657961691544154	-0.9816073829762042	-1.2869243803995718	0.40930067305588247	1.0243201593607403	-0.4662110980440645	0.4373495667883892	0.030894108024618207	-0.08943333555409963	-0.12866088737131015	1.539216082349537
0.26640691414312756	-0.2774099041820964	-0.528275697706042	0.02513553901858077	0.17291013521865367	-1.4091227685482113	0.07380547681518239	0.5661104463586006	-0.3285057558175159	-0.5917049143933238	0.4190630033334332	-0.2701459248863429	-0.7379156967193591	0.9898965676921424	0.31830717855058077	1.1167870982755876	-0.7785700333577057	0.18185523173723278	0.13254691852903921	1.5013656693418302	0.46316902606963184	0.07084869407086787	-0.5210367488196013	0.25333428762446825	-0.09963154582941157	0.015797765471746206	-1.0420867811591017	-0.015962010143833843	0.311178960472545	0.3510941243335094	0.5809405752557053	0.5909571049431089	-0.5403989571651409	-0.6549288422837949	-0.41413039702895504	1.1360013275655452	-0.6870452520681729	0.7504412261034916	-0.03877381942318377	0.7252598809914067	-0.9811425950082038	-1.2183258051711459	0.46221009108323974	1.073491740858571	-0.4788834605110043	0.5119178876509498	0.04559891623061142	0.007828555205462561	-0.02245555203356685	1.528596728241983
0.2818717481028093	-0.2930120341439385	-0.5238250886570409	-0.000754281845328566	0.173281039598259	-1.3817554041143019	0.14870358136756995	0.6034708872443629	-0.21680342142187162	-0.5728207301962198	0.4656270325980306	-0.19236102907240676	-0.6410090988596802	0.9839674758292606	0.4502326258689763	1.1023119040752862	-0.7046667244502678	0.1865709255125689	0.25633429012845393	1.4850553618670508	0.4920250035271906	0.1357789199472767	-0.44614609699829477	0.3511481785494412	-0.12079015160064466	0.06061872590259021	-1.1393701362146453	0.08622446661259778	0.27307278184792294	0.3924923026892759	0.5556615662470359	0.6417813021678368	-0.4924385693001594	-0.6336325662273808	-0.4455599291820942	1.1832657013912193	-0.645410104287695	0.7177480472266948	-0.05615437896061315	0.7915851328138326	-0.9841257363181626	-1.1683376684783269	0.5445322201775236	1.0840250881706563	-0.448191561811852	0.553060019464549	-0.005093972335760655	0.09845618771179118	0.06343364766335031	1.5154547158227716
0.305557121411729	-0.27822382150069985	-0.5910593235367025	-0.026050554670576716	0.11950011624442598	-1.3853733260735577	0.26497113485370527	0.6485636710539084	-0.12038124856473757	-0.5279686281035902	0.5076000415755771	-0.10568166983076122	-0.6267710191648465	1.0107965909076606	0.5578068493371486	1.052050129694461	-0.610710425492376	0.23207086525673182	0.3970506098919301	1.4419034752569064	0.6241913307349389	0.16978428311265673	-0.35851771090675244	0.415374738200581	-0.12176741320173881	0.12031782329352562	-1.1734526650372714	0.17132194273763335	0.2611845398708237	0.46054458570308415	0.4911844398111939	0.7306541206384958	-0.490745603373521	-0.6620211688215175	-0.466155732349525	1.2122557365252276	-0.6289602464650355	0.6887971003886534	-0.09139678436822488	0.8194582557038874	-0.9497082463513644	-1.1337446446112813	0.6468517930961263	1.1063178771905213	-0.4610931936719952	0.6115380628517495	-0.06115957126139422	0.14177480034921955	0.11096774302773463	1.4891770479101227
0.32929706990021457	-0.28632338787624906	-0.6443239245525729	-0.04582362084203447	0.1044975959117748	-1.3780922115506788	0.37387610492600104	0.6645181777418429	-0.06538058256997667	-0.45465214667177206	0.5521067999738362	-0.0087133862454721	-0.5419284342084837	1.0391991716689581	0.6911456385845193	1.0070324572822762	-0.5373023943341358	0.2828312047445308	0.5542700177262277	1.416488900891466	0.7199600250511373	0.18145316341217305	-0.23263863579796268	0.5023922474437214	-0.0623286373765944	0.19333909754177342	-1.2378606257680205	0.24612635056674986	0.30963389561153826	0.504985975847267	0.45955930487265784	0.8113928600314566	-0.48368639294900734	-0.6074566872875033	-0.4511301304511071	1.2404964525466546	-0.5995704512730564	0.6871981200472932	-0.13392076067172023	0.9120962936702199	-0.9377692611517527	-1.0977933509793634	0.7596910284782424	1.144741601859549	-0.45007572530906864	0.6427365081738704	-0.07590606664039441	0.22190367061047106	0.16190814767880518	1.4408545478329282
0.3217312750236899	-0.28243701574346625	-0.6673493887334075	-0.0567320840028125	0.09308561592124362	-1.345218652496152	0.47009219177960204	0.6739730373274831	-0.026474812179475893	-0.4232023172128397	0.5491394432431274	0.09137007063132845	-0.48453516357981713	1.0859570861489896	0.7815964213219257	0.9620392602869545	-0.4015717202074424	0.3303784537677449	0.6564263657528291	1.3802644809345497	0.8029369202811141	0.2320264726690175	-0.11563470049554983	0.5939998303662721	-0.024687710865131593	0.2778272224330085	-1.245778942089308	0.2931686828490131	0.2936208934346495	0.5444625391396616	0.4510128811418438	0.878792512472172	-0.49695619927690915	-0.5805208565740441	-0.44554540275099397	1.2854892873797905	-0.5655816484291889	0.6473123451498102	-0.13576107470747079	0.9913830525647283	-0.9153672095455707	-1.027843648508931	0.9001756395813132	1.1627791820970232	-0.3951546059830457	0.66393318692749	-0.12680669780590165	0.2508199940273205	0.18195159328335395	1.4287802249383195
0.334042641294705	-0.2788925701021914	-0.6923256876540383	-0.0835325829255643	0.09336606139421438	-1.3100875053048138	0.5513472144178493	0.6888107764515007	0.05068947479678172	-0.32093033561061346	0.6229903010404075	0.15824819889866432	-0.4972648056893628	1.1284909755411352	0.8561096354854556	0.9088342852145855	-0.32327722093895106	0.4010404968462005	0.7789023336813009	1.393931474927068	0.8235117866778578	0.2674174653021294	-0.014215965486418425	0.6569489302532372	-0.026307927677918064	0.3650134777581102	-1.2321822087560652	0.347372140114502	0.2934082124416364	0.5724552648306945	0.4493707800089397	0.9509535019663723	-0.5197457972804639	-0.5228502395930226	-0.44536953117755484	1.3225957430877728	-0.4783713808124557	0.6702583997594086	-0.14833484732450325	1.0061340143435262	-0.8510744367540406	-0.9355048153020638	0.9586319805148265	1.1474785632848772	-0.3198590428791618	0.6873457577184132	-0.1755963343155825	0.33646871505646575	0.25646715230132927	1.4569198692908092
0.36002528607594697	-0.1941783489555592	-0.6905584156538371	-0.10725508978913205	0.09856336292967638	-1.2773921583402266	0.6201981193901701	0.6260972343174857	0.08376979740029691	-0.26165994025642003	0.6564745541480592	0.1517783851846707	-0.4392202218457796	1.1612271522962634	0.8920140081655573	0.8767511282923532	-0.2638592478140239	0.4323634209724034	0.8867942321465229	1.4175035377721437	0.8559479593509707	0.23291676058821564	0.05554060106865456	0.7112440980822738	0.035244147149800696	0.4569634991402728	-1.2059994351056897	0.34190178493373796	0.2581569633820493	0.6376498175493531	0.423697270095834	0.9997002228291493	-0.5668938198327388	-0.5078901054197095	-0.3936026749895203	1.3210080720843016	-0.37834463192532064	0.6927181308634662	-0.1361251648817523	1.0633184911130737	-0.7751921813731875	-0.8402189176399771	1.0410570206434644	1.152925004916328	-0.2690726916183037	0.6897219364918852	-0.16509007664858405	0.35063651534375756	0.2679079574053202	1.4347122779060169
0.3639111523676181	-0.08902195067559907	-0.6949477725777228	-0.12957063223324636	0.13185577154234507	-1.2677762086203594	0.6766114159656607	0.611240573019195	0.09972054506296707	-0.25007865798904805	0.6875816536373139	0.21083193995168653	-0.4476747590985841	1.1224152546657105	0.9423637849232567	0.8369986822120641	-0.2484427180538557	0.5204899764779475	0.9837991413471843	1.405378901698397	0.8479295295621118	0.2115144109619811	0.1008344317520756	0.7516657873776177	0.07047510250433776	0.5428670012212858	-1.1654047596787538	0.364049629381924	0.24866388470567663	0.67340037063442	0.43161443736371297	1.0980321465343184	-0.5110942177320329	-0.4226018798006099	-0.3354170672370251	1.3432465350729033	-0.2552134390393633	0.6861823317331129	-0.11375538084158757	1.1108164903127613	-0.7332664200473737	-0.7298540828309513	1.092257185238393	1.0768086760144404	-0.18877993151506156	0.7058966034353805	-0.17177971399325834	0.39749563004874233	0.29726001114681455	1.4490729020358777
0.38270501890207986	0.004125936905763861	-0.7393298620921886	-0.12384431740357475	0.1688353480187153	-1.225821738968771	0.7298433289555232	0.5513397656836794	0.10674215582339455	-0.1970548223937186	0.6879720454157076	0.17550111549174852	-0.48747632711718414	1.1049920362400034	0.9792270631233801	0.7941718353286947	-0.257553496463497	0.6004439979568332	1.0628485493502597	1.4107181045879043	0.8395102753233065	0.1762079836084974	0.1395306261320569	0.7893020401270554	0.16699503806964283	0.5810514974040151	-1.1032584014689906	0.3422536395404652	0.23107203892183198	0.7846912760790122	0.41499880035660847	1.1733160894420496	-0.5256667494737516	-0.3558254048560463	-0.24366017332551554	1.3872532717289814	-0.17955443761527085	0.7029806053853823	-0.07284464701916979	1.113289552659642	-0.6704367132894106	-0.6039554512105184	1.0996040026662413	0.96498285486048	-0.1221515096056828	0.7317291509977727	-0.126341333950739	0.43742983255324663	0.3494892633500322	1.4422167383843347
0.37486907842057493	0.086707618733836	-0.7674724522973412	-0.12834762487581047	0.20127290599221714	-1.1884864974815776	0.7494034724146879	0.5007155767407785	0.10442675020991346	-0.14712169719633683	0.699337365981551	0.17370697853270636	-0.46560425042119025	1.0693680075565322	1.0352153651080604	0.7526426097230514	-0.2592285749746089	0.6551830219621846	1.101478663983417	1.4157697093205908	0.8425126822238111	0.14511774754142887	0.20899138617806146	0.8166225705225332	0.21779080521043898	0.6175713629687436	-1.0534695184291254	0.3341184959120319	0.2276960409239149	0.8445696466549599	0.3897727004318454	1.2546745540759445	-0.5164766302549368	-0.2860347696674451	-0.18454785458514072	1.4085272931622772	-0.06424427018059867	0.752980567470316	-0.06710016872139024	1.1470920529130981	-0.6206309692134347	-0.45782538549021384	1.1532046755950116	0.9065600629325818	-0.08269487663295007	0.7130299948695319	-0.08399852296632955	0.41833565847891413	0.3783626149607606	1.42089582854284
0.3546360499825521	0.18475633491023785	-0.7768071773711597	-0.09680448368331306	0.24191755847724802	-1.1463435027035929	0.7797696596351529	0.43397086298281395	0.10398000171080839	-0.14432998096994915	0.7285986867557831	0.09320737169077148	-0.4788119865434317	1.0288201564882935	1.016250736150579	0.7295039239029448	-0.2561925289689471	0.7225835767146831	1.0874768288035355	1.4166427050899286	0.8133326368467617	0.09782341610170417	0.23204747920636767	0.8563467466509517	0.3222333144598603	0.5970954790216041	-0.9845922750923188	0.33807285153686073	0.1979738721503355	0.9107973787880184	0.3602751172808164	1.306560436989419	-0.5204131403080576	-0.21779097863432423	-0.09983019716464962	1.449858233886467	0.014619551348195902	0.7692101386992268	-0.10239246462960565	1.1650984442927517	-0.5628914602442548	-0.3410359704059577	1.2127035173886644	0.8421965274435212	-0.030111438059276262	0.6742798988461413	-0.0871620959357655	0.4269920912556294	0.3898191258814341	1.430526023079533
0.32453509282021165	0.20218486094935395	-0.789943535349008	-0.09370688867764622	0.28528990729184783	-1.1116557455806126	0.8208036823893854	0.3702205383933807	0.046296675033771204	-0.11750817282211382	0.7235727119478434	0.05107925171228964	-0.47042017565435856	0.9729091472932021	1.00208094486491	0.6983773019031643	-0.23134006966444004	0.7470523454138756	1.1391431863463048	1.4371096494997049	0.8445626843562486	0.0555430328658265	0.2473366073402989	0.8632413220264489	0.44680482811537925	0.6489458101864176	-0.9112153978711808	0.35060746691113687	0.16035811087430857	0.9863393752710884	0.3607546767756455	1.353799235782511	-0.5389637570244011	-0.18474223003294554	-0.04251469298926693	1.454862357285707	0.09145945203842602	0.8071979128384903	-0.10323490469109095	1.1476360723360561	-0.4872151922688448	-0.22334107388966587	1.2885567561466331	0.7987283189759065	-0.003907486642818482	0.6693755541448506	-0.029030464296482983	0.38959128191209663	0.41512446124926494	1.4465626287692623
0.2986585429243051	0.24937112813974052	-0.8244442887889397	-0.06792324847944274	0.35233483460505544	-1.0628489984103635	0.8229158154283607	0.30802399527013846	0.03763275246321166	-0.12461761143655288	0.6993719493841081	0.001415269169213329	-0.47605106069278336	0.8997061259840017	0.9727364082003114	0.6867566963565797	-0.23928329866920423	0.766038844832569	1.1678894505713993	1.4589796648628082	0.8343909408141558	0.02961133527057592	0.232922718176172	0.9152527290902048	0.5132394971882439	0.662400741538091	-0.873485983222477	0.3668065815064868	0.13190452167081912	0.9970127817516715	0.3608653945218836	1.3632638712238632	-0.5468881254037578	-0.10539367414972398	0.017732738544233597	1.4877804223470663	0.2103556016638742	0.8480592294983837	-0.055381425085867034	1.1414992943543216	-0.43014745933083914	-0.11850467082037927	1.3858347588720288	0.769226810141096	0.052991364409593664	0.6132333473316998	0.011251933076809106	0.3878546713814718	0.4256864247926429	1.4764193554948142
0.26616689225797696	0.3019970294902227	-0.8103398508530197	-0.05514868365182781	0.39110087499367274	-1.02886996040403	0.8578582515915686	0.24961495586685256	0.099455047254506	-0.13132480870202032	0.7331328048465043	-0.08829277911939837	-0.49227706709719976	0.8198646107383032	0.943728223279155	0.6867383291893326	-0.2366669469424453	0.7517102561912232	1.18895025371965	1.453342270159954	0.8644827663641461	0.010659911977545233	0.21384607621934887	0.9377681567355216	0.5795941060782889	0.654001510084079	-0.831001633569867	0.3643570830713575	0.035265406107333086	1.0532204942796413	0.37711306470511596	1.379656088452329	-0.5588695800166006	-0.07969725516972129	0.06685298795411251	1.5559131168919023	0.2574773534001735	0.8618391966516457	-0.034157029251882416	1.0819275387397167	-0.34094892337943483	0.029435869691599437	1.4375706067329481	0.7051406069558862	0.10026968045766016	0.535071165909172	0.022021043420779957	0.3432578951398744	0.47351398951818596	1.4787648419010648
0.24414941190312228	0.34620255457407334	-0.8296402472862188	-0.0525502224935957	0.383755354361212	-1.005864234899232	0.8620305362815536	0.19561516480615526	0.15198682131495295	-0.11989321021929156	0.7197843399513848	-0.13387435722240507	-0.5004393177387851	0.7267203511843052	0.9688814154143437	0.6648791519901056	-0.27264744734943547	0.7700094446376633	1.2425913152330017	1.4819965416343495	0.847520202692389	-0.00590185108880401	0.25290144945913534	0.9414459546656969	0.6291235614548482	0.658503188427959	-0.7687821956705863	0.38560725184888456	0.009485342092484996	1.114791703172341	0.4026987798996169	1.4119963959886643	-0.5628775449776633	-0.029527728843287533	0.1227719516508036	1.572161358304206	0.2973345230787662	0.925310803179024	-0.02756950615927643	1.0378131014600656	-0.3016827373907923	0.17684831587133282	1.4382617927724246	0.651583190880449	0.09561523292269458	0.5292987132755295	0.05699767620345292	0.32879797827476354	0.5146005383121427	1.5057127270741917
0.2093836539985007	0.3666098661116442	-0.8266654518794325	-0.07307330728134795	0.4012093169909542	-0.9847452210004723	0.8509540194906737	0.14087300774687045	0.18427433569119822	-0.15130160876516416	0.6988926067591725	-0.22804525660352723	-0.5365045622678135	0.6036305993887745	0.9563044975742265	0.651979266882002	-0.29999689727587125	0.7471314320585744	1.2378466013755594	1.4531618641128794	0.8679285620241478	-0.039809876740194025	0.23868665042342974	0.9810154229626761	0.7102299070032145	0.6495732090972036	-0.730554826665486	0.38132423741817556	-0.00010844728940234382	1.1364801284700896	0.3993493029472093	1.4522175333368068	-0.588737349764854	-0.04571847634988426	0.18066935436928477	1.5798003706831383	0.3627926084625538	0.91713194213827	-0.047841505129161896	1.0245112293418226	-0.29532065569064414	0.29359499486044555	1.4645792599462024	0.5901001431842657	0.09557002824853071	0.5143318875904574	0.044949262231851264	0.28428369439742124	0.5288287994080643	1.4822792354345435
0.16512526943675054	0.3842047302070597	-0.8332395831918055	-0.06313637838542183	0.4149985719507462	-0.9970896939984668	0.8522644032998329	0.11993080903444768	0.20491707105010498	-0.17325690809686806	0.6501423585872212	-0.2860313521245585	-0.5851824741647851	0.4842047257664004	0.9602191177339012	0.623774593955311	-0.2973760250325027	0.7381428021294325	1.2284983404345944	1.4096517549690692	0.8281105288798493	-0.06264927197549085	0.2352559752781315	0.9985958912026328	0.7183320627462957	0.6229502833714956	-0.6743511759351131	0.40819451368539433	-0.022768356030282492	1.089509954526696	0.40764226363826356	1.4710247975943413	-0.5625592747643724	-0.005663157073695646	0.22513721976470408	1.6327623610623418	0.37145651894244125	0.9525434668312729	-0.08815582069435604	0.9997235978496443	-0.29884949358169266	0.3737123881388629	1.4710848349142656	0.5373722039085779	0.08697950625356039	0.4602143595138237	0.025881439835719867	0.2819883004831086	0.5795556755401925	1.47530634547353
0.12136678922498434	0.3358936559681764	-0.8329019061536698	-0.061641094808522666	0.41452777580650846	-0.9747837744879864	0.8191668347089804	0.05675773052094792	0.25847450225352986	-0.18198792104494443	0.6083572156736863	-0.3723794785101048	-0.5964133371539446	0.43927922004912034	0.9397171357170997	0.6260091189199184	-0.29624935656270096	0.6931080707257636	1.2699283239297485	1.372859985851496	0.8349149139089201	-0.1423748112613203	0.21204791552985833	1.0250329446674336	0.7641227693766305	0.5287663941447487	-0.6640498974839089	0.42423578568463977	-0.06140498607277216	1.132382607235046	0.4008862540366317	1.4672591258221512	-0.6557894137087747	-0.03399223834267857	0.22521574101389308	1.6895508358757982	0.33570934568988536	0.9916160067716596	-0.13489984720921924	0.9363534790783363	-0.27447598788710736	0.4811645616444703	1.5076862063209018	0.5070736917147035	0.05852975394657691	0.40702815782247714	0.016560206195344325	0.27245896978108547	0.5808040673791428	1.4707841600005434
0.08427211023196017	0.3309257700368705	-0.8528858219665926	-0.07992186138100937	0.39690405983680893	-0.9578995511841878	0.7824768427732114	0.012090209105128518	0.28492423215147195	-0.2396592054563194	0.5539844327419423	-0.4153605275943046	-0.5769017946460474	0.31823407469126175	0.8756055869336474	0.6185012317742753	-0.2637548000881523	0.6212501710860694	1.2884158224978444	1.3106310033321262	0.832798939584998	-0.1704238564716658	0.20273987399081964	1.0370939856348036	0.7884963498590458	0.4331611449977058	-0.656586986849228	0.420808710882295	-0.06288124237721592	1.0810889973028264	0.38349837665723807	1.4922533802495281	-0.7209513712618738	-0.029635529328260836	0.2452014020256345	1.7171663974160167	0.332779866207277	0.9924283701339224	-0.1768703296931903	0.8845478450465618	-0.2559855621337227	0.547817037476215	1.5256264936880854	0.4937750017181547	0.03728137855116985	0.33994209975800915	-0.04603312968325611	0.26177187922357154	0.5715221944245272	1.4506280855657157
0.07194032842623498	0.3205069585764604	-0.8518756509312538	-0.10352014251360911	0.3356353185626755	-0.936584851447195	0.733453724087023	-0.022164689808320752	0.33685121940910345	-0.292872277937592	0.5323916184861964	-0.461267396887755	-0.6509585572127233	0.26173339463619105	0.7927901151412157	0.6047566520974468	-0.24322938360810725	0.627714015243227	1.3031012834757203	1.2431942577357122	0.8044385724107093	-0.20844610990953688	0.13181552847146027	1.0440508244534978	0.8078052374210494	0.3270960616498447	-0.645434052439738	0.39527953181957043	-0.06852917380637792	1.0724049803117492	0.35355405694477177	1.4994386582729824	-0.7343497709726354	-0.019424776642279252	0.2428786152766603	1.8185217935015074	0.3173870760563202	0.9507260595420597	-0.20873932901058528	0.8071157471788256	-0.24388745609103846	0.5849253007702526	1.5092608284068498	0.4770413573298108	0.094106943567974	0.2820171937567083	-0.09400772266818554	0.2576323948336894	0.5610115619018147	1.4408027991690628
0.02277096611393308	0.27386102637523724	-0.8877134789862013	-0.14901822830741143	0.3513714256571256	-0.9155094161702593	0.6960273134317221	-0.02968763881387001	0.3975475771472172	-0.30528142084758036	0.48681327856534323	-0.5292410122582589	-0.6783470124799031	0.15319941247500868	0.7628621112859612	0.5838937007176528	-0.23251803031654217	0.6386870801701692	1.3158540129517522	1.1697990511721532	0.7915269712467987	-0.2577871580570209	0.11057235103806055	1.0406368997634405	0.8122168961180758	0.24836242768391315	-0.6445089072544465	0.3760107317689864	-0.040577261533466254	1.021432887872783	0.34653901660062403	1.5086393261094106	-0.7557415124556379	-0.008644728144961537	0.26395916697224886	1.8586452572485204	0.2815376314792183	0.966774793331241	-0.20464491215073885	0.7094696900933636	-0.2079483928572344	0.6304080530817301	1.5250315891565078	0.48736049513848956	0.09763568578934022	0.2360022159960363	-0.12280233925433373	0.22054066858261007	0.5456692289935487	1.4368313645928719
-0.037680386538489576	0.27913300400997504	-0.9006592144230652	-0.18754149161061404	0.26929391818551096	-0.8963256576624212	0.641448695699185	-0.04672792501133323	0.44057695339120045	-0.3181798230117127	0.48732631643158114	-0.5909595541139213	-0.7059865341764213	0.12380586549115913	0.6934731362511896	0.5534172255363392	-0.23043264462800422	0.6583809428562779	1.3106655571771826	1.1112300592754978	0.7113788786231343	-0.3035502881493911	0.08854493461497921	1.0689215221011432	0.810105557504186	0.1086215986338818	-0.636689972030236	0.3176015915565254	-0.06201644392768416	0.9960019502387916	0.3134153742345541	1.482414743190832	-0.8070821501407013	0.0178827231966677	0.2969881689589994	1.8866920261907114	0.3259227718850074	0.9836464922453046	-0.23625438201434953	0.7006996843657729	-0.18378358635910252	0.6700923981933671	1.5070688903590075	0.5041758811533014	0.10391913549808056	0.18056639140720304	-0.14425996778176958	0.2027511609784097	0.518267872977998	1.3997924077644406
-0.09359175301936491	0.2296196389330211	-0.8991496459202238	-0.20171510437365284	0.18911991742656967	-0.8736972039795579	0.6303685939849973	-0.04885910225420301	0.45561981215770314	-0.31853942125790075	0.46331968196766893	-0.6268538165251302	-0.6708134098555959	0.10573479696337869	0.6469755440828946	0.5602189735753725	-0.20604307324674984	0.692104315029494	1.3129649709474633	1.050851082307592	0.6744889108368506	-0.3561466764541126	0.05550595977986528	1.0396811005801363	0.830899553981878	0.014189892014304933	-0.6036512177519127	0.2745399037770744	-0.04423506184712532	1.042165894710466	0.2926831421892886	1.4358419067288675	-0.8760863392633074	0.037338256399246705	0.3121748195419789	1.9275109081250583	0.2852123671559158	0.9847551080505286	-0.30603162516581056	0.659754024491465	-0.18700446305959603	0.7616866829125576	1.475561424217492	0.5299560248897023	0.06569253804837864	0.13761444088451108	-0.16492157198701743	0.18139855073905548	0.5063276357858009	1.364557502629789
-0.14769262856574933	0.2537502068854509	-0.9467673443660916	-0.25204039573599235	0.12005272592006033	-0.8691966814833219	0.5664505434844785	-0.041343862837064524	0.48118336639037385	-0.3077958486746505	0.4175140625797164	-0.6715123358626336	-0.6489966547002408	0.04986514957321416	0.5758167616678165	0.554602989492978	-0.1849695170912209	0.7256039161022192	1.3547795971939922	1.0279224860071072	0.6422750490498266	-0.3884893135937352	0.030722952975903262	1.0040638816895018	0.8305391561260029	-0.03959724574285741	-0.5543113470634247	0.25447111736242495	-0.06504883701541815	1.0286414562158426	0.22317562282606235	1.4594154111098707	-0.9698851269274591	0.04423229549355469	0.31915359587297765	1.9373685210878047	0.2736830025927252	1.0081759705490705	-0.3458418082704119	0.6056338647111162	-0.2108642435727833	0.8175476757018822	1.438620068908873	0.5465123194099167	0.06008606918283545	0.14141865193802533	-0.1749323315371411	0.12444347639797174	0.45656137328413926	1.355812345603865
-0.18264764760981117	0.2185925174927168	-0.971555783018994	-0.26713555878029255	0.10547735147762609	-0.841196837860477	0.5476215828700145	-0.042861828399814686	0.5480376193068202	-0.3184999709762647	0.3984284252572613	-0.7288866198716012	-0.6670565889571756	0.03468678124395099	0.5339588952640446	0.5302912652362648	-0.1609948815503333	0.7536634994114467	1.4325292430654308	0.9521066289271738	0.603134987112026	-0.404693521795317	-0.046517375594548646	1.0046600479475791	0.8446842753372994	-0.1557773797471783	-0.5128213771836531	0.21888861309152707	-0.055809098933664404	0.9684318251923001	0.15626896301036333	1.4264342837291832	-1.0517421642196907	0.01911432164635678	0.33229468779085486	1.9943263988091793	0.2678583161274562	0.9507135191412331	-0.37555631132261025	0.5136547852015143	-0.195033221957642	0.8428213142974418	1.4579019320396198	0.5989058038475122	0.04888130097117539	0.09467305037582298	-0.17769146139209915	0.06273193328760121	0.39139760898724096	1.3177727209768788
-0.2237094421149005	0.23555144177066842	-1.029086199374143	-0.2525324226328418	0.06833847909363928	-0.8297386917895885	0.5123917396316009	-0.056838713384917396	0.5667294947372196	-0.3468411290654054	0.4022773419091264	-0.8039658671980845	-0.6088308552385235	0.023739791212338116	0.48363969859684436	0.5376401936693408	-0.1452737576506761	0.7664094902540614	1.4696772901102158	0.9120892091044848	0.5615425880022034	-0.4010450292473305	-0.09730518372421143	0.9625470152398565	0.8269858862879076	-0.24009680874415493	-0.47265334881083626	0.20093279467536065	-0.07090319411426983	0.9604164184428754	0.11266361646115393	1.4206098926883513	-1.096695318517769	0.030643565968173674	0.31639573730451626	2.0236860402877364	0.20610300569472564	0.8879873639048119	-0.35233838877217327	0.43463227206863697	-0.1757958852438199	0.8552760290226701	1.3910958997326186	0.6780307742278174	0.0054837245048599435	0.05013330203932832	-0.12982569290913168	-0.020607820615524557	0.3647861320219271	1.3037359712549836
-0.2561544937380803	0.2558592985502905	-1.0991874288842003	-0.2517035451045836	0.0182946186804852	-0.7654188918833238	0.467946615179767	-0.0519962685090735	0.5859230968072179	-0.37956711290230694	0.4359968629454977	-0.8247656581035026	-0.595419593797521	0.03154449613707258	0.40771724364140394	0.5260576374276533	-0.1287029821064614	0.7915901184985372	1.501651040009316	0.9038987431786726	0.5337760585467908	-0.3721054253283661	-0.115705993160266	0.9362567110873142	0.8360434047835437	-0.3471179540370108	-0.48866489946493336	0.1387873630538144	-0.04182157044905964	0.9536834280585866	0.0586351061463566	1.4198533375874127	-1.167373703132603	0.03234046068692437	0.3164634418510109	2.0521644978901628	0.15109502883094483	0.8295843296110064	-0.39733054931710077	0.3544290413318597	-0.161785350222927	0.8834447583154	1.336776727616194	0.712679911437225	-0.03970357581409422	0.0434653670164303	-0.11998405375015375	-0.06933693775929102	0.3125632283215761	1.3082022596220266
-0.28005130522020083	0.299055292972284	-1.1530166361823835	-0.2333881803905363	-0.01567243403283111	-0.7615277348859183	0.42951326560531095	-0.039421405859073	0.5676949403222652	-0.4167407507132791	0.45023633320702505	-0.8727911213125739	-0.6107261143431755	0.02205996660248639	0.38394199845766736	0.4835537095229757	-0.12388311645450027	0.8369567034256861	1.5630092936600248	0.8865528861605162	0.493015217033972	-0.32871142059824443	-0.14307722082820362	0.9146094485792439	0.8356440082620924	-0.3723579641754788	-0.46179250563858953	0.10841189242636966	-0.024415507767935364	0.8938251523259675	-0.021145705029407998	1.393041526519651	-1.1783152756791075	0.0199049219556715	0.3225151866992353	2.0558143605425796	0.15920518583059645	0.742650404365334	-0.36899059351872987	0.27717084508206097	-0.159258839252078	0.8904957973669353	1.2879233778249868	0.7765461448634736	-0.05534286809774107	0.02626907537047395	-0.09798444636403716	-0.13094135780657573	0.26777165090172655	1.293686000412872
-0.3181539837917451	0.30412681057151314	-1.1463399075604426	-0.22655727129600506	-0.06320218376285955	-0.7468187011761878	0.33492515846393145	-0.005796372833717457	0.5653345109643775	-0.4466861661400029	0.4985009118525201	-0.887079326793933	-0.6325569762231027	0.03859963829169626	0.3516755976228296	0.5079479460515807	-0.12208275041965441	0.887106947692684	1.6357620972011362	0.8939353699794529	0.4876811881392392	-0.33078544190596426	-0.19663767999022616	0.8698900234234272	0.7762890006296194	-0.3807772325997995	-0.45247165993355054	0.08504667841446295	-0.03919808784700993	0.8795584224974882	-0.05976356177790047	1.34597262480273	-1.1947187264960932	-0.007828683927791971	0.31601394776126435	2.080501465563816	0.1530426899435286	0.6531699589808381	-0.36673719427861723	0.22287933547148692	-0.13047524918764866	0.8902368809130708	1.2464043251094954	0.8473064441450401	-0.06830021608037751	0.04069040608321396	-0.08802654833854642	-0.17428501067939506	0.23159952273568174	1.3079378060297215
-0.3532817782215948	0.2862840215545162	-1.184912988779913	-0.19306326746110763	-0.10569746306990298	-0.7640665899422998	0.23561250919697058	0.02960403618684873	0.5685645325960261	-0.44920741253426877	0.49959007447725157	-0.9189717873607852	-0.6252723473607384	0.01793555326556169	0.35964227576234464	0.5389502397206422	-0.13868745687502274	0.8981780964983775	1.7514838223184632	0.8910703351896625	0.4782361408745987	-0.33346185684669016	-0.21040776077514617	0.8365720577616328	0.7786993900027972	-0.40673061920374387	-0.4313764749372975	0.07808283162198769	-0.08889262824858268	0.867580069069855	-0.05785391274895835	1.325207553298307	-1.2403980739057863	-0.025093884791498468	0.32071080044235656	2.0440196830787816	0.12426990215848235	0.6221066730088558	-0.35657083020228103	0.21346921108155312	-0.09987245566493208	0.9124585790093398	1.2400634553737357	0.8544028209758878	-0.14081389987527151	0.10017359397934686	-0.11025251616189538	-0.22491366954897352	0.19210115847755457	1.3115820781328915
-0.35279738132145394	0.281156337173436	-1.1640972098316749	-0.0747979618051681	-0.1741451173337988	-0.8067805079728698	0.13571890423993138	0.03927665047737834	0.5914509212347323	-0.47927188230886575	0.5024815882244281	-0.9126622185690205	-0.6448980260947192	0.0649742785440465	0.3418369639529955	0.518068013419839	-0.16358003846809693	0.8692162396498582	1.8621959099001004	0.8934480225434551	0.4528605521663948	-0.3098247611084246	-0.2604936126304217	0.802672135547404	0.7020086291565302	-0.4358374810060382	-0.4054213540756428	0.05525635511739015	-0.18938838834354832	0.8544423040756408	-0.09134674153093256	1.3149846523827666	-1.2584718834109496	-0.04423837488788823	0.293671447417992	1.9972158734090097	0.09255731900488748	0.5448805393325896	-0.3816942093616939	0.2301758195285104	-0.12067963090336778	0.9432851124854515	1.175491992913588	0.8687320566926102	-0.15861403004740135	0.1218092724567745	-0.13279391996829865	-0.3061666591625626	0.1650598891916748	1.293679659927423
-0.3562559874594383	0.27696065219975324	-1.2128772661453555	0.03133640517720457	-0.2036158975185136	-0.8359113109989231	0.03259108524851423	0.03651141572553137	0.6700414780074615	-0.520925751692735	0.4691535367351635	-0.9166719426342524	-0.6554107285602054	0.06535668585406403	0.302595166664882	0.5469041690689487	-0.15988900421254507	0.9057657218211931	1.9452594465101551	0.9036667813365005	0.43526973093979543	-0.30330776237412443	-0.26077724842098937	0.7373461078264001	0.6505606328586356	-0.421477437704866	-0.3873056908167619	0.04797837650428711	-0.20037580120877047	0.8599702127948751	-0.09792856157490515	1.336875149485722	-1.2693134954406449	-0.06950157941551263	0.2546600076039852	2.0061042322338385	0.034372240432777514	0.4818568480317233	-0.3683989840545137	0.19116387180670616	-0.1193264317814601	0.921626899922226	1.1589829696004352	0.868582290048211	-0.18721677022152378	0.15936655144767425	-0.18366910097785646	-0.32988233630752944	0.1482965769308004	1.3058855054242517
-0.3791030166791888	0.29569767967033966	-1.1921172908469098	0.0641173324190844	-0.23971973812748448	-0.9225630245046272	-0.09451944614300258	0.034876384179539324	0.7488198381455865	-0.5415199892501914	0.5050444324107304	-0.9502777635156411	-0.6802905048851183	0.06629199797523683	0.2679203745511052	0.5518655099824652	-0.14757194828080097	0.8960405733603645	2.077046390990195	0.907161079323983	0.4083095288123796	-0.2993140133142447	-0.2616094717228191	0.6981307078146751	0.5770882970076366	-0.42698721739539647	-0.39875035243017204	0.00304949053140402	-0.21634376505772662	0.7891846048341599	-0.12027518350107151	1.4161366395026165	-1.2764760450601618	-0.09590286820972035	0.23754277589935918	1.9581699469086697	-0.0023019288442688605	0.37946806730495625	-0.32199759189130017	0.20957778911337838	-0.09610633606050567	0.8959251266019198	1.108894236664311	0.8327333696104058	-0.19785773266578477	0.22163256363509048	-0.23132392506787647	-0.3910548590984998	0.11143458400221318	1.313877147541625
-0.3749554257419477	0.24059353114053325	-1.1736661748871848	0.1570619380487559	-0.27985510942375297	-0.9340055197369868	-0.21643532932114615	0.03724094488516359	0.789345787351633	-0.5755505922773261	0.547578774270147	-0.9405808451318747	-0.7433887731728981	0.02893658130849474	0.24863256897239427	0.5729565323741237	-0.1450761472685063	0.8786163004732768	2.1644879854089387	0.8618944242207351	0.3739836280563164	-0.2559409721984725	-0.27043422652560584	0.6723463793918275	0.4905431484175938	-0.4481947186086619	-0.4347476510256508	-0.01499813624499062	-0.2260772983626707	0.7593120978899577	-0.1476607514065702	1.4116714250711557	-1.2141582664461006	-0.12217930512640321	0.21960908345061275	1.9252836448925446	-0.007407971506843679	0.31181529886269155	-0.30080377579422424	0.2370719443814519	-0.061209745895377	0.9106181294300411	1.0816259050876518	0.8122531410048065	-0.2680333054469733	0.2410026885501285	-0.2813876839548014	-0.43095190493595537	0.09237734015643376	1.2930878082174349
-0.3972947432012591	0.22424026935660774	-1.1499922285301296	0.21580088464062985	-0.32483523553848065	-0.9786078917127622	-0.35241288549472893	0.05868213360863558	0.7819879295207384	-0.616280329343641	0.5494886203475746	-0.9433590239521046	-0.8067407907969336	0.03304246011256427	0.1889233480364442	0.6160525240061826	-0.1158082355144591	0.8665075726750386	2.2543837421677386	0.8663886849128174	0.3693504785332755	-0.284530806448525	-0.2760376764855058	0.639826433689706	0.4255515062955172	-0.4269074026383599	-0.4597490045820226	-0.027801972324310552	-0.2558707778221422	0.7264393699433687	-0.1638070204661763	1.4655846704103543	-1.178325698042349	-0.11093587140129144	0.19144198901569948	1.8600235809083998	-0.06896581908778214	0.27313888556848426	-0.2964969696074461	0.29370062006987874	-0.03337969105683823	0.9181599193234421	0.9783906987850342	0.7923740190673121	-0.31540355582032653	0.2881455029996072	-0.3316385379756313	-0.4465423182226969	0.08325135625588506	1.2946323767772523
-0.40414286986487113	0.21942273108887203	-1.1192576410379114	0.2580277022654429	-0.365305668047474	-1.0013249982309853	-0.4587210031607734	0.07335767197454238	0.8021836710640973	-0.6428462247591622	0.5580695054837815	-0.9261798080198821	-0.8898300960827175	0.03193897361971192	0.154379663599745	0.6137497987378804	-0.1259810200807787	0.8642333025758628	2.370746171461792	0.86244705996955	0.329274535429276	-0.2946308569540472	-0.2707898535427443	0.6027409086609095	0.3897372960993782	-0.4227400864534717	-0.5123203308192225	-0.04246085294492945	-0.28387836247263665	0.6454981326318302	-0.18061973294055483	1.526219682622244	-1.1710338614883284	-0.13284020950219558	0.1871028887607599	1.8550531455874388	-0.08045432291149295	0.22515426362074828	-0.29113906535325806	0.3455037023139405	-0.03673296444783726	0.9434242131182533	0.9440495013453626	0.7573465050712134	-0.3533244498530646	0.35154702261561627	-0.39146711121386246	-0.46326883858194334	0.044151196215108504	1.3246847433736062
-0.4165202997128642	0.23058905121839546	-1.056073505343997	0.3027409642114393	-0.4064135382136291	-1.0361354643736784	-0.5696551341654817	0.07686991344809777	0.869985483271195	-0.6433577255301134	0.5465584566168162	-0.9755388450761233	-0.9610237677033263	0.018061810301357124	0.151210379760997	0.6425196968460204	-0.18100360190044953	0.8615662675763464	2.4877336780014323	0.854561848294769	0.29374253395278443	-0.3196253974944658	-0.30488783830978977	0.5645240498682513	0.3072554320677552	-0.4049115945235847	-0.545653679063882	-0.052524741990919985	-0.33698117834047703	0.6187623698377179	-0.1812980594237816	1.5255321125757249	-1.1495267613694407	-0.18432240132537786	0.15237686630683916	1.8271574917392428	-0.12253460355982118	0.18988154436689245	-0.25050953834898965	0.3594516653636407	-0.05619271852816528	0.9365816762133592	0.9173008958459008	0.733973788140333	-0.3517000226101686	0.3956557592217293	-0.43057136704894206	-0.4920373778058088	0.03206425116574986	1.3249587487948973
-0.41345592945605175	0.248431945712917	-1.0116572677697795	0.33193325793465883	-0.452558927123128	-1.0559715929366644	-0.6510778934785081	0.08582576056757733	0.9180774276808732	-0.6626515649151247	0.5147490281475688	-0.9439063773943269	-1.010440230216544	-0.025713625127142863	0.08547769420365894	0.6988021306639336	-0.14352646442745914	0.8140802979745662	2.569811249647433	0.8344500267932304	0.27573796760175917	-0.3238841252857771	-0.28383520100127324	0.5070042364097758	0.23763471107421313	-0.4425597607484237	-0.5908408623765845	-0.08866395914818208	-0.40507062293421825	0.6144742520583779	-0.13780120353970815	1.5520936390245628	-1.125159893306665	-0.2015041336565381	0.12502511088391471	1.7780883994343273	-0.20473316664232244	0.1696907066761849	-0.255084154184524	0.3966314295078854	-0.04176204464753527	0.9232644423311298	0.8789191303660185	0.6992338069006286	-0.38952440738674	0.38360406392614477	-0.48503798467123216	-0.5218670847621969	0.044219203283693505	1.315406371797851
-0.39803545017744024	0.2924098502986731	-1.0107088477679946	0.36829467629485874	-0.4699042933401036	-1.079089679175083	-0.6588877432450637	0.09162666446861936	0.9551138976827703	-0.6493499473209935	0.47275237312403817	-0.8850673827759898	-1.0647554661285419	-0.08348732962273277	0.06117684822971049	0.7407810252454491	-0.12392386058446718	0.7820474158667076	2.6555684916225317	0.7866094662758548	0.21979731347513248	-0.34937206671721166	-0.2504960905413761	0.4349141448976912	0.20516944123321465	-0.48507725288580944	-0.6256609591141852	-0.12798908675337706	-0.4960904564493653	0.575829980640565	-0.08361860572548882	1.5674556414320824	-1.0713742633753118	-0.2420402742981061	0.08979551082677543	1.7148592453121552	-0.22283430355211956	0.15054567713870676	-0.25030501637023067	0.4609530936291704	-0.08442995332363128	0.901238151756249	0.8648557074349131	0.6394317337809035	-0.44072627129835595	0.40599272975407263	-0.4806591439504239	-0.5601141721546292	0.0532710036708949	1.257419174421314
-0.38208379089085276	0.35385172137181253	-0.9926966230434701	0.3716223529425045	-0.46928870197884287	-1.123570097480495	-0.685688686499692	0.0887932784522316	0.9796443207981828	-0.6779397666503499	0.4842929308992015	-0.8871587290531497	-1.1054267252535144	-0.12578106298195116	0.004016299691885039	0.7344315421883749	-0.10210201293252093	0.7516250354703036	2.6531804028839376	0.7730510376448537	0.18053268900016767	-0.3658552444369816	-0.24411285861320117	0.41072810573729523	0.12409288836515871	-0.4847012276937452	-0.6740354630761108	-0.18000084149134757	-0.5291068035917844	0.5600835396215434	-0.10715782549905753	1.5886232207746838	-1.0284380145246421	-0.3163533548234744	0.062213319574597914	1.6908574520547694	-0.2810778911530244	0.10289754203619836	-0.26017560188080535	0.49165924381363296	-0.10296526401180195	0.8435405544457677	0.8110024176213406	0.6156570590171587	-0.46144602976970955	0.3892969170550854	-0.49974356824039984	-0.5653311413836944	0.07761074013498662	1.2106282550469678
-0.36026068284500945	0.4519329773645545	-1.022496853824243	0.315395689849772	-0.47841192260251997	-1.146645869048335	-0.7155138333209103	0.08421086377190015	0.9580443715837449	-0.6889322710518792	0.4858428720817475	-0.8730439721954776	-1.1410110318885143	-0.17095572938395107	-0.0407286267959626	0.77346066971001	-0.07970509176151208	0.7387375866959889	2.639999243785721	0.7524243252003476	0.13875496156287626	-0.3666850447692432	-0.21680012320192127	0.3604344650922804	0.09075889920101388	-0.4852339112921767	-0.7399234922883307	-0.19804131638099184	-0.5639846786574902	0.5145213443673563	-0.12646643837014776	1.6279504030374679	-1.0450101001969432	-0.3834506479348717	0.057238437572396904	1.6899382487760093	-0.2762011533621139	0.09636884772434215	-0.27000873462746455	0.5448618458846007	-0.1198597305642249	0.7869707614957067	0.7444834769887382	0.5575080352349879	-0.5190270901577524	0.4582768093907067	-0.5105813666396741	-0.5526374386919837	0.0941046711692775	1.148070077312021
-0.34238677468173917	0.5106981452958279	-1.0346983759409563	0.2676877942563969	-0.4664221588907284	-1.1658135637933333	-0.7400587654697993	0.10052076003044252	0.9539322683456755	-0.7097072547556517	0.46769030304354076	-0.8488265832183558	-1.1673507388416478	-0.19196313254182074	-0.06713620523379102	0.7885152992557966	-0.057106564201426534	0.691999606348426	2.6553634537005313	0.6926171114166519	0.11909407522689605	-0.3601550707085156	-0.2232741189766335	0.31223240639635785	-0.00796805240142165	-0.50322509837909	-0.7638909593555259	-0.25508740719644446	-0.6027918913670234	0.47283428741537864	-0.13344952540304883	1.633346060516954	-1.0244854891551116	-0.435589392360733	0.011541029569329675	1.6298401609007556	-0.2929767296509132	0.08933744392406126	-0.3321372819940436	0.581757438605715	-0.11443845972968825	0.7733882483621602	0.6337080964521481	0.5021604997408804	-0.5564828063079615	0.489130915543738	-0.5261473752840765	-0.6027292594869754	0.08836132753673479	1.0690107998971718
-0.323124098458344	0.5552469997222638	-1.0916583571825316	0.24707796231218943	-0.44949970478569484	-1.1523218158461739	-0.740013953928449	0.081061833732923	0.9804377832026325	-0.7362412219596981	0.44799822123302374	-0.8478255025806064	-1.176180829404762	-0.2150475144413404	-0.09333199884742463	0.7497042023107199	-0.035322216289536294	0.6369531424429494	2.569879420823546	0.6612517270582243	0.11683393345439694	-0.3592678404531978	-0.22797563703278262	0.29052624542624245	-0.0731184075914467	-0.5348974801745967	-0.7838212832235378	-0.2800596547163947	-0.6748054253883224	0.4823397572443328	-0.1429976053725789	1.6077742700554771	-0.9896478110408461	-0.5006419558748159	-0.004305039259391596	1.6275214585986266	-0.304904856799156	0.08603314867156395	-0.40178004233560644	0.5874142633240813	-0.14059517345208014	0.7236430169677827	0.5853791741303643	0.45599790173663973	-0.5798072199801974	0.4920246143168206	-0.544520928372218	-0.5882028163329323	0.11685794367858122	0.9884666871043472
-0.32388766013310694	0.6281938317915423	-1.1329619494665153	0.20652322660322048	-0.4072587485396621	-1.1879442321833253	-0.7455559623423496	0.06966833451866632	0.9889250234198546	-0.7856092719295866	0.4219037441948713	-0.7907815511753661	-1.1707452599899306	-0.23088519701152785	-0.10328933732617814	0.743534026072745	-0.05746717814004745	0.6130114749133065	2.490429061426196	0.6618586258699151	0.0928415168817953	-0.392822508475847	-0.23675159089477543	0.24338086308013668	-0.12637458799696208	-0.5601052042759822	-0.8122295791422112	-0.3233345370511208	-0.7100117612264443	0.46813093710071757	-0.13804197873934948	1.6085359562761656	-0.9935780218634358	-0.5425446643696026	-0.07205131018325299	1.61108937653057	-0.3542976736963538	0.07244847158510151	-0.4314384331114839	0.6302783246246177	-0.14931805840127244	0.63504704430537	0.5120188626855041	0.4026125732958725	-0.559181884814383	0.5320795518989442	-0.5473908895514705	-0.6216061393130246	0.11809495321218295	0.9124812573066252
-0.30513668373835945	0.7164712419355709	-1.1925001018098178	0.198598741370532	-0.38350564357825406	-1.237565749518939	-0.7796999983488322	0.05612198887858037	0.9842618304224867	-0.7891154224744351	0.4325799414412629	-0.7505558745179707	-1.1469780851637004	-0.30626468760658493	-0.12236588461755038	0.7229490042923036	-0.06727897025558997	0.5746666897162498	2.3922321529915216	0.6356021696967133	0.060880412428327646	-0.3605575202027228	-0.2493536959374219	0.14344394908687685	-0.23748492284565362	-0.58931105348338	-0.8624332326490451	-0.38884149210537433	-0.7229252506963336	0.4926891495996125	-0.14577463233788696	1.6148962642686797	-0.9890210057887204	-0.6075095821193409	-0.11486462068504286	1.6282313145337945	-0.4015998680967224	0.0817297416193813	-0.46980382104409957	0.6589224131639753	-0.17216699484762193	0.5536758525631889	0.49027082322601495	0.3746866143603535	-0.5700104738881542	0.5507477757973234	-0.5768947783125399	-0.6341412928507422	0.1435866848594629	0.8132904727830214
-0.28819199546775953	0.7918091967488513	-1.2355014152938726	0.20282596499216227	-0.35843617227542135	-1.2650063576614716	-0.796242060913056	0.04109914478234022	0.9875061185681343	-0.7952061346803733	0.3818990452577818	-0.6877248607977193	-1.1225148033086578	-0.34390696025865475	-0.14575868853174062	0.7012973633574486	-0.04615117871538007	0.5335767827294009	2.2970872156720454	0.6315981638108089	0.07494853617410042	-0.37397648996497673	-0.26510542944116355	0.10397701108808977	-0.30184709723019126	-0.6750998077834074	-0.8795182402144881	-0.4500404603447389	-0.7639376525372458	0.5238670297451172	-0.17617015337914427	1.538211109478334	-0.9566758568412457	-0.6605811852738557	-0.1725014610541736	1.6145703175333304	-0.4905487482307385	0.12680171549159083	-0.5523138374891339	0.6831014161400497	-0.20023277776927215	0.4634551345120065	0.496365505277793	0.30587934172483855	-0.5554820183927489	0.5281720974467115	-0.6048368602839893	-0.6262745401703161	0.17116512836985578	0.7168104238922494
-0.29414648807810345	0.7867761257073402	-1.2913486331302286	0.16685857479880023	-0.32443258205558784	-1.292565530473618	-0.8013930296661238	0.05774485723897309	0.9731444763049645	-0.7888940896186174	0.3399507900329524	-0.6208061011399904	-1.1047011599067489	-0.37673328453734056	-0.20434106209232822	0.6655335194393825	-0.014635986216230319	0.4951842744193554	2.2034257880235137	0.6223706966183176	0.09479646186141165	-0.3805053357364493	-0.24903358734695039	0.057449281195150095	-0.35922347619843314	-0.696446496389387	-0.8802911967188388	-0.48223716121071547	-0.8055500024381544	0.550293453738902	-0.22154409926787938	1.5350127115007437	-0.9961300374001605	-0.6989405526680252	-0.2001682629585388	1.5688738831224212	-0.54564909699179	0.1321379518575626	-0.5798796706492824	0.7804656907100276	-0.2184192398270568	0.41102871907606786	0.45436053769603824	0.24620453425125524	-0.573644711837056	0.5117411348843615	-0.6301905975419714	-0.5640317696362327	0.19120041224382517	0.6130058319628875
-0.3129226199800147	0.7555737696529744	-1.3762218993430875	0.13614068706042132	-0.2938773195655991	-1.3172232553631467	-0.8287691078274589	0.06402779754159872	1.0027018912504384	-0.7505834827854618	0.36283934224395875	-0.5632679711993048	-1.0991577376338344	-0.4214368606873807	-0.2051425681949428	0.639509576462281	-0.053745916985157696	0.47732164204338695	2.060084353586037	0.6087788705042216	0.10452030824278975	-0.3760413157152717	-0.2792762485967583	-0.0036431937286982518	-0.435099457685533	-0.7148552996745834	-0.9057358609546726	-0.5108246647060282	-0.8150260040818527	0.5598159737379529	-0.29067319513119994	1.5268758958258455	-1.000948929667767	-0.7098564584420284	-0.21978343187206512	1.5443619561082365	-0.6250168335048797	0.14863016366319076	-0.641063874571732	0.833779757040011	-0.22950567106010805	0.32726133590675155	0.38555600678164226	0.18133799644649048	-0.5911227450899046	0.5478552383991708	-0.6566676079912008	-0.45823519546875985	0.19097720435359014	0.5371744808936658
-0.3336423215848022	0.6990176961002305	-1.4189669912360348	0.10505003741052074	-0.27846890690967346	-1.3355445056267103	-0.8624381414956325	0.048705926205556214	1.040156206023042	-0.6914242408996911	0.3638031468952179	-0.5927749430306267	-1.1066194383527534	-0.4222620766733397	-0.19668685432464256	0.596166709741589	-0.07724470867241466	0.3794633746154594	1.931728516839114	0.6323340619703842	0.13455694105162697	-0.3632249088294125	-0.30780266143781	-0.04467789677164676	-0.5122811416801831	-0.7136356149440922	-0.9293695504187675	-0.5204591672265125	-0.8215967208077586	0.5642734362424324	-0.3924007929391966	1.512298384615682	-1.0751822436741645	-0.7264190176303529	-0.23635542163716822	1.5223241778145264	-0.7859729187488065	0.17150060081792792	-0.6780190127244463	0.8488901408327786	-0.24785990806674568	0.23022063941872456	0.3343035071148001	0.11492759014798067	-0.6050331492089134	0.5489876441069124	-0.7207049893671247	-0.3586010934372498	0.20187995288381583	0.4867163606424955
-0.34437482668386876	0.6548757212249533	-1.4267654240975864	0.03752557734283089	-0.25421774027193306	-1.3389880929560225	-0.8423649294730327	0.04695854424981646	1.0364504176828835	-0.5990259450533004	0.34018818655488137	-0.5912829247659708	-1.112353883598193	-0.4204414502171687	-0.2061896744887092	0.5586515797566343	-0.12220811364582093	0.30916097242575835	1.841377061987684	0.6361829335653948	0.15625946994631834	-0.3665940933724337	-0.3201590891635955	-0.09602394091792803	-0.5951390866771622	-0.7392290518493381	-0.9560643646494551	-0.5246003829752146	-0.8252347730656837	0.5432944198076387	-0.4826557468275001	1.4656713293216905	-1.1125204490691383	-0.7038656019731453	-0.2616556852332532	1.485100776349089	-0.8890087521682304	0.2096534761483683	-0.7509405500178995	0.8756231032555555	-0.2331504962244709	0.14610969494748816	0.27913439089385844	-0.0006892591949931969	-0.5801190559830781	0.5993067906656592	-0.7495035739883398	-0.3120442986209537	0.22161214978978183	0.4522163380477463
-0.35874760976655845	0.5827444677452909	-1.4397612479657949	-0.003079631835066943	-0.24585652352984058	-1.3249606512499543	-0.8483503362960801	0.059711663062917954	1.0894132563445469	-0.5227920368268643	0.315986590716261	-0.5594578630933752	-1.1269521167176304	-0.450923433855204	-0.22002372832393485	0.5307003143521929	-0.11289734184962019	0.26647853657077897	1.747128313437258	0.6247096543485637	0.20329233830101892	-0.3288221847543629	-0.34749986543803335	-0.1545863565231736	-0.6813058541124585	-0.7727372495852276	-0.9830781854216399	-0.5318319882079908	-0.810906335715249	0.5664386860577942	-0.5322794619017512	1.3952518418706896	-1.1084418563718192	-0.7155655716188515	-0.2823384226408579	1.482257983800588	-1.0008179359428737	0.22518545615102864	-0.7573930024300232	0.8863264953755161	-0.24351276070258746	0.09282826000355761	0.2734485859816726	-0.04266385739857001	-0.5600290095155162	0.5700814986898368	-0.7585902374637576	-0.2288862034348572	0.2122867770170509	0.4480140791126156
-0.35990844438982184	0.49966794338441706	-1.4231263563094876	-0.06173690026769181	-0.23657519245646438	-1.3256837723608708	-0.8584084046771843	0.042039490017292236	1.1207276276509293	-0.403441514206105	0.34683198201562815	-0.5737472689112308	-1.1495362905676638	-0.4728805424363271	-0.25691407051844284	0.4810951343866501	-0.12383839794689247	0.1757631555375178	1.6583656140648173	0.6253723268000798	0.22821442746751952	-0.2864202283513074	-0.37415934712672694	-0.18559979338836188	-0.7297790520654679	-0.8148763801594885	-1.0287943865092006	-0.5158057032835272	-0.8271792909890415	0.588462634345662	-0.5869378968038141	1.381863610193726	-1.133501340738621	-0.7260903777238163	-0.2896682570608974	1.5037067019826735	-1.1209360094265282	0.2482889524820482	-0.7755861723939618	0.9064872471047692	-0.2882919801508535	0.05070358862557953	0.2614881439965078	-0.07580254759697688	-0.5959274573188671	0.5281130911023653	-0.7705153230810822	-0.15828619583384573	0.22058125704140724	0.41759339442896265
-0.3622405439685869	0.4641378919604513	-1.4205009123982966	-0.10111589690050593	-0.20274268921674402	-1.374536394414967	-0.8774245360243607	0.06793210526849133	1.107857781931751	-0.2608568320950398	0.37089676110369224	-0.5254019160259479	-1.2454872369833332	-0.505654798313451	-0.28669441003771234	0.4737524669094301	-0.16607397395619333	0.1726172332075371	1.6371465489092532	0.6087985903996674	0.22503682785604165	-0.27608453463497085	-0.3902931742868684	-0.23544180387847685	-0.7808906195264778	-0.8110862731080688	-1.0651048902746343	-0.4771334472764185	-0.8129099601886942	0.5817527834779329	-0.6390408303768041	1.3870825291040407	-1.1659161629934824	-0.7371756558721392	-0.3178417613937037	1.5385488375720349	-1.2871501925359863	0.29760389385119923	-0.8134605226687068	0.9158191890626611	-0.30026113916141955	-0.024856386992422718	0.21836597287361484	-0.12401066635077082	-0.6173469078974252	0.5004040959013192	-0.7708453541356488	-0.08897096292718842	0.24811408309548075	0.37978311233959716
-0.36043456261891704	0.3792595477855364	-1.3932403577344918	-0.1531226504121445	-0.20890031327577274	-1.3981576792832642	-0.8558824488463529	0.08768242406777557	1.1051110009828924	-0.10438835662874546	0.326721117204593	-0.5541431331895812	-1.3510784045349216	-0.4871389514999699	-0.32196366226161083	0.4347649051780613	-0.1669553665487147	0.14548472350775798	1.5802254679647958	0.5928136415818617	0.25270471923012106	-0.264897546676074	-0.38460776629535254	-0.2712528818174991	-0.8107110066641079	-0.8284231817628044	-1.0721715961418006	-0.4734433014805667	-0.8269709762117081	0.5674523795635121	-0.7220268036495353	1.373277536478482	-1.2202734958169639	-0.7621045127372275	-0.32990152356796354	1.5519985621958625	-1.3921955414204894	0.32348608733770523	-0.8394180035471959	0.9367937981921287	-0.30866251252495364	-0.10543208025048853	0.21575191741380043	-0.16367818620078756	-0.6692059279517615	0.46869322929879614	-0.7693654686158441	0.022899740489703533	0.23035574558331887	0.36281664185217466
-0.35716373313867594	0.28647299456020797	-1.3700732233158905	-0.22326848802376337	-0.1669325712094159	-1.435635092625085	-0.8193020800917393	0.1257868402351429	1.1313467767826728	0.01199330771911401	0.34637677442433434	-0.5496286676277385	-1.396752050923828	-0.4412152273560019	-0.3195332851437404	0.38703148801939624	-0.16261258843318355	0.12040371266108822	1.522148135702291	0.6015540752244747	0.248020571418709	-0.2704717243434844	-0.3861277778565003	-0.2778631501612917	-0.8003146733891038	-0.8507109462265724	-1.1044234377882673	-0.44095733640527934	-0.8914587932952388	0.5651299637159373	-0.7677531798201657	1.3163369304866974	-1.2391094040477684	-0.768937542261854	-0.3247399532896289	1.5664858796306889	-1.4870075451063702	0.34773041150606493	-0.8948182063592072	0.969460481446753	-0.3191021375183893	-0.14164229033627093	0.17445929526662624	-0.24063010017341782	-0.6892924342942379	0.4138992768058129	-0.7568644276799412	0.14604539494356655	0.19891347352278427	0.358777692340177
-0.336933183438432	0.16869250820031187	-1.3450867031938651	-0.29149996730340866	-0.1403694652687626	-1.4165762185430875	-0.8199983099341868	0.16427066920030614	1.1242660665655182	0.1411629459118929	0.3783809167806593	-0.5844270228180057	-1.4734504572996014	-0.4213772168636699	-0.35346507524998394	0.3825612418912985	-0.1984095104443695	0.1310966343270818	1.4601412070911874	0.5619017010349694	0.2525042972278683	-0.28003453992045163	-0.4073655340563563	-0.32217430599316255	-0.8649238567479685	-0.8267570655909505	-1.1590913092875579	-0.3982872212583977	-0.8958707979420624	0.5528556680501958	-0.8080574088923358	1.3205170827098158	-1.2935024961395165	-0.7732466866429445	-0.3056112956261813	1.5786131065529285	-1.6038421560696066	0.35277710406810214	-0.9155546289052303	1.0416516416999015	-0.29159433470087015	-0.19703928103186036	0.0991142325610129	-0.2744108188554264	-0.7252347796486442	0.41527875794850805	-0.7554255360672462	0.23457804317654415	0.19994432215369634	0.307083226747491
-0.30537366702231106	0.11473521679552087	-1.3110543309235652	-0.30749582290564853	-0.07082724383973973	-1.4250957031467222	-0.7797707534141223	0.18273865141078185	1.0959146272511853	0.26838333973632056	0.37386934201885896	-0.6023204389654095	-1.5564689338427635	-0.38366979558112985	-0.33184664203551656	0.4070883243653635	-0.21928187657419324	0.10577203931373187	1.3996460005300653	0.527378092633431	0.2441501010049414	-0.25899922278872384	-0.43282516196887	-0.3447029677254267	-0.8825015538144975	-0.8819704205793432	-1.2252240826529965	-0.3929452173904141	-0.8982757821004078	0.5727154626050651	-0.8262672966040849	1.2683575400763334	-1.3105479594419303	-0.7906849382126145	-0.32484251165591743	1.6196653987439233	-1.6890841444562574	0.3584969847857484	-0.9537336543035373	1.0692858738253839	-0.28574245576418883	-0.28656818622252034	0.02840886178585623	-0.34916507532895424	-0.778859014997338	0.3720777066662877	-0.7256730266939221	0.28370955924325153	0.1852518394694022	0.32250380796896544
-0.25884717603782437	0.1154363206276851	-1.2427656209512938	-0.3027820320313273	-0.007419428429682762	-1.4319473260292799	-0.755394690021057	0.24252291671566542	1.0423740956249075	0.4103590047424053	0.3494442588623161	-0.6711447328107016	-1.5943821646565584	-0.36130361420402884	-0.3354604399886928	0.38872713811270215	-0.239364109392379	0.07050283699464509	1.38905324854948	0.5046502735891647	0.23530053893072464	-0.26611466614363877	-0.45763443863410636	-0.35417459923682615	-0.916023886668104	-0.8994008741100646	-1.2580832683941017	-0.384288245683726	-0.8966499797812594	0.6254688715648923	-0.8607292556355312	1.2129551297607593	-1.3576382072333764	-0.8236508651604595	-0.3424822301625461	1.6155482343199483	-1.7353602120155531	0.3520025996160039	-0.9614597623522412	1.0972084036690204	-0.3232511221240816	-0.3505078783011283	-0.04302876178377163	-0.339505906799821	-0.7765106049428072	0.3493308246551591	-0.7200290258819705	0.3059520748762039	0.17482886834485886	0.26051881669470867
-0.22542900509422856	0.11793959287710928	-1.1609066014534828	-0.28931134845371514	0.05111615494090651	-1.439328801302441	-0.7085147422624846	0.2983908608088035	1.0471724852394542	0.4972152124641003	0.32948967051471695	-0.7204803633052694	-1.635711272557699	-0.351702019145853	-0.35356815946551723	0.3571116016332686	-0.29521292917608194	0.09919289292587444	1.3101365121429924	0.49192968548213833	0.1993654788959866	-0.23994422254212452	-0.42836090897063406	-0.3614113412528321	-0.9488580446776803	-0.9042091167491634	-1.292394728672495	-0.386645635106064	-0.8845051131647963	0.6875150494817159	-0.8682539263719662	1.2108707548933666	-1.3403439561392854	-0.8301594827459564	-0.36717532018690335	1.665840685124658	-1.7344474165488102	0.3500274600737575	-0.988985944775371	1.1439072046745014	-0.31441182190425626	-0.40350367185147373	-0.13746358034515233	-0.3707927348403402	-0.8053667091460971	0.31944592837113045	-0.7137693821488409	0.30663834114053806	0.1284566063578198	0.26404603368190316
-0.1943253555518311	0.09778431461070272	-1.0967863949765568	-0.2726887558242366	0.11048570795620774	-1.4087043201153842	-0.7049453850688525	0.3427623115745514	1.0872426364954064	0.5758508501566729	0.3267918557557465	-0.7794420923303331	-1.6605136738471113	-0.36613269330913495	-0.33921283414311626	0.35399007398766813	-0.36344358454342107	0.15312201031164724	1.2482461562430416	0.4663784529475025	0.14803060768788603	-0.216778920955651	-0.4414038458988216	-0.3906930007307777	-0.9547721452629936	-0.9290538795290386	-1.3430782645564654	-0.3926395995037579	-0.8998469003830593	0.7518014979623274	-0.8462129289065246	1.2382754953544786	-1.3259161730797377	-0.8432042462127362	-0.3911359631975867	1.6893958707157144	-1.7371711244879058	0.3481017109054517	-0.9834142574001966	1.1882257849711506	-0.33260111302431633	-0.416032014083238	-0.2267104031951362	-0.36542069050952575	-0.8954897430491121	0.25598047081625386	-0.7035381457996885	0.31533095354707974	0.09438641057948219	0.23360759344695042
-0.1860270445776774	0.08920909733795347	-1.038529597573166	-0.270348780577378	0.1521421699424133	-1.406945816472326	-0.6892170057554562	0.3719324749550256	1.0351996254634437	0.65262726740012	0.3389356646301915	-0.8623456730898381	-1.6493474152565248	-0.3539110122441311	-0.3098080909142692	0.3494348892551925	-0.43366916119394316	0.14346783311267924	1.236372887378229	0.44607919827339265	0.07727199805109851	-0.25741166339310445	-0.44090821134388064	-0.3821739524743871	-0.9525069814836107	-0.8930297387835378	-1.3563283494334444	-0.3757394952340552	-0.929819845068694	0.7766886569571605	-0.8602825137715191	1.248614701651022	-1.2989991156208058	-0.8555368466215342	-0.4284065548675797	1.724900217672392	-1.7568846391492414	0.35111384598479456	-1.0470411595426166	1.203583203531829	-0.3316807261907435	-0.49601827064184967	-0.27388583799530225	-0.3911815133887564	-0.9543600625296857	0.20260753136653675	-0.7198057121659168	0.2944271544239734	0.010022219211964	0.23110422730899485
-0.1694060033809526	0.09318148639205023	-1.016998586451394	-0.24885656188556754	0.20989827239469686	-1.4129737057105678	-0.6493986965330256	0.4375672512456018	0.9726762762458364	0.7421900674894735	0.23979815736277965	-0.8897451541181274	-1.6604106502214802	-0.3378465720376553	-0.24498923932210254	0.3495079337401798	-0.5138871343317264	0.16942687562942121	1.2007955042310798	0.46018955640944004	0.05014229701125865	-0.3023234428284508	-0.44596348702629085	-0.4049167083094839	-0.9433956176454223	-0.8547209422583771	-1.3858456273653355	-0.34426235617127215	-0.9723766418254854	0.7902959714571471	-0.8654877325654489	1.240050292663612	-1.3234611275160353	-0.8513459162091397	-0.4441003084976189	1.7549985905817853	-1.8027073812112167	0.3545743944203031	-1.056158677601762	1.2649010334620368	-0.3324357134605812	-0.567978801622429	-0.2890327596796046	-0.4285442709879665	-0.9864176216670512	0.1965615267821424	-0.7208596587674817	0.3074401786221411	-0.0844951208788888	0.2355346045255234
-0.1171338411730292	0.08045198407402505	-0.98725712313292	-0.21538668402994388	0.22923406902612004	-1.3567988277723377	-0.624616970765635	0.446539153770072	0.9513201170604397	0.774654564685957	0.18278169759123136	-0.9424003151926671	-1.6286031789705055	-0.2953138593610834	-0.20676909904639484	0.3515224683981432	-0.5513932550212564	0.14092341829679217	1.1462581962653744	0.4701454748133259	0.029573834732399086	-0.3136672629937305	-0.42991540587401644	-0.3942251017521957	-0.9001975381204359	-0.8339006349011469	-1.3984844547894584	-0.3492068609069016	-1.0294730062310729	0.7790434681279197	-0.8797724958855367	1.2563877779480765	-1.280925223398474	-0.8268457202755325	-0.49806339601310323	1.7397682103917727	-1.8042441819558976	0.32197236323359585	-1.0789971299809364	1.3361806082749186	-0.35520367281427	-0.6209301329679382	-0.34082094261243756	-0.43009715188154696	-1.0424042587338807	0.17799431417651704	-0.7269657805921438	0.30735675017432	-0.1713039490835246	0.2447992758302143
-0.08762382368690216	0.049086132582647934	-0.9609344669365047	-0.14056310802181016	0.26548805634785366	-1.3018817575714665	-0.5986951450462146	0.4497085805356688	0.9593308437168717	0.8162546810317615	0.1615641239810171	-0.9691006002119769	-1.5947550887180892	-0.2740567197864101	-0.1703935928886031	0.35506359885761973	-0.5980747212647797	0.11522822080048314	1.1029868411322403	0.48509071509667406	-0.01461125439253858	-0.32705836401139693	-0.41634655025867745	-0.4027044025802115	-0.9066396890019763	-0.831800827037644	-1.4503175214483708	-0.3298222868424647	-1.022070312737116	0.7885801154107652	-0.8631240041295966	1.2732959577736402	-1.2679672607961496	-0.7851416416895209	-0.48966450680391116	1.7461213006969634	-1.8364507738393214	0.26309032154846396	-1.101980427624686	1.3934492397456222	-0.38469666843411626	-0.5990030639398598	-0.4268896681390363	-0.3915399212895271	-1.098606598345319	0.15390649733990514	-0.7660812062178899	0.2986847550083197	-0.2131087301684703	0.2591050440747326
-0.044935694966229164	0.07522903239272336	-0.9098584932653786	-0.07371722995055276	0.2643866897348167	-1.2080001925854267	-0.5584326826939403	0.445641705283838	0.9208736589730562	0.8807268530688184	0.07918068105283245	-1.0277520422527981	-1.586471345319652	-0.28195535994577653	-0.13372147096874895	0.37750696226314406	-0.676893821619218	0.07414769895025006	1.0754826032965523	0.4591428089787569	-0.028487022391409055	-0.3909686164016895	-0.42903233514032646	-0.40917194152211556	-0.9374010627084713	-0.816957938218985	-1.4597083616605173	-0.33033303177392853	-1.0456652046552217	0.7708940902758938	-0.8886357484160504	1.2968591999151433	-1.270435413849644	-0.7745550227010677	-0.49192455667725754	1.7286742449561818	-1.8599096856065305	0.2164062865452696	-1.1020263640996013	1.4103236146613356	-0.39409625994359254	-0.6572670037925301	-0.44717808494691536	-0.39491995584480233	-1.1607958667883702	0.1768965655962808	-0.799083262653776	0.2571747728308767	-0.27517064067037544	0.2855983926146962
-0.04051354087153018	0.09540847556001637	-0.8835875555971864	-0.04725725279924793	0.22992077092729643	-1.196773888408317	-0.5168051192820166	0.44309616011902025	0.8875816555370786	0.9427525989576859	0.03669785254617863	-1.0135046482123067	-1.542313380364711	-0.29969548353133046	-0.0543162028786098	0.3831154807071192	-0.7115125975073456	-0.025529751462122198	1.0498657631305925	0.4344933712649059	-0.04389684549868495	-0.41058561752598105	-0.4456079288814476	-0.42821412144052673	-0.9427819375714279	-0.7868196968913244	-1.4610711659079367	-0.3588729319466067	-1.061759275822388	0.7693007518803497	-0.9054121912839028	1.300427038514745	-1.2426980565926808	-0.7314809558362054	-0.525287955024713	1.7346654290490016	-1.8630959357511003	0.16549997148058462	-1.1149827759231914	1.3911265699937103	-0.4335232445247965	-0.6822307164167627	-0.4993992216564914	-0.41744357510545393	-1.1871425124774888	0.14068088426436065	-0.8312192384242166	0.2385007247620158	-0.35304855033531063	0.31830658415745494
-0.004128615309896474	0.08516834830016105	-0.8593287008421557	-0.03210608133642421	0.18463048668366022	-1.1661023741350767	-0.5071602133121587	0.4070166336649813	0.8605355177557008	0.9912802334628189	0.0421893984899384	-0.9603555486696209	-1.4872993008588455	-0.295233761897575	-0.033172120867062144	0.38507440484254035	-0.7730664985083097	-0.062444928855440375	0.990309483422007	0.44497912943819157	-0.054316003091244194	-0.4456072082571521	-0.4604631910705802	-0.4755799574780049	-0.9606476131219515	-0.7554700989381088	-1.455103249120954	-0.38181449916377463	-1.0385123675407917	0.7560643394734328	-0.918693442464356	1.3887621156355885	-1.1905737055495382	-0.6957736993810877	-0.5218180769859255	1.7414805272848775	-1.891075813547309	0.15083076630068035	-1.1278784236755324	1.378775917465311	-0.4523134823997915	-0.7084407397599547	-0.4923471333178435	-0.4460124625645051	-1.1370304624574552	0.1660156573537571	-0.9012133245801976	0.15210278584872136	-0.4459218973001553	0.3172902432488028
-0.0037706708494249647	0.069032923973923	-0.8312040466423494	-0.031875176041231856	0.13733732048366773	-1.1030861964220702	-0.4809283388966402	0.36251168725913663	0.826125798093104	1.004553765053975	0.016002258290786536	-0.8800806448197566	-1.4748500761803158	-0.2636376861756807	0.013233385855574504	0.4045920863557656	-0.7966085487277146	-0.16210974307080053	0.9651406852012065	0.4708103091554895	-0.07073171268387882	-0.49795932193826326	-0.4457004145353721	-0.541479387020836	-0.9497321689231238	-0.7359026986975475	-1.4438463831978539	-0.40307883505454545	-1.0727912516109694	0.682841835951635	-0.9320140387442863	1.4281371883493743	-1.1280093025159021	-0.6832609452810832	-0.5365905680412938	1.7287541338275296	-1.9373450539153787	0.13277443794706154	-1.1325709799567256	1.4122146522363497	-0.4379490406762021	-0.7182364122645037	-0.45190263982412676	-0.503759984534043	-1.1343989513230421	0.17334584801884959	-0.9237639369645331	0.056217815509543224	-0.518766092718331	0.36591946499459044
0.025105734630653343	0.029605741709665456	-0.7994570701951008	-0.04602749148546153	0.07918751898954361	-1.0494137203805984	-0.49888833296926316	0.3462428090049524	0.748298775118845	1.0277581609573139	-0.002888133245772136	-0.7830862539156767	-1.4491687545847343	-0.2401378681255796	0.03608801059911151	0.4342844149926699	-0.8083107927713014	-0.21503921459137185	0.9727166004419748	0.4700289288972258	-0.036681272103702776	-0.5741719326300406	-0.5084439120201457	-0.5751165516329929	-0.9232977651224574	-0.7636086832160098	-1.4470970187522518	-0.4100931504796973	-1.11970219189937	0.6365140880601021	-0.9579321723062048	1.4265015013979112	-1.0707079384051779	-0.6651140863740206	-0.5593316638788559	1.7065657216980856	-1.9543392983119148	0.1194106705331314	-1.1494412957379754	1.424042459750469	-0.4798255823103883	-0.7129352317939273	-0.4614005789518651	-0.48889276494965933	-1.1166004005913348	0.15971419560655545	-0.9309483153067475	-0.03407528413238143	-0.5674599479393196	0.38351866880085855
0.02357906530735473	0.017805549122160716	-0.7864931567082021	-0.05024939666062724	0.003638497618779701	-0.9971633858810371	-0.5060945005187699	0.3328459395595809	0.7246601372380221	1.0748712971182384	-0.05714325975964131	-0.6856813479299295	-1.4459503394465152	-0.23223316762849527	0.06666762136456324	0.4436504401550754	-0.7807693831084574	-0.3085588867136389	0.9306431334836827	0.4856766620099009	-0.0046585316820808385	-0.6346063207282931	-0.4849338029811646	-0.6128359578092902	-0.8838416755196551	-0.7496820209906814	-1.4454742924372685	-0.3991687573527797	-1.137795207932603	0.5503797342978726	-0.9800733884212585	1.3732119721705636	-1.0727357816074172	-0.6539786856720895	-0.5610376582030765	1.6988242013095327	-1.9705910856627635	0.08563848366350979	-1.1513624870432952	1.4116700898798358	-0.501541635534502	-0.756502180909877	-0.39638927652130096	-0.47937286859933764	-1.0409044656793653	0.15089924657761028	-0.9714514631366594	-0.12671807053544676	-0.6444499495521392	0.43941374710410414
0.016068581869142583	0.02125418952783841	-0.7767804714446103	-0.08722643696561276	-0.020428647846215023	-0.9161406868002342	-0.49682370016411903	0.2909759882567081	0.7279015306496478	1.1145730540062855	-0.0927039390766437	-0.5710279665961344	-1.4816265624725085	-0.2140077119973433	0.0667583027119393	0.45776694436405724	-0.7855340400587644	-0.3468068148471887	0.9108051586728584	0.49609026561150954	0.03284205163420776	-0.6867755951357035	-0.49554825357638344	-0.6475192024681998	-0.9091380083423111	-0.7991056774274423	-1.4526392873015443	-0.4552254415781576	-1.1250212121728373	0.42722213577174195	-0.978514431649514	1.3838852713752836	-1.0985399750058797	-0.6137202337018375	-0.5638884202291244	1.6294171348892217	-1.9551575371801952	0.052503527700790184	-1.123109810547263	1.4623171037034335	-0.5231581057665255	-0.7747930510682887	-0.40289297343654457	-0.49145698471130067	-0.9699557698825538	0.13427736530713863	-0.9833375616692072	-0.17884434024967993	-0.6422077236333912	0.45380812870186826
0.004975923533365997	0.028861123124726502	-0.7489923927326247	-0.078777119905225	-0.0793770245986676	-0.8166691337723682	-0.48313042520862026	0.2486548576184872	0.7053805980924912	1.1070561248284467	-0.07715762435347212	-0.48109209444056206	-1.4897589899207984	-0.24418465863689667	0.056221422667309374	0.4697511180179739	-0.7653847024425835	-0.38353054772169404	0.9059426135594737	0.4835012742600052	0.028575882509120222	-0.7169037953698771	-0.4941933879408871	-0.6779264368496458	-0.8924490887731839	-0.8442118281847284	-1.4696645342466617	-0.518998269085946	-1.1250787611474178	0.349528407822458	-0.9995937542846033	1.3778031840981109	-1.0589120883929293	-0.6031753447516902	-0.5856923689637995	1.5800876818650342	-1.9636689964800351	-0.014786445994712637	-1.1177119840075282	1.4603543988990482	-0.5405469520215497	-0.8230355551728443	-0.43382532972320453	-0.49707143379640517	-0.8786905500220819	0.14190521919959326	-0.9689524767485246	-0.22782042549077283	-0.6068417979787425	0.48431395783013337
-0.03875594399246771	-0.006541353233231245	-0.7100073415748789	-0.08578353773309763	-0.08986975394868353	-0.7446766361689413	-0.49122338957642037	0.2443340449914997	0.6866553214655817	1.0985643028883687	-0.11284469201079558	-0.4423776414317596	-1.5270803714685954	-0.2531858257356434	0.08187780852429269	0.4604687292150622	-0.7761744618236673	-0.4487211788345598	0.8839168736330316	0.48844976740249757	0.0384515211502688	-0.7203552321995558	-0.525498158375924	-0.728338822936928	-0.9460785271843489	-0.9023090933705612	-1.4829785524759274	-0.542953445424591	-1.1232447441361089	0.3177381829966201	-1.0112244202136664	1.3365227555837713	-1.1032722242208206	-0.6000829671106251	-0.5589672211217773	1.5484103006008703	-1.9152949330573878	-0.013864087364369643	-1.0693478536140684	1.458564346965422	-0.5271919376936741	-0.8343868096364178	-0.4268821684481091	-0.5208258096595892	-0.7775626288160582	0.1300925065385304	-0.9696181944478687	-0.2717730592285067	-0.6041947502232552	0.4845600037382357
-0.06301398242196975	0.03135039270537151	-0.6933522959935339	-0.12889175842824735	-0.1537746572660691	-0.7211623087685824	-0.48148937939434144	0.21482694265734098	0.6380387215061492	1.1064951245065875	-0.09443031498930257	-0.43987554000563345	-1.551090242054582	-0.29035640210198055	0.08287647342733175	0.4435728441757563	-0.7969578127089635	-0.47462783634038663	0.875597840133269	0.4943871195281192	0.049763833198869005	-0.7214333125822814	-0.5621293940762557	-0.7536972305642291	-0.9656044689815706	-0.9350711829377358	-1.465978787863394	-0.5964340701514174	-1.1655331381052498	0.21895375999840905	-1.0170715686225194	1.3204327042961475	-1.0812381521094339	-0.6140263385420952	-0.5597049202455376	1.500800383343704	-1.8534214644261309	-0.0047569250012207505	-1.052151912187849	1.4479190487359368	-0.5384720758051091	-0.8791790585498985	-0.43941191084474	-0.5611894803943485	-0.6120821504226723	0.14841798320126193	-0.9471563337812064	-0.2987934623928402	-0.5762949992328085	0.49328173878074705
-0.09854813032485701	0.016266157389332726	-0.6890337867847343	-0.1776601428335422	-0.24081897938382654	-0.6937441345017399	-0.4766515253902014	0.16516738041036616	0.6128749949143547	1.0411747118871832	-0.07229015140177564	-0.4160974741860855	-1.5719133558039757	-0.2929638624052292	0.09327072048815367	0.41862696483741757	-0.8005588692176466	-0.4883957704152622	0.8346059927869909	0.5637442988740171	0.10691124801227003	-0.6987535702765044	-0.5693772192851339	-0.759090233914067	-0.9406672793660306	-0.9647505681918052	-1.473318200193374	-0.6213011348273833	-1.1740959876501231	0.1260717520966731	-0.9924405818863603	1.3121687508763293	-1.0795978070277354	-0.5955365491986605	-0.5886591100798491	1.4978387200047039	-1.7954121860280572	-0.016596880525252357	-1.0225042786877425	1.4549484094834837	-0.5708426557562517	-0.8989834888244767	-0.46633335980539153	-0.5865282199478473	-0.46456541044381056	0.14269888016626514	-0.9136189574880167	-0.35441999428233606	-0.5430368735883919	0.5151021221444966
-0.11292968715760603	-0.009340568519924502	-0.6919923138246773	-0.18101137596309688	-0.2807523571185702	-0.608897756298785	-0.4551839668809654	0.13948659171452096	0.5901115043618455	0.9955129752902847	-0.08647089324776484	-0.43241904969184286	-1.622509760779505	-0.3017937744606229	0.05889897958689857	0.40144581605738106	-0.8293271449253808	-0.4661382748524705	0.8389193928571054	0.6199797044166429	0.09287449711116981	-0.6914473332086446	-0.5654323125892813	-0.7322078737488809	-0.9413447896956134	-1.0090011209596965	-1.480707667105215	-0.6534782477232806	-1.1638081075922142	0.005574668201790067	-0.9398267983290507	1.3255877692717937	-1.0564758768922284	-0.5937183963746807	-0.5814109577898974	1.4743075973267041	-1.721957752922334	0.0020668173680079872	-1.0119051639439856	1.459041585561012	-0.593514786510328	-0.9357073058252929	-0.52549264964921	-0.5583691506703855	-0.3141367269603334	0.17471781648205478	-0.8865121697030418	-0.3814608157694536	-0.5243085695436946	0.5418738930731426
-0.15357951421671762	-0.025725974579473416	-0.7021354187593918	-0.19415834029481877	-0.33598666034637986	-0.5688026546067706	-0.45423070747134336	0.13480844340722917	0.5700886127838445	0.9492012127771243	-0.08572743242234779	-0.45572658360491786	-1.6855468051314275	-0.30156176453164507	0.046634649126801174	0.354860274740378	-0.8151032528965404	-0.45052459724311983	0.8284272195809695	0.6659063639393927	0.13186980643023286	-0.6944993556422115	-0.5748097675632603	-0.6820226803487819	-0.9737617769929929	-1.030669409466563	-1.4912635413614317	-0.6084158947886873	-1.2195957707839125	-0.1279844596640383	-0.9140933534214174	1.2930273937106185	-1.0821294614152688	-0.5925837790413709	-0.597072265318039	1.4530484948995042	-1.6619426457424418	-0.008520999734761791	-1.018230442097518	1.4954990309025578	-0.6085136786189451	-0.9354918397188587	-0.5427156460427204	-0.48045833415603195	-0.21246291846618712	0.20206034758509944	-0.8594463849470964	-0.4090230358028407	-0.4684967587907387	0.5456832260420985
-0.18787576574756715	-0.04596563486556272	-0.6897795808048879	-0.20359462923457627	-0.4212823473607827	-0.5590131759629328	-0.45905615575403597	0.10188314909308507	0.5633041957658947	0.9145052041766071	-0.08826467960170756	-0.478227491392612	-1.7300535479856418	-0.3310291466300277	0.02560646372760995	0.29991164891313965	-0.8634875966653974	-0.36296335820197323	0.7778732058748942	0.7095730630209747	0.14411897737295304	-0.6611392272528328	-0.5869421143562661	-0.6140057968943896	-1.007623701443896	-1.0567057214872795	-1.5003769335767385	-0.5837088137195081	-1.2195455718142383	-0.2355536174438265	-0.9000897856033893	1.260305102815105	-1.0985745253309136	-0.5645829740737278	-0.5706175751052392	1.442618665864273	-1.5706426174944617	-7.381954488511685e-05	-1.0335562456677536	1.4705382036060644	-0.629263827494664	-0.9823711933345844	-0.5880925322590478	-0.4706289380747511	-0.10277873278332472	0.197666396007015	-0.8327921812077905	-0.42575781124903456	-0.42346089856877384	0.5339287770763049
-0.24075077048143556	-0.04723980336277451	-0.732789538742084	-0.21202062514254502	-0.4649136340547132	-0.5559592179709194	-0.4384980828540299	0.061295684079766544	0.5096351183237673	0.9220101738040458	-0.14637287916252692	-0.5319509519486831	-1.7761947177339898	-0.3378497537149575	0.036299549706107395	0.27419905699283575	-0.8984554148347964	-0.3403365912507623	0.7727813434129395	0.7158358758165588	0.12079953092853235	-0.6142740406310774	-0.566722192294547	-0.5771301202203951	-1.0355882539595995	-1.0541235587892297	-1.473712766810937	-0.5812311632715668	-1.2200934255415934	-0.39189880575411606	-0.8567263424825031	1.2245942197273405	-1.133323371568975	-0.5640164814047822	-0.5249216333663148	1.4125044114322627	-1.5141174339248147	-0.025022286691452084	-1.0310320654448744	1.4487948005615183	-0.6167909156402207	-1.04218351310239	-0.620268585204441	-0.49064252597783	-0.021493212679294563	0.2516324807926842	-0.7929469974454812	-0.41837181938706863	-0.3800287125237549	0.5401011875995586
-0.2682556731689885	-0.036143567774474514	-0.772475837818025	-0.1820911900327017	-0.4919408044321464	-0.5807719405470358	-0.41981827391719595	0.027087566649389903	0.42035519740198685	0.8777681819517733	-0.18375448863810506	-0.5602146752541672	-1.808827451152784	-0.30453304710924184	0.06658777497559713	0.22107442237027258	-0.915003641869129	-0.320440715032514	0.7919874186166291	0.7297832093493881	0.11370528379129478	-0.5988198627114604	-0.6038626205531292	-0.5457703025839404	-1.0962473848104977	-1.0548758342572755	-1.4589847726251317	-0.6009473662247885	-1.219502491402506	-0.45301300919475673	-0.8492118526882511	1.245142643953424	-1.1593748256729253	-0.578056745165316	-0.5137796684156776	1.373250100104853	-1.4462736548394655	-0.023023429204928388	-1.0248841369729775	1.486959771936202	-0.623968948548254	-1.0961613440256814	-0.6937549139935154	-0.49219911503592384	0.04800881045685622	0.23780804014189227	-0.7312089464403673	-0.42033905750627004	-0.3344807853252375	0.500333629984827
-0.25303999653162734	-0.010188766034025415	-0.8272444995851632	-0.15775200224164485	-0.5929672216425896	-0.6144598669139398	-0.3848624886316697	0.020155860739509437	0.3236824746849523	0.8378580258393363	-0.20274517254104607	-0.6244113118060347	-1.8612498425763555	-0.31876322509968086	0.08323570027195114	0.17054748208668766	-0.9357535160578585	-0.30845043624607693	0.7649899600602263	0.7322478039224655	0.10908041073510708	-0.5393511773861801	-0.6208873600497451	-0.5062252247543724	-1.1001242494742196	-1.0394914736637222	-1.457372651055878	-0.6023431229764876	-1.2108018996380405	-0.49048347992029695	-0.872562267790477	1.2216130391525055	-1.1874592132664126	-0.5917733707047554	-0.4953421579925418	1.3458732426621558	-1.4346324062664846	-0.03670799634178792	-1.0541008979678657	1.425606651324864	-0.6341143733209197	-1.1371963283069293	-0.7478622417518569	-0.4941073196934475	0.09983655432301754	0.26715213227526047	-0.6637058285051093	-0.4482395079341474	-0.2782383440199263	0.48363157472895024
-0.23880412689829353	0.022819317776667812	-0.8746079671339905	-0.15459053881250098	-0.6533464461010368	-0.6415638566401122	-0.36463738906891535	0.006189529656987831	0.2903578659680336	0.8770872993131672	-0.15746940620712788	-0.6628227398663958	-1.8908562569922231	-0.3148032994289909	0.1266333944582651	0.15655765618779044	-0.9727528630432707	-0.27920585982459656	0.7510844559961288	0.7488523796341002	0.12178740277694255	-0.49729870857972236	-0.6276334013915859	-0.4779440261156144	-1.165351347346639	-1.0213988682654	-1.4314120696943842	-0.5815734061069294	-1.15828114160549	-0.574566880900278	-0.8605385750725647	1.2030229922977274	-1.2152725430612954	-0.5896294107124016	-0.4579246234195379	1.3491039293691283	-1.3669264681719624	-0.05822159804729567	-1.0546445765000914	1.4154814834418796	-0.640171006174773	-1.1594280259352097	-0.7946820985514588	-0.44980723431960323	0.16392403783669954	0.24835077515311732	-0.6722692586668194	-0.5012412439529729	-0.2527892960177036	0.4601577385310708
-0.2230946169778602	0.07690798143835287	-0.9197726661596166	-0.14781695598163558	-0.7486283628690196	-0.6609931036866495	-0.3345973826994351	-0.030895723832746035	0.21654847214411385	0.8658630177425746	-0.10259032146360511	-0.6465707838774128	-1.8955164663079003	-0.3192997669989973	0.18884178162708254	0.14652236623398923	-0.9683013437925521	-0.2723859938836534	0.7136656120640774	0.7546013608523696	0.16030856294060647	-0.48900262334884265	-0.6293925965960212	-0.4364580994255561	-1.18774055444182	-0.9893591180052839	-1.4373746624940233	-0.5308708201822238	-1.1389349215868976	-0.6512437488836827	-0.846162236298572	1.1748939087652193	-1.1751634334129337	-0.5943204251096812	-0.4389141081866302	1.3153171931464276	-1.3304570463597456	-0.10061121663108193	-1.074095475517725	1.3670784140045957	-0.6467616940826526	-1.2005802666334957	-0.8212146027731126	-0.418739542001043	0.18396806267815538	0.2528324926845017	-0.6430955350981454	-0.5135169268272362	-0.21443886813620602	0.4735855988858816
-0.22025511241313364	0.11563479293924286	-0.9664024765004999	-0.12937545466116404	-0.8200335737526194	-0.6338397549018621	-0.32272656954561685	-0.023177153377578783	0.16575630784635606	0.842344751285754	-0.036967279755508176	-0.6606705365288837	-1.8603113617366183	-0.30582864630776113	0.20182442536658907	0.15063253953092387	-0.9961786559575266	-0.2921867919204981	0.7022362319466173	0.7468805077968137	0.19690491903214596	-0.48376538670151986	-0.6522719731530364	-0.40963761877954263	-1.2003973465633635	-0.9376314845854115	-1.456320549249321	-0.4952949667104692	-1.0948604013618162	-0.6452030441200953	-0.8150766382699853	1.1451260025969567	-1.2395919632835954	-0.5539468455869403	-0.417115407555855	1.2779595206261347	-1.3112615789685407	-0.11415632859446283	-1.1043955232565026	1.3377659742579913	-0.664947587759998	-1.2785724498501818	-0.8513661147786753	-0.40732049539489684	0.16912023343661142	0.23150035795725676	-0.6036842308851708	-0.5925026050334936	-0.19897441809148697	0.480180218882694
-0.21945013618389395	0.14973847179799368	-0.9904142848869878	-0.09931523754077205	-0.824869395298918	-0.6401092048621839	-0.3213356193021146	-0.005885968730098985	0.12732029064063916	0.865639363326974	0.031569180350930204	-0.6395086041025924	-1.8410191146743435	-0.29652855305106474	0.23147049798764646	0.12306600901546831	-0.9903068509500501	-0.3204213313516602	0.6898612179816792	0.7048914515514275	0.20786231584534082	-0.44517558120282386	-0.6731717631600938	-0.38591517917009094	-1.230818919564435	-0.8948555465926253	-1.4549646616350314	-0.4720476449463885	-1.0177297000953884	-0.6735460960024983	-0.7960160055770837	1.1147617462888435	-1.2286777510313165	-0.5417710816291009	-0.39396962682100506	1.2051985653840023	-1.2619276124596996	-0.11874567157620577	-1.138067540843812	1.2990634986630194	-0.6538676060185394	-1.3049462155300589	-0.9061764603092586	-0.3232285166532033	0.1485698617810604	0.2299621706813481	-0.5788979773733367	-0.6760173480582415	-0.17855784463532504	0.43650079547035964
-0.20536707091785605	0.18670939894680674	-1.0403071540027624	-0.0636267203231258	-0.8255484933343114	-0.6656260137456006	-0.3029988780918472	-0.01625592651990662	0.11745375054846227	0.872217235101284	0.10734335633455475	-0.6154952723298084	-1.77254811065174	-0.29994607849597743	0.3186343451510959	0.11410660663650433	-0.9902462890050423	-0.3117317989789855	0.6215929766020908	0.7013297072840577	0.2532053281473876	-0.3775694481158532	-0.6584891736546181	-0.39798846053869863	-1.2103634398682697	-0.8266056912546229	-1.4312382437828304	-0.42872087726766156	-0.9813658235570324	-0.6934985704105365	-0.804152328230596	1.0832498295299486	-1.2645690486247652	-0.5764768594445508	-0.3752306508875894	1.1457631701343254	-1.2505630699470554	-0.14808138791561654	-1.1205215518492504	1.273175883786695	-0.6685929393610625	-1.3553747482785439	-0.8766522179455357	-0.33269429660264943	0.09968601731170612	0.2146045967184304	-0.5246760096372672	-0.7841404409185964	-0.170475507841586	0.4231830195336069
-0.20514278809727804	0.2517163048740238	-1.045133129905595	-0.04663197763879938	-0.8533440944687513	-0.6521098931927531	-0.2835505748058835	0.0010867926093262343	0.09817215074481536	0.8939737677876531	0.14903070171669236	-0.6609364110627707	-1.7001579162040703	-0.30582107088561344	0.41645222095916623	0.12527287294136452	-1.0494568915414837	-0.3139119110081909	0.6377719474380532	0.6544591333468877	0.2882194271440044	-0.3417434435606479	-0.66171436486275	-0.4503344686813121	-1.1854346145777868	-0.7358756787237919	-1.4404424168079668	-0.4445306467926205	-0.9213866558656789	-0.6923166587087739	-0.8104508317428876	1.0426757851678787	-1.2959964187724566	-0.5867387705361555	-0.3681367327595015	1.074992699060231	-1.151281850341658	-0.16074233294957282	-1.1157633471121335	1.2021118535954847	-0.6626514549057793	-1.4253667106759287	-0.9095269065399236	-0.33525923039596905	0.030136883280192255	0.20796389452134711	-0.47219632856295035	-0.8026699225817312	-0.15315724201877365	0.44118884738507075
-0.17051285796713603	0.2587061949519805	-1.0821538155315191	-0.0313820713353197	-0.8221115121302447	-0.6002399526257728	-0.23991370904987191	0.008707683327837201	0.06608492361514912	0.8954372704166836	0.18409760329353841	-0.6971037500268431	-1.6139604095962377	-0.27700749822139403	0.47540691458085194	0.0918661346805401	-1.0763804612189194	-0.3590474252841479	0.6372248685058117	0.5991931650837585	0.35087105417410747	-0.3197801649315125	-0.6698211259852028	-0.46123068415966195	-1.1340912507586467	-0.6594946173586941	-1.4773506177849893	-0.3977911080850492	-0.8557537267838258	-0.6632283378020943	-0.8175674163801607	1.0526968620399137	-1.3216853171636245	-0.5980547900057087	-0.3875042392431875	1.0528451938829828	-1.1389109798424926	-0.21905730975315513	-1.1025700426318283	1.1801892824775089	-0.6519543082057743	-1.4431998046397025	-0.9271881152580728	-0.3060387740300551	-0.04242353561217177	0.230251568884874	-0.44455298946151345	-0.833599878759523	-0.16101377240373094	0.4282593535706126
-0.11201225354036588	0.31966766863931223	-1.1050768799902855	-0.013511620554304344	-0.7989621566522598	-0.5156924913388622	-0.2009394134162569	0.05053287410770598	0.08910655248284603	0.8465983087918639	0.2888982861826429	-0.7159976466437485	-1.5437020529852035	-0.2745224062372384	0.5343898656804617	0.044523382503196214	-1.116554660025025	-0.383178881132025	0.6203931429267604	0.5834991243519009	0.41092525409731734	-0.2972055227697977	-0.7086759234227652	-0.47025199537459644	-1.1170876234592662	-0.563234734146884	-1.5162004359924084	-0.3332449201864772	-0.8243480002908482	-0.6170904374652427	-0.8349415123695889	1.0960941625133962	-1.369343768274681	-0.5914673081441713	-0.4122163987137763	1.0064384222786442	-1.118932570161638	-0.23985425977398606	-1.064724783519615	1.1530621502931873	-0.6378781611959549	-1.4531993366510305	-0.9262134058445547	-0.29715345983297875	-0.05650942100847589	0.18199259381357513	-0.4121625577411798	-0.8984752673125757	-0.15683253988662585	0.43078686725833537
-0.07862733388239765	0.35834933575967154	-1.1241780983437344	0.0032029435462980586	-0.782427135597219	-0.48625395898768276	-0.1805724735326196	0.07512309287015513	0.11206021234155146	0.8872708348324642	0.3497931166278846	-0.7765234141232339	-1.4280008872964436	-0.25861755492400823	0.5772748299774821	0.06607533171411616	-1.1699893292758632	-0.39010241296107895	0.6192923881900054	0.5774183655055186	0.4928478055706589	-0.23169580753225047	-0.7420666881042692	-0.43662205756759825	-1.0673047290334925	-0.5119585470380492	-1.525930482454579	-0.26921112625312943	-0.8037415890907432	-0.6411373884350933	-0.834598117673881	1.1092480160426619	-1.349900779655029	-0.5936607353551856	-0.41300072984470776	0.9699903278718892	-1.1485037979604134	-0.2871408679040375	-1.0043938525260898	1.1195517482927766	-0.6618546651378441	-1.4634470713319252	-0.9485353156440383	-0.27003711081581355	-0.10590821751905548	0.18479530310976924	-0.3834034619103243	-0.9088664911074849	-0.15626404226367255	0.43418568530511326
-0.05951746202629839	0.36768414942585426	-1.132633855422148	0.010539293318585783	-0.7466580598364932	-0.426541427547774	-0.1762336314189437	0.06171364856213377	0.1235750390621037	0.9006580092102261	0.3846228591910929	-0.8123702632428464	-1.3352334782290654	-0.21381766990706344	0.6153761484360794	0.06112142250429857	-1.234579346577603	-0.3977350440011175	0.6009844944512832	0.5991815418807606	0.5603005215601923	-0.20068641339027066	-0.7493971600677181	-0.47637490604548505	-0.9964083439147597	-0.4455443509820235	-1.5326045328791273	-0.18724376219335173	-0.7906786224147062	-0.6118760637149839	-0.8553513320046762	1.0516224055642325	-1.324944373606006	-0.5779923828174807	-0.43821971192932346	0.9511687985373175	-1.114643592090454	-0.31587180307634427	-0.9388121266010202	1.1364505552185036	-0.6549322365083936	-1.5018006334875165	-0.9707364040454435	-0.23771162469521592	-0.11937539797740992	0.19176870806566101	-0.36834358298020115	-0.9526785952998711	-0.16061759758965957	0.4504135467789038
-0.022607900876619867	0.41088162580706833	-1.1327316612348324	0.03031788973304912	-0.6973168880712837	-0.43693192205872877	-0.1599434568871499	0.09022995650999452	0.13719309993079046	0.8578901158239451	0.3583018511363368	-0.8507252154710663	-1.2387067799889029	-0.1736088442313431	0.673156723373577	0.030898974153875547	-1.2773852863332795	-0.40851727781686814	0.6052360685085996	0.6456339017997117	0.6637440378532528	-0.19484683952440457	-0.7658620661911106	-0.49979923994213155	-0.9257657115074311	-0.3473030540471543	-1.5196083612446805	-0.11233393008713095	-0.7784695449043235	-0.5981640733492959	-0.8533756989638033	1.0035854325877842	-1.2773177367905606	-0.590189434591214	-0.4630272947486085	0.9232014372082122	-1.1061847021630444	-0.3363754112527205	-0.9212626487602623	1.0991309313902735	-0.6455788687093156	-1.5202360802129251	-0.971654771874365	-0.24790559695092304	-0.1792008432059443	0.250075559122832	-0.2922467045002465	-0.9365728680100386	-0.18106778414056998	0.45406564447690617
0.006759938910115409	0.40694974012241936	-1.1415334928201477	0.023850329370455805	-0.6455679666007863	-0.42203275684631814	-0.1660800436996985	0.11292346682273488	0.14055873249183218	0.9075978494945597	0.3393997837720501	-0.9004755622250379	-1.1771276272559439	-0.16870815213553372	0.6882827933453987	0.025922150524319464	-1.3355887761681438	-0.4056459167384774	0.6553470220093092	0.6548304119736856	0.6809014518469304	-0.16659865126063084	-0.7836360378735081	-0.5306459544123038	-0.8256203690281207	-0.2578216180184254	-1.4849400117976166	-0.06406182860055211	-0.819407133078282	-0.631733909678985	-0.8530214870170255	0.9844197311094813	-1.3100987415879046	-0.5890146642514413	-0.48014324447365586	0.927999100813427	-1.073804426534864	-0.3449809575827824	-0.875896251313366	1.122700219983132	-0.6622405475202056	-1.5262929396026432	-1.0043717040318836	-0.24743301598486242	-0.19318749617294048	0.31626979454538784	-0.24371804611304015	-1.0018824238220523	-0.20051326165715402	0.4517883360995807
0.0494020514591474	0.396542905634928	-1.1622877874779578	-0.014877717654594414	-0.5385637931675715	-0.4492321970484331	-0.18905718511190517	0.11638641932572436	0.11959475252578448	0.9353609987247786	0.25096696476655345	-0.9021770392082639	-1.1168856353306604	-0.1146264053778617	0.755884450724206	0.0068529120952035795	-1.3586699067275092	-0.40648935221867155	0.6762708115814466	0.6720382768066396	0.7188480990840808	-0.16596539891651219	-0.7667897760111676	-0.547231020576685	-0.7239525939236378	-0.20896519105970643	-1.428739728375478	-0.02188478821398586	-0.8599534132463894	-0.6683527548549231	-0.879677314681274	0.9398650780701319	-1.260469903892482	-0.6036757331502292	-0.5578280019878141	0.931633563201488	-1.0392451162834948	-0.3654259840215123	-0.8110748961577618	1.0884612011507755	-0.6526972345111769	-1.5455366818323006	-0.9621167676198027	-0.21295885253816813	-0.24091478177699202	0.37852587556083506	-0.1839037532400915	-1.0139775010732974	-0.2622395917975083	0.4456608734256357
0.07062520065913522	0.40500383800976963	-1.1876485383256874	-0.036122821555968944	-0.5007146621400833	-0.4756689660476735	-0.1857137724267635	0.12580420552165922	0.1563697484540244	1.0128893469947047	0.19132159757831016	-0.9346335378946339	-1.0721095286219302	-0.08047640233589565	0.8089253163986863	0.028753984675665957	-1.425630870103131	-0.37649249268962026	0.6907147368384186	0.6725331967452656	0.7406440987680414	-0.17608429185258564	-0.743736250935593	-0.5902616768694608	-0.6416063365119945	-0.12061826800720196	-1.4072960542794741	0.028120976174185908	-0.9084840881903146	-0.6449770325457047	-0.8935583930386652	0.9014895474836748	-1.2652650181555498	-0.6182818596125645	-0.590136731760701	0.9567624633064427	-1.0667627932337906	-0.3685795726035802	-0.7350178746404352	1.1058491912103199	-0.6745863013713217	-1.5943403501499689	-0.9039052684324173	-0.2566986210535481	-0.2608261880864135	0.4257402986889679	-0.15227020368453392	-1.002062912434624	-0.2886759489068109	0.4634858467388304
0.09943998128215166	0.43643814441461465	-1.1632204004797129	-0.1000669740623408	-0.4538353477665226	-0.5031940172118564	-0.21242107371098334	0.17165979696663622	0.11875079909114654	1.0462309500413327	0.08809824915988337	-0.9771092453139746	-1.0377216374977156	-0.006051667445524156	0.8083928706293507	0.03220819983331948	-1.453735938439867	-0.3770543740713353	0.7306700729155231	0.6508543772645888	0.76489038239539	-0.21230085373325497	-0.7671744769758959	-0.6201702616949417	-0.6018789813922014	-0.07228505311567865	-1.3905760583762121	0.09831141487440713	-0.9202337053217002	-0.6137595716481898	-0.91622742737501	0.8416219854503261	-1.2536114416732729	-0.6198317479045782	-0.6677643610598882	0.9546858339096621	-1.02405290901072	-0.3447532758825076	-0.6786946743082707	1.0855103572747486	-0.6281311745349867	-1.6028006684838385	-0.9117041957757716	-0.25368732745747014	-0.28437482783519363	0.46263735019486935	-0.14156450436532322	-0.9943098002991126	-0.29219076068099425	0.4793399319373298
0.150740772784182	0.4576425928513995	-1.173861129534114	-0.1767933772574573	-0.38445443328979706	-0.5643026457480935	-0.22102290850834483	0.19177136008778817	0.10402728781796315	1.0286295169153823	0.028004011261206795	-0.9846719654076701	-1.0196876737797425	0.00892948739382626	0.8315379448033287	0.048892709743043536	-1.4242671448771567	-0.4090846185264196	0.728475002996188	0.6485271863402402	0.7618057290221516	-0.23105228775591616	-0.7624173691383985	-0.6310723489524834	-0.5501651459331962	-0.06809843823572995	-1.3599117114447234	0.15165993468674505	-0.9625099952402095	-0.6137880697896374	-0.9222670061962661	0.7859594843758613	-1.2233957507882192	-0.6260236835437553	-0.7164540255788051	0.9489776296743875	-1.0656328930861023	-0.3580157798238778	-0.6242208764561974	1.1043311489881724	-0.6377505854672455	-1.6233145893630296	-0.8688357621091969	-0.2622445470986273	-0.2994889888564089	0.4863317951793407	-0.14300942100597724	-1.019773145461828	-0.3296880450708982	0.4697994467755671
0.19716185605816305	0.4968995185693186	-1.1900183040113972	-0.2811806345761127	-0.3172272418218286	-0.6619876968503339	-0.257505210742468	0.24191164136978296	0.09439319323223368	1.045645143122626	-0.04372848215063128	-1.0289253711777386	-1.0076634215569436	0.027910010601849177	0.8712292875580474	0.1046215753800416	-1.4005804489408809	-0.4013274657391225	0.7468343187774458	0.6386203950376034	0.7247706713009971	-0.2317273432169152	-0.7615471184905668	-0.6720822098526986	-0.5229640994640635	-0.03193389464436205	-1.2937423754824433	0.18826014788681134	-1.0372714740317341	-0.6320616504843242	-0.9095768859713032	0.7516459876358743	-1.1834051812053044	-0.6486789086561204	-0.7708559507287885	0.9447199378381615	-1.077948463336348	-0.34330695669696293	-0.563321786859637	1.0722236872960698	-0.6524287963050013	-1.606744531525925	-0.8482147421469175	-0.2960825083202022	-0.31988828975871264	0.5081710995062043	-0.09600603881097876	-1.0710031268626474	-0.3485505544367991	0.49684679591662234
0.19262794402127206	0.5130099447222255	-1.1950360879802155	-0.36816119081913296	-0.24808624285864242	-0.7514170816985277	-0.25261848857323443	0.2558506932338948	0.06502751761818805	1.0861007304951573	-0.13879182409475682	-1.0215156939872962	-0.987715793992864	0.042171702348422525	0.8953528368718512	0.13263412688896062	-1.3400175306163191	-0.3475971292273213	0.755760914774471	0.644581808103701	0.6942739099551515	-0.22592170265038006	-0.7327309500635495	-0.6789101857019034	-0.4504530859472225	0.0019217876428914594	-1.2653594708880238	0.21429276966796745	-1.0185401585512057	-0.664074154724106	-0.9113027147485131	0.7054345530416447	-1.1300965748223413	-0.6581315445063751	-0.8210997751155862	0.9553735519648185	-1.0488479703725166	-0.33321600147363895	-0.5364107461683162	1.0707979437784165	-0.6619129382567502	-1.6403655770730592	-0.8259084827875993	-0.2913645590083217	-0.35593956203881383	0.5650351319976299	-0.11051732549064205	-1.1154332217242713	-0.38357569916340595	0.5097203597444866
0.21012660257578908	0.518164209439506	-1.2216096803021026	-0.45069411384056546	-0.19051346300568878	-0.7833518422244456	-0.22071116169067947	0.30876736197330135	0.00909166173295169	1.0615657940231173	-0.18648797953735574	-0.9917641535948929	-1.0299509195600407	0.05879354211652865	0.8904507787449832	0.15011278135999973	-1.2883140137488902	-0.3028616794024065	0.7426216022905143	0.6257761059803867	0.6399892336087077	-0.2668928190352737	-0.7407737583402039	-0.7553286818288537	-0.4020565783995761	0.03829561876214483	-1.2443567958598831	0.2052846813199365	-1.0175326761766559	-0.7096056596721191	-0.8665818656956578	0.6879141166050052	-1.1267484383522492	-0.6517642255916163	-0.8801469332376926	0.9951755351933956	-1.0335794351018497	-0.3036884814467661	-0.5342313802444844	1.0445889122370318	-0.6371058712785224	-1.6664107867011357	-0.7622243376830842	-0.32503825694235366	-0.38173536426469057	0.572425612184735	-0.11356591210136265	-1.1876605579500974	-0.39143831334645435	0.537586711089781
0.21468712729861267	0.5280743502636389	-1.225970930404061	-0.4886049415602717	-0.079041214007188	-0.8054981815956154	-0.19364135862196016	0.3453309832141792	0.0021909647212748897	1.098763729744178	-0.19107583138397607	-0.9625371602512869	-1.0361146299122783	0.043100954131877645	0.9454845279143163	0.1831441591982621	-1.2305768508905846	-0.296155907279148	0.7701702038300421	0.6057391463183043	0.6058963791913088	-0.308767018139512	-0.721414248026963	-0.7580595108282777	-0.4010284460190287	0.059222435828990824	-1.1955960339314469	0.2493485944215096	-0.9768659810345628	-0.7427992407642623	-0.7957695419350743	0.7579798418554546	-1.0818387423819753	-0.6716174625483236	-0.9279915729050037	1.0255049120681317	-1.0393499136687947	-0.2770146157311238	-0.5024889504523404	1.0434775272482133	-0.6379326336986726	-1.6522584728539127	-0.7046100592924203	-0.39111008021962335	-0.4107195120691354	0.5833480884720836	-0.098200038375069	-1.2207831728708316	-0.437262768800495	0.5383343622823158
0.23341421608511254	0.4881907034639065	-1.2344084106386906	-0.5580519917854814	-0.016981010222228782	-0.8289701087191368	-0.18548895999931703	0.34682503408278226	-0.02042317718106388	1.1334705506441063	-0.23048224893307329	-0.9435364336862284	-1.054174349536659	0.05333105671424328	0.9365064309790341	0.2390877934368508	-1.1488495875661477	-0.32869902184695177	0.7369177776684696	0.5592376632216809	0.5294870888065801	-0.3284253146505204	-0.7393756507420484	-0.7514822147830224	-0.36613070446393214	0.056812552361161436	-1.14043524766207	0.22901394458878083	-0.994596945209131	-0.7886645027919201	-0.7924849684890821	0.835236831435733	-1.093426781415293	-0.6851795558790416	-0.9427624614858988	1.0305383922213005	-1.0132249564195734	-0.23160642652868302	-0.475497129016195	1.0350626000661458	-0.6514855539866234	-1.647576549115751	-0.6740929530045879	-0.4305588303639195	-0.43484312259519864	0.550400113962883	-0.10955764936816528	-1.288330553457848	-0.4521454418660206	0.5227501121425957
0.25316128920864844	0.5084645437418437	-1.2234223776686395	-0.6170832646693332	0.061229237159178454	-0.8720075428762447	-0.1701219032193323	0.3655539896034695	-0.007238290634999292	1.063275528101354	-0.2662346812669939	-0.9335946466572569	-1.0037292068531376	0.09746292585535668	0.9170682113718689	0.27507009211547695	-1.1211738601609835	-0.3010147090526864	0.7114993680643644	0.5093098777181712	0.5129156613765709	-0.360521307759097	-0.7499224589042107	-0.7668373690444211	-0.35815904264714027	0.07700960235168124	-1.1218624950624652	0.21262387006186673	-0.9450728623681346	-0.8009139539240918	-0.7682897472886447	0.9145161663468692	-1.0635785456445457	-0.7077722789492309	-0.9827148342487353	1.021424804530263	-1.0230955729484272	-0.22750676137199477	-0.4371096101692091	1.0022938453030221	-0.6939357404267975	-1.6369538319844321	-0.643535155572325	-0.4567060703865515	-0.45148943341420666	0.5052457433520836	-0.11521942424064258	-1.3085937788956865	-0.4755161382642914	0.5168446925018484
0.2708336158626833	0.5462923703005368	-1.1814128546427016	-0.6251558050971064	0.10950730296562657	-0.8888808740424187	-0.11940453090976758	0.37441253123815765	-0.040434729687946744	1.0265181475830345	-0.25599438158911536	-0.9363260123541386	-1.0010124953084891	0.126898238666647	0.9287564520077002	0.31397137482102466	-1.09275733039278	-0.2601409055710536	0.6696062925259396	0.4627622141262434	0.47684791388564324	-0.3765435793183821	-0.7959469606897829	-0.7607627876330328	-0.3584530800390979	0.1105377425226339	-1.121728985841392	0.23795502841311467	-0.9130219493168819	-0.8541166957594338	-0.7324898957977464	0.9761374937996206	-1.056124328925727	-0.727942727616574	-0.9967215027533378	1.0078345524941852	-1.0359328088801523	-0.22467059178137783	-0.42564228442006496	0.9869049365961047	-0.7453553382716211	-1.6217515672760197	-0.5847646226622217	-0.49093032274593745	-0.4571671132574238	0.48622687373547924	-0.1589529995894364	-1.3069595525050945	-0.44706011901152154	0.5350206667597165
0.3057119412873432	0.5329204571189134	-1.1986646638720448	-0.650643730258682	0.16512454297090023	-0.9098535062728411	-0.07649813101379498	0.4000299590933287	-0.11423032037337078	0.9105152167620034	-0.3076030370479978	-0.9072400585488252	-1.0074520084918446	0.14580391670385062	0.8919511747674408	0.3652658815689692	-1.0417915877911397	-0.23004099356151317	0.6174896643649465	0.4252065246657931	0.4410527911596308	-0.3900802296498855	-0.85915057430283	-0.7639416785523092	-0.3911711830385146	0.114369616145728	-1.1108800374579615	0.2525304825025634	-0.8983005525552386	-0.9080355447388403	-0.6883187115712828	1.0324001078350857	-1.02614141051594	-0.7739038197455491	-1.034297023281566	0.9854906939463955	-1.0243129294157045	-0.2146133910489072	-0.3744605036911971	0.9396056510778571	-0.7870633345617813	-1.586356200007113	-0.5687492142318942	-0.4911717134552392	-0.4452478661083957	0.47891123141586045	-0.14875843335745753	-1.3424710526862966	-0.4405939548718803	0.5917184823053928
0.33155164143299987	0.5258109397064273	-1.2130204133496878	-0.6802165988324778	0.20864888442559093	-0.9686318518508378	-0.042980654695471444	0.40016984695527286	-0.10220747055786358	0.8250198543521055	-0.28760743361325136	-0.8776277571899701	-1.0212958081860843	0.1747522157258265	0.8608111415743857	0.36243658700723735	-1.0329435957718613	-0.2072627149276783	0.5921797885171495	0.4158646852185773	0.4224082529977662	-0.3814745982620187	-0.9062828377666319	-0.7339639874024966	-0.37566680872849334	0.16743094380182816	-1.0788814537940463	0.25075116140931786	-0.9330574684338299	-0.9397732793981657	-0.6711749593987406	1.1311894936709572	-0.980273722476231	-0.7996171336833096	-1.021324752049445	0.9608127328321213	-1.0354523794336694	-0.23110566624325068	-0.3375285314772245	0.9039604343358578	-0.8514514634438847	-1.6157131594037035	-0.5212288437304771	-0.445549994447102	-0.426998902538938	0.47984050698297703	-0.16829985214127552	-1.4014595287031322	-0.42688123279681733	0.6170032970541022
0.3363318626979612	0.5248721464916704	-1.1760795036770393	-0.6485551810385092	0.24779850089219185	-0.958598284582429	-0.002389558649950066	0.38164784377856587	-0.08451541227183676	0.7883348859350993	-0.30617299763481237	-0.8518847405263024	-1.0468408381102579	0.20106189925840043	0.8361938059972756	0.3651924934949409	-1.0020202340656659	-0.1428285380942128	0.5782654222001573	0.43164997892304163	0.3804346084396192	-0.3464527254585336	-0.9430483449264433	-0.693287011214914	-0.3523563078222526	0.25944020727099615	-1.0627242010777762	0.2687964194079348	-0.9226928355587368	-0.971540790961696	-0.6197875922865557	1.245135243738495	-0.9552070544414798	-0.8043474330853437	-1.0200597587002624	0.9676032868966793	-1.0309303893259865	-0.20508586642079346	-0.30685626455252935	0.8515706037979921	-0.8793083965140254	-1.5900012675093376	-0.5310973852813384	-0.44534316527112255	-0.3981886511250194	0.45498890200900954	-0.15755599583198063	-1.4535976281734304	-0.38323935645210117	0.6776502869755443
0.3315187552090004	0.5196268230273996	-1.1803810823538847	-0.5766189566700368	0.2549603602230607	-0.9806570537856402	0.03714360765936443	0.36486088866823907	-0.05964302348711019	0.7456250586012121	-0.3197683514000098	-0.8009940741010334	-1.0305411054237488	0.21536055906505455	0.8086002910480529	0.3702650596953826	-0.963958619750187	-0.1133089096950463	0.5295205141900136	0.42828295783336434	0.37928450708587963	-0.34275780380772225	-1.0152771809166086	-0.6641643414504645	-0.37554911744724395	0.33471272584223494	-1.0635937051348288	0.2424663155807179	-0.8667725782785418	-1.006909907384312	-0.5490649880789579	1.3036242962435023	-0.9669077160812609	-0.818556320869966	-1.019056088875805	0.965759345869156	-0.976732390429104	-0.19474024703408355	-0.24833406772193642	0.8815139323364898	-0.9177743987159971	-1.599910327564373	-0.48446157765808423	-0.44691559503198847	-0.3815487996727045	0.4372050962792041	-0.2203518383278109	-1.4680794259918968	-0.35861346530214827	0.7488852847843444
0.35428215770615534	0.5147815019796832	-1.1744070736770165	-0.5539465135219992	0.26099438335911374	-1.039826539399635	0.06241438866443216	0.3346019105956137	-0.005145866764762502	0.6943634059359194	-0.31712981392027373	-0.7711645118363837	-1.042572547837087	0.2583056272205345	0.7641360379563584	0.41659906838342087	-0.9806564239740551	-0.08532445655135665	0.47973012253513225	0.4142508750483205	0.3663919960596312	-0.36258960299884896	-1.058871376172832	-0.7036832221113316	-0.41028861642767633	0.35675478870199406	-1.0423233291020617	0.21569964600919342	-0.8647644943850986	-1.0692129948284153	-0.5030186545899361	1.3497564835438132	-0.979145339402363	-0.8667610684627493	-1.0151572965256934	0.9443053338461974	-0.975331245974058	-0.24235943462330928	-0.18344932023094984	0.8765830097822909	-0.9460764280255113	-1.5635655999646287	-0.4389149780686005	-0.47023466958302385	-0.36648262640860463	0.4167260112669166	-0.2703946943357549	-1.4708209807358603	-0.3515069538399772	0.784499303819894
0.3580856136360345	0.5519393880408566	-1.1611535463114482	-0.5190335011043707	0.2791162202780411	-1.0803936840786785	0.04385519352889452	0.29498701390278814	0.029631227899111667	0.628247602041501	-0.3099052707718059	-0.7634727555693569	-1.0373247819064801	0.22144124941740834	0.7134080731768246	0.4020635212834452	-0.9745547539413753	-0.050563198681785534	0.4516155953551368	0.3914672156634283	0.34205341491651936	-0.36890130950328337	-1.0348221544826661	-0.6659863997011557	-0.4587055120176484	0.4126832352953119	-1.0196670782100532	0.21767397673293307	-0.9160974916249044	-1.078655744388799	-0.49865999174365616	1.3790551773171458	-0.9528444612208233	-0.9180175629298173	-0.9918705581299905	0.8865127136708914	-0.8964266661136525	-0.2464173688758128	-0.1323856950932562	0.855963479198347	-0.9986765708739596	-1.5256584454881146	-0.40763350428307704	-0.4948451634278926	-0.3355466714860861	0.39249718085274304	-0.32840152899168995	-1.454574665395457	-0.3398744142435639	0.7929588375946636
0.3749520897535687	0.611640352570413	-1.166662285821816	-0.48162594903111655	0.2686275003160522	-1.2025599097490773	0.021772808125105354	0.2970007883357383	0.05161828645975395	0.5771378410778488	-0.3538023912932224	-0.7389690863379157	-0.9915173657786676	0.24133961077285027	0.6641748061208869	0.3977612774708184	-0.9878324196526369	-0.003864862868829372	0.4033224524851552	0.39650045805813516	0.3207852123189955	-0.35893151999219913	-1.065383743655023	-0.6831834859274323	-0.49390750589667737	0.4812773339762706	-1.0359709476222196	0.17535695069042773	-0.9901018948898592	-1.0936865654114731	-0.5004154619098253	1.4137615011827152	-0.9750003820844	-0.9660276126235138	-0.9758509012539541	0.8396477842019561	-0.8480114347279203	-0.2524376064557307	-0.09745266312208398	0.7797073754125746	-1.035579184470907	-1.5110371059727419	-0.38327891531487657	-0.4809521470640471	-0.31837238096553955	0.3588749233892607	-0.40906030231593293	-1.4341920307977287	-0.319562557996609	0.8206882958314807
0.362998622233628	0.650229420971923	-1.194994555087638	-0.4717133061385166	0.24012591665416977	-1.243206315753231	0.011494314130603037	0.3058353404259063	0.07955606773733144	0.4930244020108822	-0.3454721372795702	-0.692510062256258	-0.9761587968388143	0.23019894244832714	0.6440773038662497	0.34923789396324845	-1.040711108619039	0.04791618690190945	0.3369863867501285	0.38888381519419124	0.3130004448373912	-0.39798161109229024	-1.0532445096324698	-0.6812503155474234	-0.5493419133780191	0.524617557349462	-1.094536296386051	0.176917706480323	-1.0052930101352184	-1.0853984351020036	-0.4555948714390231	1.373959975405251	-0.9347621248481506	-0.9715488729804822	-0.9670837634108096	0.8144024195978083	-0.8016447976498379	-0.25056647723036996	0.0011339757832410813	0.7809843551359262	-1.0560202080033645	-1.471534192846087	-0.3088191291474979	-0.47895027825111214	-0.3032338965618166	0.3331027389970475	-0.5124442633236346	-1.3933827071694471	-0.3122188004676062	0.8676354804975892
0.34504460298327566	0.6894260240935215	-1.2264414652774467	-0.42454696959296134	0.21499704544213136	-1.26768019364667	0.03849345647411958	0.31069098890753255	0.08654067387528248	0.5077367973926207	-0.3524981414599616	-0.6719104874783904	-0.9594899498185976	0.18073912740227235	0.6034354626299727	0.3233270808592364	-1.0178003085300078	0.09652917032751537	0.3008535029085205	0.3910681879342522	0.2881436825619474	-0.44065305938379645	-1.040880948704653	-0.6720632394891562	-0.5787448684182943	0.5697937002016382	-1.1064537462772233	0.16551653305099095	-1.0134717202747707	-1.0557166464890266	-0.45328941829201924	1.3503870411486643	-0.9093865972687499	-0.9699027138706141	-0.9523525360731273	0.7714515635666513	-0.7445456521139304	-0.23382446106285543	0.02441214198536929	0.777515552647622	-1.0613278027501072	-1.4729680543112822	-0.24249256372541156	-0.504247400558261	-0.31873206856687875	0.32048170938421117	-0.590859906424309	-1.3634962501468693	-0.29227228092837115	0.9284974002714919
0.3394759375656728	0.6973662824897857	-1.2435762039128198	-0.406922485194473	0.18520123386542725	-1.298286010654858	0.044164958921710726	0.30536388786705326	0.12840008149040233	0.5400213060613656	-0.38980640278699175	-0.6266764067910062	-0.9670707716046529	0.10827511377499092	0.5899888814164708	0.3044292891196795	-1.0396934516502507	0.1569147955152879	0.2636996875334492	0.3946563771071737	0.2463539144053059	-0.4955533579318535	-1.0061117542237006	-0.6926627959193131	-0.6392290803214471	0.6053700139854897	-1.1424774372885929	0.13915345765925433	-1.0418018293958458	-1.0362544862582	-0.4755533889964127	1.323275344637727	-0.9032211076736785	-0.9898150451277669	-0.9074382613513231	0.7401559163552169	-0.7289340504842222	-0.23524019519330777	0.07907701231411601	0.7597388221620915	-1.049547732954855	-1.442457577471957	-0.19429313940573462	-0.5463749095457265	-0.29320422657821227	0.27434428984742965	-0.6633885270894762	-1.3333121185502992	-0.27470152204365583	0.9428050591534177
0.3587063717914717	0.761820433449317	-1.2421850891164516	-0.4016680954166496	0.19181147422477837	-1.3421174227275599	0.040711913621405686	0.291844046744017	0.15024937033695862	0.5746907438960622	-0.36333420773216724	-0.6455456965097411	-0.9629696800905803	0.05283115460671397	0.5950714246766649	0.25337679758426723	-1.0619306623205682	0.21600309425299757	0.2757307464512792	0.39769506939247357	0.21784216072833398	-0.5551453088581944	-0.9454785530667984	-0.6713527542069708	-0.6402040469608535	0.6282313372870515	-1.1247272179814636	0.10709159491289351	-1.0796495318054	-1.0149576668314948	-0.5121212122874867	1.3225626891168736	-0.8934130912055093	-0.9762868178159779	-0.8675354671455956	0.6872725154500559	-0.7138915635150054	-0.2311400017973262	0.08740930738939247	0.7701512018961184	-1.0152496970396512	-1.3642493329385972	-0.14722550483742974	-0.5641308012860871	-0.35544738661775044	0.2113832089270935	-0.7570313268836417	-1.2441340114459432	-0.2760901632961844	0.9421735314584263
0.32940437807860984	0.8054986394705409	-1.2309127814964866	-0.3243062884798514	0.17476795946373463	-1.3468023008217809	0.06660941374937941	0.2859706876819915	0.1518585916847408	0.6256039028388863	-0.39826489131885323	-0.614381360061425	-0.9529049694221758	-0.009113107647242633	0.5692254855516179	0.23413435634382723	-1.043707356775124	0.2643887488139056	0.2185206197201043	0.3981531469478456	0.17765978705146956	-0.6184007585796069	-0.8545290956929227	-0.6847078901406406	-0.6726006462159081	0.6418430620954425	-1.17129167586616	0.020663644640625266	-1.1071224489501064	-0.9999219743316503	-0.4961029314578111	1.2425758298046339	-0.929963008346695	-0.9514982449094497	-0.8376464297592664	0.664430554601996	-0.7443094995694685	-0.19425743631984382	0.08943783886267884	0.8035589894544739	-1.0140282782921097	-1.254195555000352	-0.057635186126690184	-0.6285064963146059	-0.40029663222280903	0.18860733786464573	-0.8415411238503383	-1.1516442162006981	-0.28486261191025647	0.97176156846786
[truncated: 200 more rows]
[truncated: 37 more columns]
