# Supplementary material for: Obesity dysregulates feeding-evoked response dynamics in hypothalamic satiety neurons
Source: Sci Rep. 2025 Oct 14;15:35837. doi: 10.1038/s41598-025-19800-2 (PMC12521569; doi:10.1038/s41598-025-19800-2)
Supplement: Supplementary file 8 — Supplementary Material 8. [file 41598_2025_19800_MOESM8_ESM.zip › Supp Fig 3/Supp Fig 3a/Supp Fig 3a/NCD_to_HFD_1st_MPK175_matrix_2.csv]

-0.5400445921011826	0.6168471084910367	0.6657951668321058	0.2842925254433217	0.4563762628222812	0.012736863774280243	0.45389967369576933	0.12472226472798245	0.3997664512887495	-0.4588919062101365	0.08266499078745958	0.3352375684369867	0.8432759713187876	0.07075603561172483	-0.03155618891875804	1.0986580655307079	0.4222755642997361	0.443775426220484	1.2661114139377756	0.20136949541689148	-0.18596368095236945	1.0018013636279535	0.7211611390345317	0.25789690998079784	0.06934403480069035	0.584153980953652	0.4504395498982349	1.0339823276324398	0.6047825105175184	0.3023474670573177	0.38190368803578933	0.21730968581217094	0.02276973836946728	0.3090897440867314	-0.3135738976497563	0.5160375423734773	0.4486538235993323	0.8477325150277284	-0.317773527740663	1.0751702284854319	0.8398949658951148	0.8071761721029175	-0.46454752863196325	0.4106287326378979	1.283785324644971	0.6953195278819957	-0.26482497053718285	-0.9515343643366634	-0.17959380650142434	0.49859821668567905
-0.5391487110206679	0.6920089791004959	0.635628138946073	0.3793978384095572	0.4233592794050175	0.09248333461383042	0.46192432975246567	0.08345373393192024	0.35982625382984856	-0.32179786475093175	0.2657671828636584	0.34636290257718105	0.8344952000433628	-0.05347071260771022	-0.08522622895510501	1.082576262734496	0.37378422994302596	0.48767699852251156	1.1183288611903457	0.1792151394573011	-0.24624863951091297	0.9653404195293203	0.6494658650110087	0.2903258520723724	0.1728592415110238	0.5808988264509933	0.5019627772531484	1.043361582777151	0.5915870770171685	0.23366123062670424	0.4189694240247437	0.1807302443317329	0.12675073092911104	0.3109681830206238	-0.29508396319626107	0.5201442040668718	0.6381700777524233	0.9374106813221745	-0.11755102691023489	1.091589352931999	0.824319279678924	0.8527847301446385	-0.3796388215943548	0.4110327786253605	1.4076864049947715	0.7714403923596076	-0.17084064998339127	-0.8772412216553412	-0.3021111614846427	0.45970810180465416
-0.5528563009954394	0.6585669088202164	0.6528817036435943	0.39042532561960197	0.2862877827223345	0.10230145639904807	0.4538581602267873	0.01225048612329005	0.33895224989620615	-0.25696586110508074	0.32984668793689237	0.25848663469281746	0.8786633348708032	0.0018002104841490323	-0.03305585375892923	1.01856597244108	0.3919454237812278	0.5280424969498062	1.0341498270234066	0.10719663601183697	-0.24962657130617547	0.9882663144893845	0.6314085774903772	0.2859849693518793	0.20105035297944318	0.5585269352550162	0.4555142086912534	1.0013194434259434	0.49909088597393986	0.24435003731666669	0.4577236666705533	0.18938846846542856	0.4484181091629528	0.316497542966022	-0.2374187079730847	0.4474305563822704	0.6542321937184096	0.9367669289730355	-0.06927560970451381	1.0420503730476043	0.8209763346326078	0.8121236766070972	-0.37525813497569965	0.32829135625362865	1.4209035804577612	0.7212589435807701	-0.1364899665203039	-0.7426284920151157	-0.28811783571397637	0.4513759221828999
-0.5793902264943542	0.6320659845008991	0.677486162266809	0.3504867499348443	0.22622091862383212	0.12240622115753756	0.43733528705981595	-0.03652418830806951	0.31542398455569387	-0.19265514155530525	0.39421246288144257	0.23120738102892807	0.8827858491487528	0.01962626978465968	-0.020777773323948395	1.0158692461971337	0.3840760406778665	0.5697721130095139	1.0426821179427432	0.06012611479366414	-0.2634322615916268	0.9818442505712549	0.6097038099660255	0.2460861264328545	0.20865707673537315	0.5708859661939385	0.42618051457366146	0.9451363079110975	0.41964346461535296	0.22829442303568104	0.4695616871810565	0.17578915575162485	0.6207649522803169	0.36430366226148053	-0.25082476144123755	0.38134306496901066	0.6113225160141729	0.9707656164436441	-0.08109226248809384	0.9987113086812045	0.7974360503963732	0.775310466693797	-0.33281351176385787	0.30246975961411726	1.4832932917003583	0.6578017432942487	-0.09962079878556498	-0.6707809851141416	-0.2717428759809386	0.46129675028835604
-0.568427567394844	0.6298112663618174	0.6672498527488437	0.3503291217793194	0.18815946647106793	0.108399311719479	0.4257463665582021	-0.06527258854054163	0.2787925963102598	-0.13224377407650756	0.4511339333902553	0.19483297165868863	0.8588897976592879	0.0348455208405243	-0.030097066382853848	0.9818278843229121	0.3608104257207697	0.5275135826242565	1.037601177592029	0.05562482673479906	-0.24270400458809216	0.9621995863093877	0.6138515665672446	0.224733846826916	0.2001873353728108	0.5560288725353872	0.39640664796312325	0.9459372178770821	0.39207985751869784	0.1918158296299375	0.4805360232067323	0.13603219873173672	0.6627471909373632	0.39487146312462273	-0.24934633610019752	0.35170760374180804	0.6186034804426614	0.9533600897695536	-0.06779731774331588	0.9963726943305288	0.7649116718332506	0.7223604455443585	-0.3260744035861397	0.23823701001731118	1.4842579142702799	0.5632160373426942	-0.0751676353010124	-0.6234132711634686	-0.26439087548840445	0.3829143213478883
-0.5672470764744667	0.6271211420751269	0.6558263978181197	0.3268869979783536	0.18448075113384757	0.09865809681964816	0.4191589648823663	-0.07144990672469341	0.2684478283143081	-0.0539233685958603	0.45452438626655467	0.14466217313326463	0.8638279123616467	0.03226315308353134	-0.003091666496780767	0.9771198698849867	0.35136099420659267	0.49945968655351214	1.0476434852240282	0.06237697640842654	-0.22364174741065282	0.965987779603586	0.6021786613401044	0.20798827177997478	0.1870218752649402	0.5694749402788225	0.3848699804254976	0.9948780600472872	0.3427751144135811	0.15817040300589041	0.4280030330471778	0.09153421676258193	0.6309300755047506	0.41290688583409363	-0.2827410254014954	0.33375212939509313	0.5348415865533585	0.9286838893704038	-0.05938328632183976	1.0041459492709366	0.7399048929377985	0.7506780928125809	-0.3334925847655341	0.18329284075212993	1.4622724896484034	0.5103780051558481	-0.08449749619557428	-0.5924388248462238	-0.2651524170269441	0.39442163467102564
-0.5520295481537919	0.6167785131163525	0.6682858415239193	0.2756752702357755	0.1697033646891795	0.069165258189717	0.4326579125262097	-0.0889517416078442	0.24365901155579542	0.06063021344528371	0.42128629991688377	0.12629314588814475	0.850283684555641	0.0021215295247195565	-0.008816117708445594	0.9338262123933763	0.3667583081274315	0.554452954005338	1.0274062661374574	0.0714000855829018	-0.20278552165847596	0.9630904498641686	0.5988053307887705	0.19407733643922914	0.18547003791142824	0.5772487722008275	0.38534537988683926	1.0734856873422949	0.29989219651129145	0.10384515039364754	0.41115286945685786	0.05536343287030578	0.6012355468020314	0.418694976622218	-0.3077132784559291	0.33056313415413746	0.531321544586221	0.9072702752125333	-0.07385930991858485	0.9715042763749046	0.7282698859656251	0.7222963549449354	-0.3430281392680588	0.17225302314848565	1.4357002571563495	0.46673216570693127	-0.08122581782749629	-0.5517980582499394	-0.27170005484071946	0.437188502532705
-0.53142082253687	0.584257954092447	0.6654542494104896	0.2621077465687855	0.1604581660574128	0.09188987444229535	0.4341903470900189	-0.10513805087905609	0.2228022592459514	0.19820793489655547	0.40062792815324866	0.11160972975110624	0.8118713229362327	-0.028148242139642253	-0.03127468580653804	0.8962488809001943	0.3922217516581248	0.6001641506950006	1.0355199351106155	0.04760391615167066	-0.17223383158109506	0.972211363179669	0.6024304553815478	0.18887522421629604	0.16661718661459937	0.5862159562178494	0.36603941270011825	1.1074011402641857	0.2531225154583923	0.11166587393401253	0.38727120950826194	0.017065049243023343	0.5846317632123582	0.41362467603176184	-0.33125584539250125	0.32465266072747956	0.5265743365296726	0.8715799260394981	-0.09858212805544622	0.9527533948798852	0.7016907339982896	0.6765827547971117	-0.3747876746340783	0.1939805910803374	1.4374325901846443	0.4349468891659168	-0.07743632462968429	-0.5233862581609162	-0.26772080306508234	0.5328136489008326
-0.5156977540654895	0.5780204424407915	0.6385924177849431	0.2427619106522861	0.21057486884589902	0.08197573473458783	0.426822607512505	-0.12156227128664637	0.19721999581009764	0.3039573063043567	0.3909371089383859	0.09250123697440749	0.7963243629692487	-0.04668641105926266	-0.03498931569343287	0.8632480034862062	0.3927458862604964	0.6588687016889316	1.0319156272680892	0.03491224705627243	-0.15196910776036676	0.9502419681632129	0.5973783536587982	0.19156270252683896	0.13203139004207096	0.5669493614683924	0.34523555860256677	1.1153989095995325	0.2125824529665219	0.15852327580810308	0.3797874931575251	-0.00915592329716556	0.5707007923312907	0.4237028546940625	-0.3455726197383332	0.3258032680742932	0.5084546099787125	0.854689823262102	-0.1275961043047998	0.9324237368837134	0.694500495994328	0.651274927266614	-0.39643688211957223	0.22128206324304292	1.4246661629663004	0.4244821854301929	-0.07960084907164773	-0.47330468742834053	-0.2640120424838639	0.6152655567926159
-0.5058350987924565	0.5569337180957701	0.6114147790752786	0.21655264728780152	0.2627733695842352	0.12073037292577815	0.4447095346850709	-0.1364872698905978	0.16842879413720674	0.32675263128392185	0.3763153293666578	0.07202602295705024	0.7584342053117157	-0.07161564943009377	-0.0666041075175284	0.832614668454253	0.3690009523135499	0.6971283216176797	1.0278876959009613	0.04418696263372497	-0.13542740848681406	0.9464203310523154	0.581143944615373	0.17734822022085012	0.10397895196003326	0.551287685267969	0.3187719735044227	1.0989605993747675	0.14698194372129506	0.20801177679245889	0.38038961447629244	-0.008597641921874765	0.5595952848080087	0.42094287667920127	-0.34805232107297446	0.3191190880362344	0.5037313878050527	0.820248632981712	-0.13923449290388884	0.909633680068433	0.6817886297306214	0.6490919785336884	-0.41226198023142874	0.24852831012813353	1.3945343054527386	0.4230618279494003	-0.08297069267581213	-0.4055656906180604	-0.2589051604285344	0.674377642069077
-0.4853728092477768	0.5406934740399988	0.5819835400341149	0.20660648772842433	0.2993454179627213	0.1882786343447969	0.460050299009968	-0.17239604388329668	0.1132918843023735	0.40156477619204145	0.3903310459934202	0.015097644121522893	0.7218986876252089	-0.13319829303728242	-0.07349685732577718	0.780925759984538	0.3480836333722264	0.7404344490325132	0.9933074692554167	0.03770182533926736	-0.1128560556967988	0.9133213032170506	0.558702250440137	0.1576739232623508	0.09213042145467484	0.5341096275319135	0.2765052279909548	1.1264817948407138	0.054033782207102185	0.23224250232141772	0.3773499267533572	-0.038007258957558056	0.6213720411599457	0.42127811732470405	-0.36871325529226745	0.2982006912236117	0.48440584279655036	0.7959925508870043	-0.14625591141126307	0.8708186065563398	0.6258423775408658	0.6164011620544467	-0.4246989103479146	0.24874779189910115	1.3817320803846174	0.3736619124707361	-0.07155427889437886	-0.25779903553824335	-0.28281916339458346	0.739314561468249
-0.47063977062941886	0.5097996547647586	0.5555372451499643	0.13990082583116387	0.3390745170732764	0.23620106377533728	0.4792234227874953	-0.2114930230017551	0.07232197229087389	0.4494028910776436	0.37728669541702653	-0.05834485649701672	0.6742323963586931	-0.13899068861098893	-0.05453144267548811	0.7254416851909171	0.3412278966660211	0.7582712089003698	0.9789538203904833	0.037825236611835476	-0.07030176007565109	0.8908994855757045	0.5363477856361148	0.16040881159684597	0.05952228838529603	0.5148111107640354	0.22858728990143015	1.1527675968250815	-0.04529537079735655	0.2568782722332436	0.3691834196659093	-0.05350281451161948	0.6768783959382672	0.4181140295278163	-0.39578954155546364	0.26655713400458103	0.4238589678120581	0.755493130513109	-0.18092631129971695	0.8130289389214518	0.5700149393522892	0.5689051188143275	-0.4551033131793322	0.23304943876334697	1.3401216956558162	0.29693535308565766	-0.0783599361835567	-0.12799802957839004	-0.27457925488111296	0.792658538264311
-0.4637594039310738	0.49295680954099996	0.5149347212178078	0.0855937492687827	0.40904103246971213	0.28375409027805204	0.5049542908819472	-0.2364107209866459	0.03507564584418713	0.5109393554555746	0.36289887485156125	-0.1018605843516415	0.6165551815044736	-0.16332597590386227	-0.05410783565853865	0.6912049531817885	0.3127998597894712	0.772516082740167	0.9728610844497279	0.08261066105268167	-0.04787063219086599	0.8542612060723439	0.5351391742371852	0.1578619328375047	0.030029322639929395	0.4929807105633827	0.24959388837105972	1.1869570325536898	-0.11881317535450324	0.26502823585810853	0.339054928574661	-0.07545194473203667	0.6609496758195945	0.41273645965025657	-0.4316236262912527	0.2631713880086882	0.4116288666415908	0.726688545068045	-0.18421334600758726	0.7717782613760182	0.5212292173286561	0.5398805147346439	-0.48986330867987044	0.23584692384736933	1.3276326027579197	0.22950137662435283	-0.10405595956342761	-0.0653042945198592	-0.2771067298614073	0.8535669155170673
-0.4427562947463618	0.48141729612897743	0.46219859018541226	0.031681528617583984	0.48422279410208285	0.31138268062176855	0.5301024841259533	-0.25738384717911883	0.004589252199207717	0.6069170559769348	0.33477004635451924	-0.1700221016815769	0.5611011392514162	-0.16923844865603682	-0.04219165660314681	0.6329253462589818	0.2750843027024513	0.7759247549567823	0.9590363633970138	0.13945056818096851	-0.011081179051945162	0.8224599594448755	0.525190664450245	0.1612401687558998	0.011598560955492884	0.44498667434184497	0.2545182893287901	1.1983221117333644	-0.1849175486808539	0.3033397404458356	0.2969522825774592	-0.11328699270313343	0.6169124555559232	0.3670942488341275	-0.43495672505402083	0.27056480004700567	0.4341693817107056	0.6834238557942415	-0.1444493061714363	0.726277373053364	0.45634225058807043	0.5007103525730917	-0.524455533203524	0.2540381283405326	1.268723722096421	0.18439732979032422	-0.1344550869010471	-0.02230330435677389	-0.273499726150526	0.9176596203517937
-0.42981392129178986	0.44936592333550285	0.43153667007183244	-0.047890316390896005	0.5095342593713434	0.3532439035003661	0.5370129904268361	-0.27718866757768085	-0.016489239548065276	0.7225582624162217	0.27861398883196486	-0.24234330539067325	0.5396393737339433	-0.18028395513024237	-0.022028727394397367	0.5889912987584026	0.24953763618855787	0.8495987899901613	0.9309636570284743	0.20354287320163306	0.006392880926053389	0.7833937007097738	0.506262375504456	0.1514497741946816	0.004616214019523926	0.40232302997332325	0.29827927065888715	1.2144133259177219	-0.2636548420975339	0.33910496436841886	0.243112412957022	-0.12667251574504612	0.616358886770535	0.3224884584223161	-0.44586876534791775	0.2722709356202021	0.45117201649370414	0.6695459196696703	-0.09785511582677088	0.6580079921499266	0.4233664117858007	0.48674160188423965	-0.5638831876811021	0.2697591081717825	1.2169773970834439	0.16618824125153278	-0.16125615857086778	0.005322330918952151	-0.2666157685062491	1.017789633003195
-0.41813675132235123	0.4105382692860336	0.45298953653077767	-0.12818835812727403	0.5111090518958388	0.3922585998719875	0.5183461772173057	-0.2990714235853644	-0.04772750289375469	0.8341412674026296	0.2747615253855022	-0.2764603105852751	0.48439924732108236	-0.16900307613364252	-0.019052621947608907	0.5177801599980916	0.21209433920765797	0.9027268973751278	0.8896008920462387	0.2658791890354208	0.04135187810444815	0.7121654514746516	0.4882233415374304	0.14602877073087156	0.013878474809846369	0.35557826938663534	0.3497241427009205	1.2273374076704653	-0.33553995007186793	0.4252866917742904	0.21773650359931432	-0.11957847644770539	0.6447644392729102	0.27431933035996847	-0.41925586042007046	0.24661922043363488	0.5025346190535142	0.6399690951665036	-0.07143302451091768	0.5797288162819549	0.37813636964667896	0.426377751499463	-0.5699797883264648	0.29309720226349084	1.18495894718722	0.1556811684772485	-0.1750217673876598	0.048990500609813616	-0.22377556898687695	1.0587705444928985
-0.41460588286788563	0.39477276567110864	0.489635241326914	-0.18379567121557494	0.5275228227504043	0.45314053359573697	0.5019853910836731	-0.3110472686212432	-0.07032112656623166	0.9019490966649965	0.26329016751122125	-0.3474569844540586	0.42987001397108743	-0.16308316497218273	-0.011796069525909215	0.47831385645350216	0.16758111634896852	0.9036394724860053	0.8745459105251026	0.3133960259742791	0.07171906975280011	0.6330104813423122	0.46238551717626847	0.129599328803794	0.03265499702142541	0.3126018730143153	0.4128739157464697	1.1971385497915092	-0.4025930557483409	0.5288131463446386	0.17986346210694454	-0.11338916527725038	0.6986772253280777	0.2320180045290873	-0.3860919285515577	0.2571894929076627	0.5001298227250344	0.6038549296863504	-0.04536650745871775	0.5216539726479927	0.33181322308155226	0.358178492950387	-0.5232583367197547	0.28569282966430354	1.1485358079893404	0.1621093864113257	-0.18557207629902467	0.09247428741092796	-0.14224629799494726	1.097314536810666
-0.4164905241286889	0.385256567011678	0.532971399702678	-0.2655876119135314	0.6176224189903685	0.4943566548562939	0.49853182922270867	-0.3359640190750764	-0.09323027521780317	0.8949579812558476	0.25509966039920234	-0.4253032479124026	0.4091768316658085	-0.164589442852522	0.0062262510434941635	0.3965948770218785	0.11034051201631283	0.8949636761549232	0.8512224512529466	0.3888366906536579	0.10026541358846208	0.5566723725129246	0.4519974682799342	0.10837702562965908	0.06163676850663975	0.2651007868489027	0.4973141639510775	1.1566044828917286	-0.4609593599596883	0.5880383043828237	0.12618677125847477	-0.09457298389252791	0.7217168341807889	0.19055252912511472	-0.35797491753840505	0.27648322425219407	0.5024354295963376	0.6148172532184397	-0.0061579084921613595	0.45640855230876565	0.2994520662935597	0.34946026575615896	-0.42270335754154165	0.22680564213712096	1.0930417680003282	0.1199764521424475	-0.19880450022857604	0.15066083339703723	-0.07807581411108304	1.075824111347903
-0.41484868492399274	0.35235984164091666	0.5914427440599711	-0.32786327676659194	0.6747087646546089	0.5228306656548984	0.49775491233838204	-0.34260194789846865	-0.11482824024130314	0.8701404473125358	0.2252527798065235	-0.49128539130913057	0.3714734507404408	-0.15056166556972986	0.012724391592792136	0.3059868463186487	0.07958130584163911	0.84975353905748	0.818503538050402	0.45740025174593324	0.12357246535262975	0.4852497656364411	0.44190842228381627	0.07025854186731388	0.09458279162480863	0.26001754322167125	0.5798513459712631	1.1206559297758156	-0.5071315883303078	0.6117532750233026	0.06192278403408872	-0.08365568693940806	0.7712694743336572	0.13730341825128448	-0.3265926452108659	0.29632072118196406	0.502114776385672	0.5978930901214516	0.05587547436152116	0.3773667994495164	0.2593168858121827	0.30407465265995964	-0.315335893428687	0.17351520371018933	1.0209007224783153	0.064439569335019	-0.21158004674323777	0.20503747911013828	-0.016163359021930633	1.051353786942094
-0.40031237447760076	0.34445341873480845	0.6598682213919149	-0.38665659377484557	0.7122751486981913	0.5026138722745547	0.4786853621034064	-0.36618646968544155	-0.1264194142454657	0.8956613948540715	0.19555540091264298	-0.552665492215208	0.349352326457914	-0.13231259101734502	0.043770386844899326	0.22895721391146676	0.07779991680417435	0.8041819968850181	0.7969894145400456	0.47771459149383083	0.14792244180789443	0.38494899807870275	0.4322787843094245	0.055438008575839096	0.13367845712350457	0.24733546310000049	0.6494021028000931	1.1159838798560622	-0.5274115052639072	0.6368570040987184	0.006727886479593587	-0.09511109278287684	0.8009595090977791	0.10727177139436272	-0.309960224167288	0.31435877084838804	0.49014436253022986	0.5878307344835463	0.14731282887536923	0.3063594349138431	0.22697724324169374	0.23725018349102603	-0.22147153477223464	0.1033284551595576	0.9804200264897298	0.008870922476919094	-0.21589875215126533	0.2840716964245953	0.034691774525863195	1.0270603095334487
-0.39801197126229004	0.31715282317473237	0.7059123093393354	-0.4710081304367534	0.7110974371924652	0.46708705585844557	0.4548662661323899	-0.37469908870611884	-0.12446741405871828	0.9910800239683862	0.15920533169340573	-0.6104835810887226	0.3114131788147398	-0.09901077951410475	0.056531702766748584	0.1268735936757949	0.06302553488782317	0.7566557664300767	0.7451220455964642	0.5263781370007574	0.15131893969396137	0.3043389946297452	0.4290847355001439	0.029732941899557896	0.2082642036377269	0.22386291562835448	0.7131248375482402	1.0812351142074834	-0.5668177401208674	0.6581925523636242	-0.06494087429507413	-0.06293310269655378	0.8085498618713357	0.09715511472462235	-0.28717360914266604	0.32347347568875895	0.4982918311233928	0.5570333302053687	0.2628665072076882	0.2130529464200563	0.2174780265445501	0.17755218500268213	-0.13666447359388256	0.04058990344343398	0.9344318236962976	-0.03063744699958748	-0.238408954532024	0.34754343875543364	0.10392680030572624	1.004005842737965
-0.38928901486406403	0.2911400334995326	0.7276281209006629	-0.5043551260763511	0.7008503205612258	0.47198258169451074	0.42483772897433064	-0.3740012320822622	-0.12273592004104887	1.1026532812553218	0.10606978744719234	-0.6620670145002114	0.2892821740312373	-0.11592439394224503	0.04937350847781966	0.03701654953861418	0.06373080217972113	0.7182945284687889	0.7038260219091035	0.5927072661250932	0.15207604372571396	0.21402612007640265	0.43048476690812637	-0.03230297725027504	0.3564090216207284	0.20414932854082696	0.7799121177201801	1.0463741220076772	-0.6033727771603639	0.6964309611935153	-0.12536608090893472	0.0019261045923984921	0.7903504963343386	0.08600647390697636	-0.2636074153458908	0.3509440583381454	0.49087351464208695	0.5020480998689123	0.34063225135010955	0.15738937162529965	0.20539527330351487	0.11864353213226653	-0.07806655755170729	-0.014315194821165621	0.8714911606959325	-0.014148765066369412	-0.2783343912302317	0.4171663247423229	0.15457047527745577	0.989486001209308
-0.3670993203298548	0.26001631021179733	0.7518817692238228	-0.5610507392614967	0.7070393718337891	0.4990168789401361	0.3880127809285348	-0.373553997423117	-0.12445671835920506	1.2014610820089107	0.055300081882941055	-0.7230556974212236	0.24700818114219394	-0.13499913192533383	0.03051187211601637	-0.06038433263266888	0.05874823183577967	0.6755336095438637	0.6498636717824564	0.6359205466514914	0.17409789506447992	0.1330511441762252	0.4044274152960761	-0.08237215552535548	0.49317902240090816	0.2059493017605376	0.7964119029583714	1.0162117715610477	-0.636779042218721	0.7591130425766511	-0.17626540464585175	0.07855673721036506	0.760458415297289	0.07116990019151397	-0.2337808522933102	0.36951640032177246	0.4548067963416753	0.4374587087173434	0.4188345132540259	0.09557918540850496	0.18776422024559197	0.0407317608521537	0.003567296889854364	-0.07003309442311771	0.7813754511748694	0.018420666928651498	-0.285721672816949	0.5085220480529035	0.19781658806345792	0.9632299007036913
-0.3563509413581732	0.23190041701082395	0.8005392190435817	-0.6130438414831929	0.7192485632992514	0.537602618135139	0.35304496098070665	-0.3603146197220472	-0.12099615630465885	1.2602585517480045	0.0013223393226503982	-0.7627541832430106	0.2120983352160804	-0.19239272908033328	0.02315919989715992	-0.13681115831499482	0.0795904793660804	0.653938193221487	0.5672895603681489	0.67846345589451	0.1807288488162404	0.03787862709608131	0.39697560395632336	-0.11432636275858035	0.5881760515828527	0.200753071067349	0.8353079411858062	1.0076239614924591	-0.6514951145550512	0.8241194959022282	-0.23636618609597262	0.1796240731011563	0.7341056275929024	0.08564146768720025	-0.2163519857675808	0.3970911889195496	0.4024359959705925	0.37613424977154	0.4648842806052887	0.03688638364142873	0.20072102761059013	-0.013878672161017869	0.0782948867225162	-0.15563218708191143	0.7043859022262221	0.05307115054410392	-0.2936343086712112	0.5841196152334509	0.24642372074901253	0.8887416210081243
-0.3453250220844061	0.21903753894048017	0.8301218492887527	-0.619261188696527	0.7775751455650047	0.5602473924277976	0.3317143668448039	-0.3475144226661338	-0.09578686078807427	1.2719977225592705	-0.014496542020889866	-0.786131091816202	0.14615964426494404	-0.26384587615207267	-0.0029588832761429733	-0.22281970066117332	0.09857020687211562	0.5757832538905412	0.48762674816109897	0.7011329809543263	0.19726246187396718	-0.03350872854338004	0.3747505293862685	-0.15142592951659467	0.6949109091447112	0.22299453198742586	0.8547557298427207	0.9538724012541973	-0.653925145105713	0.8841415379178681	-0.2768270067319384	0.2807048602832175	0.7156123765680109	0.09341148974630702	-0.15134602575301742	0.4052590406197705	0.3297484821299086	0.29664305557288323	0.46580033831150186	0.03727351949582074	0.17379729434355456	-0.08561331135542924	0.16587158247458136	-0.21204254806532402	0.6425760247512574	0.07777485321692595	-0.3235819615389997	0.699719999631078	0.3053247441167751	0.8333933782441989
-0.3330229293530911	0.1993644949883468	0.8506233207319758	-0.6059596765691709	0.8726977467016171	0.5904393142492668	0.3104554731324891	-0.3420168474704558	-0.0812802330275563	1.2599933489746555	-0.07905981107228835	-0.8187742463133935	0.08105886171375051	-0.32497950549588406	-0.04395991621119795	-0.2637853221591732	0.13653866708707801	0.5226495561914234	0.38710752533222037	0.7354296406889429	0.17052514857336726	-0.06939179959424888	0.34262298275296993	-0.16606627853277828	0.7628624738861605	0.2330835628143253	0.834667271274607	0.867344378131088	-0.6342932363189565	0.8742348985114979	-0.3160886781028568	0.33942100594786967	0.6681587375075637	0.10696566074409045	-0.05364177108243349	0.4488313369491216	0.2869017191749413	0.24665203697026672	0.48557509424972256	0.014666858150370365	0.19137588480859438	-0.14314676916584415	0.2230559819455759	-0.2598341087129307	0.556585104952721	0.09405952112994301	-0.3575197030221819	0.787510365863233	0.35248175056730124	0.8091355947248899
-0.32985224165956717	0.16320741306161732	0.8701259742936737	-0.6002066603566076	0.9604157900393526	0.6086920668092889	0.2711674848458886	-0.34360964717813147	-0.060504104023161906	1.2509034830757992	-0.11966015461013277	-0.8138917274341828	0.013396837735312583	-0.3703220295042516	-0.07412664448344222	-0.34275146682195456	0.17748431470668044	0.47277844007738806	0.269129536246674	0.7587990869441086	0.16735062122862399	-0.10802531088638272	0.3247937838844756	-0.16439530717412468	0.8239205482212869	0.2312760610683652	0.7896982353853362	0.7776785186640345	-0.6210830984083884	0.8957947940564986	-0.36529029848458516	0.4132608104447059	0.603465294363051	0.11599694036062516	0.028556953744698944	0.48319135377733635	0.2377337039054635	0.2114961706269288	0.5571298458890828	-0.01898157277184011	0.18171109972509694	-0.1536816784914801	0.22454256800082856	-0.2918247788127579	0.479675045510333	0.08841584979096176	-0.4043157692492122	0.8402062503008791	0.3473321892438131	0.7404318883677654
-0.3340069358786677	0.1258344154804324	0.8556079675335804	-0.5948581258214085	0.9620339768467445	0.6386116216467694	0.19098011941061838	-0.3290171951269364	-0.027333572784346023	1.267198478120819	-0.17736418507891008	-0.8133612662769398	-0.07627421773913849	-0.40420377127429674	-0.08629604276294842	-0.3963352916802677	0.1997721077030476	0.4117114642383249	0.1403804538722916	0.7779033395561288	0.1647915284588659	-0.15808501078442874	0.27677546885410154	-0.17595934642495606	0.8865319390349182	0.25369650382419373	0.7239719552868376	0.7226379305683059	-0.5965364940306188	0.9065872394356347	-0.3759999789394764	0.48046019897746534	0.5732926286899296	0.13391924564096777	0.08834374057060172	0.46654492718532925	0.205553081945074	0.11528675781402362	0.663872079754565	-0.03803988084019237	0.18913219482546467	-0.20901880941391196	0.22266943269846862	-0.31160494238111996	0.40972148319989576	0.15514876565179506	-0.4524405857701142	0.9158137180156203	0.36450916557616997	0.6899331472049823
-0.33896609474149464	0.09918857722668124	0.8372646561557968	-0.5973214242239959	0.9305815206397426	0.718368920531555	0.11149776543130156	-0.2997005842075516	0.0043109391109053975	1.309749201204459	-0.20135144317080314	-0.8235954058796402	-0.1714287237036915	-0.4367879888074543	-0.12442133497778593	-0.40385402726083514	0.22496449943588578	0.35497135879665237	0.011576892543317296	0.7993612661089088	0.19078810173913974	-0.17433462428801155	0.22536829275206904	-0.17501846654891268	0.9550694508529654	0.2306872975433442	0.6779700120083612	0.681715803184162	-0.5727540753166298	0.9108760522494078	-0.3979169277493029	0.5838433893087024	0.48526885807429226	0.12553194836151094	0.13237475632422696	0.44227062517112553	0.16365760616531588	0.0416919377337803	0.7909462592970986	-0.057007946811269285	0.17482044286232418	-0.23852521798383752	0.2731328530899801	-0.3472646000592146	0.3450472908919665	0.20761596268250485	-0.482443632514644	0.9609176398798638	0.38430168829575917	0.6052829253787732
-0.3589559441408584	0.06894902466504807	0.8685322722327108	-0.5821037362588707	0.9084303723388985	0.8033853176943347	0.013819191851767476	-0.2600277904654439	0.028874142113625607	1.3528405676420632	-0.23523091971282933	-0.8275268554078993	-0.24819470715034947	-0.5007371623288651	-0.1410167516301241	-0.4221992249552823	0.2569852756231546	0.32596346433344703	-0.11102442587570457	0.8527313777536512	0.19705892424895696	-0.18672798988965694	0.189744302155948	-0.18225556470544274	1.026271461469832	0.21280144909881762	0.6512066026100484	0.6203999931095863	-0.540504261417046	0.9104230902137809	-0.41781722311741787	0.6513106531521672	0.43216489048473117	0.11683765360706241	0.19156957681761178	0.42505722348719316	0.1247547201492158	-0.032017950661063686	0.8926033643785027	-0.08659484699842834	0.15954907872275087	-0.26518728575134165	0.3601476082513374	-0.3655805702031253	0.27611790658697877	0.27412897966930194	-0.5165533601433495	0.9542178901526149	0.41908684205681757	0.530385788405358
-0.3795378063848555	0.029950705673787735	0.9041172576189498	-0.5890213205560746	0.9213455374605266	0.8874363529780849	-0.0739448429335633	-0.24913544719382835	0.052046941048617304	1.3254119571943286	-0.25603292047397175	-0.8380648225764082	-0.3455765055855625	-0.543071168570166	-0.17505461878068035	-0.4137233496336716	0.2935404660291435	0.293296747473227	-0.21823700749388056	0.8782063203820212	0.2349619903154188	-0.18793916862898813	0.13196598970197887	-0.17876255772239183	1.052493599435494	0.19821879844265913	0.6359913835894904	0.5421916081756272	-0.4875889201021141	0.9272308470404653	-0.43384309619586753	0.7017948546894104	0.36647325007961057	0.08955889964642735	0.2698872261537531	0.39220535093023245	0.0779773146498052	-0.10357875246121062	0.9607498030579876	-0.09085844322959212	0.15487355345439	-0.3003592521742016	0.443460340098581	-0.3856486683729955	0.18964603003318475	0.3258321989541127	-0.5135995828572525	0.9041514711199176	0.4498669267875174	0.4250828658827701
-0.39427596432367357	-0.0005089697080245537	0.9873905509557949	-0.5924087922609493	0.931864218313768	0.9274859605962072	-0.1595688327672516	-0.22131498781425335	0.073334944626482	1.2741433600280025	-0.2914999394853222	-0.8330155449192208	-0.4303892887897745	-0.5726297759343486	-0.20282809929478035	-0.41689530261922336	0.3120697229886532	0.28500544901878455	-0.3287115424460813	0.8923736009288517	0.2677698003561967	-0.2003065348490276	0.07919415854806737	-0.1853286139291853	1.0151140547310638	0.18817363243284996	0.593172970581984	0.45623283057139175	-0.4311791264037653	0.9141699336471072	-0.4611003923816822	0.6834938176926639	0.3265998298103784	0.06900009732085151	0.37553054494293187	0.36814325012002425	0.044298520880012585	-0.1677912820900602	1.0587127133549479	-0.09880358787909589	0.147308833602013	-0.34468013461941693	0.5388280004534041	-0.39363258823773617	0.12848895910013908	0.3258427209726783	-0.48616174855785	0.8404304682811459	0.49815447362512383	0.3422589813942496
-0.41511306125918057	-0.029906113248679467	1.0519754056647215	-0.5663922913756322	0.9026244039293306	0.916910292107816	-0.25658136117535946	-0.18434516854335373	0.08401771417838678	1.1963523617263236	-0.35685106571576297	-0.7882351224510875	-0.5158801138881568	-0.6128845608200854	-0.2394318888825897	-0.43573501285098726	0.34996357467685313	0.2481575647830343	-0.41855411030830564	0.9048194818418469	0.30326573749782215	-0.19278682691253216	0.03575683932927435	-0.19350785120541453	0.9951545299932153	0.155361411046954	0.5560016710651284	0.3585718434247598	-0.37770615835996807	0.8694760537603511	-0.48293253117186846	0.6616382168762287	0.2719934993387349	0.04722951022810706	0.45802938199716625	0.3598432463307077	0.026293832826009205	-0.1929203598929817	1.0990649562110613	-0.09861816642694277	0.12596885523530704	-0.37368009961360427	0.6343824827019006	-0.37197210534618674	0.06383662572094055	0.3291163698566035	-0.47063993161573403	0.7837737877816936	0.5333355127203394	0.24558759845619954
-0.4244221798500859	-0.07916287928455035	1.0812459105678078	-0.5357898360842015	0.8692812634825493	0.8921665428926762	-0.3618298440721651	-0.16081631420600936	0.08273408276074715	1.1166183038443844	-0.3900179337260573	-0.7456804595774301	-0.5923685450801578	-0.6480721684717167	-0.27912836056024376	-0.46835063652705705	0.3779780875869657	0.2087537550696859	-0.48402732058087816	0.9038141594398883	0.33998456898754476	-0.1689836572209297	-0.009423613490942269	-0.2025492206561937	1.0149023422089631	0.13358453438932935	0.5218249272411196	0.2890121142799341	-0.31975113396717136	0.7805319895043745	-0.4959734136223287	0.6388496688410077	0.2530277513871845	0.005415033679054787	0.5344514097130763	0.30376576253107496	-0.01272055227810604	-0.23197590581948133	1.1361433158559653	-0.09943720260464803	0.10041963756427155	-0.4045547828224225	0.717965000112706	-0.3529155344729111	0.019389735147532526	0.2988038995300443	-0.4609326555387831	0.7467906334936637	0.5457043134303586	0.20002218545284767
-0.4519198783699017	-0.12421496217250483	1.0767389547131134	-0.5370785915149134	0.8277818642718661	0.8731895606917421	-0.4677750357311278	-0.14402322127374503	0.05822909592325185	1.0296340759099487	-0.42933206485632375	-0.7158420194825259	-0.6708102016103237	-0.6579822548999654	-0.32833620697633864	-0.5049115194882413	0.39436827221658016	0.1909878568011305	-0.5335785835722862	0.8869754000789369	0.3799732768406706	-0.1660207088266161	-0.055767124594010384	-0.22119906893287275	1.0065404817064585	0.0909214002673568	0.4749905739916899	0.23041588255918785	-0.26040280332515225	0.693618847900278	-0.5133138420052104	0.6262261757594418	0.23261411070863564	-0.03357586803873258	0.5570569100299062	0.2939959812060483	-0.06194042965948184	-0.24392627754873292	1.2050030600014827	-0.13857473389655034	0.08086382110998466	-0.44463750392702633	0.7597166206202732	-0.3186272171699402	-0.02655826498495569	0.27787109597339177	-0.43961256132625515	0.6959414898753076	0.5547120127736204	0.15363094564622318
-0.4626090194905451	-0.15033414914343157	1.015139694651837	-0.534507564330192	0.7551477669902339	0.859244287818868	-0.5475011403999267	-0.129333647289155	0.07887610965809844	0.9295868088805148	-0.43997465954928516	-0.7151497478789973	-0.7086387475244041	-0.7110506667733996	-0.3158558842596405	-0.5746979809624085	0.40987994459959837	0.1663227793248042	-0.5723812647353786	0.8513221544385153	0.43653831934485643	-0.18348444439574893	-0.08984909375011772	-0.2398489621825394	1.0236677633708775	0.05801463989101132	0.4591107175524646	0.157894544305477	-0.24863971881839678	0.6317384483562666	-0.5065107901765573	0.6421115211147485	0.2302680937966483	-0.08876187405594882	0.5142447930370383	0.26114695062949844	-0.12494621676746098	-0.25896681881037165	1.2690530639720699	-0.12738022092995113	0.020141807351004886	-0.49442856164648086	0.8424209522216712	-0.29007174930088225	-0.07784395118822111	0.27890904219195917	-0.4072846464890235	0.6458162500218131	0.5431519866174127	0.08001554378987122
-0.46436494640835163	-0.19481916510720737	0.9411311715910532	-0.4942920109641483	0.6737354262231724	0.8488668558509336	-0.6331909880208277	-0.09450051055294241	0.07975602542709512	0.8157006239975922	-0.42658443681977554	-0.7080102949156594	-0.7121132107217487	-0.7511721622718323	-0.27119341576328193	-0.606602851566086	0.421568613792347	0.15208462041313797	-0.6226043941623082	0.8440201470907505	0.469183969858357	-0.16077913538402613	-0.12125651346328443	-0.2530974197153519	1.0129373363556922	0.018919831487869975	0.4411613590259858	0.12012963375404333	-0.2339638300858518	0.5417866612314153	-0.49600132578069156	0.6346271493853494	0.23670000571382716	-0.1301195143040539	0.48262222951021594	0.19935708620444975	-0.18240953950197866	-0.31292875722299535	1.299220475349721	-0.08084792303677404	-0.0215287595527354	-0.5555093318627622	0.9182011973887864	-0.2668600495444754	-0.11543610435911271	0.2627485448463223	-0.36907806732044557	0.614485135989603	0.5530704838274739	0.029561149580505753
-0.46893284292173004	-0.21471975209438057	0.9071415144923707	-0.4297230696614142	0.5846478966456171	0.8297191237059092	-0.6668773743082024	-0.06233372621256471	0.06743513999663656	0.7018706381417943	-0.40860419269719045	-0.6825263867085689	-0.6866316981167678	-0.805604953742183	-0.2233157072928375	-0.613006586017672	0.43906395563479644	0.15253407839533084	-0.6657202467583774	0.8468015911857488	0.48651426797332037	-0.1460006944358324	-0.16093473139037845	-0.23758816289428922	1.0217665326477208	-0.04502630523872832	0.40536749981820713	0.06254659595762713	-0.21498766193751867	0.4557437243195288	-0.5085864885686516	0.6181410178463282	0.22499335598805575	-0.19183756663785165	0.49382547937320265	0.19012396551363536	-0.2895636634861399	-0.32789243856881634	1.2675915922465528	-0.024483202804156824	-0.082990315863301	-0.5996789792432469	0.9651027108864391	-0.2394289149096101	-0.17058545218421145	0.21521378726950768	-0.33108774285314235	0.5354579072875182	0.536704026037185	-0.007067270676232781
-0.45376210240403553	-0.24211727037831618	0.862905026714256	-0.32688248101691786	0.5095454578959618	0.8012992531334792	-0.6964411143672472	-0.0611512074527915	0.06539473530008846	0.5739281072507321	-0.40102089082003023	-0.6481532954523099	-0.6568374965408313	-0.8734918086134241	-0.136277686605654	-0.6816435928105802	0.4542907437954907	0.14910990179181122	-0.6612521183884867	0.8664645299641245	0.4884525835208663	-0.15643380477527946	-0.19535020750909318	-0.22075954072822856	1.027609275510717	-0.0720363269473914	0.3611491078263304	0.00296646640022018	-0.2072606211301787	0.38156494218234965	-0.4699829000083636	0.5713297629398603	0.22746604767930773	-0.22135249242445448	0.49906636537936777	0.17516756993916438	-0.3515328385654174	-0.36086618648939417	1.1851918692874954	0.03501393308465487	-0.13954312584770054	-0.6459619203901792	0.969209105273044	-0.20112243448364925	-0.21547856432607876	0.17301930484901615	-0.32325543473693746	0.4434545725638029	0.5197437402456611	-0.02539770529975486
-0.42850154692527403	-0.28391852954005464	0.7497451246607957	-0.24360888054401855	0.4235559534936315	0.7783825283201109	-0.6883126746380945	-0.05829217461641153	0.06014097525439562	0.4632319904383116	-0.3855864501460393	-0.6092250669414966	-0.615391130342535	-0.8841168111844139	-0.07061391909524602	-0.7105137333098112	0.44847228863733346	0.1491721650075298	-0.6695441447133839	0.8861222571178142	0.5028210872230112	-0.15993979685709397	-0.2387108133419801	-0.20294753921273118	1.0024105192846002	-0.11129030860503578	0.3190662944961455	-0.044704127455896636	-0.2031482666122189	0.28073754389777456	-0.4820855045200133	0.554250463799542	0.1998625365418482	-0.2575000481105244	0.5246653340983356	0.15126651468556016	-0.4169943867505908	-0.3604019673684636	1.093854841572196	0.0676011498579539	-0.17474641486892034	-0.7084270731220698	0.9408312283514244	-0.17879401062754893	-0.266352670920943	0.09908769907309134	-0.31828469334028303	0.3760068921776853	0.4922454054160613	-0.05322974510120417
-0.40512270738133827	-0.3016025573029967	0.6440170519070614	-0.12434000174516777	0.3209756015662032	0.7500367882112127	-0.7028003628010007	-0.041477288469824534	0.045331173632800675	0.3705190613066485	-0.37509644133458775	-0.5486066181975827	-0.5299436477084288	-0.8870061018769304	0.006791750619642589	-0.7665451343478404	0.4243879997444446	0.15864780208696433	-0.6515538883644365	0.8835810689208478	0.5113041847928466	-0.16361895463149018	-0.26969042145010425	-0.16008391953789422	0.986932504304689	-0.12949999747101343	0.2685484118968483	-0.09521950663745261	-0.21736267771202086	0.18162999917808054	-0.4569500691420464	0.5263533099542907	0.17945016261109226	-0.2878840535908164	0.5348598846100975	0.16094108966683002	-0.48914327717844375	-0.35101471821282326	1.0276444011378012	0.1356372179105017	-0.23642993197345263	-0.739760472864502	0.9116765656613716	-0.14452978102824857	-0.30505622942302146	0.04256975117434575	-0.3283302467121379	0.338738369551134	0.45680669205599267	-0.04631162036809198
-0.39582748408882507	-0.3298597780012219	0.5169169518937216	0.0027226055711389472	0.2278113424222737	0.6950203232986191	-0.7294366345288401	-0.025012988814516534	0.020855313312421745	0.2872246425783924	-0.3409036767592494	-0.5155755144958405	-0.4858927814531655	-0.904890837829355	0.09198604745485969	-0.7980421625482326	0.4014899569708037	0.13732927009381363	-0.654696341837034	0.874897981031253	0.5264158859763662	-0.18042583789930136	-0.29202894266349855	-0.09517648861417842	0.9495754377198891	-0.1725856985769239	0.23221436194380013	-0.14267303901938905	-0.22563861767371396	0.10726320426595234	-0.42446514775824723	0.5079687948163161	0.1292592082455084	-0.3260991607028764	0.5271649265401693	0.1620409360857533	-0.5384015288235698	-0.3393195614957377	0.9350994877363146	0.19563438827753052	-0.279411261253664	-0.7517166935045905	0.9000389136860434	-0.11642036839033112	-0.3663245143737931	-0.010825024019970375	-0.35986072062718216	0.290689329956475	0.4208242903570546	-0.07843211872830295
-0.36823434680900347	-0.34209332066664916	0.3985855705867111	0.1216756295657057	0.1637858776386174	0.6762090934824371	-0.7545430580478822	0.0016881521268211435	-0.0027784219731939396	0.22988927330370332	-0.27949922222998647	-0.5010652740626248	-0.40394330156145414	-0.9336580622033412	0.21326659885082205	-0.7890713688759681	0.37316985628779326	0.13834306046286013	-0.6686223339587545	0.8501865414194034	0.5188773480684368	-0.22671356713616206	-0.32922689034165	-0.0567092033536918	0.8932128596141122	-0.19621311793831733	0.19697774728468265	-0.20113911047616417	-0.25842019882212525	0.027645707576643547	-0.35045659663159123	0.4809894769519971	0.09182136395720333	-0.34212095667367637	0.5173554864835881	0.14418003653159336	-0.5914289113403967	-0.34742440532980645	0.8628413408899307	0.2507345945507237	-0.3175955272867968	-0.7670663068396951	0.849893213422918	-0.11526983797542534	-0.4370215051020331	-0.06621513032539839	-0.39594595936567745	0.2566553700894107	0.3861110761115641	-0.0741348989421585
-0.3422888993858326	-0.33452500812941055	0.30665841735402005	0.23600928328192278	0.07624010960398406	0.6432589353689853	-0.7671523898673241	0.028369205409739445	-0.027483489548776746	0.1531605019623833	-0.24101240958492673	-0.47479646148275617	-0.32545900917253656	-0.9399972408981302	0.32024322467357264	-0.787727546998476	0.32690465858239265	0.12075398863508773	-0.7079533328673859	0.8323914489285439	0.4996647186118056	-0.2692637626286068	-0.3595951174790891	-0.014898779094424405	0.8402439548255559	-0.21698028904700145	0.18533737418589175	-0.2581805312179239	-0.29384508785043656	-0.02708682911731012	-0.21690975792172526	0.4558293346148877	0.029471181914855225	-0.34791240410727803	0.5047237829866379	0.14393467888947334	-0.6123222183306404	-0.3446037466484234	0.7766501860168664	0.3356814830485521	-0.3649393846710478	-0.7975555345245591	0.8106882703080611	-0.11304875697606367	-0.5014270892343092	-0.10946837672162044	-0.43738253225985757	0.2421906896325537	0.35570769284420284	-0.09546416108640449
-0.28453711394419595	-0.3357392251065794	0.23614575687857547	0.3464436039548212	-0.005871112420318514	0.6175227541617281	-0.7692034627422342	0.051089294612945244	-0.034076284071946045	0.0827373540403483	-0.2059268552773507	-0.44818077085136976	-0.2555573989849537	-0.9376751289136427	0.45039553339283145	-0.7823760285553666	0.28691496795425564	0.08695551704236151	-0.732154678093156	0.8308128478111092	0.47015692153836436	-0.2973965651891185	-0.3772222349709382	0.04099776057228883	0.780484462371356	-0.2347911253315563	0.19696438079013284	-0.32973634253548845	-0.3130085470858121	-0.06752789600343712	-0.09049210367686342	0.39903660912281297	-0.05835127080783521	-0.34807492465468926	0.49857128091345126	0.14133521414052816	-0.6139667356899831	-0.35267852174397785	0.6880495557006799	0.3643548808625593	-0.3933628757752506	-0.8215741684734617	0.8135409914608036	-0.127704213509315	-0.5896405948542558	-0.16903024276559547	-0.47419921750210153	0.20394434365829245	0.3263201827360769	-0.12212495458277983
-0.23185638108401369	-0.33782117795379585	0.1784604307842985	0.4283928386495809	-0.10139550728814388	0.6137096163858871	-0.7753064551946143	0.09533248072268	-0.08943359684263205	0.03482434523807535	-0.21080473372348635	-0.3991952561124818	-0.1771599352409659	-0.9070187504807882	0.5311106063373905	-0.7639497841402666	0.23725943760126392	0.026702794480322423	-0.7481774693966504	0.8142242464350934	0.4398383346623313	-0.2974608278115782	-0.40053995433696993	0.06927465432311739	0.7384111726399201	-0.27975313181268224	0.16317355992774024	-0.3816872300128592	-0.3016114883075402	-0.10282035070797464	0.008532880414124134	0.33175273503296865	-0.14081042738374827	-0.3311992346371501	0.4996516849310176	0.1447005926101447	-0.605628313691554	-0.3765214488210569	0.6069025477759123	0.3849008998489835	-0.40323252305485235	-0.8351680232464302	0.7861009112817696	-0.1567303171254846	-0.6630037771397002	-0.24623651568530733	-0.5202578684313495	0.17532364645767282	0.275436273382056	-0.14118879046885463
-0.1613581093285525	-0.3221743364525486	0.10107990065384138	0.5027283416670331	-0.18655961510135446	0.6163912234346685	-0.7530531857721793	0.11962689277793978	-0.12335145183334748	-0.012236513141569075	-0.2323355755569466	-0.354786799737538	-0.10856659919337039	-0.8589497397126233	0.5609631062249056	-0.7397041764782886	0.1758403475901664	-0.049973877989392276	-0.7074103735215089	0.7888986168539809	0.42120702752650513	-0.3228847891413945	-0.42254656779289546	0.09615536886592577	0.7037017148993987	-0.31349494867376204	0.14848682444688058	-0.4493968886858923	-0.30400437754618626	-0.14484493568265144	0.13205055265637958	0.28176763822055284	-0.23578915008014908	-0.3019681439483095	0.48975845515197003	0.10708982385554315	-0.5662490031763785	-0.3406060814867903	0.505920675277256	0.3859665630155781	-0.4116703471090887	-0.8167722314477611	0.7711883452558257	-0.15477102763607278	-0.7451156638720395	-0.3104138702646666	-0.556225693507389	0.13795262418299892	0.23069251068104385	-0.17029423681318864
-0.08173804954445023	-0.31808340642492505	0.019664964641210654	0.5916240379575406	-0.25403529865949154	0.5922471813402375	-0.729028675006494	0.14602861390510366	-0.16065005853480852	-0.05838860275701487	-0.2528161720144836	-0.2917606412428818	-0.08277347954037313	-0.7677220066070075	0.5706766419101951	-0.6954995964155299	0.14469076166209532	-0.12815698180344987	-0.6874166581929442	0.7344741779003563	0.3918538812891874	-0.32007489371049563	-0.42993959622860245	0.10609416709093453	0.6416245714872157	-0.3202364844828737	0.1650264787119196	-0.49719623208668173	-0.296626439719364	-0.18515713029734748	0.24958054626070897	0.23309914921851083	-0.31392589083676625	-0.2656605417809042	0.4557035726624091	0.0733834625217786	-0.5268422511580639	-0.29381801656207773	0.41885351180349983	0.37746784207208717	-0.4180248488514707	-0.8158678039995113	0.76935884269837	-0.15250619452026384	-0.8103472095072647	-0.372614273889109	-0.5922298880700112	0.0975304902236016	0.1923587768156867	-0.20981818863817958
-0.019236741412826653	-0.3179533993546423	-0.052701564773052025	0.6287640343425361	-0.34261945455543946	0.5723723043113536	-0.6993024686552587	0.1874617308458552	-0.21528145001332435	-0.11569102589661664	-0.2921449124312781	-0.24879115972359284	-0.028286373053625247	-0.6784223623197208	0.5582284527235475	-0.603433495785888	0.07095540293727351	-0.1769616799816232	-0.6986199227184308	0.6641113033851871	0.3641557884570571	-0.314645437944227	-0.4548594283792621	0.11051567288650985	0.5801019580588445	-0.34119846872546533	0.1588523566051072	-0.5082382880966201	-0.259829350340979	-0.22716365897381316	0.33231524324998685	0.18236908097266205	-0.364435368934812	-0.23124272086066058	0.4371115194846581	0.04929104725385697	-0.5109828981708362	-0.21607608441456466	0.3391829400953519	0.40181784797953257	-0.4164620318017909	-0.7953726189354133	0.7586608311027361	-0.1384361268813	-0.8628238837747173	-0.41743258569207187	-0.624830592309807	0.06281356821248756	0.14914100383884724	-0.24196924313092807
0.05081014523103962	-0.29282156089083267	-0.11212784512332608	0.6805379384172511	-0.44718264524815454	0.5304910911953987	-0.6813076611312807	0.2567867889091603	-0.2537470456486245	-0.17893198716292188	-0.30080876042678895	-0.23021695838777317	0.020009587569561164	-0.5698052435017573	0.5554450483526108	-0.49162984030924967	0.0043046982258122535	-0.26156455534993556	-0.6953188519088356	0.5861008908055616	0.3311265578072652	-0.3018488366505077	-0.4626477352568016	0.11530502624052515	0.5280290990758612	-0.3503633342657038	0.15054740324673702	-0.525142491249263	-0.17452266517811615	-0.2552040817528852	0.44294798149118864	0.1406503876339136	-0.4070459778344011	-0.20376390879835662	0.3982552441966744	0.030519766641483877	-0.48955872893177954	-0.14628538177383027	0.26025787053588434	0.43275735377341357	-0.44021008438850984	-0.7745475206926324	0.7604245772699849	-0.12667425984060135	-0.9142060761063823	-0.45000389015383757	-0.6418065635433835	0.008295403098853998	0.10691730416804068	-0.2510106134630232
0.12044302145932688	-0.26834466370561694	-0.15637091334866032	0.7139601447065981	-0.5375384077387698	0.47641291804874825	-0.6798239389991311	0.2997889320033543	-0.278978134436434	-0.26469616798146584	-0.33550040508280815	-0.2149951973407515	0.05009797657088677	-0.48668059468293257	0.5221098644238416	-0.37252606089647167	-0.03296413346915613	-0.30969104578687745	-0.7130492198517784	0.5365353277212057	0.28979507114586456	-0.293867026497548	-0.4777584307714163	0.08254018090368755	0.4593439112393125	-0.3768696775407506	0.13357473908617645	-0.5317164657159849	-0.08724303478859338	-0.29932301077046314	0.5387203402972693	0.08147624553534598	-0.4736393526557194	-0.17585324423684262	0.36218940836793023	0.01805862986756756	-0.4413749840720616	-0.08124606734016862	0.1664105159181441	0.4215911422645554	-0.4486804400216318	-0.771850942812627	0.7690491116641215	-0.11160661990701896	-0.9504313552569463	-0.48571765768740505	-0.6207928035384218	-0.03715794938398724	0.07246045619621148	-0.2604916676137568
0.19154263053597378	-0.2548300608051866	-0.1918371317347013	0.7518697036417441	-0.5963080316347483	0.4428351497749433	-0.6634794199951959	0.34477809036404594	-0.3063872193755103	-0.35960597807461764	-0.37036898443121674	-0.18062977599861357	0.07988639356261625	-0.37572094013384255	0.47577966571783137	-0.2794939911870482	-0.08176878576592062	-0.35279411486688816	-0.6716544873754706	0.4641111566217953	0.23751934398300092	-0.2609572054827603	-0.4821862421149937	0.07600783644848735	0.4174698560598465	-0.3971812226049463	0.13277694372697219	-0.5348250961140673	-0.008594449529417032	-0.3696010765028596	0.6250064836976186	0.017538010953971627	-0.5076752064046066	-0.14908525695198277	0.3215646865336692	0.030113363442760693	-0.4086920579324011	-0.018331235887794478	0.09349559871858855	0.3873104461338709	-0.4557814330608493	-0.7720012829953177	0.7780552789397421	-0.09126879715113972	-0.9668261001974716	-0.5302738807160807	-0.5657853925208408	-0.0640673683684601	0.0158684732796547	-0.27500864281493737
0.2567549845169559	-0.24500962107165863	-0.223377219454296	0.7850850806442811	-0.6610619371145863	0.39958752064298464	-0.6211382441929286	0.3862854463631532	-0.3332734648978376	-0.44792247691864373	-0.3999452144638561	-0.11012060187133385	0.10908578299168512	-0.27949985600628063	0.42535114557761416	-0.19538477120283632	-0.13753459876330548	-0.4140795715383111	-0.6382405252035358	0.4078227436177967	0.1875921097999653	-0.21911880438106915	-0.4726395205040168	0.09026319420331305	0.39086512481566704	-0.4367241922502491	0.10478856424017557	-0.5144214031758333	0.09695678592522831	-0.41874184868634723	0.6567821141956374	-0.059152345397235316	-0.49956377692654363	-0.13447666458636237	0.2782131732024265	0.03022656899578493	-0.3706866721013343	0.04353099980873799	0.019628200696181215	0.3587044254286017	-0.45371459341563103	-0.7470812045382976	0.8107263721416409	-0.0659367243919791	-0.9783165701847214	-0.5931881976432442	-0.486182078051291	-0.06396079202978759	-0.03948789395738572	-0.28345619662444377
0.3073301774384822	-0.2412056877840932	-0.28586919922664755	0.8107734077395795	-0.7058979880619626	0.3832754869597015	-0.5669190911420584	0.43177759684806893	-0.34634801554974487	-0.5487036150229205	-0.4169347325259999	-0.024155808541330502	0.11509564262099707	-0.16534561028789962	0.3768421283617892	-0.11191946103714498	-0.16230225631451772	-0.4506396255660522	-0.5562349349290292	0.3562946286021273	0.15780013011341948	-0.19246551380023463	-0.4848192122243217	0.06581684050187425	0.35898195083313755	-0.457147709349354	0.06345954745644398	-0.4819711184240102	0.16594300182050872	-0.4601517538148102	0.6336300088997027	-0.12630269109441833	-0.4242420974874633	-0.12184109726010077	0.230848454433227	0.04089962642799817	-0.3327068028951277	0.09425305802247505	-0.04216670634837692	0.3086123812621189	-0.4346749446796675	-0.7310825034303063	0.8208503980507895	-0.029356950089152033	-1.0308838389084278	-0.6385250865655447	-0.38856801885035785	-0.0349236900086727	-0.08970516380047508	-0.2795244606324391
0.33354989976861626	-0.23000821561509383	-0.30840607685701305	0.8415391020606044	-0.7560057398075071	0.35868624562079976	-0.5055847345123838	0.4799363602998611	-0.3787197907690944	-0.6128794187881026	-0.4512367962079515	0.06688894210234239	0.1454555837182056	-0.0575311277107519	0.33689759784467566	-0.00017655581699544954	-0.1989103585995541	-0.46408258412685444	-0.48938693939136274	0.29826594988292937	0.13469251498331897	-0.16887965969450658	-0.4798969557282472	0.08203696015491842	0.346847216362718	-0.4819103703866305	0.0072160577795334305	-0.443987136236073	0.1998712354129537	-0.474043910459281	0.6234650556861524	-0.17692236144463788	-0.3297958205570078	-0.12328241137466181	0.18738092456318545	0.034784158247671296	-0.30238805198718915	0.15695075625625107	-0.10890787030048643	0.301498506217489	-0.41965056028699577	-0.7057561485272064	0.8218078602558668	0.020790607939976013	-1.0531200617425338	-0.6908523294353255	-0.30687183893143805	-0.014745236553376817	-0.14906006011191325	-0.29434104817743967
0.34799658554038226	-0.2260200034378114	-0.31583916517087485	0.8757728651753593	-0.7779371170627105	0.29525514017075916	-0.4650030122782236	0.5039460629606155	-0.39138273949133195	-0.6988840791645743	-0.4469173171579791	0.1463091709048631	0.12696168116627643	0.06606930644683491	0.2803350520945104	0.08509236273655794	-0.25248887514314644	-0.4609282056926311	-0.4074746893190128	0.26225857434508326	0.120896738363654	-0.14256043663958712	-0.47873137748578315	0.10200613869766498	0.30839870638312045	-0.46338764685574213	-0.0189025832638035	-0.4098163147908605	0.24413161157850297	-0.4823018412126915	0.6420457500904394	-0.21553226103244044	-0.21934470463301955	-0.10566774341398559	0.15134892689159085	0.04714629937061654	-0.2293459769377036	0.21881491740709197	-0.19501047409453037	0.27930630131566153	-0.39648026854129104	-0.6757597025522726	0.8267346731558087	0.07249743009823657	-1.0562634480818132	-0.7511372731207724	-0.21931264223066949	-0.0005129274578874854	-0.18671451055148092	-0.3153327705163641
0.36236556734087894	-0.23886770686214556	-0.3266871981823521	0.8712570841009415	-0.7875674469542676	0.21271295134418158	-0.4583019183653188	0.535050712362076	-0.38746563218513436	-0.768612259679381	-0.4430902251724527	0.21246821715953387	0.09043087019114313	0.16946425814692848	0.2438999985760284	0.17344749171497284	-0.3060603348057813	-0.4294739537254776	-0.3710956810652454	0.20878942619643026	0.10825117415517452	-0.12076265321221538	-0.4740754613364821	0.11110155218778453	0.28840963075916315	-0.45036156679462824	-0.06097777308295904	-0.38219452106694674	0.309703907088741	-0.5155455967915984	0.6262341618723741	-0.2772374553359635	-0.12010147549266396	-0.07061522643571133	0.11407394091402971	0.08631684170726592	-0.14616054687380534	0.2529558018763835	-0.23919815624421195	0.2427008700140037	-0.3758266197382005	-0.6798057625483345	0.8112438196234596	0.09299846387421953	-1.0574764924960642	-0.7853904034533692	-0.14006010849306744	0.033242070298663405	-0.23323539728555884	-0.3347144442624801
0.36723192023707957	-0.24653137835895436	-0.31296717556546355	0.8309246250565081	-0.8063131705791055	0.13731185835010146	-0.4621052696408573	0.5668727706907652	-0.3376883406946586	-0.8440491068738971	-0.4261780822204364	0.26382982180966097	0.04088382855815896	0.24876142033634013	0.24011004391018892	0.23143840303012092	-0.38148690429798826	-0.40614585665507247	-0.29662618349150566	0.1580367644526876	0.12541043313782851	-0.12341262791852041	-0.46478131721593047	0.1585228693569024	0.2542575415184908	-0.46356425315470495	-0.09251698489269276	-0.3497222146713763	0.33717770319712514	-0.5418368423531469	0.6354702897068976	-0.35698930268447426	-0.049845172754120204	-0.003885782639574642	0.07442643967963503	0.11399536259003198	0.010775765552554228	0.2757664638850312	-0.27288187908667205	0.18744209548416918	-0.3311038099770681	-0.6825840729879775	0.7775826932942302	0.12029462803777002	-1.025712496762685	-0.811049420557018	-0.05890454251084394	0.10760731216428976	-0.2883847095168818	-0.35756994466574116
0.36677936133843625	-0.23787548308989276	-0.29316639794805643	0.7975849609590278	-0.8139151490349054	0.032360738385349926	-0.4653253823027909	0.5729752923524554	-0.2708985823773938	-0.9071711788804949	-0.3792351980993684	0.3342715996593132	-0.026855125599687245	0.3467799960677733	0.21796654305428276	0.2691263049923841	-0.42982674926025943	-0.35678365566329057	-0.21750165751955786	0.11046255273765962	0.15505632040774672	-0.11998021899219405	-0.429314291027233	0.21471690084006972	0.21839019924352066	-0.4719312041534958	-0.11065384307375803	-0.3766120704338597	0.3331611174888166	-0.5560406466323586	0.6322527156516271	-0.42363329598661437	0.012844085370251604	0.039187515791510016	0.03431533273068257	0.14052193407967928	0.14027356148404016	0.27422888575303184	-0.30701063668381023	0.1049857242958957	-0.2926085420497862	-0.7134956849956391	0.7317425002254418	0.13056233626217578	-0.9758445808962414	-0.8371423295015434	0.05563866848422534	0.20454093820111155	-0.33740603941328307	-0.38023788990503704
0.3553324218367173	-0.26122769646898286	-0.2855042477497575	0.7678071794697192	-0.7848707022445437	-0.040639443809502615	-0.4775938936670065	0.5666553644272744	-0.19886670356058037	-0.9649162238151238	-0.3541418546919354	0.4111485393710984	-0.10947660530951786	0.38763705301391915	0.18579772618280432	0.2681691130753402	-0.45581180924951026	-0.2948130579508584	-0.15437087147576678	0.06030400057326357	0.16175595302789553	-0.11020739483465855	-0.42220952319467725	0.2790843995651426	0.19658933490265726	-0.4764592440042172	-0.1296811540760766	-0.39989673612644044	0.28347073221141167	-0.5726946524154559	0.627244726933621	-0.46464611135112727	0.0640791566039274	0.08885051054437945	-0.017411719079877392	0.16061094627579248	0.2712908467381011	0.22646627718740162	-0.3388989353904307	0.05233578022527822	-0.23561586174341076	-0.7115579670854048	0.6793106899476242	0.19658884750948696	-0.9448521735402812	-0.8446135283835019	0.1570226508527277	0.2734020654394573	-0.36758488419265883	-0.4213942774220644
0.3386661193831581	-0.28148151021315054	-0.27750830142855143	0.7136159612225678	-0.7545290463586714	-0.11291373051033063	-0.4105396472771046	0.5617152596539724	-0.14668669193512945	-0.9780413105569306	-0.29504837285745295	0.4879376412470416	-0.187601307344776	0.4103236700201284	0.1673714591114114	0.23973011794064852	-0.48966085202574616	-0.27462514515765185	-0.07103838617060672	0.0018755798173878458	0.17763993308472759	-0.1060990019865828	-0.3831387609165643	0.3481075019787578	0.1593229649168309	-0.49474118214296353	-0.1463463796437107	-0.416862032889601	0.23617106220165987	-0.5896186065018847	0.5976225731305188	-0.5276502997146002	0.13608787823882257	0.12812656543995937	-0.044376299140959294	0.1485045833898057	0.39882999339538244	0.20484753997348215	-0.35306011255686737	-0.0049466116202429525	-0.1840227295250811	-0.665698305143309	0.6459150473620366	0.2617756186163188	-0.9049925870017775	-0.8603801509351088	0.22091886478370976	0.33696465973113143	-0.427890166904312	-0.47597575054507335
0.32792615072366127	-0.2813904439398626	-0.26904279529339925	0.6247675458975521	-0.7601020854561717	-0.18594181574482746	-0.32160268273895254	0.5500027619249074	-0.08956524132619785	-0.985539415251476	-0.25301420900963456	0.5805924305729169	-0.25398230940137023	0.4070980569649117	0.13596844632581276	0.20911979188073246	-0.5255004780690542	-0.2500927284565967	-0.030309523174348672	-0.04177829667160198	0.17706587269057888	-0.08962373347283772	-0.33622632047013457	0.39016400943221896	0.09479971593418146	-0.49691325755185434	-0.1787404940083302	-0.4454802721898784	0.18830125403814096	-0.5853311958586124	0.5676015438489672	-0.5400312116370023	0.20479385902385436	0.16720384192322033	-0.07234228723607064	0.11061719520856675	0.5008411440249414	0.17716158017899483	-0.38032823685469425	-0.043197685738967276	-0.15115932853452893	-0.6124141648696011	0.6053740818891314	0.3526061542426545	-0.84089772211232	-0.8385707218069071	0.27315868108138963	0.4108614316140903	-0.460937654366601	-0.49084466208694144
0.31289783701448093	-0.30486315915532336	-0.2636648639509441	0.5071960437849798	-0.7625280358424616	-0.24162004080659183	-0.21475194086818128	0.5046118551334862	-0.03637174119901305	-0.9881620365172857	-0.19671510492858807	0.5987439008807321	-0.35131045372219827	0.47908379414150204	0.11965352235635045	0.1597875979846684	-0.5598350864348609	-0.2041039326605149	0.04337397668923304	-0.09595703879102281	0.20028162159047525	-0.06841559639810949	-0.27404147094701237	0.4311029651246862	0.031328348855779495	-0.48057899558130607	-0.19374207957288764	-0.4777191293305352	0.10327285617675974	-0.5903802289394459	0.5439837784047493	-0.5329890313604738	0.22843067612341028	0.20388878182353856	-0.07710259084366879	0.08794955945318651	0.5971593815208209	0.1542936978884753	-0.407872985629263	-0.09454054023210848	-0.11693393877461929	-0.5378381200858586	0.5195017671894173	0.4270988082007891	-0.7172115129480515	-0.8112802261255668	0.289451480942781	0.45600087892455765	-0.4902569745339095	-0.5440151990298209
0.2922860267457922	-0.329319206150022	-0.2440630630260067	0.4216368425381341	-0.7830348674451367	-0.29248186805516263	-0.1544440483226142	0.45598868302213164	0.017572319779062047	-0.9645442864553759	-0.17033019237518437	0.5724436208699758	-0.43098950826535837	0.5741291314184807	0.12155245381524189	0.11470097104013796	-0.6034601353900203	-0.16434779121406204	0.08739290489216538	-0.15350009832196526	0.2093558180555136	-0.04060999360233431	-0.2252353293122918	0.4958696440887417	-0.06118605042503422	-0.49066239594449923	-0.2396563109922985	-0.5180569124429291	0.05247612248315614	-0.6256112868652374	0.5233754804043163	-0.5304888083703186	0.19160061742601864	0.24733487509034502	-0.08439696958657696	0.08260995192496803	0.6776458376845238	0.11519157179336421	-0.42533811489865314	-0.15167283944653803	-0.10440407585091985	-0.4624338082813357	0.4702582200181114	0.5269359093147552	-0.5716706415475741	-0.7804671170242253	0.2893132130075917	0.48402812645792526	-0.5200019586348499	-0.5909760808612565
0.29490932378580764	-0.35863702698057737	-0.2619982439879157	0.36195375062622215	-0.794566221547537	-0.3356653618422678	-0.11904305326387288	0.42142012064545264	0.05958673818957431	-0.9728276527498585	-0.14460323880020587	0.5645747838154294	-0.5231023409279942	0.6612515001763706	0.10962125408637927	0.038524126373158815	-0.6266574959588438	-0.1352333914395496	0.11957373928227899	-0.22611486374777315	0.2001806831600903	-0.011313105522004213	-0.19595204170970598	0.5031670060488136	-0.1514270231413697	-0.4873778829204937	-0.28699986315618525	-0.5511680132695016	-0.004808989262058938	-0.681097368275391	0.48562465122379317	-0.5288368753232519	0.1360164209958386	0.304063307743273	-0.1053659518864936	0.04205536512833016	0.7446376298502682	0.04470870789288782	-0.447811434364832	-0.2136111200688875	-0.09881081305446807	-0.38102024426178216	0.41501056132972536	0.575030844012655	-0.41246733645863387	-0.7298567734204965	0.29313634423206886	0.507160433409102	-0.556008383772017	-0.6189353207047027
0.27303669802095093	-0.3866774670215151	-0.27598484186461325	0.29546137176781234	-0.791661744206137	-0.3663991023887665	-0.04840570248930314	0.3793456199318722	0.10503638227164222	-0.9588492338810743	-0.14643210503957824	0.5419357209806377	-0.5961469684165842	0.712025550645102	0.12562733078609045	0.009747995432018621	-0.6227551712384293	-0.10373601107220506	0.1510248729155349	-0.29599832090806266	0.18766674626837726	-0.019648605375675848	-0.14685765546388518	0.517843495357927	-0.20484873135373646	-0.5238124906698796	-0.33137712838045824	-0.5745518349511183	-0.04974931763802803	-0.7476519397614931	0.4324373356595417	-0.5253017614983446	0.07215079753382235	0.330248695123529	-0.11887998533112254	-0.012523447668083925	0.7585830647204302	-0.020040997111920728	-0.44438493316489447	-0.30506569809469114	-0.12352310163936538	-0.2827287306836486	0.33255204800947724	0.6423552004933271	-0.2451193045882957	-0.6938590245256251	0.30483116483613953	0.5167458976616046	-0.5896958277249181	-0.6380418810946794
0.2429004286028614	-0.39419672028694863	-0.2884637703130001	0.24695439288574145	-0.7869738924871166	-0.3989748600150537	0.03863666420128493	0.32689432759506787	0.14042111134167043	-0.951785146866938	-0.1563290850349501	0.5260645903658463	-0.6635767766693834	0.75828342404756	0.14967260606740995	-0.05487777842191012	-0.5843452877602208	-0.10576522959764782	0.17811860528145845	-0.3754639076976814	0.15343661307922873	-0.02446143429895596	-0.12163644583568163	0.5228120930517902	-0.2883477684647543	-0.5540162643303496	-0.3694302938981025	-0.6129299802238346	-0.10749823310156795	-0.7626985094754962	0.376465900388503	-0.5119626597211993	-0.0008364234335049125	0.3156535979352273	-0.14356893321047728	-0.027675466227488295	0.7211788437209798	-0.09910732003536295	-0.446259604395416	-0.39172828360911305	-0.11986134711996703	-0.1554189935347753	0.27665051269323226	0.7012531397425321	-0.09354359206618006	-0.6624343938076107	0.3291813803135014	0.5237374219553822	-0.6278286715830439	-0.6801873868464433
0.21224111090005077	-0.4085266269606853	-0.3431681653578235	0.1652929835621365	-0.7643329393836612	-0.41911002659285634	0.11081143811146163	0.2817319842453393	0.1313730878408959	-0.9286030481780865	-0.18702590145271947	0.4828881696152524	-0.6806652528099224	0.8215061837707346	0.1410341922286899	-0.12961767864531332	-0.5184808971666831	-0.09749877091799906	0.17099119625013318	-0.45899765223593614	0.10481848414272885	-0.012113690253713137	-0.10450508193689845	0.48967401688988266	-0.3592548556971308	-0.5853543238078683	-0.4099534032431788	-0.6604757592252075	-0.15887151277597772	-0.7739426976115631	0.32715118745590077	-0.47512787266477624	-0.03365025825430096	0.2933519824186712	-0.14026127631069873	-0.02502674048475807	0.6799008223121443	-0.18749689845358153	-0.47063863169150444	-0.463185432312302	-0.14593748961807776	-0.030208470674923084	0.22323112747089632	0.7537140188099276	0.02646883641135227	-0.631451009029471	0.3487729884372166	0.48209635752144264	-0.6491456667570239	-0.7053541152576921
0.18421755943923326	-0.42889481013224834	-0.3946468402838364	0.09179282747614713	-0.7271288938694292	-0.4251805619222327	0.18395852921688166	0.23223732518149404	0.1270221760878038	-0.9075921270197126	-0.24964346784845343	0.43590242416252634	-0.7129523347227218	0.8550773188216094	0.13638303393136728	-0.18736654549451154	-0.4596088993372526	-0.13018174554730363	0.16549750918588366	-0.5627703764291262	0.03568059461904621	-0.019642718723236863	-0.09408611507454459	0.43995181420964274	-0.4317100946679672	-0.6145221285599908	-0.458558310015542	-0.6853563721109535	-0.21069999535635642	-0.811257441865172	0.28712440088247637	-0.42050612834418893	-0.05869956248005069	0.27602198561946556	-0.15247724984860014	-0.0263539453365337	0.6398136908984838	-0.2619129538100549	-0.46273693151293643	-0.5371845006625214	-0.17099721546547644	0.07964304258840593	0.16234685559574796	0.8276436767839235	0.11441910810305136	-0.6013059915370944	0.35196729717096453	0.4295903303865686	-0.6685854242520912	-0.7212095031456695
0.16948735838707304	-0.42957121484225735	-0.4319923471041087	0.008911888439238716	-0.6991674377307272	-0.44824783821069625	0.26639925599875736	0.1673669801566601	0.12399670520856665	-0.8973238241567343	-0.3082315765860204	0.43090609365442917	-0.752799197517753	0.8978014164984469	0.15296508663896463	-0.26478320787814436	-0.4175910855284933	-0.1881812548674652	0.15746879984173617	-0.6308868322395771	-0.004818198952889066	-0.032449131104354004	-0.06762595761053372	0.3733720042727576	-0.4835201635225926	-0.6430590664812832	-0.5196145074562397	-0.7065018104393511	-0.2715178796850642	-0.8233334219277648	0.24147751195815031	-0.37053515367042184	-0.07502414128392623	0.24387085711618	-0.16163195540249145	-0.02288388725512459	0.5895673533375451	-0.288762596482099	-0.4823180876266486	-0.603368438813415	-0.1930436062238305	0.18271686842910725	0.08355595103025264	0.852520300828701	0.20482711087582986	-0.5922044454772906	0.3512727631862841	0.3939111929287092	-0.7166833995662489	-0.7185500893594571
0.16517919425389416	-0.44943040806884504	-0.4629642522357412	-0.04387795790032164	-0.6763381301092383	-0.44143699775786677	0.28071597017089167	0.13354988097341625	0.12616202210763558	-0.8841018049844221	-0.37828418765489447	0.42924988703755274	-0.796864435410798	0.9638847759068933	0.1710947442102288	-0.3027913927987205	-0.4048331116129275	-0.2347604730028708	0.13317252824043985	-0.6900708239192008	-0.05729022531548768	-0.050485343623183146	-0.05720204775047786	0.33243327344522894	-0.5191964417807047	-0.6496594993195746	-0.5653478763769784	-0.7380876803213023	-0.35487185719963915	-0.8261295327977539	0.21184285136101239	-0.30738426037279687	-0.07692552972069301	0.20286474753243663	-0.20851758226337927	-0.01310936929608017	0.5548983090201393	-0.3478547892070817	-0.514459855781316	-0.65093891580587	-0.21295011309850742	0.27057710300475724	0.0005234520235197993	0.8480669604046215	0.2657688828771242	-0.5801222265236392	0.3347563617135299	0.34492509689184353	-0.6864313944795255	-0.7161570574469095
0.15044184077971984	-0.47314198061390567	-0.515439331932852	-0.09924885618627458	-0.6332367352913403	-0.45084748528631363	0.2763303591795968	0.08386956267416253	0.12760396904995794	-0.882777969374542	-0.40115583734077037	0.437741719051958	-0.7890678219142908	1.0254763987367197	0.22054133975147022	-0.346447168297058	-0.3985189915722363	-0.27103964650025414	0.12511011271218064	-0.7534342258996362	-0.09502153545752612	-0.07894338373095156	-0.07583521065699346	0.2799979313673536	-0.5320915639909934	-0.6654093218884005	-0.6006249131592697	-0.7573885558423891	-0.4326588400773418	-0.8372619130773817	0.17070183289663626	-0.26123705851064394	-0.10065722622991864	0.1799161210806751	-0.2530498861450652	-0.031004372615168065	0.49853225595543493	-0.39779149417254905	-0.5409394265994167	-0.6967083909420584	-0.21875418052613976	0.35197151654865777	-0.06714786259417052	0.8203475906729427	0.3062776017271784	-0.5834553304694637	0.3189089397555868	0.2789613318660381	-0.6450668270234288	-0.7470705290820705
0.14852886042351296	-0.4726510812754087	-0.5456340056709613	-0.10766506754160705	-0.611134347233106	-0.4746063738117347	0.2649414792722097	0.04110170610924866	0.12719155231518914	-0.8612317415915232	-0.4499874316675047	0.4688250109502909	-0.7274029865711882	1.0465334727944278	0.25623198150610305	-0.34968449781113653	-0.35006233145469656	-0.30378966122504514	0.05621380609252674	-0.8188526288216915	-0.15155957879211018	-0.1273851372061291	-0.11242696266597019	0.22947617642497323	-0.5491508885495533	-0.6476239751727686	-0.6335465431450161	-0.7577106911153144	-0.4755539307684846	-0.8532582399317656	0.14375210722508835	-0.2254600581039022	-0.11769397064282187	0.14293122199678832	-0.3230652550007777	-0.058114023752401225	0.411389591256434	-0.47292003092573986	-0.5534677428551337	-0.7551315087272458	-0.21830871477259542	0.3784775288201767	-0.12336293912802185	0.7730755924180512	0.2977088139219773	-0.5900802422667393	0.3064447470765019	0.21796996454288015	-0.5618970734783066	-0.7445415791654636
0.17757124075900804	-0.4715030943151758	-0.5340742071158111	-0.10845223078028306	-0.525683211901816	-0.5078880366946898	0.25870523883463525	-0.006303604333887719	0.12848491715120697	-0.8062519937473807	-0.47395694218169027	0.5151477254811152	-0.6264561237387818	1.0440931432337937	0.26580361912644745	-0.3541447226257325	-0.2714791017058237	-0.3513640535466305	-0.006240544116303598	-0.8840227447320748	-0.204961296276384	-0.15611984997853195	-0.12828768539073837	0.18125231629003188	-0.5453797919213297	-0.6186218526186418	-0.6458726174142319	-0.7997940703437805	-0.5202456405258306	-0.826795807641275	0.09925851647797597	-0.20914564517684262	-0.14702500908250632	0.0820370763226358	-0.3808333137680567	-0.0818744009756777	0.3197932610193412	-0.5119230884402703	-0.573812979938385	-0.7962040061316753	-0.20761406665244672	0.40505124190094827	-0.1812666643442307	0.6886529989784449	0.28284413915333345	-0.5814584097415683	0.29890161516666514	0.11127551832145588	-0.46280937232268304	-0.7580031509569612
0.19280706977969497	-0.47066908669449414	-0.5249725840882548	-0.13611797952097116	-0.41762118217356814	-0.5379133315585227	0.26365588913973836	-0.05460347884841995	0.13944676666680156	-0.7007997798386068	-0.49543529880058895	0.5572817801610634	-0.477769015587109	1.0112355641593895	0.2572700647043266	-0.3649068923124276	-0.21535047160875273	-0.4020595772192542	-0.039169076230357404	-0.9139838538902829	-0.24660065102580409	-0.19023103864525173	-0.12843209846085926	0.15483145954123487	-0.564154249282385	-0.6107828998332443	-0.6715386560465185	-0.8205143503266441	-0.554885618277684	-0.8143390468418683	0.0496902806315981	-0.2051217057032187	-0.1501279711379911	0.026732895259606128	-0.4288968307659182	-0.06561258906591287	0.23011434656069873	-0.5385360321128131	-0.6003584831267113	-0.8461580813773993	-0.2067604380224802	0.4575196077071514	-0.2365831521513396	0.6353091445060483	0.2664928817453803	-0.5803275755956583	0.3073254636273782	0.045340290129502706	-0.3514072828906341	-0.7760260773156887
0.22997729647990442	-0.46046015885236163	-0.525494025776404	-0.14754079146189866	-0.2897889037994354	-0.5724361799497062	0.265972771219007	-0.07182627711526533	0.13704452951584406	-0.5982815907971049	-0.5199280382063346	0.6100245136693809	-0.36398654963103666	1.0011262346252754	0.24232957490184717	-0.39934036262714107	-0.14288118549797196	-0.4475059924382502	-0.09273006348773191	-0.9328285675929335	-0.290514077715963	-0.21843791491562112	-0.13430069671308048	0.11465236744924705	-0.6135579674734718	-0.5450043362036471	-0.7047963842331615	-0.8466626409825804	-0.5933311227463566	-0.8013239173635516	0.004586594515347991	-0.15999313864721945	-0.18428335520859224	-0.02842354993363263	-0.4647586748756264	-0.04196257541524956	0.14520378715319984	-0.5638217311168756	-0.6183956208869312	-0.8581227022988713	-0.1726964048938449	0.5099202637552814	-0.26422849059513354	0.5631205262812481	0.23756352732179425	-0.5536553899300665	0.3209268302156774	-0.008360498528793652	-0.2366937085577165	-0.7799039874633915
0.25792690301333365	-0.4463706426104686	-0.5371566933930396	-0.16230496619145887	-0.18261343326893262	-0.6034854330758225	0.26140593087256525	-0.06955078128065315	0.13101607785286531	-0.49483306824843726	-0.5335850156861432	0.6532614030332349	-0.2474184590646728	0.9713295609719065	0.2101562483246718	-0.38598962561292727	-0.07904414380592908	-0.48309620339081016	-0.12360730739439632	-0.9429015957863245	-0.33306959462553143	-0.28734069116013944	-0.13975447084441797	0.07818155454061868	-0.6318786804661739	-0.43916513709418475	-0.7251152074211431	-0.8558732858750263	-0.6059787535850124	-0.7566556423294147	-0.026888658216905163	-0.09927074719948673	-0.20478576323871098	-0.0820368676479591	-0.453564827186305	-0.041639063311836935	0.1052201539100149	-0.5711780216184433	-0.6311030796481335	-0.8390879284917536	-0.16846955516147838	0.5624669019105678	-0.2952538304047353	0.5039975100384905	0.20577913138398007	-0.5258478445191811	0.3119941740066602	-0.07821109680213527	-0.13174867460465087	-0.7366827598258482
0.2950174401772671	-0.4202980926098016	-0.5330785367696261	-0.14773514715222172	-0.09751548073990654	-0.6345814550280884	0.26407122883434764	-0.07984779552648982	0.12341623215693551	-0.42878586955386294	-0.5257712117326601	0.6978316203711474	-0.1406624005954801	0.9201782768894041	0.19084439718178364	-0.35907341835610296	-0.02746006930092797	-0.5031077810794383	-0.14255189105205715	-0.9226778861917191	-0.3677384398401068	-0.3602645415748877	-0.14964482771721563	0.05001843525303836	-0.6418354419684997	-0.31987618487444724	-0.7546258001804034	-0.8529029014611117	-0.5736426146564773	-0.6797974342934704	-0.06613100578588038	-0.030873163431999685	-0.1903448384025052	-0.16290709203977924	-0.43040857057834253	-0.06600241404557453	0.009077552994384442	-0.5620049462845053	-0.613287640211493	-0.8363982202671787	-0.14543285976639814	0.6449787844869992	-0.34674581593914705	0.4488835459010671	0.1786576079802942	-0.4952943916824588	0.2979935188266426	-0.13870411782473618	-0.03394685087008718	-0.717954213948434
0.3319385790271764	-0.4074510024263652	-0.5183013829331286	-0.15978650666246408	-0.0030592655417226223	-0.6559231990156953	0.2602537834798336	-0.08783832493447866	0.1292935208829791	-0.36454145069742483	-0.47550877306172623	0.7398507747892377	-0.026352058395507638	0.8670749416843739	0.18342595633600003	-0.34284934320140936	0.02289683590813186	-0.5326147038886004	-0.16321789986282004	-0.8633372851902765	-0.40714359665815125	-0.41414948633869175	-0.15525900697006306	0.023570563230519294	-0.6475030645971661	-0.17683750887957606	-0.8012126428238517	-0.8620043846238099	-0.5032546818428537	-0.5695617158056494	-0.09167546163831737	0.0007769808130158956	-0.18470591060352587	-0.23135335000494156	-0.4019499190568914	-0.08120795656937947	-0.030429580398617023	-0.5671910123957221	-0.6204479364249585	-0.8145623756473588	-0.11266128457918123	0.7433185948488225	-0.3704740400728208	0.36101288903162654	0.15880294449619253	-0.4677498967357295	0.26805417572486007	-0.20724796206139526	0.060473065717822495	-0.6644376626055979
0.3381185276134887	-0.39240084431844413	-0.5194780365614174	-0.16641511847648127	0.06355674460985725	-0.667462771761642	0.249074447163487	-0.08040304872619133	0.12251957785784869	-0.2967943948015995	-0.4435853176603305	0.7425688933869375	0.09058648508740653	0.8338730705230348	0.15545870863360295	-0.3202723240328723	0.05259704705488769	-0.5274840620532194	-0.1926038357683652	-0.8574679534687342	-0.43967792896476254	-0.4631553773392767	-0.16008666805913202	0.001906625316995722	-0.6786525109352023	-0.043502984876001696	-0.8038117346434552	-0.86522864893347	-0.39320038554978687	-0.46945247267311824	-0.10531913935495893	0.027529595765823762	-0.1832985538058923	-0.29724391477604134	-0.37549204122901436	-0.10349524061313362	-0.08490819783530472	-0.5846029220827246	-0.5912093494989488	-0.7950634996256807	-0.08214184891051676	0.8081455202602192	-0.40535900958749577	0.276755273524519	0.12849855048657943	-0.42748722298200537	0.2212685046911091	-0.26790544842848296	0.17533745143519502	-0.6233090757610149
0.347637282377234	-0.36056781594654563	-0.5513835531340957	-0.1831488396779594	0.10432973752299748	-0.6874916985571584	0.27028367846661194	-0.07965682064184862	0.11488253133182931	-0.23871117548863435	-0.39672954817374145	0.735673393175951	0.22304499613974196	0.7793739709470524	0.1468807779065866	-0.30174659737697096	0.11572347724583962	-0.5328063250084363	-0.19359247322720505	-0.8469936301745096	-0.4744587974276504	-0.4905508766817994	-0.16387484580790296	-0.04348793918763343	-0.7276302426219445	0.09165367461711955	-0.8162204507220789	-0.8207622357921428	-0.27340678793970974	-0.38545343702519225	-0.14358241429213148	0.068910759000901	-0.189953603346746	-0.3468151131462264	-0.32989323114430613	-0.11793723773327616	-0.15762523560972	-0.5801923129121539	-0.562719103719348	-0.7990176943804707	-0.038241827842567425	0.8456261033694199	-0.441772809029039	0.18732841156815333	0.10891695909383214	-0.35317190294836653	0.2229893244389613	-0.33686608185931777	0.25090141059680005	-0.5723791145578982
0.3811440099998298	-0.33173568190685787	-0.5766010816964963	-0.20627621422464318	0.14668069120988964	-0.6892929022356766	0.2854539813126996	-0.0746315896783399	0.1253761886758269	-0.18600552781185492	-0.3638151502780306	0.7055355790137596	0.30061974350255793	0.7417074602694914	0.13876058981567002	-0.27955510087820645	0.1835028200262743	-0.559957017751467	-0.20972477149989577	-0.8117510605593562	-0.5039542053565316	-0.5084242251498148	-0.17495491438253397	-0.07079661668156409	-0.7693809974740331	0.2293834651275824	-0.8328064268044386	-0.7711022572996378	-0.1568290828729309	-0.27408305778271747	-0.17759659989084586	0.09664823743284343	-0.2015456123972826	-0.40839265558942744	-0.3282215053305487	-0.14284388038885032	-0.18444337959079984	-0.5658711530314393	-0.5181356291431313	-0.8262938482931943	-0.0033608183295111226	0.8596662059862481	-0.48703004404408184	0.085076169586683	0.06514682336684982	-0.2946748538692968	0.2428478855068536	-0.39464420169072323	0.3095181638788025	-0.4815925236648497
0.40206012730329527	-0.29839592064965437	-0.6141333422803312	-0.2584813825489468	0.22764079822443536	-0.680607610542947	0.2871783585620766	-0.05556176912108875	0.16839384231666724	-0.15327013907605652	-0.27684033208197645	0.6968562052282767	0.3307927874385996	0.6846692065523651	0.10553416937724507	-0.2575157611913344	0.22909330080098944	-0.5683070035859163	-0.18787724654850402	-0.7711248826434104	-0.523027534295576	-0.5377014910553484	-0.183182582518472	-0.11992146565244306	-0.8126461502928484	0.30744481478168073	-0.8224016248070507	-0.711267508683658	-0.06583554945370451	-0.1730595446162578	-0.24338985133014662	0.13538484246045857	-0.24195009767736603	-0.43463439195738107	-0.27725450928680706	-0.16099892491551332	-0.2293129772629101	-0.5330118245737362	-0.48920816605434086	-0.8170908001236107	0.03859346731755277	0.8700179627877332	-0.48825047035541946	-0.017370613055418187	0.028836378846695775	-0.20417659913397848	0.2924910938678516	-0.4683421417278564	0.3456549085384143	-0.41661605435466037
0.3981839094905931	-0.24559882292603433	-0.6898336160131894	-0.33803484882769685	0.25915904576357207	-0.6690087334261744	0.32245347043252764	-0.02264340314589372	0.1983698214009332	-0.1377338145602904	-0.19814383904251248	0.6832265204194206	0.31282420417668166	0.5994723231695546	0.07130835110722619	-0.2501942914736895	0.21627519401190817	-0.5912474909837186	-0.14604851263550292	-0.7424651161693332	-0.5545652122129194	-0.5734148302942254	-0.18851617396058146	-0.1743184979734755	-0.8630253666011963	0.3806587493898762	-0.7856363947854936	-0.6161043510426479	0.05819234786941578	-0.1091872643338572	-0.2648376611705683	0.17156063072371106	-0.2614298285457842	-0.4229759954185469	-0.19989214335381905	-0.18487961264284103	-0.25376139332069453	-0.49164357063806363	-0.46398125197488777	-0.828292889037708	0.06780986143780147	0.8924293766613495	-0.5186395095442653	-0.10364738272665364	-0.006216354682561908	-0.14501960452483492	0.356871930066725	-0.5399079201925855	0.34667426967416165	-0.3391151563174888
0.37953543175149357	-0.18642923241541792	-0.7430369304703489	-0.40673613653955	0.25995740724784205	-0.6777037370425533	0.3462018910038812	-0.005983438327209741	0.22890325990140759	-0.15837619643962547	-0.12707020117077028	0.6625989049335803	0.2802589652028019	0.5084745431738539	0.06491220198189265	-0.19073591275472043	0.21085587132771608	-0.6071203800413587	-0.14532393643876337	-0.7166821665220118	-0.5762342686574375	-0.5876978113288006	-0.1729413697303473	-0.21980072382576385	-0.8924659531003549	0.4847454951188338	-0.7198395027226816	-0.5198902300596656	0.18111785809374487	-0.045185722220482165	-0.27838847728342564	0.18964775212158339	-0.32277266044134845	-0.4142276551172298	-0.09126376333321307	-0.2237891664451117	-0.2600172477244549	-0.46139758482250937	-0.42226022746280567	-0.8118106774106737	0.12248419395627563	0.8710191090868467	-0.5438494033675688	-0.18348184556804864	-0.0657198025926726	-0.06760515403349007	0.419818065314326	-0.613360449282434	0.33973188842330226	-0.24994122075280317
0.3890732998638425	-0.1206570243385865	-0.7980521761054439	-0.4629193397674534	0.2109979242203806	-0.6838206247348009	0.3596202383318767	0.001221114068573836	0.261091010836093	-0.17331244930849907	0.016882395079099388	0.6307539163380986	0.29997092992672636	0.41827851743615413	0.04117308116048502	-0.15849694182835167	0.1966321533601582	-0.6275681550939441	-0.14914539412704747	-0.7267979300378293	-0.5857977638699998	-0.5682129917555994	-0.14231756053525152	-0.2779910927418263	-0.9119947343364483	0.5317841686420325	-0.6275010389797291	-0.42315576548876593	0.32462656371241716	0.03474904907474985	-0.3214322461125018	0.18114905457839997	-0.337560864184909	-0.3925983883850031	-0.021222439805296648	-0.2730193721086742	-0.28589000931707237	-0.40865068720674913	-0.4021715494965867	-0.7847940038141286	0.14896669057502213	0.8026340789921829	-0.5903155726893058	-0.2543319976041222	-0.11847577869132837	-0.019982152925699898	0.4688945120399932	-0.6754007898510922	0.31828083287206865	-0.16813485926349972
0.39165340080914735	-0.05369065839434565	-0.8499896567663212	-0.5015559233461375	0.15864645474645495	-0.6744109201573171	0.36028881018727954	-0.03763523953782967	0.2818770207349015	-0.20545306500722976	0.1225415708998967	0.5779463596846335	0.2940292397659586	0.3455197170088077	0.030629934809706695	-0.14079907437911907	0.14569287663044042	-0.6266509941784896	-0.1628501150636563	-0.7233108319603262	-0.5922982457895476	-0.48779150835100193	-0.11593358338876691	-0.31774091766604823	-0.9571015247240506	0.5677433504139278	-0.5733668190159269	-0.3281109189710374	0.4407086921262067	0.07809782070389279	-0.34439482731638094	0.16568258815720438	-0.3515006319256477	-0.36290567109141586	0.01733851699451506	-0.3442478797745677	-0.33873900836329623	-0.3620362296828304	-0.4117541287055507	-0.7699169494918269	0.19646262224670535	0.7188037368770759	-0.6427734581412958	-0.35148937774420114	-0.14536423524327055	0.04947210767031701	0.519454487007577	-0.7306257948677122	0.3127541340881776	-0.11823732758493
0.3952920675258721	0.010983535722994953	-0.8933747593166373	-0.5331409050301773	0.11367033358635961	-0.6916318037350855	0.3554210740675098	-0.07422652015125379	0.2993489122829459	-0.191798444021471	0.22263217367261698	0.5680586033002821	0.3038668773311109	0.2812980851815636	-0.00813286261627565	-0.10097745806900124	0.09058381223834518	-0.6310932193981632	-0.1630053160272416	-0.703063670054633	-0.6043579793290124	-0.40450454970539396	-0.07193605776373382	-0.36356142133735264	-0.9807913718266071	0.5734971199102074	-0.5085621494983916	-0.24666369379702982	0.5626855777482461	0.08389705158090591	-0.4091488876289443	0.13009298999564956	-0.43023838117248736	-0.3097330003280739	0.04202586964646151	-0.40140721078385655	-0.3700541749094183	-0.3178299088487401	-0.46355592697650805	-0.7414591452597611	0.21213481881359178	0.6275159847712916	-0.658899198839284	-0.4372373958762862	-0.2001766232400072	0.13215254560410733	0.5712634366900557	-0.7464240947519791	0.3226355715477948	-0.06663388217985954
0.4015019714501908	0.07754224058196937	-0.9343304891729696	-0.5457850720887725	0.04574222963363013	-0.7042112019942174	0.3480181975240161	-0.09053210835442843	0.29425214047761206	-0.18056789618825067	0.29584888566101114	0.5550252419434718	0.30794726674187417	0.20992123493649673	-0.05443257451051943	-0.03541790772755039	0.047090411774994394	-0.6378736590231294	-0.17599021928722117	-0.7198758501296845	-0.6000066986804069	-0.3251014571727492	-0.04904513232674646	-0.3933888559814046	-0.9929959452919718	0.5369870903470632	-0.41421619037549123	-0.16117568178619446	0.6572366340621296	0.08305983386418145	-0.4733243074277559	0.10352102302262485	-0.5024696070571613	-0.2563423131558556	0.0648147002647064	-0.46096469959633585	-0.4506845174369324	-0.2637430532908474	-0.4868106995133109	-0.71068960730174	0.2228885442809973	0.5718709070413145	-0.7169112008628826	-0.49686185464485133	-0.26384478385336735	0.22032949369893168	0.6140639794135462	-0.7453984576479581	0.3193328937876201	-0.06560535735047943
0.42291970902559484	0.13274781740112096	-0.9684041330063329	-0.5418801032341665	0.005482413777190148	-0.7233958327856966	0.3158678762155468	-0.0994531132608927	0.27779702246000404	-0.17545933927492827	0.3854935347374301	0.5457360357604276	0.3332723081405079	0.1536363858170153	-0.09699942631482598	0.0358684804200329	0.008790017256618154	-0.6440082645034632	-0.20328826298453168	-0.69356704755153	-0.595102743894149	-0.23868834269395559	-0.010045365064649467	-0.43017406155527144	-0.9923827630983333	0.5039258631830476	-0.3599092799112362	-0.09037343795694082	0.7259456908391269	0.07866085922020949	-0.5333429627196168	0.046046517401526446	-0.5721762679284748	-0.20902639663926115	0.07751250901865941	-0.5007401100970528	-0.5135020637794967	-0.21253361775230645	-0.554723197784559	-0.7025722072203544	0.22715738143784553	0.510538138042618	-0.7202143471430891	-0.5568485965633544	-0.3057782266583143	0.29695139859827024	0.6862622017435394	-0.7451932253979684	0.30592380408277875	-0.02660437508591068
0.43139697460831183	0.16986946593562266	-0.9557652048447818	-0.5301608575944007	-0.012977202008402643	-0.7629665492801363	0.28662769008370315	-0.11608517328993281	0.26144320204464677	-0.16468077974125572	0.4716107337058496	0.530916623563177	0.32292248336936746	0.0927460987198334	-0.15445820224527465	0.17304753368508416	-0.040737117418506864	-0.6159322219082326	-0.24317415414331517	-0.6774897065572257	-0.5595040273806455	-0.17494963230157937	0.008697319163501123	-0.45039031899416015	-0.9667153642152713	0.45786840151210095	-0.2979542871130319	-0.07686722040674923	0.8196379462152071	0.09683957301286565	-0.5530188872762773	-0.013909677047542585	-0.6283573723862723	-0.16398982013603086	0.08876003047058385	-0.5532602396503293	-0.5931456493107211	-0.16921358617398372	-0.6114349464377126	-0.6523454856381808	0.20645909930852394	0.4517939644911221	-0.7447698112474016	-0.596386506750305	-0.34281228068798375	0.40177627315461306	0.709208746697328	-0.7410906595103537	0.28872023192951507	-0.020130260703477763
0.4209961536159801	0.20889139470143894	-0.9305718073866618	-0.46915300090885975	-0.042542006909376796	-0.7869114386348984	0.24409468105378	-0.1090862351336294	0.22866904952168127	-0.16048763527557205	0.522621113738525	0.4921807861884978	0.34106577784125014	0.03274895205187558	-0.22226263845770222	0.3099267488677201	-0.07320648315898717	-0.5496575190425605	-0.2616567343036363	-0.7130569603903258	-0.5332326172030176	-0.09752700587117337	0.035285316117102686	-0.4802694725740878	-0.9598166724766151	0.4173491358599814	-0.2314574793042116	-0.04327537979569783	0.8873553046089497	0.09739416192781836	-0.5555964677466254	-0.06140120668320215	-0.6904898948557746	-0.10751414319219219	0.1453887101464071	-0.5807142440806535	-0.6845991508395395	-0.1210780197464238	-0.6640653764417386	-0.5872384182286375	0.1937950327780609	0.4161342276977538	-0.7704178147022841	-0.6215215567576138	-0.36114645441879245	0.5232968192459689	0.7000100502037718	-0.762665280473788	0.24939373274931712	-0.02078573030764678
0.4126577313174553	0.2664710968610409	-0.9316996742171657	-0.40087045896311546	-0.06267396790044358	-0.8154930635446087	0.2024068247509037	-0.09351195140064152	0.1660117872612413	-0.16423478164808758	0.5250383500548295	0.4225472490438773	0.3300845291759935	-0.00542337045710734	-0.2858107984163975	0.37086069966257573	-0.11589147730105846	-0.4961878019723339	-0.2955713782004712	-0.7533115494661494	-0.5105682772831095	-0.033606790361926826	0.07518209207984874	-0.4737250034013991	-0.9483925602346963	0.3931404496378551	-0.1992054185127082	-0.03845369447430856	0.9818718499255761	0.11336592641286827	-0.5299854521319389	-0.1315296911634432	-0.7278305985896004	-0.06264691224623854	0.1714121745184663	-0.5949189358365062	-0.6841718415620069	-0.08548823882288309	-0.7216154164157113	-0.4877896521278194	0.15479504824822327	0.35426047267658156	-0.8322352742272467	-0.6240391064251536	-0.3843334254902338	0.6306142106558763	0.6651085766490215	-0.7780471813614029	0.19236706075990323	-0.012317625470946978
0.4252023006623621	0.316348615995467	-0.9212215290671711	-0.3324577996008392	-0.10247067810338428	-0.8543219631538953	0.15979033777248863	-0.0998184338601163	0.10130651054079401	-0.2075792778703655	0.5361454118424298	0.3702999919877498	0.3248628580680829	-0.020885166787177726	-0.35412117255477854	0.4793948794115436	-0.14138919170035358	-0.42277234626491006	-0.35043174648119774	-0.7573130349001757	-0.4673950657491058	0.026825583577192356	0.10444948455256864	-0.4385408361902844	-0.9238150887802243	0.3602513316845709	-0.20252883145371392	-0.062124753027800385	1.0388653833571428	0.14204439773364558	-0.5035606897465218	-0.19396411717242862	-0.7427353304626065	-0.03944520589741916	0.16422358030017162	-0.6323562490533782	-0.6693723566951332	-0.06741515450245983	-0.7529458258358059	-0.354202646235651	0.12504643749740074	0.34380025617187016	-0.8788560183859904	-0.613084249576284	-0.38509078307988165	0.7477044212309191	0.6193414337715171	-0.7511809403537009	0.13409300117024392	-0.013219707401437181
0.4404889206553283	0.3727169834101184	-0.9043780182793457	-0.27313485099253293	-0.15718251660380184	-0.8627759178248114	0.1316917259115849	-0.10468874349572162	0.05677376184375834	-0.26260471465225776	0.5661089502934551	0.3094275948614692	0.30205712884346514	-0.027604706946842174	-0.45120925507880677	0.5455270323709409	-0.16416469638604644	-0.3608416013779705	-0.356190531920905	-0.7835619037944392	-0.42841058364675144	0.07593645321293992	0.10965368576071088	-0.41979789382903	-0.9236451960155758	0.2985299199818146	-0.22156096822147844	-0.09380319854678784	1.0671417740628932	0.1645557391200215	-0.47395608839685216	-0.24910124628704827	-0.7603052110190024	-0.010879335270103993	0.11915518332878498	-0.6607029668970288	-0.6414848715895332	-0.05433836562670382	-0.7575647643770055	-0.19715780785634915	0.07495385254921895	0.31623291380111934	-0.9069639253803377	-0.5972397331200852	-0.3996160028338688	0.8541192519906111	0.5672919982743687	-0.7685272586452612	0.07847939566541419	-0.01206722742909036
0.43361736650148924	0.41816214451479505	-0.8565003336190594	-0.20140269379444278	-0.20989034646135205	-0.8626451900017624	0.11648947819485903	-0.11564504511371917	-0.0006124082498543876	-0.31239008226258597	0.5822135329004487	0.25174236869384964	0.28098577485451076	-0.05382563099362161	-0.531500135395355	0.6125711058710169	-0.2103577262271507	-0.27094252571045485	-0.32269164846700854	-0.781672168683241	-0.38864193880621073	0.10352930257848107	0.10670581762130008	-0.36630252493875115	-0.9172065216088905	0.2555841429541625	-0.2441395217598427	-0.11112529912231275	1.0741770737792076	0.16067103794091342	-0.4259906545672295	-0.3040065552755207	-0.7702284274288416	-0.004783023177094173	0.09393608820734282	-0.6805861723450708	-0.6098910429496314	-0.03493390086745163	-0.7008049218198409	-0.03499467909661054	0.040222648788159475	0.29658607094489425	-0.931770369949704	-0.5710165896123992	-0.4371046085154752	0.9747240939597426	0.5147638727969774	-0.7752474092967925	0.02099754274113258	-0.03893093527817604
0.41392361494087854	0.4486596875220316	-0.7798424776028829	-0.10552232710263491	-0.2684118297159894	-0.8640068250193321	0.11537609720698894	-0.0818883036588389	-0.06135668142197877	-0.3625531051569341	0.6892731441060806	0.23514754456929352	0.2724437524117328	-0.06490567293950986	-0.6171577657004838	0.692757966036965	-0.23704556234936858	-0.2236465026452925	-0.2439448757837877	-0.7836119353914263	-0.3442000444005868	0.1270768002380249	0.11402242343567097	-0.32607526677691756	-0.8818102789016157	0.19275918312345253	-0.24995483184329523	-0.13710552037683307	1.0982542778894184	0.1237556196530862	-0.38126517819679523	-0.3535829205790012	-0.7794528278512656	-0.006770721987663039	0.07444937832466558	-0.66872142516033	-0.5591135554356537	-0.023100005935815005	-0.6142265090021172	0.09191429090863956	-0.026813831183453474	0.2864110712439157	-0.9642369853598849	-0.5312020855167604	-0.47083135617609007	1.071748532278989	0.46345825490497317	-0.7644393339005654	-0.0337924643097078	-0.04403191655418553
0.40013318948551974	0.4633207749424956	-0.6909892336136163	0.006138056834706107	-0.32694745110795753	-0.8603198518784001	0.10298704302913524	-0.038747214610371346	-0.11049338125473387	-0.43353209522021235	0.816926167926324	0.17617540577887436	0.2420878473494678	-0.08842432915581087	-0.6787305644489041	0.7589443008741317	-0.26841806071332086	-0.16545733755011388	-0.1613651517560177	-0.789287915837112	-0.2822638004915706	0.13171195036851993	0.11320828263767524	-0.27681657819459027	-0.871343316358377	0.1530975049143108	-0.24564859438542266	-0.16981686031233625	1.059606397637015	0.08630251165303557	-0.2882194615221652	-0.40238763967986513	-0.7886335444760596	-0.012725927001713596	0.04005051485426956	-0.6997614878391579	-0.5341232238066738	-0.036440502923563343	-0.5030442459183562	0.22079097750184173	-0.0737644902175702	0.22680392118025447	-1.022928127985186	-0.48888934158189823	-0.512079034044319	1.1643688835583461	0.4279288715191317	-0.788521783470615	-0.10760807524447427	-0.07169246344187069
0.3758985458269577	0.5111318040989371	-0.6383425083225805	0.1416778220673485	-0.37687066049989076	-0.8565661392477356	0.08310998407077642	-0.0005695301239101571	-0.1607077106041943	-0.48411230876068495	0.9451606954588311	0.1123035675016141	0.21141376021490102	-0.08696002515644072	-0.6934158879956197	0.802850405227819	-0.3077807451539441	-0.09460758491076207	-0.05968350787361805	-0.7611039706968808	-0.22685749356599363	0.15746742834152752	0.1535421746717265	-0.2433054061265767	-0.8566431488670714	0.13504237842188713	-0.2704922617450773	-0.1894290135255489	1.0016634156491384	0.05854563213475729	-0.22747079593466185	-0.4423759818054176	-0.8114278476187243	-0.005467567400926311	0.015019946608376253	-0.7339208940068186	-0.5001679599753036	-0.025782617456110647	-0.3984595337346204	0.31991664397936265	-0.11374731880870884	0.13857672530947435	-1.037181169708263	-0.4563877693640537	-0.5417126342349847	1.194895013088792	0.4145807679804368	-0.8354871804785654	-0.1561275725201547	-0.08399966240325332
0.356936802242276	0.5568558671638244	-0.5720537878157573	0.24685477867437214	-0.4448532172785783	-0.8558572958426394	0.07865856141834562	0.010040733151884177	-0.2027240535769767	-0.5250608150070606	1.0702206142072128	0.017248787822434126	0.17420672775305004	-0.11436046838994071	-0.7182027520951576	0.8437888546242671	-0.34454730113752696	-0.060394753118732915	0.04380448244384474	-0.7252382471180049	-0.16565868381640875	0.16164754023848532	0.15815903144702867	-0.18707711871866503	-0.8364023862603597	0.10932447758240696	-0.27597770057043947	-0.2034972201790537	0.9539065969343061	0.005994354546282085	-0.16022289162683914	-0.48089761802667236	-0.8191164366836006	-0.010239401017002351	0.0205455968203644	-0.7738130720093411	-0.4745252932629727	-0.009941208532172164	-0.2876448421574763	0.4189115938189569	-0.16971451699772308	0.07197715789478956	-1.064963183116376	-0.4498237499157677	-0.5532087526659358	1.2122082592296528	0.3596879413804337	-0.8712407757774046	-0.19102913749731437	-0.13772556381520956
0.3445923288508662	0.6225977136838174	-0.5268719671749877	0.36698334312953773	-0.5140537857868578	-0.8463159971984879	0.09018382280906685	0.016505263791751476	-0.23270636565091998	-0.5794987214559623	1.1837230830968912	-0.04280208727655681	0.17554118821471124	-0.09473900732435844	-0.704366464483422	0.8265174390184695	-0.36604458039331356	-0.043621081019129156	0.14729235074797184	-0.6504236027959263	-0.1425010107452792	0.17677746339272643	0.14956112309104977	-0.143652955724914	-0.8330996709155972	0.09217231906906018	-0.276187969357122	-0.19890066402367895	0.8689996562337035	-0.04155147917474747	-0.10182582538140068	-0.5245130006740694	-0.8364501979849415	0.008261532865329362	0.002726584399403059	-0.8096786753264398	-0.42756689440461726	0.014875048885849248	-0.1807587346494501	0.49583801705964675	-0.21024214109660475	-0.01008955069623047	-1.0770533619654725	-0.4244613451604935	-0.5652974860678704	1.2128418431433192	0.32389571201878664	-0.9060695563533747	-0.22256480514001212	-0.15285009227820828
0.34002969792424664	0.6551019035560507	-0.48483852121791704	0.4266299269541708	-0.5742063341521986	-0.8188163022393958	0.10807407789264427	-0.007097261085313911	-0.2696680264790522	-0.6172261303627894	1.293381091182616	-0.09620319631632099	0.1578347136850175	-0.08299482169225354	-0.6956834040577766	0.8122745503704015	-0.3853859762044606	-0.062387940322498135	0.23563519168888272	-0.5474908361534025	-0.09914938456230285	0.18345547814131388	0.17033479784562902	-0.09727883457480398	-0.8115818374656982	0.05958558933395319	-0.2848432539285165	-0.22397901648701443	0.8305836619951925	-0.09096366279600226	-0.009823583276272696	-0.5774876200687249	-0.8074130450331513	-0.0016249204872943513	-0.03447206430696901	-0.8360446701862511	-0.367532735752358	0.08271413214045187	-0.08761267659564914	0.5589273918626261	-0.26184290739211286	-0.08202458380875946	-1.0994888461949517	-0.39497770739252214	-0.5771886665223414	1.1656164215983544	0.2744170561905587	-0.9517430908928383	-0.22464669112084815	-0.1801191420978587
0.33932637642618135	0.6435578276317502	-0.4125165525106548	0.4763273587532562	-0.6192395211273295	-0.7853132058313845	0.11666413714664196	-0.031156969697628416	-0.2958256998274613	-0.6403483269878459	1.429778806461336	-0.11888595786827334	0.18969598792307873	-0.06511660497425314	-0.646707900081708	0.7985087822595107	-0.4064305925255409	-0.08176929743922152	0.32011188328667706	-0.4454586382566455	-0.040171153693940254	0.2494177390428553	0.17439484046801637	-0.048669731779503234	-0.761405446980991	0.03281786873644157	-0.28760673058540687	-0.2355680980601021	0.7705958796519312	-0.15304232315240443	0.11304611357731324	-0.5821160090564521	-0.7674093650884005	-0.0071391573483335375	-0.06361364637839048	-0.8481033351676786	-0.3298795683956759	0.15880412999569832	0.037081933167711786	0.5957097964200962	-0.287407089589436	-0.12424183721355644	-1.0546520218952455	-0.32936173283126874	-0.5766678580773986	1.150110586711212	0.2569213709260014	-0.9692295716293622	-0.20392069868712864	-0.17244387425762078
0.3413078203802271	0.6243234900853226	-0.3156595458207522	0.5580581982794572	-0.6276766762170827	-0.7286159076215911	0.1565704711162953	-0.034237393165596194	-0.2973235217529361	-0.6482853504407473	1.5702305933405978	-0.1211990060337732	0.25701058354632833	-0.03971656252363816	-0.5595867926968849	0.8024903908249181	-0.3976215810236841	-0.06310485443807869	0.4237592230211549	-0.3322386456461302	0.015549139512447633	0.34183188852311674	0.21542850590225	-0.00042284547485056944	-0.6953049292537555	0.06489859866647708	-0.2836133290187772	-0.22530473206042362	0.7653726449706567	-0.17963863224373455	0.24932540175788603	-0.5735111894110761	-0.7261615994690112	0.015025318126246722	-0.07746594054395547	-0.8354537750925356	-0.27455190153573794	0.2668345873109376	0.15330746876515117	0.6213473184215477	-0.27606254727402363	-0.1673761060739638	-1.0032583470805594	-0.24250236286217883	-0.5650156451789645	1.1515570814141098	0.23845461580638486	-0.9870494615906213	-0.1593086070994593	-0.16039934987276042
0.37123252144766844	0.6264676868836416	-0.19616787806922606	0.6611717995875651	-0.5980248027871988	-0.6444147373260247	0.2263113052149123	-0.0032630292845437364	-0.30787392050179757	-0.6059857803736751	1.720321100494506	-0.07840429958979972	0.3517048078700145	0.008371159563084114	-0.3968089405302659	0.8516859821545483	-0.3836150483512899	-0.016581266479628633	0.5635533186240341	-0.2155231538191172	0.09889615969137697	0.44950415773111035	0.2710551605329437	0.06524721488808945	-0.597846389148193	0.09355235164077365	-0.26306382778967563	-0.2213741886550417	0.7936019435350634	-0.18514020061265146	0.4162771460544164	-0.5224630811240135	-0.6631265571996798	0.03343641696310379	-0.058921824755500375	-0.8233082402432229	-0.20589564383259562	0.40321314441884726	0.2532870001790162	0.6377724772940735	-0.25338226785721785	-0.1808070923156841	-0.9640509457828905	-0.091598428481207	-0.5089372161078536	1.1575766942938652	0.23971910573513	-0.9749898538431371	-0.10236477455221478	-0.1435896912615518
0.4166396140984472	0.6256643413078378	-0.1070628312526842	0.7617652955102839	-0.5347544311883177	-0.5924833907325285	0.31106453722389504	0.05429229069851167	-0.2982975641019313	-0.5585506430081519	1.8326886983633384	-0.01961707995466211	0.438985219245871	0.10009099657443951	-0.21834972548980183	0.933829442336258	-0.32826898721766906	0.032046714443584846	0.6908588612184009	-0.10583398481722177	0.17344496795338246	0.5649589248515656	0.3228083464741244	0.12982033011300817	-0.49913890198632976	0.13992369004274727	-0.21645457552674316	-0.23807354454851715	0.8203037581070088	-0.1528596752037184	0.6089601429555035	-0.4917603657007251	-0.6252089746209598	0.07446133798028835	-0.01864595820804461	-0.7825985286825032	-0.11230984297850707	0.5299517167110739	0.2909948361578697	0.653795523964149	-0.21964198900165507	-0.19201065750147717	-0.9028678203324347	0.052368151084213777	-0.42892916078105425	1.1833663880797078	0.2422111228772724	-0.935597742342025	-0.036351331078613394	-0.09411660860067153
0.4782451508492816	0.6374336606138121	-0.01878862884830588	0.8307513612652416	-0.44680065890736	-0.5245337420059129	0.5412438074300219	0.09559730144028744	-0.28077158571767147	-0.4951967854113395	1.8902871632098375	0.025491466387881336	0.5326766805078944	0.16714506839465998	-0.023842264747962714	1.0108481757566854	-0.2930879529006165	0.0935280832376987	0.7990395088469409	0.049684543954778705	0.26123398411066984	0.6696845271647835	0.38123021784460437	0.18714572681034672	-0.4007093593874312	0.1760200248126219	-0.1681405513306082	-0.23985204242458796	0.86274562971994	-0.07947660653644555	0.8013672389066203	-0.4573744577694813	-0.5835924397179129	0.1277496500045308	0.010560762315889913	-0.7580944999184384	-0.03971667557385176	0.6719895796726856	0.31703194305907134	0.6891281302560865	-0.15156748273586268	-0.20462681188477486	-0.8259072172338096	0.18309735353128756	-0.34981656475043094	1.1979591832912633	0.257777445666646	-0.9050947905235788	0.026133588155635813	-0.044570245303352345
0.5531420890103409	0.659512479269119	0.04852067999281766	0.8898889764687292	-0.33307352887714325	-0.4490584569117354	0.8824614594272937	0.14230300232711052	-0.26498257271201814	-0.434819099229321	1.9188445307783528	0.08219657649752438	0.5985524955437364	0.24815837786925493	0.19384738567995907	1.0585150102740009	-0.250699861139495	0.14412517589064539	0.9017272136925824	0.16900568135287633	0.3285972452038333	0.7773312384901047	0.4453515594086741	0.24872687910837774	-0.3113891197249866	0.19984776487549374	-0.14061031996735926	-0.24746712773364382	0.9018194308200339	-0.003880290987100793	0.9827780180073509	-0.4233976408114664	-0.5306667415452113	0.17184100529776503	0.06160034523506939	-0.6853332174843986	0.04678913526923141	0.8351478300714626	0.37851845450241994	0.7051330736482895	-0.0718213226226446	-0.184367243295882	-0.7421587110286579	0.33349104688391334	-0.23615671606253757	1.2136109687585181	0.2842765182621817	-0.8619292767775703	0.07721805615911918	0.041901933246854976
0.6372979764217966	0.6460190331796543	0.14619263604141236	0.9118646505353049	-0.22437234335628692	-0.3789975517605621	1.2374834673875423	0.19165026819730482	-0.23942568355230334	-0.38021466504306795	1.9504806702113744	0.13899922812145454	0.6722736559045298	0.300108228320064	0.40591066521528935	1.106083869857194	-0.19654260040463403	0.22327971143361275	1.0108835775676632	0.2649918265466084	0.3893962572976403	0.8474848302670441	0.4967538894345284	0.3246804088752763	-0.21620803133555683	0.24116367059061422	-0.08983785173824113	-0.24469215723866658	0.9477789522911223	0.03443011624979967	1.194311920476568	-0.37848521024838955	-0.45944612704951304	0.19472227316779017	0.10912925963348583	-0.6009039144862777	0.16931818682400407	0.9768160110810772	0.4123759799696292	0.7665889677454267	-0.0019909872808708652	-0.1246233850859372	-0.650948452353779	0.47638798336069926	-0.12265973997456832	1.2917923952053532	0.31503816769799453	-0.7825604796458056	0.11591759156121388	0.12846702407263652
0.7243884777204176	0.6486556624187141	0.25409271801608624	0.968276228806445	-0.1025232967043308	-0.29516368333558274	1.5679332430475184	0.24377669951104197	-0.22113679688603619	-0.34012112461631905	1.9790342501870863	0.2274538735082657	0.7523130193832385	0.34991103506207216	0.6099095298567996	1.1534840270390276	-0.13033567545810995	0.34784490383845645	1.1114506906309816	0.33390154375053804	0.4322615224056886	0.9349667646070184	0.5518251837351611	0.38727291372110456	-0.1253947761483706	0.29062490460616264	-0.05305158101060788	-0.24261393785028312	0.9801924795165371	0.10360564922118587	1.3993138411166168	-0.3209207240746233	-0.3892921775326154	0.24762902448426544	0.13540499149544838	-0.535418755559008	0.29952215962982187	1.1081834968607092	0.4691869069971992	0.8331205162606897	0.08337174558945701	-0.07260520460456876	-0.5801473793804909	0.6615081161713775	0.00533662657628865	1.3883565800673154	0.3691045809955951	-0.7230731490627468	0.14657559711398	0.20439722873407523
0.8229692206585343	0.6514554137365247	0.34844019477865595	1.0126270711733423	0.027111757491324728	-0.21649056330311806	1.8649227014468874	0.3162969839052425	-0.20401968585704822	-0.3012500219423709	1.9732024394391714	0.27292330168101153	0.7891112985138522	0.3709596080805967	0.7859493703768898	1.18560879049781	-0.06726748452324297	0.4564433073776491	1.1881490668228798	0.34572304596800923	0.5132698026778073	1.0194066241328115	0.6218882993017479	0.4379931794312709	-0.024485374207272002	0.3527735260357682	-0.025046746908106682	-0.2423725380878851	1.014837591135751	0.15378811215874483	1.5830246894208966	-0.2636113545186945	-0.3212938083982974	0.2763282378886927	0.19082081493857692	-0.4419501407241773	0.4404633911749968	1.2096064069147032	0.5120469117475402	0.8927399864211883	0.1654467156463464	0.011660169499498729	-0.5094103051967004	0.8489534816542241	0.12028728174802601	1.4725576193939058	0.4105302019741165	-0.6341499287650983	0.17768878360161366	0.28633098333686785
0.9232844990682499	0.6949322003406219	0.4282068189921585	1.06303097436082	0.13517136087257225	-0.15707312269740523	2.150931539793226	0.39859522029432043	-0.18564085355640425	-0.23940713127991473	2.007349211816183	0.34505867079346364	0.820821586720653	0.398388211006392	0.9278399274880226	1.2161392872770835	-0.02046563563803473	0.5745721592795566	1.2794068063644644	0.358571368539269	0.5779320892486381	1.0735990974311178	0.6744250957610001	0.48465953505557097	0.06453702305161252	0.42219636974787694	0.01823313280090468	-0.2519847196650224	1.0374697953890932	0.20046185679233922	1.7025230699038605	-0.2093814720706026	-0.2835234428144223	0.3219847812255383	0.23871630937278207	-0.3573979126000274	0.5826962639954673	1.278651563096788	0.5768773777628515	0.9558112579462943	0.25366978542144636	0.07229038450636907	-0.4161212043363374	0.9957638285905841	0.2417802605463518	1.5806365130468492	0.4808978116017804	-0.5120443110179085	0.1748548026852922	0.37293733846198796
1.0272900761981874	0.7287402323472024	0.4996153204845573	1.1320282668513606	0.21609283297718332	-0.11071159763382096	2.4125967261746766	0.4634555214899452	-0.168932777267989	-0.20047449284952204	2.0005613044277437	0.38810258016971233	0.8592683406102728	0.4013864212634483	1.0381941777265173	1.2753712221542286	0.05519166061798351	0.6794425766619854	1.3829465651102564	0.3909404515558418	0.6283398600810688	1.1161459914926526	0.7254722084029663	0.5125905402086726	0.12724648119646814	0.47802131133376663	0.06182267731555535	-0.2569773589256904	1.0776351454235509	0.24920142532085204	1.7777550860796762	-0.17097162466573482	-0.25978589393039503	0.33768549460723735	0.287191564232819	-0.3221491611310611	0.6544761258019791	1.3328320010092862	0.6259509983201086	1.0019936523932382	0.3333292553832499	0.17008052848993022	-0.36452437730501497	1.1138015697502985	0.36239570151841893	1.666665328824383	0.5252585459767967	-0.41709830457810765	0.18086720219853397	0.4107701570755623
1.0995248945868563	0.7533809016465207	0.5400672873095717	1.1530947299465013	0.286365861324535	-0.062325644574566116	2.620964563521452	0.5134432141266003	-0.1505938741041009	-0.1444342606505128	1.9450714466033854	0.3934682046718864	0.8609586847406833	0.3827367352395381	1.1017262709201874	1.291119098547753	0.10045126330700689	0.745038853414779	1.4487251137565493	0.36931744157950375	0.6783048844843743	1.1249301670896832	0.7570148336415146	0.5050460921567803	0.16392431128073467	0.4985022573419956	0.08445523149190207	-0.28742572932978394	1.0402225623916066	0.24997305803650938	1.830359520629194	-0.1518571108124986	-0.26790479722043453	0.35252605199564596	0.3307880013681929	-0.28258168886372415	0.6765513971062722	1.354161814572599	0.6589022597488304	1.0297403269554048	0.38141747866784936	0.21230960626941386	-0.327601856930633	1.2136134893576829	0.4524909340600839	1.7129865356125582	0.5889708589906782	-0.34881228189953745	0.17256015013719953	0.4613878778694652
1.1594606128526848	0.7467437954122274	0.5404549026146843	1.1434864198177606	0.34817751777264566	-0.054948830526567995	2.802693822836556	0.5638799606820311	-0.14253447095848387	-0.12686617793493185	1.886113235940454	0.36857469676380805	0.7966741692982071	0.37887035635585986	1.1095239074414653	1.2705101581150706	0.14344880111000366	0.7812102823417613	1.4506962392020868	0.34450502152773527	0.6849223249421951	1.1069376139097773	0.8077047904691221	0.4983768589215648	0.20572727287253198	0.5222186125403849	0.0771887072677275	-0.30806829355269566	1.003721906317484	0.23390405607544054	1.831974131636026	-0.15160445549476656	-0.29587695096677136	0.3596557985511578	0.3558701325202195	-0.2648212059507406	0.6753250235898138	1.3563067179199908	0.6678596182056543	1.0347549349262057	0.43712555198717756	0.2571194462953089	-0.28699531943123147	1.228015628348593	0.5058863633410353	1.7677745731470254	0.6415742788882223	-0.28892715367642346	0.13708045305311023	0.4867440597106123
1.2146245818017518	0.7519548099392447	0.5172360747314583	1.1153736963800898	0.3675136369474817	-0.018731517995087165	2.9417849569181773	0.5646490147895491	-0.14988169020468747	-0.14744939835780554	1.8175329163027434	0.3476233119354453	0.7413784545880437	0.34463401498887	1.1028799747639222	1.2088497202850292	0.13688750087404958	0.7985438375059212	1.411594015298741	0.32588425133784893	0.7007061656155884	1.0819186542677663	0.8572389581281463	0.4694238790506969	0.27033900723448057	0.5254728248393341	0.03604566912368519	-0.3205059701083143	0.9561683507214832	0.2091030129363495	1.7970018075242815	-0.13869321925909078	-0.31207219482101756	0.3572605613390227	0.35398687794075584	-0.26775555072474155	0.660470018657303	1.3315179443840153	0.6631056028341716	1.0306954120092464	0.489847139613902	0.3163524640757601	-0.2625107124464602	1.240918295766213	0.5585909605377151	1.7984406002684075	0.6920101321450088	-0.2612266062999135	0.10178867070362636	0.4965041751779717
1.2952146065467396	0.7515154228361429	0.5058424689275507	1.1037669175938947	0.38050999137259495	-0.010580082249506188	2.9564935377370274	0.5772688019321127	-0.14072807386211267	-0.17969393596875846	1.7440671430332895	0.3140650624586936	0.6904311782978175	0.3243255636942656	1.078187709374348	1.1168084728235876	0.1461906455323411	0.8193642856104857	1.3574646289149022	0.251561584386143	0.715631892539322	1.0380843836566203	0.9151665297284147	0.44764259087167213	0.32029375300469237	0.523994374310986	0.004313887609708103	-0.3266311001172669	0.8952375846919216	0.13510790294196123	1.7502822221477365	-0.1396867259083611	-0.32661641660597496	0.33845247215334595	0.3576470386057841	-0.2771364543969105	0.6475453172825746	1.3102999654271086	0.6427027113617487	1.0007672924633917	0.5207597215821744	0.3455294784985869	-0.2615501775128679	1.2553456763627655	0.593044273543918	1.8211415724751259	0.7177840966579836	-0.2533520125945022	0.07105000569401124	0.5083545464375053
1.3402617012694504	0.7441648108175383	0.4795255587294812	1.0634065288652041	0.37853718461894637	-0.002314535565679535	2.8637939614992556	0.5782338623141879	-0.1317448660791751	-0.17947632810791586	1.640964917005622	0.28461907455017904	0.6529225210880255	0.2786340720274126	1.0257820261436663	1.067758394561796	0.14563286999808686	0.8295427518342986	1.2995967539113624	0.1990046946574278	0.7108836735695989	0.9907157178656416	0.9495223021886098	0.4111765585916379	0.38652471491937157	0.5515649389505061	-0.01846562426051374	-0.3339726546163868	0.8588885361576322	0.08571352078967086	1.695819696686899	-0.10885447741211647	-0.3133895428542446	0.33886943759978805	0.3461473020325331	-0.28771430548536625	0.6324696843088525	1.252878697776612	0.6031181638049304	1.0057890320285063	0.5501153682102302	0.38492627848554556	-0.23795039343109484	1.2471583812754188	0.6200076405239736	1.829078908093568	0.7227024194483174	-0.24648931172211372	0.05636300859444141	0.5244027354095467
1.4037365213197073	0.7388253223224822	0.4752418680483045	1.0608335067030359	0.37111256279679405	0.005386703376091043	2.77428887232528	0.5544414143119549	-0.14786772058759842	-0.20495746800523804	1.541081766101592	0.2770998915612285	0.6067590839606938	0.2545426582961185	0.954992660276744	1.011847751978072	0.15042031358591074	0.8193687076363281	1.1979254811625366	0.15514507364907804	0.7081778812642096	0.9906750018529381	0.9242727914755227	0.3562026127841622	0.43865215391329926	0.5585324215812805	-0.04356614955406252	-0.3668343916518052	0.828037796185417	0.06714134576176094	1.6242550697338154	-0.10364882769051272	-0.32998856256739767	0.3334846754415196	0.3320992299577449	-0.3287434082779033	0.5780580334559603	1.1970046513553088	0.5539094139513129	0.956368893763198	0.5688687824274365	0.37600474005774975	-0.2547698947730577	1.2312008785844388	0.6647575728439078	1.8172173121098538	0.7275016401558644	-0.2554974583542564	0.034556179438943235	0.5388711993702209
1.4618510471825148	0.7266613824989282	0.450087657405179	1.0019502511240312	0.3818482150645217	-0.013982587232973003	2.699701981362917	0.5489377389113286	-0.14941121584143252	-0.2110315372740999	1.4277445444750803	0.26838573100396007	0.5477098567529264	0.21579810958709073	0.9011369640155633	0.9514227258913157	0.1450309521375076	0.801527744114275	1.1315770692297447	0.1018073783098834	0.7299080804676844	0.9630011325276613	0.971205100834284	0.3150297076095872	0.4962279440926336	0.5754728801213085	-0.037666731955936825	-0.38664724560100727	0.793299894667242	0.0009838134842461016	1.5564523576013038	-0.126084265020004	-0.33804349509390846	0.3242249030259655	0.3232231590692095	-0.34246212138353416	0.5458869468356522	1.1378826536526752	0.513589000515308	0.9422658917160087	0.5823531652510872	0.38902109762101733	-0.2512798897264352	1.2128472263292474	0.6680078957386927	1.7959696230051088	0.7482692102234181	-0.2553773706983319	0.02836807310888913	0.5677659436041713
1.5299636059038555	0.7081102321068363	0.4087957707744339	0.9649893039648967	0.38238154479948416	-0.03563659538662697	2.628547383015065	0.5369763437240765	-0.1517820037277058	-0.20604289340121232	1.3707672448483446	0.2629854780766149	0.5192301809794114	0.1934116855270516	0.8474599542065364	0.904002278042652	0.13226637160112859	0.7860144039726575	1.1086233103661298	0.061891831478017155	0.7149850953717064	0.9333766031836616	0.9951461709791622	0.2678398664082529	0.5253489230954661	0.5935378383046024	-0.024127486986529934	-0.4143580092896288	0.7820710492713767	-0.02213621011643745	1.5083994298906591	-0.11112981770804667	-0.32301353253412035	0.32154139445965596	0.29238934687213863	-0.3676619616848075	0.4871507589516747	1.097626943042052	0.49841983341644563	0.9299084845231113	0.6121855252985935	0.37469531286179625	-0.2510869223757325	1.1736938900339786	0.6821854894283973	1.748731982341808	0.7913887274904639	-0.255149658411879	0.025018743662861154	0.5740545579253584
1.598502165220624	0.6750985547298273	0.39427788466986213	0.9491082859986697	0.4127468109080942	-0.05410257714512342	2.582319316487331	0.5234140948151595	-0.14045016264600824	-0.21339342119313445	1.3132331690795043	0.2551890450113659	0.4966228462261862	0.18009215107124116	0.8402344146455143	0.8539382461726923	0.13325113682576994	0.7664560566364168	1.0599711026421583	0.04096147769221621	0.7065868769553999	0.9331781984687473	0.9962312074355394	0.22800139972523917	0.5470414063074229	0.6115920089381917	-0.009520858290250006	-0.420737164773347	0.7676125576381734	-0.04594151101912207	1.4970944689814538	-0.08293459469615329	-0.3391013561755498	0.32055829444490874	0.2913508377158056	-0.38133378211366276	0.4212490232997775	1.0426857132929555	0.47178338902780725	0.9337496709372399	0.6502409359165309	0.3859268878554357	-0.27067003574352005	1.1711691284791121	0.695199394037161	1.7093038291143707	0.8208343217279728	-0.25244157111774584	0.03909926884633841	0.5780922939523606
1.6566496010006753	0.672746775887684	0.3861193156893744	0.9207097820417269	0.41542185847636925	-0.05936750590901404	2.5529795441560066	0.5039240300209362	-0.11105383812137415	-0.22382841516272908	1.256478255258799	0.2651664849592793	0.4829055371364374	0.17074419585900577	0.823177116037862	0.8185148000206709	0.09279921839088341	0.7529795780278713	1.010609387368463	0.020984711552439368	0.7047424102550415	0.9165974607654694	0.9935682885754276	0.20602958573239744	0.5501025341408554	0.6574841024790452	0.0016886988617803912	-0.4312723849453288	0.7483978864913492	-0.026619418629133716	1.473981698894692	-0.06652562205344008	-0.33173680119603316	0.3286291714701287	0.2946391814873909	-0.37007290839984586	0.40044471966706807	0.9788177081048783	0.4319990040128688	0.9197218249224317	0.6944001252296053	0.37040295149897284	-0.24360790117175388	1.1900113861006703	0.7039550301664231	1.673899499438639	0.8496396852292751	-0.24198311270311276	0.029530441281645215	0.6069015891785073
1.7334470868825385	0.689039973294959	0.40879038324310873	0.9313265532698871	0.4099681769870959	-0.0741365431463066	2.535211779431525	0.49911049644629646	-0.11598517868328735	-0.24108750669632695	1.2231003642208849	0.30052909410372664	0.4522164316403888	0.18307814108447107	0.8127712579418761	0.7857882733570412	0.07121425202394792	0.7400557980567097	0.9820247130414289	0.012872744765701254	0.6977762093066707	0.9147029397888409	0.9881712135353788	0.20677494599406768	0.5843674269497845	0.6848596719163087	0.03632751779325318	-0.41359260167480877	0.7471345748341821	0.0038797284119101937	1.4408839982803743	-0.03488910081830682	-0.31955030740640583	0.3167967798360475	0.29242358786449263	-0.3528249292875837	0.3916346682400066	0.9141278240640626	0.4248474696342798	0.9404670841964521	0.7381223937505224	0.36939780806008093	-0.23683868025459534	1.1911785098663332	0.7412775332157365	1.6486376036808772	0.8685714404345617	-0.22797379858072495	0.029407926106647424	0.6230530741030214
1.802623001596587	0.6993316886582622	0.4226152539343289	0.9613559512896892	0.4234647321785081	-0.08028437406012989	2.522816165100549	0.4666512092684658	-0.11918834343834188	-0.24108230284067594	1.2003271919478982	0.3309904153468605	0.452110800102694	0.18125679343939077	0.8141827307572045	0.7875668952380351	0.061327843740786925	0.7465250908411079	0.9657121400645735	0.030299708935230207	0.7088633773721518	0.9246680612593849	0.9531389288406589	0.20276987207556357	0.6212125831110862	0.7235002197875823	0.05631411445462213	-0.38659594139086223	0.7458721505121148	0.056136251471980037	1.4314674022388671	0.020758999922018347	-0.30041346616424136	0.3172719284915889	0.2889124762250049	-0.3187244800035417	0.4027142265080319	0.8727664279108582	0.4354063259468431	0.9750701283901106	0.7499258915808574	0.3714024691127749	-0.24159710763194972	1.2177963840070203	0.7787387795909106	1.6034268658413873	0.8862501139565808	-0.1723217311097415	0.030654877709829127	0.6627106076047692
1.8652169328619634	0.7117403115999428	0.49351887502036434	1.0021642124552133	0.44873700261160365	-0.08603323315337033	2.503134168195211	0.45863997630687087	-0.0986832975095833	-0.22580999939390925	1.1657248262651025	0.35450058249248273	0.4391438102687917	0.16997432049794353	0.8121335925636037	0.8410090332685403	0.08114320357871396	0.7606476983960093	0.9613404022302433	0.04315136694628906	0.6999191043737745	0.9276053536601516	0.9449233758951671	0.20572131434051713	0.6424486559451528	0.753395296561567	0.07694327077297114	-0.36009690895916313	0.7444692737200347	0.09255257021831678	1.431535035545669	0.05347506455496792	-0.26266602871541284	0.33101865008019016	0.3022277910634198	-0.32259336266924576	0.3945994054944898	0.8392002203371925	0.4748332479193523	0.9879689881666618	0.7581270592425581	0.3785723833334581	-0.21134302267945473	1.2479294522287379	0.7999527986328989	1.5706926398018215	0.9118287693069782	-0.12403024490421233	0.04862318871343578	0.7238612706518062
1.9097093126462503	0.7295144857748261	0.5313154236549934	1.0295422854480547	0.4776296627328641	-0.0858845557630282	2.4672721686259793	0.4416082761037042	-0.11475383489422375	-0.17845864867870975	1.1716177795825586	0.39498402217036493	0.40969572563609463	0.17128401184716233	0.8171488257584943	0.9006130410020161	0.12295006840571417	0.7845121708232204	0.9404639204146177	0.06896825469356727	0.6931593630554229	0.9434610029492516	0.9320580128563588	0.19715681596500337	0.6920960787727903	0.8028439223439161	0.10075314578929809	-0.3423872044675335	0.7453141434967774	0.153357889061162	1.4417991950113085	0.11163381160519428	-0.2333133352222124	0.3458409335046849	0.3156107822161345	-0.3012979297888098	0.4076269953807371	0.7950915965271889	0.5215921817461198	1.042980022081726	0.7692563292566226	0.40008178594033206	-0.1740161312325817	1.2958145811044999	0.8077163925626222	1.523821572688571	0.9571222418322496	-0.07949292478802543	0.06250838721221907	0.7509507693917665
1.9676757438814634	0.7581675534724264	0.6176556229691299	1.0621970737880064	0.4947946679472629	-0.08681201948373571	2.434324824588885	0.41817308521139446	-0.12698372761044924	-0.13548250658363697	1.215605421472982	0.4311415808009227	0.42626550541636654	0.17038608958339754	0.8141782260567304	0.9384325250400055	0.15803602208756146	0.8027667848367255	0.9027979154911183	0.10219637501878273	0.6876171499365602	0.9448853962399248	0.9419318930701491	0.19977006361096902	0.7479536833073359	0.8263042939946927	0.13095521035731947	-0.32695357477410075	0.7515749264335123	0.18507675373870502	1.4470520485062746	0.14642691015702813	-0.22202597901580817	0.3564493449320948	0.3282767267054384	-0.2918028732368133	0.437196345279345	0.7740810391138615	0.544581709115348	1.0595576873557273	0.7858257467691823	0.44909381901471707	-0.13688650895633078	1.3355677060290845	0.8219597933634069	1.4744597288147192	0.9776557147026013	-0.01915540039070007	0.06663597141757512	0.7673158768357917
2.0229607481928364	0.7986012854326058	0.672017912397747	1.0767225045790498	0.5168884238094369	-0.09409304697773183	2.39606580656989	0.4250797338426967	-0.11336785510757638	-0.06722680048155558	1.2417944613699796	0.45752395264476176	0.4447192871461552	0.17884834277569456	0.8202230335711705	0.9932364566814809	0.18688932335861685	0.7913044025170995	0.9006473694347689	0.12772931260666082	0.6979683330944229	0.9323208762186143	1.043970873085647	0.2247729805219088	0.793125817065957	0.8445439922763678	0.16386527141157547	-0.27573756838819813	0.7473873385753425	0.21175042606330713	1.447254411654405	0.1698709653736425	-0.22100783047746636	0.3717017063532348	0.36714387854393427	-0.25435845506891513	0.47214079789272956	0.7470942407924518	0.5829072457086245	1.1165142750579542	0.8120064674495513	0.49538022037220364	-0.10689606411036907	1.3784555979782307	0.8249079519398137	1.4441189791490137	1.0060932763697032	0.02047038118891257	0.0832317636635539	0.7771214208895796
2.073363017782537	0.838225846028454	0.7494977997271329	1.1409029240239954	0.5259624949868746	-0.09105661321586456	2.37076565352893	0.42352226567309376	-0.1009442046883087	-0.005514490872531558	1.2936514766111595	0.49480310013633344	0.44835823972609257	0.2068263253587283	0.8252347631101371	1.0504323680755585	0.2233508428223764	0.7844873856413386	0.8698061804689372	0.16425712098566567	0.7030516817538521	0.938963011820586	1.107289704434549	0.2342359042730601	0.8478563791371746	0.8555329550926178	0.18132500141527252	-0.2536114502856933	0.7467256401155377	0.27591687622997896	1.4498300060673313	0.19903645578265394	-0.2199183640383977	0.3808952761730978	0.3939928449014214	-0.24028070510473806	0.5152145046816933	0.7577512347481832	0.6183419014535415	1.1551960426148014	0.8322995362322703	0.5382607006861162	-0.08155404296094768	1.4097215335008106	0.8394732591923004	1.4319298429099305	1.0082991747152659	0.08301688948014051	0.08489814444235114	0.7757001551142031
2.100533079792908	0.8856293674098532	0.839356576339986	1.1561874437335926	0.5585086737649629	-0.06558238741063911	2.3513173620786048	0.39776785038786816	-0.09777181080817263	0.042392092071988643	1.3139481042753869	0.5125826439376124	0.4590645110551284	0.23638975174949808	0.8317345453724971	1.1294308908452677	0.25188883575105814	0.7897385686256077	0.8389924445037398	0.19077797675486274	0.7099368029385839	0.9420276766635022	1.1887692062625583	0.2579472824254224	0.9287465586366626	0.8529296507980639	0.19320283720345124	-0.22682702888918724	0.7496445923059444	0.30179051883808977	1.418917666421137	0.23233350744335937	-0.23093780308665685	0.397690857637346	0.4377661266914231	-0.23407618820487755	0.5646098953415069	0.7570045277417312	0.6457038350972282	1.204520891808397	0.8420116005437487	0.5815294762829891	-0.05917228846227113	1.4439245101370854	0.861104056604465	1.4148434424381595	0.9967677201864353	0.11222637727309778	0.08222112246908753	0.7952820391305034
2.1199440803145357	0.9243720875950105	0.9132706576028646	1.1867569818971488	0.5726827396958025	-0.06364166853390067	2.3126539721210033	0.3937898686503627	-0.10056150806170128	0.0775780742376602	1.3052967012276588	0.5262518807616726	0.4350726845762144	0.27522834320449385	0.8258729290106848	1.2235946580038077	0.29244970030878037	0.8013078438662131	0.8473668298305397	0.1991326280567362	0.7076135739430781	0.9418681630990358	1.2761308753560883	0.2828666710062741	1.0100308893501349	0.8568113480082525	0.1887419309670885	-0.21384678878992652	0.7703619654435263	0.33267476895892534	1.3839893576360414	0.2820669952767842	-0.2023731470615248	0.42596354631588873	0.46763273156329765	-0.23984493477510474	0.6025871957599755	0.7544412469116006	0.656360861269615	1.2519662916082757	0.8419005594211516	0.6209093987946765	-0.014842034185444275	1.4586607999074548	0.8927106636638433	1.4092045456065272	0.9812867310732347	0.13439309094821575	0.08654882932684275	0.8296384892493587
2.1443972458235936	0.9470347115847945	0.9889051974207789	1.2137724677390123	0.5957675649867256	-0.07625634123270217	2.2762999610675356	0.39813095376441715	-0.11367105846386019	0.11790146432883446	1.3306708675872319	0.551504454462223	0.3988576544122369	0.33876032822797075	0.8148809593307457	1.3040280207850752	0.3431010630282852	0.8233534988494189	0.8443598111610712	0.20096873450758884	0.6999330485263611	0.9623286953140067	1.38028322919305	0.297452620696514	1.1069124997643	0.8295601312536602	0.2045025951480149	-0.20236494441898087	0.8052824678489323	0.32642931865747565	1.3717761243582651	0.3170928984748078	-0.18545129667341476	0.4584704028646024	0.4868250091952522	-0.23771960709133685	0.6526435526299382	0.7650772455025444	0.6946144027459784	1.3022698149753653	0.8302716043553993	0.6763345145192645	-0.0034551168568890374	1.4544833141736113	0.9033116408663215	1.3745463741291224	0.9601372129470883	0.16556812597078566	0.08203538771980264	0.8421151260217858
2.1608759727188382	0.9654331649933943	1.0285140444457999	1.215137032312707	0.6264076615536841	-0.08405253380191828	2.2449711298087935	0.3954821306931455	-0.12550661869423535	0.16605266007368477	1.3617394091844237	0.5709989019908939	0.36866351231311384	0.37535889585809573	0.843910750754943	1.3777845947125575	0.3771350911872887	0.8443915870555045	0.8418951417707984	0.1908096102743825	0.694158837610382	0.9759631144161116	1.4689688462985597	0.3169736672523368	1.193303859257796	0.8549058661800372	0.22337064667233575	-0.18427258209226377	0.833358510965464	0.32780125104640473	1.3368330006583464	0.3501665156015833	-0.18657870220887326	0.47917552060479085	0.5138620995930833	-0.26319038285842616	0.6795488298910792	0.7644819899842965	0.7134856928364908	1.3176619898407789	0.8189241558856066	0.7423273519109477	0.03942726774396669	1.4650325023603687	0.9038315170438574	1.3617162998773753	0.9338275172264818	0.1818731410189245	0.1070162755015808	0.8680543080554202
2.156129996986599	0.9880878168515096	1.0752040591041039	1.2121804757363677	0.6398990840879797	-0.08369687416227548	2.190864729389727	0.3862130976292573	-0.12293356005073966	0.21376723185378657	1.3784486453791136	0.5671347497736283	0.3401321884663212	0.4355462532777862	0.863117292011184	1.4056570141370848	0.39110577978574257	0.8458495453536072	0.8331687479691998	0.1746652842679869	0.688610944991168	0.9844782552800474	1.5477122535161607	0.33833799961898336	1.2489115907415667	0.8580538279419583	0.2533688399345143	-0.1993990535742059	0.8564957736811435	0.3381121423044893	1.297262094779105	0.3615219869368445	-0.1575188744715951	0.4923138352202357	0.5548566241447662	-0.287527682105066	0.7143391209897021	0.7550193579736778	0.737182870994552	1.3094546219542071	0.8285665158673918	0.8095831661548374	0.0743316200301101	1.4649904330176309	0.9191519608959933	1.3761348595126717	0.9271176435663342	0.1639910291121807	0.12977881022147517	0.8663799401556611
2.154211348811311	0.9926920295103916	1.0802217025678658	1.2134607525129304	0.657257730457242	-0.1043838545837863	2.1349604370053474	0.38135682092861345	-0.13575466207401998	0.2502339745998271	1.386491869239548	0.5658293798736225	0.31760899366412476	0.49953304389758435	0.8827432709338241	1.4310273044747899	0.4001526422609881	0.7966371473113495	0.8912336745106251	0.18037003288194045	0.7067908689404382	1.0058044687916154	1.582057849216381	0.35242938586059	1.2760128845582603	0.8639338618385791	0.28422977128286675	-0.20439786754873684	0.8625243283461608	0.3368709165917897	1.2858058177652367	0.4044631965897284	-0.1311800209929278	0.49933911646850043	0.5898621977161527	-0.2801593742270426	0.7437263952134654	0.7453048870899541	0.7464641200340234	1.306987638905887	0.8351998783039841	0.8653228627458249	0.0808722299457997	1.447332126898831	0.9139093277132456	1.3743212255598016	0.8961136829965752	0.14380325750705553	0.14903723653760406	0.8538097421278537
2.148368741503373	0.9978515318020136	1.0904837169577823	1.2131146239258894	0.6823727549404837	-0.11504906267700521	2.061254554106946	0.38510712042830963	-0.12578259060046562	0.30073068466336916	1.3744500295480608	0.5626352317672778	0.302977947820588	0.5444328762904674	0.8900103538436659	1.4428405307032848	0.3873854527405937	0.7497799420699027	0.903780915933827	0.18055025607521233	0.7003765195813932	1.0357016482544164	1.5842880134737485	0.35653861272134985	1.2830563772070938	0.8471544427536356	0.29995734186694123	-0.219005167286268	0.8628569522462619	0.3584194728449165	1.2337021917494204	0.4302645476718084	-0.0995290606457841	0.4911405733681236	0.6068759425639915	-0.2973974064078672	0.7777729708862836	0.7313475061930961	0.7523175853694504	1.2812793385737942	0.8460970897219957	0.916726259265834	0.10064708157288457	1.4512583985574694	0.9399875890492686	1.3640995936526223	0.8814732534101697	0.14939705932644248	0.1781047248007179	0.8559059469015825
2.138213838039314	0.9972205069184243	1.0693270335744196	1.2146831749435327	0.704585961731923	-0.13569064860118468	2.000372745540376	0.3933138764236225	-0.12398238749760786	0.30996028029449174	1.3396658594107005	0.5568892784913573	0.25726410342852346	0.5909904113241471	0.9026590522536537	1.466096533557291	0.37732150730322545	0.7227183449586588	0.9273854939324767	0.19812833651414086	0.7024895992301001	1.0894295469422342	1.5796721259136821	0.36463158955848723	1.2765722238141792	0.8298092417210802	0.30644608360064873	-0.21707689879584904	0.8280572541765242	0.3726752183965851	1.204610529986894	0.4715306021973341	-0.07833763682254855	0.4757921925894452	0.6268078256307896	-0.309644447324181	0.8015708369969425	0.7278003973396298	0.7773252495422551	1.2639945482943928	0.821749154820621	0.9207663533816308	0.11545947664926022	1.4375882661301933	0.965265745593071	1.3809738566533	0.9051303038923079	0.1560420649234441	0.2214607088468608	0.821439170215689
2.1062776886806094	0.9894559572939663	1.0618988501697975	1.2248755147198598	0.7479564477643029	-0.13500473358187395	1.9388774601543992	0.39542208565003095	-0.12007143362901403	0.3298791051452411	1.3142386667518795	0.538745725514247	0.23105429011441386	0.631540899544735	0.8989737067432764	1.4783028189889529	0.3654990224787207	0.7154354867679233	0.9597971775545904	0.19703712653735478	0.6923367677258925	1.131039987428224	1.5318825456789351	0.3725524885013694	1.2753076988982275	0.8045908863636839	0.3197640900395696	-0.24626670927365257	0.7996494744949902	0.37757488983713877	1.165813542375488	0.5262273303118107	-0.007005738533265487	0.484564633706848	0.6216124600026949	-0.35033402819032494	0.8331036654907018	0.7270633439808063	0.7874797672872804	1.2518763238030897	0.8031467305048843	0.9551149090102472	0.15266100077274763	1.4637680181157982	0.9783460057055073	1.3879896670973104	0.9084980179573166	0.18349449908921794	0.25419144444211816	0.8126746979341993
2.084105911768011	0.9745842522872354	1.0621144563406517	1.214839780673116	0.7815725522486632	-0.12638685896463056	1.8821633988688808	0.3990136547469725	-0.10808059956719969	0.3507268530818357	1.2686799854750603	0.5350057764224182	0.22011760550264511	0.6777849587585205	0.884664775947315	1.468716348511729	0.34297229704301	0.7009878002614055	1.0105753456476756	0.2125212804098818	0.6798782940927849	1.1528905545057988	1.4558379182851673	0.389569300134535	1.293590251362255	0.7865541032574668	0.33799091855636565	-0.24576921663411713	0.7791934215441686	0.3834475456772345	1.1599934816162534	0.5928099055904055	0.042742170791838806	0.5012058419792117	0.6160533341852408	-0.3793023345161264	0.8587977079577852	0.7087513767209265	0.8121784645615915	1.2388490953288944	0.7884062383572904	0.9681503573903653	0.18287145298033847	1.4761231830872192	0.9826377261331419	1.3694273555266498	0.9432799330994615	0.19845187671829828	0.28948061080921794	0.7985902136921396
2.06599558430899	0.9648438404908388	1.0745855159506856	1.2352588735867305	0.7959047973397411	-0.13191874068989207	1.8111876671960272	0.4254639842173871	-0.08594374604732882	0.3864494324893455	1.265426443256911	0.5600763010000682	0.21228961393031526	0.701173442812323	0.8675253916865723	1.4540485153269045	0.3229862591540128	0.6751026530994229	1.048927675587031	0.2317259167307944	0.6906603358980028	1.1785843943222265	1.394404695177338	0.42928593499382117	1.3124399842867238	0.7910320743120913	0.3637559890858614	-0.23274138166011937	0.7375444472235888	0.3951094586946088	1.1882842254654504	0.6185517790692557	0.09059420203307463	0.5194420550570349	0.6233901717586675	-0.42008712172602725	0.8727246475562362	0.7063007745319675	0.8427510306457581	1.2251909950500364	0.778681118038819	0.9863637722293183	0.22861639146518234	1.4726602751893043	1.0063869641295071	1.3957635154380297	0.9792277709294236	0.22771319671968043	0.3316777146591172	0.7732242971539012
2.021973816341283	0.9717608911948685	1.0760207920661549	1.2379461082077354	0.8247270000769424	-0.1310591604835421	1.7491803823592669	0.39951182867576973	-0.0775690612580762	0.44208783075313046	1.2536886931590707	0.584394679160732	0.2439647335418277	0.6792396990888092	0.8548571729078619	1.4096478984359007	0.28670623240087123	0.6648278849794874	1.0646283516830837	0.25773499877324874	0.6951527423381009	1.2282092275824261	1.343252907289915	0.44419134130771687	1.319432247732679	0.7885058759635281	0.38455996993465436	-0.21502905719683402	0.681340946259625	0.39874711572069255	1.1997545122357274	0.607716048456818	0.15002468812346592	0.5116815496210587	0.6064461174011491	-0.429353872518368	0.911346884949371	0.7211825845055516	0.9004742086741693	1.1918069048998219	0.7928870079067208	0.9990174042724433	0.24460748519967074	1.4677393640702268	1.0150888577847204	1.3946406010910404	1.0107747639839197	0.29180517839853	0.37371306359825424	0.7392896839090163
1.9798659428941512	0.9753140089553322	1.0949705285862936	1.24658436055291	0.8565434083340501	-0.10668398126967119	1.6742470333100883	0.39955665163244514	-0.07352504713597072	0.4942521924901698	1.247451068896502	0.5883419633504008	0.26379489899832287	0.6453853731701314	0.8591531555936649	1.3854167841073728	0.2549860364204056	0.6247437493199365	1.0908459672887674	0.2743752890429014	0.7066162066785943	1.248412709307559	1.2453563531918406	0.4766764996339378	1.3286043660358133	0.7893130759907973	0.4018151925717336	-0.21390003104894842	0.6366778847497727	0.4244796853450995	1.2116541631497433	0.631372977512726	0.16533903556270307	0.505765503101109	0.5908084576107322	-0.4477414857753027	0.8809390142321878	0.7122590269491139	0.9375012681547951	1.1721862431906351	0.8097665598046596	0.9970844590664208	0.2514006733992417	1.489234995237306	1.0232577138401813	1.3967263367068337	1.040130004917246	0.3506108572023584	0.4195346110415966	0.7310925281413665
1.9316777794034352	0.9848226156924509	1.1083302423409205	1.2599477169811208	0.8782246852061043	-0.08238418190916753	1.6127153595747565	0.3837229812724638	-0.062221949133696	0.5256386303144315	1.2168386616897806	0.5680349997581178	0.2863077240650421	0.6288683853513994	0.8414171487811954	1.3644078276714677	0.23320438632302093	0.5833944229332629	1.1019107466777212	0.2912148301475555	0.7077610372735842	1.267313916346867	1.1768236284824387	0.47651671060857675	1.3057665964913396	0.7564653057596724	0.3931841244011552	-0.23833098504568778	0.5921895014923364	0.4368073854945168	1.2422846436737007	0.653479665283571	0.18562853495757203	0.49810709554708266	0.5534007777169198	-0.4747813662934538	0.8755215436449907	0.7227067002830438	0.9718817055237945	1.1717078777874468	0.8160755173366017	0.950588297358799	0.24265322986453125	1.5024682074907214	1.0060167991296793	1.3919325955600388	1.0675006674672762	0.43535302367161127	0.43433627536901165	0.6874242994378706
1.91025305761226	0.9932976048967321	1.1365636343491672	1.2636942846264416	0.8990553408123351	-0.06596969825942987	1.540034500601847	0.39257865391251295	-0.05055365253648973	0.5387814698496903	1.1925612739891442	0.5830888144275569	0.29062555688468716	0.5906758728743549	0.8370801232688475	1.3399674296079205	0.2231248711423353	0.564288104905353	1.0789018987928334	0.3031057928988435	0.7061731273132418	1.265206887217189	1.0955040471683215	0.4810581278813041	1.2870078215393284	0.7228154334150634	0.4057643003409058	-0.23067258209069436	0.5466510205258917	0.4413815095231934	1.268386698566662	0.6634037990246442	0.21286044563005752	0.48981359949695846	0.5041892206707128	-0.4952729923810765	0.8284462820698242	0.7182849076518325	0.988864974681945	1.1860517082887636	0.8292681569608036	0.9006332972496486	0.2724138346176176	1.5298703743781583	0.9719945227010541	1.3564864040900113	1.0689289798010806	0.5001013525290603	0.4821263495565374	0.6437722952295274
1.8641195699547712	0.9978086049391844	1.1697061323108353	1.2643411560636064	0.9126610816187789	-0.03227448734115226	1.5106937032465964	0.4027598182736031	-0.035669817944805886	0.557708724947149	1.1939875732219796	0.5809308469772436	0.2996118665331179	0.5332173490325914	0.8273189378629839	1.3022001215703511	0.1983710832867917	0.5912523082622415	1.0381177210506307	0.2820102306104918	0.7015276877153965	1.2714276071821375	1.0207431453542504	0.4990657169203862	1.27217853554689	0.7254744051074599	0.412395003465008	-0.23747346602414407	0.5199643540317137	0.43320338056044677	1.2877007849319313	0.6595002686417271	0.21973825277024864	0.4865731701256618	0.4434038053736892	-0.5170662454967787	0.7999845249426849	0.7318474385350354	1.012284082631362	1.1960633695366716	0.832433262709211	0.8478891884575741	0.2717931434577147	1.5939606140764413	0.9544497984943969	1.3343647086043595	1.1083951205363574	0.6010145856426565	0.5079870794135675	0.6109858354249481
1.8135483627898883	1.0007132204504778	1.2087775376763905	1.241156026919834	0.926892539988289	-0.016028254855835554	1.4771800334906673	0.4132626978546502	-0.01677186999732197	0.5521678929589097	1.1784544387012246	0.5438524533023636	0.3249266082580083	0.5115524506732578	0.8337986992343465	1.2810984078003655	0.1645497294054284	0.6364618994305686	1.0225740761182054	0.27945907257550046	0.6942857372327189	1.2577229897496975	0.9794284075016613	0.5422734249242513	1.250655997374278	0.7472934761050686	0.4089333579246728	-0.23065595092707877	0.4960750114382515	0.4231175071857403	1.3355478067974222	0.6339512866796928	0.23183442744225968	0.4958649134468021	0.39110653066359125	-0.5247182777524662	0.7748247218240265	0.7577029665100408	1.0423506425496933	1.241087867359179	0.8172258339660082	0.7875092301960805	0.2493314980176645	1.626528896252055	0.9405299493230908	1.3564354910969487	1.1181555590372343	0.6574482129305707	0.5005533294715238	0.5987006476953226
1.7805075372090489	1.010324545037938	1.2213435479358767	1.2393415949318576	0.9354612777423112	0.022947293967628256	1.4441881009128141	0.4050325283669062	0.0073737546093675405	0.5557566800573188	1.1819704069921833	0.5525036215972093	0.32571365902475186	0.49703533232246133	0.8346380750894191	1.255576227328104	0.1346488368914252	0.6539244248891729	1.0206005104059455	0.24852781948196467	0.6949959176242573	1.2542052243630049	0.9176283364271157	0.5681876699610053	1.2405131379512915	0.75634182245337	0.4106120052747337	-0.22542326403113555	0.46572200941380393	0.4222191426424032	1.3572674381185155	0.5924423762452241	0.22660212568472032	0.49040823274708084	0.35756002620168464	-0.5321922125690858	0.7448110058973081	0.7844751689923657	1.0883214193070965	1.2689126054498705	0.8289645288912022	0.7471437263668916	0.24053611991812968	1.665920825819707	0.9375466936207744	1.3595225155763042	1.119464769288252	0.7040442035362273	0.4938856263710152	0.5943270646186594
1.7503017181658524	1.0033176545424158	1.2445261949003585	1.2312230342116066	0.9158769246050958	0.032570094475337305	1.410793846444205	0.40246235037340794	0.025188638548217894	0.5472770582649158	1.181453995767669	0.5482849214143054	0.32591416552807984	0.4783968039124792	0.8423010711187378	1.217487167287943	0.10802036777967321	0.671252105856041	0.9956975884973008	0.2533308954759266	0.6848965909302575	1.242511879847235	0.8529724726605522	0.5833896731288999	1.2363949373362175	0.7765268982903314	0.4232037040546138	-0.2137903735392559	0.4585075947695775	0.4442204170754175	1.4225385711647494	0.53849857700466	0.20475262638320274	0.4768812338198226	0.31411183242144297	-0.5362609338239995	0.7492425415002915	0.7982182705631764	1.1349491879411078	1.284002510433224	0.8544723230184562	0.683828775752342	0.21337504348820033	1.6731874032917102	0.9287630894693027	1.3591022005335776	1.134204222445404	0.733781331563267	0.4902454868832664	0.5726122003062836
1.7172228633473097	1.0016422804102816	1.2558793548751348	1.2113151542687661	0.905934967769714	0.02362612911120852	1.3584299866984753	0.4121774242073089	0.02194364958934454	0.5278757218976533	1.1948598017361414	0.5338931935250812	0.3096305490087688	0.43536507488018594	0.867446809689407	1.1817924059337357	0.08361942397201505	0.6898503276553715	0.9762349362143384	0.2413252405001704	0.6672884555749954	1.2280890908172326	0.7849500397727517	0.5886033915950202	1.1841035126183816	0.7875901905102425	0.42127109330809914	-0.20037808375322336	0.42270061290937616	0.45454039195978824	1.4364640543263998	0.5098840228663106	0.2091203727722591	0.46379670881337687	0.27203972369862334	-0.5216493652060212	0.6821015541427449	0.7913488826168574	1.1596688716462602	1.2877350771801153	0.8779156631496102	0.6507409299414313	0.1576017638601457	1.677570427814357	0.9301285870242234	1.3777340931947575	1.1340810133942447	0.7586823398289124	0.473046710697707	0.550695070621004
1.7018052984502898	0.9941610480804967	1.2785547240605015	1.1980904487731165	0.8824796579559917	0.03477651692361184	1.3078834943726434	0.39527228572749423	0.017167564424366132	0.4877381915735097	1.1622664834932244	0.5260255440701402	0.30599835708677076	0.42108173510693814	0.8792416170983486	1.1200090646360372	0.07289687839231399	0.7268033687575113	0.9698859722676637	0.24000596982711833	0.6351303412054607	1.2372984642254785	0.7117355208672553	0.5801719907766572	1.1221444054716059	0.7836973871307377	0.4035346768672133	-0.2033369886078616	0.4012489382865391	0.4652767505189006	1.425447232775063	0.482631426278963	0.16939769549035216	0.4378390890748419	0.20892398731255551	-0.5008020179036652	0.6334362472084749	0.7849366977524822	1.1686364901359394	1.281891558516405	0.8929648149176735	0.6432072163421578	0.10728030352599831	1.686083459812615	0.9238626532641737	1.360695211516511	1.1081528094024118	0.7944721885544305	0.43270433835827404	0.5347718102616377
1.7341850003602848	0.9670095007205726	1.286264611878138	1.1624411992853334	0.8157467165431855	0.05387385701196543	1.274305760621371	0.41909496944577257	0.0242070380523757	0.4304933833279952	1.1469049810349337	0.5132761674690589	0.289884122295081	0.4242042730620539	0.8705880874869252	1.0743527453349178	0.06035300948755813	0.7414155982996947	0.9206743944041031	0.24262997074034787	0.6273328572504707	1.2256517223748504	0.6453447618287715	0.5769819668118609	1.0607435920868131	0.7719338600388569	0.3870436489875204	-0.20311343692348977	0.3763327715161032	0.4812298539435056	1.4160504973077752	0.47567353694509257	0.11275190107254267	0.4393674647214937	0.16615211355658346	-0.515443853613017	0.5714806490286544	0.7700064612842376	1.159720754766951	1.2808344368054616	0.8776125122098319	0.6342023166694124	0.07508548324382726	1.7032249140063531	0.9068136759609896	1.370518590677957	1.1050880983372904	0.8342443815632355	0.3899984259346288	0.4822266194435936
1.748695714204376	0.9624647724287543	1.281265801167499	1.1472863531097863	0.7637738971829271	0.03994732498661323	1.260614516048572	0.41756190209596217	0.015644690007269958	0.39823617643054965	1.0891250904931504	0.4994525080579274	0.2528815203924908	0.4060343644370666	0.849567653506304	1.0437776090886182	0.0548665685855507	0.7675286435712942	0.8842911156835707	0.26035991792263086	0.6046587094209901	1.2228325064109233	0.6223544918301238	0.5464886621116595	0.9962193655673331	0.764718901004098	0.3672312776689089	-0.19281653817115574	0.36304657631130505	0.47468903581646654	1.3807943977967678	0.41925813448303384	0.0797512209523314	0.42384043930959736	0.11324655768819905	-0.5259520761814119	0.5507458396668738	0.7585057596266491	1.1554424376574304	1.2894433683103064	0.8627413298659938	0.6236409188353982	0.026360612645746868	1.6827581787645134	0.9013719762672239	1.3793587833733738	1.0983923709015353	0.828965649684951	0.34960896591227836	0.432611572450128
1.7735693953226548	0.9395547057368049	1.2762250233189814	1.1279984124085773	0.7198892122284752	0.015689171953936303	1.2221822689861692	0.43221724178344456	0.03473085424574201	0.35246267874957554	1.0346407844496348	0.49286227042893993	0.24618875646489263	0.3812363018236379	0.8469704434216444	1.0116412509630759	0.041444734479234156	0.7780549376130024	0.8599360702582496	0.2949898089396803	0.6117146073059463	1.2145602880709714	0.580490693546505	0.5492266176039169	0.9476713318884089	0.7709091338510874	0.34561235547479907	-0.18309807940213357	0.30501467067025767	0.4767957665116411	1.356402016280755	0.36872012778070956	0.06301748261142967	0.43012279690589733	0.07327168960529457	-0.5099930772844024	0.5346739965579876	0.7279754184986562	1.1658493755289603	1.274104954694334	0.8494415962840994	0.6541831235370197	8.878384787653903e-05	1.6588237276998747	0.9023738895334243	1.3603139297684654	1.0902290867675322	0.8068373733778795	0.3073185586906728	0.4325234193597982
1.7874935813083206	0.918843720903506	1.2941706960653594	1.1132809650382676	0.6721391698598258	-0.02660100810127944	1.2002831453299918	0.4275460084230217	0.03737015912462402	0.30589252718525894	0.9590209530443998	0.49047717455402384	0.24103847646766155	0.3695537487256138	0.8353282953065589	1.0147561581881683	0.037657920422080854	0.7719228434066038	0.8495107627640698	0.32139893529304314	0.6303692199776976	1.23771494488554	0.54964541867005	0.5257374959568557	0.9149311665262967	0.7918724836062996	0.3197941416066264	-0.1770646177529176	0.2819741908614865	0.45706905648632945	1.3225036661392462	0.33995119288625353	0.032955657370165384	0.41436194239039387	0.0155985670105809	-0.515178744207043	0.5383096189683372	0.7099440400460748	1.1625142818944638	1.25318524565172	0.8172879042185223	0.6746178145752257	-0.0517069716274657	1.646442720132201	0.9237184260123887	1.3542185130990398	1.0746609386588823	0.7955140741822166	0.2624531528087905	0.42195910974936945
1.8265620410651546	0.9009318741471208	1.336737964016254	1.0769968139780015	0.6183321254880744	-0.06137402598371981	1.154597213956451	0.4111800151149305	0.033634959821973544	0.270159454025301	0.901320764276895	0.4928320856056271	0.21233017188977107	0.3411390252545239	0.8250415615120088	0.9627322218224206	0.03634980950108223	0.7413713398262327	0.8343304735467056	0.35713191879116285	0.6225620612876263	1.2342722343174457	0.5105589066443568	0.5006704970357163	0.8819468783300597	0.7921037104100962	0.28989412294235073	-0.17926204968266488	0.23516724535619082	0.4465727617097057	1.2718889390631745	0.3182460461936647	0.011939678116211567	0.4079433192065072	-0.03381326358572749	-0.5048907751204739	0.5081806158479532	0.6748416258969037	1.157068886047614	1.2152143883311006	0.7911546362678882	0.6987034453595096	-0.07868429889223537	1.6095340837672882	0.9509828605256377	1.3325492644117374	1.0434566492985358	0.7428403203504151	0.21073692505949904	0.4065117679144826
1.857174114753434	0.8833376861756715	1.3535311142386246	1.0693425842585218	0.5452668850086251	-0.09260210844152508	1.1085786110678917	0.3920134326860862	0.016188869206433493	0.21647837747860216	0.839028151700308	0.5220172964340419	0.17256127522970546	0.28668561876415277	0.799950379869308	0.922014071094414	0.05071697950909839	0.6976147935939612	0.8330911840914087	0.3922322110523839	0.6117609441950209	1.2591909246462447	0.45481788461584927	0.4777791338549058	0.8473891217596952	0.781297953870476	0.2647429888740398	-0.18924949160739885	0.18882125142068623	0.4314171884802646	1.2255028503018368	0.3057342274494105	-0.013603024374775532	0.39958830848934357	-0.06916487259749007	-0.49935933391453646	0.46542783627368056	0.6330919895772997	1.1424547517488577	1.1645630625951802	0.7788054146954262	0.7190034864801238	-0.0932625520558165	1.5781148956390212	0.9660565277112221	1.311000057248077	1.0065879378936153	0.7323084815058766	0.21211423978483132	0.36528208083243746
1.8531495975403183	0.8509092008922421	1.4219401719278728	1.0628658899770878	0.4761243943820438	-0.12302683323554693	1.0643906906600222	0.4079095263921369	-0.014393678814040228	0.1685031957797518	0.7522470418219155	0.5133587056416598	0.1696493179351318	0.23839759094166743	0.803463545717106	0.87897524781438	0.07076054128759604	0.6444152568434123	0.7962173507528764	0.43308915970943307	0.6130248484525526	1.2599816982905547	0.44929965767133756	0.45428567141507026	0.7976570661979144	0.7892065477995367	0.21214582360078765	-0.20430646375520772	0.15327098828094396	0.40779274928297643	1.165821126967751	0.3118865750438497	-0.048153950443631674	0.41824946374388833	-0.12406259759948801	-0.5251842678071332	0.4261651829722971	0.6105517246561598	1.1040245161839404	1.1341742420566685	0.7391259972966965	0.7186966612580697	-0.1385742358201341	1.5580670508527261	0.942164159248257	1.2895594644696171	0.9769050521501711	0.7249762623589655	0.2046748218809554	0.3373451226290012
1.8714211835938315	0.8393443974256041	1.4555165051773677	1.0535288967811285	0.4155492416939072	-0.17020920742060125	1.0129208055309105	0.4035896707114263	-0.046284671095216445	0.1201185508010066	0.6857092681770062	0.5449449459730349	0.1362091474259288	0.18583566566964105	0.8127922798774229	0.8188803218902825	0.06855759092971164	0.5987600783303271	0.7739505879784663	0.4417313145085342	0.6206795223504284	1.259943925604071	0.45827895222256787	0.4344334793063542	0.7462953992376274	0.795109203688576	0.15355153626338397	-0.21352517633948875	0.15050491125194004	0.36880558140576786	1.1025478066563337	0.33433185757376027	-0.096695915870134	0.4247356545254387	-0.1820087498105276	-0.546254521106365	0.3800043413307279	0.5809051301292036	1.0628590491327343	1.1045314960001922	0.7042541703639732	0.7284034646416927	-0.18025702720897963	1.5209811222577052	0.917225457719112	1.273239021693475	0.9264180899536447	0.7197592632232998	0.20364325282741422	0.3044315709457264
1.8834413480340952	0.8305167947052258	1.4689522843694007	1.039966541352587	0.36479939454304183	-0.19683745296991334	0.9763013645319368	0.37585250878711685	-0.06923120492192313	0.07932018090907136	0.6309484786805338	0.5618336020333845	0.1041538141605394	0.15428405873981366	0.826874974605112	0.7702975086989216	0.0636723609377761	0.5395647112808184	0.746246178865101	0.46351241390810205	0.625028766212701	1.2758583923621245	0.466906906250854	0.41704336938863734	0.6838422962059516	0.7933613475338945	0.08426912333548911	-0.250467466270429	0.14854570704310394	0.3157684212568695	1.0305490382862534	0.31811274275238527	-0.14820447795224276	0.41216014302035875	-0.23702657207194258	-0.5720142315485374	0.3607735058135873	0.5592926704238512	1.0306775233507512	1.0647931553165795	0.675046754959497	0.7317312923125912	-0.1998835889579608	1.5018425762651524	0.895164172121962	1.2531781710270082	0.9014166918244177	0.6904327161731126	0.19539070039908601	0.2854121360947199
1.8722658714697449	0.8024371072468443	1.4641444241361126	1.0199599100261239	0.3026617677074904	-0.2556536871871151	0.9699682542082831	0.3671643596380355	-0.09669132763017003	0.056530538759638635	0.5479565848596328	0.5744269082529415	0.03914113573712953	0.10744333283833155	0.8478959091080076	0.744048922354142	0.06109384312283991	0.4645247888948082	0.6703164866909608	0.4802818586607276	0.6270905031782302	1.2659222135994055	0.4640016835818149	0.3939165861090206	0.6683815318759899	0.7859094720594192	0.019007720699173964	-0.2883604142462505	0.14067795390332996	0.26240985924366106	0.9875840676273245	0.34862328215307375	-0.15168765435769155	0.4027381486515753	-0.2819399580567672	-0.5896908760394066	0.3230255467643354	0.5482588149454007	0.9940567844894656	1.0490767672019874	0.6591705203298381	0.7100467374270021	-0.2502139602048	1.5173114735897661	0.8644558321288327	1.240987903388079	0.8806929294194983	0.6691151189011879	0.19003360447311038	0.2792511544687341
1.8474437492218136	0.7885229779016532	1.4863523843233497	1.0067257283876014	0.2727220455343884	-0.32480459925210436	0.9432512618463116	0.35843267143686136	-0.12138125310375321	0.05768594065740999	0.4884211991619266	0.5898706514596077	-0.0007723156462895231	0.07009136061056262	0.8838213959140422	0.7202973054694763	0.057392957216644655	0.4083496109027266	0.6457006011556142	0.5094247427432104	0.6130729871141527	1.2481715037238699	0.4581679770780793	0.3747526516097396	0.6417107201875668	0.7877474065299896	-0.03629650370031399	-0.31658065943489977	0.12753937323041778	0.22275891604425815	0.968805304253117	0.36297108195269445	-0.15542950066239963	0.36354105058887176	-0.3089997039064808	-0.6142738644925473	0.3002511541893636	0.5217101234193695	0.9578930834553855	1.062579069574302	0.6456121390080818	0.6918406606207759	-0.27972997576814296	1.5316354838013064	0.8486906418843111	1.2242352658708284	0.8538324436072298	0.6111614684223734	0.20676629979720068	0.300277018553625
1.8249673727418405	0.7606723359185105	1.5130503036744405	0.9787930516645152	0.20884584775179507	-0.36623644849080533	0.9123990667129231	0.34201508506268874	-0.14261780229264565	0.058544391688020794	0.43363935064946696	0.598445615446417	-0.02030887453109026	0.03706322943753815	0.9126154413467435	0.6719371098799086	0.04229884851724834	0.36639844133961497	0.6311435072539803	0.5441260330184602	0.6255759331934614	1.2305389683960475	0.4588008746269977	0.37067947059863576	0.6163359027825772	0.7912712483993426	-0.10604207488264492	-0.35324426244447366	0.08386752840762365	0.1970867958190501	0.9845309444943157	0.39991021325128007	-0.13178121949531987	0.365550128742843	-0.3343401088213048	-0.6249677631144386	0.2714646680416829	0.5342956735112694	0.9353145986524366	1.0597571525628369	0.6378784284472523	0.6619938389229006	-0.2984103214984085	1.5751502089572424	0.8182575949725353	1.224832079289505	0.8587379891626284	0.571351420429887	0.20227465804336334	0.3045467648613106
1.7946895175464548	0.7343590888655511	1.530413157793521	0.9584372992848408	0.14784426457828465	-0.40194092814142435	0.901129953676062	0.3567184759451593	-0.1748841100248258	0.09223798472757597	0.42699115132700627	0.6195888965777447	-0.05745097114289817	-0.01764892743298297	0.9404524881897611	0.6265412067942203	0.0399941961752099	0.35700424050646484	0.6308195252424956	0.5889070744829459	0.6267105406878187	1.2019495578280153	0.4678116686733892	0.34246069274145546	0.6013428924397152	0.7737731145049613	-0.15074215385588538	-0.3710339285792069	0.092231099048485	0.15452238617515257	0.9809749891961241	0.41582469353108226	-0.09389405976496233	0.35700214513737644	-0.35253741975414404	-0.6445029206948552	0.2425613671278947	0.549964144987009	0.8726543627686592	1.053102826484091	0.6656035316159322	0.6196529963425238	-0.32269071494611457	1.594452825386472	0.8057728892153774	1.2200111845464106	0.8562614872343357	0.5397034893034811	0.20031223525807657	0.28588643216968385
1.7622864130286424	0.7015114534286394	1.5276459496396098	0.9381802982887895	0.09389714532776207	-0.4271386639762061	0.8997328460656163	0.38737209108793424	-0.19531215871517066	0.12059910693934173	0.4290814209891309	0.5970476622604781	-0.0479674986381428	-0.08455901290203165	0.964457035973569	0.5838873264506201	0.016981400185280264	0.3713716208399688	0.6139585023196363	0.6463098370773375	0.6119027123575884	1.1663549327466585	0.5039604893196467	0.33109534415036057	0.5913767214919633	0.7631195215883907	-0.2016476878428187	-0.3964447240312372	0.07622053156435245	0.14067869585885392	1.0084436126270822	0.4066972196704347	-0.08901898088495035	0.3697407146593947	-0.36290129680711825	-0.6571467020764965	0.2452374274414701	0.5776749141283797	0.8513851980676291	1.0446749277579759	0.6851935279157686	0.5912008793262936	-0.3211352997721402	1.6070399727335598	0.7996221178997186	1.2209581662173725	0.858329573974528	0.5276830760237157	0.19980647866377957	0.2963809764509561
1.7364609039705363	0.6693547871730537	1.4716418533182352	0.9017637804749205	0.05444115023634344	-0.4593054546632322	0.9067025987493927	0.4137493564385041	-0.19306278047556225	0.13086982766744032	0.41951141846963236	0.5936778483791132	-0.05245589884552494	-0.09385118004462507	0.986826377485151	0.5713776665631815	0.0017479212429980851	0.404576460030167	0.6062076051405739	0.7389064405960667	0.6172418343776747	1.1417584875834597	0.5435606854202664	0.3219338518493875	0.605775786729615	0.7213153995942305	-0.2380306729933289	-0.4085084427883875	0.09846845000048762	0.13135365239055666	1.0251375524804998	0.39728661043843144	-0.09803189142965239	0.3636254205076973	-0.37120922503710985	-0.6733677789337087	0.29756890823491544	0.6226685716924376	0.8249600170827911	1.0596782112996277	0.709936179307626	0.5697111223631338	-0.3198453683418077	1.628392568135331	0.8046075549566603	1.2485491616977655	0.8665028973645509	0.5159544373104795	0.23857838957850636	0.31399753328775926
1.7347166783566383	0.6389722881581992	1.4427432821746031	0.8924287822564079	0.020647129192104728	-0.49667237242804985	0.9306626867613605	0.45829719747150516	-0.19879306508888778	0.1424198223155979	0.4091432456969729	0.612640449217668	-0.0422491018112234	-0.08891951468825518	1.013859585554616	0.5472430198620973	-0.02523309735392789	0.44552578415329674	0.613735278921146	0.8081728935097636	0.6313368266603406	1.1167514974680748	0.6012241458688036	0.3116173407913528	0.64633049651858	0.7090089446843018	-0.2567456408210479	-0.4281563192001954	0.11616277386429337	0.12124442982881863	1.054216116999487	0.39505622607511215	-0.09689118504237117	0.37616454191330295	-0.3572936051774504	-0.6875923171860965	0.33479201257361024	0.6552711922514831	0.8155003833811708	1.078367925658804	0.7319104106864676	0.5821119800594103	-0.30369326363316584	1.6639441677016513	0.8143327491891753	1.271631415652529	0.8770089787898483	0.508305401069373	0.26110548588381405	0.3686519084756544
1.740078069541329	0.6138671256734335	1.379208182960803	0.8882039187681879	0.009271761205537717	-0.5281973932032616	0.9556319210782152	0.4847084223351759	-0.18456140639755506	0.17859304494904044	0.4283514815148993	0.632814797520641	-0.040463066525918065	-0.07852061850695057	1.0225011026314408	0.5656472344103533	-0.030146824184173325	0.5248654442596157	0.6212627086750458	0.8731378798724994	0.6404738501499572	1.1020868651337026	0.66303972438712	0.32492833416304645	0.7148181905505626	0.6935192977868342	-0.26576727796238264	-0.43217109561826306	0.16055887427139723	0.13400863175146344	1.1190771560266985	0.37995544416880916	-0.06799058750262836	0.3590459668571915	-0.34578598511925385	-0.6747017098057899	0.3508637871814906	0.6683176486278606	0.8111468648944694	1.1030234929533766	0.7756853369897415	0.6325862503868696	-0.2626661925092867	1.6986525774413876	0.8304916853149953	1.299932817096121	0.894856950674756	0.4860105628341027	0.3027501814535627	0.44370101488699965
1.724415874259467	0.6020830885859176	1.3596257918371344	0.8833571210608891	0.030754264265611286	-0.5347896737276547	0.9605527534373254	0.5405790368356327	-0.1688307275379549	0.17152057164597243	0.4360846043308225	0.6430603182862294	-0.03858529228610608	-0.07856631159256204	1.0255738088772923	0.5815647407785772	-0.016152991372679795	0.5817656707111114	0.6407402465850186	0.9485841001437935	0.6482359253579282	1.1112087236423551	0.745237899312408	0.32592078906140465	0.7973732145942101	0.6814777523253496	-0.257539785744499	-0.44762125731932223	0.1632884437991709	0.12275572577271913	1.1836940173454629	0.3791886862226798	-0.03569301574472672	0.3499633716977343	-0.3159630878670311	-0.6674865230956584	0.3383735876899602	0.6908374773572452	0.8184396496117475	1.1177661441520765	0.8024689459026559	0.6825426823072835	-0.17039891522546374	1.7516154759855769	0.874720096279616	1.31239858059751	0.9229947036507044	0.49127298795018604	0.3433916477789335	0.5055222904003476
1.712902888210498	0.5855387690310914	1.3273892594644336	0.9202208130694863	0.04555918041663366	-0.5537093505814984	0.9540445177760016	0.5753907513159316	-0.15719608497217138	0.20381491782297106	0.44141767026922807	0.645888289847463	-0.034374582061575495	-0.06376865894870835	1.018923369410175	0.6185592642765881	0.012197356692753942	0.6480981328772917	0.6438328576097981	1.0140113576161909	0.6510590678912692	1.1236688046383096	0.8381420257313431	0.323345136584522	0.9237650675410393	0.6792790039032651	-0.23801050756218883	-0.4369108645714375	0.2032929326563313	0.16185165330962586	1.2663976352199482	0.3798163749889355	-0.029164134284020614	0.3557643784107778	-0.2873619897890358	-0.6809249222001184	0.37464487054559703	0.7009578234587465	0.7815880600112093	1.160030166391052	0.8172479554396505	0.7091533122551381	-0.06917955068787292	1.7844758395979121	0.9096614786929997	1.3297740537298917	0.9469018228737134	0.5179980240449124	0.3990087412602755	0.5691066277202896
1.6958877296641865	0.5789120878920565	1.3064382150566791	0.9412887723977116	0.09590709385472881	-0.5531967259322756	0.9414540463967892	0.6124629513175953	-0.13238389449091462	0.20981879276434895	0.5165268367693169	0.6593764523699653	-0.022256896138740448	-0.06177729051995643	1.013435142665467	0.6457748458291576	0.040741156714889225	0.734173138863567	0.7059854139323234	1.075552827722595	0.6666294376893821	1.138201477847174	0.9691435800279298	0.33157061508672286	1.040127497156971	0.6669974013230358	-0.1986819019162937	-0.4147759756709937	0.2512495665593221	0.2164014506089913	1.3556528807889117	0.36444072481765266	-0.022869411152786234	0.36649800744105543	-0.261786313807243	-0.6935532147885212	0.40737348685648456	0.6990618576149539	0.7671971980183457	1.1835227352283337	0.8420100824034012	0.7472834126806038	0.050922652389080725	1.782445092324907	0.9702385696203895	1.3444053165362053	1.011347914236719	0.5347910771903595	0.46155862405706793	0.6426993152834277
1.6798635252926477	0.5757965175120019	1.2896629008679075	0.9801723790713177	0.1610363132211082	-0.5350171709580424	0.9526198882731565	0.621024226058076	-0.13313675596796679	0.19502450778667046	0.5439342370542418	0.6602156894247073	-0.017965345451688874	-0.06078904471486629	1.004734063437924	0.6863555417827236	0.04603242878039142	0.7977371944807782	0.738217920970297	1.1112008617383307	0.6793760382506664	1.1573733237323665	1.082674060485617	0.3355019602891628	1.153874362317771	0.6663415000941562	-0.17270929752317482	-0.4274074571142729	0.28992863030236027	0.26447943851696315	1.4337245833375478	0.35729335544339	0.0013012768039820529	0.37601611501126314	-0.24024899548788428	-0.6967007080933214	0.41032327719138434	0.708956793681939	0.7587472448227466	1.1769232675673846	0.8629900012549978	0.7822178177512923	0.19474969959834235	1.7723045777533155	1.035677160878852	1.3374641784820194	1.069500761064422	0.5687347674809529	0.49502706668469704	0.727150516635764
1.6562371300378924	0.5817317695390379	1.2603929205540443	1.0437164007106952	0.23800778572961293	-0.5328670126986614	0.9840630096995915	0.6433726272533519	-0.10249134628713366	0.16195099912895744	0.5719322058431786	0.6634383894049075	-0.03707411457337304	-0.053118982111488675	1.0048001323782159	0.725103178894857	0.07490870594293736	0.8405093868419564	0.7795515735705271	1.1475707057730982	0.6787983351424991	1.1793963206709681	1.1904546715574575	0.33588834121584127	1.2285217406995383	0.6672376040964593	-0.1570090867707039	-0.40379949782653146	0.3388807527771015	0.35048329754663754	1.5036477606699887	0.35763716815867697	-0.013367029261004354	0.36939215713995577	-0.20917411059123406	-0.7113368124755114	0.4158210309580088	0.6828569334680232	0.7246407969675055	1.1671030621975877	0.865346632204932	0.8084468103385634	0.31345596211121707	1.7600948525096445	1.133458850448202	1.33673499128138	1.1052231719637458	0.6157838531220582	0.5359262072749209	0.7988173566242767
1.6522001801893738	0.6078938527107489	1.25531961817367	1.1027807004930081	0.32813113217387274	-0.5347034491705214	1.0293429290962453	0.643345478593492	-0.08471702931889538	0.12054734611057998	0.5878809475114074	0.6687355784797993	-0.05771999622580366	-0.031180987868382935	0.975026064331184	0.7695709289064021	0.10658870884143024	0.8493003851351688	0.798015851730425	1.1562454550631949	0.6748721553029613	1.2481925485063399	1.266648558097525	0.32550765820163224	1.3059014652091212	0.6619334432857186	-0.14247619503298084	-0.3923424289315739	0.3647451828776782	0.45262288356402874	1.5457148186652776	0.3654965573095286	-0.027526736087241453	0.3551387212251872	-0.18978021796794803	-0.7489249131206945	0.4174511357056181	0.6642428386886765	0.7164438468548238	1.1851470929792955	0.8541813605769006	0.8265989913824712	0.4002307371756017	1.7640457647833152	1.2221032226440227	1.3698748241656766	1.135844728145093	0.6545846290111615	0.5907292942376824	0.8534771399772225
1.6347974159510852	0.647079946064842	1.241070201096004	1.18715029170081	0.4163942636974203	-0.5263708102525653	1.0507546538758508	0.624337067524078	-0.07576007227037226	0.08420111542561148	0.6083028709099112	0.7023655292827491	-0.08311868029170394	-0.006781942781633081	0.943630804635624	0.78388048688834	0.13164421307423593	0.8413562975987204	0.8378067189030132	1.1456684627626532	0.6721683214459689	1.3204546410760671	1.3462254904178361	0.3055249005149742	1.3663744027254503	0.6495764234434402	-0.13052182454066166	-0.4003371419588344	0.3495439283852368	0.5477607616686725	1.5828437864283684	0.4114694533326329	-0.02595406870266708	0.34215239104817474	-0.15596410919745646	-0.787554001349506	0.40793285237403454	0.6435813424029855	0.670193134428258	1.2011010180429476	0.8570033666066577	0.8460042685876893	0.46349391546657615	1.7375372709337469	1.2939876204328218	1.4156105315336334	1.176283307724886	0.6829968326093516	0.6228731777847292	0.9093954033375127
1.6166863571605699	0.6889662924011168	1.2442203593830636	1.276939937385284	0.4970174351025031	-0.5245991754668042	1.0434006197224073	0.6016474035431283	-0.07649826356874055	0.06204916886477736	0.6496034321401732	0.7231203168930402	-0.09374936279419119	-0.044766073535689746	0.9213765832472779	0.8125627937860578	0.1455483725802981	0.8056063368681364	0.8299657758818701	1.08472111787047	0.6612037522501447	1.3867604715416688	1.4076412676514227	0.29959350311085414	1.3963487138790884	0.666704048246699	-0.12144170207196528	-0.42149204517709427	0.3212387626698356	0.6350477774054075	1.607884213113446	0.42751938525355	-0.030097600732423745	0.3314581551217119	-0.13371322471085087	-0.8204800969615249	0.3917516816590343	0.5997672867260817	0.640404703014212	1.246366892903761	0.8395228046326608	0.8546621926641939	0.5480935060156382	1.6974968724973258	1.3583573945288185	1.4623350823668484	1.1940281490706757	0.6997485364649318	0.6314300561637639	0.9730208427118411
1.5890731082646556	0.7220145495976653	1.2386140743516232	1.3173905988434471	0.5685742809763423	-0.5081049807456057	1.0406908664729762	0.566703310920081	-0.07271432343618071	0.05542487191174308	0.6853364321507218	0.7256152657314896	-0.12484660483868919	-0.07736171434025016	0.8878045521780077	0.8373960191594362	0.1742096610438995	0.7437662162145096	0.8130717361502482	1.02743024885809	0.6753858954864801	1.4138302427825649	1.4277641143752238	0.30670001770024685	1.3773876358504042	0.6565007558753958	-0.09557234062102588	-0.4267783844772869	0.2735147753536796	0.6925606657922015	1.625834253770417	0.4564600273120599	-0.0296099028322541	0.3086560531004904	-0.13081961915582524	-0.8605833772689507	0.33404628321822044	0.5820240933936877	0.586554570797523	1.3085494580605594	0.8410665364893937	0.867811947310198	0.6196333858329217	1.6378197068522162	1.39701194318492	1.4629895971776632	1.2225642779787043	0.7058000923946816	0.6246376579029373	1.0048592511829972
1.5632823374525286	0.7502171918560079	1.2565623700441197	1.3293479949159392	0.6340861166005254	-0.5048272481603089	1.0315558532489901	0.5569381032179278	-0.07549970332875419	0.017160359318357125	0.7073254157988387	0.7325038382781088	-0.13870244454028763	-0.12561042485651142	0.853346596682095	0.82472072945733	0.19995570443303212	0.6724554810293195	0.8166317192591587	0.9737859536386096	0.6936202251322205	1.4539953629284608	1.424430498572001	0.3151335322490328	1.3303048619232003	0.6671876217828273	-0.03252286237596354	-0.4531620128590193	0.25211028794380436	0.7273651590661389	1.6412836334242198	0.5040457789501029	-0.011628417915593029	0.28962075933640685	-0.14043702767058205	-0.9172883229769159	0.31406501917665397	0.5634248905527313	0.524277920233008	1.3480316099330614	0.8669829272474547	0.848605988971474	0.6680233290229355	1.6067653200245453	1.4617677856659224	1.4595382619479493	1.2460333205753709	0.7461983485951409	0.5867909327581232	1.0253280742676452
1.5407251488424354	0.7568956918508867	1.2126322192905978	1.324282747178203	0.6388860842151863	-0.492001345286769	1.053501769247366	0.5190473628779708	-0.06892946157839555	0.04333823645661096	0.7500351779858522	0.7186128815559835	-0.10431500764753474	-0.18574534149073813	0.8381317205684938	0.8597557542728896	0.2221384227021999	0.6388323618687621	0.8014587508419636	0.9255007720838974	0.7077288873846979	1.47434502985583	1.3918653512597792	0.3195141710906689	1.3005506272431528	0.6806656865214411	0.016651088333353808	-0.46755708272329055	0.21564639289522675	0.7867315339629133	1.6428778470845562	0.5451400232804079	0.025628154763583554	0.27254232386956423	-0.14246530292354445	-0.9452991139993936	0.28176017749137217	0.5496533555607642	0.47466156725594333	1.429728411468521	0.8976740862771981	0.8143329017282168	0.6891415775565027	1.5574360107116627	1.5143345059970361	1.4495513955087804	1.2528020607821828	0.7811489814516601	0.5493963365687288	1.0598094529991766
1.5092895958915777	0.7635852301819217	1.1904840622748383	1.2886464650438254	0.6589449748331162	-0.486986336136168	1.1134265129747036	0.5220337993190474	-0.029605713950116148	0.05073896217799382	0.7812775863252626	0.7100483090657246	-0.04223689789547519	-0.2369417873439028	0.8568707740199422	0.8677746258041527	0.23500008269218337	0.5936701573477337	0.837744479900242	0.9072366333712839	0.7456996374277625	1.500868323528636	1.35739763443986	0.326395582384638	1.227282412187452	0.7002586078103731	0.06742883402325112	-0.498571525654609	0.16225527897910152	0.8031357095411655	1.6316303208089054	0.6054348353843568	0.09308944183503547	0.2471507320585551	-0.1361017397763236	-0.9759606864637652	0.23309835725832503	0.5399336622119298	0.4381194575555421	1.4742125538757305	0.9533438590843181	0.8029606214485154	0.7214414851538653	1.5337599856095554	1.5638839702851084	1.4450999028153504	1.2518752549195764	0.8144526313258547	0.5319834858247211	1.0883083195514014
1.489339604058653	0.7530828665703064	1.1414108912331404	1.3003330429278979	0.6654606497403898	-0.48564157621063375	1.1528582608668538	0.5200637116948922	-0.015270305867433687	0.058542512941474514	0.8042120992299822	0.7017628224828215	0.05046561504170336	-0.2914910961825635	0.8704244167030201	0.8683717511422959	0.21865227301262494	0.5560013649590314	0.844102594847128	0.9010775353171919	0.7615663988062875	1.526985438183148	1.3107163518271467	0.3267296867103935	1.1383647211462875	0.7076520393446765	0.09009407619247742	-0.5273630806095403	0.09471982428072695	0.8243859082973396	1.6178846563597848	0.6329888553752336	0.13564836742468497	0.21408592668774368	-0.13790147775558953	-1.0102425156742487	0.19843171047614075	0.5156516260481887	0.3963413965880851	1.503309458675129	0.9906818703120319	0.7726885518053155	0.7239893916379815	1.529111323237051	1.5765940653977173	1.4671446631114853	1.226731025556969	0.8552230311351214	0.5232478486494259	1.0836459404610204
1.4509311709754218	0.7383321846547091	1.1093458995365213	1.308935385679028	0.6717756844149129	-0.4943385372044206	1.1805354443910305	0.5143793013777633	0.027305878259539028	0.057164819930600366	0.8498775906238579	0.6928310837811131	0.12816216203471859	-0.33816121685393014	0.9171711950932396	0.876399898406967	0.23958259479363817	0.5274225216476501	0.8688151759513758	0.9161615406463159	0.790787623959579	1.526460545007334	1.2774049087834285	0.3169717878311803	1.0783512782149614	0.7053647601876738	0.11687822670302346	-0.5404957369852206	0.05997659875195568	0.8553507100652376	1.604354774365699	0.6730176486818109	0.15765684357417925	0.1821312390308986	-0.1468037732159156	-1.0549486200884304	0.19042284681920071	0.4984251613495633	0.33123094826709776	1.5589309570634353	1.0263638072972598	0.7160072066391021	0.6790900680402927	1.534603776426749	1.5926263228347075	1.5458668986846285	1.1979904608899803	0.8840807587720235	0.5182181865185514	1.0943303113355798
1.4247016012667169	0.732897337200082	1.0502677103654943	1.2863083514760323	0.6713403417703636	-0.498068090800313	1.2122296966792108	0.5365302276253439	0.03675374616301058	0.040688593914388324	0.8985755624640801	0.6906124003009553	0.22962993685488287	-0.3851570335890174	0.9533094038661233	0.8992970463247489	0.23807864174993712	0.5224069070770824	0.8637717547015287	0.9209812511560674	0.8131634452616311	1.5161039611495941	1.2297742798473383	0.31622873963080866	1.0444751836910628	0.6849050023836118	0.15440960575565282	-0.5880346787304404	0.046421033963424244	0.854356388288512	1.5777115456638655	0.728010448303077	0.1990566949335541	0.15501455346077161	-0.1589438566297045	-1.0972217998057312	0.18071905591235413	0.48863618857214786	0.2597958892383011	1.6403523693415558	1.06142955280295	0.6880329554389618	0.6776747692865733	1.530776668218849	1.5767317119383943	1.6031332675813932	1.1686949991629576	0.9476072452331087	0.5450150020720959	1.1099085307646983
1.398262505084896	0.7081240913511201	0.9840598290580111	1.2797633292170407	0.6616004249833095	-0.4941086494748156	1.2144063349849934	0.5236935506237159	0.04218562039122291	0.0006598021729601389	0.9423860532282401	0.6614014729927432	0.333124052720425	-0.4266588943572366	1.0067701880523767	0.8888085107735911	0.22959565646511101	0.517445492349185	0.8810909377016397	0.9619545232761109	0.8215134858473696	1.4691961711891548	1.2174424697957886	0.3286466360264495	1.0022079548344434	0.6946330144321038	0.18425816341591048	-0.630425265748392	0.029519772182775145	0.8622347575838057	1.584812506105814	0.8366123962099641	0.18875676863151986	0.14664483058171765	-0.17118400430820785	-1.1151499865617571	0.1871369836971078	0.4706176077966959	0.20337847527769384	1.7100302401219252	1.082088406658662	0.6473764657998234	0.6828725968414829	1.5278390261145436	1.559686024990764	1.6455862182966654	1.1561828918528663	1.026329304528285	0.5592930339255878	1.1344616000957868
1.3777446343466497	0.6840031805069382	0.9386912546536788	1.2131285887680185	0.6389187465786572	-0.5046703247970568	1.2536955020491076	0.5337793554591783	0.05322176833377175	-0.018708549939719668	0.9895677320895316	0.6425997919007702	0.37616210774394376	-0.4725665780768267	1.074363719193813	0.8669541871842092	0.2608822982147635	0.5286586580272006	0.9205313215661312	1.0128038241764095	0.8410971864386901	1.4074049616453588	1.1761480854631492	0.34518081554462315	0.9528224805125447	0.6992370177499232	0.2278139921003423	-0.6689207846695844	0.06277911990111056	0.8944694381137627	1.5838425586027072	0.915889853721071	0.17748404336212042	0.14579954457867036	-0.19798106466481852	-1.1264233744626486	0.13387066967017583	0.45070883226515956	0.16500216318090985	1.7591378499810453	1.1086940331347193	0.5820632614879859	0.7095076221497516	1.5224811948216057	1.562482827211686	1.6930908693235822	1.1393246993456017	1.0969346729377982	0.5821161722373851	1.1361678761693461
1.3554382924391002	0.6642776737960187	0.8934664176965825	1.176673368391679	0.6186475505981659	-0.5107950836452637	1.3291490507404737	0.5536692688843606	0.0818587387488671	-0.0511455719413952	1.025411616584824	0.6201130387154178	0.4248274733517584	-0.47409240834728816	1.162827027111113	0.8629528676853097	0.3028127110590073	0.5684084666959046	0.9501888591579506	1.0686828640613117	0.864424265296166	1.378061961454256	1.1603983378828697	0.33958212830363876	0.910303810364246	0.6931658120863842	0.26879824550739984	-0.6825855481391543	0.07982959975493134	0.9295523536779697	1.602447622468334	1.0475082775007887	0.16294291877551575	0.1344042948264451	-0.22597398914152694	-1.1558629758732166	0.08637467491408468	0.43294497063144927	0.11151352223545892	1.81143437966669	1.1590327910466467	0.5232313179060237	0.7192647642742844	1.5431642866832387	1.574208009228456	1.7277003906076165	1.1518641864448391	1.1588904687682864	0.5979938773188744	1.1317261502130418
1.325555721916382	0.6526809818027075	0.8345764511389436	1.1430884218170996	0.6088231782712795	-0.5263852615283213	1.3800497913349559	0.5451789263188458	0.11185385284880842	-0.07960373549650947	1.0940352771058997	0.5948518054344085	0.49346139729972266	-0.5143726697848284	1.251378426948802	0.8634746276895126	0.3299474072305165	0.6078802882585668	0.9918192115877018	1.1637481099613765	0.8640709612053348	1.3865318732052854	1.1764907030489726	0.32846143726302784	0.9152092679133521	0.6927890298302817	0.28027494818499166	-0.7222132391573388	0.1022476773725838	0.9724508456846177	1.6384929543602174	1.1822449395551096	0.15329030059552595	0.13344762039676933	-0.2476973609282802	-1.200069554863886	0.08489780691765232	0.4211314855154817	0.05584561533408432	1.867530403368939	1.1874358956947475	0.4543436564331114	0.7137535184109086	1.582106675274209	1.61466951147631	1.7675290593804784	1.184810286724717	1.244990755575156	0.6232359273420184	1.1394668568503958
1.3218712738481146	0.6505027501345737	0.763249523270797	1.131713060414747	0.5772746013946342	-0.5591059900217743	1.4228957914205278	0.5157376961147772	0.12996350451468147	-0.0921459207011645	1.1788212941184717	0.5569712871924667	0.5242715778558986	-0.5137223402872853	1.3052986905834498	0.8566320351010586	0.3308849582605574	0.6356966323731531	1.0364054468977402	1.24812691944249	0.8533539398868998	1.386473497235265	1.1831574500478002	0.29301182148920796	0.9305848244875052	0.6851846265960579	0.2606973201654979	-0.7409360803332502	0.11664418231098943	1.0175684249182921	1.6661957715352844	1.3071752668361625	0.15658321148251902	0.13193165773680907	-0.24345586878012418	-1.2194675111033444	0.0745920497174158	0.40920469400748605	-0.006456084867465928	1.9070279155984242	1.1879234356236514	0.37113710675856504	0.7367940659030661	1.6085009809077757	1.655708471123895	1.8208966244085019	1.2022074047483469	1.2905250594846391	0.6750467664542085	1.1307294253941613
1.310770393096182	0.6839961282366163	0.7262626256437026	1.1427901726887846	0.5933916113468061	-0.58288004613979	1.4433265683034375	0.48753885584164747	0.15237038665653035	-0.14504153415916593	1.2300235968893432	0.5179551268275099	0.5670552249497717	-0.5131076088913235	1.3623542257483168	0.8235281020343882	0.34257951870753395	0.6515294502336543	1.0664652624588535	1.3316103718025234	0.8567851414785628	1.3942527084334477	1.1914171022865165	0.29226473021724064	0.9222747159348478	0.6987282359404718	0.2320431509760203	-0.7581674982497117	0.10047750723044942	1.0504023809274166	1.6748598128455492	1.4493831767387662	0.15649517251092968	0.12838900839742629	-0.2567674936480693	-1.2442661348201436	0.05642343190514676	0.44117710018334666	-0.09626244393111376	1.8999813518324309	1.1793502802012497	0.30730596431992324	0.7665669615702108	1.661481909170281	1.6851061528213371	1.8944217747898109	1.2406513666888244	1.3446367203119707	0.7164856714097257	1.1169494208444672
1.3207892689023024	0.7315682908648442	0.6576573191259467	1.1402291203912978	0.5925097275330888	-0.6146898611632142	1.4489349867117676	0.4451369926230077	0.14402692991790822	-0.21908281574522803	1.2778652226741973	0.47008328361893054	0.5534089955852177	-0.5090924618219324	1.369217387182283	0.7738949279812333	0.3367206663775256	0.6435297707352879	1.0752142287276405	1.3862662433735857	0.8350083703722058	1.4145052455955727	1.2031853136785018	0.28082198311428375	0.9396644165772772	0.7278619028770734	0.21763559086581719	-0.7788354554199973	0.0777861646279778	1.0823749165376977	1.6904530474693757	1.5896200431737413	0.13148197059727015	0.12952651999473858	-0.288101642879284	-1.2503524111250186	0.03903955477137779	0.48858732423445234	-0.16638503489336479	1.9330050221777206	1.153393116530985	0.22121744107023994	0.7879949411380269	1.7014700214235847	1.7080273180032723	1.9638908567238083	1.2712706412210761	1.3944713503676647	0.7230783830152178	1.0836551343416085
1.3118421594010745	0.7791462792815993	0.6234763967963792	1.131620792707827	0.6037833755877031	-0.657870314768388	1.4459224413947465	0.44492317750222476	0.1616543718149593	-0.2958030374283515	1.3209372951670935	0.4304032055910324	0.541370533315654	-0.5035956367543398	1.3984739151970274	0.7680784634010454	0.35642649096719436	0.6320280105485003	1.099346026351804	1.407359251965841	0.8087894074426514	1.4363658199822944	1.2430840280717195	0.26677628942819837	0.9327019497085066	0.7957079436488049	0.20743382131151028	-0.7943166799881675	0.07155719899266323	1.0883036591978177	1.6899554595693318	1.7285612297179782	0.09167568796104822	0.12279428760755347	-0.3190821273741908	-1.2714939839226556	-0.003956197872373441	0.5405718843749506	-0.2549169696259311	1.9719128064158906	1.139868654802147	0.13240815426195485	0.8522813380242866	1.7407309350381397	1.7189134593537663	1.996558895872393	1.297364036607426	1.4255840702632507	0.708395745886288	1.058512034203467
1.2991612369557137	0.8070758147062133	0.5754389747175398	1.1202244840422817	0.5878264112165392	-0.6832658290140202	1.4396354571477403	0.45791186785894	0.1922910435406572	-0.3595158526968162	1.367398613917439	0.40200339396856455	0.5472704499159368	-0.4915133010361106	1.3980299519391564	0.7137861464303583	0.35194492971497965	0.6243539177158295	1.1427339686874927	1.3912933765458462	0.7692090869999728	1.4796577336820573	1.2702656693571928	0.2687192007506044	0.9560891263165043	0.865838122898511	0.21505410594593158	-0.7980762153691857	0.04073244526264397	1.0839947282855582	1.6878051498308442	1.869446505631719	0.0647148613161905	0.11728612073966287	-0.341122651317182	-1.2972597098900305	-0.04180629192207382	0.5643671551390923	-0.30755905292863767	1.9824077703245877	1.1193455660689855	0.05698975701412481	0.8905386516653115	1.7666835125729612	1.7330268911101672	1.9999530954098925	1.3327688419526513	1.4674510998305494	0.6867829354242917	1.018015153485819
1.2866646100469155	0.8220315337159102	0.5243460040180978	1.1367339199042896	0.6000850628324003	-0.7238722896815177	1.405359682103208	0.45096233397197494	0.25381915184430204	-0.41851884097115033	1.3951140537142201	0.3787757270791645	0.5345359812049756	-0.47935134245962824	1.413050124887806	0.632853453527735	0.37539801279769736	0.6069758365729406	1.173459366997316	1.3796558186216727	0.7346110592794353	1.5253072516836534	1.287962570346013	0.24607833891030095	0.9821318575226969	0.9548723223199331	0.21587278069145022	-0.8322914316549431	-0.026577309415101363	1.0396385885976407	1.714330288631912	2.011084023544925	0.05978847915057637	0.10390351769299255	-0.38268686541459235	-1.3150344027050678	-0.07462806275147892	0.6400791836759895	-0.3346896811270704	1.9999032169283282	1.1234328336402122	-0.03266203140525438	0.9210877185551863	1.794728138423062	1.7678048525310346	2.000423192045836	1.3862648429763684	1.4561452721658166	0.6466620495933956	0.9760656396354996
1.255502209409178	0.829633727812739	0.4768235660914432	1.152026419523675	0.5839241919921387	-0.7750857785222598	1.4026705318346793	0.4805381420121423	0.3180346790835853	-0.4586286094115456	1.4122410072866596	0.36813942171496694	0.532356103162631	-0.4715564208432417	1.4199918683189374	0.6059077378440063	0.38566478570206725	0.5950333805662776	1.192646574173915	1.3533381562815519	0.6954574455735099	1.5725706935622845	1.3172667929976898	0.23925278856437626	0.9937195895656463	1.016000359616719	0.2249886377919555	-0.8628137138346819	-0.07122034250413949	0.9902949894030456	1.7514293045019909	2.089633268214334	0.090560316529621	0.06302499313741292	-0.42052275913043047	-1.3389956605770377	-0.12209404721669292	0.6989155125370803	-0.3894119161364889	2.0212524673822907	1.119859131260998	-0.11073789422207	0.9465213070143361	1.8193783693048502	1.8158259466642623	2.0087271012143284	1.4132029048578851	1.434332065799847	0.616423037219181	0.9073110965268969
1.2377304884320162	0.8346500383547812	0.43685222791299017	1.1765421986245443	0.5785349020194224	-0.8267891114709032	1.37782958951234	0.4922082661523154	0.39470448382791934	-0.5317948961061051	1.3801247634115694	0.34361692487206197	0.5643852441181637	-0.43515077367108945	1.4088652581470393	0.5728566764577627	0.3909606024494029	0.5625671397961605	1.2139269201322036	1.3428106744155281	0.6382078078476445	1.6323996856264027	1.3222180290293115	0.24862853667613577	1.0230237391061183	1.0621364338492476	0.21847638946438425	-0.8727089406896125	-0.14675125687740867	0.8979358474469704	1.803901478362651	2.190660479189463	0.16616419507483557	0.01615846939538158	-0.45099122062390506	-1.3473720189067206	-0.1407341300551795	0.7475285388809519	-0.436252638747896	2.0743565129779045	1.1004850578940872	-0.16877391778605105	0.9636437793878164	1.8572329648907484	1.827174382970097	2.007797090541053	1.4439873707846533	1.4169886594301078	0.5558020054337434	0.8483501995089698
1.2166798427001744	0.8293562363065933	0.38067743025829237	1.156695165493835	0.5764580423078586	-0.887969982535795	1.3427578833896634	0.49643938081183475	0.4401599163444014	-0.589775192782185	1.3499405706255105	0.33401196564383434	0.5873086590916655	-0.41471236273996626	1.3624067805871847	0.5323439832247447	0.3921535814306262	0.5141910014336062	1.2483359010604596	1.3410595685209816	0.5818693578229998	1.650104773945536	1.3195948479938635	0.2402867220493065	1.0416716917008817	1.1247165117499527	0.20703374830221505	-0.908902814736581	-0.19422731642869634	0.7989437074558688	1.8460413226785939	2.2539113127192496	0.26828129493237524	-0.007506185903845915	-0.47697035821860406	-1.3388387358920293	-0.16083039358618503	0.8079117777334162	-0.483546376787264	2.092576639280741	1.0738308509268935	-0.22367223435143435	0.9913745396843104	1.8972126632755049	1.795349515658969	1.9952747570473726	1.448614098820578	1.4219569804422045	0.49733785112415874	0.7826090859667286
1.1944184776795241	0.805169555376148	0.35053500560684264	1.1474230090649005	0.5511862384799557	-0.9334915178256397	1.3266404071852247	0.5091218945104053	0.5064699351164477	-0.6719080015806036	1.303196805668966	0.3038548401223874	0.6002428935677904	-0.3850870912891358	1.3184348976892284	0.49625125638413203	0.40122022168792376	0.4466797691194202	1.2373717826738315	1.3387836520205396	0.545560092729659	1.6442397058987788	1.3325081871868392	0.24217007834245682	1.0619579332938218	1.1780608002952349	0.19649325333946233	-0.9173418908216154	-0.24009651986288577	0.6977302855360872	1.863579820031397	2.312236111667242	0.37133756160338516	-0.05187039229459088	-0.503346476613444	-1.2881008596206143	-0.17774256594021418	0.8563920321334846	-0.5147774504347108	2.0722878020427893	1.055591479031523	-0.3082210474269158	1.0185368452056451	1.9132981769665292	1.7896292325282945	1.9981767976519342	1.4210700309392874	1.3950187916701338	0.43179920845330716	0.7176429624762816
1.166986598994195	0.7795713472097434	0.33849830587385865	1.128750020161705	0.563210187684018	-0.9414336391275618	1.3243341033528673	0.5356803846510345	0.5790884625439016	-0.7322996286065598	1.2190843254629353	0.29293780600471264	0.6177266496291466	-0.37265591542800847	1.304935811934119	0.43403137588291746	0.39816223993958155	0.40046948988083875	1.2011326017032946	1.3128573826943488	0.5004204031601597	1.6195913110278046	1.3387436334057763	0.24626778762106202	1.0591068713295402	1.2264588006671056	0.1734024957299352	-0.9363614517876266	-0.32176595507241385	0.6233725742502453	1.8601315949290398	2.348615844401968	0.4320515165572889	-0.09471093656112142	-0.5482610348487127	-1.251517604146851	-0.21484210816367783	0.9041956818895786	-0.5164739876743404	2.0706974565108616	1.0121219591908301	-0.364445471789475	1.01075055115023	1.9243431824069794	1.7642205585475164	1.9949738046883811	1.399966145795052	1.362803035788507	0.3618334515940977	0.6650031287698467
1.1370305296563004	0.7153312663237854	0.3221356178306077	1.1047190205804374	0.5470969105733853	-0.9673199969929632	1.323804165983388	0.5435394915013468	0.6354515913755467	-0.7409331496921379	1.1363025889341576	0.30209340723210787	0.5976472614101532	-0.32968831611005645	1.2616401346296047	0.37798368433808976	0.4105717461675458	0.3363359756023713	1.1836213087054124	1.2898678638788028	0.44125602960544963	1.5892819187279605	1.332796044111845	0.21116906908661126	1.0449142911443068	1.2619011359120111	0.13754240323709233	-0.9768572084189163	-0.36791302115485913	0.5446409444976377	1.9004657373078206	2.36447692019345	0.47147334123844187	-0.12406619977319408	-0.5746472482937691	-1.1853670949757407	-0.2593711188322785	0.9425375436698198	-0.5044913186204913	2.042547408002636	0.9778030953609218	-0.42543217797161015	0.9780561052116221	1.9187611816163117	1.754634656033455	2.012727165369271	1.387041059998669	1.3143195374580576	0.29073759034487184	0.6138435098378434
1.09465060089329	0.6338256639254254	0.34849538696823595	1.1259984475180367	0.5246364030299514	-0.953300077242092	1.3225925877034563	0.577270019509521	0.6804951970614039	-0.7222153884486986	1.0415932356911493	0.35438510030681825	0.589809089927728	-0.3142939967785059	1.216843391022548	0.3257331909665702	0.44129547857568785	0.3106746539187975	1.1464303016995534	1.2692496342954556	0.4054410616116315	1.5377580121465788	1.3391555498809526	0.18303864516110155	1.0241215077392303	1.28202424023453	0.08294303848121559	-1.0214677132406738	-0.4243672449892538	0.4819190536650722	1.916140561317631	2.3691373633220767	0.49158802943792557	-0.16079417989197375	-0.591041875716329	-1.134577542027192	-0.30587408189989895	0.9853665052712396	-0.5093811570064648	2.0192106370718967	0.9356725753071732	-0.4744605814214443	0.9427492254900958	1.9256112725952133	1.7430482173425461	1.995527059212994	1.3590748870347045	1.2627668735275912	0.23870482872708054	0.5704884138907947
1.0527984740697136	0.5657809966503462	0.3577274753356742	1.1221127301957934	0.4871493418690845	-0.9548929659888197	1.3092923897582327	0.5527168414601105	0.724631087745472	-0.6743209111667072	0.9364236874028988	0.40573235479504205	0.5644048847576469	-0.2830995397573782	1.148329399417499	0.25275514673602595	0.4658586422765598	0.2692254498002892	1.085063938308524	1.252739728452201	0.37665523870597606	1.4722464382613134	1.324009138784902	0.16554271380328459	1.0044724947004626	1.293558270171934	0.03082200618038481	-1.0754662620334432	-0.48759722302340125	0.40595006558224345	1.9361541156360265	2.3911545513523684	0.57718407790895	-0.19239269587774932	-0.5803600597699632	-1.0722438646505652	-0.32334540056825734	1.0195279314366321	-0.511402266887744	1.9877970612889413	0.8781044417331128	-0.5126165618355029	0.8712898511598889	1.9294047253289233	1.738812432959331	1.993314606814467	1.3280065839604513	1.199885668942183	0.18285186083408805	0.5331304321686898
1.0107653792678737	0.5165934041877199	0.3571628074955095	1.0925726003948493	0.4546199608779243	-0.9543177052625451	1.2923431066382571	0.549027724040798	0.7401098037975081	-0.6436712033794241	0.8346228241540222	0.46656897548319937	0.5259564960942295	-0.26958689357021376	1.0828460701872067	0.20191960573985143	0.49565576455537047	0.22353464395307143	1.0095315825635631	1.299063254475046	0.36070480066123767	1.4100174579978018	1.3217382674876348	0.14823499889636535	0.952511446066497	1.2971568510987344	-0.027376065994598825	-1.1294896223589235	-0.5453228712930143	0.3435411635909841	1.9358868030424752	2.3976976028634627	0.6266917485151788	-0.1854390345767552	-0.5870695540232427	-0.9933651246499113	-0.35962641056679445	1.0622346135014247	-0.514152655240751	1.986088221574572	0.8418001539560779	-0.5411356172214885	0.8208356489539204	1.9422857570845644	1.7028334917612447	1.967082535688904	1.3088831702311399	1.1089475152208264	0.12196792281902884	0.48537957966826883
0.9774448559570409	0.4594992876342377	0.3900590370462107	1.0460307740468686	0.41212902563329956	-0.9493094428170522	1.2786233151491335	0.5213936061189932	0.739080421065991	-0.5906469856360956	0.7546799208964983	0.5074696090059244	0.48093165197014376	-0.24072607806796617	1.0172406135218293	0.17353076565516407	0.5021273073251182	0.1824712861561201	0.9934636463256921	1.3115503072230617	0.3475442624467486	1.3537213894504068	1.331306360294559	0.1588405135691528	0.9063826853561642	1.30471223242987	-0.08648362672272943	-1.1523536413034718	-0.5863914016964586	0.2980778578830108	1.9021812615025806	2.4060213763805955	0.6404080936139886	-0.16906450801954745	-0.5636151389389191	-0.9221000028030601	-0.3830097770881061	1.0587635205290105	-0.5260367463652877	1.9470707205008093	0.7688927650060813	-0.559868003984737	0.7408967730154556	1.9386221183227306	1.6623939252170845	1.9638484292295904	1.2778819476402956	1.0534887993588005	0.06878848892278733	0.42436087584847415
0.9497970882145953	0.41696519026889234	0.4327693655668668	0.9855096419839405	0.4282152396427702	-0.9455085490615925	1.2471812187466242	0.48462940108757324	0.7262960921922955	-0.5511072670173471	0.6817926753735346	0.5718417632037673	0.44099990668946526	-0.226135850780191	0.9250861039835355	0.10295675383331926	0.5049277571029108	0.14885158997112272	0.9416131030211657	1.3031642819405775	0.3433848705720882	1.3150465734803256	1.306886982430858	0.13603667681703852	0.8637835121747702	1.301978476162938	-0.16500883235799604	-1.1669516564347573	-0.635454250915384	0.24513461267568473	1.859620587722091	2.4431583881940697	0.6585365212745975	-0.12482574957575272	-0.5403519456976595	-0.834745577257371	-0.43929952688185125	1.0796126562934687	-0.5012363814926796	1.887779193961899	0.6993347406673016	-0.5764436057144019	0.6755238593265147	1.9359795626081993	1.629006139017794	1.9564060810436998	1.2528905887670894	1.002438150750386	-0.0022899324438767966	0.38686228183504556
0.9306149944506824	0.3813218509040937	0.4588616466594374	0.9190025800915214	0.4471762082428823	-0.9145603715731123	1.230385689215472	0.4583752105460638	0.681419503117247	-0.4918646704878314	0.6613075879131023	0.6226695913144186	0.3924659876737104	-0.24557028898373448	0.8537087746002421	0.04748566506646913	0.49572183076350196	0.12387844469444528	0.8806210765454511	1.2714145431900825	0.34137898855484355	1.253527425390087	1.2834198585362415	0.11402037554474616	0.8264813340216255	1.312182496807639	-0.24716539192302495	-1.1875272002232615	-0.6627353685450512	0.2024594925261749	1.781866171265921	2.4391207112314888	0.6332674363068227	-0.08639710496754052	-0.5326484475214032	-0.7762902558144836	-0.4816698653377422	1.082627442970877	-0.4994879203254106	1.8457230851263735	0.6508165800361458	-0.6122496258918797	0.5879676894009249	1.95140038068397	1.586742618711519	1.934774281691294	1.21293024283772	0.9567215605348677	-0.0448489138569372	0.33109652872919043
0.9075133295430853	0.33780974162429717	0.4987989389972859	0.8976515334635774	0.4470576905240019	-0.859373448240723	1.2503603304515376	0.4591545406279008	0.6414428053394271	-0.43692897788878915	0.6102329811281746	0.6611787950976638	0.3424756109560757	-0.2736209554517877	0.7591994078628144	-0.03937427365990136	0.467889441769817	0.09036030224367017	0.8276594187952556	1.246350276586981	0.32313169398071445	1.2079284344885926	1.2809512673308896	0.11582698543435643	0.7950241988181372	1.306107786328373	-0.3121689594886029	-1.190261877329967	-0.6798514921819011	0.17849078389262954	1.7181014896128635	2.4294466570289677	0.6274403964606348	-0.06887419073323711	-0.5332452075928505	-0.7209530131791462	-0.5588643480895878	1.1125704730578505	-0.5030033223782164	1.7847150386946038	0.5894852714923519	-0.6355454934466171	0.4690119213326831	1.9248125560738107	1.559749638531477	1.9310621587971162	1.185653584230426	0.9469724462759881	-0.07758139344045097	0.26780693640452313
0.9068814591320132	0.31005084047942955	0.5164212549463051	0.8481382879572786	0.4795982700397815	-0.7938872047928716	1.294860719152854	0.4454628495012175	0.5958966750607844	-0.3514038063047892	0.5614524110873491	0.7289585812966507	0.2793468147185345	-0.2687110740083257	0.6694437514316212	-0.13667105717381273	0.4354769813371434	0.09293512232798501	0.8220980509334426	1.1855290530122027	0.30084994087207073	1.1920266240332835	1.2587000239494708	0.1088773546153184	0.745563448932826	1.2921131026482062	-0.3840871068677131	-1.196621381899495	-0.6831109909072246	0.17583354886613423	1.6418418765914762	2.4239367791665067	0.5968839062063406	-0.053572365053100104	-0.5347254094371406	-0.6867596311356764	-0.6495674621945844	1.1373217925511145	-0.5079894068678527	1.7056086516475066	0.5226288429660126	-0.6565197386960351	0.3682903388144209	1.9213881115749705	1.5052953508975369	1.9251636057008654	1.1673716426875476	0.9271661364294991	-0.11647974350375194	0.21355330624690008
0.924294096345475	0.2754572775451193	0.5179421964819703	0.8091567278910292	0.4708358911308956	-0.7296972616034951	1.335081632965241	0.40154954632915524	0.5563830520361112	-0.2858742158978293	0.5170998616845489	0.793618010890797	0.22512142773215396	-0.27422134134412746	0.582207523923562	-0.20642747106907194	0.4216220138038877	0.07356806855411015	0.8470991935776897	1.1632212147056058	0.2697510337336064	1.1742013498935204	1.2755648536584343	0.09963457363904536	0.6863280103141948	1.2596762606817808	-0.43781649719381477	-1.2133331773625042	-0.6805053313879691	0.13014467659936962	1.6066336410643385	2.421954573989101	0.5592488292867206	-0.03959192953293332	-0.5424749073653603	-0.6309540159187608	-0.740409455239829	1.1617020005084984	-0.5259181147353935	1.6384570110066776	0.48300695007384115	-0.6861278058656846	0.27176917617530305	1.9388234501772608	1.4549858144764845	1.8962834932361297	1.149332924938253	0.9430069911392674	-0.15829447792848003	0.1760914877558178
0.95661602306742	0.26293046468525183	0.5066699701325938	0.7471101861977483	0.48647089791927434	-0.6639051425362859	1.372724611605015	0.40430639741629326	0.534058867081468	-0.28502741854144764	0.49473911498108086	0.8579941732373098	0.1694736623888009	-0.30195640673249036	0.5109762469400958	-0.2963711273669497	0.3997439996194835	0.06640067437148107	0.8593291393202283	1.1338933179467645	0.2425705509790274	1.1584245817471035	1.2702923227761747	0.12173070196453653	0.6291602450533789	1.2034896949402216	-0.48244934269946793	-1.2024494103677903	-0.6713011311645173	0.07840318295695449	1.5312971153263455	2.425584133050587	0.5376324115790508	-0.03361351948534173	-0.5310478422629404	-0.6346358015407639	-0.770890074025743	1.158694071613558	-0.5519087017148975	1.5946920624567833	0.4290151821309201	-0.7367148909889649	0.1599685637256249	1.9251298791161737	1.4023883841601994	1.8526923542759495	1.116675225104051	0.9278219012237348	-0.20911137453375658	0.12811511477277465
0.9931913737601958	0.2434685902361934	0.4841200302305637	0.6415497450509903	0.4978215358306418	-0.6284324247000239	1.3820282412647447	0.39769988398511336	0.5258415023536548	-0.2852425214068949	0.4919967354659892	0.9272628995763652	0.14368418355070803	-0.3547957315393752	0.43410803804403664	-0.33459950011095313	0.371330059672694	0.01457922103002306	0.8932886231180988	1.0955227311949844	0.19200306045433263	1.1274355754231733	1.2413268408493783	0.13756428328544515	0.5698323324960826	1.1378572866781418	-0.5270384014126293	-1.1761204304572879	-0.6565333398681104	0.023924500087542967	1.4852146786416585	2.430462086421032	0.5351033496110256	-0.002869921297785456	-0.5177840500471379	-0.6273990299894135	-0.8228682266285009	1.131938169552638	-0.5440643236403461	1.5416434238631442	0.3878192292754065	-0.7835900054110508	0.048930602493213515	1.8954751994204435	1.3501161506511703	1.7993083839501605	1.084682854146107	0.9128843246630417	-0.2620706299126531	0.09525077739146277
1.0608989942331442	0.24479586737144107	0.45112645790355177	0.5260739168719735	0.5092510300195316	-0.5478103398179106	1.4034358659486483	0.4049652157605806	0.5070910304422049	-0.29459546627865646	0.48579060233215765	0.9664759540592949	0.08854152678291814	-0.38888643947885104	0.36047840847574364	-0.4055350394397104	0.3535927556030124	-0.017203407300610686	0.8930647896529281	1.0724347126728704	0.18905778124515657	1.127674573512198	1.1824474998876433	0.14399666628084482	0.5301966641518199	1.0582851338603407	-0.5681776600651083	-1.1375849877292379	-0.633342329997841	-0.031084843352408426	1.4257390758616364	2.4309451881160156	0.5166772362191436	0.031275176493882395	-0.5064136195460711	-0.6313332355748568	-0.8887628381757396	1.1247527960910493	-0.52512290389344	1.4978718923031145	0.35668964866333325	-0.8088614742157084	-0.03711931591463155	1.8432881797544582	1.284443944148372	1.7345923127685083	1.06284929762112	0.9180756988866772	-0.2891434316077405	0.041655320920533555
1.1320412765024828	0.2397709101327437	0.4295799522682137	0.4280764352264986	0.5287201316742134	-0.48999790704032326	1.4186441459311754	0.38300769955245934	0.5143494322457072	-0.2563860091275404	0.4481024306839364	1.0082270078663833	0.03737946037786351	-0.42702008225954924	0.27882610757136106	-0.46226756997672097	0.3478967543720287	-0.04311942675412269	0.9096860563702487	1.0063226477167133	0.18041890085602477	1.1383605155739018	1.1430014090095022	0.16095134323417962	0.47580154881006376	0.9972162232600373	-0.6184426992880131	-1.0787660651783884	-0.6010192475714821	-0.07982075404483333	1.3763375614842484	2.467475460833894	0.5366392813096128	0.05680396806570327	-0.4523968105401857	-0.628567467605548	-0.9548471290095266	1.0937086699005316	-0.5502244240486174	1.43829016473406	0.3087839925994416	-0.834354277178216	-0.14563616485557132	1.7898919669800715	1.2548532282584262	1.6796272111581683	1.0007665383912685	0.9271084803774311	-0.30581290735754363	-0.009713161345735164
1.2032791437981267	0.24449433988831534	0.4116010730239877	0.34729643985607245	0.5423641341064375	-0.4173472208285947	1.4183774859569582	0.39854398729004104	0.5153961434114585	-0.25296663595682956	0.4168778077981615	1.035535860801003	0.008861999173347975	-0.4678483419354603	0.2107545276051305	-0.5247645050401674	0.32832137898312885	-0.0882085313664734	0.8824816579084347	0.9553503524738222	0.17522262806202082	1.1423212515566312	1.125571042210502	0.15208347957001536	0.3960578056864225	0.9206300824073252	-0.6521093961165313	-1.0043169542142034	-0.5738288916462633	-0.12119374551076975	1.3352234889881378	2.4577722144673393	0.5356328501883526	0.06829145228093408	-0.41139014050709727	-0.6183794888630937	-1.0031414344934726	1.0691952627067447	-0.5541349539576479	1.374797580560275	0.2872046078373981	-0.8517006706381836	-0.23154025156812424	1.723310621201113	1.2167514593354007	1.6048677035450551	0.9407276804211971	0.9179580572450827	-0.3226655018742475	-0.05888582043803749
1.2791340896501395	0.24187995596281459	0.35339212819628363	0.2651077579932462	0.5411826897591722	-0.34052069897197934	1.3980574116580016	0.4000637323531825	0.5004903717594144	-0.21957717114080602	0.3780620156638893	1.031853807189955	-0.014567196249782772	-0.5223217364942121	0.15789311383789395	-0.5613240546146743	0.30511362455863067	-0.13624445216301448	0.8606611589110006	0.9181002650295638	0.18230476915549748	1.1086726556607451	1.1051220545598848	0.16804021941778932	0.34641278749483867	0.8575667040730162	-0.6756484382984553	-0.9434166573116824	-0.558066017417008	-0.18432241819834472	1.2878170551746801	2.415523139575781	0.5295670283832503	0.06813109440852341	-0.37066719133665327	-0.600055820165399	-1.0495371660857724	1.0414896632783117	-0.5965899788883972	1.310537527121514	0.2730692464325212	-0.8440363042610958	-0.3059702169168843	1.6749068374284577	1.1541200897571144	1.5394428103599884	0.8921116704830085	0.9013496199431277	-0.3510374440210834	-0.09037269818088509
1.338932506278566	0.2369893904668175	0.2818654892107547	0.18892600309753976	0.5248109133719263	-0.2868893492765846	1.365498039176706	0.38714291459364775	0.5107569160079196	-0.20365465801975047	0.3249302590104793	1.0533454013889911	-0.03251741375625221	-0.5639586043909659	0.07689279324884647	-0.5629966432681474	0.27736497553576145	-0.19573522145737585	0.8268354627362206	0.8787290463380423	0.1888728958826799	1.1119312611738095	1.1214824077386616	0.19123408890318477	0.2804364221725384	0.809048402039249	-0.7003270432778234	-0.859020037243803	-0.532197030216886	-0.2710127677123228	1.2518590282199777	2.426930406968363	0.5446242260205797	0.06893026040740782	-0.3181374404302327	-0.5680949084671787	-1.0935552277481029	1.0333287438845216	-0.635096173673831	1.237849026372459	0.24842476320061904	-0.8424386415259943	-0.3900342517189909	1.6010853577643587	1.1313393130788172	1.4518492685956674	0.8628632107273541	0.8842834285308095	-0.38931266708044504	-0.09359975026675743
1.3975121589717467	0.22608072409852392	0.2291313148961626	0.10915274017857479	0.509495064535179	-0.24422014599181532	1.2907947054964075	0.34943956415457633	0.5151889395808307	-0.17739528140088184	0.2706695291593034	1.0756163578293116	-0.02183675987156195	-0.5833328446107908	0.03559972058203227	-0.5501941600716833	0.25876780083107764	-0.2303443977878691	0.7877098732790014	0.825320837716844	0.20841135631602753	1.1114348201514512	1.1311217378654104	0.20280514394010019	0.21409444762071533	0.7497942850223013	-0.7428053020447078	-0.7974991996264437	-0.5389552912389657	-0.35688326813460425	1.2061474475009226	2.489808611110194	0.4915253254221888	0.07490980937852054	-0.2520857605091817	-0.5649625723912355	-1.0843740378687048	0.9846384883596224	-0.6718199209331621	1.1910185894360819	0.2274432828332355	-0.8528407503569202	-0.4480252424250078	1.5149622012931765	1.1335975937740634	1.3570187277174757	0.8348993194124855	0.8313400307383235	-0.4296619717731964	-0.0938696177027976
1.4379514996146399	0.23966683088760982	0.1804963332328458	0.05413365616538699	0.47712152967829413	-0.2048048119464982	1.1935313639839713	0.33382408650886297	0.5101441530781983	-0.18398641439314214	0.21356442532968636	1.099831018957738	-0.01125403073380593	-0.6134800267359977	0.0003999410224322236	-0.5177755877572012	0.24047255290559186	-0.27974519596817615	0.7196666351003894	0.779111446274625	0.22064394251101732	1.0803032587276218	1.122604758981613	0.18831911973127008	0.1265170275311871	0.6990369519441342	-0.7605728301539433	-0.7199736839606127	-0.5108438180995378	-0.44431987717457233	1.152039422554461	2.516353446542529	0.42716377019935053	0.10567104168531527	-0.2027005573198684	-0.5610652699214242	-1.0545774701320763	0.9244913049301514	-0.7382388848762196	1.1480693855588255	0.21920643019826852	-0.8478270245817943	-0.49253617313848	1.41477886948848	1.099870352560116	1.3031177076621419	0.7938223344157616	0.8021963523785356	-0.4550064811063919	-0.11070848040528132
1.4689837232463923	0.25913757893245604	0.1135237057553585	-0.01666859217025666	0.4769138903676569	-0.2025609078031791	1.0946812341836767	0.34328750083154425	0.5537244277965085	-0.1772658929430837	0.18107732201067134	1.1525129374695768	0.009096705384050108	-0.6538446216701284	-0.0069036800134802175	-0.4871244484702898	0.21236298040046703	-0.3316919891754554	0.6267788583944811	0.7061062780435778	0.26691867043352113	1.056398004671639	1.0796627087482673	0.18571549855332545	0.07577188834513426	0.6473801238406555	-0.7866471737125139	-0.6360046245174562	-0.43834968134165414	-0.5054214075838647	1.0671095416644047	2.542712253478572	0.4126158051746658	0.14444503179269846	-0.1275491926884513	-0.5854916652539384	-1.0095627188275376	0.8512489748687784	-0.804233048481669	1.1172038453696596	0.19594708000220556	-0.8185965976329508	-0.5214152120807938	1.3037590759851896	1.0960469594063378	1.2438363156399483	0.7539993437619433	0.7581628529759301	-0.4933410433661708	-0.1440168822189229
1.4926243794652865	0.2624963790497096	0.07056682538817809	-0.06751039290733357	0.47171590852384204	-0.19219222156408855	1.026880514120035	0.31965308205908266	0.579865661253801	-0.15105438351882938	0.13207181224409692	1.2235140747335456	0.03992368878006562	-0.6694824745216913	-0.03882769144028626	-0.44779319380678856	0.1748706597683108	-0.3810101882804603	0.5366820757463834	0.6246491053615196	0.3115733306730027	1.017127557585602	1.0920487948530169	0.17214244398436113	0.04518235628468207	0.6261714287914892	-0.8140729159614691	-0.5643808733190406	-0.365723997155291	-0.5866229911552358	0.9817963516919093	2.534015850573484	0.4091803851610005	0.17721520148763611	-0.09106062159645799	-0.5863769421518571	-1.0136070182416959	0.7500208469377528	-0.8699561373554205	1.093123742877774	0.18984920470425065	-0.7465658718009625	-0.5479014558743964	1.2122136019285588	1.0779105195925482	1.1836407525423216	0.7185753725643153	0.7156383114613026	-0.5109493515939916	-0.17066831958976036
1.5120752375533533	0.2824093320395819	0.031191037617477057	-0.1066547930076887	0.47758346881881214	-0.16535116327958044	1.0099829947082966	0.2998491566983571	0.6094663138263605	-0.14686232818157824	0.05896445347078503	1.234077773226846	0.08787860445051199	-0.6585529009693522	-0.038728552993289186	-0.40972109560463055	0.1287402834159243	-0.35811883450312865	0.42388831130060345	0.5746110459598675	0.3669152829842516	1.012205384093267	1.0981470971161014	0.16980089389774441	0.01067927904718612	0.6126053340059185	-0.8207813752107654	-0.5119821162675566	-0.2968727512667301	-0.632085839633698	0.9106586143623708	2.5165640880398676	0.4089042341422031	0.19826165503369989	-0.06273792292805987	-0.6001521633013197	-1.0083454559449223	0.6592414895858523	-0.9565386891636715	1.0608424715005276	0.15916420498677605	-0.6730421844325332	-0.5824617854760704	1.1034498069791023	1.0682758101377687	1.1396518133963462	0.6676558096992753	0.6793755666319485	-0.544410731069183	-0.18521033459512645
1.5148912294721437	0.2803693248697583	0.022880400712884254	-0.16249316438389175	0.499653894421364	-0.16221852650043284	0.9859369584401764	0.29101355750376157	0.6144782869109751	-0.1574845977851664	-0.03193193009700676	1.263166046237441	0.158390470307395	-0.6784232830885287	-0.01732521947234001	-0.3619199948462339	0.07525724727121719	-0.3769457460092947	0.35141758129370615	0.5128436154419462	0.38216610059120854	0.9898837867096955	1.1306710527808055	0.16049145395907602	-0.03056686815654889	0.5820768550993376	-0.8249913600804692	-0.4463521643227427	-0.25363747531281844	-0.6695447635931286	0.8292741680338931	2.5296736592723588	0.38864830356383956	0.23030734993146376	-0.041378553031788765	-0.6040655826420391	-1.0002198665731834	0.567153498532047	-1.036243987585298	1.0218001195635025	0.10918066589101993	-0.6339364358802073	-0.5988136175381455	0.995031822026949	1.0710896125290525	1.0894439087177805	0.6309007244193129	0.6392271533237861	-0.5831962450923082	-0.19065203026934252
1.5329993629366818	0.28773453202172494	0.01472812680307839	-0.20391717533840864	0.49614595658457805	-0.15281520214037228	0.9515468932279516	0.29377144139975264	0.5973279299904942	-0.21202771404066154	-0.09117788959606185	1.2695201989614646	0.2515905413209369	-0.6982600701634818	-0.010371468511832993	-0.30981147538647236	0.008275117429028488	-0.38692915175983866	0.2415250499549511	0.4471882451570356	0.41012171763686267	0.9484504069179845	1.1325682916047066	0.14188208137134287	-0.06581120059487978	0.5370694089098984	-0.8309140999070171	-0.40210880257875203	-0.17410461626037996	-0.7248058880838386	0.7497419081216965	2.528070952227387	0.38100728087857705	0.23506737201484232	-0.037994858167377556	-0.5965709013684222	-0.9392847963857761	0.49156712567083777	-1.1040435671994928	0.9864382188764613	0.07559224444569676	-0.598858253095121	-0.6010932133683871	0.882925617796991	1.0254770586613726	1.0375532164785148	0.6016025247133758	0.6150034580738559	-0.633883851128212	-0.18346501156989986
1.5446432573231297	0.26808927401466015	0.0009130066517557156	-0.27182883401946223	0.48198402238874216	-0.1537605737820455	0.9404143646291632	0.2901282744990742	0.5929062297401055	-0.27731393869934656	-0.1470551099472744	1.2956226486298923	0.3012819921644424	-0.727694960841796	-0.025099086190780905	-0.23204871509871805	-0.041515890731019446	-0.40095680040424336	0.1884101434545487	0.385436694459533	0.4198565065800257	0.9040820697643074	1.1046156395992268	0.17412906275461054	-0.06704002189290661	0.49040697507912145	-0.8451733841104337	-0.35393170190227846	-0.0799885316122004	-0.7730394559534417	0.6793075088733955	2.527951893989761	0.40337107978390974	0.22428968328025484	-0.034589289351380656	-0.6100104846313867	-0.9243139014507442	0.4243321075473463	-1.1945988503659613	0.9549951841231493	0.03645273848033344	-0.5534562934869949	-0.5990613409109741	0.7943943520484478	0.9974218420299723	1.0012736358820464	0.5776205674000335	0.599562119038018	-0.6879723825027027	-0.16145269817972455
1.558244194788316	0.2692920877773389	0.024943594391195072	-0.34984581854302915	0.43685816762239177	-0.1544060918633643	0.9321870100912004	0.27379658181526473	0.606885114505676	-0.36264067108291853	-0.20469805195497895	1.3136870282999515	0.30898225640480687	-0.7424880335507897	-0.03278556672524002	-0.18364527140213557	-0.08435683899662891	-0.42810967686373935	0.12498773333602045	0.32442316714546104	0.4324705985227646	0.8791006787381624	1.104869089383365	0.2174330174494906	-0.07914955995946134	0.4445007621377683	-0.8596511413627056	-0.29824889398683624	0.054065048093138425	-0.801918437655804	0.6181821311347278	2.547408757515711	0.3975440399377212	0.22033909883560762	-0.021280057324548247	-0.6469933178142544	-0.8809205689662113	0.3395034485014422	-1.2691799619238888	0.9328464161165329	0.0032763403254599073	-0.5177855794739383	-0.597849579694047	0.6835300107764788	0.95742757027079	0.9569661511094768	0.5511803613511626	0.5788228294398727	-0.7121892176935167	-0.14835790814197924
1.5651150541772356	0.26402202121809104	0.07349534997420543	-0.4128197255025121	0.38424609914848656	-0.15016732861713147	0.943773368033001	0.25252190386373874	0.610097879950676	-0.4239929093864678	-0.2483297683388165	1.323037890695862	0.3292894823892795	-0.755768250700376	-0.02094377028512672	-0.1602703652405052	-0.1079358686786692	-0.44511263919220695	0.0581642624789203	0.2516431358892311	0.44126340982238865	0.832939169140681	1.0923167828656912	0.276477607791563	-0.09057414267365096	0.3885234384468096	-0.8665510180322323	-0.26978075882559766	0.16507624655735034	-0.7990407570410418	0.5625244027586173	2.52110032137251	0.3897389734133109	0.20520975821728485	-1.922091921524871e-05	-0.6776853799917978	-0.8447156635857151	0.2536578858198354	-1.308935840370268	0.8878879678290523	-0.04017631601224737	-0.4535928867935676	-0.597179556553846	0.5727894134712196	0.8859666960810536	0.9304691627100125	0.5300883407822241	0.5606407895854992	-0.7338492466375491	-0.13898609892527397
1.5939474326741432	0.2846863997431751	0.11969644747621681	-0.4865277582384701	0.35721052769314904	-0.18083151979615883	0.960975422053003	0.22644295919131557	0.6250191365865035	-0.5055495692440167	-0.2927760877177358	1.3560798807273233	0.32199958888822144	-0.7705865714957453	-0.036767797022996714	-0.11057562350685382	-0.13399997667554703	-0.46214562762207373	0.0048655428876043915	0.19934745278978547	0.4551875862358624	0.8051932668117253	1.0769329140368924	0.3274501269898388	-0.09563009907488709	0.35258242709618925	-0.8700995918785039	-0.22912089903245367	0.3064312631277312	-0.8240981535260022	0.5021637698495848	2.4628098661469093	0.41470910590202015	0.1853207964849131	0.028037445380353347	-0.7027861772757602	-0.8286083369555464	0.17867700239840384	-1.351973180461216	0.8540375811275658	-0.0886829821521967	-0.38116399811266	-0.5957497545215391	0.48414768564846	0.8072877140731913	0.9040307242525694	0.48067284100096047	0.5414419066310057	-0.7471635178808863	-0.1449475192608812
1.6413925633666537	0.27315805344789706	0.18558364739138064	-0.5501919772690249	0.32088592004821515	-0.19962650754448838	0.9873106955051215	0.2090554089618457	0.6436295062637212	-0.5497431336554583	-0.3141042933362128	1.408553474474984	0.3094886051329463	-0.8067332111313121	-0.06114618489395671	-0.06783583827722847	-0.1627383564087642	-0.4685204419135979	-0.020190566764579476	0.1275668600112431	0.46299572415013257	0.7604811344389778	1.0706470686256984	0.37897923188410976	-0.09488429597542973	0.31721386594647955	-0.899329810891734	-0.21821504729472735	0.3782900045733985	-0.846168378169285	0.46163707115215996	2.4042389371884383	0.4202055245743265	0.1595763473982507	0.061701376304273484	-0.7332452444259704	-0.8106946387882606	0.09663861678233063	-1.3595696854692776	0.8185960808763015	-0.13598434461933515	-0.2968452890390191	-0.6393361012250374	0.3926913805687147	0.7489870007965951	0.8291229257587627	0.4626792999037573	0.5214014782700556	-0.7787141707426756	-0.12456793089957303
1.6766266520988893	0.2748828731936018	0.2777454231542781	-0.6083932498077991	0.2728957626475343	-0.20158263556252293	1.0125364318090906	0.1588868610722432	0.6155828824208698	-0.6108999278617695	-0.3642893568970198	1.4227611244253136	0.3245720401929354	-0.8084753630953582	-0.11335546318395215	-0.030276886401337477	-0.17877312587882638	-0.47211702293205793	-0.0375347014919331	0.061954902559968675	0.44875935147768276	0.7239179440930215	1.0402108025787125	0.42851639320638524	-0.08753405540568622	0.2815583605263343	-0.9375658208365527	-0.21225084159676239	0.419265554934646	-0.8782934455444569	0.4316405186864031	2.389413324627081	0.39692523364101173	0.14125372542990508	0.08171439038119019	-0.7634403389623708	-0.7748180587311395	0.04783441656411192	-1.3503473150274439	0.7682645248577186	-0.1540339055957655	-0.20415060339022154	-0.6644728641096991	0.2876903878318314	0.6412056465022645	0.8011486685805934	0.44259348658594944	0.5006173450758564	-0.7858536226664856	-0.13619597249386334
1.6911220079816007	0.2969823274051115	0.37243390914157704	-0.6798921941423445	0.21578562011847918	-0.233475393412447	1.042664447539119	0.12329858945974737	0.5808128260952293	-0.6476841515459266	-0.421263951100324	1.3993891641838128	0.2816328800019014	-0.8088728610612833	-0.160485992002367	0.009110660369283576	-0.21675231659256147	-0.4715678182410173	-0.05103986961726501	0.009362417434646992	0.4516842158207677	0.7109922141725082	1.0012207274689724	0.4799411877529434	-0.10406833290943747	0.21267808868865012	-0.9659742308917485	-0.21238578388365928	0.4277830148341682	-0.8606303647124104	0.42132482908224833	2.390602189817226	0.36810735473212886	0.12084899770203246	0.12328029638645835	-0.8138332982812468	-0.695804134450168	0.03271024200766361	-1.3515849314906556	0.6997924421005224	-0.20697566694838948	-0.12435623893352785	-0.6682403549775402	0.20092115443450984	0.5679464284844754	0.7508484982446	0.4088711692837711	0.4954818797511972	-0.7843574115417873	-0.11562763917227854
1.708860087710025	0.30014056402061373	0.4778043851593349	-0.7270842335147127	0.15417521048986949	-0.2657671230829541	1.0443767500066534	0.050370682321273307	0.5349816983769509	-0.7058730163168587	-0.4665987315339912	1.4268593327315489	0.24329084744625046	-0.7768322849839155	-0.21742844416965693	0.01597584980378617	-0.24452549427321363	-0.5156772530540923	-0.0534209598722732	-0.0807520977110561	0.44927837947187343	0.6845687483139808	0.9748861802995095	0.5661642992651927	-0.136450102950187	0.1373424387770204	-1.0106220099982095	-0.19451012246388905	0.4601884102672078	-0.8827248530017469	0.378595989915346	2.422129154577928	0.3376414369450091	0.0804995820362402	0.17737530376217597	-0.8476484411518628	-0.6337766787146993	0.010526043702712054	-1.3235558042331463	0.6264174431111592	-0.22428116565254105	-0.06691656476088623	-0.6744754127697609	0.14101933849918202	0.47379822371417646	0.7094092252212023	0.40983813217045845	0.47646353594964597	-0.77698408207288	-0.12074808984247136
1.7075546609927053	0.31675332125960787	0.5734794870828214	-0.7657658487218179	0.09316998779585817	-0.30529852544392505	1.0642893772952269	-0.01651975154162133	0.5311528517914188	-0.7554844501164937	-0.5084667823831446	1.4196095319715085	0.21965100034115456	-0.7379153777054408	-0.2990498127974486	0.02847357298179549	-0.259242773103938	-0.5352428066546691	-0.042947219184307384	-0.15126143451478016	0.44408360293244425	0.6474847511101117	0.9243018679325941	0.649762157592406	-0.18914006995653937	0.08650193232511791	-1.0484155428820565	-0.2149630733932218	0.5462062945122033	-0.89130979430147	0.3614147145123593	2.404332810029643	0.3217602198685607	0.038835230110431884	0.2002125954554818	-0.8780898188686705	-0.5373007519022314	-0.014724786115107986	-1.3081890732061723	0.5574256865621743	-0.23456634963311238	0.01364423633351638	-0.6765588456116446	0.10270690826617705	0.4113744207320901	0.6648126112180301	0.38809903591802614	0.4672560391495937	-0.7641933670039803	-0.09356286658110961
1.7101391864935505	0.3301304324846009	0.642527651823048	-0.8015352956007777	0.021514968189528926	-0.36612209183922495	1.107466972620696	-0.07399153718664657	0.5104741307088247	-0.7905037411755492	-0.5826862866204816	1.418710420103309	0.1591929334580238	-0.6951081451785371	-0.34958794231065443	0.03335150726109013	-0.2789564246456531	-0.5664311911421646	-0.029167460045965366	-0.22042141393613854	0.4100800739735272	0.6109901353595258	0.9044712396023599	0.7559062339061893	-0.24634651849299885	0.04261860343541122	-1.0897959054414048	-0.23281354017759587	0.6120594886243581	-0.9075383937474738	0.344961033929772	2.370169392179964	0.27388665391484995	0.0026655187360873217	0.21143719558428914	-0.9502432016928714	-0.47934007076110036	-0.038326741266685796	-1.2922341391592354	0.4607173178639751	-0.24631914157582338	0.10372489995342234	-0.6380735355148537	0.06722292014354239	0.3583200148686097	0.6377183228979544	0.37286035793877126	0.45522572533563477	-0.7356915151719401	-0.10895883084801314
1.7081174205775667	0.34983010642271073	0.7020853260361295	-0.8097306629527354	-0.01696101601620158	-0.39475852331635525	1.1636667281515982	-0.15138553759060475	0.47834868839936356	-0.8071848322499419	-0.6453390235208188	1.42019392994418	0.11002808337556505	-0.6471788187044025	-0.4017510724469007	0.02071465677796038	-0.2917068030513033	-0.5644658463233337	-0.09135058070919648	-0.2835805202288765	0.3892323046150098	0.5700324755735878	0.9011923844599543	0.804432132626643	-0.3027236289644899	0.0034685828053001634	-1.1435748439800635	-0.2770656862407971	0.605731141457916	-0.8957455911620663	0.3207002152986577	2.3489306618572305	0.22664899535304928	-0.047303492396605765	0.21285034148049417	-0.9884388784357897	-0.41215154370515555	-0.06841077791164268	-1.267070242667947	0.3792818618308992	-0.26530630603118477	0.18605917827435034	-0.5926952349963447	0.04457939691033781	0.2896615529560145	0.5845277653758113	0.34485448428054455	0.4334288257318664	-0.7215405328629124	-0.11981572218769623
1.7008783357812693	0.38239923543979104	0.7508900175591379	-0.8218157375818305	-0.06811788287643483	-0.4231917207136898	1.2148123469618808	-0.19541152589368158	0.4443949119331713	-0.8323633033558322	-0.6985574078324899	1.4319071258892293	0.07351997359994403	-0.5567787680262973	-0.46147782992522196	0.033702264482049105	-0.31949702749686887	-0.5541980115031756	-0.11929578314145764	-0.3551059049581632	0.3565223739082205	0.5365027488504033	0.9009873954376018	0.8347384846169013	-0.357687493007592	-0.040956686181659124	-1.1858060530545722	-0.3335350219967239	0.6044149699812584	-0.8800766406376033	0.28575548128191003	2.3999797432164267	0.19712680467145294	-0.10255339756868379	0.20680338223079806	-1.0549393632845696	-0.3454102871199898	-0.08213003550033203	-1.2474403513981707	0.3192848670108074	-0.28293031058034906	0.25669937673405535	-0.5562323948077124	0.03849421673099784	0.20486574513395955	0.5139031282092725	0.32165741425606603	0.4521070570646487	-0.7127860283506677	-0.13440424741250032
1.6731619691446586	0.38809755877985014	0.8274516901411874	-0.8058633991718764	-0.09692540621428167	-0.4557587326111331	1.2324683840784831	-0.20935681423259717	0.4215541921623195	-0.8625408739675633	-0.7675689719651059	1.4370405251851586	0.055575546665863985	-0.4777702692486631	-0.518788421230952	0.04763451461561467	-0.3634779755360348	-0.5427324082017637	-0.1333574540929791	-0.4007522272576655	0.32916214005948274	0.4879049990855918	0.9377545754042416	0.8370946194434353	-0.3983390155350578	-0.07784714756097047	-1.2138701606466997	-0.3933640632841163	0.6119111769006086	-0.8580987336808009	0.2502407487850577	2.4993584555167287	0.16499131329362107	-0.1450431363281519	0.20342238636225515	-1.1173435691417213	-0.293393294446639	-0.106625137690146	-1.258478631064171	0.2546681789979487	-0.27480782596411374	0.33108113666107203	-0.5049182833815405	0.032961166625558376	0.14221141984175825	0.4584485886826243	0.2958113496316723	0.4694050374539696	-0.6895578051666622	-0.1442552200527151
1.6224744802721827	0.39591665618214616	0.9075173826710013	-0.7911314882150768	-0.13521544825082338	-0.45859509741411947	1.2504011776549686	-0.23508938892694733	0.3890804114557462	-0.861571005098293	-0.8011546395225226	1.4210054563414545	0.04379667210372938	-0.41433636496476633	-0.5544814154402773	0.0772725698943654	-0.3929467655925884	-0.539921965110836	-0.15082915376327988	-0.46527198452346374	0.28903267068626654	0.4328780437486155	0.9635226162684324	0.8367636182538327	-0.4661069915412934	-0.12306813716576617	-1.2404639538383067	-0.45582987550534915	0.5826315397790957	-0.802348129757514	0.24932555205412385	2.6118232708392197	0.1288852009597289	-0.18941418905691762	0.19649885770829983	-1.1792338975742862	-0.24644119768086653	-0.14151647984537752	-1.279432416346172	0.17783035210200046	-0.2639262297039672	0.41735027096991306	-0.4769697280879483	0.02404865616847695	0.08926877638859648	0.39439331158093033	0.2896878597890774	0.47540883786584465	-0.6815218451798272	-0.16062249076276042
1.549598393862739	0.40105303929193026	0.9605914383434928	-0.7948092291384784	-0.16867971940556234	-0.5127267027993725	1.2809038396297647	-0.27317729484570963	0.3689709478722435	-0.8975193227103947	-0.861209628844391	1.3984692693225123	0.03907876282915733	-0.34559318128922545	-0.6034254866174795	0.12882710777099807	-0.42011348493886674	-0.5343272835265643	-0.20227839520520224	-0.5085666706274596	0.2551380784609879	0.39620965892357335	0.988616083328569	0.8546808115876017	-0.5235754931328855	-0.16040415620984153	-1.2341365318664121	-0.49695745860586593	0.5615699059753959	-0.7520703801898494	0.23837378730266257	2.739150904422326	0.11869358159396645	-0.24459789163330461	0.1886995653204933	-1.2631759098745623	-0.20345983024844633	-0.18078361473711024	-1.2958980202102421	0.1188883285428741	-0.2606492153241926	0.4586505089191002	-0.40877144053004316	0.004294653721391628	0.028298663458130435	0.3646360457466179	0.26571913604048947	0.45617326469639863	-0.679933141637961	-0.15945108221273543
1.4696287576243627	0.3883643553647428	0.9960736042419276	-0.7991682548600042	-0.19939470610590831	-0.5607098942222124	1.2932671657070884	-0.28752338882195216	0.32970692803855783	-0.9129604410642213	-0.8988447741933644	1.375579276587685	-0.004610057917658417	-0.29684552884383203	-0.6533625939881617	0.18559998774833425	-0.4470600901950224	-0.5217518063316294	-0.2490654460660846	-0.5391756889666502	0.2216491004832256	0.37047641778015367	1.0469919169753528	0.865058778233353	-0.5976456543124238	-0.19139209825137593	-1.211870256513829	-0.539609091793316	0.5251053137349551	-0.6874805543947533	0.1950122492860717	2.804513304483862	0.12530410494990799	-0.3133671730497479	0.1687958807179865	-1.322515939819286	-0.185168212029198	-0.2382057791745446	-1.3465003856629902	0.046213597256686036	-0.27077954898926687	0.4770088946485048	-0.3630212784067252	-0.031636892108909874	0.014548870829708932	0.29591691220043154	0.22768377182004093	0.4210182149279998	-0.6932914812845469	-0.13571843151986912
1.409362288839586	0.35412579758603	1.0041711634957236	-0.799425108206295	-0.21004212333174452	-0.5748958828699268	1.2797060991728275	-0.31531400097321566	0.30279365753262766	-0.9643923530390222	-0.9108682170055211	1.3559838830925244	-0.008974424902803289	-0.2734190557711775	-0.6842348079064103	0.2359704086874288	-0.45231201709835755	-0.5363199248012129	-0.30661687948231364	-0.5781973118742244	0.1728392786176211	0.3378332277820485	1.081810974318217	0.8834990523872671	-0.6771278671279006	-0.20744916115989204	-1.2158221297646326	-0.5620184354572306	0.5102508678279881	-0.6118020594612867	0.14487363921899551	2.869998197155264	0.11535380103864526	-0.3713920589828514	0.14973653870340606	-1.3552196457275367	-0.19572497061685637	-0.3254409923450921	-1.3400674616537847	0.00594093558373317	-0.2464476630001422	0.49139084220454576	-0.32385294377938867	-0.03811099134204665	-0.017341529396203967	0.250477348742122	0.21485360262603254	0.3653236333984208	-0.7085237886320652	-0.11189654610366295
1.3477801546965695	0.35391708717895426	0.9974485525966956	-0.8231872845765895	-0.22427208856463893	-0.6091359972567354	1.237003602436824	-0.326006888957225	0.2651175859169378	-0.9809917594809662	-0.9058940254852408	1.2971388174599225	-0.025824451619816113	-0.29300550318162244	-0.7132831186547801	0.30782944583162564	-0.45109538893944634	-0.5513144139106589	-0.34728050804839783	-0.6156657663928324	0.11379045351833823	0.3037673663391092	1.1033789209584608	0.8607692546648327	-0.7207116864984993	-0.1963088540281649	-1.2123606685897395	-0.5887069459697966	0.48930039809791415	-0.5444937481743934	0.09394951660291759	2.9283716497099785	0.08311627312611511	-0.4096148868873211	0.13429304548139578	-1.3871006693564136	-0.17424504155864143	-0.4038628472482501	-1.3650698792188796	-0.040920715792370464	-0.22991381334716454	0.5276538488103606	-0.26276279909377764	-0.07162559333301219	-0.042050059586493674	0.20591020770493387	0.18536953978477314	0.3343949469619626	-0.7286291915647578	-0.08610771105844386
1.307577399792081	0.35121517844634925	0.9736930542001623	-0.8103291561868113	-0.24962774134562365	-0.6376307895729262	1.2048808388965915	-0.3266033597579277	0.22195983004186512	-1.0077369418372157	-0.8854669964116375	1.259844726006645	-0.04191894936228615	-0.2977389880620249	-0.7291666925277	0.381545258708113	-0.4703222966407443	-0.5739857582541046	-0.4093134302948255	-0.6424389247305226	0.06790922879846342	0.2580710985060599	1.1173748735697242	0.828955812883164	-0.7303694367350437	-0.2143035793456604	-1.2172080969754049	-0.6074681965701882	0.4488853266140662	-0.5045741978782249	0.049122590272280026	2.992724916728556	0.0585673342784616	-0.46470372182658404	0.14000041465398214	-1.43549590591196	-0.16870474866708132	-0.4672893695018871	-1.3632364813023454	-0.0922799345515406	-0.2139863523246201	0.5634784825342666	-0.25324459233852237	-0.10483020436706267	-0.094339721012107	0.17738670115760694	0.17859714893940826	0.28948845339722684	-0.7658379832453367	-0.10111969560673359
1.2551749385654791	0.3575561230553704	0.951412438405472	-0.8053821108628052	-0.23111723339829626	-0.6400665000436854	1.2017304278615915	-0.33184510156807806	0.20899299957357784	-1.0136568994328583	-0.8601004052376714	1.2492127405360132	-0.04674159194719158	-0.29970740368498106	-0.7447689728821041	0.4188218804483966	-0.4771516910244714	-0.5873986907135084	-0.4630440160894513	-0.6630154613163806	0.043782053266642675	0.2425300417343892	1.0983588706451033	0.7776495041700475	-0.7106211017723275	-0.22210202192330653	-1.2126169365542188	-0.6215171128767351	0.3761230245129413	-0.4519452522368038	0.023823976122346317	3.0463589355931417	0.06569025711653036	-0.5122757041820523	0.13210528777110495	-1.4566418979891353	-0.15552997073701835	-0.537613818627346	-1.3654208189790553	-0.12001223620824449	-0.1758702291053939	0.5947913715803457	-0.2757486414320713	-0.14768011370962258	-0.11933294921670837	0.1399341191429747	0.20829235558796882	0.23525973331266528	-0.7917112262181049	-0.09203776403675652
1.2063757476112777	0.3922352790879574	0.9319869833939028	-0.8186566907946279	-0.2335534724290793	-0.6762508286835275	1.1772830947266404	-0.35312238523001194	0.20770848329972197	-1.0309179513976345	-0.8045959381267854	1.2197518581491096	-0.021544038952045135	-0.3074475998616233	-0.7556718495971042	0.4812477402046037	-0.49144530451540874	-0.5873408222271758	-0.493921321002784	-0.6950851938226054	0.008477339026507099	0.24552556293886552	1.0843624334262225	0.758408710834757	-0.6999377219842756	-0.20620882052929143	-1.190188419612613	-0.6627896214694085	0.3484876129924254	-0.4208630948943995	-0.006090342830695481	3.092417874088746	0.07314190100679205	-0.534886535301806	0.1184932042377828	-1.508063952624611	-0.09641045122157763	-0.6182273153030253	-1.3551019075257749	-0.14365275819832446	-0.1462560822139666	0.6193491421288415	-0.3134848203170595	-0.17446620512219835	-0.15029181139779482	0.1106513414731072	0.21649168977768088	0.18009570393899055	-0.7973990259171622	-0.0812690257874032
1.1448378590236663	0.3798394115569459	0.8932776652480774	-0.8123635344383109	-0.22346840778117527	-0.7049297394150417	1.1629742732387327	-0.36096083590327005	0.2074717842618873	-1.0318889093953376	-0.7758123971594363	1.2155843731992042	0.004630366239480403	-0.37834616038962426	-0.7605559459559608	0.5322208942424199	-0.48341691365506795	-0.5777526691568633	-0.5392531798100484	-0.7105350552046976	-0.02345265135684003	0.2515122394139258	1.060291003832141	0.7649230481056749	-0.6947729819389679	-0.18120960718899706	-1.1782797947956078	-0.6888314997207479	0.29800860864546874	-0.3941441873301702	-0.016504261761396292	3.1153051030863077	0.07031451993359865	-0.55875274167361	0.11289903175756681	-1.528808808640091	-0.011729205782893914	-0.682392420728498	-1.3436025093376838	-0.19094598074723512	-0.12429171440984361	0.6506621385607658	-0.3514289614678997	-0.20932390693949848	-0.1293807792630729	0.10269810968683102	0.2278955544890892	0.09370934993236242	-0.8025512293828585	-0.06453886720244267
1.1394943854605866	0.40561653275521337	0.793686814278878	-0.8377157078338024	-0.21612360344324202	-0.714112921286209	1.1769197237450535	-0.38726571935635656	0.1944955890653118	-1.0370464770881287	-0.7509674116229713	1.2180921877000501	0.037085626255236745	-0.4249507699277829	-0.7534520333077491	0.5707672653315978	-0.4902979827544545	-0.5530712138070466	-0.5751067986383445	-0.7055032315702199	-0.05570496709427379	0.25578693019340426	1.0057038325417458	0.7554503877026822	-0.6760299416706983	-0.15073778340105476	-1.157862704827002	-0.6924633776250997	0.23843396318635923	-0.3772909940828734	-0.0008380261080055129	3.116995386623379	0.04788865038642593	-0.5775326094434947	0.09736409494421175	-1.566326170971862	0.04612975821392704	-0.7481140845177551	-1.3164367405267197	-0.25858986597095385	-0.11614710831996566	0.6716078669025146	-0.3945214592445681	-0.2493282519491938	-0.1287352334390772	0.07733681479561397	0.2309839947048043	0.005690689029390972	-0.8122096107445078	-0.051832924231857425
1.1194006869890327	0.411211252111834	0.7131527107855171	-0.8657366623089155	-0.20571798102812924	-0.7159551049513089	1.2011892152289314	-0.40700184375324955	0.17956573088968236	-1.0392906262235941	-0.7547939625238115	1.2276909615136644	0.058702294075265796	-0.49149042261440795	-0.7605819731142575	0.6075739552280954	-0.5109691314298115	-0.5093149951322447	-0.6310123331565499	-0.7154167840482147	-0.07942992432809816	0.2628954260237709	0.9439236303795322	0.7539437926141371	-0.6511163439157065	-0.12289844036066504	-1.1465887580443284	-0.6778612430131791	0.15732081102683243	-0.36380906375572863	-0.031848970821339154	3.0529266001052844	0.005441008590360813	-0.5912112089023804	0.06177267813541072	-1.618645135678404	0.14000024925035315	-0.7989645415201674	-1.292407277213674	-0.312941556562519	-0.09652405993598125	0.6610283327924928	-0.4340452286700759	-0.27687922411179977	-0.1361474173956307	0.07106982133956767	0.24576908084386656	-0.051529739534732076	-0.8192988358065396	-0.03831402589082099
1.0758518345321129	0.43432816495853055	0.6504046003247964	-0.8855527732891975	-0.18052442689099887	-0.70392722901159	1.2120867570928011	-0.41056692935713396	0.13397532093122005	-1.0503932014659783	-0.7624665433741953	1.2171762515041018	0.10267118211334965	-0.562760478554732	-0.7538709704518731	0.6016643854738245	-0.5363098986084269	-0.49912031481367647	-0.6532321818032097	-0.7034133700710736	-0.12203918106168206	0.2836996406303074	0.9075213599491366	0.7486158427592133	-0.6347392041505803	-0.08547269803398266	-1.1487804022369537	-0.6585547741928928	0.09517741285049186	-0.34482171823538	-0.07395285139477584	2.9818511218237993	-0.002305787535587883	-0.6082054834663249	0.023015592959748168	-1.6351049388901113	0.21783403819414388	-0.8236736592751649	-1.2688272732944754	-0.36805874151602036	-0.0852139143433113	0.7069869090293904	-0.4814369652749112	-0.26236716393822246	-0.157417547967667	0.05551154606957093	0.250715148487202	-0.10663494808761005	-0.8306738553285589	-0.051646775190805794
1.0269281709575826	0.4612677088077592	0.5837476181830832	-0.9002038876593967	-0.16852862331214452	-0.7073256151732347	1.2306771035174893	-0.4271889929335172	0.10823109296293107	-1.0578542757938134	-0.7707207902622495	1.20110802883807	0.1551582596282241	-0.6387496738718359	-0.7311587711819578	0.5652153330735411	-0.5755823416583892	-0.48490377469501744	-0.6878742082035152	-0.7114085235020967	-0.1527919911994163	0.31161566721475176	0.869852325205669	0.7476728041797597	-0.608237501106353	-0.05008220675158209	-1.1628663829248234	-0.6461778306805587	0.05781236562744098	-0.340797964417367	-0.06310951464310864	2.942059340269405	-0.017542863359473315	-0.6055138702008003	-0.023820122619343565	-1.649038695180149	0.2786758168610198	-0.8516866456146962	-1.2506687640092244	-0.4062769554424849	-0.05932372235011287	0.7692152163147409	-0.5509705991905917	-0.24686190668167168	-0.2054229196852722	0.021108505257401412	0.2630618818708488	-0.13053716716843003	-0.8364811879826961	-0.04133989423679956
0.9745867027776051	0.48434714037079674	0.5418953653438059	-0.8980702592799135	-0.18609756397558946	-0.7137959844021797	1.2535505124148467	-0.43151778856975537	0.08118642130889442	-1.0393238446407893	-0.7734749113150318	1.1800949383135244	0.21822513805965657	-0.6862140041289277	-0.7154678983848897	0.5717083464591789	-0.6243352056224483	-0.4664273496815429	-0.6996582562090855	-0.7068671137505853	-0.19494563449790608	0.3221248625369738	0.838387721793595	0.7232540459035846	-0.5747952865660174	-0.014166903451903657	-1.1467924818578175	-0.6460392421575193	0.017232997711839892	-0.3708572078976203	-0.07598185059883975	2.9028456780419463	-0.0691748066765859	-0.6271376342688229	-0.08814537170591183	-1.6829908878194348	0.3621653913930556	-0.8700153880655377	-1.2459100908160075	-0.4563434904446921	-0.03337763676684471	0.8399103008728884	-0.6048939118892844	-0.2675495660719448	-0.2528600579665493	-0.0261889864577435	0.27335303195134675	-0.12947315093480014	-0.8434145484543002	-0.07784338588086212
0.9119662241789858	0.5039132964344855	0.5008544946565009	-0.8863363006814765	-0.18055812045194514	-0.7237213425663092	1.288888724758152	-0.4439413420303088	0.09478555528167751	-1.0739445146934965	-0.8306356386503906	1.187954868371028	0.2735308530344434	-0.7248632349361095	-0.6914047894949138	0.5980485306713634	-0.6641215806510906	-0.44304629748685304	-0.7262498426900751	-0.6784366587626988	-0.2141482210311571	0.3265460328513096	0.8069982325622889	0.6976693629208263	-0.5595765540823086	0.000594574737081198	-1.1285338503022642	-0.6730196769159872	-0.005231601617450591	-0.39502585385176325	-0.05551042952884011	2.867590702215567	-0.036733332369439355	-0.6456308516243758	-0.1587337252993219	-1.7187736474075632	0.42142600928135066	-0.9024004744894715	-1.2507072391324328	-0.4833897875868477	-0.01323573138734888	0.8544344750144587	-0.6929854125766479	-0.27649573200321675	-0.2994238645927504	-0.053606425201785934	0.2898773279299712	-0.12903636266155336	-0.813452394215757	-0.09767783120503969
0.8519059323690815	0.5046149666694737	0.4621979869078038	-0.9044995728469832	-0.17244908213351756	-0.7383870136179354	1.3261981093613746	-0.4815137910537854	0.06470756517983664	-1.066256357087455	-0.8804121832731129	1.1903815302321452	0.2955775561859918	-0.7693579237409519	-0.6772209892676869	0.6271638983725702	-0.6960608471280729	-0.40620154142493936	-0.7427387249376707	-0.6702132361704228	-0.2307045129213217	0.3772226048695293	0.7808836972513318	0.671821003311079	-0.5678370016729921	0.040256298463310435	-1.0936929299731926	-0.6959179587618375	-0.060964422016069886	-0.3911358792922941	-0.032649298285164316	2.8170476183662823	-0.01700943586398819	-0.6255358897661216	-0.2210903993101847	-1.7419642075585036	0.4695299504686858	-0.931360889853084	-1.257210700867521	-0.49300811397915234	-0.004739784245502856	0.8622342072147704	-0.7404526153937964	-0.2720973822200011	-0.3339603797230627	-0.0942861216246857	0.27908558403791267	-0.1201206404280301	-0.7868776581267569	-0.09915804597947125
0.8094987249413338	0.4892571762652917	0.4563816563512777	-0.9033429846721299	-0.1618347472158253	-0.7549273899520614	1.3293413452288962	-0.5339496860109046	0.035309065383670665	-1.0778855259270235	-0.9070979389120462	1.1523164887014574	0.3078659651893073	-0.8204912759439263	-0.6713178295570545	0.6955252999365913	-0.7563356998706086	-0.37951761807638074	-0.7651397633885165	-0.6616844123715383	-0.2580859716504075	0.37925722817420715	0.7587138679497125	0.6573195533674614	-0.614994528416641	0.06388467368353849	-1.0708048821672231	-0.7129693634872944	-0.1217370522547109	-0.38170853834138807	-0.019782330052195072	2.802293555226577	-0.030152577586624485	-0.6265246630703188	-0.2889887966576818	-1.7509614438752337	0.5436416277000269	-0.9244297818645499	-1.2486056812662625	-0.5119501770601937	-0.015244838323904206	0.8766336347999891	-0.8049243715549567	-0.2534749068647166	-0.39709861212266917	-0.13648778843419834	0.24542943455950478	-0.10162877209183319	-0.78438066370121	-0.0942227167989709
0.7652115787142916	0.4594765731913927	0.46572555566581053	-0.9331509401953234	-0.1236143693345153	-0.7953531888494452	1.3488291001003532	-0.557494411493462	-0.003229741042818024	-1.068754273147727	-0.9887725079559125	1.1621166596148829	0.32199188988209887	-0.8835167052950526	-0.6509100848931866	0.7372834922729762	-0.8103155791486951	-0.369933286509883	-0.7641050902979467	-0.6391988576631435	-0.27465044985487214	0.3966981529651388	0.7357531590157542	0.6403171555768593	-0.6518894866815979	0.07665157944921586	-1.0266525851863293	-0.6915958844124762	-0.16225379332662113	-0.4055430592580267	0.01612290427559794	2.794543894268768	-0.06455187394470052	-0.6058576800727511	-0.327653604373127	-1.7696872528010363	0.5391295349135913	-0.9130321474022427	-1.2591612730229178	-0.5307644200277682	-0.016532221339016225	0.858572349907807	-0.8592178251304903	-0.26000959797120804	-0.43327151978066525	-0.15571813504383078	0.2515748282334171	-0.07837020421047045	-0.7849300025620298	-0.10829189593393702
0.7394032193797268	0.4471944618468785	0.5119835029019716	-0.9658960012647485	-0.08368901608001851	-0.8525769091368701	1.3833206426812015	-0.6187935119625381	-0.009064999098592283	-1.0525769039734325	-1.0412074016419586	1.1479174218284274	0.3439301949556797	-0.9032238674619046	-0.6462186896101814	0.788241472950137	-0.866758633900006	-0.3484884265192109	-0.7693846073532477	-0.6145838331079876	-0.30069546339779896	0.4057826312308036	0.7248979483758077	0.572461331556757	-0.6993470701849642	0.06921285841298845	-0.98394248687604	-0.6889408926642324	-0.20967294934560865	-0.4193451721707853	0.06464582979128909	2.7182447358114237	-0.053968829511009196	-0.6028469975960362	-0.36951003512763814	-1.7732899366349428	0.5350369422899652	-0.9034871692498319	-1.254973314157296	-0.5568172312236248	-0.035760336355325495	0.8545447841405673	-0.9166929047189443	-0.28438818109703357	-0.49463917346916875	-0.18357087987855752	0.23465895563701694	-0.06020843133197541	-0.7817079537389098	-0.13040739711328322
0.70435006205918	0.4151529622318547	0.6041351540928558	-0.9707657412126867	-0.028538335396108328	-0.9160424977463515	1.4083496768938693	-0.6704424823763948	0.0060820433484033735	-1.039626077780849	-1.0815717781481493	1.1151505590389685	0.3117539303465407	-0.9410436986316609	-0.6519521722696098	0.8543234210024627	-0.9156543607791011	-0.3516477183154815	-0.8082739179850084	-0.6033731072456097	-0.32919519616161064	0.4321909880147368	0.7268165099348947	0.5055157563107635	-0.7670976387171607	0.05453865013560184	-0.9657165801864546	-0.696226167125394	-0.25231987776189313	-0.4699827308816892	0.1036984283606249	2.6085606172119573	-0.05892688037143952	-0.5974381772779939	-0.41867002926771224	-1.769015124433917	0.5618200822568069	-0.8934542334987153	-1.2408313745524646	-0.5364921874299275	-0.06040235672982901	0.8492998805051531	-0.9960306935054275	-0.29424623008167294	-0.5459633458645643	-0.1929551627598353	0.23230433940340753	-0.063743387946584	-0.7904692711412774	-0.1481204356145943
0.6969014507897662	0.4196256653802545	0.6718037068801178	-0.9513022424961484	0.04510698865858602	-1.0054113526303325	1.400791662979253	-0.7402693623630678	0.03528271510293248	-1.0299840237666416	-1.133473162333598	1.0934808248990675	0.263331942436375	-0.9436964479088946	-0.6608124175805831	0.9104294337210936	-0.9661403054959541	-0.36723890794908903	-0.8482412164416726	-0.5786960643566889	-0.356253119215501	0.41528185359405995	0.7243697260723462	0.4639426814914757	-0.8140293387705697	0.05656944050532246	-0.944356000068048	-0.7082001542195573	-0.2717175934634989	-0.5210510607559494	0.1673503341584514	2.544249707450997	-0.02138155253292849	-0.568574783995632	-0.45216279551338356	-1.7338347225938269	0.5468335005913234	-0.8739776037670272	-1.2241798075928862	-0.5738447355235592	-0.09589387553997807	0.8433803551293162	-1.0523398569863889	-0.29467161123581126	-0.588110223066449	-0.23267634854734348	0.2136190023004388	-0.08021345072357404	-0.801144881613031	-0.1492113706686617
0.7358977646946877	0.41674251330037543	0.7414202640439964	-0.9215097480481683	0.11446551748926852	-1.075841831459275	1.4164166151874924	-0.824949265441752	0.08315199850820958	-0.99493314798304	-1.1622653606559266	1.043455665671964	0.21922275128444807	-0.9285564690434167	-0.6410157605621885	0.9687038230438587	-1.0239339302790946	-0.3555227231832757	-0.9062390356482141	-0.5621168439051081	-0.3643563953032093	0.41218674985249015	0.7217518757206947	0.4152810992670778	-0.8193477664245133	0.040488708711378316	-0.9224326444377173	-0.7448896820131732	-0.30339063954850165	-0.6201945193296393	0.2637861971751522	2.4841768130332396	0.04012285304358849	-0.5502219059054283	-0.48600983115100416	-1.721607575540388	0.504247520967483	-0.8737096227290355	-1.1897696394468622	-0.5975276630705956	-0.11479949417093183	0.8175057358298167	-1.1224154587574335	-0.31723267855725057	-0.6327055086753438	-0.2562578892540731	0.2083963987867245	-0.09039539304202313	-0.7896498626190732	-0.15698290384680566
0.7861966971442438	0.40292402500556806	0.8188192597151197	-0.8855492820786658	0.188252792175608	-1.12903826438854	1.425104717979964	-0.8885532352082229	0.10115779017570588	-0.9866127513218472	-1.1844108746929156	1.0060828957448043	0.17536739918483796	-0.9462669496320272	-0.6250901428181739	1.0836783358100401	-1.0745461161579817	-0.35216525911777297	-0.9367252878191792	-0.549284781602869	-0.3710182533706758	0.39903464380689047	0.7083989974183247	0.35850789665348337	-0.834408106576873	0.014435137559442266	-0.8833563889906573	-0.7617763751195709	-0.332620915486059	-0.6980953447714648	0.3266574321099077	2.4281976903246365	0.09452397037282244	-0.5424234790083895	-0.48568482370828525	-1.7529100951101397	0.4872767323023305	-0.8851974634068874	-1.127650387113655	-0.6016777023769203	-0.18067576791315773	0.7576825731735027	-1.180167575548743	-0.3380756940203471	-0.6838805566731052	-0.2772510133935067	0.1939231228130575	-0.10187768316914798	-0.7792037086821875	-0.18595639096389777
0.8290835117659514	0.3881482860668961	0.8680687451948332	-0.8737036047432012	0.2931823099388575	-1.1987252021743575	1.4676006723949806	-0.9463606837303719	0.11747431758845103	-0.983467348408368	-1.2253877590638897	0.9901319485398419	0.10536237308705113	-0.9695028931639801	-0.6294406824319452	1.1520671587609492	-1.1143840396611213	-0.32483168012076763	-0.9851841044053492	-0.5303790918913908	-0.3711984306232062	0.3995673858526226	0.7036372429652836	0.3003456358547443	-0.8481072136241739	-0.008004376855990477	-0.8625041965787629	-0.7739192879623278	-0.3561416971078959	-0.8047980203453327	0.4255280136556442	2.354114846752338	0.17362660632133492	-0.5152433037839927	-0.48324166847855493	-1.7692221153404932	0.45886011733836823	-0.8879848882193851	-1.0836424245963063	-0.6160368932352207	-0.2414224015710386	0.6814422625673751	-1.2582296289106296	-0.3620356270868728	-0.7311439641811299	-0.2656847127695552	0.16197998527929644	-0.09145183827891697	-0.7768091343269561	-0.1801912870196378
0.8730623505749427	0.33784778402337795	0.9056656876299247	-0.8501523972379191	0.35382498039834054	-1.2756780789895996	1.519815391159551	-0.9958194361047925	0.109883357323692	-0.9298969327560689	-1.2382991218461084	0.9510267676877694	0.033257890236672576	-0.9952921238147189	-0.6321495089839163	1.1890982054592543	-1.1406131658969718	-0.2759442736814688	-1.0318133310159185	-0.536132725544901	-0.37976272546358436	0.4089057260047211	0.7231126539116308	0.2655592996929811	-0.8662622158279729	-0.03964086001337731	-0.8567349409827395	-0.761162374192918	-0.42451720462104536	-0.8564933642890974	0.5121004713881229	2.2887753425057302	0.17881013828885686	-0.4866721062364784	-0.4888651431915222	-1.7775638015091662	0.4614984952483578	-0.8781561033771323	-1.0188509000693338	-0.6237159745584101	-0.304134697326259	0.6574790516461386	-1.3050774925684214	-0.3644003448421529	-0.7594601060079642	-0.2748456573212655	0.13222869569596807	-0.1461421562106458	-0.8025961458003967	-0.19832562157841407
0.9028993810855109	0.30178695025552055	0.9661251726853244	-0.795871554628965	0.4096317079828258	-1.3363486992459548	1.5416924768013303	-1.0479625439651414	0.11917976180780498	-0.8946184291300435	-1.2679240495005066	0.9614801183843669	-0.03835575327800537	-1.0370579577890362	-0.6319217713488191	1.2255854622865119	-1.1740510832888496	-0.26141000281709875	-1.0790019887727453	-0.5280698209929581	-0.39801663959329564	0.40577756380416224	0.7502729724619184	0.24938328055169282	-0.8910085345531572	-0.08373640321949023	-0.8617736485145542	-0.7675582509820602	-0.4669932386353014	-0.9097596147122191	0.5793702223275877	2.230791118804794	0.13410768542187554	-0.5118704692213148	-0.49540853640506893	-1.7850287367211517	0.45403524210689505	-0.9002571537072646	-0.9530905019851982	-0.6490638550855784	-0.3499539080467239	0.608511583697336	-1.3533139222418575	-0.37985217403342736	-0.8070907446154472	-0.2571556550317421	0.11072470056634007	-0.2110604830640428	-0.8226079314434968	-0.23280429622741936
0.926233463141996	0.2971137602604813	0.9840907273632732	-0.7641583956439603	0.45607623568353917	-1.3956965071915408	1.5785610498653952	-1.071828956241724	0.12013772926887263	-0.8606463350589767	-1.3004145616530451	0.9780431742194684	-0.10195037022514201	-1.0606839130592824	-0.624407930957432	1.2438053216332823	-1.1842341162224035	-0.23511740145913412	-1.1314250186504973	-0.533154282036766	-0.399584573379988	0.4255174451597858	0.7936996303131184	0.21776965375445453	-0.8700181527941204	-0.1279084606494577	-0.8521889500948608	-0.8020418194308723	-0.4749109297268454	-0.9806075103432701	0.6636510381812534	2.169784075137967	0.08963426055580512	-0.5098029177953249	-0.5000152792328401	-1.8147970605325525	0.38468928270645536	-0.9284742909556598	-0.8890947129609508	-0.6604645314720996	-0.41477546462602977	0.5686965516402452	-1.3666729658945922	-0.40005224974137177	-0.8123251519093098	-0.24037252628864675	0.09278829196248928	-0.3053660414183898	-0.7938409715966614	-0.27460497737553835
0.9335739251100328	0.29641819177242373	0.9662141430176284	-0.7098710693583035	0.4741837833866727	-1.4237669234271741	1.599985074932107	-1.090779103626412	0.11214130207754289	-0.8344021517817429	-1.3400306180382142	0.9820696317161888	-0.20305452464488488	-1.0485925131080236	-0.6206394486971875	1.2638843857950297	-1.1941629836163947	-0.2547260834599016	-1.2137675487527875	-0.5633890014909977	-0.41617654819994776	0.43927685751534584	0.8260311967535344	0.1804409046510309	-0.8692748066054135	-0.17143399337054216	-0.8558956173077089	-0.816874960454704	-0.5138820534797289	-1.021798585427738	0.7287772588160792	2.1026375186981547	0.07805206880066154	-0.5208713775439502	-0.5120744330541128	-1.826623962011491	0.3796826811552694	-0.9622066678737493	-0.8351881505635559	-0.6924436975425393	-0.4681073012972153	0.5562546486877422	-1.4054924659446062	-0.4490636350212795	-0.85862264812482	-0.24972015181491974	0.07380177717890968	-0.39441056073144154	-0.7477447634428503	-0.2795314371653551
0.9159277737504421	0.28306333812580753	0.9351743560404765	-0.6755729183464487	0.4945329024343025	-1.4334680190311977	1.6156899790065349	-1.1015061027284923	0.07314321840583568	-0.7797605783159367	-1.3671346321395845	0.9819493872561049	-0.30336675990558565	-1.056161036111503	-0.5949826768838057	1.261814737778358	-1.2128142736992042	-0.28727404981873494	-1.296895844739898	-0.5899552583286478	-0.4226241520127748	0.43458470496706586	0.8383537992603453	0.1538292724883356	-0.8688979060413786	-0.1909649203864884	-0.8646866224992842	-0.8289826819355343	-0.56398092980823	-1.0706901980096633	0.7682491677844201	2.069630339502347	0.03553266574214238	-0.5125661936644322	-0.5242458973303059	-1.845910114741594	0.32953213540159243	-0.9772895691301733	-0.8065241837731033	-0.7091025532748794	-0.5036939424440268	0.5033089528014969	-1.4357655403593192	-0.4848261822918977	-0.8884035465657881	-0.23961618549170738	0.06944670228429964	-0.4660245606215372	-0.6841467480640533	-0.2808706610769096
0.8923648580693921	0.26717800723949925	0.8777067607034088	-0.6390578486467012	0.5055611161576915	-1.4390835265827362	1.6292264449665843	-1.1351562469394028	0.014412365502566004	-0.7480015932200046	-1.390793018959202	0.9876998435138644	-0.37771687702934215	-1.07318682812745	-0.5558077994688665	1.2362995141061524	-1.2321169681781101	-0.31339730396481036	-1.3428692496686498	-0.6284947017202597	-0.41057186057721884	0.42560883543890143	0.8129608446923742	0.14799973890139625	-0.865047351873996	-0.20807524869654964	-0.8519262293399084	-0.8293330901866062	-0.5826346784101049	-1.0872053279492673	0.8012525864955109	2.054181388379571	0.041979778632832324	-0.5071816874440336	-0.5341063766072551	-1.8646989208998328	0.2860170081277916	-0.9770732852215582	-0.8069858852516072	-0.7363907760395185	-0.5110768758335892	0.46982883843136936	-1.4264963475228685	-0.4924453609551036	-0.88599796762024	-0.2552691023588082	0.04335700316948429	-0.5074047750986929	-0.6224242568957076	-0.29644866417942656
0.8408499773108435	0.23383591566688494	0.8085484846851715	-0.6289817163066571	0.48469499855683484	-1.4126751736443508	1.7055799646645322	-1.1284491483488126	-0.05184706898912098	-0.7131004725958914	-1.3918053884070907	0.9767447319838298	-0.4349874942979913	-1.0797410496407416	-0.5173348044400745	1.1917881681475897	-1.2278121445527435	-0.31709051443686354	-1.3957168859562112	-0.6537580523863722	-0.39172179475544006	0.42731939852681056	0.813791462149377	0.11453138111768965	-0.8537696087831588	-0.24720355767598923	-0.8299913508694488	-0.8520369271379572	-0.5845634913917884	-1.1110074770165221	0.8653599435696993	2.0475690770283186	0.04045018067320787	-0.5097615411730183	-0.5439818413537992	-1.9052999267098447	0.25335424868439693	-1.019581513612153	-0.7899845444446771	-0.7064293025756435	-0.511892334077663	0.3995581069365065	-1.4175673671875288	-0.5214114256092806	-0.9104326963570267	-0.2373980760939513	0.02568754750981106	-0.5795394091389686	-0.5590496812922949	-0.31073817195856634
0.768932300824676	0.21672459357817445	0.763601155427302	-0.595212733062599	0.4554169225466169	-1.4104370999869273	1.713278919368904	-1.1288461638619096	-0.12636833223348512	-0.673409909689221	-1.398934179147839	0.9947670508345183	-0.48649364765244857	-1.111749268637717	-0.49119302654227626	1.1786154672414766	-1.220403892360702	-0.3354446513282778	-1.4164109578342894	-0.6962254973039351	-0.38039099570936374	0.410626716316317	0.7985108147431808	0.08273732269372727	-0.8756115453533095	-0.28647547306605425	-0.8177895849995502	-0.8557339131182553	-0.596628713499874	-1.119620461726257	0.8926776373720327	2.009770376163421	-0.027086667904075677	-0.48419078858742115	-0.5548665210806294	-1.9327056174731876	0.25639900675945254	-1.018753304498674	-0.7951029017442535	-0.6765632827587349	-0.5052363730376045	0.35190563831582505	-1.3921543660094258	-0.5565898701055175	-0.8984218017996481	-0.21583184136261196	0.0012153094388203237	-0.6131114799666832	-0.49326631346939226	-0.3385512291006866
0.6907958566764792	0.19586081364283953	0.7098972254741659	-0.5675324209865483	0.4263338875068401	-1.4149595996646458	1.7409494402375654	-1.1322383250477988	-0.17094001460403357	-0.6467790858183985	-1.4107936733000752	1.0027506891842892	-0.5603176370815686	-1.099322922429476	-0.46525616246383805	1.1088996346798783	-1.2071691897369075	-0.3552940880693523	-1.4598885799720498	-0.7128292123915412	-0.370858052291796	0.39674805019342935	0.791310999364713	0.07067738879382601	-0.8844433553801787	-0.31757320232230435	-0.8067133701534986	-0.852582600573983	-0.6143786479219775	-1.139691008343888	0.9614203880564208	1.945233370230045	-0.09488465653881412	-0.46048539651056214	-0.5880544619273105	-1.939855092859591	0.25705001977338165	-1.0271139963709828	-0.8011434960880133	-0.6765923577201673	-0.4644699671497001	0.2924854708714454	-1.3647094186284254	-0.610029955194473	-0.888550186744979	-0.18202335116942742	-0.014288039835516266	-0.6742518928435135	-0.427240692597792	-0.3610172334569818
0.6284228972221049	0.1908480782952303	0.6488540824487112	-0.5232062165911204	0.388086726487484	-1.400870022265851	1.7294891602386002	-1.1151420221771309	-0.22224202396205567	-0.5978739518073343	-1.4333661031544802	1.0058691278157665	-0.620198083889528	-1.116702181278896	-0.4317341836220615	1.0813831715248847	-1.2008432451073725	-0.3851252927736217	-1.489284642984496	-0.7132539598034626	-0.3666665810323912	0.3925310976632909	0.7827474981496021	0.06059642375896316	-0.8913033638431923	-0.3547301662481174	-0.7849337734766237	-0.8696868689628674	-0.6143159640353157	-1.1349474045764443	1.0158841749321073	1.9110378982394665	-0.13296626205534356	-0.4485215807802674	-0.6168332506138623	-1.9505437811840625	0.27328825182666155	-1.0568757172399292	-0.8010187434157914	-0.6541108295228799	-0.4496923890021766	0.21272027956924963	-1.3359040637158865	-0.6482098669978542	-0.8877528239157197	-0.17227300386803004	-0.031291176383223984	-0.7524062438603419	-0.3554373171128796	-0.40321298106206926
0.5624935092775392	0.21604483137425126	0.6094153072499457	-0.4681160615063858	0.33622127298200677	-1.3612549940786032	1.7340879300803214	-1.1167836197342687	-0.2767459961454381	-0.5769272892264863	-1.4202859219501658	1.0100984669118052	-0.6897465110786282	-1.133807812929595	-0.4232510818452548	1.0573416299978837	-1.1782919447254527	-0.43372554049772455	-1.517712530174575	-0.6887694343304476	-0.35560526448575136	0.38389100279024857	0.760689128600089	0.016659703624192973	-0.8907330469009423	-0.383435062221774	-0.7809662291632442	-0.890659667700173	-0.584115640690928	-1.1870252362471974	1.0579484953887874	1.850314762677749	-0.13427354577735762	-0.4562372544326925	-0.6286457081561052	-1.9793155171981272	0.2345641123364985	-1.080315617716564	-0.7954398505505359	-0.6632535334328871	-0.42969457682942647	0.13285146092684252	-1.3224683739230894	-0.6821556196528188	-0.874987341151285	-0.14998176811548053	-0.03634379703932132	-0.7643526885019941	-0.2782196559671003	-0.41835887177701914
0.5207013465171748	0.2354952167550941	0.5646082006915151	-0.46178544944850264	0.2977338102885421	-1.3516900819665738	1.7839907073809442	-1.0761478028018596	-0.32365524742514273	-0.5428914811421096	-1.4065926917963814	0.9959828559309226	-0.7154652754706536	-1.1508877820682586	-0.4251135252303035	1.0060537810513992	-1.1571970465495343	-0.43879885977589017	-1.5426514460173848	-0.692357637926862	-0.34609934765606293	0.3715882376751837	0.7297130096668127	-0.031046922179006415	-0.871380954140083	-0.413363912674581	-0.7732173496329782	-0.8805626133366508	-0.5563983978599277	-1.2262085860666194	1.1191992040862275	1.8338154660451444	-0.1232105306050318	-0.43572383415708815	-0.655914207236968	-2.0043149978804498	0.2039367643950099	-1.0902799756429975	-0.8277945143869581	-0.6538743897421757	-0.40198981674141016	0.08480780953715293	-1.3415444870860056	-0.725987367355813	-0.8585849187144676	-0.13703238774999013	-0.04977875383248692	-0.7738531246373046	-0.18507210961120624	-0.4225154251901896
0.47166669973172715	0.2173378774025973	0.560037979376468	-0.46456345554334255	0.2422665846420789	-1.3450599865765134	1.8334327364270586	-1.0439985477860463	-0.35967652730950395	-0.5489856992869756	-1.3825701549829477	1.00695776078772	-0.7496829473921124	-1.161098486494637	-0.4450513295302308	1.0103020669522884	-1.1110537978066586	-0.4456935077719949	-1.54249526894711	-0.6578039929789713	-0.35142123533025543	0.3422426149804194	0.7201895007607314	-0.03989582523154864	-0.8752341220423059	-0.4335024928068026	-0.7748208680653953	-0.8593222286416609	-0.5220850861867946	-1.2549518620500977	1.1280572885743412	1.7821659419394567	-0.1052096011097533	-0.4134039190828315	-0.6794961800886904	-2.016480095028256	0.19145749081399022	-1.1070192951263784	-0.8707251734544638	-0.6654341555403078	-0.38229129509441045	0.013540716379148766	-1.367974192674944	-0.7204540468045982	-0.8522820232936945	-0.10675335594587407	-0.06776358815674108	-0.7567567657149148	-0.13032701025796323	-0.41055553858837535
0.45670882421542014	0.21912619824324425	0.5706076128870394	-0.4582673067208547	0.18802489753356694	-1.3468370353848917	1.8616859833973614	-1.021495632701222	-0.37718678106142123	-0.5396224621515254	-1.3390420563165182	1.0078623158207798	-0.7666510610662306	-1.2318270793704618	-0.4684957928883821	1.014405999252015	-1.0823246757586575	-0.44247307191469415	-1.5559136855904383	-0.6261100186126181	-0.3514913477828704	0.3052812073135936	0.693879183972161	-0.07851484935259531	-0.8534935983839755	-0.45886279320113593	-0.7831541860470281	-0.8462863710467318	-0.4967365844035225	-1.2741463569245322	1.1378549016806696	1.7544860464820584	-0.07276267978709884	-0.4044819249367606	-0.7201696046991342	-2.0281558978820287	0.11854995722103194	-1.0953156980616396	-0.8895418405291474	-0.6505088258103453	-0.35336378139466873	-0.06647223793047277	-1.370672970129116	-0.6763828043433052	-0.8068896490518377	-0.08415635938498842	-0.09967213132691531	-0.7606100070323167	-0.08853669166882203	-0.4219135180526841
0.4569887779114369	0.23345456261612366	0.5610435224918386	-0.4014953856483644	0.1435693677866801	-1.343039306750347	1.9233929362239521	-0.9821342450411651	-0.391249100394378	-0.5711489183270878	-1.3112995622854267	0.9969893465968107	-0.7820041619446438	-1.2639000178413713	-0.50216692736809	1.0609510497602932	-1.0432223174263042	-0.4411895925621744	-1.536944882285551	-0.6018785696343631	-0.3412000931459579	0.28941241116737976	0.6744696796618422	-0.08317446912894175	-0.8278826561734733	-0.4939027573937656	-0.7606777340904831	-0.8023506903367196	-0.45950628535341637	-1.3049599681341049	1.1614294140148704	1.7370606141356095	-0.02669118924321105	-0.3964514477043105	-0.7548000984119237	-2.0316046411103583	0.07908728783124427	-1.109383647512756	-0.8887595130239049	-0.6401153499745723	-0.31396630434628403	-0.11514051698396033	-1.3736296724147847	-0.649347962917028	-0.7651981570586298	-0.08087416843222632	-0.14379299136922047	-0.7858849642982987	-0.08095862669857833	-0.4280237710904923
0.447160275006597	0.2530836065338571	0.5530792613597317	-0.3606719626542434	0.09282325347735457	-1.3564989834407581	1.9573243032295196	-0.9406930267098719	-0.40680590869439487	-0.5779009700452716	-1.2905419304685528	0.9646109278450716	-0.8295167964505452	-1.3086883803579599	-0.5463695510347935	1.1027150394300578	-0.9837997608490487	-0.4234245131872932	-1.5191803506084849	-0.5963302739934877	-0.35284071872845	0.26016511813384835	0.6667712030446012	-0.11183323571416001	-0.8148364600893903	-0.5349828390792661	-0.7518129827220792	-0.7720611047277957	-0.45459022073110733	-1.3621130473776595	1.195108839436439	1.7303401200588215	-0.02030108000318988	-0.38880146477183625	-0.7739079015015646	-2.058488828468346	0.012029803200422573	-1.144255471364039	-0.8977795975906867	-0.623678670834309	-0.2539678362771657	-0.20715508035073044	-1.4036306874468358	-0.6480518064672824	-0.7420082630546715	-0.04651434709416775	-0.17238629840358338	-0.8129108019172013	-0.05199664972496433	-0.4075906418951799
0.44442853247594993	0.2768626969017388	0.5360419410832875	-0.296066064394305	0.03157828903546615	-1.384778922351689	1.9316049154030328	-0.8927346897650195	-0.4115016194197345	-0.609496585876307	-1.2683271575917296	0.9367666654215183	-0.8793827866431799	-1.3596763116594	-0.5903187602736952	1.1621075604418296	-0.9469857339805022	-0.43789491034505107	-1.4578540075917137	-0.5772697990288309	-0.35910226994355554	0.2621415616902537	0.6589438208010111	-0.12488983848136856	-0.8015994613619328	-0.5538992854158318	-0.7489101488366632	-0.7195116215587964	-0.42675261723198743	-1.3940313250859613	1.2010878921438863	1.7372002786066716	-0.017542103310798703	-0.3518677532619371	-0.7808311078873567	-2.0563113978103833	-0.07196499365375404	-1.1643566868220698	-0.9000694503780142	-0.6207777577012168	-0.18133742986489146	-0.2712316173423327	-1.4521873568860395	-0.6186381240063776	-0.7108722865180372	-0.026645155561585837	-0.2161919988196205	-0.8016000239853719	-0.033359083228041715	-0.3778754249413566
0.4503546103039895	0.2747994111074441	0.4867739376039847	-0.28058005196256863	-0.029071431828474742	-1.411516281279908	1.9236286917268157	-0.815204382280783	-0.4301029930587538	-0.6213795216406816	-1.2433566404080654	0.899681443048905	-0.941156876374335	-1.3965994595918523	-0.6468907909209707	1.177405563765063	-0.9014130952900213	-0.4420963808244182	-1.4153134478756013	-0.5610652943921839	-0.3605464297915533	0.2585752314209389	0.661536956164152	-0.13480372886685973	-0.7895036192659435	-0.5738385007054105	-0.7280870400732551	-0.6802704135433312	-0.4067768027131522	-1.423465322450819	1.2401829923420524	1.8261470852303312	0.014067244371356221	-0.3003157237473598	-0.7833062925441701	-2.052685030806388	-0.1497905878221572	-1.1902632789003778	-0.8984983828469939	-0.6105735434068427	-0.11518372681792625	-0.3512483898153246	-1.493200600731603	-0.5633273114043793	-0.6764899903525422	-0.023770890823239004	-0.2704063998775576	-0.7961970345791137	-0.012017462939884694	-0.3474031730437085
0.4575663433024005	0.28845091390584604	0.4468166689085059	-0.25882821436553793	-0.0843653976348802	-1.4490912224522217	1.9181689017876813	-0.7241627556819713	-0.4513360028227817	-0.6309469703572528	-1.1904347705044347	0.859844403939778	-0.979772868275198	-1.4504198627651659	-0.7025997209573411	1.2355545567668176	-0.8677748752543822	-0.4530428055361898	-1.3741900730588958	-0.5412536679615121	-0.3664570270539042	0.22004041966803295	0.674861727224686	-0.15464927396799133	-0.7960499795480684	-0.5805900502737417	-0.7298223797967534	-0.6330766698526685	-0.39431101218878584	-1.4504705166529095	1.2716420345515638	1.8950777980484204	0.009540267784764528	-0.2440275212932513	-0.7898433813867713	-2.0654379442357986	-0.2242711634544258	-1.1950278551506583	-0.8993244320831556	-0.5852103025226911	-0.04604878650641765	-0.4030772729158688	-1.5227166285858598	-0.4844097318582314	-0.6228924454977591	-0.025886608534946676	-0.2922114814218325	-0.7913013817408451	0.014434478935996347	-0.321299204220974
0.45597517440028623	0.2907226341488126	0.4045623708883457	-0.22178028618971796	-0.1558496397407753	-1.4925615344990713	1.9479683973495892	-0.6658412715611229	-0.4728048636374368	-0.6694438485017441	-1.1559638884003869	0.7918341867996175	-1.008425722283981	-1.5040150362184606	-0.7572322277892274	1.2241129396079828	-0.8358320740248629	-0.43911615377830804	-1.341976722114698	-0.5669641760256964	-0.3623822793189649	0.21527002369775133	0.6603729286660642	-0.1704904692157206	-0.7824700588095054	-0.579044289986945	-0.7311934594980783	-0.5821859915625385	-0.3962694241341407	-1.4849486699838168	1.2858546908809854	1.95077930900102	-0.014187818493251772	-0.1884200495887129	-0.7759192617043044	-2.0718309791695657	-0.3194264593657159	-1.1679185135317571	-0.905763768612896	-0.5647607301205951	0.03536508981698428	-0.45486934653517413	-1.5281816606123793	-0.4240444319640576	-0.581110523566075	-0.0219385322029195	-0.3210765146102809	-0.790617021874321	0.03596750193527113	-0.30012937478242824
0.46255613398486634	0.28654207589780595	0.3653254104097492	-0.20680124740168077	-0.20092629098958237	-1.5261045280891405	1.944906650884144	-0.5938639698394288	-0.5065387533339026	-0.7188222088167932	-1.1214865132801042	0.7104493713492561	-1.0197086555790027	-1.5600107968742059	-0.8008119514847687	1.2225256297285299	-0.8366332845999068	-0.43544259675444386	-1.2990530405230678	-0.6043651921208653	-0.3785089267997809	0.19599782019956077	0.6695373433273157	-0.16132735788718952	-0.795225607579298	-0.584705705312968	-0.7132634593430178	-0.5325261257472933	-0.42102974950869754	-1.4787297389940088	1.316107337399721	2.010235161206464	-0.06201996179414319	-0.13680360904353459	-0.7764323529038475	-2.088363252881744	-0.3941646261822155	-1.1556488856525193	-0.9422521763686003	-0.5328616573401389	0.10067023916028912	-0.4800351596003304	-1.5153307110558667	-0.35070693003862463	-0.5461183051593816	-0.023261025482713946	-0.3634036151464476	-0.8144500012780659	0.059030438632295554	-0.2720826308284584
0.4365720408115427	0.2890872617204258	0.31331633905754175	-0.18844974911405693	-0.24770932022678468	-1.5554568599416174	1.9220768055036195	-0.5536384338549221	-0.5257706607649855	-0.7632640945108778	-1.0836803851702903	0.5924983145540017	-1.071349543037663	-1.59230172855553	-0.8310805355394404	1.235687895434559	-0.8216333097270002	-0.4493124718842256	-1.2437181623780453	-0.6052006155580554	-0.3957025369673196	0.16925004884707975	0.6873849572852888	-0.16485368985413934	-0.8075122523186614	-0.5892328348219426	-0.7150001818073315	-0.49583543512435047	-0.44893776938605956	-1.488427881743334	1.3408353626200462	2.0212801023278075	-0.10066824693571381	-0.09548218400402589	-0.7841304933718887	-2.0892722129497523	-0.4661697329977665	-1.1440434076292503	-0.9440494309875744	-0.5050396621703371	0.15478417836333058	-0.5194595458176368	-1.4861222141622425	-0.2563469568537878	-0.49203384800578764	-0.025001061875612823	-0.39701681029898306	-0.8280107629630471	0.09477216995187863	-0.22990775874046815
0.4009009486015477	0.3036650005042982	0.24719470021840007	-0.13880204212783526	-0.3011833018121707	-1.5708156091809404	1.8950571748276464	-0.5185551489195265	-0.5363423698010542	-0.7727204521273189	-1.0521102580689867	0.45497403278956083	-1.1019264000544544	-1.6521826235126529	-0.8664114018828469	1.223252035601048	-0.8395864861837603	-0.4533337857551998	-1.2243113311963723	-0.6504334006503362	-0.4095589510662546	0.14316354478525045	0.6669509924708252	-0.18064368785265067	-0.8106591890669156	-0.5800998312428579	-0.7359814300286761	-0.4467515529281435	-0.5193510419548775	-1.5141625875440168	1.4085606721903283	2.035755981316136	-0.1281227885327571	-0.06741347780782467	-0.7961668064370853	-2.101318894247115	-0.5424431101177964	-1.1396639222406513	-0.9304962773591177	-0.4589465223691486	0.2269822921427374	-0.5536060370816603	-1.474792197620316	-0.180560838883843	-0.46499041570725047	-0.03281371723104391	-0.44258128797722573	-0.8326650040874608	0.12941954864069755	-0.18428036816563328
0.35894763109576283	0.2868890905245082	0.2224135774310209	-0.10548851223490974	-0.35411580206988236	-1.5796217251999616	1.867951442141932	-0.48292940245370597	-0.5698061940065329	-0.7832071252410425	-1.0285048975486166	0.32284630260035996	-1.1286241125067016	-1.6512469778875112	-0.9003718382374704	1.1880193217172292	-0.8371618142649565	-0.4240949141421611	-1.1714100090409036	-0.6661099677062757	-0.41455691137557205	0.12752251303299017	0.6699928744880994	-0.16935461344872552	-0.8513158345146694	-0.570180292394166	-0.7399803164672072	-0.43652308082242486	-0.5490519224004852	-1.5414067603705561	1.4656897964357998	2.0562294190248958	-0.19493569074654118	-0.03645045555310737	-0.8100875825873581	-2.1003369900152338	-0.5867023693035212	-1.1506363741899241	-0.9409265334871384	-0.43077233615709176	0.2875451917806143	-0.5685064196327728	-1.4751895628717944	-0.10150767585595781	-0.4509282038189736	-0.04155389418008914	-0.4696412857497059	-0.8198190085566649	0.14889204951527465	-0.13280786525277533
0.31169451148707983	0.27307502676277656	0.20961888823723066	-0.09810076162790239	-0.4427706486524855	-1.6063220188964142	1.8075729203227788	-0.45485310968860276	-0.5913723521359615	-0.7927293751276592	-0.9898146370615439	0.20383917285567713	-1.1732426584543372	-1.6735068427267052	-0.9256367011095756	1.1046020714452585	-0.8347758563025096	-0.40576588999009894	-1.1450197445645647	-0.6920409274946844	-0.43150140690700345	0.08886707396052132	0.6541466899918668	-0.17840691133551984	-0.8815285182857832	-0.5615916731799244	-0.772431860667032	-0.4572905951127931	-0.5564112261902205	-1.5629050823414015	1.5106427085873861	2.05609433371682	-0.2478891686983354	-0.006842539007093276	-0.835649087632339	-2.126213221654243	-0.6661537478610636	-1.1820513481554582	-0.95830096639791	-0.3853618545069657	0.3349821675562687	-0.6116223135819625	-1.4707514367147776	-0.0032470933115526348	-0.4497373693047123	-0.05330631007868033	-0.47824349528351495	-0.785635958292332	0.18514040942328297	-0.09058940335447428
0.25661171302056485	0.25697546016890566	0.1831954864267928	-0.0870832892046408	-0.5211953630328541	-1.6458747858235605	1.8020675168189602	-0.39488197399662844	-0.6264005652626793	-0.7889119799712375	-0.9443132025445253	0.12991975697711974	-1.191589850537246	-1.6651189736272642	-0.9719350115414495	1.0611933782955785	-0.8457049745036856	-0.39733729036289656	-1.1208726952733825	-0.692217601571545	-0.45412892799704674	0.07227897794169424	0.6417363735062243	-0.1617133835272646	-0.9074578133998878	-0.5403256347937581	-0.8077346164284928	-0.46622774975911635	-0.569374152542108	-1.544790868391773	1.5283992428387838	2.02170939885771	-0.319499054790715	0.018468116718178725	-0.8560607474272958	-2.1340978226402014	-0.7306488153478236	-1.184000013419911	-0.9407067589197192	-0.3627711580582621	0.3371137667311894	-0.6226001298585091	-1.4513566816049204	0.08748025222695376	-0.45705601393679063	-0.07087728910442193	-0.5049659413255033	-0.767213743126109	0.20524161806421953	-0.057068514735983275
0.2067873050110835	0.2242037960805885	0.174499418082025	-0.10762826519515581	-0.6005628065440343	-1.679133543226211	1.8132756409322546	-0.36822508275567634	-0.6462029837391594	-0.7707910611088877	-0.9081752385222804	0.045016628211355776	-1.1994619151321064	-1.6758791639738706	-1.0128817378096733	1.002592193290181	-0.8410483588401165	-0.4026497265940196	-1.1116979024614249	-0.7287047071617507	-0.5024422831939948	0.026702061986846864	0.6014543344872838	-0.1338680433708978	-0.9321544711630978	-0.5463329799837289	-0.8381452351845852	-0.4757263616720838	-0.6041562940530935	-1.551002483709404	1.538079877162958	1.9705292389580489	-0.3720687714987263	-0.0017583972052241854	-0.8931775803037022	-2.144251271320667	-0.8102641099634305	-1.1692710792431973	-0.9208530123876384	-0.3500110900787371	0.3296836712273301	-0.6234454950921305	-1.4038585671389174	0.1681035633239275	-0.4567986532932068	-0.06204363590011406	-0.5071075108564665	-0.7373327836326109	0.2566199480888725	-0.016318531893953332
0.1511935800793654	0.1959537257712287	0.18821784594767427	-0.11152535388884652	-0.6696689906205918	-1.7154616349897114	1.8320274286252078	-0.37097908177433164	-0.6485091402526406	-0.8005057521367449	-0.8687361168295006	-0.02442865460242347	-1.2167204556530602	-1.683803195122858	-1.0385219923879827	0.9470293907092595	-0.8185993137994444	-0.4254766607356227	-1.089073579605421	-0.727977685518033	-0.5465343987159024	0.002863081826240745	0.5383201386407842	-0.12324821199720085	-0.9474620706313924	-0.5305877091236387	-0.8735940544675271	-0.49512357174360916	-0.6379041831247028	-1.5431850783489192	1.541259716127211	1.8687292942290938	-0.4202196918816372	-0.0285774867514486	-0.942882046505723	-2.173977912752711	-0.8774841474822905	-1.1556910873907869	-0.9047284380247366	-0.34174200647214353	0.30402696921965544	-0.629700720550507	-1.3581090195613026	0.2416091382835038	-0.4705575492386613	-0.05459393361522635	-0.497970281989544	-0.7306809699623903	0.2832397488344124	0.03815575139774684
0.09554382418521176	0.1577207375525323	0.17874716390960818	-0.12293966722584995	-0.7337393521558649	-1.7321376575782028	1.833773044370321	-0.4155547328438704	-0.6568406514323438	-0.8055696547843286	-0.8432602265489209	-0.0992025483973303	-1.2142443422269422	-1.684871669485243	-1.0677279676529585	0.8374086051702049	-0.794969913893752	-0.4284612552146637	-1.0485132963350572	-0.7493997039767252	-0.5761715983087312	0.004219955213437905	0.4575195720853894	-0.09225731266899426	-0.9703066358864522	-0.5275662848645822	-0.8957206729977415	-0.5177443880895947	-0.6534388854712669	-1.5235565202586485	1.5049438510081188	1.7935068114687465	-0.4607807661901092	-0.05416184670046441	-0.97801733301285	-2.158472541295582	-0.9641338104386825	-1.1519852472492658	-0.899201428280171	-0.3187239629488039	0.2990228316291085	-0.6525088773935399	-1.3305934117153855	0.3161774689793172	-0.48115606964232616	-0.019282865228786517	-0.5109399968422357	-0.7249227610369531	0.30025061028536626	0.10908156461098555
0.035295686224339845	0.13218098350848367	0.20539467023632124	-0.1440012925006816	-0.7750360580709511	-1.7502275729964212	1.7915564089750013	-0.44998327381852593	-0.6665553403540099	-0.7971653952338222	-0.7999539726038349	-0.12860661898809317	-1.2055009970915738	-1.6551876346010563	-1.0983048734289926	0.7809941163424224	-0.7692620794963282	-0.46336414140974913	-1.0045958161204687	-0.7449223972088537	-0.6185861069337104	-0.029886475075894436	0.4206317248219036	-0.03368303634057756	-1.0071127271668234	-0.5303241651878156	-0.9239329182225735	-0.5241816156304193	-0.6911328804918645	-1.4966823985163966	1.4850065183529448	1.714495071337788	-0.5045658403056542	-0.06731268094338033	-1.0328622584046383	-2.165637173910842	-1.04928508238245	-1.1400822469712177	-0.8408991122040069	-0.3002898888165605	0.28543422630179494	-0.6724671332337435	-1.3157108478106554	0.3872710522621884	-0.48362762021673245	-0.0015844905804043505	-0.5140283457919872	-0.7022974779133624	0.3052750404514723	0.17772259033516988
-0.010355707712108846	0.11577200621974915	0.21471357287435477	-0.19476608710830728	-0.8148477696308287	-1.7789781154117974	1.7763009778919017	-0.47418226949629466	-0.6627084279540636	-0.7650905628924227	-0.760472646305531	-0.14556935157385237	-1.1944695674577297	-1.6110300491918896	-1.1368465901661344	0.715051072397882	-0.7422388963512825	-0.45707121648567595	-1.007799886327823	-0.7389842720414543	-0.6343712010140782	-0.04625038774766812	0.3630637320740836	0.004235074772289985	-1.01854311237236	-0.5232057478953508	-0.9486420356826043	-0.5404914462351484	-0.7205841662502399	-1.49115357926862	1.4540340602118154	1.666875210659456	-0.5542712819110104	-0.06260675218193942	-1.098271174473926	-2.163670049803268	-1.109160442001818	-1.0970617949824144	-0.7425448049718602	-0.27652363133289054	0.2705776007551225	-0.729987167813561	-1.2829178287413066	0.42734925300801246	-0.49708939705565836	0.04750172166300571	-0.5233693259231409	-0.6720196060040424	0.3109164064632083	0.23515676235922775
-0.04106322016039367	0.08785360111742606	0.21247282672746165	-0.2049606712342626	-0.8612014698312018	-1.8045073143697548	1.7365930885542238	-0.5226584321640765	-0.6801736462114771	-0.7329503828450649	-0.7035348458608881	-0.13776944477975697	-1.1671317183059613	-1.596917792832211	-1.175905846935563	0.6490979990665948	-0.7265288149419338	-0.4691892050811166	-1.0171973534782583	-0.7233144800976068	-0.6417843198866595	-0.059447281407241724	0.29722154885901164	0.06715939481879878	-1.0098043513058208	-0.5078446412525921	-0.9710235394364825	-0.5655895848253875	-0.7366455653593489	-1.4926697523273058	1.4084050887460688	1.6468522481094081	-0.5993888480296431	-0.04582460745586296	-1.142319914976534	-2.190979113232648	-1.1676226258604454	-1.045180560522844	-0.6545478260205614	-0.2615188117555403	0.2660838185741378	-0.7808206437918059	-1.246986238730981	0.46804340903057556	-0.5312962130755314	0.10871051554956716	-0.5211050310506273	-0.665232906291199	0.2966004428651441	0.31434311503451234
-0.0551230681382512	0.042591832769368954	0.184974803892704	-0.2580392406848292	-0.8924035456919391	-1.8355438237195556	1.6945691576568964	-0.557044808006673	-0.7221911173759351	-0.7197800972733035	-0.636835336592425	-0.11350213340214119	-1.128828309526848	-1.565546832985034	-1.1902453095902956	0.5632757250419169	-0.6845187439244464	-0.4975027268419561	-1.0220675157907695	-0.6974413693432144	-0.6550234310508388	-0.05486010749412473	0.24285487403473996	0.10717550480329754	-1.0273926957961468	-0.5176977251537356	-0.944795250733782	-0.6238353001248921	-0.7499492537418201	-1.4915102182872495	1.3364031797214007	1.6285098383750867	-0.6499834452456159	-0.017793524126542594	-1.1678640981077355	-2.191454197624629	-1.2127490338053137	-0.9780154390283562	-0.566773338213563	-0.24257674867449935	0.24286976101097194	-0.8214560440442057	-1.1913799311703974	0.4889114257030707	-0.5408874349977387	0.15977653044120496	-0.5034468467374861	-0.6622376394431708	0.27227921864127286	0.35442086296071534
-0.06685666033247438	0.019754048782015098	0.15488276079027824	-0.2709134286430548	-0.9339728283622948	-1.8763730505946001	1.6590392658395245	-0.6067627101253232	-0.749714201290866	-0.6997581047317718	-0.555082310269059	-0.10447957796891305	-1.0880439967756896	-1.5343832984939363	-1.1980219241760255	0.5210458616617325	-0.6836060203229389	-0.5431615084872097	-1.0370782064708823	-0.6571831321301104	-0.6744457554942407	-0.04813362597378903	0.18160047113789896	0.14194691443043722	-1.027446538733866	-0.5212530648475422	-0.9588618730502343	-0.6405586788102573	-0.7929400054947817	-1.5102438258145319	1.2778770734207623	1.5828590177805766	-0.7005921730332163	-0.001626099507747605	-1.194182127666135	-2.2215962418600306	-1.2877501006340357	-0.9401552045860807	-0.4359455606281767	-0.22231040338784439	0.20935318230446026	-0.8645475972019121	-1.1140525671962966	0.4666514546775103	-0.5893302978737333	0.26453912143603514	-0.5064771916039307	-0.6483581970340289	0.2658700617997457	0.40034375567393143
-0.06806481996105283	-0.022795523717379924	0.10646212628367982	-0.30634043764325036	-0.9523210976842094	-1.9246403116195485	1.5765960790002274	-0.6345959611741747	-0.7675090284888153	-0.6989009606552796	-0.5037122712454637	-0.07005759719555003	-1.0025956278905872	-1.5167895477996152	-1.2246832441952107	0.4709616550716106	-0.681414473750025	-0.6024297570737496	-1.0404097806145156	-0.6111937233658941	-0.7023881138442469	-0.01796992832181098	0.16654662009685892	0.18094856873098633	-1.0282332729209296	-0.5220578069520936	-0.9533401280601923	-0.6582352620465857	-0.874708695473281	-1.5444671498979399	1.2379035346571374	1.5289262085311783	-0.7816911401655551	0.024552620690996275	-1.2064077732772884	-2.2446868590331968	-1.3171445674634643	-0.8815243296125228	-0.305656667950277	-0.18013898215811058	0.1766225622062888	-0.9242338429061329	-1.076758504780871	0.42692717730223173	-0.6234526011112012	0.3578983333847134	-0.5076275534449171	-0.6627909686515648	0.24072654711307723	0.4371814719181396
-0.04827498972537918	-0.053741100524373996	0.05141136595815467	-0.3479984694271784	-0.9850333412502884	-1.9572148198560009	1.4709866339280593	-0.6999130670926252	-0.7822787534976181	-0.7199151491989515	-0.4675126235689917	-0.048725245258652475	-0.9523170519299727	-1.5205523202682438	-1.2281143243899186	0.4077619672558366	-0.6800960952145139	-0.6548853562174598	-1.0679195174500498	-0.5759972766292133	-0.6841612263024154	0.037461685314912105	0.14644121924730097	0.20675352491028712	-1.0301381628728628	-0.5302367723800813	-0.9615867942840517	-0.7012885671314395	-0.9220911221572635	-1.596856507275564	1.1966208083118428	1.4880903778160604	-0.8464707221599681	0.049857389845259836	-1.2301786758397633	-2.2684988655672673	-1.3503744056377218	-0.8261097546165956	-0.21231426726204713	-0.15019199131653388	0.15479881757383002	-0.9661721914085177	-1.0490116802597047	0.4009767032345465	-0.6467128922722378	0.4483909175440043	-0.5007321771500043	-0.6506455756872139	0.2139776912365782	0.4820751908221694
-0.029067665024912738	-0.0863461899876871	-0.027893116133021912	-0.3601856370271199	-0.9874784924402469	-1.999430869447684	1.3750228689995574	-0.7482996880754726	-0.8275398125986074	-0.7438536475842754	-0.4173475801415747	-0.0240738443752049	-0.8978683057397365	-1.5125868465532368	-1.2183140982466103	0.32815971598526406	-0.6859833938863674	-0.702047080720002	-1.109757890416607	-0.5069281097680107	-0.6607468006464302	0.08513439670436676	0.16792096730109496	0.2165662930831654	-1.0236137579634008	-0.5181342340215319	-0.9719144854352935	-0.746569141084559	-0.9883579411878749	-1.6561585652211157	1.1627815031207163	1.4329498143292014	-0.9420604606541534	0.07786343391963792	-1.2529295996652965	-2.301955606288295	-1.338873771683741	-0.7700020160696417	-0.10344989716904249	-0.11185500891553937	0.14729521371432017	-1.0082913060829477	-1.0593959662740209	0.37007779267782187	-0.6880140384182197	0.5088233731413514	-0.4767138412234824	-0.6805249802144593	0.18456009733103274	0.5132229766163254
0.0004185238278962444	-0.10883250721942242	-0.1326491250556288	-0.3716982528778206	-0.9980713635190865	-2.0272481176564567	1.3263670333042954	-0.7818650282567359	-0.8577554402414285	-0.7360271706672876	-0.36862615065695126	-0.03212478003596945	-0.823328009930853	-1.515472949356059	-1.2192796057149677	0.25514409343975053	-0.7096258387121366	-0.7510605967851762	-1.156320619758973	-0.4638577841067538	-0.6226498873576268	0.13615028518025926	0.18197313439602972	0.2540398956827296	-1.0393311910547234	-0.5126689973420365	-0.9678340172886456	-0.796641428207837	-1.024986500278461	-1.6851091185829432	1.1279749879650924	1.3704717145532406	-1.0451984958951794	0.08949318674519466	-1.2548877815927348	-2.3188739156729214	-1.3370098593013016	-0.7331013436511993	0.01336891316914684	-0.1031303810075614	0.14264584383538353	-1.08965159479173	-1.0835281312981944	0.3290685553078723	-0.7234972327128332	0.5695904063011084	-0.4538832953097106	-0.6933928501019787	0.14155596291557793	0.5595417470112671
0.03582480456046401	-0.1230670549335885	-0.1972116322636348	-0.37719247064108175	-1.0237708576663826	-2.0439358012167403	1.2927457360361898	-0.8268983368270524	-0.8796836520393203	-0.7167103887858935	-0.3375884508868726	-0.0238054320193067	-0.8034394596958696	-1.5295065711032902	-1.2339789438853819	0.24138660971825976	-0.722534839137883	-0.78195963884101	-1.1820532323534523	-0.4229080164140447	-0.6123950598609001	0.20504290694932034	0.19740691780946779	0.2885029525168815	-1.024076389030212	-0.4806454505288535	-0.9640932424690141	-0.8413257591705221	-1.0703996768526605	-1.7261372370696684	1.116465516818652	1.3426258244376137	-1.114351714655884	0.0981329795302394	-1.2579654425525426	-2.351885886459682	-1.2923924138335199	-0.6942636114463273	0.13768553399480318	-0.09230467569796738	0.1171930063887272	-1.1515118072646988	-1.0883780583852496	0.28063410598931476	-0.7771043634701302	0.6019819143563737	-0.4286906447899974	-0.6813153049160725	0.11077675017900637	0.5761053341126597
0.0889583413153401	-0.14099062685593539	-0.27940049475768103	-0.39113372216122966	-1.0569995398594574	-2.0631047729889564	1.2833554918547556	-0.8497646300724322	-0.9034892337759246	-0.7047686400861563	-0.30486689557332475	-0.016939577263479146	-0.7882216917398996	-1.5524014635694965	-1.2392384319504424	0.22494751726583379	-0.7287779695651238	-0.812693264374593	-1.2182161549888937	-0.3886680591560133	-0.5729523008336315	0.2539974859628115	0.21819416157734758	0.2773540454237762	-1.0056113978743004	-0.4482190774925211	-0.9424782380405482	-0.9070824234551431	-1.1130019025942608	-1.7550152433490738	1.0824036819449792	1.3311149534824818	-1.190660665022487	0.09223049771739636	-1.2428550940443752	-2.3587966354915904	-1.2519528447422543	-0.6854207647143244	0.2051272075196951	-0.08936744629229372	0.08544482262273467	-1.2146576669348834	-1.137035931210802	0.26484125669590364	-0.8267941614225821	0.6604181506937297	-0.3843516317143699	-0.6954409677867657	0.07259866726551492	0.6015123527052847
0.12139126953148957	-0.1712045152860059	-0.35980811454336625	-0.38201138853855887	-1.070550921160982	-2.084834577459256	1.2512338045896452	-0.8775263425264417	-0.9266444461936191	-0.6899793650992684	-0.3088373750006953	-0.008272025042405201	-0.7385982229348291	-1.559141193697222	-1.2244660175278874	0.18418907507083598	-0.7264530281643268	-0.875721872714496	-1.2332860221370399	-0.3586830286404957	-0.5451505590785347	0.3163504783710395	0.24230145213515017	0.2954531589901626	-0.9889687026493549	-0.4354133001342366	-0.9241725932972663	-0.9476433526137719	-1.1319921413420262	-1.7760179285299258	1.0421846235422165	1.288394797198776	-1.254407942571975	0.07012574193226093	-1.2174007431637022	-2.3776910685884243	-1.232345801698309	-0.6870434215506689	0.23858091908013704	-0.11430822250099168	0.06938039931553655	-1.258542682167901	-1.2008255908054282	0.25404271750483487	-0.8682877385292155	0.6970004033769552	-0.34417991381279045	-0.7041317731787855	0.05219226067974403	0.6254277993768718
0.1620691705078225	-0.1922288968800027	-0.43281593120142015	-0.3932171768579226	-1.0860944733316418	-2.094650200464804	1.2399488036819388	-0.9041396473387481	-0.9316678486710266	-0.7075829479561115	-0.34314160302139224	-0.02270917861654928	-0.6770465582510734	-1.5495568033326932	-1.183737018449262	0.13436887904284078	-0.7324688403391311	-0.9193770945027746	-1.2747345624945914	-0.36945441454183064	-0.5317116861778544	0.34881870234202533	0.268600138340892	0.31223059739890135	-0.9717504630124779	-0.41248998459723785	-0.8850027723883551	-0.9890249778652891	-1.1672446972178274	-1.8066541346892062	1.0242306107704016	1.2346632994021332	-1.302171554817284	0.032254487348464145	-1.2042429368901149	-2.3810621310188624	-1.1946860034442133	-0.7085109182850758	0.27029567166282975	-0.11651929103029002	0.04617701211024511	-1.2935826833192887	-1.2748140911030714	0.2143882752385006	-0.9006616016645334	0.7016561646555513	-0.30461788449262456	-0.7093525578128191	0.012962116850701125	0.598863433463354
0.196016042676946	-0.1979096539345513	-0.4775147100852003	-0.3734815332929625	-1.119888074431207	-2.0932975277369827	1.2256046188686014	-0.9488479527563385	-0.9338987924061305	-0.6980977284362053	-0.3697997633413291	-0.028585767849104427	-0.5939188495767513	-1.5222870635766408	-1.1608276134030207	0.09747268411628887	-0.7418778887082531	-0.9513598058545473	-1.2911551172739422	-0.3687649165958529	-0.4897284278899095	0.3707014988417038	0.28682138477223074	0.3259794243930619	-0.9489853552965768	-0.39026854254735394	-0.8514169658975461	-1.0007767654022037	-1.1995671458334012	-1.8104729155656063	0.9789409604358319	1.171026098995434	-1.33835266495424	-0.0031970879566187243	-1.185924408815991	-2.3963354074091217	-1.1898203769640703	-0.7493268569711863	0.31942523271740714	-0.11765678032330537	0.02952414025398294	-1.313107816252217	-1.3524634217163647	0.1742900374657216	-0.960741135992895	0.7202064268178533	-0.2632893568097143	-0.7354259116277045	-0.010338438246230371	0.5978456168007744
0.21097718358837492	-0.2189502557502887	-0.5486411084767748	-0.3954465342301968	-1.1470799586260125	-2.0800989735220465	1.2399959547825115	-0.973280988605312	-0.9212394494729738	-0.6853500246963101	-0.44251829865913395	-0.011606720613761048	-0.4701588082208109	-1.5154217305949773	-1.1623992533463292	0.03237251447187158	-0.7194920484093724	-0.9763076746131383	-1.3144126893445756	-0.37353454339237063	-0.45642383782873114	0.37499497785355007	0.3173681413560875	0.3398498538487126	-0.9329134997608495	-0.37652010630981314	-0.8083921096862803	-1.0182029797662167	-1.2064496971504688	-1.8071576967907235	0.9692795425591457	1.127187940068786	-1.3447736195030124	-0.03365104978802751	-1.1543872463524514	-2.4057437835585933	-1.130966367349193	-0.7552134719376256	0.3403631615849951	-0.11822259004446085	0.02201628560149886	-1.3573090231393066	-1.4587020882821802	0.13945986702829044	-0.9973222122573681	0.675018051096316	-0.21580395419464343	-0.7653634089952916	-0.05483368262073442	0.6048610885048027
0.22399751698023906	-0.22299887215598088	-0.5945866261091022	-0.41134700322653134	-1.176603935572648	-2.0086051390046964	1.2842816009714373	-1.0123993345491176	-0.9155578245777379	-0.6516801637653024	-0.486746560909512	-0.012772992909941308	-0.3911880179284392	-1.5034403659696507	-1.1253420856766572	-0.02130047337382675	-0.7131787278960406	-0.967192296157578	-1.3275419343812227	-0.3821160046005854	-0.4278206989895542	0.371346725004459	0.3170565386578067	0.36216461835399383	-0.9161463907574847	-0.3578740314721749	-0.774214628400503	-1.0415936522252571	-1.158996917469323	-1.7775182509655607	0.9295585819900903	1.0907440990522614	-1.3271261759792725	-0.06083449675152822	-1.1409204654772707	-2.3975124609625342	-1.0972179765569616	-0.7660867498019723	0.351335333993846	-0.17387031075647444	0.009341635464037473	-1.334880296281159	-1.5301494052256968	0.1351642746196647	-1.0543769775641736	0.6593027488417159	-0.17819694677539027	-0.7572511384069535	-0.07766030890904431	0.6233402476672246
0.24343216876239282	-0.2323566216323001	-0.6416716039937724	-0.41893290496845426	-1.1864292411099193	-1.9267276255702381	1.3322913640864615	-1.0366982947534538	-0.8940469699618221	-0.587984066618279	-0.5249444343321386	-0.04057895029787658	-0.29567237665916435	-1.4673985101430602	-1.08071151546488	-0.07541481220974691	-0.6932468895459435	-0.9803803058210485	-1.3317007589439673	-0.3943854720179544	-0.4372255598819537	0.349965863736082	0.31626372059499613	0.3934548443965538	-0.8683678406156747	-0.31936384453910477	-0.6829614917510736	-1.0640614077808943	-1.1253409309615767	-1.731959292843873	0.8716126191655771	1.075500637868466	-1.288712999228017	-0.10383491687414778	-1.1221261890270298	-2.3822628677423645	-1.0582909096856252	-0.8097608012121775	0.3814876438856377	-0.19903474473453037	0.0007128293540215214	-1.3353569701143724	-1.5738406794625035	0.12394840754863896	-1.116725376564814	0.6569065005382341	-0.1312646075502415	-0.7779242109028749	-0.10128568181869255	0.6165957250322471
0.25005766643497546	-0.2340019469604541	-0.6412654145580238	-0.39881370703954866	-1.2161807814089092	-1.8185605220304588	1.328418516188775	-1.0528390125526221	-0.8671499218198555	-0.5208879283302241	-0.5595381426599543	-0.049383328838529736	-0.18809929058208916	-1.4123251653702273	-1.0656918430385047	-0.1176621313607383	-0.6721243866359264	-0.9504186240579733	-1.3099866555756576	-0.4177737061801137	-0.4353713009396098	0.32863445034819305	0.2979954672247254	0.4240905565120928	-0.8553373269406359	-0.29764809732980685	-0.5795805059466079	-1.0991071456166357	-1.048958618560476	-1.6667809212221367	0.8162930830885469	1.0633338018156422	-1.2416726366349216	-0.15630734162533697	-1.0953167005195508	-2.364991679123415	-1.0479650679903305	-0.8459018423418243	0.3901085199013096	-0.23395240195425324	-0.052516641282269405	-1.3301356317060067	-1.611918730122	0.1021323281880216	-1.1590837687895632	0.6857609302264691	-0.12023159751952317	-0.7775301638181257	-0.14847233606957394	0.601771944627729
0.23536375405156224	-0.2217714091754249	-0.6156869686098617	-0.36971810808821526	-1.254574456458693	-1.6985465083392672	1.2615048108292974	-1.0772630468565496	-0.8495235859930752	-0.4602565841362427	-0.6293191292163536	-0.04037548479541829	-0.12825746755066728	-1.3305528352989777	-1.0569166865142714	-0.16473537111593836	-0.6682542534118306	-0.9128177561699259	-1.2925344780391412	-0.4587494798800066	-0.4601664327155278	0.30072759713046665	0.29219035257044296	0.45615387271081975	-0.8268199115872277	-0.2855055039343797	-0.49584689821750716	-1.1234296590180934	-0.9786927069992295	-1.6289028092469628	0.7621414024528612	1.0952768980126635	-1.2188859339790128	-0.2119140028599535	-1.0729287312129687	-2.3550286431304643	-1.0569763753740111	-0.8799992642959189	0.3613613302534443	-0.25441261688940164	-0.0921153803653619	-1.2708031627015297	-1.6453046628854817	0.07505798364891395	-1.1958584276391309	0.6886120012679762	-0.09479896771124033	-0.8003108270901199	-0.16876756340401217	0.6068842830503454
0.23348265974850652	-0.19322066072158253	-0.6049218731546182	-0.361006241075249	-1.2899109342875898	-1.6048796528888154	1.1945792100671642	-1.0762671917151057	-0.8350735152923763	-0.43897719281922204	-0.6699269938313364	-0.03620705471416004	-0.027479291816722727	-1.2082191091112375	-1.0439221272123	-0.22396788572642173	-0.6696668920149937	-0.8917421626335476	-1.2916803846860765	-0.48016816289889946	-0.4754838493186752	0.271414079256996	0.30071460056850846	0.44351790229773547	-0.8030939949438695	-0.2715194685008118	-0.3923784310107784	-1.1712500234885588	-0.9284593994031765	-1.587551581905753	0.7038218461241075	1.1274432284052343	-1.2236837412436734	-0.274188818170385	-1.0608315900319436	-2.3466912199324073	-1.077357479789568	-0.9106451115815475	0.33470957742942054	-0.30619671409440763	-0.1360291948227594	-1.217655521768297	-1.7070844569043153	0.055726883269697755	-1.2251760440180919	0.7327347227887219	-0.06498466354319125	-0.8351577955297884	-0.20276051049969315	0.6371608134548017
0.21104895646122518	-0.17099460292677177	-0.5692225273176584	-0.35497672098854294	-1.3306926947122961	-1.4952298022290493	1.1481556202256433	-1.0821608348928229	-0.8240518937393769	-0.41706828526813206	-0.7322870039164376	-0.04672968205442765	0.09886911144459212	-1.0732150090723427	-1.0380384878703908	-0.2547884230946975	-0.6824399727896162	-0.8650183864594959	-1.27238336550694	-0.5085815237578147	-0.5003706364795761	0.25314563829944736	0.2684838325126063	0.4582684980960102	-0.7702482346941918	-0.2618106737666042	-0.31318468862774396	-1.2130623012288198	-0.8342798069143145	-1.564863853566796	0.66169046670696	1.1474988174915555	-1.2237103429473186	-0.33291145898704044	-1.0818104417943624	-2.3479113768553814	-1.08061470264091	-0.9346547355247786	0.3083626874907483	-0.35360875997626573	-0.16948510430342056	-1.1460792766949346	-1.738997200708868	0.017108626944708775	-1.2419234053954902	0.7951417200250137	-0.031238434558491707	-0.8715745344327587	-0.23717790073722575	0.6517677264407792
0.19191207361028984	-0.14247973826405017	-0.5403945658835081	-0.3717647554510134	-1.3967966523256892	-1.3993736988594547	1.0967020842281432	-1.0834058907023922	-0.8106577514566811	-0.37917805166062407	-0.7828080810673779	-0.04675893164305138	0.16002767590592698	-0.9690416809720033	-1.0416652722745998	-0.27574798045287147	-0.7114076906338622	-0.8191958260793403	-1.2709985141416138	-0.5367518665576146	-0.5330410809497835	0.20129541495119513	0.2259711446286803	0.4618440799818095	-0.750564720355526	-0.241153654009335	-0.2350169675846537	-1.2560932962161404	-0.7754925889604802	-1.5558119285264407	0.6391405560290293	1.1856793060703803	-1.2089311964504756	-0.37330314705768386	-1.0877458156925048	-2.317258723472866	-1.0848234044702783	-0.9717695817649228	0.30089291720671063	-0.3745114629093634	-0.1872582336101976	-1.0538658586071554	-1.7663985645086213	-0.025506595564435897	-1.26530083321425	0.8618321405076372	0.030989574452780982	-0.9218629001467015	-0.2883277683003168	0.6759086935949885
0.16703641789697674	-0.11736568378626955	-0.5017612974374117	-0.38588769954214	-1.444774864633443	-1.3013146296867952	1.0602751427223769	-1.0471055021236242	-0.8076385483089753	-0.35632759257951274	-0.8224344180615848	0.007756145826922728	0.24521522351802302	-0.8666758331965763	-1.069939275063639	-0.26318255021831705	-0.7247010953980026	-0.7964715266116094	-1.2366853136822376	-0.5576374524873613	-0.5647667699132455	0.18085553507519786	0.1982103972398705	0.44517853436651256	-0.720580477009493	-0.2267520475681566	-0.16435310439931677	-1.2887228279535976	-0.706090941786005	-1.4985198515115221	0.6110293625062237	1.2391274681572866	-1.1934348806908237	-0.4038971069039493	-1.0937303354855556	-2.252503726152702	-1.0909035537927836	-0.9960841132671291	0.2749977018962514	-0.4217820837901412	-0.21801558355911435	-0.9835806300232474	-1.799592021557963	-0.030369619267906788	-1.2896779807288417	0.9337008083746623	0.08807912716898256	-0.9619200538249733	-0.3232319492598607	0.7145408390030854
0.14798201461196775	-0.07881144319097722	-0.4739538718786397	-0.393097378462235	-1.4676889124239314	-1.2157246376508537	1.0328168018062929	-1.0112106568374706	-0.7989311944514396	-0.33955392558834524	-0.8652553190431448	0.021945402828358346	0.3253463259512376	-0.7877198283359006	-1.0851971960928855	-0.2486329101677786	-0.7448480066078188	-0.7759915417411599	-1.2206814344458465	-0.5878716507791243	-0.6166018070178008	0.176646431414978	0.18760960559929812	0.4300235819383687	-0.6858439409760216	-0.2177319263657281	-0.13277494078080948	-1.3262245244250452	-0.665438951830629	-1.4564809509856729	0.6068901504527048	1.282067424264303	-1.1857490151337018	-0.426664913250599	-1.103490226812025	-2.1817133097671104	-1.0747571815890022	-0.9861587919485924	0.2450345817637097	-0.4641813320289853	-0.22801101961040837	-0.927907631973628	-1.8209253610875362	-0.012305860843614009	-1.2901770179878684	0.9904680036594458	0.12391711272159142	-0.9811405432393832	-0.3629075076895366	0.7598342213043769
0.12226371875092583	-0.03506007306907023	-0.42838385521248706	-0.3978623820942094	-1.5122422426191544	-1.1190710071033723	0.9843357326903275	-0.9881406444147262	-0.8041297247216374	-0.3341404127138826	-0.8812275978952238	0.028988467238693156	0.37844126386244853	-0.7164920650655155	-1.097988543351231	-0.2394688913739575	-0.7762340001519925	-0.7562338210916307	-1.1853671145633429	-0.6305908692852751	-0.6704838143869714	0.19585663865189806	0.16287280974590224	0.42119695850394195	-0.6549035934252452	-0.21267816415598065	-0.07623152079360104	-1.3673557808042465	-0.6323350145168376	-1.4083389509461521	0.5721667008068239	1.3328115333686568	-1.1744322703785077	-0.45526511709004014	-1.1260562492788473	-2.094399145610572	-1.0792652328160648	-0.9784063326290482	0.1963081700455898	-0.5054379342835411	-0.25390789142113823	-0.8619566154026055	-1.832632948363851	-0.007118159775678645	-1.3037069600260218	1.0825720802181513	0.1678643255778316	-1.0007621382370382	-0.40731607584770757	0.7650368760833429
0.12051466634916545	0.010568207900026976	-0.39453903719840994	-0.39549933130832976	-1.5567703761339857	-1.0764637735544096	0.950076870540566	-0.9852606237654218	-0.8425148979875875	-0.31520754860499595	-0.9273134038733437	0.06767214919735182	0.4761685624581126	-0.6510779499667958	-1.1465657317009035	-0.22040036039368344	-0.7781650691272427	-0.7421483039608937	-1.1862706233175495	-0.6552782833073214	-0.7199491289310747	0.21159553600095724	0.11652929864283432	0.3980197470131974	-0.6206751674448141	-0.1899051915585373	-0.053854156504811276	-1.3967456159544782	-0.6317538100267599	-1.3697640211961184	0.5499130079095185	1.3906686852967423	-1.1811953735060745	-0.4816339692667307	-1.1525237306979916	-1.9931691770069242	-1.0910974116407184	-0.9419978379831384	0.1429824479286709	-0.5335918228810129	-0.28211710785907845	-0.8233764609016705	-1.833765556094248	0.01650607195561255	-1.3089386253569226	1.1614935439901477	0.1958204136527935	-1.0482700845187978	-0.4523266687519179	0.7533703824355406
0.09209414449658607	0.0439644793059407	-0.3603206067393631	-0.4340118721768083	-1.6126057532772866	-1.063106546830453	0.9021111834543379	-0.9828472621619417	-0.8660970535296004	-0.3170318931860982	-1.0057658136108605	0.13754798635153892	0.5761676756606473	-0.59523494235888	-1.1999894772388118	-0.1835985402572254	-0.8080733257090312	-0.7033245548522407	-1.1789894774826728	-0.6917429789113764	-0.7391685581205404	0.22491016270931138	0.09011769886213267	0.37961049072891206	-0.6166521067779431	-0.19640457646288592	-0.07837096698135314	-1.418327818386217	-0.6327260757713387	-1.340224556224042	0.545652002226528	1.4275429676339157	-1.1836701553311841	-0.5015263136446164	-1.1889976385885535	-1.925440426117731	-1.08659826554448	-0.896538653044263	0.08646572151367213	-0.5474068182347693	-0.3159503836548164	-0.7911308780666431	-1.8478186185001522	0.015230950177236063	-1.2976017052955269	1.2358928138923466	0.24366051764871882	-1.059965119654212	-0.5039447012424442	0.7512509225520925
0.06494931342276848	0.08817390481035316	-0.33969076831315165	-0.5112602417645116	-1.6586970141868016	-1.0596780670323207	0.8827934800521199	-1.0052852713693263	-0.8722257888970824	-0.36189510821435134	-1.074951607012435	0.19781704329143607	0.657122332820571	-0.5239530912266892	-1.2226931676300528	-0.1477647994298987	-0.8282315144626562	-0.6769556326038118	-1.183492989720047	-0.726716628692724	-0.7699283403345685	0.25492075834243744	0.04000587892262585	0.366389196880681	-0.5841565869969244	-0.178736481764297	-0.09540762438685653	-1.4379534928706614	-0.6548903121694971	-1.278992136246716	0.5314657014158686	1.4788135660025432	-1.2111094959547155	-0.4954635720688797	-1.235402642767354	-1.858350220860472	-1.061232342897752	-0.8786445884975655	0.02562143566100957	-0.5598519988961411	-0.32611585142508753	-0.7689032013734437	-1.8509079397485002	0.032750307266879865	-1.3091086270605472	1.2858107407904256	0.27775524571627036	-1.083700025531004	-0.5354154925220115	0.7632786816252951
0.05033913849545244	0.09579734770428239	-0.3260850222127079	-0.5936232347817627	-1.6907756545620622	-1.0612779523621236	0.8938904813216514	-0.9893710134929034	-0.8835298270590866	-0.3870720545404359	-1.0974482850107707	0.23952217658043487	0.7372770286924769	-0.4774001095621223	-1.210158588298751	-0.07338680933741085	-0.83595494875591	-0.6544589855775956	-1.2028528457673016	-0.739654486976092	-0.7976317679801327	0.2889531639773485	0.010082812342948274	0.3442384848399966	-0.5683623101012845	-0.15103400860560312	-0.11771776488724459	-1.4356801164674935	-0.7052120997511713	-1.2088494714135285	0.528625048852951	1.4970088701259514	-1.1842981645506068	-0.488983651765143	-1.2726914862759382	-1.7931831837471026	-1.017940391902598	-0.8708425421355586	-0.014565416631383745	-0.5540699765187809	-0.34600435749278075	-0.7652025658447543	-1.831794339297708	0.05966469815499292	-1.3178576824787016	1.3601758989872734	0.2801289821693007	-1.1008793742253113	-0.5771037005987525	0.7156565434530856
0.0356585363452354	0.07708053028371457	-0.28839568387768355	-0.6328273345822166	-1.6913780418655062	-1.0830611636667646	0.9021461213948381	-0.9628240358546231	-0.8975197725273594	-0.39848884333563844	-1.1561262138062478	0.2698558061242902	0.817433281491809	-0.4545328986047572	-1.2160672537544077	0.0014670258789107854	-0.8282546586756956	-0.6388148408197025	-1.2040406455947426	-0.761172764142737	-0.811579445774371	0.3024232522710738	-0.04712739460060954	0.3409803717717954	-0.5640925128654467	-0.14849579374597632	-0.15255946416030897	-1.4194343090820485	-0.7178065538649441	-1.1135905798982906	0.5337843966174015	1.48763303391287	-1.1464246223590204	-0.4744591776461092	-1.300682087602024	-1.7157460383097534	-1.0152798128164544	-0.8703382313632746	-0.047108905879299126	-0.5385477872031891	-0.36758277064500144	-0.768738543078116	-1.8030064989377013	0.08561278028004837	-1.309647696978815	1.3705327331760293	0.2850386346930714	-1.0903391490459264	-0.6302390726317009	0.6659928229741616
0.02131602874483208	0.0425157590095449	-0.2592989386630936	-0.6140426269419939	-1.6866517978712516	-1.1262239013405437	0.8867663549095759	-0.9713390237029442	-0.9033830510299801	-0.41433838485170715	-1.1942791771999188	0.31254080805468076	0.8312694260614639	-0.4260412938605507	-1.2052164313560012	0.051139100039045995	-0.8059386297394205	-0.6323259273428625	-1.2265850497155673	-0.7712358902492245	-0.8184453741648117	0.31397016630742336	-0.08056241258688053	0.3231816822606628	-0.5914034282163676	-0.15135972888276156	-0.17539325321667695	-1.392540500601275	-0.7525480047235165	-1.0151688611560101	0.5541407337113828	1.4963752284478145	-1.0941129393895266	-0.45277825412046696	-1.293941848965963	-1.624780924018668	-1.042169197844125	-0.8499052047381236	-0.08593304509197516	-0.5175227499984051	-0.3824449308976284	-0.7489073604875672	-1.7795873912925728	0.10566974209390549	-1.311691556170457	1.3634450788418078	0.27024985228247406	-1.074255521590044	-0.6636990176765515	0.6326266078761261
0.014727024513814718	0.014954483942529323	-0.2246980302012001	-0.5466972755263777	-1.6768731528532244	-1.1489290628085516	0.91812378433584	-0.9719705531527751	-0.8995873865525557	-0.4673473547969785	-1.2223760817004745	0.3258503852864655	0.881060204683042	-0.4069059859732792	-1.2119519596098576	0.11853164545126264	-0.7858292542351155	-0.6159829933160517	-1.2183888038595496	-0.7631604777980353	-0.8292391666604118	0.33490226843819787	-0.11091968759215595	0.30728769322265154	-0.602361250162698	-0.15767977646290582	-0.18397339043388322	-1.3691716875307258	-0.7873892173996871	-0.9271387682106813	0.5648386051761974	1.475706603916792	-1.0600685224255613	-0.4322123665815254	-1.3026579942784453	-1.55114540104397	-1.0189761271184188	-0.8424428823691616	-0.13076467255375954	-0.48948845275172975	-0.4261104643449687	-0.7259971870919939	-1.765142494546516	0.13097607442521658	-1.3082147471350365	1.3252467572467912	0.2459735622358079	-1.0352447961376001	-0.6790089673812356	0.579622804661766
0.014156951614010507	-0.0113943310824887	-0.19365927141892603	-0.4610658012340738	-1.6730931841892442	-1.1673561885431851	0.9090096303487373	-0.9818277187440604	-0.884260939507725	-0.4880456960951827	-1.2207771764527395	0.29856444312757396	0.8801767681322439	-0.4121800838142621	-1.2151678152263417	0.2034100556283373	-0.7809142649932499	-0.6047827115651815	-1.2298055917233022	-0.7690704601921293	-0.8153753104575685	0.3678101762909425	-0.15586374881638318	0.3039797545813577	-0.63503084468411	-0.15008206424052434	-0.19669520512450522	-1.3563954383434544	-0.8144092049858299	-0.8564871764497136	0.5751248796596165	1.4682969458106665	-1.0019285546501486	-0.4096847152695018	-1.3134012063382774	-1.521056880772969	-1.0435652483532805	-0.8457931728657888	-0.15743956291778557	-0.47467009693647083	-0.4293523446195463	-0.6487729238536772	-1.747221727305003	0.11877499142652562	-1.2891389108105724	1.2900693863801331	0.20514573332031646	-1.0056715860137442	-0.683445673505003	0.5312099927591152
0.004629896237805038	-0.055545621349812266	-0.15162192251803222	-0.3853635391677352	-1.6500055592671667	-1.18575607757942	0.8778523880951219	-0.9809469886261042	-0.8415898508646636	-0.5070498981164075	-1.2217911691546877	0.2778517707683018	0.8682051938601884	-0.40673022698815864	-1.2131667271711346	0.3024405479220812	-0.7872599874048368	-0.5982184598702869	-1.2229966374993342	-0.7717346427316893	-0.7975032937652855	0.4062380079468563	-0.21595824337988917	0.2927875070199887	-0.6800900650976109	-0.13998865011811212	-0.2044535379928134	-1.3337121537243763	-0.8047391538352177	-0.8039454092350689	0.5996926783554943	1.515043331149489	-0.958909799611767	-0.39871901457565684	-1.3167278194542584	-1.5007948393361872	-1.050607836814825	-0.8693654812962339	-0.2005969570522727	-0.4584967382016319	-0.4477383254970957	-0.6014568115623653	-1.7617883041002294	0.08584521339867365	-1.2702237535156635	1.2586147735662045	0.17750013205427462	-0.9772028445414653	-0.7097651158731194	0.48657153924548774
0.01961005176808576	-0.09997094321813785	-0.14305837065701005	-0.28881451089759846	-1.5973011029651576	-1.233324513223431	0.85135372582928	-0.9738537711295784	-0.80147161296126	-0.5207391533863243	-1.2206992602579263	0.2491411000006925	0.8467337274872128	-0.4004291504823051	-1.1785851426733118	0.42679195756379906	-0.796353138306162	-0.5796666966387568	-1.2302930350012302	-0.7749965986227506	-0.7577624588919836	0.4246564555251827	-0.2858607599819192	0.2794564790817261	-0.696947086579497	-0.1320327184181957	-0.205379342887584	-1.3175907420342674	-0.7868530134753635	-0.7735701287167688	0.630040650262761	1.5253390067273094	-0.934683374752122	-0.3630803486876487	-1.3154979635759478	-1.4678796853487495	-1.0557474673203182	-0.9090641289617413	-0.2355697364317618	-0.43869668946624946	-0.4426833518926093	-0.5074394007705029	-1.7559955963049372	0.10117210445489526	-1.2253707233883704	1.2187600825968883	0.15110464632767623	-0.9630891729648337	-0.7041944685851724	0.4620449699231489
0.022371010991930007	-0.15662989483209816	-0.140347713221391	-0.1768613640199211	-1.5074840361692172	-1.2605514663815844	0.8348526856719222	-0.953907768603447	-0.7310459804516134	-0.547036703956757	-1.2112686952620635	0.2067543884529488	0.7852199440453766	-0.3924896580683029	-1.1381008989871315	0.5780670530224014	-0.8114149713484652	-0.571664467651418	-1.2034189876470482	-0.7827212687325622	-0.6992455875463117	0.4505711183912292	-0.3165943812632208	0.27526067921960945	-0.7492301473458427	-0.14424891294388623	-0.2059699663386189	-1.3072320961433068	-0.7715382434712829	-0.7336850840077013	0.6608963604338154	1.5485227365281902	-0.914146390841003	-0.3548455477223639	-1.3034507739602386	-1.4320224185075214	-1.0498762460671418	-0.9796016968654456	-0.2470585131540227	-0.40562913238672216	-0.437565050147892	-0.410842910110463	-1.7799942205478765	0.06070452189250446	-1.1721371576649735	1.1928414092286213	0.1281370645692269	-0.9553545844606074	-0.6961991544246334	0.44511957657985074
0.03510085951425922	-0.20543721661414693	-0.12594144396590107	-0.013681685004528276	-1.4306094308986634	-1.2900199914886983	0.825693174376117	-0.9242173566818741	-0.6803434980490783	-0.5449716619920403	-1.1738407853479065	0.16149541282700822	0.7356107869962637	-0.39280435591257984	-1.1249546814358542	0.70469936550916	-0.8196989164011509	-0.5795034638329711	-1.1729778804104594	-0.7669873738050751	-0.6715715366267039	0.47612291818984664	-0.36946061398109065	0.27365178407590296	-0.7930760720462705	-0.1661139561997297	-0.2155351220214526	-1.299945933785335	-0.7331868789185436	-0.6990661039873864	0.7077527153863383	1.597104793828878	-0.8995108745426297	-0.33983905728161196	-1.2905439340188447	-1.381080317523797	-1.074254384202485	-1.0458826919432513	-0.2566299812137697	-0.38271422268884003	-0.4083673074662045	-0.293270802048544	-1.77931084572628	0.0787173565793946	-1.1337962895716893	1.123152496304579	0.07175313465230998	-0.976037848682904	-0.6820359729177532	0.41819773095646795
0.07281642548313585	-0.2605528248612177	-0.101799916097478	0.14908448506055336	-1.3401759319829871	-1.3274413826503138	0.836582567299779	-0.852869689347896	-0.6719830815663123	-0.5070596458158793	-1.1553714006689926	0.11220300255666346	0.6964693919708358	-0.40786102459405826	-1.1054373158468758	0.8318733634349483	-0.8197473088465971	-0.6057833996354363	-1.1431651418550537	-0.7475031937534341	-0.6281217921790347	0.5131615881699351	-0.3916554490357913	0.24900038053426413	-0.840960217075646	-0.18764235507744748	-0.2201353624406607	-1.2824376903758472	-0.6884949790179622	-0.6704713971130356	0.7425153762469963	1.64579846822734	-0.8567620634588622	-0.34301908531560327	-1.2742061466435923	-1.3185777791444373	-1.1200671722308544	-1.0890941067977111	-0.27063665744226656	-0.36963817022280543	-0.3913485204106339	-0.1471624568654744	-1.8030077280291077	0.0965830224885482	-1.0639436863375011	1.0792779416830176	0.041332436147810805	-0.9853517471063199	-0.6719369729231756	0.39691660148117447
0.11999249931889469	-0.29974014469710614	-0.0844542160460054	0.2871174733574871	-1.239416366837509	-1.3786545799667609	0.8674271260049233	-0.8133287445524408	-0.6463602263756794	-0.5070460317104709	-1.1555342671595406	0.08774800095801948	0.7012341887136706	-0.45664073127032373	-1.1099950716824716	0.9499361156926739	-0.8270882324188868	-0.5912049085126426	-1.1128246956207906	-0.7252740509795982	-0.5769236424932059	0.5390365161320183	-0.4362280100601711	0.22590156595570904	-0.8747495356028321	-0.2178318818895737	-0.23997253552036707	-1.2733248042744099	-0.6248185446666825	-0.6245950607467351	0.7816941163012406	1.6800397318477756	-0.8853269538323353	-0.3493834070147511	-1.2508014212817018	-1.2683554854858556	-1.1680692524217657	-1.1284609432960981	-0.3136100180669703	-0.33971943146639405	-0.38483179452820765	-0.007499231109632731	-1.8721760759789998	0.102741325195473	-1.000778182374278	1.0281364058516702	0.016719967923408425	-1.0029742903018821	-0.6405853832409194	0.37294382826004824
0.1606387702080994	-0.31758177537072096	-0.10617873054255042	0.40532706900645776	-1.170571103718514	-1.4102578958382879	0.9164449488994725	-0.767439815437192	-0.6174033067004084	-0.5162268398334534	-1.1377325809834034	0.06350166555844056	0.6509851225159677	-0.48703710010659895	-1.0877308398486272	1.0280431825085348	-0.8416737154764473	-0.5600913163140863	-1.1064043538724668	-0.7009790201801726	-0.5464964048170001	0.5593483564119232	-0.46048446284274974	0.1953739468658791	-0.9122404254114784	-0.23570707933565785	-0.27260900286772544	-1.2686414866286297	-0.6053725959643192	-0.5956303637520322	0.799975876857185	1.7270912039205162	-0.9001114206699071	-0.35020283476167235	-1.2277983226183624	-1.2294761135155459	-1.172933508881783	-1.1627345575074548	-0.3635861892303692	-0.317061259163801	-0.37242555160427443	0.15092412275269207	-1.9305192628273335	0.10687184351310246	-0.9698296464257051	1.0089704358932654	-0.03628415518829345	-1.062291360816029	-0.5984864048902551	0.3363213569848658
0.20172380342730736	-0.3265295733070209	-0.12886184791074826	0.5047849738919525	-1.0987557119075422	-1.4062989959150518	0.9572845159020904	-0.6748816653808343	-0.5849427250990603	-0.5091829016953209	-1.100047114758613	0.01455345084900403	0.6270796995210333	-0.546649309094026	-1.080432724557739	1.0970475663177353	-0.8727092214744264	-0.4861312417202006	-1.0577643474821106	-0.6834544110105242	-0.5268715768093416	0.583155200355756	-0.4644228689530555	0.17995626674078646	-0.9327059692144942	-0.26291901484385705	-0.31985208508395535	-1.2598670830170373	-0.5906986086641298	-0.5601002350512513	0.7944041806301515	1.774768876531542	-0.9218906815931673	-0.3565918971215808	-1.2324575145897156	-1.2038785854221419	-1.1944003542477877	-1.2256441612195008	-0.3761635321203568	-0.30819723601620136	-0.35116551417075054	0.2919224528531496	-1.9722370833212424	0.11440359607219315	-0.923798669010071	0.9835452791377504	-0.09813838444473583	-1.0733805182018563	-0.5577546828126553	0.28509575843924173
0.24549298046685641	-0.3549532889089335	-0.1513430666245012	0.5859487360914225	-1.0216344124717436	-1.414919785775243	0.9711243889440853	-0.574785905761978	-0.5630850805844108	-0.49203239626645806	-1.0615202618467743	-0.015891308327960922	0.5875718277321752	-0.6126689749977048	-1.0538384745233955	1.1473678403230925	-0.9008218658478274	-0.4260035369258038	-1.0242466739744462	-0.7029656915105325	-0.49531470609770684	0.6264546146318352	-0.4860652997841636	0.1514499540866328	-0.9584533483836832	-0.28014177035970117	-0.37142808704666175	-1.2582882492461618	-0.5512787468752877	-0.5333240213883013	0.8093515708512458	1.8531515541473484	-0.9472444486508804	-0.36748205348748175	-1.2207966439347995	-1.163159495326067	-1.2620601682273338	-1.2859989772012423	-0.39427038563791783	-0.29263335430308435	-0.3230985691711378	0.4328269993158339	-2.00524371847691	0.10837355077146374	-0.8697359336870599	0.9535641449130425	-0.15612608551090387	-1.1150363751986494	-0.5356219458517801	0.28165508383385895
0.29548628948494543	-0.38180005554277024	-0.19300517685383195	0.6389976202775788	-0.9443229247595054	-1.4378856532554474	1.029543372524875	-0.4816635009608722	-0.5497876825813532	-0.49080331483021816	-1.0329482849917306	-0.021245304250661543	0.5457426969142959	-0.6633064243930551	-1.0349702863250134	1.1624426463111948	-0.9031400743866487	-0.32267599602366676	-0.9789608141949117	-0.6715829553704361	-0.4950115382858404	0.650277489892477	-0.5024467333943167	0.11795595270532996	-0.9473962045134051	-0.30894543841293165	-0.41711577942912725	-1.234932957446845	-0.5173869827554267	-0.499670551589121	0.8152227323311749	1.9619289984756598	-0.9831192971740075	-0.3776709400897502	-1.1881943851914518	-1.1187684718067468	-1.3068454411606425	-1.33861399438492	-0.4229966413210195	-0.25857450561396933	-0.3187631940916078	0.4950674769969258	-2.044789119911159	0.11563044628473136	-0.8478764565638904	0.9006191860124337	-0.20296126833002776	-1.1097007676633444	-0.5255368977632519	0.24402885712522937
0.3470884619706534	-0.4020986358724598	-0.23341944669724665	0.7205215257806541	-0.8568853111424282	-1.4510138251763558	1.0573457114703548	-0.40345049734969896	-0.5747870865165531	-0.4767241515814149	-1.0249110130628447	-0.04331597201746935	0.46666963445456106	-0.7205814320514439	-1.0143858072458647	1.1708383445121604	-0.9082068896660542	-0.24598971520150442	-0.939630425352961	-0.6408421871591794	-0.4864421514796298	0.6631682629085893	-0.5062342326924225	0.08598789379188815	-0.9119267772305895	-0.3232100384211514	-0.4596366727044908	-1.2359466020802163	-0.4753849758274611	-0.4758724871054974	0.8338135717314821	2.02373167171124	-1.0330746364501595	-0.3933301147551581	-1.1694681878907145	-1.0862509819282697	-1.3659056388045951	-1.3611819014446245	-0.4603267798403752	-0.24074058257242276	-0.28234430840601743	0.6123440353504922	-2.050973907864885	0.11673215222243707	-0.8322571387489305	0.8503845237275138	-0.24695708943859923	-1.1007857326433708	-0.48265802530429813	0.19505521850680063
0.3797160852572147	-0.42786180584030775	-0.2535517647038998	0.7662906973634408	-0.7549135990280225	-1.4446698400584672	1.092513001074084	-0.33429683817938705	-0.5904810807121897	-0.4530394201208975	-1.0160902505083345	-0.04224452954980881	0.3967008883587182	-0.779668579666847	-1.001636003336339	1.1254249334796644	-0.9145757562906806	-0.1856245858344102	-0.9038243917257635	-0.602359550476647	-0.4981325216514076	0.6480331938390079	-0.5058666190456703	0.050410662668120575	-0.888602330258769	-0.3321018014372205	-0.5376776885975171	-1.2393224127978466	-0.4724271710359188	-0.4168468091583991	0.832318312040265	2.104377028237322	-1.072880159037706	-0.4228100623662031	-1.1516092947845409	-1.0675707867880584	-1.409176354487784	-1.3889406223111	-0.4989335929025637	-0.21551613348529744	-0.27927202609603186	0.6796267258849783	-2.0466985134099898	0.11433748710503364	-0.7922635799001188	0.7830234659862725	-0.29553803043018906	-1.1069066971416615	-0.46447546534341766	0.15081156104188914
0.3973801908049902	-0.4405368819519785	-0.2440175129437315	0.7916244172175484	-0.657726503217446	-1.457697935853607	1.0991107725752993	-0.2573308801930042	-0.6088794535876082	-0.4101393046360654	-0.981567424274411	-0.06358461078080709	0.33010298235890523	-0.8315800691783399	-0.9664527910640393	1.0639824753847122	-0.9223816681431302	-0.1376539581601839	-0.8925735419991774	-0.6019968213984911	-0.5171725569677017	0.6512969747006747	-0.5140874057534349	0.006942156308479874	-0.8375325652054963	-0.35512206837029925	-0.5823665811975598	-1.2288857942427804	-0.46507052925148107	-0.3423456009628053	0.859008186252901	2.130691760729629	-1.1207951729791923	-0.4455339327118465	-1.1309120248298326	-1.0805166896338882	-1.478047266259375	-1.387315327866114	-0.5396973971561629	-0.19855045462222018	-0.26952383004427083	0.7401542203654377	-2.025131031967621	0.16642468223060908	-0.7560262909517824	0.7300613154650055	-0.33276108193964593	-1.0805921255469149	-0.46688652910761147	0.12296383756179266
0.42618426677306853	-0.44966834553709784	-0.24949474902619326	0.7660094055434243	-0.5648031989948942	-1.4309916034396193	1.1217428908405958	-0.17231081346467378	-0.6328828744265522	-0.3987777346523981	-0.9516789883778314	-0.08766368762090848	0.24922896805148378	-0.8821200222805536	-0.9034915935771654	1.0257502212100635	-0.9205061452791752	-0.04219927851454438	-0.8689840936542106	-0.6050940899494702	-0.5369364348115526	0.6240824408652152	-0.5064827976317725	-0.0671220132714076	-0.8018540391354214	-0.36718864822983305	-0.6342948594287046	-1.2286910879370374	-0.47768803506351365	-0.28279535883864815	0.8650199283919692	2.147447490489429	-1.1745878903448337	-0.4419358728236219	-1.0906212533798234	-1.089651269390598	-1.5196629976294531	-1.3592021123982003	-0.5695125862695309	-0.21253057381354523	-0.2998029224081262	0.7675189972376544	-2.0062284665111965	0.19412866239572385	-0.7117266437894169	0.7037924738444528	-0.38223814061350697	-1.0510301670889783	-0.47563380740451694	0.10443654573041794
0.4069713876099031	-0.4680183529147902	-0.3121930602319278	0.7659175867064301	-0.4847669702613856	-1.414430941179209	1.1229795822067024	-0.11736201876648249	-0.6180825481402726	-0.40785235275319803	-0.9022584774786317	-0.12185804513649945	0.12402349922566151	-0.9556064585305194	-0.8294746598725252	0.9992517697966047	-0.938763562936438	0.02775323416280807	-0.8394361240382553	-0.6290316032954265	-0.5438368318937816	0.5999723313043546	-0.5124179809706868	-0.11666789935330062	-0.7886029262398236	-0.39606878498983084	-0.7080812740150466	-1.2192874945041083	-0.5267500603284179	-0.2637652836963926	0.8710792285547097	2.1589268796990355	-1.2521469307706128	-0.4569406570119076	-1.0403203493745183	-1.12804912461993	-1.5491533658677534	-1.350550228531853	-0.5916920957039348	-0.23620198109284468	-0.30928002196917104	0.7849926429236851	-1.9555554245804347	0.23507431495907855	-0.6876357572080256	0.63762442067065	-0.43105003423351534	-1.0200975204388425	-0.5106864458003667	0.07916473126406538
0.3964378006980969	-0.49799203488528593	-0.40807238998601114	0.7526216505410381	-0.38380051237357893	-1.3824540577470743	1.119427361792909	-0.06402360047708382	-0.5994236588471997	-0.4122137675617254	-0.8682128879379405	-0.14049138398435476	-0.013922067202587018	-1.0017119508056127	-0.7573293791627923	0.9794017003033684	-0.9430999468523138	0.07034073870392739	-0.8141641117877505	-0.657177503575449	-0.5585295034582642	0.5801616855186527	-0.4918844777515159	-0.16597736243876127	-0.750672928977933	-0.41992838701385526	-0.7900265461743253	-1.2102259892333533	-0.5468615103552971	-0.28661709646588723	0.8543257284495243	2.2063755941607788	-1.2846333746243983	-0.4582651354888414	-1.01006541136583	-1.1462694399633573	-1.5838826910707362	-1.3175057399475063	-0.5891270874900238	-0.27091474212209654	-0.30715158920126157	0.8156678270964244	-1.9008928134011849	0.31214126411819937	-0.6508731081562297	0.5962072512403402	-0.4609001283492769	-0.9925453820698948	-0.5301435559785828	0.07913120064074967
0.36866636479996606	-0.537143786749116	-0.48247750249975346	0.7365533191548758	-0.2561914579235104	-1.3604527192193432	1.0940879503356025	-0.028581201270891598	-0.5961625212623802	-0.4013518897029552	-0.8503646684787893	-0.16636356303755556	-0.12028522904756075	-1.0697258962126484	-0.6942448529873733	1.0148361613888122	-0.9657455073018862	0.06693141137237217	-0.8013307490912723	-0.6805552884301121	-0.5657134838683887	0.5642281852510463	-0.4899315090515609	-0.194420213709946	-0.6866531532827161	-0.443025122653701	-0.839440955511464	-1.2105991763193606	-0.5489603747706645	-0.30745603251784437	0.8531661446689558	2.2297361941319798	-1.3108848858427624	-0.495798424115384	-0.9878079606653969	-1.169860473047231	-1.6466679734393146	-1.2815530240748743	-0.6141988768681764	-0.29513308782682957	-0.3138613357850782	0.8215710656191364	-1.8355119106181064	0.4073068351669303	-0.624755686105188	0.5433065583586995	-0.4557451985477362	-0.9185834413765669	-0.5616439372016951	0.08345665104845924
0.355172541802092	-0.5756047227418446	-0.5492036779600451	0.69236197523486	-0.13097627475275128	-1.360507275908797	1.0842277326843306	-0.03838435759189827	-0.6078459415270817	-0.4180727339651396	-0.8235766478341631	-0.1828289284135858	-0.21109481764343316	-1.1433908542854687	-0.6370432153704517	1.0774096792262091	-0.9745323129833416	0.030756182778740714	-0.8327314912166977	-0.6782944856412604	-0.5788405717842556	0.5296886003586194	-0.5197856644279796	-0.2204106924581802	-0.6237849891583302	-0.4642529266864835	-0.899598016518587	-1.2113586210535674	-0.554050509187036	-0.3357196320694631	0.8469419480629646	2.2667043493103587	-1.3402566502239808	-0.5287188591993941	-0.9694439122132025	-1.1927940708027087	-1.6686698116648149	-1.2231189147059836	-0.6424427652679597	-0.312755257375681	-0.3259908434112884	0.851580517213049	-1.757564715848087	0.5040009957840323	-0.5940627011046438	0.48174542958914823	-0.45253354928086187	-0.8903036137443895	-0.5959728200352259	0.10717686296170817
0.34981497266549055	-0.605941749944145	-0.6135385659039789	0.6255275874178371	0.005937960426571809	-1.3333378363293733	1.0833385244289662	-0.0662048169714731	-0.5984064797576643	-0.42792989084479444	-0.797346485501014	-0.17530904770986688	-0.31376645665510056	-1.1926633444192927	-0.5726342572033163	1.1340310748823244	-0.975560336846174	0.024945913786425626	-0.8388852338255293	-0.6593257352710804	-0.5978285123731878	0.4611009611468809	-0.5170945414045083	-0.24610596401773632	-0.5694536489466877	-0.5109930581853867	-0.9648412591588581	-1.2042965512308164	-0.5736682206122028	-0.3811995809316392	0.8188931811558818	2.2964700535077123	-1.3836441555448022	-0.5410682879870634	-0.9645418106137387	-1.239541617112204	-1.669041087119163	-1.1343264573934042	-0.6881971486051346	-0.32098895730279586	-0.343763929342627	0.8451737583959282	-1.678126940475746	0.6098086441282848	-0.5696382821485928	0.45149688901087776	-0.46192398187451217	-0.8607342706527135	-0.6295819153157174	0.09459638942030334
0.338433297186323	-0.627973962291237	-0.6630445755139791	0.5697241780213913	0.1228536836998674	-1.3043232561955738	1.0326503532961528	-0.0906975472770704	-0.5844600397200213	-0.43226952308466926	-0.7538302906976809	-0.19418124252843239	-0.37796450274359167	-1.2512767875656392	-0.49910187911304416	1.213939778992699	-1.0076929206226182	0.020718974621923087	-0.8667750422031775	-0.6776147855496935	-0.6076849914659513	0.4201537158302163	-0.5225943823359991	-0.28453331326513	-0.56391619031309	-0.5484868485576748	-1.0240037146973657	-1.2113253587263362	-0.6061757419770704	-0.4342140990751503	0.797293754618323	2.2672715931252037	-1.3929774899436551	-0.5506830206344354	-0.9748576145219536	-1.2757868142794861	-1.6733470603775302	-1.0450502626559461	-0.7221348305790285	-0.34085812764460244	-0.3725222788321617	0.8810020909655989	-1.5829615271117383	0.7156965848181054	-0.5381282470247253	0.4391640310493785	-0.45632139252042736	-0.8823080762780382	-0.6655799518693725	0.1127353750010232
0.34328187141389754	-0.6429152701398411	-0.7101752451200153	0.49202426025090784	0.1915552324195902	-1.2792353833735992	1.0047635011280165	-0.1178580512750895	-0.5468012228005475	-0.46336740722198533	-0.7272430124716367	-0.1873737731382234	-0.4544015433541587	-1.3298198013164781	-0.45072705191913	1.2435340064310965	-1.0129172848722425	0.020651170225673844	-0.8922392254581221	-0.6973287982499936	-0.632735113223168	0.3785483820152174	-0.5115125691739436	-0.29393720996990175	-0.5670406489417139	-0.5897271503906883	-1.0751688121810552	-1.1995001056157268	-0.6397417273533117	-0.4611688761031537	0.7779942212230064	2.2627033056516623	-1.426037073836225	-0.5688051280785771	-0.9815692518585193	-1.3046379599628581	-1.671714681396511	-0.992922675549246	-0.7669711741581878	-0.38574109074919427	-0.40737314241545086	0.8857264715478479	-1.500688397648219	0.8145831291329158	-0.4989331477903569	0.44506201844570636	-0.4600955458654199	-0.896631621708044	-0.7152821260610526	0.11464283481447535
0.3569138539010169	-0.6513188167795566	-0.7555097212248207	0.41241892455853757	0.226402894648884	-1.242736837354935	0.9857559699656525	-0.13765481765966303	-0.49560893561333474	-0.501419376401741	-0.670226754747494	-0.2054345702161386	-0.523481147359004	-1.402185178963558	-0.4170367474362915	1.292437412158373	-1.0099194780778027	0.009887522582053828	-0.9167205912903617	-0.7276958929712531	-0.6685954784425198	0.37030667615707447	-0.49468630453920925	-0.2782394335800048	-0.5681948742473859	-0.6372233207106659	-1.1225714719056703	-1.1776600976124942	-0.639827101666085	-0.5224130316379307	0.762810495536421	2.243114218794502	-1.4435606294258434	-0.5868739151331482	-0.9928627368072384	-1.3340439312719001	-1.657399341092128	-0.9396482562051555	-0.7988769615571759	-0.4487180057956898	-0.41646506808248673	0.8887141843848105	-1.4396038453285038	0.9033139237641572	-0.4691038811227444	0.449180172459558	-0.483164775091076	-0.9086635196074739	-0.7546939498666845	0.12488698105389126
0.37438997068818364	-0.6506930044435965	-0.8317355255565303	0.3367822972502032	0.24300657381677385	-1.1900149776580842	0.9678905255861918	-0.18857125181295847	-0.4528027994771763	-0.5571978910383855	-0.6714160588877716	-0.20191007148612253	-0.5727406185081615	-1.4696391715458712	-0.41020061420517273	1.3464714579269792	-1.005953401570561	0.043959286290420806	-0.9358962072000268	-0.7484647385080299	-0.685678632120464	0.32519360388670393	-0.5135322101899624	-0.27908784899330036	-0.5899181472557674	-0.6706292214670178	-1.1829857227044833	-1.1680216847691671	-0.674222745360223	-0.5988912392754271	0.7184145436663506	2.2301168370551596	-1.4777501523494567	-0.5955357057781147	-0.9990704273033957	-1.3767942605536139	-1.6391280676717614	-0.8797492189966913	-0.8481128771796046	-0.49743409112699377	-0.43547001646763883	0.8980167814828045	-1.3764884960063557	0.9596640654883943	-0.454208386690411	0.4374765990923118	-0.4919885510052541	-0.9331693218434856	-0.8006012666524669	0.11149311948883138
0.3725808979106864	-0.6564185280836666	-0.8637763861488696	0.3039094578753028	0.2485827391690636	-1.1279003542769834	0.9261041439835971	-0.26357923162210106	-0.40959431921950973	-0.6020415017548515	-0.6596961645845759	-0.20377485028376202	-0.601706576610563	-1.5500945471925491	-0.40449586152432565	1.3646066762064017	-1.0037138833560735	0.023902767716935544	-0.956703141414045	-0.7563947466304761	-0.7012224453583127	0.3163520481450233	-0.514988698385425	-0.25532951904176077	-0.5991231986178951	-0.6894309647434322	-1.2248855348968684	-1.1426267092044784	-0.7356363484459909	-0.6432248832713998	0.7019728170023545	2.221331712867225	-1.4845655721608597	-0.6371938597418396	-1.0253231975587205	-1.4207906750929147	-1.6053591265776284	-0.8301816948375784	-0.8895325132265521	-0.5538274474537008	-0.4292942215319364	0.9023353628893945	-1.3296095486269124	0.98849262349088	-0.43418254245861165	0.43784371571428765	-0.493612400666546	-0.9726418315060938	-0.8300125386005834	0.11263694639709698
0.39251732354439195	-0.6553750986964679	-0.8520030302060773	0.24600881846289263	0.2453295164407804	-1.034162799603949	0.9013578626207762	-0.34049511259209464	-0.3624463042374658	-0.6197659778677183	-0.6319185000488811	-0.1816822812008909	-0.6003059407451007	-1.6078591084449214	-0.42446289632510925	1.3699071781157666	-1.0072246500722453	0.027622952546626355	-0.9810301603760522	-0.753953100465015	-0.7322897039706804	0.2966590863526649	-0.5171824201499302	-0.22677481995012144	-0.5878167044438104	-0.715837247805333	-1.266903801885785	-1.1275135336392477	-0.7615034342137577	-0.6857386928494063	0.694691823138966	2.221603028274124	-1.4829720034377067	-0.6612887039441226	-1.0384967949723114	-1.4447253604480452	-1.5551924145864564	-0.7720150389849512	-0.9393560489125307	-0.5848427511234516	-0.409167584306798	0.911415492312288	-1.3052422461259052	1.00472219463125	-0.42658916958954957	0.4401746313336723	-0.49161892385177763	-1.018489982349514	-0.8592149675190239	0.10559767876684498
0.3886274444593759	-0.6381365904456034	-0.7724368515348706	0.1924592448119951	0.20741670603812096	-0.9476863238338818	0.8485779815395263	-0.40893338581398586	-0.35551732702945454	-0.6108569072886809	-0.592484248118277	-0.1794962072265746	-0.6038725021878959	-1.6639141107174775	-0.4646598402254745	1.3628234164587032	-1.0226395375643702	0.021013814559785855	-0.964081287851163	-0.7772203988763321	-0.7537766247142711	0.2634800000442289	-0.5287842657467057	-0.1998049689456561	-0.6018770296461019	-0.7456809813047739	-1.268045023972207	-1.131065120882896	-0.7865072696920089	-0.685125609039005	0.6922538356667682	2.179327050800024	-1.4755601354281347	-0.6961854059471779	-1.049647676258757	-1.4698293312767992	-1.5054038281502664	-0.7062726435917702	-0.9884759562089211	-0.6307888703649451	-0.41167772093363536	0.9105379113252331	-1.236441439524531	0.9899865058514917	-0.41937851991068015	0.43167783942236326	-0.5101591845786558	-1.043246908723425	-0.8984527412966876	0.115189059484617
0.396702148621057	-0.6191718090681071	-0.6774146481130476	0.1380892117488326	0.18555391974620628	-0.851948079572038	0.8008521756774618	-0.4555732332923119	-0.3199434157004021	-0.6237979313253706	-0.5100977739527713	-0.16442715169552855	-0.567348900984383	-1.7160168204791062	-0.5028503905345185	1.3444464493773334	-1.0289457044118528	0.0394081864270744	-0.9532526042676638	-0.7985072799069125	-0.7730473652517399	0.2698009893223893	-0.5382043109263753	-0.16786992020519925	-0.6429968289076353	-0.7616438238424518	-1.2802818192760996	-1.138925486559194	-0.8212518262234285	-0.7232636102682669	0.7066843678631021	2.1504640141062135	-1.4777917016770559	-0.7010977067975391	-1.0465901570591574	-1.505839970327522	-1.4355280066157063	-0.6597056630234008	-0.9957086964157366	-0.690581254258339	-0.3869242256821491	0.9100141070379223	-1.1786997736974438	0.9897004343208762	-0.3845125963180028	0.4368722092545677	-0.5431281926154525	-1.0976293782801698	-0.9041995020559082	0.10210670822648929
0.3949153851107931	-0.5735718291664321	-0.5991977129246583	0.07559055829164248	0.15730564139571013	-0.7470297352672864	0.7475519565757949	-0.5106745331142097	-0.27644104519812707	-0.6019570943013217	-0.40156530750573316	-0.10852866913478643	-0.5458064147680367	-1.7434863346559724	-0.551428029354238	1.3093934528282962	-1.0405152861084157	0.04211927041882797	-0.9471580381268663	-0.8470368866594054	-0.7807573849013167	0.3143011825851569	-0.5443236451600743	-0.1565508937914539	-0.6807506604412606	-0.7663147873474887	-1.2768212799284173	-1.1504127078889996	-0.8417131398037674	-0.7476450508368588	0.7327659180551122	2.1062178517575454	-1.4896709457895763	-0.7089592650358294	-1.035385698690558	-1.5408801678006865	-1.3510381803891323	-0.6446391149405555	-1.0256306831438293	-0.7586671337542461	-0.33883131785019	0.8786896561158883	-1.1460238317299496	0.958595924876286	-0.36611864779462944	0.40799002632811393	-0.5547990559040206	-1.122976842399511	-0.91450226963834	0.10422995382547322
0.3704190043827061	-0.5314979844257282	-0.5473538189812517	0.02305262772919172	0.14416837220247905	-0.6815702454204311	0.7090754797310067	-0.5712066071922306	-0.2441454524120917	-0.5956494069836573	-0.2832592456864874	-0.04487347871560854	-0.5379684828129079	-1.783044326551878	-0.5834136550730886	1.2629417393874358	-1.0424589791998693	0.013883270592509453	-0.9500881883945593	-0.880453824147	-0.7926718015697191	0.3758394328625605	-0.5654470612324601	-0.13484135326838448	-0.6903144730476289	-0.7490742801675736	-1.2891461097308987	-1.157278719278884	-0.8573454490112601	-0.7411806790455124	0.7644665587822831	2.061503469993597	-1.4627633225520094	-0.7413942712931887	-1.005796647274352	-1.556846082183362	-1.2663798416869678	-0.6642349645828467	-0.9981938396011681	-0.838116385912573	-0.2942860437588976	0.8500376212587846	-1.1499489351342072	0.9138101646781249	-0.35892897413241676	0.39645715856960667	-0.5531697896077761	-1.1378003298632318	-0.9292064014225276	0.0805892419384721
0.3512011850752966	-0.490323457461296	-0.4883981213939094	-0.022623528030132258	0.13496225175557938	-0.5979677410873777	0.7270238741716382	-0.6376209540752786	-0.23134748569196403	-0.58014620830917	-0.1792286806626981	0.009581526007640801	-0.5330366157808626	-1.7894849263633315	-0.6237909371491148	1.1941100001662925	-1.044788549443274	-0.0358626093822372	-0.9414795374623477	-0.9031071931702888	-0.8099539336048052	0.4162439867097617	-0.5707165100102706	-0.08323183667207439	-0.7037647525380911	-0.7533824724863394	-1.2949858851085143	-1.1737079652440454	-0.8571616438835366	-0.7561354980376291	0.800597430704103	1.9996338264993523	-1.5171975653360215	-0.790437512494001	-0.9768721128109338	-1.5805077005873687	-1.17170460082809	-0.6917473328021924	-0.9773210852604697	-0.9026370168358693	-0.2180146292994663	0.8298574346727043	-1.147042871414456	0.8775688081880915	-0.3320842244700837	0.3874647416819327	-0.5539420365606509	-1.1510494402033289	-0.9307999619716872	0.06511810417736137
0.30344596982920397	-0.44932738359805413	-0.4440400107518638	-0.09224202158553876	0.1446088475041448	-0.520122133588836	0.7542951994725156	-0.6818289630945029	-0.2285961358947052	-0.5615221121109383	-0.0717344594154125	0.04955650975930902	-0.5240705102598795	-1.7661102564982016	-0.665757077134708	1.1531999577034062	-1.0625090213580177	-0.08621698195005886	-0.9545862100318068	-0.9369869229300137	-0.8107353545152349	0.46104537545011626	-0.5865934186294754	-0.06711576652341442	-0.7298675996456209	-0.7764004635650498	-1.288743271239973	-1.1836384375459872	-0.8364878769279798	-0.7706742381746785	0.8166375593806643	1.938937593520175	-1.51177778490517	-0.8187621565601411	-0.937522275774105	-1.6208883108165346	-1.1142555468531923	-0.7047734268398556	-0.9493863969417455	-0.9187588086579794	-0.15692533713789633	0.8268917955927249	-1.133840733570579	0.8159290055358696	-0.32935163902172443	0.36181361043520976	-0.5357233423307008	-1.1442708647523678	-0.9163290537370014	0.06575626765336771
0.27011169748627833	-0.4035382188794821	-0.4159582250292062	-0.165822026643841	0.1761658232742541	-0.4761945406978132	0.7793385840201399	-0.7296432753186135	-0.27320184836056866	-0.5652501987358826	-0.01315511624976213	0.10842849431630819	-0.5235477419355744	-1.7391008610671466	-0.7059241398552595	1.11188642083727	-1.077587686555259	-0.11999416230724742	-0.9458409041631045	-0.9484947113995018	-0.7932091998098745	0.4891105305630159	-0.6109492644344756	-0.06280312683920712	-0.7382660524358957	-0.7942126653622255	-1.270982887291618	-1.1993753944240615	-0.8129795179975343	-0.7620751532420801	0.8292009560528246	1.8709158445547334	-1.5168815117617556	-0.8343257384311269	-0.875386597156246	-1.6940097669012846	-1.056232454445187	-0.6968801192188472	-0.9173098033139677	-0.9339342927730954	-0.10164394800723557	0.8320475093181695	-1.1355108844272799	0.7652953062018777	-0.33125735811935664	0.3410472471098781	-0.510631682163254	-1.1357129012338518	-0.913472924169826	0.04718300641906015
0.2258965654714793	-0.3928987959272624	-0.39332534757094234	-0.21977863554323465	0.188648445382488	-0.42830386992394737	0.8183743600447532	-0.7593118940258636	-0.3134894624913569	-0.556651529760149	0.09356913066735992	0.14360499175753677	-0.5437039639242393	-1.7150147604853418	-0.7452887152124006	1.0782659453664394	-1.0885917078459086	-0.16773036801891666	-0.9197135784261736	-0.9497726017725459	-0.7901610707246779	0.5182489695818621	-0.6079850650183439	-0.02975360249011582	-0.7482337916245523	-0.7904115333966661	-1.24593315467736	-1.2128705245318432	-0.7783544347991345	-0.765576372982063	0.8346549166487943	1.82191651102698	-1.5002041436976268	-0.8429290899291235	-0.8371833177342112	-1.750189561995701	-1.0172060611146607	-0.7343668682774646	-0.8708586704728691	-0.9303284489713148	-0.04948949423908909	0.8913632738579029	-1.13064979719026	0.680976263444467	-0.31472163789511926	0.2912650881932992	-0.5035564982297186	-1.139959356826362	-0.8757034925845266	0.05755208127115154
0.1943461715360724	-0.3626123610990108	-0.39423498528447426	-0.28390459210387964	0.22083482489668343	-0.4206623518162805	0.8594662879378271	-0.7982923742008008	-0.33965634940511735	-0.5619583080482122	0.1885378258004659	0.16993041325194716	-0.5579342806009664	-1.6911921921182285	-0.8172811364193671	1.0466861312453801	-1.110731041235724	-0.21721054429273984	-0.9164442310839777	-0.9454156835349243	-0.7851556683114517	0.5290113351088555	-0.6421801561306866	-0.010892156306224528	-0.753538627857324	-0.7821192304211482	-1.2119923986192025	-1.2068830802757207	-0.7155406169265843	-0.7760255914082285	0.8383801323488422	1.7866083024308925	-1.5007852642475055	-0.8613041493013884	-0.7709665156629735	-1.783285844867978	-0.9795585930417061	-0.7693974761689754	-0.8711134224250239	-0.8968467108374221	-0.015484451706833569	0.9718073226755095	-1.1554379774613373	0.5867377504620201	-0.3230109264477834	0.23653963969830377	-0.48494499529148083	-1.1259963422609387	-0.8183025607153324	0.046168434655511105
0.18755419429345965	-0.312499265473787	-0.3803763871783085	-0.3422915870680752	0.23888997750275748	-0.4209709511054788	0.8794137147886711	-0.8091960878451063	-0.3764046492781171	-0.5910227894017798	0.2207871223998939	0.18589104434202824	-0.5631212442036346	-1.6868428479459332	-0.869667299281326	1.0029840930266698	-1.1365267394819234	-0.2622934799060753	-0.886005564114112	-0.9510233916972222	-0.7831051728397215	0.5576984150519392	-0.6641851800736257	0.008940436574444148	-0.7511271960932545	-0.7709206614175985	-1.1760498947737532	-1.208058980163878	-0.6779062001198007	-0.7606168959214631	0.8547827122107348	1.7213998767247485	-1.4685477363349757	-0.8714610436699143	-0.6771385427444512	-1.8195040432213587	-0.9931279573870759	-0.8139925805168454	-0.868398011456752	-0.8418900964728117	0.003797665730426352	1.0509113154678797	-1.1670256791619358	0.4959173715770029	-0.3217477589505928	0.19337576823290326	-0.4876031164877782	-1.0889433018491892	-0.7341127484391599	0.03688207444660953
0.19161831310699193	-0.26570269927074786	-0.4022639807267604	-0.3969830957844785	0.26402013865844215	-0.4229482771043772	0.9188657222787091	-0.8324920864250673	-0.39108684725953385	-0.6290720357604539	0.26322350696004937	0.20960196530434178	-0.5700387925225014	-1.6611463317537907	-0.9058475519253045	0.9700668340948368	-1.14159195570661	-0.2838724200877209	-0.8478925023269509	-0.9372151920912672	-0.7852289142815019	0.5771805807259991	-0.6800720716097579	0.07910292963188933	-0.7515328477405374	-0.7700449126567632	-1.1668159516076013	-1.2108637425264699	-0.6643870160703427	-0.7838862811624275	0.8652913177709587	1.6740541934301814	-1.4830229900363623	-0.8788653262472474	-0.5763463548163532	-1.874821297261142	-0.9973462493573315	-0.8796516274769501	-0.8660236299896479	-0.7988745139100207	0.06835914318039901	1.1602718666147596	-1.2227169968295988	0.3912800382585549	-0.3318586376932993	0.15528407541635686	-0.4589477759778058	-1.0597022488236851	-0.6607919069726765	-0.0044617249180089495
0.18130471070867016	-0.22670732383579578	-0.4599412019175345	-0.4602518105361807	0.2595901889613887	-0.42795291631934884	0.9583275802486708	-0.8785899461384975	-0.41956948400291977	-0.6434997201077035	0.2593045929032743	0.23346284545854243	-0.5892769063842195	-1.6525528437690973	-0.9727123226344295	0.8920234799728227	-1.15961835203735	-0.3176734575472936	-0.7945291156674749	-0.9149177770340424	-0.7947555906641992	0.5637424324272994	-0.6779772097992952	0.13796564471433242	-0.7462761042288355	-0.7643839525016135	-1.1582102336853073	-1.1806594761390212	-0.606950448899884	-0.7858968717324093	0.8404243490469371	1.629637457260299	-1.505013541704591	-0.892781947925176	-0.472179616382979	-1.9278302000787106	-1.0156449231802327	-0.9196583478318022	-0.8540176426793094	-0.7609393694193873	0.11189632870517423	1.268425520183929	-1.2770910751140754	0.2615803747966737	-0.3342241346242734	0.1268905214553219	-0.43651423700665726	-1.025431939910045	-0.6147110284756375	-0.0153148305421561
0.1755411822752107	-0.20604049234712146	-0.5170397487358763	-0.4868253091246787	0.22998679581099943	-0.4438847190295717	1.0014646871290833	-0.9038909204361513	-0.44257482389899483	-0.6942776104587007	0.20492334076692398	0.22568391959081602	-0.6026413318846061	-1.645780172114535	-1.0062658343795274	0.8114672137238983	-1.1741163078892336	-0.35791662235843535	-0.6855233650545391	-0.8852714500068775	-0.7953427334936404	0.536015519458003	-0.694922615216879	0.22681855168337775	-0.7598079322463284	-0.747994159684485	-1.1472460208453137	-1.1591101754672803	-0.569625902186011	-0.8243533485571103	0.8103141082130794	1.58696137542033	-1.5170837480468529	-0.9114419514593063	-0.36888050441233183	-1.971042985886114	-1.0284792717276021	-0.960725914382326	-0.8511798108644648	-0.703287012404245	0.14109218455528652	1.3640985522376718	-1.3331523861676104	0.14715013987576872	-0.36734160166302327	0.12712862455287768	-0.40523113948655043	-1.0377837881315501	-0.5493865214028232	-0.054853925229289245
0.193724533183937	-0.1735801185370192	-0.5459685362187813	-0.5256951005794644	0.1916887748256668	-0.4535015224660735	0.9985283523409221	-0.92360951550848	-0.48829339053277054	-0.7135355794047318	0.14459233873577584	0.18838230667336844	-0.5959291782223677	-1.6463858711563646	-1.0408939674489197	0.739179684074917	-1.1993956797827132	-0.4230827615604629	-0.5489842802268576	-0.8888554843035426	-0.762563007602876	0.5074688165534154	-0.7013781818464285	0.28725622079569674	-0.7897545378106543	-0.7452740585437618	-1.111038030763282	-1.134844090837765	-0.51322998894386	-0.8453661537511404	0.8081053681284656	1.582878479223266	-1.5508748787896782	-0.9170943393169073	-0.31267016909603196	-2.0256757963103307	-1.0642032315426033	-0.9743808143201589	-0.8796630611671187	-0.635175898036151	0.1760746578941162	1.4484027045634655	-1.3797174973475097	0.05140752769233066	-0.36192241348517257	0.09979745504708028	-0.39776590307683546	-1.0002245974687618	-0.46403346895976655	-0.08423334921510191
0.2080668579514667	-0.14017930914846363	-0.5950257597480856	-0.5657497091399782	0.1391326056538163	-0.49110732356730724	0.9648625177832534	-0.9420802121780673	-0.5097957247207046	-0.7680519031007842	0.06330680958129051	0.17053001249957236	-0.5895385899554921	-1.663706738492893	-1.0896698631417427	0.6716965205446372	-1.2097979515343333	-0.48337025980721365	-0.4079153282811929	-0.8904127177597644	-0.7131791645120911	0.4552086428048744	-0.7297885942077345	0.33644686524760703	-0.8063088887979829	-0.7480979386436694	-1.0840215797957258	-1.1114595029507788	-0.49305705927081134	-0.8347718411601317	0.7855934448245225	1.5957081491182603	-1.533202480334423	-0.8908026950643156	-0.2589114082652295	-2.0881311578148742	-1.1056148299137967	-0.9528980194556302	-0.9141426011262013	-0.5556509961196823	0.19191283925156627	1.526104715493443	-1.470097934959798	-0.05532485889444951	-0.38153260903553604	0.07902897034703728	-0.39994478669710687	-0.9436376283777198	-0.38069836788807415	-0.11998786408126567
0.25514124014294354	-0.12389380791445244	-0.6291968722591734	-0.6088538901002932	0.08969279924125399	-0.5474545635685504	0.9612416207664525	-0.9711618353951895	-0.550249028177977	-0.8354019716829102	0.005493360967268985	0.17073328996542622	-0.5405677731511777	-1.6759864895935634	-1.0827401322452093	0.6166370830291041	-1.248493392521063	-0.5259074187652236	-0.2673652075441814	-0.8661755359943546	-0.6752890633740183	0.405338257649268	-0.7712189109771816	0.4030113843686681	-0.7877492804408367	-0.7402348618019701	-1.0640451232336705	-1.066188889667467	-0.49782344313807486	-0.8478016019828024	0.8008979657441454	1.6051790029632933	-1.5373529794770395	-0.8694156735259867	-0.20612844320617577	-2.137745978160679	-1.1164859396195372	-0.9465761990633181	-0.9412658141190706	-0.5175326245136078	0.23204127797528623	1.5737547977620177	-1.5937089481818816	-0.15061872941871796	-0.41219976474498043	0.051405933623010235	-0.4241186763323654	-0.9497878343949434	-0.32402433032406336	-0.12545984547976669
0.27665105235347964	-0.10983863316282272	-0.6775346216684609	-0.6111850212470226	0.03984284686453441	-0.5710043375526865	0.9706098269334882	-0.9865956950254546	-0.5413286414994891	-0.881620225850639	-0.042622486536553705	0.1619765737556176	-0.45617967184341124	-1.7210281830778222	-1.051498532888056	0.567623469994273	-1.2821025770894339	-0.5478837953435663	-0.14061316624793516	-0.8400908332777046	-0.642484661033451	0.3582519058981779	-0.773902798808918	0.47636857858163245	-0.8065488296563629	-0.7291273269731433	-1.018787232788034	-0.9992821466156523	-0.5146691197128572	-0.8533409070273656	0.8173256397099505	1.629323784595784	-1.5415079122369302	-0.8594669419583439	-0.1712589070832356	-2.1746102533940816	-1.1651545346021113	-0.9445172817576444	-0.9387416128540172	-0.4659574830219899	0.2534299929847074	1.618032964504532	-1.702365667724796	-0.26587268207042475	-0.43110878004285536	0.038196387862970235	-0.45563682934229394	-0.9403438720714421	-0.2521206101148603	-0.13373812372318047
0.3291024396570501	-0.07877111340334889	-0.6926086930054536	-0.6308165968134639	-0.0055371210896203674	-0.6138526866812362	0.9741743476343869	-0.9954082076258339	-0.5314130902167448	-0.9434789088753688	-0.0911530754523522	0.16163994369903115	-0.3527467552020885	-1.7630557268565556	-1.0056667092164255	0.4927516050711402	-1.328094757241742	-0.6012374478836584	-0.042780536765790064	-0.8110615626133797	-0.6128478531303017	0.3232969637151966	-0.7968114802690234	0.5298570216318028	-0.7867347331250538	-0.7261177371568012	-0.9448995554826345	-0.9075282873740236	-0.47807028634809967	-0.8551027647433292	0.8313550205133833	1.6478178791040043	-1.527350105532382	-0.8636455542482133	-0.11569552510482198	-2.192256109763836	-1.1658477647862457	-0.933043156644729	-0.960044589026958	-0.43281751283097103	0.2960808100985257	1.614092500589169	-1.8069764027236979	-0.3415120982323375	-0.46810135365684025	0.05794276594228748	-0.47024980612678213	-0.9043422101526168	-0.21021693228906627	-0.15348549759003866
0.3836344540919227	-0.07251299004374759	-0.71502701347131	-0.6404937336641235	-0.05551688303087774	-0.6344343768567342	0.9483972407106561	-0.9898916818090061	-0.5285239240638122	-0.9694404633243309	-0.17209793768840326	0.1884391184695095	-0.2401107207800353	-1.7835867991147805	-0.9420548327721304	0.4279709612532976	-1.3461691252140553	-0.6386559754468475	0.06495805654587107	-0.8118089095933738	-0.576084251510222	0.3298827591477831	-0.7855987115903955	0.6207116762841662	-0.7928273490388252	-0.7155040627258465	-0.8976669728783306	-0.8165810621032019	-0.4533373732900049	-0.8423801402242231	0.835054691220807	1.670762920034259	-1.504231134930461	-0.8311529619701176	-0.08455064356309631	-2.2380877805196575	-1.1809111360798334	-0.9402211448021214	-0.9184465683178609	-0.4004954816493016	0.3389351794702051	1.609743970463646	-1.8816241016149864	-0.3931754747793622	-0.48459647637746694	0.053405004010611976	-0.49420264959766574	-0.8793281610818546	-0.19073440348201617	-0.16618549157906776
0.4267484853642617	-0.09455191737866807	-0.7696876367913257	-0.6491978202650467	-0.052304772886100304	-0.6681790677771027	0.9585670668386227	-0.9981394658991091	-0.5333043229028447	-0.9967563489792871	-0.21617318118952272	0.208780586778672	-0.13456449672020793	-1.8169039656200467	-0.908779110889624	0.38870324536364165	-1.378352205455313	-0.6666883437127705	0.21215128487968649	-0.8093714327276613	-0.5411228141051244	0.30755571661070524	-0.7758439576212257	0.6747520503261027	-0.7833656289153363	-0.6981292801382145	-0.8331146858235833	-0.7398817862514644	-0.40680443052528215	-0.8681112491527518	0.8486053463019811	1.7103589423710175	-1.5042299315200576	-0.805888055139097	-0.10274868362765485	-2.2845086885472883	-1.1557219460294559	-0.9356744350256412	-0.8896980728476324	-0.39776188669048956	0.3766626067098148	1.6032322121538525	-1.9643028066605743	-0.4545493571161393	-0.49201387006364816	0.04960180342884427	-0.4902172018565324	-0.8785954050746552	-0.1673257211132002	-0.1527618851062274
0.4571599913902296	-0.11482458828043589	-0.8348363724565822	-0.6345472046392092	-0.01887251084756278	-0.6907322201485416	0.9351408112870508	-0.9829510168127396	-0.5579606570223201	-1.0065933569829384	-0.2995669710719492	0.20443179495561975	-0.017680499590858212	-1.8468568458684136	-0.8262747208643848	0.3409667268990987	-1.4158971686520374	-0.7011446598906883	0.313201265720826	-0.8050072182154793	-0.5129383915332405	0.30346920739307187	-0.7551814518541817	0.7080184344219684	-0.7823755461576634	-0.65229175248169	-0.765684362035378	-0.6702156447020414	-0.3424429734773007	-0.8910349079194173	0.8409566258553308	1.7615705840162046	-1.4870091286528824	-0.7841755659428286	-0.11454087855912856	-2.2962574355649337	-1.1492890165243135	-0.9325346256986187	-0.8863612303438995	-0.39355150312458875	0.37108630370982243	1.5374804559836976	-2.02023875653618	-0.5178486330718944	-0.5279212460284339	0.03365953105117165	-0.49970966523443694	-0.8934909334842432	-0.1573937079941532	-0.14027172792117276
0.5236879375963022	-0.13211583524849063	-0.900105239054018	-0.6203020681794584	0.02326240463522856	-0.7303582846126636	0.964175639000542	-0.9782574217193597	-0.5764566959026022	-1.0317429661853634	-0.3574803472058191	0.22650593150294318	0.06799488128936879	-1.8771221393067776	-0.7455930327555642	0.31936383365840865	-1.4482224806025206	-0.712694336276017	0.40732839288869993	-0.810821306715348	-0.4686782411388643	0.29260190738080843	-0.7272902480946455	0.7292524305729104	-0.7911467175362279	-0.6383507789646101	-0.7175411063299617	-0.6298941817640246	-0.30938841002367995	-0.909297264230631	0.8669006281515633	1.8239130260887166	-1.4737975825494434	-0.7501443605032836	-0.15622964930166636	-2.321842364211851	-1.13598886113385	-0.9326575382613196	-0.8747842989529783	-0.4000017558891312	0.35543488397798456	1.481499021924352	-2.0835540483027586	-0.5984427961242573	-0.5649624785171371	-0.013025137937477333	-0.5246088454841841	-0.9087861115161655	-0.14416076110318804	-0.11559913814245944
0.5794641553324497	-0.15747763904888543	-0.9438916523603039	-0.6421769958849641	0.06320950169169283	-0.7911359650839632	0.9656470608455857	-0.9716659219177857	-0.5956928064007119	-1.027197488671719	-0.4194913576683178	0.21538921735655392	0.1780958785703996	-1.889770622982035	-0.6700096645392738	0.28269789142171164	-1.4716524194721985	-0.7236833434588625	0.46357750476017595	-0.7984358806487123	-0.44760181117929854	0.2794880155206255	-0.6866450102043516	0.7655694673446355	-0.7888711999838776	-0.6170779130153397	-0.6528510982899864	-0.5926870236509177	-0.24578283571819126	-0.9145511361324218	0.8834365529823112	1.8888701702260235	-1.434578500852504	-0.6833620655370045	-0.18798120066086202	-2.3670483256139265	-1.1505693003327584	-0.9019774020633504	-0.8678197186957984	-0.41391165630567617	0.3248686678988822	1.4450361583296432	-2.111968183420848	-0.6333849311124317	-0.578835440121798	-0.04176931271073569	-0.5654872813766147	-0.9341453980381023	-0.1406252609108111	-0.08229619857551995
0.6242519199072831	-0.1954038289789412	-0.9927492696900699	-0.6579258465953325	0.09484160089778537	-0.8315744244650066	1.0002009248811037	-0.9615548180030877	-0.5939891632324474	-1.0385031863667922	-0.4931448873238848	0.20794298762171953	0.2966818309158507	-1.9022310211653557	-0.6100878385147404	0.23583590069754626	-1.5267474290149203	-0.7228622660678845	0.48245687228966344	-0.7895380738220481	-0.4429783062035007	0.2737220885120289	-0.628699302648593	0.8257887476285974	-0.7748861503449993	-0.5722576922613445	-0.6058379105617478	-0.5794748937500255	-0.1951987772335789	-0.9192581615389805	0.8680363255658404	1.9215270434534304	-1.3927603693719959	-0.615179363859043	-0.1916101778527361	-2.3970260086489117	-1.1649860221265216	-0.9021593970596244	-0.8757164462561701	-0.4491060742431836	0.29766007077694623	1.4021265645200347	-2.1580603402278156	-0.6887813007377461	-0.6205337321831506	-0.06419982378430766	-0.6012813816905203	-0.9967900963331561	-0.17404181988781864	-0.03484322780610288
0.6770253490343674	-0.24558996159506438	-0.990261667592279	-0.6622140506174922	0.1289113389502385	-0.8465930856266614	1.020111963382593	-0.9573539390596137	-0.6018945055370217	-1.0438453613289165	-0.572625899049877	0.18064655005131214	0.36240516886301244	-1.9115911966214179	-0.5128318057413558	0.2152881859026896	-1.5676310501435764	-0.7128007924537033	0.5211062436958811	-0.7727384016462436	-0.4543995855655214	0.28504378903714833	-0.5603899820510221	0.8834275228503016	-0.7728657333131054	-0.5013837638041514	-0.5652215123029831	-0.5585279657116778	-0.1275729284410111	-0.9431999180169471	0.8813225290496955	1.9657131042879115	-1.3752018515433007	-0.5791544024126737	-0.19589292032579872	-2.4316512769821204	-1.1854075421358181	-0.9325831576976255	-0.8744018795465408	-0.4986272617140739	0.26162719613132807	1.369387006799024	-2.145479360598576	-0.726946127676803	-0.6560959992056531	-0.08239211103538863	-0.6386994685646634	-1.0781040572417822	-0.20216493851020118	0.00949945316089088
0.6927057288738353	-0.27927862626093497	-1.0092439286442747	-0.6241204550128676	0.1468865574207953	-0.8451142994889145	1.030042395172761	-0.9428747169697909	-0.5854749292440982	-1.0228589455602777	-0.6494074392763938	0.14948998820563542	0.38663095961682814	-1.940491541955869	-0.4711613242635696	0.1622915381584396	-1.5973381203934696	-0.7170617692067519	0.5623171935846099	-0.7658851151839561	-0.46427486576289656	0.28491163368989203	-0.5198122839244284	0.956439819220458	-0.7989513297706863	-0.43452143832447676	-0.5445725827909725	-0.5627469629033461	-0.05463664527933443	-0.9325482993272185	0.8349307451345078	1.991521839270306	-1.347686189365262	-0.545696497801792	-0.22458964342455817	-2.455618645111973	-1.2156048407595208	-0.9592847250205274	-0.8766287730413449	-0.5225866756868062	0.19778261057894844	1.3415615446527058	-2.1188990298578627	-0.7492302585249069	-0.630019986279259	-0.1118455038020079	-0.6761569823351772	-1.1186637503880337	-0.20679609932453463	0.024536856084919297
0.7078891945595306	-0.3266165308662953	-1.013820969619227	-0.5936775979171908	0.15139713649510292	-0.8824034760535774	0.9887799545496818	-0.933699299974385	-0.5835731925773319	-1.0089181016224198	-0.724882801070412	0.12245271455919622	0.4081606311228194	-1.9203600185392726	-0.4622154896435819	0.12686067141969157	-1.6196605034682345	-0.7419774281474787	0.5978489900374715	-0.774168471460123	-0.4630947047588232	0.28876199493939003	-0.509896499689922	1.00359975338496	-0.7952774640785385	-0.3554300369833877	-0.5304634181487623	-0.5835370216599486	0.014656366726548386	-0.9302060649518783	0.7883048801973885	2.0140112534834906	-1.3470756169292049	-0.5157487810771226	-0.2420317592001519	-2.461357550887888	-1.1990906181517078	-1.0031091201233069	-0.8864096157261165	-0.5591821776148429	0.14998979138080867	1.292416412789597	-2.098491196156818	-0.7517117487558148	-0.6106356242823463	-0.15539715690756795	-0.6834172353901493	-1.1620443561513198	-0.2423141641502599	0.04617762853609792
0.709306514995478	-0.3655608233344805	-1.017347782968752	-0.5739956491702147	0.1723451899677521	-0.9240942571709102	0.9324676513917604	-0.9270907446137757	-0.5918281636943337	-1.0081921975220618	-0.8105695130624865	0.11313456063576115	0.43374341586870085	-1.8939478211108631	-0.4570255741747373	0.10346404844721897	-1.6212570333640937	-0.7554575098881927	0.6412784596121194	-0.8103543451434689	-0.4541986487599818	0.30633988251040345	-0.4897687875056379	1.0743984792996486	-0.8366867606110324	-0.29778219066917494	-0.5491377937761868	-0.6250700040216385	0.062347015595400054	-0.9206066837769429	0.7428309178295653	2.04454453987631	-1.3443746572857171	-0.4878204141462709	-0.25861497392354155	-2.4703737337406895	-1.2006072304320174	-1.0199739897780309	-0.9019069289894354	-0.6308497632087002	0.08800237727895575	1.2338893376209628	-2.0944868163568895	-0.7479675772521687	-0.5692249641356749	-0.21114920368067747	-0.6910826180585247	-1.238236654244721	-0.2644510430832435	0.0686926849494045
0.6870652707325651	-0.38341441220559774	-1.0373986322689976	-0.554068318197267	0.18996448199751362	-0.9836788328194583	0.913293820347724	-0.8995488593651088	-0.6122138867623373	-1.0416600251288137	-0.8594110633474467	0.05260681481173737	0.40967816229708776	-1.8742344425591078	-0.43714883359235285	0.0788070967925936	-1.631443432728635	-0.7832573123505537	0.6788624227683899	-0.8365677749898666	-0.4499954268101944	0.2987893677594773	-0.47979372122123864	1.1021175802794914	-0.8537121066166623	-0.25065425358595206	-0.5750448256960772	-0.6834992029717637	0.12937871748165514	-0.9211970036540862	0.683865817690553	2.0441037954389434	-1.342849049581639	-0.48877122333309436	-0.27626041674008495	-2.457406250790275	-1.208369079460104	-1.0329726526858207	-0.9370248062199344	-0.6834161963099058	0.03179791544126689	1.1860936878739101	-2.0836904774487963	-0.7449157469318619	-0.5152130099667143	-0.24412696353705848	-0.7167990850142918	-1.299633768754508	-0.3028884134507251	0.0679944908413327
0.6823885520928357	-0.3914944742718503	-1.0481123179803393	-0.5157597637727367	0.18338674859964554	-1.0550773763741073	0.8816644469489079	-0.8562012085461037	-0.6273026393060905	-1.054182279283151	-0.8839021794991335	-0.013511407706485174	0.4145209670921641	-1.8264702912763102	-0.41296059413364217	0.03886410751083119	-1.6136707811335835	-0.8233235961280009	0.6593241832236808	-0.8513708737484075	-0.43323306697969033	0.3291262801594741	-0.46553804800326243	1.1630295570067761	-0.8941763811801376	-0.190417759479316	-0.6119183289326265	-0.7076133986544375	0.16101340533793446	-0.9277701351051315	0.6032153000953336	2.060277971499568	-1.3438499703500013	-0.4749296767636812	-0.3037765587627073	-2.430876837320217	-1.19737535295302	-1.0614129316252996	-0.952664943804255	-0.7496879079292743	-0.027054217863701057	1.0895319186370158	-2.0413230821469486	-0.7502855980370107	-0.47171812235289307	-0.27459952128480436	-0.7410891105885129	-1.3378755721307278	-0.36145890744423187	0.06086869257026597
0.6696100700261357	-0.3996242088508052	-1.0505988708996834	-0.49191190312109684	0.13458931755551956	-1.139405359737907	0.8829436255567259	-0.8339152780734491	-0.6331961503960979	-1.1017946178446658	-0.9126207903041383	-0.04979950332704394	0.4042167962237098	-1.7894881142530266	-0.4426288517717518	-0.01103806281115792	-1.5900447476588788	-0.8744777002583515	0.6233310421454948	-0.8762548181373685	-0.4196692450712772	0.3315370340650706	-0.44453113160220914	1.1754762810875445	-0.9152812445251991	-0.12895658262013138	-0.6440472797001868	-0.7185277237221364	0.2261856901853836	-0.903296773115635	0.5683139211753356	2.097932428730419	-1.3551031243660043	-0.4436126924348388	-0.33721276694571395	-2.3935426879922526	-1.1481484747687962	-1.0881081686874612	-0.9560466739517309	-0.8031392073095416	-0.07711532959369709	1.017355744644155	-1.9907232326094	-0.7497711500743909	-0.38926152152093596	-0.3113151433818566	-0.7712444254670823	-1.3492066752768728	-0.41172147738227605	0.06522767360129147
0.6476583507601712	-0.41090385530007767	-1.0278180592803952	-0.47455485121632845	0.06505450528313197	-1.211727123252458	0.8176870610022322	-0.7840884098831852	-0.6410828001131049	-1.1642800942823828	-0.954769664105432	-0.10571288036617574	0.41007027446941147	-1.7503535803714527	-0.4264433628625886	-0.05057483294298115	-1.5483300388801635	-0.9306772812819343	0.578715889674788	-0.9201017801093556	-0.41860189069487524	0.3436751151726103	-0.41532383047410326	1.2192322997576646	-0.9159974078715625	-0.08413863772050406	-0.6697998133796219	-0.7255658113168121	0.3181198812053275	-0.8869547807508871	0.49339446749595545	2.135790086318756	-1.3490829054814368	-0.4195302185629363	-0.34037049140234926	-2.3264151106925937	-1.1442815929610524	-1.1147142545775353	-0.9861400498650262	-0.8365008055084597	-0.12554196804958723	0.9180345171492561	-1.948797081122216	-0.7222283513840878	-0.3004920061355436	-0.3222082610975381	-0.7943073345247431	-1.3719749920003428	-0.44817375311714036	0.04359663584720463
0.6358185326664012	-0.40960470445859654	-1.02730028971681	-0.47766452231171924	0.009934387239326933	-1.2622067746444587	0.7782982103613637	-0.7353777332786693	-0.6491486332138929	-1.240686265781953	-0.9839795798055102	-0.1593136150030067	0.3927622715617588	-1.7458219951716594	-0.4105196471032187	-0.07074443985745849	-1.508633505478503	-0.9663936018603696	0.5237546163650635	-0.9760975603872272	-0.3850548447221403	0.36463851467218567	-0.3908389336604679	1.210584443949416	-0.901845601949845	-0.0603532285488787	-0.7120866547262757	-0.7339264775499711	0.40566353815366396	-0.8359678986935307	0.4203865565111597	2.1383738790333995	-1.3815514881913464	-0.4161957746807487	-0.3578442337698224	-2.2765250919103575	-1.1208131481898702	-1.1423653610114317	-0.986798207654459	-0.8683697061591278	-0.18738345850118932	0.8304225228514535	-1.922994150695639	-0.716425186048742	-0.21749903896079842	-0.3433558213159275	-0.8159572182975395	-1.366001475575413	-0.5105055589024365	0.03670176622381193
0.6220064597988113	-0.37042664456026153	-1.0136190027681837	-0.4671190715272866	-0.06626635147835266	-1.3134591195090635	0.7046476669671635	-0.6835051455352397	-0.6586718613717777	-1.3154358729354703	-1.0145622273544905	-0.22548529929681563	0.3476178673876955	-1.7300302522582762	-0.3874789450538152	-0.08977981009079862	-1.4267244523158387	-1.015634770367058	0.47058786029746374	-0.998670670390349	-0.3415038484923426	0.37287732625954645	-0.36462796143355797	1.2178493803853434	-0.9141944535784183	-0.04582781563007708	-0.7469902593056511	-0.7192196477349	0.4558496268462154	-0.8118383732963542	0.35084566302611064	2.08341190290298	-1.4320348079474738	-0.432385551206852	-0.3669578884022336	-2.233737655837749	-1.0926516994745141	-1.1536643489105411	-0.9825764373169266	-0.8958367673657847	-0.2370528032705216	0.7668330403247264	-1.8772387649338462	-0.6982440180987751	-0.09359592955840865	-0.3923397776412707	-0.8539322100829205	-1.3648409582526129	-0.5602857591286987	0.009817236939280504
0.5754160545069726	-0.32030241861274705	-1.035229980419089	-0.48041360123357857	-0.1095878439655263	-1.3723368695170985	0.639382200079877	-0.5840886709315127	-0.6866602321803957	-1.3765316214931314	-1.0183346697867104	-0.2671151635124676	0.32125473265118637	-1.7051609934416845	-0.3938495425170139	-0.1352379417529887	-1.3662044392366324	-1.0545677052989793	0.41050224649335565	-1.0026872695359645	-0.2772083793062823	0.38611002057703636	-0.34161782252257844	1.2492337798641842	-0.9149822332594182	-0.05814219051320659	-0.7674389218562117	-0.708887728890075	0.5203323826022794	-0.7241276704054874	0.260929597107908	2.046539337751926	-1.4800307417379546	-0.4138316765761232	-0.3702445805494817	-2.1669710100502426	-1.063228462222424	-1.1758714311080678	-0.9953600884812104	-0.9209229732400621	-0.28982214725505023	0.6872810516855793	-1.8690751398168657	-0.6838965692534238	0.03306630749380996	-0.4194347108592586	-0.8781067385799257	-1.3348198596095262	-0.615528867408411	0.014158371025638185
0.566186822911847	-0.258691914695527	-1.0450298317031108	-0.5157561229388973	-0.1571721481698199	-1.4340139982243767	0.5805354740149793	-0.45274224737523383	-0.7367939363809565	-1.4325051990320623	-1.0332307311979274	-0.32419446646456124	0.30919489257042215	-1.6629825562174432	-0.3566977761373786	-0.14625081132436998	-1.2883212167312394	-1.0581419032236699	0.335869251049172	-1.0117445520780255	-0.20468322402227682	0.39262060911917074	-0.28510758282225	1.2518170282786927	-0.9048649884378712	-0.0637476198217751	-0.7740143153476927	-0.7126744510404508	0.5490735467568568	-0.6386068347276932	0.20513555970643313	1.991252241049527	-1.5099950273991856	-0.4128330923202447	-0.3745483069903141	-2.1203293748773846	-0.9995012910167059	-1.1855345741276244	-0.9877431799987196	-0.9454671779465074	-0.33803654969028846	0.6026366652082447	-1.8445904099229538	-0.6519899777400112	0.11059289730813342	-0.40733710486770347	-0.893484140824189	-1.329947981448163	-0.6673829138296483	0.038624368899406805
0.5446488277451811	-0.19472932531571494	-1.0550515842286692	-0.5776842128462677	-0.1838077923147145	-1.4796567951269552	0.5663599056373853	-0.3216377758744897	-0.7888314824686977	-1.4929534607365162	-1.0570298000359588	-0.4012648463587987	0.2545895554101912	-1.6272165591123589	-0.308912058655845	-0.20140275688864814	-1.22248981716138	-1.0527639554985861	0.2744543263503541	-0.9974157111659242	-0.11027343804489423	0.40629078963484255	-0.2242722201325679	1.259883833085628	-0.8986908239970688	-0.08430359164510184	-0.8126167516086282	-0.7166469554575563	0.6138633965145914	-0.5670895550924461	0.17696526755601708	1.9545084648574438	-1.5378818466804707	-0.4135168729960981	-0.36453083880595083	-2.0774074183986717	-0.9887137525386969	-1.176242278883084	-0.9882975715467713	-0.9630191287205786	-0.364188989584746	0.5414269484559044	-1.8115788584016628	-0.6313068858783781	0.14507603190350793	-0.3879698023067327	-0.9264137675975969	-1.3241165668081292	-0.7039003275258818	0.04750187183045935
0.5451818952713743	-0.14086558703692345	-1.0811310128852645	-0.6295945235039164	-0.2424761628839327	-1.4999543823832835	0.5729212887892456	-0.20095685665465787	-0.8341928252741904	-1.5388689371999695	-1.061950424172305	-0.47553396083793736	0.18136227638176222	-1.6150260689231168	-0.24843365186157912	-0.2496930598269859	-1.191448377828785	-1.0340909960032285	0.20494783713727083	-0.9511734864881829	-0.036989787447394715	0.4235053726394934	-0.14253718470766388	1.266485867682595	-0.8687656510584366	-0.11074765388951249	-0.851522469021772	-0.730929014536869	0.6500081044517149	-0.5128618302606738	0.14131542947724346	1.9396502257598147	-1.5710835596753756	-0.39112657500760856	-0.3565168151125649	-2.0408950750727874	-0.9538022146588565	-1.1756540921559955	-0.9926301036026315	-0.9478595535466237	-0.37490315665222573	0.48431932921296034	-1.7919557995631883	-0.6492530664996253	0.1899129392885865	-0.36666045191038954	-0.9633759353494703	-1.3137978806409354	-0.7560782761660012	0.11059428245737121
0.551925797341212	-0.09742378582603231	-1.070184409558693	-0.6992870656347091	-0.2957197348252899	-1.5068876630399242	0.5764618751814845	-0.12334932538923471	-0.8756210559366743	-1.5656549618724447	-1.0655859721789152	-0.5107430727333395	0.12170034433808907	-1.5989925777079514	-0.21719035072869067	-0.2912943299434398	-1.1591622006385325	-1.0058238782172784	0.1297140114218736	-0.9087065627330884	0.05446234976073579	0.45146780566733186	-0.09767570062151955	1.2736536624650523	-0.8446826982358328	-0.1578091360251876	-0.8723225781962813	-0.7606685097611638	0.6663368766405834	-0.46437554859210933	0.12313865621080282	1.9085577090873744	-1.5933390516444372	-0.36285567789415496	-0.3558416512253313	-2.0213810902464298	-0.924808478716502	-1.1753755606834373	-0.9969993619124627	-0.9444989268723942	-0.38723739634822457	0.4055662137025252	-1.766863283969134	-0.6404118936280145	0.20594349670854037	-0.35776764912214154	-0.9633572258268872	-1.291789575512915	-0.7937307384589571	0.16392203475828065
0.546042666955175	-0.06591730823208478	-1.084775334220851	-0.8141997615548957	-0.3620309118046472	-1.492925731635919	0.5823530515647817	-0.0734935575017168	-0.9064173704713789	-1.5910278424035622	-1.0909493168447644	-0.5180814486306435	0.03907791849543775	-1.6101533795260834	-0.16312158213506867	-0.34165228661576685	-1.121830585005646	-0.9778602970200142	0.013515464830769508	-0.8439302371839912	0.12319640722494292	0.4542026953350697	-0.053704537650897645	1.2382774605963829	-0.8361373535475082	-0.20219885616691774	-0.9020035707153762	-0.8144258841460562	0.7021445240021091	-0.4055922083822681	0.12837755362658737	1.8820363418653412	-1.6274112103850615	-0.3360402141344211	-0.3449268797087498	-2.0397578092451236	-0.8901826585340948	-1.1484181453222955	-1.0022517991868574	-0.9206486811510777	-0.40092538348026274	0.35882562391454614	-1.7756525166116408	-0.6450299054793817	0.24181445282448424	-0.35040789312499687	-0.9856379855745994	-1.2817769323291766	-0.8219219685426855	0.20679904891482975
0.5340654609268862	-0.037452505490035454	-1.0896204402890068	-0.9092274200240092	-0.42893166310886377	-1.462949496146266	0.5730242626928009	-0.015809761782573324	-0.9316379847737292	-1.6167290951571218	-1.0875361546441846	-0.5609405328699131	-0.03522021521682631	-1.6236886278511775	-0.1321893555960552	-0.3953124043813612	-1.0860361659224629	-0.9499829726231326	-0.05983193709704748	-0.7666168794061381	0.20872141786625148	0.4792539501334695	-0.02240470082889467	1.2416023135783572	-0.8313390591268728	-0.278297873150687	-0.944323275202079	-0.8626207427587478	0.6909548544508805	-0.3618402212883026	0.1074477290327059	1.80945546375233	-1.6473434869024033	-0.3254878957568391	-0.35193798473609006	-2.074259925093871	-0.9110754654669921	-1.1248189332837053	-0.9929338238934144	-0.9103182924957711	-0.4044084311929813	0.29708424581058546	-1.7918083085944994	-0.6120842012003507	0.28135655843950635	-0.3239074539560024	-1.0044265444826503	-1.3100997981658775	-0.8493334091574205	0.24301104046264932
0.5037063182359098	-7.078149087832788e-05	-1.0946617427267482	-1.0031212829356002	-0.4928558279052405	-1.404316151777716	0.5802637042964939	0.0052045820109013876	-0.9726344793407241	-1.6109768633401067	-1.087272646402003	-0.6006423835572499	-0.11498648763677326	-1.61665986239121	-0.10073067972826058	-0.4182379592327058	-1.0657862419244268	-0.9453251054025031	-0.11472433387851358	-0.6597850357546708	0.2962501170626003	0.5103789160537948	-0.026047496292308653	1.1930998457845043	-0.8417960894777161	-0.3256174371717021	-0.9788461651435767	-0.9024083002738006	0.6452653363743102	-0.31125798125184395	0.10673704253900704	1.7068284077090954	-1.6832355188593375	-0.3184235839834083	-0.36444140133392217	-2.1075949343206433	-0.8815981124198947	-1.1069607402145345	-0.9814011971898244	-0.877195328414269	-0.4001264079028243	0.2701908212063855	-1.8156545255031253	-0.5690979270882602	0.2933968468398341	-0.29845887722367836	-0.9935690890966405	-1.3265587374015095	-0.8710785011286493	0.2763237147266808
0.47066637025286384	0.03136670650209387	-1.0880172956220204	-1.0517757903998708	-0.5502145310203103	-1.3381877386133039	0.5854149107828582	0.030694114988999932	-0.9923450202467553	-1.5866566254391405	-1.0868776545810737	-0.6313274832044321	-0.20270449741853164	-1.595728709976409	-0.08044406145492836	-0.47512278571761024	-1.0479656186878024	-0.9163657494970316	-0.20029558088206087	-0.5576037332756432	0.36109649778275593	0.5408706670351129	-0.02111138001836351	1.1703799421193677	-0.849619520603027	-0.36051356736826956	-1.0082967008600823	-0.9445971318966067	0.564420425615318	-0.29154663413810405	0.1416809177201133	1.6294680282298306	-1.6831031437150057	-0.3106324086593512	-0.3767922158997132	-2.1027716199003605	-0.8439092697391123	-1.1023586406565795	-0.993948168050734	-0.842264230882186	-0.36417901323388685	0.21941229098538537	-1.8547039885551548	-0.5507286490771948	0.33577300698457513	-0.2855524334823372	-0.985700594025781	-1.3191886632709169	-0.8816242411549347	0.29220695466467045
0.42670051257789615	0.02431756370872992	-1.0870405104878813	-1.123030399871604	-0.5874338494557013	-1.2969835282025048	0.622961343956626	0.0836914220976948	-1.0094835790843535	-1.5736246591783254	-1.0733088739051166	-0.6409143810219887	-0.26572660819827426	-1.5804114313124589	-0.0817054586723837	-0.5066456120515438	-1.0387744204839644	-0.8980094288891521	-0.2869600734781984	-0.4544400708130241	0.42222182654848234	0.5861150361825919	-0.03706078593719882	1.1237699376486785	-0.8053966953385642	-0.40916814756159725	-1.043713763195628	-1.0051969140389019	0.5104878179900545	-0.268236098241144	0.16308632255071429	1.6298996143412263	-1.681865531121587	-0.28934370991938985	-0.387908453761436	-2.1072794744950607	-0.8064885399971342	-1.0576538117892167	-0.9878854213633088	-0.8000155690001941	-0.34953676645452864	0.17485623354010454	-1.9002614906006223	-0.5037595500900138	0.3281278658547965	-0.23182140625383957	-0.940830595572641	-1.3278782456557714	-0.8713163375270883	0.33818717392742614
0.40088763727135424	0.015724801590072397	-1.0923136813624057	-1.1893539238389064	-0.6453823881945376	-1.2461744585220256	0.6588393749000521	0.10644614356105256	-1.022877352676959	-1.548167915757894	-1.0851234580283982	-0.6442747930731413	-0.3152319900462399	-1.569203342463868	-0.06810909140791693	-0.5259112349747382	-1.0070702150506898	-0.884018903424659	-0.37768233309141175	-0.3764634295613647	0.4800525359137574	0.602356403467216	-0.04028633424164028	1.0638663677384956	-0.7882683681802087	-0.43776152667121754	-1.086070340770745	-1.0581300768003854	0.4680516506741901	-0.3195495031333341	0.22339156378147637	1.5869670993740619	-1.6907409995307865	-0.2923621558448263	-0.4052682582197633	-2.1113264545998325	-0.7779058100928036	-0.9954748256709081	-0.9703658323058864	-0.7589540432793238	-0.31204390491131784	0.13655727483960328	-1.937171720060947	-0.47310584370238795	0.3184717690889155	-0.2219329716012582	-0.8951840150333451	-1.3695371310512592	-0.8605962509948307	0.35863869088391154
0.3636196425203298	-0.009201325214650998	-1.0768236107711848	-1.2611037864618377	-0.7150335718019203	-1.206942035148525	0.6536179542747917	0.09810469602591472	-1.009768945214079	-1.5132341212808016	-1.0692382938107987	-0.6267344417291267	-0.3549573526201922	-1.5846842661321014	-0.10398652807555746	-0.5550580648041983	-0.9710590819726812	-0.8817855074097045	-0.4274482785477792	-0.2941336745581042	0.5333839333498862	0.6490169540252156	-0.047222523075995185	1.0086372901716965	-0.76553357978846	-0.46411683059527303	-1.1292293689324786	-1.1054985153153674	0.4295660259828111	-0.38394572576065944	0.30986632895968497	1.5691553001507006	-1.695401364659944	-0.2780100132248847	-0.40531379040090537	-2.103344278953108	-0.7843716200809875	-0.951908916215011	-0.9522265605822394	-0.7190851395613554	-0.2749435910866639	0.11310724893880515	-1.9768596960982623	-0.47379758389511606	0.3268440239568748	-0.2422036969391263	-0.869003916981365	-1.388169936403624	-0.8416322534960543	0.3257694861540541
0.3592524134960112	-0.027659600272807623	-1.0575622682522927	-1.2906608735710807	-0.8081033433943802	-1.1461087443356772	0.6111855000919593	0.06293300644285339	-0.9920696087494616	-1.4898200382357965	-1.0321978005319645	-0.5926384570475467	-0.40353498536753263	-1.6050935078725264	-0.15004344161945088	-0.5548484332291765	-0.947784419732305	-0.8876460564736345	-0.49790719776219927	-0.24272375919031658	0.5482257995132576	0.7370269210889715	-0.07707968301964455	0.9572880322553095	-0.76821579448203	-0.49039247961644605	-1.1551626729278648	-1.140325433911668	0.3671636146909696	-0.4204659270519101	0.3840279675395154	1.5559209467268513	-1.71171897635096	-0.21452995662549257	-0.4282583248822638	-2.1001806810926475	-0.7950618871299977	-0.915368541137018	-0.950693968174428	-0.6817715409443597	-0.2590785906955801	0.11060774198160934	-2.031340401749462	-0.4610487700737932	0.3460086560098899	-0.2607999505051621	-0.837151639277887	-1.4329290867241844	-0.8089040466837684	0.34838697321342527
0.3139016333702932	-0.05063715412553349	-1.0317897242914393	-1.314926781746723	-0.8524035402727028	-1.0993874782923236	0.5746920806595048	0.05128287520799333	-0.9708909439047121	-1.4162526799959156	-1.0150194439143359	-0.560523685408288	-0.42281525603341025	-1.641001366068986	-0.2280651040981077	-0.543721727219545	-0.9206644516963663	-0.8850534391001268	-0.5313658717211668	-0.19212003004522957	0.6022115263095371	0.8369416616019327	-0.1127938106326863	0.8997423960911688	-0.774056969104122	-0.5036966690813383	-1.1868527878519342	-1.1792934671773394	0.3319223913520094	-0.45608434981947443	0.47841577593634665	1.5191388200447635	-1.7456671838200737	-0.15495776417462379	-0.4647455666180832	-2.102098544206438	-0.799802841778607	-0.8646367765234799	-0.9199202821280343	-0.6537432781236419	-0.24318886630454362	0.09609149649491165	-2.052934923202757	-0.4208755527124433	0.3513781323992453	-0.28993745643482416	-0.8073596907076757	-1.4299763979970328	-0.7867909295907759	0.312082502043236
0.30077730829659755	-0.0647770787692058	-0.9945690697063577	-1.3107597726044637	-0.8987899756269574	-1.064502265202717	0.5289484916901553	0.057451776157917786	-0.9370356076925725	-1.3455268578368054	-0.9618189153973097	-0.5442085409908906	-0.4443412747481322	-1.678892622969962	-0.28586011087196966	-0.5472249978077656	-0.8905163789871006	-0.8884856954545686	-0.5756097376099627	-0.13402582556885237	0.6371396309229166	0.9190810664099882	-0.10743356577159453	0.8702270739818779	-0.7766152927662413	-0.4913660901151082	-1.204739462128108	-1.1761867297572297	0.2744986271594122	-0.5050388284109741	0.5661275328250752	1.4965137481281299	-1.7856235760697245	-0.09455097965804016	-0.5026378572625039	-2.0892049527467003	-0.8160074398377747	-0.8277092004968928	-0.887229252441742	-0.6342454992703199	-0.23924126764533407	0.0517309767412122	-2.0892373669629394	-0.3910176179922291	0.33767805594645994	-0.30896929894150554	-0.7870133130631576	-1.4810346176021834	-0.7567445232795758	0.2904714744998377
0.27788887039947774	-0.07055135506063218	-0.9441607666319543	-1.3198897868903046	-0.9400191637706973	-1.058991206641369	0.4818787575167212	0.054326344964718276	-0.8990724002347246	-1.2677690779523227	-0.9314521606381246	-0.5319633499057742	-0.47460794391613836	-1.6987297979048275	-0.3556497835991563	-0.5094527080636495	-0.8713992590163844	-0.8946312195172295	-0.5937817938297769	-0.1028720204663444	0.6793841853959981	0.9987290436840969	-0.12220585978666094	0.8808825239618475	-0.766183354269869	-0.4969865400625061	-1.226179319386606	-1.1733646150965564	0.2418272657065565	-0.5584512459641926	0.6241589658991294	1.4610263797802294	-1.829376411453946	-0.0349540977339846	-0.542034850188332	-2.0410551733025883	-0.8294260334681953	-0.8087157806683554	-0.8715372317367308	-0.5961967978548472	-0.20862935554175666	0.0005506504502106546	-2.1194613391759924	-0.3330942631467888	0.31754239609804424	-0.3226564085764717	-0.7677117938054486	-1.5293698991119098	-0.737506580105516	0.263139149149092
0.2694110270648801	-0.06301815056477897	-0.9094403042860273	-1.3147217978140517	-0.9577877974583519	-1.0656475808642878	0.4232145318366379	0.03710117787022919	-0.8753062683377595	-1.192847388506448	-0.8711147251100575	-0.5135486778353304	-0.5141047974493635	-1.713575800209038	-0.40611489191767147	-0.4527757523296997	-0.8643520565477608	-0.8929180939501483	-0.6185925956696267	-0.05328592879234908	0.7281209963053601	1.0689880163507823	-0.14875557273845158	0.8679253564704824	-0.7717976567077842	-0.4985536933803624	-1.234962028133288	-1.173337121845051	0.21076945341269115	-0.5882852277053289	0.6745979000547435	1.4379559842632434	-1.850815484470645	0.04076375608547171	-0.5683478040231594	-2.024089971241186	-0.8539665189885579	-0.7979933740183107	-0.8438742011061159	-0.5647453697636123	-0.18371276864145578	-0.029790975391004844	-2.1443086510346006	-0.29671263544825605	0.27055439683381793	-0.327277837526746	-0.7345080040767213	-1.5424234622539965	-0.7269987892636851	0.2483580932484756
0.2807679067497336	-0.0726442849199151	-0.8912916155101579	-1.3228757693839859	-0.9875342517607437	-1.0970196555005547	0.36428324129788775	0.0657431466766665	-0.839315479123848	-1.0968107661368816	-0.7629243010187262	-0.495727756084454	-0.5390347984544764	-1.725255165417368	-0.48494259546788987	-0.397815988366969	-0.8687035894030803	-0.8985902974689406	-0.6512354335570802	-0.04352437334832575	0.7901989535403884	1.1127767365359094	-0.17818283726430223	0.8938671249757195	-0.7609710442504597	-0.49159868243152516	-1.2363922430501584	-1.1720458404423795	0.18520563342945243	-0.6302051022448579	0.7308996649845605	1.4454663839550528	-1.8724920726984653	0.10148936667226946	-0.5995086418673222	-2.0051135943758447	-0.8852673688243555	-0.7935310677183638	-0.8086991941472166	-0.5275294191302942	-0.16708999933952295	-0.08734512287418061	-2.1442957455748406	-0.2879918409959358	0.23014219508001554	-0.3417920004490157	-0.7158365850332351	-1.594610925141582	-0.7119159983893413	0.25673642254533063
0.2820411183147297	-0.07494792435159989	-0.8747906614852713	-1.3537206144352179	-0.9998566416458928	-1.1515824669641284	0.2894988282250831	0.08895291993039388	-0.8301159239960484	-0.98727276315203	-0.6551056021068173	-0.47995099015500386	-0.5505830082302161	-1.7211130340751724	-0.5736186754042665	-0.3220697116501252	-0.8816449917270817	-0.9116052476025311	-0.657357452698512	-0.03548189836515282	0.8367937702689092	1.1577084557612642	-0.19494250712019118	0.8988447352563214	-0.7572328806812296	-0.5068573756277204	-1.2292660578004884	-1.1444626724832856	0.14899177673565794	-0.6553719289927998	0.7790630604296478	1.4355135732057822	-1.901678575215009	0.1323279178095732	-0.6310475687490564	-2.00395217171469	-0.9255291093031689	-0.8019476768938757	-0.7613470555344687	-0.4965887229087471	-0.1592112846877392	-0.11448116789701754	-2.1262766510208673	-0.25684466121799765	0.14634232304490521	-0.35283502864426963	-0.7212463750387471	-1.6338706199097768	-0.6922597857918563	0.27821278677896144
0.2922019455638928	-0.08173895405118095	-0.8548326644775841	-1.3658600521997415	-1.01842706169993	-1.1740687353330772	0.20786325773668138	0.08003523138263115	-0.8341707776068029	-0.8279773831575694	-0.5548647942252064	-0.439561717229195	-0.5526004268838056	-1.723042238654894	-0.6382504951184969	-0.23257929087589818	-0.9193065175967507	-0.8852608921643373	-0.6639992486519517	-0.0652599439946356	0.8670094955182318	1.1972296251857675	-0.224650456378303	0.9208891446459369	-0.7765044704089942	-0.5140281375706511	-1.2185899159637317	-1.0962387431374447	0.11343511844509246	-0.6839521874146004	0.8437355313562275	1.4005322023677937	-1.929323445667898	0.18130107469033405	-0.6797803279566504	-1.9707237367533175	-0.9450203856464039	-0.8245498728659217	-0.7239464375848716	-0.4694985390323538	-0.14515000853184495	-0.16260410583543566	-2.0880488355735802	-0.2514290146283259	0.07790501141302232	-0.387452186877263	-0.7467218998500263	-1.6572492754470645	-0.6866527419049993	0.3203970149924899
0.2937442139856409	-0.08885932477479674	-0.810122449548732	-1.3701218227707301	-1.0364175848207988	-1.2009082610327213	0.14434339634426901	0.053903888242727724	-0.8319221367473748	-0.682555048856034	-0.4134551305368023	-0.4324692734169185	-0.5740758454571712	-1.7418906364697204	-0.7226928873714092	-0.14374199768026613	-0.9725222170406568	-0.8943882810604571	-0.6778922971729114	-0.09258829671014132	0.8727128106022372	1.2546829752638708	-0.2539602520175851	0.916167430665449	-0.7794841281274407	-0.5626563178533093	-1.206709867790248	-1.0626561420617358	0.07638636815631494	-0.7123339472646645	0.885363291700035	1.3966324726901547	-1.9218128980052787	0.2204370036021229	-0.7180121845080689	-1.9546059185176923	-0.9332717780494819	-0.8678029619369199	-0.6729347784350813	-0.461756919112876	-0.14740423007144668	-0.20231921536395933	-2.034752359491819	-0.2608714786057793	0.005171811569803208	-0.41399539296043003	-0.7694543348526901	-1.6662517729508728	-0.6873763522802958	0.35851754798677204
[truncated: 200 more rows]
[truncated: 27 more columns]
