# Supplementary material for: Obesity dysregulates feeding-evoked response dynamics in hypothalamic satiety neurons
Source: Sci Rep. 2025 Oct 14;15:35837. doi: 10.1038/s41598-025-19800-2 (PMC12521569; doi:10.1038/s41598-025-19800-2)
Supplement: Supplementary file 8 — Supplementary Material 8. [file 41598_2025_19800_MOESM8_ESM.zip › Supp Fig 3/Supp Fig 3a/Supp Fig 3a/NCD_to_HFD_1st_MPK175_matrix_3.csv]

-1.7082240011253105	-0.6011639689612431	-0.9199399712555403	-0.5614223478293942	0.594664799199362	0.1665028102291582	-0.3953866847651991	-0.5231862930072817	0.6253368185516204	-0.8263817918524407	0.1379822884427705	0.7314182880564922	1.0455564546619687	1.305591287985591	-0.7719753495115663	-0.29265006264290416	-0.06125891758657318	-0.7847876363197499	0.495787599000072	0.3172461002627885	0.7249373393615208	-0.4577012603328102	-0.33697144971893156	-0.2805419835086075	0.6782898564894084	0.15260484310503158	-0.32818411114251345	0.18371336400063426	-0.18967413675025188	1.1591084883897835	-0.7457269246846738	-1.0604291226906866	-0.1259829519506691	-0.5506302941257004	0.13046833960540488	-0.11471830009420661	0.06117359873165971	0.1377487296196173	-0.39318843201762854	0.16331803362596653	0.22427953219299948	-0.07176277187114774	-0.54884464115017	0.47426645787374017	0.721164151008576	0.013415758143659562	-0.3871160164518036	1.1193987707443653	-0.06330469966277164	0.2948176094466897
-1.726295778423963	-0.5390226728361762	-0.8740094222714059	-0.6166581768765154	0.5143152956432692	0.1692781781331928	-0.3981372354721563	-0.6258412949744734	0.5172395661335507	-0.91386755050057	0.08404926836455706	0.7433202483313022	1.127698001911868	1.296367663189438	-0.766925895338574	-0.34291891216158477	-0.03909985271370372	-0.7885756833095406	0.4803862275823626	0.2908120450709046	0.6888770777636826	-0.47168716807960076	-0.3387398725546686	-0.29778528275576494	0.6106521546152011	0.11161885432459917	-0.26790072905397844	0.11443132174082472	-0.30095236480928883	1.148060137676433	-0.6928862869713113	-1.062370155661993	-0.03592888672649026	-0.5572951693128791	0.13659258166432905	-0.10423441826047011	0.14681651064413398	0.21719120979830986	-0.4045218778955211	0.15900186342065575	0.200287724455774	-0.08274926594537768	-0.5372639748492773	0.4681947360662567	0.6385701513065916	0.004244568805778502	-0.4229012043116618	1.033461677031559	-0.09730648980677123	0.2097441790123784
-1.7115606428049726	-0.5324849349453098	-0.8367754623488758	-0.6446439832669887	0.4916693183367576	0.14534528153634438	-0.3481219691363014	-0.6267156627697736	0.3886580542857838	-0.9095100222920429	0.1031018900381208	0.7432257873763272	1.0788053414691154	1.2140319573099985	-0.8039201196542706	-0.33135556204773037	-0.05363488516168419	-0.7551719962177593	0.4916505774262512	0.2981565674215885	0.6556679260230068	-0.5009278491633622	-0.3560805825215994	-0.2836690504094486	0.5098082386165812	0.04062411154636687	-0.2418915801090624	0.11382406743553906	-0.26589629485505445	1.1177036525452453	-0.6671842699765507	-1.0567522760930534	-0.06857266811574608	-0.5683550755044339	0.10512307881363209	-0.13346212241592684	0.19998997764720797	0.1724598773230449	-0.3966480831701369	0.1293041843358932	0.17147751777653308	-0.06810170354671032	-0.5242465082479567	0.3585050146597412	0.6323791220767321	-0.06398660290588025	-0.4049418091880657	1.0328097747320744	-0.15721419437764492	0.11760129649208717
-1.7223911599454143	-0.48499462259465465	-0.8674084883573138	-0.6492917232833956	0.47329714370709075	0.1475827975063735	-0.24890427559637096	-0.6169622390531708	0.3351625386775773	-0.8411782337912871	0.18811966691626672	0.699172592447662	1.0524431305442363	1.1486442545895674	-0.791925959437829	-0.3409554861783374	-0.10368159247270874	-0.788211329763851	0.4768896899199051	0.324291355699747	0.6596952748268888	-0.5443531417776122	-0.37874213820198815	-0.2281858285657828	0.5869840245781046	-0.012160977775117623	-0.16246184170883457	0.11423790130886403	-0.2935667687014015	1.073532568559888	-0.6557195127772064	-1.0575945304880923	-0.0817610468450631	-0.5840429535982253	0.07858247836063938	-0.16776397590087497	0.23860174020774066	0.17771918237257295	-0.4236599057751834	0.13140949510721678	0.17385413110839612	-0.026985325814093936	-0.5083973300876837	0.2766000017033255	0.6350516897169494	-0.0760614833471132	-0.3802051533692085	1.0436684791779778	-0.16571493786962044	0.06172027998325404
-1.7307585369616791	-0.5177963800016704	-0.8541524356477466	-0.6275690689140149	0.46878204086565195	0.11464574894272257	-0.14636702435469215	-0.6172029385968201	0.2641273382828385	-0.778281836064428	0.3373897726461019	0.7248366624932228	1.0260890671370997	1.050230008198389	-0.7442179791793763	-0.3318491336158631	-0.14418431061361497	-0.798643525081755	0.446272162329178	0.3633014301577419	0.6415996677674732	-0.5955267465058534	-0.4060821028160101	-0.1893205821984349	0.6340823304528251	-0.04945176678726474	-0.06892479571220736	0.10398891675055795	-0.30319164183301933	1.0406554289364176	-0.6520521629112166	-1.0343263621161878	-0.07434976114982404	-0.5927783436336903	0.03891549837780608	-0.17425705249985013	0.23860309762600584	0.1625186589868053	-0.43002683318233154	0.12083746019595805	0.154529912646304	0.004410951398238561	-0.5072735615230461	0.21457701922433023	0.5903537572388868	-0.05900441230252919	-0.37680883408327925	1.0257856005383421	-0.20411930991794494	0.010582340069366569
-1.747720089222491	-0.5180891515656642	-0.8634459024058155	-0.620061866689159	0.47422610620010625	0.10090737492446332	-0.07173643450489418	-0.6003355889456755	0.20113740539428002	-0.6861548536121921	0.42690642491445424	0.7198613673788089	1.0040637367407017	1.0089293624725764	-0.7399974234318455	-0.3618136720331169	-0.19537783464603795	-0.7615725247489383	0.40701088061221496	0.3685838316294592	0.6293444642572847	-0.6152875539319766	-0.43363211375850547	-0.1539446559137662	0.7076617867882519	-0.07917119359862818	0.022219312684353742	0.09694013074495887	-0.29435231209859986	0.9845205774865943	-0.6281116787455767	-1.002256089014633	-0.07835230465160313	-0.5966994090486307	0.019652696867396315	-0.1948623574228526	0.2365373332623786	0.14326436130758702	-0.4130194949046273	0.10954484048772382	0.13655945796844907	0.01719908538152123	-0.5114563600618639	0.20372225449639725	0.5628485598417287	-0.02854825044164681	-0.4078537820364299	1.0078689087301083	-0.23422667456801274	-0.022174374059067106
-1.7382110447740857	-0.517670146949261	-0.8497058029121056	-0.6499097207833053	0.47189383924229905	0.09662050771111685	-0.0006911434182932386	-0.5937955733339171	0.16908988771845093	-0.588522782651023	0.4743783193868793	0.7172566823639567	1.0321090421478778	0.9899322220479913	-0.7208639401802971	-0.36217591984006964	-0.2316347260356519	-0.6872050158128323	0.38441549595684166	0.38392097146421594	0.6218656187153538	-0.6172011930243569	-0.44394399005161117	-0.13400653530136875	0.7361588927480067	-0.08471672193234252	0.06684545073718215	0.095528765236911	-0.28014814463541265	0.8852940692182256	-0.5749080707010673	-0.9713280950184918	-0.09022561919009826	-0.6018578419257077	0.007749579401930469	-0.22167547144474417	0.2613821274553034	0.10639478442283926	-0.4195637152649382	0.0815301027956264	0.12892498072664904	0.048106716818485974	-0.5076579780794067	0.19547703731530697	0.5222689172518472	-0.035905131853871	-0.4009092754631975	0.9767110970320088	-0.2444439627194411	-0.05067717274754147
-1.7230414303427806	-0.49233761520337643	-0.8628894945701346	-0.6593567006134049	0.4650853165919755	0.10329763565129398	0.039427753701295434	-0.5516519948431085	0.12222748449223539	-0.5441252286296535	0.4891505298512231	0.6999895541537597	1.0324452236066535	0.9588918038362033	-0.7151097482073364	-0.34313433171542396	-0.25783493055914336	-0.6278888515549552	0.3732818482946283	0.3783631805116834	0.6120089093768477	-0.6070122509973644	-0.472594600888706	-0.0976045933954009	0.7497514511761038	-0.10020791306698551	0.10996146986537092	0.0993135259554773	-0.24185643463946463	0.8437338406901215	-0.5491024843045573	-0.9726408473364057	-0.09936233629180785	-0.6164355659426781	0.006169416057388461	-0.24772146649444549	0.3218708669285231	0.09460007244895732	-0.4359205095381866	0.04217304983626729	0.12490038023777708	0.07784713654281591	-0.5074293249700684	0.1727387539435335	0.5000883727439464	-0.03335507697283632	-0.36833872232407516	0.9572278420970683	-0.2609606368205878	-0.07700822592820504
-1.7054288459953098	-0.44639260917830814	-0.8573927253144119	-0.6659288739164908	0.4494341200797503	0.09920280690191445	0.04117235864523269	-0.5135173252709073	0.09266818761835928	-0.49777495488666734	0.49952018574542045	0.682850557449295	0.9940901018781384	0.911809393074781	-0.7043671433487924	-0.3336295541981488	-0.30030983636874686	-0.5738862070081668	0.3585976344949806	0.3513087057754758	0.5891518902385032	-0.5885991125588126	-0.4824133649065509	-0.0807311006498127	0.7468693882433797	-0.11473185372438821	0.14589809643173188	0.08732486633363629	-0.22813493674673793	0.7877080032335427	-0.5477007856546525	-0.9862207941155954	-0.13278532152301864	-0.6218201525725151	-0.0004798890696552865	-0.28793613942710233	0.38392392322105745	0.07551461997279962	-0.457754744963546	0.03244213131175952	0.13097187148832676	0.09394465306443127	-0.5034282488263826	0.17083870331242715	0.4702603612305947	-0.058609324051534406	-0.327126932443771	0.9309057844892311	-0.26574361833946675	-0.11300917597496918
-1.6829165214380335	-0.3855839671517347	-0.86618046651292	-0.6690000809615229	0.43204128666240543	0.10185724826760927	0.06401678667390874	-0.48927783794567176	0.06521031095038196	-0.46939642066979637	0.5113101619071182	0.6671737118492136	0.9657813566381206	0.849934696071613	-0.685613300219795	-0.3200021298938037	-0.33542785983845025	-0.5251594462154976	0.3605524466577176	0.32352309894850834	0.5784769041222853	-0.5804070917417966	-0.5193403620991411	-0.07365877393048906	0.735656041936581	-0.1232699228404028	0.1656429524336949	0.0928767579667404	-0.22152276604588833	0.7494587992351438	-0.5347172864085474	-0.9754164389773141	-0.15359506077969654	-0.6234899523481049	-0.0017688680401828243	-0.3135362949523761	0.437694955909431	0.06043929523869529	-0.4635972928783759	0.015921718051809593	0.14421245229805862	0.12154181147660634	-0.5067110473643057	0.15521947962945476	0.4451652147640148	-0.08793405598482533	-0.280276605443747	0.906545946306557	-0.26714257264132346	-0.14890598553186565
-1.635753768547256	-0.3055642883709752	-0.8727373435608425	-0.6956662083592999	0.41524532842375106	0.12203149881493947	0.13283131709845203	-0.4585856653310899	-0.0235717716524965	-0.40963928637095914	0.5754853101508479	0.6457965834720222	0.913719948487117	0.7635754941286079	-0.6394859804999686	-0.2953804251073815	-0.40161488605880036	-0.460168612747493	0.34591304082355473	0.290086182412302	0.5490917697861785	-0.5720598296512317	-0.5768355024228526	-0.04643954582202949	0.7382963983595536	-0.1590028196482523	0.22436257838995916	0.08214516422634247	-0.20097894599138422	0.6969052206144581	-0.506753242384102	-0.9647404726082559	-0.19796350225504847	-0.6222956781923173	-0.024269982691622435	-0.36390933751985627	0.47285955478487035	0.03207681647126558	-0.4867134230132758	-0.019923260105884313	0.14322277609253053	0.16714088989198417	-0.495734920675649	0.10692747490844468	0.37241648786381354	-0.1304326248164717	-0.22629341222372842	0.8605041039907426	-0.27938289746070943	-0.23090532468011754
-1.59541669510774	-0.2258917884605934	-0.8737886315397958	-0.7271979718567169	0.4108190953687954	0.1398717402455925	0.17992682355874	-0.4016378672632753	-0.09448405553797216	-0.3234019690412095	0.62681550538313	0.6159626885358391	0.8864214474852826	0.6930177478882984	-0.5795437520340763	-0.2550616011500911	-0.4714893084141637	-0.3930992729766489	0.3318917611175375	0.2600783083238173	0.5204292409273588	-0.5615273936650954	-0.6241116675060652	-0.026404060192693667	0.7506632625736467	-0.15910783582849503	0.24667915799145113	0.08229190727370275	-0.12876854419730882	0.6647732359255044	-0.4926057257617572	-0.9591419748663441	-0.2661649200773254	-0.584576951992571	-0.05787390253981983	-0.42091699921157455	0.5058753605461136	-0.00913589934330224	-0.514299540292956	-0.08688306895905511	0.15171299134263416	0.20873689328989103	-0.5041832152271815	0.0438820970888017	0.3127598399424813	-0.1612924266139548	-0.15722635833980525	0.8054350226578457	-0.30867410431640246	-0.28803480832194744
-1.5458925656459304	-0.16110704157976333	-0.8655737984017511	-0.7443571109715045	0.39335445669786234	0.15366082725392896	0.1981036378421002	-0.33707669791784567	-0.11566819154970658	-0.2421291439362608	0.6594186014700505	0.5806452421230115	0.9086019584182795	0.6055213499759303	-0.4613566840427145	-0.207850637556848	-0.5592638723776027	-0.3104257623671825	0.2926761762605913	0.21592351462838844	0.4912844163003337	-0.5436219118536061	-0.6449224871134855	-0.015741804516024888	0.7674868322966462	-0.16505540436694432	0.27307331976367577	0.08278573230615402	-0.03983697423406909	0.6319506173561334	-0.4799238657673449	-0.95560194116537	-0.3086418022651476	-0.5391044210458588	-0.07818190533956211	-0.46531132792169744	0.5253196984894551	-0.037412116234768346	-0.5572917956554712	-0.1313974065690516	0.1587550771192335	0.2161002334029228	-0.49036593294202324	0.050108219862781245	0.2328663342692819	-0.1863280736967151	-0.09754911902929649	0.7459698396300375	-0.2996298376749295	-0.33476985281540383
-1.4508848937278216	-0.12866203305792798	-0.858720170508132	-0.7578993170564714	0.3784122531801775	0.16225641944913907	0.20371661490095266	-0.2677376798909697	-0.14871079978950197	-0.18916010437852024	0.6518612853975698	0.5479713058439679	0.9500976439784573	0.5393782075643945	-0.3530104346828896	-0.14327021314194038	-0.625385927305742	-0.21641024872530057	0.24413020330654173	0.14836271516610391	0.44634423269913703	-0.5087090893329382	-0.6344137758367561	-0.03253190457937277	0.7396477496102718	-0.15862978391234595	0.26038076127551557	0.06344902725348187	0.08606454278189793	0.6109597111074863	-0.4502957854692303	-0.9314265322725157	-0.3625780943066215	-0.4741560015803473	-0.10217122896021047	-0.4926844089309065	0.5199131015381944	-0.07335097030823906	-0.5826557528329079	-0.1958806089175782	0.16048358512835184	0.2160284353201015	-0.49215152782480454	0.05535514709923881	0.1383609772250352	-0.2297849990474344	-0.042604986104361794	0.6784058667793913	-0.2980072590377832	-0.38458967311187137
-1.3198518723064736	-0.06788233737242765	-0.8635704769929179	-0.7872038560940025	0.3488311250763509	0.19515322647629535	0.19848958999868427	-0.18044334779165502	-0.16729695888011656	-0.1424728442377918	0.6039730768490509	0.4750898069682963	0.9596221461760811	0.5060081910485604	-0.27381533373005124	-0.07502744196395857	-0.6876229192013814	-0.13614915830105243	0.22291201823653056	0.0660012796553197	0.40771964857989723	-0.44178565498377254	-0.61132491279337	-0.04559864739378971	0.7061175090613945	-0.15128595676875486	0.19957153861592203	0.04976532934522757	0.2119372508707326	0.5993681877570936	-0.4179748752629549	-0.9133221956687718	-0.4337860638698873	-0.39391430802933336	-0.12449755366987052	-0.5260740352180819	0.5330162600545177	-0.11325492514857874	-0.6102522882354066	-0.2617444964933669	0.1803223456144974	0.20526021794277322	-0.491960037996667	0.06623690995048076	0.07204436573163982	-0.27267875388510976	0.024627241508987884	0.606521214114222	-0.26878308621060165	-0.40996499098113154
-1.1784816055949663	-0.02586625071195935	-0.8524301666610328	-0.8173979600315944	0.31639839848390283	0.1964165510994041	0.18183089246205503	-0.09152375722883392	-0.16294381416131773	-0.1360224737439163	0.530754161032049	0.42498680405391714	0.9794125207287916	0.4375318401074536	-0.16999083255033157	0.022602328879173995	-0.7486216023158282	-0.08643534615891499	0.18870579540794408	-0.0154758787364637	0.3733840553496555	-0.3467848082731173	-0.5527543057531714	-0.07069416127653952	0.6242825660195073	-0.15085173769305502	0.13439940285720225	0.022458255142093275	0.31569428888988416	0.5887847145258897	-0.3950227245524879	-0.897600113628051	-0.481478337431533	-0.3181518913770981	-0.13901021262596963	-0.5511781948485454	0.5438152010652513	-0.15254905060481727	-0.6470855904300998	-0.3167677300764169	0.21675352158924555	0.18631637213077162	-0.5247022285644707	0.05011710032335367	0.0035106707691960727	-0.33144265693860897	0.1012639285728257	0.5399482496919407	-0.23365481363383617	-0.43800455190357523
-1.0298139012281537	0.028452621646096115	-0.8507013144644301	-0.817705049191243	0.26837765249820766	0.2159978231347773	0.17306453239609304	0.01668149303897547	-0.1782918118829235	-0.15198658507042592	0.46866550740009894	0.37696172205356465	0.9505627539316835	0.37066053526433446	-0.06663378912523932	0.10292531420167954	-0.8092684493648321	-0.09556847503754441	0.13849655073328582	-0.09205180378629609	0.31471574820357745	-0.22468332022911755	-0.4838848861911832	-0.08417927212839985	0.5571716885083268	-0.17309370807640198	0.08777515862145036	0.00704694075132267	0.41111778507617797	0.600900641975401	-0.40577105139600445	-0.8819281963161041	-0.5154754648699122	-0.22777899189361453	-0.16395150601651476	-0.5476480654731609	0.5286562325859141	-0.17467628954327272	-0.6676047670458045	-0.3714921585664628	0.24508880432016794	0.13628771201236356	-0.559100359315521	0.02468987657836366	-0.041686222085595186	-0.37377646153966204	0.16372224364157392	0.4672877455905236	-0.21317596231700436	-0.4424576727515201
-0.8745180325283934	0.05421722816749157	-0.8301824620466991	-0.8488171083980461	0.23292335316531992	0.21487677181488724	0.21259454010753687	0.09805995944726766	-0.1867768570801887	-0.14097449781833876	0.40729038182755195	0.3322607012501978	0.9220734203697907	0.30170603000924995	0.04983482615394596	0.1645914657270427	-0.8611067308818152	-0.10997412256722164	0.07314321330646013	-0.15825907379315657	0.25142909668949676	-0.0915420770529482	-0.3887844531662712	-0.12843678229911587	0.509181833711563	-0.1850984272544237	0.022488556052428214	-0.0251915394177739	0.48614241150394655	0.5705222457634189	-0.4063234130511136	-0.8498239100082973	-0.5606970567812111	-0.13704044965648515	-0.20140555555991418	-0.5411444346307295	0.487341850258884	-0.20159580700090424	-0.676857450736432	-0.40414236624679994	0.2805451624989085	0.07533968896736355	-0.6028378144610808	0.006314959065578335	-0.09480733789206434	-0.43130148308370897	0.18166561856940383	0.38596360609538727	-0.18675474414292234	-0.4444196889079401
-0.7415428047328794	0.04263857359004734	-0.7961695485619319	-0.8765516600215342	0.19980080721079832	0.2306369152430024	0.3021987927240862	0.14508152444293626	-0.19778704384222676	-0.14049799763646503	0.33532051449681805	0.2869785084709346	0.9234983726615258	0.2535791665179734	0.14205201888826097	0.22982993793327858	-0.885316796292676	-0.12362954001125867	0.014997567635222392	-0.2051193311738481	0.21423384750383603	0.006508645647418853	-0.29470706381984774	-0.1600261319529106	0.4778882587276006	-0.18896210950318476	-0.04735241205396863	-0.038814185647741625	0.5789544808108149	0.5738237740510412	-0.38597907240063506	-0.7955365526151894	-0.6043497794478728	-0.050576787721347674	-0.2441610289257318	-0.5164176253485155	0.4093731025100908	-0.21813915165222988	-0.6391811613246592	-0.48280397028046007	0.2874176553635686	0.023803783405486632	-0.6605510736675172	-0.02764483606541036	-0.14146820157277	-0.4474239577222945	0.20897037977985938	0.3032848545485235	-0.15343702960087158	-0.42873902624633936
-0.5824468751331211	0.0193616392501132	-0.756243899796693	-0.8958826623763638	0.17645134932908038	0.2422560747544329	0.3768574847824237	0.19801134663940861	-0.21979317887558847	-0.14807809097337238	0.28830956552530207	0.20814222380785888	0.894401050822028	0.23965873859784348	0.2211786625829027	0.3016463158790221	-0.9190721356167207	-0.15435822638784763	-0.055632788370537645	-0.24500224692879233	0.1716249737680884	0.11762726461389617	-0.19906047590708206	-0.17104243409032743	0.43725731939226736	-0.19096335262494338	-0.11131589285508922	-0.07573456753613654	0.6629306920811461	0.54253234731449	-0.366413813000393	-0.7593535318258252	-0.6267622514609623	0.039656496135409246	-0.2977143295098717	-0.5011043337576842	0.3228105397227762	-0.2528332573752821	-0.5702622658554182	-0.5574967090388082	0.31350247190551345	-0.027340778949674637	-0.7071647023337986	-0.04181876662727722	-0.19071333071017144	-0.4740264864133293	0.20816695184878875	0.21075290669445929	-0.12333781853793609	-0.39698546164863646
-0.4525750071126885	-0.01993549987113881	-0.7025122470959032	-0.8967097684642926	0.13756175820120128	0.20824652433750143	0.4420001605661275	0.21818725931597727	-0.22632755084498096	-0.14385572474286631	0.21174168835147372	0.11984598163718896	0.9111052535681614	0.21690968968181412	0.2882072119502966	0.3507133172003151	-0.9594347249960382	-0.1927275757267964	-0.1482828916366929	-0.2708467261982025	0.16052112691084766	0.19476367603752365	-0.10794331324797306	-0.17545227945141725	0.37654730593677826	-0.1883119223698551	-0.16388646153926173	-0.09790668454996386	0.7179234070039855	0.5033686648542246	-0.34197033929273374	-0.709303383852901	-0.6004881411686434	0.12064598315140791	-0.3306162099670933	-0.4875833358388064	0.3035956054662946	-0.2514609571655877	-0.5003871321480096	-0.6261987231438058	0.3367219990191218	-0.09457968949202182	-0.749904973120777	-0.04541811289624734	-0.21367103881440777	-0.49984735080998643	0.22654967308881244	0.11515090827583893	-0.11334619681803056	-0.360352173226573
-0.31387732644661837	-0.07165930321493623	-0.6357433068141148	-0.8595642826401096	0.0875927794205563	0.17418504935735196	0.517374282789533	0.22227244475958466	-0.22317646332303281	-0.1558164756107432	0.1530849155602013	0.07284578399094274	0.9217240051685032	0.17301120255264651	0.34135988465449535	0.38402082413664335	-0.9942609894332085	-0.22671115377821627	-0.2513065639151687	-0.30375003588522625	0.17250209927579396	0.2727259571587049	0.02101740941941497	-0.16231358930636622	0.32945679332186606	-0.22201618053066524	-0.19467605644065833	-0.09972805961883474	0.7686521264619776	0.4374846547477155	-0.3251668881680389	-0.6620453590792321	-0.5507878890965263	0.16060485622862167	-0.3694311197360381	-0.47188209146337706	0.2719412902252914	-0.22350464033718603	-0.4286546887637871	-0.6537641289834181	0.3576670933639937	-0.1642267003167688	-0.8029372397501693	-0.047085739534385475	-0.2354932920393294	-0.5323291680551507	0.24280140602407824	0.047783733913091195	-0.07492468891870856	-0.3014127050869282
-0.18280282789862087	-0.11613966868734538	-0.575768745536959	-0.8400676697985668	0.03601249650148493	0.171543646826421	0.5845703000727733	0.21057202503879807	-0.23871887120631544	-0.16326971906988244	0.09702227996172794	0.017202018795311018	0.8986039397557459	0.18731047851380594	0.3505266040794607	0.39015931685588245	-1.0063467509926445	-0.28719261247736927	-0.33218788471276317	-0.3416038441492379	0.179189749858433	0.3558963212230958	0.13564239638177036	-0.152949638399766	0.29447077184084147	-0.2390644159128717	-0.24467611076126755	-0.09677565886210755	0.75716064277138	0.37006112899279053	-0.3249995220518251	-0.6001890562001243	-0.5098124352567469	0.18562330430676663	-0.4151478103367367	-0.45064782110040025	0.21743619590381685	-0.17297065030142306	-0.3491962222816708	-0.6893781865991453	0.40026273028207493	-0.2004072289636763	-0.8631726239942499	-0.07618352759539158	-0.22563750637609292	-0.5476082799334105	0.2583199883021536	-0.04068361772032831	-0.04791605732392248	-0.23832976487758492
-0.09115902747010636	-0.1632475348908472	-0.46223015021076297	-0.809352129414237	-0.01012041363153143	0.17080631802871687	0.6106582608607979	0.18681948853956162	-0.25019728525915397	-0.18622304182403587	0.06023344085909134	-0.0287499143600174	0.8481697257905241	0.16912888134971435	0.3413392304560816	0.37171297261283864	-1.0317373117467143	-0.3424894893305943	-0.4113314066845324	-0.3393493624094108	0.193906131057977	0.4480743819825513	0.23685914729327467	-0.12420737876431794	0.2583432975732625	-0.25812348285068515	-0.26541164872588113	-0.05691607670318053	0.705271919138512	0.29409098093878	-0.33274809198811683	-0.5551838837913907	-0.46145920421111486	0.18034591870906563	-0.45621277914069935	-0.4391147799970117	0.195449413549301	-0.10477958537784189	-0.2630782691937371	-0.7315924512402876	0.4326383172972271	-0.23976687696845125	-0.882999845659536	-0.09774795541607836	-0.22385753517611126	-0.5502679688311616	0.28800782919980206	-0.14970395795886987	-0.024225965287620964	-0.1607901595008136
-0.038561237127707766	-0.1812317193768706	-0.3294209803416537	-0.767601252540963	-0.04746211741036782	0.1562814599595726	0.6230391169526688	0.19192833262751785	-0.24870169609988396	-0.21429969019694878	0.007849917271363745	-0.058637892744897016	0.8120330025788947	0.16521429375615265	0.33481823778423825	0.33421367981096683	-1.0523822151485847	-0.37755598146464703	-0.477776023042667	-0.35555535951616746	0.2082187091148504	0.5239409626833352	0.32955406778363316	-0.1080990444014662	0.23541189036335458	-0.2597749764330262	-0.2702585651926378	0.0012960141068418419	0.6809137831003202	0.20688392959904206	-0.33564839171446026	-0.48887420711538193	-0.3820095129194002	0.1637566423058065	-0.49901394737811905	-0.4293383698251283	0.14776534601167882	-0.024053144514261403	-0.16369893807815677	-0.7638322857201973	0.4711627891536946	-0.2696518272620926	-0.8805848181031781	-0.09516881593823123	-0.2038623141181175	-0.560774134757225	0.2925119223528802	-0.2436844151824177	-0.009626113694067925	-0.10291843257699004
0.016025330949408584	-0.20304071977942167	-0.16349522633399416	-0.7064498169084394	-0.08827535114955751	0.16228445871327735	0.6380518123070632	0.19932094218281654	-0.2572223375239357	-0.2244249124916465	-0.006484561638674226	-0.10375903569857323	0.7668344590546665	0.1731211238914779	0.3075184193829027	0.28843678883762724	-1.0422070500634653	-0.38318885653388	-0.5162850556197763	-0.34810795159986874	0.20905984240104827	0.5844575625485031	0.42673601073253264	-0.07569236805354877	0.24498305250896787	-0.23486011596645465	-0.294905643782531	0.06522078984866168	0.6571534785398245	0.12044830852748496	-0.35059263521590756	-0.4350770389299174	-0.321773700798987	0.13608092784909154	-0.5548247682075562	-0.4207012396318672	0.11001961630449915	0.07744552427236653	-0.09373794061290404	-0.7910710161838805	0.48638129327231805	-0.2811136861208835	-0.8617520554407605	-0.09245050515308365	-0.20533063603961144	-0.5913470217689063	0.3006708871495016	-0.32395217477286115	-0.00846385018383167	-0.0548140975544914
0.06111908415046251	-0.25714214013443837	-0.006860913481361241	-0.6397598934274	-0.11032713758592352	0.13199530325096026	0.6594096397767889	0.20124657579200173	-0.23572112127667694	-0.24296451001165148	-0.03856148941848501	-0.15597915652142796	0.7302077516800156	0.17511687661850417	0.2800588264217737	0.2454643389335467	-1.0235674470533704	-0.3465149041999388	-0.53023112894387	-0.3710110722278447	0.24170330817628996	0.5747417991133619	0.4970697532701598	-0.04875551686412401	0.2442750088778724	-0.1831213835133315	-0.32635021241406487	0.11640691845950084	0.6521792030264877	0.06510218206832016	-0.35719530870795957	-0.38934048757781003	-0.2655999768166079	0.08934826110095076	-0.6200184441063564	-0.432772113415519	0.059813737113336506	0.18376575853703417	-0.0031548542519845373	-0.7785699847857893	0.5003562450763811	-0.2667576576667063	-0.8640605586910507	-0.07881847508612823	-0.1998784389340601	-0.6041677825222089	0.2864880264769195	-0.36221702728883	-0.01547374504347523	-0.019921635020080798
0.08618739689339823	-0.30491140069437045	0.14040194689607413	-0.5268476099318242	-0.14821586509903692	0.10972070412143713	0.6377002132185748	0.19777446624486567	-0.19227455739872212	-0.26323663834083605	-0.05991419370572711	-0.20601877195320517	0.709147065801457	0.19260846942913074	0.260164679105905	0.20647661490594676	-0.9661091487602069	-0.3215383917750526	-0.5319507440547575	-0.3868890528244161	0.27694758173857287	0.5460368802029573	0.5326714597918543	-0.0042469213522247804	0.21664894195958592	-0.13809729430651846	-0.3531083213634538	0.1849475113573437	0.6425941470593797	0.019520650717238488	-0.3711390985243058	-0.3245983446652377	-0.2286482623697416	0.0460054268817804	-0.6675913789642747	-0.4449326259792148	-0.026233542913324543	0.2727568760985316	0.08804453534331877	-0.8022813767910192	0.5001064445908032	-0.24682510812050212	-0.8510440021851482	-0.06498359533818962	-0.19403319469008729	-0.5958266462207374	0.2922253724361553	-0.39431020672575645	-0.006774814632326658	0.016313305644310244
0.15644589689479876	-0.3339574589584412	0.2586147225225274	-0.4110074513243595	-0.16926980776775086	0.08177542344280848	0.5613653153766365	0.21437088980543714	-0.16177954372828746	-0.2756386533134286	-0.06510189288141502	-0.2498076973037989	0.6965269924754629	0.21996279723787682	0.2545365563144774	0.16405589627707115	-0.9014401382400562	-0.2853477843979259	-0.5391583924411402	-0.4094751904561475	0.2898944275546689	0.5464723139973	0.5570536572774435	0.048846651165166274	0.18004083138211086	-0.09883904998712532	-0.38292369192157194	0.23391707163650363	0.6158814408879226	-0.033024441798843694	-0.3749580403837351	-0.23036675193219622	-0.14143576892795262	0.004895251394320196	-0.7141187643430478	-0.44147348473447784	-0.07285875633298816	0.34819935626968324	0.14840318724943466	-0.80155078072604	0.5181790725823654	-0.2336980073707875	-0.7669717089790855	-0.04784186956656057	-0.17674453066291762	-0.6020630414351846	0.28479955829672393	-0.3878583033577966	-0.022001332287649434	0.05284539064971654
0.22571769480153298	-0.3878084639260956	0.3993121476791866	-0.2820350246355544	-0.18346697186185795	0.058922384679029535	0.48055844973430606	0.2101437139870713	-0.09269668684590851	-0.29059067608526445	-0.10197782173975548	-0.26998964749341753	0.7065014426893224	0.2399968412324604	0.25583449422779764	0.09284269308207642	-0.7905881016460637	-0.23799842691094134	-0.561082831954278	-0.434914408501723	0.2889305262800406	0.5543991188815617	0.587152656662281	0.0635366051525484	0.16588827157066235	-0.05409439513817536	-0.39957801230868506	0.29449635229541105	0.6092517458725317	-0.0722166177490208	-0.3836001207998796	-0.14392505751325463	-0.08604894398568243	-0.053975891085322227	-0.7453653450516724	-0.42254090691714435	-0.13034229781249837	0.4344096329041462	0.17219277949311312	-0.781578600038108	0.5202202161426136	-0.24695045276617406	-0.6716476780890495	-0.03736761583939273	-0.17072608208834011	-0.5867252765362789	0.27068470788918714	-0.389031259764278	-0.04613451481307111	0.08420682527743889
0.3096817105130596	-0.4205474845693985	0.5082242656567705	-0.16125430301253207	-0.21276078308316954	0.043712122375399606	0.3985567493812988	0.23656716961901253	-0.029733533272578466	-0.3137256001601544	-0.13270642773664015	-0.27767838106009507	0.6641429350002527	0.2572300873073587	0.2395626135277074	0.009976470937384296	-0.6780644307880876	-0.17532039291186502	-0.5587602281354095	-0.4560724573904767	0.2628406030840116	0.5898496849361721	0.6296787494645846	0.06247531705893509	0.15672111201349956	-0.028602402272355765	-0.41583035925622847	0.3346344314038299	0.5960053794922262	-0.12215455593816046	-0.402597511780251	-0.0523214125034811	-0.0898085256308881	-0.12029537727518365	-0.7877651042091558	-0.3882799531336274	-0.20651151616679378	0.501999757624747	0.21594773647217003	-0.7651505169430665	0.5221187650777754	-0.23851121784384807	-0.5756372976099926	-0.03298851462712343	-0.1683695824937073	-0.5737071258096487	0.24449259461487577	-0.3816633898156112	-0.05393754209217433	0.10400680534911014
0.41031204701622953	-0.4506797395136841	0.590047994149687	-0.06491688483461877	-0.21638761946650376	0.043512732052639905	0.32381113022912306	0.26568190324289265	0.023682164642488797	-0.35481628706121804	-0.16105129444168353	-0.32575322463533	0.6165333197521363	0.28793620866393677	0.22380673672508622	-0.04923239723951324	-0.5644307419208257	-0.11698877386795614	-0.5319669421916271	-0.4865372196498582	0.2146583584999778	0.6021852158280854	0.6382317670923465	0.05005542366978506	0.13468982631142334	0.008350052002574536	-0.43971349429939666	0.35773601230905483	0.5491845205240653	-0.17526022689707504	-0.4141500515272366	0.045956364642788135	-0.11164029349824063	-0.18427520083230883	-0.7924719583002252	-0.3453048087217474	-0.28155238737503097	0.5292070162972939	0.23309070542074117	-0.767537130755332	0.5376899954853929	-0.2224621994474152	-0.4259789062382754	-0.031721981776951486	-0.1497261530067345	-0.5619985165632088	0.20870015232674555	-0.37670075871248854	-0.07678806621641814	0.08134386824419206
0.5137026337134033	-0.4575781251846519	0.6521307017931159	0.02847200423784833	-0.194305203152272	0.04195811062987436	0.26369241893613615	0.2675884969965355	0.08450702549107118	-0.3819220459850568	-0.17879175982900536	-0.35614380092913206	0.5723818671504501	0.3067848952778138	0.20808508855156393	-0.09743536251948863	-0.44388807191243373	-0.049172278724937596	-0.5269972492959564	-0.5065588570669778	0.19276571998472186	0.6025661593676876	0.652468235000925	0.04372098497400649	0.08942509262681173	0.05850258354194295	-0.44818671746881134	0.3697842233638111	0.5153628209369515	-0.20372708159018246	-0.4096012222919848	0.11681814842278423	-0.12384956969026968	-0.24556129159195011	-0.808404828384826	-0.2897384422273499	-0.3332693445792851	0.5251899159248177	0.2571282930240487	-0.7771124510721394	0.5386825642091673	-0.20971723242186174	-0.27169434372566686	-0.03015170350518982	-0.15140682265841326	-0.5634614582512423	0.1586908442335103	-0.3455071459822777	-0.11664725425702553	0.038815096733118434
0.6260273466714226	-0.4468304668926586	0.6691619721727682	0.12147771796134255	-0.1946378177414894	0.03566537281340977	0.2268391324742934	0.28311436276173774	0.13184726894515614	-0.40459293802845303	-0.19124921970888292	-0.3765390836122787	0.5381574364970922	0.3431757178596676	0.1991160175182137	-0.12384644286356852	-0.31194128830864154	0.02658989095624225	-0.4944269762157486	-0.5488034264855435	0.1540306939803069	0.597095838525257	0.6502063754623988	0.018486034494130298	0.02584211992061214	0.10186604732465505	-0.4762653151723053	0.3644212121475431	0.5123804560008466	-0.21226583720835807	-0.42038965283746926	0.17057478578761445	-0.10955215022936335	-0.2887097318453995	-0.8087131578582565	-0.22766811235956252	-0.3884989812612144	0.5157248841833804	0.2672481260964672	-0.7856964112373822	0.5477363551046702	-0.2102787716503239	-0.1442945832931083	-0.027306829622505628	-0.13796394551459717	-0.5592779187594022	0.09598674006688791	-0.297403070670281	-0.1524269999254495	0.0029836373132395705
0.7193307912039264	-0.4456932301334911	0.663959717159383	0.2228445846688966	-0.18892642403636647	0.04042945148871783	0.18864371464209034	0.2594745004761224	0.19011560878596792	-0.4242492481476162	-0.21063503337612338	-0.4212746794061554	0.5121807758240442	0.3711028179763584	0.20254239105668986	-0.13260812413990133	-0.1831373533144742	0.1071848952628693	-0.49982513595764483	-0.5637573045727501	0.10711458672274136	0.5982571202096922	0.6698660723221399	0.0008170192445131813	-0.0475357905933292	0.13823689459787541	-0.49494927345735046	0.3402574050466296	0.4625360373079275	-0.21429383038165564	-0.4407462919565514	0.18607745414532298	-0.1214863860071925	-0.3344752662772793	-0.785032623482916	-0.17226729808947033	-0.432379087722672	0.5045876344171596	0.25910773635948087	-0.7858349744345277	0.5473314895431597	-0.18533369211577994	-0.022641212577632498	-0.03054738604433025	-0.15677214599811892	-0.5336341977645223	0.05794542501458759	-0.20427037876893311	-0.19380628000835526	-0.03422243030064048
0.7937003170005992	-0.45699116427669456	0.6299427524685305	0.31877034249412184	-0.1556666907415452	0.0527989209386571	0.14220633618726955	0.21079431814675678	0.2524191916586665	-0.4287323613490914	-0.22188336235405318	-0.4462851230621142	0.4921322814344144	0.409902578582372	0.2146663470148124	-0.15499246643580683	-0.059609858093612786	0.1599721909853588	-0.5034498609726034	-0.5934133263681656	0.08467861357595577	0.5595130048767971	0.664115131745618	-0.04122346650571214	-0.12734062582376088	0.13627126565898232	-0.48747285387934847	0.3165210600776449	0.4197526311675225	-0.1879392104841944	-0.4248336777315777	0.21927121632247953	-0.10516238626867043	-0.3655668558426141	-0.7409018030443516	-0.12750087205638036	-0.47852058514344475	0.49744246855339924	0.26673359366807786	-0.7496177401865826	0.5511283829798634	-0.15381471648896453	0.10729927951603706	-0.04249716707632069	-0.13517477802343195	-0.4687314721802484	0.03685816223458916	-0.16076623132193485	-0.2215319981346276	-0.05547370497885342
0.846850856179316	-0.432077757405336	0.6115224248026219	0.42841295449187344	-0.13372879568203186	0.07479624290059303	0.08447619814131799	0.14880073480022332	0.2727479229590203	-0.39633414363613545	-0.21975037491362975	-0.4451326233784526	0.4758903397081514	0.4290239375074288	0.21038103967263383	-0.18402159098942644	0.07301361803667347	0.2362181360832379	-0.511579758119459	-0.6090508169807204	0.030791355360860466	0.535609507423138	0.6578585058630768	-0.09409961990700275	-0.20032606257826152	0.11788612864307588	-0.4731482425764981	0.2844250018842096	0.3451531038345574	-0.16256018290437008	-0.413361345388528	0.24465370944102535	-0.013748620446115833	-0.39828035225129726	-0.6613199675574064	-0.0765735148394027	-0.4998224142412189	0.46095895489114386	0.23848193912198803	-0.7109467577409367	0.5715583393984266	-0.16657104586312346	0.24281799295052475	-0.06104453507668609	-0.11205044435731708	-0.4175602646862111	0.036186220815939626	-0.12528181519648623	-0.22820476954227428	-0.05826502546844133
0.9110249261961114	-0.415294078109682	0.5701226434233497	0.5317098931288674	-0.0896959735131018	0.0947030819473473	0.035778122465744334	0.10605546546942062	0.30046988103597394	-0.3805272394230993	-0.2141788718837311	-0.4327042348627172	0.48829517827736807	0.44560976484745096	0.18591371346729596	-0.22316536022617522	0.14242773530485303	0.3206983052791833	-0.5219408179899521	-0.631493695573276	-0.013023504317465679	0.5228624893814434	0.6829020295407006	-0.15300153474683625	-0.271407917692044	0.09432506371746069	-0.44169647704058734	0.23982560560682026	0.24713017120120698	-0.1451568548051136	-0.39034823705106947	0.26191875592915803	0.1282951694491673	-0.4169015838068188	-0.5931881477123782	-0.03214641496238192	-0.496485276093631	0.4248763327776902	0.2152265798726507	-0.6371862900030048	0.5838168752245381	-0.17395178831007238	0.41587162171828285	-0.062216972322276534	-0.0563412387390209	-0.3843535750618524	0.027969220593145872	-0.10397010586128216	-0.23636036917530956	-0.054944884239824424
0.980813834265773	-0.3782437657973323	0.531037012239752	0.6503382225733573	-0.03734519817335287	0.13016600088876787	0.002832532784379885	0.06784338826534149	0.3342290139392586	-0.35463956458193463	-0.22781828895598227	-0.41390648481399595	0.4822760511634221	0.4423290175294302	0.16733020083827554	-0.262237108597163	0.21038330212333078	0.39096836027359183	-0.5135945973378073	-0.644884641665991	-0.05290683010122056	0.5151550080563753	0.6890269706407304	-0.22418669322884002	-0.33421733142969534	0.06945266631507371	-0.4079027612159226	0.20139594227372615	0.1809166438427115	-0.15444387424532416	-0.3779807900800885	0.2266657778101863	0.2172293323657039	-0.44238978539241164	-0.5231572683623873	0.007576287520679373	-0.5112234449106807	0.3900498361145147	0.1820572005222512	-0.5475316015877809	0.5859252556976552	-0.18155439556400704	0.5586058099320994	-0.04892042946127312	0.012231917862023534	-0.35704799968296	0.010160052588338834	-0.11145698452121348	-0.2400130578282341	-0.03795301000654677
1.044732843188692	-0.31263014930100796	0.4922512209464907	0.7425603668400156	-0.0013481891734931973	0.15149609221334467	-0.04631705379934109	0.05464444621537744	0.32860875307372983	-0.28852801033779024	-0.24281044105961178	-0.38176975144739667	0.4737570929435627	0.4525812557480798	0.15436702910723032	-0.29101758968565533	0.21814076429239188	0.45260640319001694	-0.4767647367814657	-0.6527039705913851	-0.06233925735693239	0.470680843326754	0.7037080284127132	-0.2715633079140783	-0.3603307785743014	0.03059530984895551	-0.38691209807241406	0.15348232963200925	0.12986807960128754	-0.1462798699618598	-0.3673859267361036	0.20270698933703715	0.2902419011186681	-0.4469550440739273	-0.4442125819189654	0.031075575638109827	-0.45189585071756594	0.36453171121023326	0.12662931055967758	-0.4769392245244757	0.5732303802317874	-0.2026088275304411	0.7054680923488946	-0.007248985466152369	0.08239072781946714	-0.3156903448971473	0.003580739547839981	-0.09840104775988909	-0.22745549779842275	-0.033922116128508595
1.1035715941596087	-0.24659598382081166	0.47960031714581114	0.8162082493098328	0.054405953863190026	0.1871095923880993	-0.1156146960028063	0.04116045405414726	0.3300607505460436	-0.2448672581781785	-0.2673014906196517	-0.3634047890403006	0.470014085522877	0.4653880594630039	0.1437625902391732	-0.3075716714199538	0.2723923438920634	0.5142053050040232	-0.43717366866147367	-0.6527952875291763	-0.09829302142263725	0.4226118489647557	0.7186803717430218	-0.3098601399022472	-0.3514628801937684	0.004987799184868441	-0.3730011886688329	0.12329581097140933	0.0725507514924355	-0.14785010902548534	-0.34753833727400524	0.16326122950585534	0.3908673379564611	-0.4340530965722612	-0.35239008851879006	0.04963376215079367	-0.37000850792009127	0.3056898030812912	0.04337877484603553	-0.41111697657560464	0.5734435870993057	-0.20899087933678043	0.8389279357483762	0.047480006370581716	0.15806358299012474	-0.24322797811437336	-0.015292109002277884	-0.07186377144521781	-0.20647810864041044	-0.005324063754743308
1.1299162605682025	-0.1873873655655775	0.4619390842200043	0.8808935761424106	0.09945301325553149	0.20833479609497457	-0.1662074360646965	0.02973460320908025	0.3463636581237529	-0.17067905295594787	-0.2872925143696624	-0.31980062379524404	0.43450585427588573	0.4432426352405516	0.1373862939771769	-0.3380639341571589	0.32367137675228486	0.5570444882966544	-0.4005973350731672	-0.6457043152614094	-0.1206959606126962	0.41102457974973605	0.7310865343144074	-0.35165030199058983	-0.34881857518582604	-0.017989741052266896	-0.36143948650957414	0.08666024109399685	0.023826162648068742	-0.14908771756557365	-0.32351996280720974	0.10685540991608915	0.5297054865852628	-0.42255581459440406	-0.2938210800688868	0.0671238303099163	-0.2708727837911047	0.24513564931316983	0.0027146048934593827	-0.3315047279002513	0.5462307319376556	-0.20391489960175324	0.9314809418032357	0.09515815301229481	0.2182845564857176	-0.17074498689924386	-0.02011449019576862	-0.04762269966234124	-0.16118482705555578	0.02762622139385441
1.1268764913672107	-0.13349329553130662	0.4407664684203719	0.9344486953357991	0.13155139963184032	0.21970939091364533	-0.18688646346907928	0.031910586699655394	0.3826289680174476	-0.12567824567734626	-0.32282412312092135	-0.2935494421985932	0.4038499824365104	0.40249161292290525	0.13299824223722542	-0.3543818045995863	0.37994807849389683	0.5570530974943586	-0.3532867574417164	-0.6278109422231474	-0.1692849666041818	0.4127883313063407	0.7162275028617653	-0.3865313607532441	-0.32182617822253334	-0.024525856792164312	-0.3595746660366455	0.03963242989901945	-0.01064824377849764	-0.1881411426083531	-0.27318981683706023	0.06323273182806508	0.6775380957986734	-0.3977983879607099	-0.21619396269904448	0.04792256747833446	-0.18452672921712865	0.21121051614161793	-0.05667866133817512	-0.238216253614785	0.5107480583673473	-0.2080992339804034	0.97251289158787	0.12762651777941203	0.2869933926472904	-0.0945753544317022	-0.012733109429500029	-0.022413199241956765	-0.11473171027924671	0.09402008299544654
1.099721219838353	-0.08258507011577594	0.44368890720964876	0.9602999245043822	0.1798732675154262	0.2571672515739251	-0.17616119285165283	0.030559912015865092	0.4637938961955295	-0.06989628297541492	-0.38065453745358224	-0.24482607744719717	0.3691292006857356	0.3690338378416006	0.1271670880902899	-0.3698272794359208	0.4278795481136144	0.587747839034286	-0.3187730737015504	-0.6116836006319853	-0.20344700830057721	0.40755703408394456	0.6991957954756377	-0.41830808351496696	-0.27971737705226396	-0.02445782457105029	-0.3346039484772843	-0.017835633507314562	-0.01943754959915289	-0.2307314769423753	-0.21732215169913532	0.029746635264032074	0.7891271864143385	-0.353193716088802	-0.13487233631499204	0.030739256718532365	-0.13234313912285445	0.17675102694157602	-0.11444894859242356	-0.1362153125347893	0.47110873603451886	-0.18324852174112247	1.020744661688896	0.17695522157546734	0.35298377073603043	-0.04310236586701461	-0.02370044477073266	0.0015328969820534752	-0.05681044741992689	0.15877842104559012
1.0858256312034757	-0.032429154197310205	0.45682899414504397	0.9709613361729683	0.21974474036192887	0.26462465734338336	-0.1550806786658095	0.014814584902041423	0.5445267957072814	-0.03004699017729845	-0.4258566148932377	-0.20629477161703216	0.33912119679524466	0.313350571758423	0.13325393302211477	-0.39263002866624774	0.43645300566450196	0.6040058784385318	-0.2802904806639765	-0.5983677468656179	-0.23192079986633937	0.3935951933394348	0.6693468840378624	-0.43589610985260696	-0.2565006014502115	-0.012359367037359981	-0.28379703710439286	-0.08349353772173809	-0.029601035503923283	-0.2647811973871411	-0.16863304921352673	0.012409476978287003	0.8965808637629114	-0.30580214059128324	-0.04907634715217009	0.01112908683269454	-0.06635136782645935	0.131707494853637	-0.1920317473674006	-0.013798668944378516	0.425431610260352	-0.20786349514775218	1.0210990442160255	0.21331971555965507	0.43787924211641904	-0.007501722186568502	-0.039470665029476215	-0.021202122629263447	-0.011813656011376244	0.22103986126458225
1.076653913786691	0.02621430151701861	0.48484830014787655	0.9607978773841037	0.22018606944723293	0.27110432358743497	-0.13100737618544073	0.00890369714585327	0.6123808883653037	-0.016140665756810602	-0.4861153076161703	-0.18459056142857722	0.28685043520821807	0.24962106567843145	0.16705368032354068	-0.41318512671094887	0.4400115604234376	0.6332156625124731	-0.24834488089433288	-0.5772933772858152	-0.27787399193753665	0.38517497857399824	0.6153067352660506	-0.44398854917865105	-0.23955516073033362	0.021071301144313014	-0.2409199318079375	-0.14488633883816765	-0.03917577842361642	-0.311438667694246	-0.15350432868302533	-0.02729771918716826	0.9586747013729422	-0.2686727654996942	0.02782455247230506	-0.00872783066272607	-0.004871044006178009	0.05154859401545324	-0.24151822476453383	0.08310457070812045	0.3850147790228051	-0.22278028540654002	1.015645251202864	0.2805194894778265	0.5078149555464008	0.01731513784975578	-0.05948291221998918	-0.02055530107505417	0.03981053675373543	0.26483282700751787
1.083023453158424	0.07673387799802331	0.5336186433171629	0.9183779578031486	0.24831033702215236	0.2811023982351803	-0.12446911038735561	0.007628660244355037	0.6722887575538233	-0.026138496080244666	-0.5311463096944526	-0.1989181733813467	0.2599762526138281	0.22846886965412833	0.2511442183205246	-0.40736429745319125	0.4151479278612758	0.6551163545747727	-0.22973426667236793	-0.5457902009860802	-0.3065055576249773	0.3891388351962064	0.5904216563715673	-0.4351006478348761	-0.2274538908104991	0.04863215842012508	-0.20112451509732493	-0.1970673314678239	-0.039637537627598016	-0.37740295511146343	-0.12159584494779133	-0.053037065944492146	0.9468821933447809	-0.21690649058991926	0.09127331142088106	-0.043879148135119436	0.03150939440961894	-0.01195803025364801	-0.2984133433477922	0.1482304149227322	0.32867849297794804	-0.21497662438411808	1.0177801748097786	0.35747400140429564	0.5585131201585298	0.020706466782929516	-0.09317927813941781	-0.02260593898029185	0.09134660862706237	0.3010072785498498
1.1031627976118896	0.15719484079472912	0.6152011224877413	0.84246581090516	0.2624691059172449	0.26838088024661844	-0.12239215644619032	-0.023654034793978162	0.6984807240874045	-0.02722539353719259	-0.5706225691695448	-0.2207358327574122	0.20069405020893522	0.21378500439051415	0.33854681793689145	-0.3936520390470466	0.40522383827825637	0.6793843730746019	-0.23384232319069	-0.5076745033704395	-0.34035944673997004	0.3761708585470405	0.5317383031522448	-0.43447831104168644	-0.20168038565872082	0.07454056327021198	-0.16945129924317764	-0.24064955568042148	0.00048315064555808226	-0.42661492873154244	-0.09790845970123987	-0.08691912183359667	0.9369606181548674	-0.17225072063247182	0.16061368600767922	-0.07795827013524591	0.10067996780002861	-0.05970969607889968	-0.340880984227578	0.2054558737873622	0.28800190055289165	-0.2023256658428183	0.9721714517269481	0.4199076074816891	0.5813972492063655	0.019266929906019203	-0.12686612262173996	0.013125030687482104	0.13316097063038362	0.3438803210462757
1.097097235160256	0.2440686705113638	0.6930860506728849	0.7248718135847593	0.24499540770497136	0.2273864375855183	-0.10337023881015199	-0.046728588491939074	0.7316686196959129	-0.0334632633811311	-0.6221365836379459	-0.22892638389468384	0.1690173105835921	0.19611548763193026	0.45069835468483727	-0.35693168620403043	0.3799048560664525	0.6887418330476912	-0.2422381832945315	-0.48501646386353164	-0.39297465109903423	0.34994366227431867	0.49890499248246833	-0.4264382931733845	-0.18095208104148802	0.09931524996576424	-0.13937276588510242	-0.2825284928237025	0.003039408780308872	-0.46905536253168006	-0.07114324900763234	-0.13627294916791513	0.9455946220475753	-0.12168801198662929	0.23987597802379793	-0.11313093705901527	0.24720030621019026	-0.07933716578946012	-0.3968378343859592	0.2651450232619165	0.25764805765230303	-0.17913409570731426	0.9042236867687592	0.4617873124066185	0.5802850586968595	0.013382678403988523	-0.15514161701527743	0.04148862737246816	0.18240191279031104	0.3628380043028606
1.0447747710397401	0.2982482459872771	0.7130822975057024	0.6134345044011351	0.2381330208428682	0.19222520035639815	-0.08871514092302135	-0.06558825471665722	0.7676432398489876	-0.07028279563716226	-0.6520440279002397	-0.2585384226417621	0.1338276958416821	0.15029646080750764	0.5367993594830653	-0.3279355712138846	0.3796141370640205	0.7078780502329456	-0.2893434103521207	-0.45144225676631555	-0.4615699087634595	0.36047530344531986	0.4721538954558338	-0.4324569037874351	-0.20499471358090796	0.12407486912241181	-0.0825250741583389	-0.3148630221578159	-0.01858929028797049	-0.5207357395713048	-0.04460101489696786	-0.18894836561154724	0.9451415994191728	-0.08980401917888395	0.2983639617631556	-0.14463641402113955	0.32844857648829423	-0.07900472093528807	-0.45383580151205416	0.35384938775842223	0.22987905605001263	-0.12655225605536205	0.8142961930018492	0.47370809515740187	0.603840781816543	-0.03555926312842231	-0.17394917571095178	0.08745054588170029	0.22508145769539278	0.40338329771476744
0.9788397312789222	0.3471690983285818	0.7159581474250065	0.5314314309247798	0.2040562032004746	0.1524037335784064	-0.045139436082365744	-0.09034099842173282	0.810269201172674	-0.0882922257193147	-0.6542357760082653	-0.2931140134118596	0.125879225734985	0.10719412869064412	0.6204685810876571	-0.29127995141092755	0.3495957482504034	0.7153877611487999	-0.33354049706903627	-0.4302931450316357	-0.5219727451597385	0.3787719478481444	0.441478641101552	-0.43991553632611635	-0.25576521386820256	0.1587502986544246	-0.013849611918538608	-0.37012049463893987	-0.022526999300932264	-0.576386622487788	-0.00755802746293815	-0.2120778034260272	0.974555169180584	-0.06560419987181419	0.3362935283534535	-0.17322450532023964	0.37127783759955857	-0.06512371232895632	-0.49033353353717785	0.4531369581104833	0.20451632515338797	-0.09333437010464915	0.7195145830894247	0.47949464415176585	0.6172161483928753	-0.1167840528128837	-0.1950251034467762	0.11210999277441132	0.23877682047404297	0.43265067632440146
0.9166502462117396	0.3795960301557881	0.7372826834528114	0.4580991547253568	0.16373865579463204	0.10630147163349091	-0.033804664316748785	-0.08821896739852646	0.8221556027479057	-0.0959861586901171	-0.6590110100083298	-0.3421409297726451	0.11263684932041262	0.07742259443844543	0.66874405446342	-0.26239658337134797	0.29254858609192913	0.7467524212586424	-0.389341406518716	-0.39141952072312247	-0.5796529918688064	0.37980634297356175	0.4126254132092681	-0.4380776489786262	-0.30727414110883094	0.20774883935055058	0.05639088138652941	-0.4246611802634141	-0.01897834155099419	-0.6427925589986403	0.029809693013829575	-0.22508035804072754	0.9431340005366016	-0.046458670474405515	0.37347540101203996	-0.2064452155192147	0.3926931468643241	-0.05714895969220581	-0.5228826347742999	0.5483385177616353	0.18435360262360975	-0.07961116466597666	0.6447306251035512	0.498428405380787	0.6417194556319064	-0.19451930923258415	-0.23816605487306916	0.12766677876965182	0.24981911402374127	0.46081036291569805
0.8688175561409641	0.40396447785082773	0.7797327400095154	0.4162140955040193	0.1231989339225807	0.059902201186964654	-0.050330880013118105	-0.07776195084664343	0.8217150309871464	-0.08949946793209419	-0.6573671989273108	-0.35862467655026437	0.10687677010500965	0.05694213602929162	0.7200257376416649	-0.23997494455567345	0.22165774843639693	0.8172672234449232	-0.4355823845962357	-0.35465174981938613	-0.6316060379609517	0.3825950086464758	0.4044540207375465	-0.4491932382530989	-0.35876845338956537	0.24907435457354915	0.16717239623880945	-0.459922859234102	-0.018689423154027447	-0.6829807682483475	0.038338146274396925	-0.22988779221309924	0.9206986243068244	0.010709578312742125	0.4134789017438994	-0.23432740624475853	0.41924560555465923	-0.06276832654589101	-0.4922800073960619	0.6318417340812655	0.1734460250565188	-0.054899850503537705	0.5918980453242285	0.5204901630435572	0.6621449138987375	-0.27630835225508626	-0.2696862283315729	0.1315372659647995	0.26620421941608075	0.49077171593074204
0.823720658351081	0.40313613990282243	0.8167631943463964	0.3760688359580725	0.08464540863776292	0.012664868290090104	-0.08139385381643652	-0.06739055775471524	0.7714269818477739	-0.09337326804548454	-0.6041044967433095	-0.3943271959172923	0.09619046425160024	0.03686959299084517	0.766222918871139	-0.22515579403408256	0.15184086421693177	0.8342736899228329	-0.49392248263034544	-0.3104711990669409	-0.6677723040467917	0.38463009305834434	0.39021786765250444	-0.455957398488365	-0.40229838146336877	0.27556432076613724	0.24359442065279074	-0.4940848779307266	-0.06812501912629361	-0.7279955269196594	0.05760214666545338	-0.22615069093556608	0.9207334235310736	0.0726876418144471	0.41982698011120173	-0.27139657433192665	0.4614484181364217	-0.06408842254101592	-0.45000885069022567	0.7225246331742785	0.17236557162421062	-0.059744815750859416	0.5229006917682983	0.5028862282384738	0.6826528399670383	-0.3407323789554729	-0.2644757352255559	0.15224437245884007	0.26787483170809423	0.5173211829672588
0.7818207592036199	0.37626194333169216	0.8277202382430298	0.33284608405481236	0.03852544070666173	-0.02364649801432232	-0.10717488579556374	-0.056589556963363395	0.6976793763536548	-0.06702860838825647	-0.5047153542972815	-0.4089033156143511	0.07830849195233153	0.0383068137439416	0.8009266120862941	-0.21790397876495393	0.12833281912444336	0.8662646630162193	-0.5426846223335205	-0.2774186112822506	-0.7095065174954851	0.38329679521153825	0.3678865831784182	-0.4913739626039494	-0.4406274256491939	0.2783846900937898	0.30500567960724895	-0.5207272280312649	-0.09451417496048566	-0.7688403252847289	0.07393183939089767	-0.24735002028853695	0.8913160574906536	0.1519091235832742	0.4073074725713163	-0.3079611965696786	0.4930022844257819	-0.01538707131997702	-0.3573215121142838	0.757458431924146	0.18509843694626882	-0.03690769109001931	0.4643690246352966	0.4731493957411347	0.6781360406210821	-0.4054299966184619	-0.29002084417840157	0.162790865399878	0.29501188451988525	0.5499218576046416
0.7608463517167781	0.34959562874879724	0.8143526254459085	0.28912741391495317	0.014188061412093314	-0.04768912852143985	-0.10214635971421102	-0.053696318640706356	0.6192591735536064	-0.039514653062880246	-0.3568880436194998	-0.41563163277797743	0.08413294195360452	0.04180065963777775	0.8139937276798923	-0.1875497560204575	0.10288774855741774	0.8529624010114303	-0.5847483099206146	-0.2497254562080231	-0.7572420640975176	0.4021925599084639	0.368225574340808	-0.5143346955087987	-0.4516930752506667	0.29055770911545287	0.34671913138541	-0.5482803341098244	-0.1346693676161494	-0.7860119889225275	0.10202934853549342	-0.26014521842679655	0.8716608229217707	0.23162545563533304	0.39202610730212467	-0.3264923757854081	0.5295127635114083	0.040505995618620116	-0.3007335601199194	0.756065189577017	0.17409073040167478	-0.03782415420782441	0.40040944982155	0.4183467928828735	0.6596233086078953	-0.4845001111923607	-0.3470343934481396	0.19522776982502651	0.3056669655484681	0.5746827747599605
0.7310636015222354	0.324276559583261	0.7668072657164526	0.24891815774521256	-0.016646303243842725	-0.07109776011165796	-0.0994461953889708	-0.055071957518652084	0.5933377054855435	0.01008543805311849	-0.21454392141549888	-0.4174162065068968	0.0810388276661552	0.007857254067138122	0.7657382239299609	-0.15384527693118447	0.09572769191418765	0.7964351468177557	-0.6150827175922869	-0.24172030295587543	-0.7962098069314079	0.39516639411693666	0.34152786449925376	-0.5228117380769403	-0.4515700768288696	0.2949961951438122	0.39813533138941204	-0.5848182578052246	-0.14793856684107176	-0.7970253421971851	0.12098733094473084	-0.2915494787467137	0.858622502665502	0.2970014354597244	0.36689755769900373	-0.3296548897768276	0.5462266546138104	0.10747882193903031	-0.21310161853858625	0.7581362989576501	0.15633380011589726	-0.0039904289626804725	0.3660485199910868	0.3697376649306762	0.6405161829198456	-0.5457558596294342	-0.39496970583872426	0.20675794416338325	0.32906348405460684	0.5764407193752084
0.6722493084644298	0.27835059020801095	0.7118989402083915	0.2245732647830368	-0.05377402928434986	-0.05786634291228927	-0.07669946801287571	-0.04242852467863656	0.5760468766586435	0.10580928312206679	-0.10712498299698585	-0.43872844675085626	0.06946660066169892	-0.0316149712133312	0.7083608607378495	-0.13392079015752195	0.08950035873709335	0.7383448927809079	-0.6199594018310945	-0.24852172232588238	-0.8174181001938837	0.3664792450020454	0.35251978071382617	-0.5249919330630177	-0.46275272923759464	0.3122160178326937	0.4346343534067211	-0.6148339640908882	-0.18978256087273473	-0.8050474984547831	0.13254794490371374	-0.2996806112272224	0.8245015469329819	0.35525278496592755	0.33697044161467854	-0.32335318715395733	0.5272513046811793	0.16826030730953906	-0.16001537261075377	0.7578422122975659	0.13629234586990666	0.022892995481800422	0.34459450995739427	0.3349494677294441	0.6050305019358135	-0.6109208318925571	-0.4433431856969089	0.19865389234889005	0.34057683282559853	0.5706485634897024
0.5908079517909676	0.1892006919705736	0.6608102082690641	0.20355175789711882	-0.07458120730321631	-0.03650353911288502	-0.06509526318647503	-0.04025813018675258	0.5668835973852258	0.16330263498688247	0.009252081181284821	-0.45151338985622474	0.04930651225753738	-0.07268727853169123	0.6140573599218843	-0.1326874328313644	0.0748619962396371	0.7018782376288273	-0.6346474543279206	-0.23319247598599774	-0.8144445510443779	0.34252465228972173	0.34584387874788797	-0.5197869303559163	-0.47240089398561763	0.31665546270443795	0.48777785665432516	-0.629846836429992	-0.2565699069547415	-0.7931099650290687	0.18962908924443483	-0.27243244168084757	0.7880629628654932	0.40075022250654013	0.3012582660576351	-0.34152142569629373	0.4163916336515635	0.20801204149802546	-0.09223065031192856	0.7375388171882111	0.0916396935132581	0.0403891584777608	0.32341907540589737	0.3094072910218979	0.5717240449510931	-0.6667624553469309	-0.5133031236805261	0.19145005037342563	0.3602390587376136	0.5556591316900281
0.520956151944734	0.12749323651660752	0.6451138102942873	0.19380572270587965	-0.09662997389246897	-0.021864447004659723	-0.014177919092894153	-0.04805813676067451	0.5962268321600599	0.2308406865786874	0.12380384563429703	-0.44120392002972125	0.04876348289787781	-0.09306765346656887	0.5225271679543391	-0.1279512035163176	0.07144935158608864	0.670859667266688	-0.6168582424014022	-0.23764797995456322	-0.8235564996154299	0.3047569673499141	0.3458450150640915	-0.5046517353892754	-0.4752120682725707	0.32527455154984786	0.5083403086067502	-0.6485515557721862	-0.3164570143242065	-0.7699862591181434	0.24465222389051094	-0.25945174805687166	0.7763198064644479	0.4718291273390838	0.2668310319032744	-0.36156012678221255	0.3159294471806763	0.22235928502420133	-0.012226709924310516	0.693094223235311	0.04695963835216697	0.03883586562152126	0.304606601913555	0.27320423262768007	0.5437359106948085	-0.704519773416384	-0.576694403565168	0.17119834002384127	0.36869635589234684	0.5321857671427618
0.444801198490927	0.052997051280024354	0.616634844321081	0.15533331834486686	-0.11094275499035042	0.007148402693743766	0.02023517983677505	-0.04566641792060565	0.5967335855209278	0.3097974172273721	0.2178178155979733	-0.4281776723030865	0.031832833115584755	-0.11106464776548242	0.42793579559108413	-0.1256383905950036	0.06165079975411967	0.6406357258526344	-0.6093992616332702	-0.24475688878318275	-0.7961595164301223	0.247496214139387	0.35106623552520594	-0.4946889701384724	-0.48598701889219004	0.3218017121284257	0.5497874102524634	-0.6547803783453154	-0.3906803418416066	-0.7414816195797178	0.286616710894283	-0.26845603184491407	0.759739557892821	0.5377965387848569	0.2401658762912958	-0.39020950016341194	0.2359692989655649	0.2495499751047186	0.0546197439496367	0.6430614391425405	-0.007069514243985825	0.03403150582000553	0.2807267664419816	0.21314159528580529	0.5190822629527662	-0.7392119071857356	-0.6219265799612558	0.1396045235949774	0.3835821275945287	0.49711087536238663
0.3724232456190421	0.00952579070191132	0.5837157564791551	0.1297770651117613	-0.10804629020175656	0.05146238268141003	0.06250643723961619	-0.07704320561491045	0.6069269210233662	0.3485262027718671	0.28837987650708496	-0.4215802118743758	0.020205154429118292	-0.11069186039055341	0.34469504621023334	-0.10922320624467322	0.06975569315525398	0.6051989767230377	-0.5831206584255028	-0.24354015964871042	-0.7969676157595933	0.20918044739163316	0.3382366303776786	-0.4891806846557697	-0.4873691275416179	0.28658083768807335	0.5834650425039681	-0.6323381829430158	-0.47239768958937634	-0.7273866334287147	0.3319214887065927	-0.254587765123936	0.7569233515813419	0.6068724284466402	0.2262593902568014	-0.41351037814243324	0.1454939780281106	0.2906588084771961	0.11882174450159444	0.5753394239854183	-0.049823282742306754	0.0550031122452876	0.2637238009490339	0.15122599002101017	0.46242331687141175	-0.7731274524028815	-0.6540056164377266	0.10963052359725486	0.38900047480108507	0.4776959876890956
0.31891282571882873	-0.05383089730321777	0.5394345547722124	0.08703403000777149	-0.10610625413468686	0.08054636903142307	0.11654444377215975	-0.10342551503848493	0.5999427387032777	0.37399109889648663	0.3898389212383216	-0.4241919442304235	0.0035414302777543017	-0.1067953239246168	0.2626067776966531	-0.10189636924037701	0.0812925023559308	0.5745026363321079	-0.5383299361183471	-0.24710000281286454	-0.7913750161902275	0.1410844904011252	0.3154376248727311	-0.49322385760158927	-0.4807832151295372	0.25134073615489505	0.5811673915175064	-0.6118694442566186	-0.5572586991001666	-0.7058133450232151	0.3958093060505384	-0.2530679676603581	0.7152395753498088	0.6374684814572031	0.21142368106104512	-0.42400679012821785	0.04749055113233412	0.3444309746589763	0.15072739048902428	0.5061969865680351	-0.0953902318440085	0.08200017213619352	0.2751207430215136	0.09178456404433746	0.40887268812422145	-0.8092041358422876	-0.6850304348637627	0.09371826083242996	0.37751315964952425	0.4558684213182751
0.2991787838254951	-0.0849472687698122	0.4787141664548814	0.0555487793984802	-0.11022489419079413	0.09687404793551799	0.14913794038090128	-0.13815376442817112	0.6176053126173604	0.4377298557048176	0.43958961980804867	-0.4531587032067024	-0.027846962759416772	-0.11567622800600094	0.18981482931479587	-0.09616085041289599	0.09546835734951788	0.5519907109109854	-0.4350352010823735	-0.25910022345845135	-0.7923709653333223	0.06729468784328034	0.29038463681253174	-0.48667834413023703	-0.469161126777768	0.23499496770009576	0.5710861360101399	-0.549801835015993	-0.651252208668715	-0.6942003896130192	0.44083432043791737	-0.26088790780634835	0.6646914876323565	0.6310633513259949	0.20978382803426943	-0.4307224696976347	-0.04619832180673049	0.38482530722468905	0.16009616845594954	0.4385766242860254	-0.14020164648036418	0.1318870660251029	0.29618030989457567	0.07239599937650515	0.34465523608196447	-0.8179761462569652	-0.7363251868405516	0.07329471722202174	0.37971251948894513	0.41570103189290875
0.2764294306442815	-0.11227178770420254	0.4201453230490048	0.00937842107677192	-0.11825423625890666	0.13195635982854592	0.16664296917362834	-0.1628311311708937	0.5975052186198241	0.4851034116308181	0.424141603436904	-0.44404675258275345	-0.04508516784720787	-0.12145068344918963	0.13072279903837652	-0.08530413359505057	0.1511680259196361	0.49332579907681745	-0.3121492897712318	-0.2538568317369593	-0.7899683612866396	0.01982037984238149	0.26891811356467915	-0.4578514708854346	-0.4461213516924757	0.18693979191701257	0.5395243382134781	-0.47098092431453703	-0.7683878904975995	-0.6757576685556701	0.5176547261209803	-0.2367772342157619	0.6477809627869501	0.6184143414750647	0.20817381984861066	-0.4185600294182391	-0.15594294838928885	0.3753377632375737	0.13593979802852016	0.3963689371838612	-0.2081842201056609	0.17783173924359957	0.3365466368456457	0.05803909044184287	0.29621228875260364	-0.8065997161370679	-0.7479850480406537	0.05917971694026082	0.3746788898946289	0.36268607648355117
0.23698580477072578	-0.10395331816987005	0.3665027968820758	-0.029280602644126463	-0.14390352342093324	0.14199130091617626	0.15633159139635436	-0.17539520022948923	0.6099871724508985	0.5388956201603171	0.34812205998657253	-0.4195909493995564	-0.07186616657973924	-0.12409547449837668	0.05896908981726885	-0.09753567729679877	0.24300219443786872	0.4845152691350135	-0.20384833765354973	-0.23394973618583995	-0.7721551699050284	-0.08294308565469252	0.23051730113887414	-0.4296177665970786	-0.4295359232071848	0.13669758569155846	0.5157136249076755	-0.38601688240902615	-0.8435002958193522	-0.6585067186850727	0.5862939766025208	-0.19776574930146815	0.6151070220700117	0.6112989011539427	0.20240126294446856	-0.4316781347558444	-0.25462094429207716	0.36297112920262264	0.12660752405144707	0.35698415585955123	-0.24010753035796495	0.22546164012619876	0.3933396724846786	0.04866807010028167	0.23210190768026537	-0.7908316410963081	-0.7218677460578923	0.05322314238676103	0.366721968467686	0.3278440579856971
0.18760178421116883	-0.06918279605074647	0.29310000663675784	-0.05598742290435306	-0.17145962833178136	0.1407196683629523	0.15555840272443683	-0.18500753277912302	0.5820346055877974	0.575957847673942	0.2777693655675447	-0.3939148171242326	-0.11450261253795757	-0.14096660993891597	0.007649257807960388	-0.12808667133524954	0.34311827559829994	0.46969877839204377	-0.0982210186563142	-0.19441424889106057	-0.7600410756249159	-0.14760016141952023	0.20297494926273588	-0.4168068136136423	-0.4340533330144892	0.09647227932975558	0.4693703186246676	-0.2943794357762653	-0.9409257477589315	-0.6323633222671758	0.6401964919003503	-0.12925002737279215	0.5890405049681656	0.6188529936498479	0.1880995344195069	-0.4475268493823138	-0.31641415302254255	0.3363658101084486	0.09982170749785613	0.30941224110172094	-0.25049710792806107	0.26254469806341	0.41351913805558277	0.028529145595271664	0.17838063697527745	-0.7532369159677421	-0.6812498847844329	0.03939696698028742	0.3398857963390994	0.2930848923149495
0.15415733502508694	-0.03853854531446578	0.23843404453270733	-0.07772947735932059	-0.1814044162833251	0.11247685993708112	0.1418157641028749	-0.20062766632225623	0.5605741333293519	0.572828266035736	0.22751771371136192	-0.3498599164560191	-0.16977990529455872	-0.17058249332896622	-0.02457070661199606	-0.13636349785458396	0.42763810267847013	0.4613310686835753	0.002903740811745431	-0.15150219039794408	-0.7728503621286734	-0.20715225311862207	0.16654612752304646	-0.38911143737209475	-0.41899285843540096	0.049124684305464995	0.4399789556742042	-0.1986640610002918	-1.0165617778133762	-0.6225144855367452	0.6988833938150404	-0.08376760597622387	0.5316268466630125	0.6037992678999115	0.17783976532256918	-0.4477962476513705	-0.35962647756831534	0.3267243623109247	0.0862682975513942	0.2682906633282979	-0.27347849162210885	0.30296596617952	0.4181156335118101	0.01163630901088626	0.1267523913899547	-0.6942528441379933	-0.6364924653785392	0.007893306008446958	0.3222016747776425	0.2482220539180287
0.12679941221616292	0.0106720658083946	0.18102085830253867	-0.08465388839521858	-0.19853514614484952	0.09086897219928511	0.14770179677283143	-0.2117751105125015	0.5162775206030619	0.5923694897059667	0.19981981931208861	-0.33329093272262883	-0.2305338947289362	-0.17417216062527824	-0.0671505361057674	-0.15543659510800023	0.5313486269777199	0.4648454661749139	0.08110975642315188	-0.11243517805892497	-0.7897154296478239	-0.27281987955482295	0.14325163551893857	-0.3636632390904054	-0.4175514326878207	0.024087913751393915	0.39926803544729345	-0.1156397103084927	-1.0627147378091584	-0.6242717905558793	0.7102208440404705	-0.05519138224093399	0.47774815682836785	0.595542310813568	0.16204377819844287	-0.4403442770703886	-0.3998211255681811	0.3263944106353626	0.05209940419314246	0.25008881910228387	-0.27576379851959165	0.3418952024389258	0.41485346530990413	-0.03036796887451166	0.06522049260313731	-0.5957578755540304	-0.5819551245189302	-0.010903989847685919	0.30266776531421713	0.22827031708862333
0.10314511624982618	0.031989805451024755	0.13699083137284107	-0.10723274898090804	-0.2222469856801894	0.08857650273318315	0.12159802849250267	-0.20316134572909053	0.4326188467322325	0.6083997798063144	0.14581127813956227	-0.3074907866792609	-0.29623137166837715	-0.20155221129089038	-0.10384128608028265	-0.1621075277991157	0.6053035217859685	0.4633494335910246	0.15695420385871028	-0.060002603167972804	-0.7790750442730132	-0.3560625717964799	0.114717255001806	-0.31921889346773813	-0.4233382917807672	-0.005612944981723715	0.36203685082171305	-0.0361595966203403	-1.0994915623660764	-0.6119211015264414	0.707597810615215	0.005988130040566131	0.42765625530515966	0.5546055965207336	0.14874653023139725	-0.41168825307002466	-0.4496959643798582	0.3245991642399205	0.0684549299320498	0.23397330500825606	-0.28175283366832476	0.38276604878844755	0.4010664442109758	-0.05515599787070247	-0.006318706542177688	-0.46595806409900653	-0.5281179266678759	-0.030080733768720558	0.27530041731944227	0.19652178049889768
0.08830964495395253	0.058750225179489045	0.10750311508457053	-0.13261563169306564	-0.23669436567798807	0.060039282033862516	0.12734057053291595	-0.1848609147134483	0.3658735666811777	0.6084499614011223	0.09173472732076643	-0.24809293384217673	-0.3567293348001955	-0.24891584302097006	-0.13348035335573502	-0.16792707096998455	0.6742369616126265	0.4701642285164872	0.22422334718514564	-0.0185612881936761	-0.7814663083047002	-0.4325493353924367	0.0696073316460459	-0.25940596537981747	-0.4127786325610988	-0.05284328715781279	0.2896057731859214	0.05790751972907706	-1.129153213332356	-0.5973305764204484	0.6918658448525472	0.07477315105469738	0.3470903567507044	0.5148817065629502	0.13658717732823392	-0.3931667606256874	-0.5076932683115649	0.32768759029525124	0.09274978374955226	0.19627400445706714	-0.3034288869475744	0.4164616915971152	0.40898057643857266	-0.06854493059040818	-0.08367734513636818	-0.3365423396937973	-0.4825774370702488	-0.017327186127838564	0.2647220036863823	0.1867076554495133
0.07910298766129394	0.06377714128885326	0.06793245325249457	-0.15548833259946632	-0.2647685900721695	0.011591587568361806	0.1317124712614923	-0.1395399106236575	0.3150541480210288	0.6337778108693374	0.0746681302612461	-0.17869955329293968	-0.43255482917366805	-0.2949000090822095	-0.1497468510919331	-0.18734483950954306	0.7353674043052593	0.46526541668949173	0.28866500644210685	0.010719544325590902	-0.7536270645345633	-0.5226921584542479	0.022157275749918066	-0.1913153306771682	-0.41340110619950166	-0.08955146466565618	0.23540149335029933	0.14015197857837472	-1.1523240860957018	-0.5545414070807365	0.6858646092524932	0.131027307847983	0.2787010231174835	0.4745333520498855	0.1263314413179338	-0.3595500976219591	-0.5514238551510842	0.3070857506167142	0.10247143361837992	0.17018607151537912	-0.32795222209795555	0.4311432333982964	0.36215770800192504	-0.0771277123530114	-0.14006995807844594	-0.20713020214638878	-0.4461128266625859	-0.008142145827679591	0.25555952630906786	0.1658171731350392
0.05974629642739363	0.08754055138130581	0.037823889631758915	-0.12756905430737	-0.29211891397256745	-0.026168474049850378	0.11169293149509976	-0.059872013154899775	0.2360686946639154	0.6508932203599695	0.023294000892680265	-0.11129278807081097	-0.5235955701237524	-0.3323660771662579	-0.18033437320103765	-0.2013297483360686	0.8065754450238625	0.4384677514788492	0.33705836682081786	0.02966658331712248	-0.7022336235302454	-0.5910945166792165	-0.01712362439733452	-0.10544683227239057	-0.40811795146548296	-0.14202206857665456	0.20968849686650154	0.19856464650980485	-1.1462472329250666	-0.48648037046021664	0.663818655159601	0.2206609839588065	0.21592954970435346	0.43367509310237623	0.11979985750862901	-0.30217939887106293	-0.5895904931140125	0.27910260844883567	0.11441866801135595	0.15544749182060205	-0.337171743414867	0.4333273638491262	0.2877735551383971	-0.10099552842388079	-0.21551191986562782	-0.07079396271746038	-0.422806810597797	0.0046222765959557394	0.2711799732063761	0.12868538887380016
0.013713009964102296	0.11119177963356082	0.008249578813429696	-0.10095781495661833	-0.3244632021852626	-0.061535332549316445	0.09820090749110334	0.010670651630188072	0.15080105491333112	0.6248912722101138	-0.015741330433621033	-0.028943144137707866	-0.6022077853503902	-0.3724775881457679	-0.20086218898380687	-0.21002798265923078	0.8650716321798754	0.4170591365596062	0.350123261499211	0.04279057035348153	-0.632552189646891	-0.6553127409446216	-0.04764483165975548	-0.013180138133914665	-0.4193205026642512	-0.20590989462602885	0.2124684513099325	0.22197144474030947	-1.1123519388703456	-0.42626185722611093	0.666225625880133	0.3084123198309882	0.14161612267765278	0.3977645413717004	0.11519165271671088	-0.23986932864026184	-0.6205351840212987	0.25881942224405763	0.11949388145759846	0.12745729111865453	-0.34529036793742557	0.4029825733272275	0.2084128238543271	-0.14908162911457062	-0.2802219290960366	0.05810152067404671	-0.4096898476051664	0.00685733678471899	0.26571492414684317	0.10634447928415991
-0.014071179330478037	0.14392920527439623	0.009958174979609085	-0.039059665298145724	-0.3396733092825898	-0.09748686163062428	0.08612532888973813	0.07591254983825095	0.1137525020744656	0.6116872787004718	-0.04619135632030493	0.0178742742618327	-0.6719435228037944	-0.4211283856163594	-0.2484007814110794	-0.2294298894604966	0.8728236433676411	0.4134617218046925	0.3542699845378025	0.05340368593586138	-0.5548933017361777	-0.7449247410414135	-0.07406364228151086	0.08092981991182012	-0.4005258149110368	-0.23417340146608373	0.2131966413008973	0.22239944712027288	-1.0487465218887058	-0.4077497607150641	0.6355632978440585	0.39726383661162956	0.07267253230912435	0.35524978545299646	0.12146753883320323	-0.1596998736572679	-0.6389628767676447	0.23946523436444717	0.1361385419732697	0.10269041067481732	-0.3384831633417626	0.3574557355282479	0.12930151623761257	-0.1964313790900429	-0.35574405419522603	0.15858237902223637	-0.3805295850035636	0.02934767378407712	0.25476652706979647	0.08832781777929924
-0.039443468993513045	0.18432423776062307	0.012327117737578346	0.03732483109831893	-0.3466526073686596	-0.12186492481613347	0.08700220718379105	0.13034269029548035	0.06441886992036465	0.5914310337106833	-0.05878369300683056	0.06844652462553726	-0.736900822037045	-0.47006654701033634	-0.28865833006909025	-0.230935468511406	0.8589386031816113	0.3884662076505878	0.39965643251737476	0.04822604746761144	-0.5016928539945131	-0.7835970391496294	-0.09504973005482106	0.1627242749567747	-0.3605165906701515	-0.26205976324144	0.21100360410995306	0.214745232123766	-0.9855269672253103	-0.39216877712278386	0.6086463882138057	0.465501406520329	0.004280984179814956	0.2889983265145669	0.12942804523814683	-0.07016909388546491	-0.6726870783990746	0.20496921010401245	0.1543349117718542	0.08187625063789282	-0.33416917898522686	0.341444691296893	0.0430557795847296	-0.23910857582942305	-0.39228285394221596	0.26338585219775945	-0.3594045991965533	0.022452710718763282	0.23774590357245212	0.07651582469052548
-0.06509807285360539	0.18593093691265872	0.0492341115690309	0.09648222183624881	-0.3589787604725771	-0.14355693034634415	0.07561225315620171	0.17486794318436652	0.016254436907619123	0.5469883116849131	-0.07815982727971141	0.11183201506082421	-0.8192209671924202	-0.49428163329903485	-0.32618636497078474	-0.20761013930868252	0.800584196599701	0.3695739382317048	0.4408824674200975	0.08066281981434269	-0.4407989456445103	-0.8388287428660615	-0.09836919991235502	0.23562365991159634	-0.2997997711010966	-0.276477571604607	0.20482262731973386	0.19460167347509208	-0.9168421989998693	-0.367930727986825	0.5564149139695891	0.55998513972137	-0.0919171055350961	0.22298815605466576	0.15770119249246534	0.004430785620311822	-0.7095033484591594	0.20088455248100603	0.14999035755106138	0.07527588053299908	-0.3459576044773448	0.32252345057843407	-0.010724881310216428	-0.25494116839387304	-0.4307815451605103	0.3515447260566781	-0.3311871402291878	0.03141201157692123	0.22979572106307772	0.0711471309160163
-0.08771011232263615	0.19635906304370776	0.06447930646613559	0.14235410274361793	-0.38329888349792574	-0.14790561251590376	0.05472039386362563	0.23201121834441762	-0.032517596314650024	0.5000144683972569	-0.09289849032614117	0.18653176226554777	-0.8519399955609739	-0.5198615854042672	-0.3737957550753377	-0.1874074290714548	0.7580176543496548	0.3256602655713364	0.49159590784344853	0.12039823167373456	-0.3500349447518924	-0.8584453481177305	-0.10243295688299378	0.297762980606629	-0.24926983315755774	-0.2592197604540028	0.1920778704878926	0.15994915610427224	-0.8483105001238149	-0.3183433836083407	0.49854821296755325	0.6588669458063758	-0.15801863693209475	0.20514722332412222	0.17276154461392587	0.09356667283099689	-0.7696829669491274	0.17192638812121097	0.1293379066066919	0.055085282063140686	-0.34855521635244374	0.306603424739594	-0.06691824008160314	-0.3070262420918174	-0.4858535210343443	0.4814639866441329	-0.28865288570727715	0.0442368884380155	0.21682148652389882	0.0599735308835974
-0.07887731170182406	0.17124149585653742	0.0636356427990181	0.17996907063899284	-0.3929757678698273	-0.15940794176009215	0.010463085009587269	0.2829522586984885	-0.08362337292843554	0.4540189737651622	-0.11186926029057216	0.2553838341222182	-0.8679976199322228	-0.5538042238019829	-0.40177019927753754	-0.15802763149288	0.6947401967636452	0.24307973429707438	0.5483470209027149	0.17679311347170915	-0.23079320794047006	-0.8592884198857023	-0.12454896600642562	0.3369424196854421	-0.18155828235341046	-0.2618237051319374	0.19770919409982635	0.15267451554435746	-0.7164559247735296	-0.24432163278298216	0.4430050455973144	0.7727817529759451	-0.21405861167785617	0.19449299593824693	0.19968481777069935	0.2070538021126696	-0.7946936971219374	0.12852530319110717	0.1377630274645238	0.012343346588460207	-0.3637872609361827	0.2757733303681937	-0.11430195738727297	-0.33851490025902364	-0.532373646251464	0.5938751288185232	-0.23103309293492372	0.030460877351986503	0.1826902168243247	0.0427863294708478
-0.05663458672077548	0.1607325562671462	0.03794745141733981	0.2234951026607071	-0.41096499712505163	-0.18366605920456663	-0.027990521863576756	0.32625254168135553	-0.12608583804432225	0.4042623585734927	-0.12850214907742222	0.31712504295672206	-0.8850820473672654	-0.5775549949745502	-0.4187797800727977	-0.13211812503534964	0.6494607671952795	0.15696236012317294	0.595143945163623	0.2141367219039116	-0.08766826554675511	-0.8231867810134299	-0.15121279788394731	0.35950927478259337	-0.1213977456694556	-0.24389789975657122	0.21059562555119885	0.13056281140201795	-0.5614103863077909	-0.17861998101190993	0.38616840550675313	0.8569804797617346	-0.2905269964839926	0.19796758066238457	0.222524348721885	0.3140140233848342	-0.812118705718149	0.08439951330549658	0.10329671350324061	-0.049331898934433974	-0.3668294071944619	0.23424149433899172	-0.15695069270828774	-0.3831006444592636	-0.5692517875586456	0.6636642149939537	-0.1913713199674734	-0.008899580293134568	0.1696094539823118	0.030671289596911528
-0.033088604369646904	0.14728615380052207	0.014455013733514044	0.2877540061486387	-0.40623203388470835	-0.19941322149187743	-0.08614209894541205	0.3496658632200068	-0.1679672632122101	0.34500683964814016	-0.1412757760599417	0.3857621015911588	-0.9093276572840013	-0.5780498967236016	-0.4165394139049652	-0.1110593096259509	0.6122938844260292	0.04629542823623839	0.684411506461841	0.2583321743978028	0.059295567749458246	-0.8015252299649702	-0.1655421879270656	0.36981712556119684	-0.050736258989720076	-0.22095597370230094	0.21689320327869255	0.11440189373679197	-0.35126969125713653	-0.10570637917464856	0.3432666468635408	0.9351645467761346	-0.363665075282698	0.20094501207300652	0.23462469756754287	0.45018014956075036	-0.789061280068038	0.02662679114786562	0.0642959086882521	-0.08310052198826022	-0.366570167965132	0.2122580588100011	-0.23589399835444524	-0.4269898406856494	-0.6070133713618091	0.7617223877655103	-0.14725623484484554	-0.06076305630978433	0.1334616426646242	0.020450661033001628
-0.006639118333433042	0.12836251286127295	-0.025518743103979336	0.3340038575039696	-0.3986332357336372	-0.19151653391758963	-0.12077941962603263	0.35151116428799906	-0.2254310735642325	0.29215636135863354	-0.16846778326016396	0.44634709513104215	-0.9378736457705911	-0.5681759299127374	-0.44092541054714546	-0.05465153869240188	0.5792497605100172	-0.07052923845795749	0.7633270161437478	0.28693351863347977	0.17549670140966148	-0.7720313434882686	-0.17915535442391647	0.3812337573780341	0.020165467912365197	-0.20199827020802683	0.23515920064917012	0.09248519449541748	-0.1678041238526656	0.0011819928404365409	0.2850061916741006	1.013681183140156	-0.4596159070186244	0.20582984864787363	0.2625820541381511	0.5544823882330431	-0.7307031540001026	-0.014892753951609708	0.06288789765110477	-0.1014713165543013	-0.3658829230283174	0.19930323518588378	-0.24994683716459326	-0.45279145671189924	-0.6441080798096428	0.8424211613696213	-0.09149965129367801	-0.0868840506179684	0.09844554332179437	0.01593850481312992
0.022619533723007595	0.11659830633013613	-0.06373478290151768	0.36108131403346055	-0.38926178732693095	-0.19891630342187494	-0.1458846248538452	0.32593244109629543	-0.25911331861765974	0.24311755384708528	-0.16786549881400817	0.504101975632631	-0.9676735965904738	-0.5728326194197706	-0.43967913738509745	-0.0017633588772938303	0.5422986595154884	-0.15629160621510466	0.8153294468219139	0.32236888709381606	0.28181668835121687	-0.727288928650656	-0.20879057938607457	0.40207307901694095	0.07746177379659405	-0.17942116123207838	0.20160285332790367	0.0893383035334884	-0.027748156541159853	0.07267030075840747	0.22746105552234702	1.0429939163024435	-0.5529387456292044	0.19413915126879808	0.2845127693464602	0.6260671950827047	-0.6688096592081856	-0.046616347817916716	0.08500178293205551	-0.14028102527657133	-0.3933466225919053	0.18242286364288665	-0.24250092129501394	-0.4877821548691898	-0.6669511669975321	0.9438422727564735	-0.015301177037616737	-0.15065202268867275	0.053065184089969374	0.029659321013057495
0.05543157115577944	0.14849676067318432	-0.0708623736066081	0.376517347009918	-0.3674106050202484	-0.2214666219820892	-0.18814891943269552	0.2973399435101537	-0.28251811154658196	0.1967706742117022	-0.14563685892429928	0.549305774422995	-0.9803238319192348	-0.5629290688164101	-0.41639196750269464	0.05625030588447415	0.5382054681062471	-0.2515056431659315	0.8544589725452336	0.3611648628242511	0.3521592944132293	-0.6467185184371764	-0.21464531334739262	0.40340704830014024	0.1369635722065061	-0.15470035240291202	0.15974938988629322	0.07194888282590531	0.12325756289979725	0.17538251823031298	0.13922724320232663	1.0573410287317713	-0.6123043683480522	0.17226277169686577	0.30328557771766784	0.6984895124760416	-0.569817726396057	-0.11500979151830189	0.1339507361814763	-0.15801809298803457	-0.4150861807830381	0.17851236186563466	-0.2546177221356462	-0.5099821038019734	-0.6850912850121963	1.0123175876665709	0.09437081616940779	-0.21970496377797238	0.013877912300047118	0.025776977444622595
0.08169936983745134	0.18583630009959964	-0.10000624377844862	0.36516096276315935	-0.36637479746031193	-0.25251854927808787	-0.2370347184885982	0.2611094569701598	-0.31846591952637343	0.1508414776140138	-0.10881273366886486	0.5816166432886725	-0.9884384358479714	-0.5366185474625784	-0.3636371660427178	0.09719802633028495	0.500392671583677	-0.3438774149890298	0.8582863832792788	0.42126103371550006	0.4281974969634158	-0.5428861401288312	-0.25482579863125815	0.3892143194562309	0.16042545622053553	-0.12545015006066235	0.11772548730425814	0.06712643722293263	0.23955117197037068	0.30929077118993403	0.061150896516823414	1.0790845883865652	-0.6800538454814447	0.13621449764904442	0.3146395232193377	0.7392967478118492	-0.5029233398240561	-0.17157610083957464	0.17142005376507252	-0.19277256410704235	-0.4318523474504131	0.1951949208995896	-0.26589516025680426	-0.5084176516414474	-0.698885300507499	1.061528825519736	0.19461704004289665	-0.29243042424304255	-0.03133612707229566	0.01103148874285934
0.10358116590072686	0.17242126601483204	-0.15057896853477287	0.3407077936647703	-0.3356586382485335	-0.2662733660747003	-0.3015096547469607	0.21626035066989163	-0.35373411339168104	0.08858431653614822	-0.03474741630308661	0.5905496923471428	-0.9903560701562849	-0.5203053422917144	-0.3142443765964166	0.14450287426639546	0.44184242941375385	-0.43208356500874523	0.8352977784258695	0.4757403219407381	0.5215810906244368	-0.46272789833524913	-0.3058016321838937	0.3735334484777643	0.14435289696770687	-0.11005751758958886	0.0650232217370457	0.06704624871813433	0.3306447827147959	0.41576289048282716	-0.04335812096556679	1.0804795098787205	-0.7074061622836249	0.11685802803656706	0.3180849891336871	0.7742057996136616	-0.40558732834103317	-0.20721650986169257	0.2126608708716271	-0.2274577753714082	-0.47871984235026377	0.18452464696724236	-0.24308697754727007	-0.5097882007190491	-0.7238527428979804	1.125135093759194	0.2972350085594046	-0.35147541969722396	-0.0695559113785343	-0.013406433552169295
0.1174648749778072	0.16474026579992085	-0.2168511296704377	0.2880077923902066	-0.30378846603266074	-0.28622901421088	-0.35888445636160105	0.19810976890636792	-0.37540290572196333	0.04978316151010609	-0.004590896232045447	0.6002851212895428	-0.973070922416602	-0.5100482904390313	-0.26492999118941807	0.17331550752710265	0.38165643805610516	-0.4983596287054287	0.8132398871657491	0.499150841028763	0.5926755889850723	-0.34283571250341216	-0.37227101418939856	0.34633566836231344	0.11598100469477501	-0.11011230864015051	0.038517563378853405	0.08297786212023697	0.40833895772953016	0.49449411965167434	-0.10511787546826905	1.0453493783398715	-0.731972896091665	0.08608663754031112	0.31278430336612384	0.8185479065054754	-0.2645232358804805	-0.27487869480794624	0.2648806974974656	-0.26355786419375626	-0.5122639197440606	0.17001917372798153	-0.24055989115424642	-0.5280321058852638	-0.7609934862662616	1.158566356776064	0.3889881105340154	-0.42538248962171854	-0.10797835153918	-0.04311569208463035
0.10958139078447675	0.15006198976107113	-0.26589756253438934	0.23747941776927495	-0.2571503786182258	-0.30430447391291354	-0.43461881063432156	0.18196761170744696	-0.41326907650839084	0.00037730249327153076	0.031633220623345615	0.5671924134457559	-0.9740669699498452	-0.4765940353276134	-0.2191180429411148	0.1959694993739825	0.3223002071845648	-0.5297130968582562	0.7788365075124589	0.5237865711824231	0.6651336994967258	-0.23461709010122894	-0.43821378004280354	0.32547945536480083	0.07886855278927017	-0.14691226115768485	0.026729606806009935	0.10230688278341726	0.4700660862364095	0.5570311357714404	-0.12972069455174876	1.009731280802949	-0.7562612740685051	0.039597165344164395	0.32796847124735334	0.8352440931464994	-0.12840461717403565	-0.32782123739764296	0.34664082745400904	-0.2227842980280707	-0.5385158064000752	0.11678453724771218	-0.1966854853433151	-0.5312878739287876	-0.7554945354590252	1.1695756415455716	0.4693109539633175	-0.4916924129278225	-0.15417709415431707	-0.059001519332615625
0.055698861206211106	0.14124587945694864	-0.31086848207723516	0.2095928830362658	-0.21370858367008422	-0.30629733864924413	-0.47955316002926196	0.16905382037072583	-0.45541610429152746	-0.05001939501324333	0.040631735044505464	0.5415781680024032	-0.9919877319875562	-0.44089833158538505	-0.17918405722141978	0.2328934826410253	0.2699669325176078	-0.5558930521336318	0.7567915225097794	0.5337501167425314	0.72958240672138	-0.1451748398082243	-0.491767723214937	0.3494809558268141	0.05097694353179005	-0.17171571315478146	-0.0049095461643937416	0.09727773937732855	0.4778190487828239	0.6065503435436137	-0.16577980449749125	0.9498950203429668	-0.7861842412016019	-0.010561540819537255	0.3345137675512254	0.8313525170773893	-0.042702901902299834	-0.3688691088711924	0.4383878696056369	-0.15808751592215556	-0.548329490111727	0.06719272953227737	-0.1786914814092819	-0.5535972503378263	-0.7380994808350165	1.1541482052016396	0.5314632681795377	-0.5370223662392848	-0.15331892540918224	-0.10629054100066604
-0.002776864454380529	0.14008578099575014	-0.3354750014343256	0.17768892179928059	-0.15164813704691532	-0.29658900306425895	-0.5327691299159035	0.13829983343061536	-0.504860358565794	-0.08465130897126356	0.06620208666268299	0.5204050680848354	-1.0173669799689424	-0.42255688165777006	-0.13844262691786197	0.26299263148595153	0.22144824354922799	-0.5987779256683643	0.7416072322521485	0.5382926188674246	0.723796188722067	-0.08547457185899382	-0.5367368220673828	0.4157513562198794	0.04897043890653983	-0.19531969773666996	-0.04260645087934937	0.10912728608074736	0.4487129757759206	0.6492167431072274	-0.17990539776276038	0.8919536185016707	-0.7781286636872254	-0.04256573751252116	0.34424923538529806	0.8235192443309736	0.05641856254780873	-0.42671427154311203	0.5096322430569705	-0.09104532475228269	-0.56995639232904	0.03629186566961414	-0.1248818535947271	-0.5449801372076728	-0.7303359301807728	1.157257943238578	0.5896900298973332	-0.5724432291988558	-0.17123046222082017	-0.16251033776440155
-0.07196865004536432	0.15362682027543262	-0.3619992604717128	0.1486899104510947	-0.0926890734093291	-0.28469879733282766	-0.5727671193779214	0.09294354412908491	-0.5745309365341228	-0.10070616674879199	0.11859190780719157	0.4500213721693994	-1.0453766351684015	-0.4039722429274299	-0.1210240578877333	0.30806140301843354	0.1445382010933422	-0.6099495895747783	0.6976804976647903	0.55488763391076	0.7183774365130255	-0.02951674774442366	-0.6024591868494245	0.4879059980374512	0.04401049663429411	-0.16588731515130384	-0.04104382648107785	0.10386540710644776	0.34205991668949753	0.6594855491020126	-0.19967010624079082	0.8221573791651308	-0.7582250461753445	-0.06578181017992997	0.3645131968789598	0.7952150766387278	0.13013044661617218	-0.48611893321530913	0.5775384135506045	-0.025368353439100065	-0.5827139201750973	-0.02182345569388367	-0.07065041196209829	-0.5166324083589096	-0.7241780051249339	1.1623004111000692	0.6451174891058574	-0.580814139996805	-0.17466739896741065	-0.2215441794276924
-0.13663292652066444	0.20185597321342907	-0.3649809481499776	0.1326114507380348	-0.04317997420340007	-0.2932004060686123	-0.6152997179109626	0.05865466455653669	-0.6267604586458287	-0.1239191522869246	0.15477171862334005	0.37543699498509253	-1.0608941492575392	-0.3988836300499483	-0.06635713403640774	0.329618791444976	0.07497927492811822	-0.6031803004086083	0.6489158655386194	0.5731778679483699	0.7179041141479907	0.031156033294729858	-0.659086594799773	0.5667917342477133	0.04918683175387736	-0.11104850505741166	-0.06808737260327623	0.08123427546776577	0.27500805401597184	0.6640853894517094	-0.2009929936897171	0.7287751094934555	-0.7490980087716186	-0.07544132674908866	0.36128793749501387	0.7953109804947968	0.16556245688990356	-0.5549611701050083	0.6093814812697171	0.03238678757264011	-0.5872658304686188	-0.06455946146795472	-0.040137583322308504	-0.48156937984231396	-0.7134862713961565	1.1536699574948346	0.6957738015205583	-0.5801958969039402	-0.1872658009218781	-0.2947924783697756
-0.2016085172899972	0.22790555350897726	-0.3832716372211792	0.08193336423711448	0.00876441599621538	-0.28734383458318413	-0.6450081589898404	0.022876726692595405	-0.6777501367968659	-0.11490739003041703	0.1834275656244168	0.2974439799343063	-1.0339647146223019	-0.39194748426004933	-0.03025207393757783	0.33852665793097836	-0.001202868813345226	-0.6368840795346455	0.6136644245917181	0.6183643835182805	0.7065804189130735	0.0801592249799036	-0.7092202753914125	0.6237065174018193	0.05875555201141704	-0.047642246683263875	-0.08416467494591165	0.09405503664975029	0.2758573337894835	0.6583953634010343	-0.18340928493952746	0.6744814815092507	-0.7368611019955364	-0.06483985675377914	0.3569297840746157	0.7898753041500923	0.2413898773249603	-0.6281550556435636	0.6053492389621015	0.11939463625129369	-0.5881727328061238	-0.10385662253558134	-0.018393287775089324	-0.42860612058492986	-0.685656598224798	1.1210724133281649	0.7448568098038741	-0.5521980086389789	-0.215020818689751	-0.38542930125707053
-0.2804744557128263	0.21735514385543694	-0.4160595672661162	0.05546043330140923	0.04981147218333752	-0.2793349899523442	-0.6496694873751208	-0.0050741165837659	-0.7593328551505636	-0.09184131182935792	0.1890733996591556	0.23615656785024391	-1.012014438511859	-0.391686244329699	-0.0460089454183092	0.350853372062482	-0.106348443776267	-0.6585429761299995	0.5688672021289932	0.676103768129341	0.7042894400574785	0.08313410448439665	-0.7780067586279195	0.6746295727407163	0.054581482058216654	-0.0023179938377911992	-0.09199766002380311	0.14677982269219514	0.2860835143486066	0.6250455917301916	-0.13871868195496054	0.653242989464612	-0.7388610577030363	-0.05725773902144996	0.35969648150788697	0.7870299957770867	0.2712313604724642	-0.686119880369031	0.5892764742874445	0.17645049245798253	-0.5923131660678562	-0.13325484569605348	0.006012882788950643	-0.3527467251708288	-0.6455719244373241	1.0918959193849385	0.7586039513783983	-0.5033607040231401	-0.24506977642800093	-0.43350563246122553
-0.36687517836776845	0.19221099329381258	-0.4478397597975093	0.030231994197432804	0.12397546603748495	-0.2653854560436621	-0.6540574778726492	-0.024352473330463552	-0.8321934026731753	-0.07421568394147972	0.17263957317105844	0.1930518791607993	-1.0111942910305323	-0.4220998872767313	-0.09865257697181232	0.38096795395007144	-0.1508267993358475	-0.6839050576234891	0.5290948193801712	0.7128853902601137	0.6827015521191271	0.0754016886730998	-0.8202767375639018	0.7250401523243575	0.07882636527617588	0.05163393178434533	-0.08941787468008351	0.17632144307547254	0.3228106551458693	0.5706100181008218	-0.06169390780666708	0.5878629564213806	-0.7304461560533304	-0.04991211054695959	0.3511052003528511	0.8121943965231708	0.32353336494912444	-0.7410251436304315	0.5935485999569444	0.27403513796867557	-0.6079853953832761	-0.13923909569752252	0.02415073521312615	-0.28834570927034825	-0.5586933301370994	1.0532226554421102	0.7460206921396851	-0.4742638838809695	-0.2402820818102079	-0.46995830773194475
-0.4375473664995109	0.1830370707695313	-0.45129695778995343	0.005024048208255175	0.17165238085896986	-0.2801974569474054	-0.639900833500275	-0.03365033155371988	-0.9229221607738415	-0.024873195654179947	0.08547925507868585	0.1459367316763131	-0.9998071907371575	-0.4447199558716782	-0.15059993384792714	0.4335470870858515	-0.185163026060585	-0.7206097570920873	0.472811936980542	0.7603355698439541	0.652700260533454	0.0859335569341402	-0.8223835957017211	0.7927961409860902	0.0861333776272839	0.08992703174809767	-0.07664278737703747	0.2078934698007128	0.3335735606228361	0.520369801149138	0.05127522622813637	0.5469730019333128	-0.7355012242374748	-0.0308431644584366	0.35127983300425164	0.875215760112199	0.36184106581819775	-0.78432597542908	0.5809106868988331	0.4132769088251548	-0.6006075165109672	-0.17190524992067466	0.027563284870022287	-0.21118869638782	-0.431320356744296	1.0023343923755539	0.7228024410549289	-0.42850050616353946	-0.22112717475317428	-0.49918928793600265
-0.4911290637465062	0.17057637982768398	-0.4630550770497394	0.007979485636861263	0.2117900316581928	-0.2637882564790571	-0.5877050584666293	-0.05183749219588017	-1.004793482381635	0.001867409091604344	0.04687220720055256	0.11022215908342656	-1.006962437941026	-0.48498951450194977	-0.20679690667519424	0.49920974504359455	-0.1725261097257046	-0.7809085778113753	0.4144227220152795	0.7983638024079736	0.6344472737876646	0.08905888358914682	-0.8256946538678805	0.8617179067000681	0.11577245394500701	0.14454316188066646	-0.09382765080546127	0.2360648039727698	0.3347554473367845	0.4875731748368037	0.16782128430173188	0.5023922345310814	-0.6727201335841887	-0.01483150915318976	0.33109342776662726	0.8991628083938161	0.3539422489315839	-0.7950524293103747	0.5752027376284898	0.5350377554715244	-0.5942987819770698	-0.203382663272327	0.0294017597890253	-0.12030605085864723	-0.307274682053365	0.9821693146860841	0.706947888067529	-0.40469339083245365	-0.22439275298979516	-0.5106897084869564
-0.5405434819980732	0.18666463804760544	-0.47584827946414093	0.013284699285521307	0.2310691670376194	-0.2579560895383422	-0.5008302751960226	-0.07952673307348573	-1.0951022050062265	0.018765547509545902	0.01886947634213675	0.06425765047582144	-1.0136309923632125	-0.5437695016712143	-0.26423956755973893	0.572621273705081	-0.17242039372482038	-0.8501498951744167	0.324601022454756	0.8432900238518413	0.5795262499446849	0.06442415621148324	-0.8261058921128528	0.9077776397051442	0.16142164264426767	0.21526037276806892	-0.12950919132885358	0.244104182965352	0.3398090956856677	0.4588189075498025	0.2747296795370811	0.4527074910029757	-0.6197735567888769	0.00013354588894202158	0.29793701921171833	0.920856357022287	0.3562301774179882	-0.7948536062060187	0.5567606901839177	0.5870044991032661	-0.5974718527454633	-0.21280761183711813	0.008493807005831194	-0.02436887805126755	-0.2114047380347026	0.9335572399976716	0.6860564948508612	-0.35867774154176585	-0.19910418793057358	-0.5184556854171769
-0.5662082184221691	0.23791685232857876	-0.46718629445450893	0.0006566630872131357	0.23243845200023436	-0.27975609816004743	-0.42287741465224526	-0.0971664326638134	-1.1800714936129184	0.05678229324870374	0.018048364194607352	0.014855751535669948	-1.0099802569298837	-0.6037409635477696	-0.30742556559617756	0.6374580581064478	-0.13868762917179803	-0.8986356667583385	0.23960610642107077	0.9190087680510224	0.5044933643760676	0.04284946710275358	-0.8256134884247939	0.9246604854244962	0.18362484765770945	0.27574681605779505	-0.17299084583158572	0.27436541920681395	0.3495988372623529	0.409235899137174	0.4109432400622962	0.4181622916027047	-0.5643776207769846	0.0026687512370328985	0.2552031833557106	0.9546183697897851	0.36754561607872305	-0.7732703062540904	0.5272596720994341	0.6080162027488315	-0.6044713119373741	-0.2240898259842694	-0.016588402156484095	0.08415059065085181	-0.1137481562572572	0.8966086568475097	0.6747110224359764	-0.3246829952538574	-0.21175719376257013	-0.5181676680036862
-0.6145517294782143	0.3081113159109194	-0.4667983914719088	0.0031658985473311642	0.2196795979456227	-0.3332139937305125	-0.3330609840884045	-0.12126630680173409	-1.246871920433779	0.10802447771615493	-0.01010249809193317	-0.05385351840707142	-1.024351722828009	-0.6377362510677247	-0.34402972006459753	0.7036505066970767	-0.1003286883717422	-0.9353618892211968	0.1454241819276049	1.0057610261909076	0.45138038266310865	0.03719151879325421	-0.8172263926391719	0.9337948124243219	0.19750152607195215	0.33321348255727146	-0.22367820913948008	0.29476320470955253	0.36670752600104706	0.3585516792818188	0.5382051195921728	0.369465924343804	-0.5042976459098891	-0.007268156458851765	0.2083460165156819	0.9864574861466643	0.38275073677908517	-0.7321863520690104	0.5197160936251071	0.6595531232343093	-0.6094655817883261	-0.21022477059352926	-0.05808135738510574	0.16754034005592433	-0.007786798014725804	0.8494911062428632	0.678287002172067	-0.27709188812168023	-0.2033868188779202	-0.5046450591573652
-0.6582496346381235	0.37815345675763473	-0.4504375956992579	-0.01989796417801896	0.18612046837983262	-0.366917708470086	-0.2608719069028234	-0.11877584898478118	-1.287145491419456	0.18782368670688046	-0.07876976796812599	-0.0788157611648024	-1.0203022446389558	-0.6937754753592629	-0.37917754875821136	0.7736324531744988	-0.004590626158351574	-1.0002967629041248	0.057407163822560926	1.06105387946481	0.3746267237755242	0.04390543578182969	-0.8015545753585778	0.9528215613513146	0.20285030005355473	0.3583196551087204	-0.296529404913424	0.31509317630775524	0.41814590685224146	0.32879456503465615	0.6641970485597215	0.332546565143562	-0.4404684026222294	-0.02295693653383682	0.14655350710760578	1.0159664761513274	0.3990533301470584	-0.6710127959525043	0.5162406820198363	0.6914628848491479	-0.6044847958570201	-0.19922123299639236	-0.046022490383691335	0.23715401195029875	0.1181820828700237	0.7684281199393952	0.669097455159123	-0.2488808131881443	-0.1976969172657982	-0.49450815785673247
-0.685862269142165	0.44301205225269974	-0.42055387401621724	-0.031558835133921076	0.165575154246381	-0.36852529294733477	-0.18807214771174047	-0.13637486066463428	-1.3265800867215005	0.253257353035856	-0.13099843116351523	-0.1117984413044146	-1.0171678783764366	-0.7306531268247581	-0.41439793044341783	0.8280715680381203	0.05996606111085997	-1.0521001503175786	-0.02453515061560189	1.1193655998896364	0.32205145599100976	0.050632410447619104	-0.7497759417870488	0.9506180679395749	0.2044996655593338	0.3517540891791463	-0.35706363930758933	0.33826720246680303	0.43398986009163193	0.2734304752883735	0.7638061422640288	0.3143982032897818	-0.37442923586407695	-0.07078340439113592	0.0900808567609676	1.0127067089028496	0.3809433343586481	-0.5850654602436168	0.5024775189888284	0.7006301259501966	-0.6074756162276129	-0.18359268130020714	-0.05116874099504828	0.3336198036429717	0.22422426285012306	0.7281662050940916	0.6569072952523731	-0.2425435393850604	-0.1827247116208931	-0.4623174844785546
-0.718011846528376	0.5471128656173938	-0.3825333049122609	-0.047440407636919354	0.1501579719184128	-0.35405651340646616	-0.1481555715396978	-0.1544696165284277	-1.3473069481275997	0.3021618839887581	-0.18228660632007992	-0.11601412907958301	-1.0105683890053094	-0.7468179116129277	-0.4302864504976047	0.8929022220919844	0.1543682474839085	-1.0469186431851163	-0.07698402807191819	1.1609924279271582	0.284832047642967	0.07475788841392239	-0.6734363007992519	0.9257814981362034	0.23004233435559773	0.33198086655647296	-0.3903051151333971	0.34713046427575545	0.4347297590592275	0.2576940163489648	0.8573303814760983	0.28868553048687595	-0.29392919642329546	-0.10408344385331665	0.0483153004772187	1.0285597608896435	0.3638588680697797	-0.4933757187906445	0.500130833926917	0.7038808435607435	-0.5727388643928384	-0.13827198042566952	-0.06412681513921306	0.45061665500556486	0.34299578419397814	0.7041714799363901	0.6136337238092413	-0.2094680630392864	-0.1129418883999747	-0.3724737041495038
-0.7305011051593466	0.6777790299088039	-0.325165694750544	-0.05743750832601628	0.15713166171698584	-0.3084459770752307	-0.10702753456239542	-0.15029649750540658	-1.3011035933936337	0.38445650112193647	-0.21463532078269792	-0.06543890142502896	-0.9697164113038307	-0.7393602888027518	-0.3621135532192564	0.9651848494044046	0.2565466165678416	-0.9922244101711761	-0.08425468721072289	1.1954022219677078	0.2743980505410765	0.15688931555212604	-0.5661002657731452	0.9273514535885697	0.2884964588719786	0.3533935332962842	-0.4014928831403554	0.3453842402637882	0.4460262132650378	0.2604541683282608	0.9739764367937613	0.27867755308574094	-0.2024869648353053	-0.1033299108947936	0.021122455809599962	1.0446961870843183	0.39247324510532255	-0.3629139939646697	0.5367924283064875	0.730659037576324	-0.5243076697791598	-0.07311692461761474	-0.04395351274269386	0.553206417119384	0.4644958759299008	0.7314191918545297	0.5984352431786467	-0.17167725750486174	-0.0242738036115445	-0.28311228467272476
-0.7325545216644304	0.8365785920525092	-0.2517472060816478	-0.04919436464306041	0.1557071566928665	-0.21861284798759373	-0.039747318859583734	-0.12223018551607807	-1.2081421304220983	0.45374632784198426	-0.19605916465183432	0.01404990214748435	-0.8938905392308601	-0.7211878174865146	-0.25989826569098334	1.0673058500103076	0.3697424815162321	-0.908039985364646	-0.05406297989966506	1.2043354852471548	0.29449852294730566	0.2401915116288486	-0.42872834364309764	0.9194062423908498	0.3375882806056023	0.3918642019230647	-0.3710730280464749	0.36252068891637385	0.49670313788193116	0.3076881982094963	1.0555008463028914	0.3127012103228851	-0.08438725571927655	-0.09261962027218583	0.02203111022901114	1.0612446625098402	0.4611328183897063	-0.21085019144913336	0.5573511277340625	0.7557439230038012	-0.44096817307559294	-0.008547089564590405	-0.012248911072104563	0.6506149686074855	0.5682934831737956	0.7823560128545245	0.5979020427006905	-0.07841108056854051	0.06697287160475557	-0.16763643015399998
-0.7241406501553408	0.9943720266398566	-0.1732221721431154	-0.0176266873286673	0.19867267861053345	-0.11257977442138012	0.032430161460363496	-0.09524159641844135	-1.108132066912677	0.5125396199071791	-0.12980088379908003	0.1159228907218135	-0.824072948900537	-0.694833672574256	-0.11886115959156966	1.119280865264954	0.4846470969557924	-0.7968909384062837	-0.003651242838521351	1.2226603473523552	0.32163271361119267	0.3587432417358648	-0.30847568919535623	0.9227603195930227	0.39203869582818707	0.44314972106962697	-0.3303647546913276	0.38026573793142654	0.5950740864368905	0.39871777510565976	1.1414428657344335	0.3498037277885252	0.027748631943443958	-0.06835130570457434	0.005917719186519413	1.066784917431262	0.5059629140242343	-0.04378828903353234	0.5958582016005929	0.7468767481437266	-0.34949900373466053	0.09517171760950785	0.02579389913587326	0.7549187738493706	0.6324351065389862	0.841589923993371	0.6081131038946174	-0.008692263668583477	0.17708487575359896	-0.04592693878844463
-0.6789598966633615	1.1619243774897334	-0.07801477794896747	0.03046175272324325	0.24737289019677028	-0.013998914168303057	0.08422839688101354	-0.07723242675461127	-1.0178014389177559	0.59073248661243	-0.08530175253995356	0.2113011834225587	-0.7099954468598288	-0.6431868893381291	6.237977494163438e-05	1.1606369268718046	0.6148757367612527	-0.63683611400458	0.05446349208488434	1.2214464195896428	0.36120759098706634	0.46885369447637276	-0.1704442609468464	0.9426347727768294	0.4355718451160442	0.48582163047583543	-0.25973268142220174	0.43059075497827715	0.7186953803781669	0.48798800288449956	1.2340156900681682	0.39601199860722724	0.07975132723449482	-0.02902752098943539	0.02021057492087893	1.1106197266594982	0.5553559711580497	0.12649791398974436	0.6474337038341234	0.7573692818090754	-0.24162068712137658	0.1840347323962804	0.055417196816696115	0.8449888903048552	0.7283995894943965	0.9172193283024823	0.6094551731248481	0.10458561833127833	0.30789490141712905	0.08635229978188994
-0.6297257681713015	1.3232259136703566	0.03653555545678049	0.08530792395376674	0.3125571529555079	0.13480940687915693	0.12110557806113342	-0.04813688947823712	-0.8882492453472486	0.6847568143660281	-0.03653332406687507	0.32638560001123534	-0.5966651855059237	-0.5964334659490075	0.1578591684219573	1.211617865552872	0.7327301369638225	-0.4613612941008518	0.1482421352223542	1.2223148448352754	0.4260930860067047	0.5989592547902379	-0.04263323448298695	0.9717672138351346	0.4767846811837132	0.5386494720364946	-0.17273143854078038	0.4937793788916497	0.8633269732162017	0.5904593264819099	1.3223326507302695	0.4524148254148795	0.1442463113176925	0.007755446522923179	0.0340049411468531	1.1464723471035039	0.594751642766876	0.28406627616587593	0.7083571246118063	0.8012077636991396	-0.11896829072646668	0.29777782212320497	0.10993910269490903	0.9413903482614883	0.8337768693958475	0.9984633494100589	0.6211542989179699	0.21731133616014736	0.43434651660571727	0.2183970255018844
-0.5944497706919327	1.4933685485270893	0.14519244745103527	0.15485325234405437	0.3942871580492079	0.2951313767255869	0.14003081594513495	-0.024564914896728567	-0.7523915909272951	0.7598434311370866	0.013487623986760667	0.4486108926346743	-0.48637100221374946	-0.5557151362291707	0.32564123806844786	1.2385995397798566	0.821707275497738	-0.2793226988790042	0.251644248230156	1.185514157813358	0.5103298235722521	0.7331970022173576	0.08104681526600468	1.0019875121532416	0.535132141950854	0.5973961624932671	-0.06172865814316138	0.5384455259165462	1.0149998836837961	0.7004124582719232	1.3711581058025704	0.5302846788099591	0.23283564555758182	0.07099704952867428	0.07008781382908827	1.1701644549838133	0.6602925475864035	0.41306465242404994	0.766579829568855	0.8362067942405238	0.015201098553184855	0.44039682578574657	0.17330386954877355	1.05916990670424	0.9286587361231838	1.1005150935631254	0.6264894775099035	0.3395171166213011	0.556760863148669	0.39687163388768676
-0.5453312931890139	1.6263338025415799	0.27601885578219026	0.21331962149685174	0.47024800407657147	0.4785979936828312	0.16153041686145977	0.007411012339510482	-0.5991854308403634	0.8160613996368349	0.083659216540627	0.5814893040788333	-0.3267278381324838	-0.519275926596878	0.48241368379302296	1.28497184611305	0.9059552197441754	-0.09993247735373566	0.34343109530527616	1.1574930477034928	0.6071891811338468	0.8474356112229368	0.22023246530638446	1.0054634580434976	0.5660926849656851	0.6373551067286861	0.053321110652606696	0.6004647227276791	1.1607247105709269	0.8005681283326641	1.4217796720070226	0.6350087775181794	0.2784055460679523	0.13880939968641157	0.10630489150227063	1.1828743665219714	0.7266234698364198	0.5401997721614038	0.8255407263206879	0.8713411807493034	0.16372556003103375	0.5674488138400775	0.21402581166184947	1.2044739626743897	1.016123438909967	1.1871816992236868	0.6370786757774833	0.4639247307172451	0.6726214125862329	0.5815465412413385
-0.4927687921212477	1.7655512003940466	0.39159622057046	0.3008563091416858	0.5572247778266433	0.6599488404626065	0.20949662916642459	0.0392812340982965	-0.4573163951676424	0.8375853736315454	0.17894333329339968	0.6971600548815732	-0.17452224083841295	-0.48167292065298584	0.634336336496632	1.3200520523470474	0.9661645567186856	0.10637815194372804	0.4078141329823862	1.1469964633501424	0.697387068756118	0.970418776341455	0.3476375661724556	0.9942206235211728	0.5856251917979685	0.6692228145338843	0.17295463311517448	0.6697688038220267	1.290433700095086	0.9220687610311558	1.47603998077006	0.7282893496033402	0.32033165144289094	0.19874921969526885	0.14019771747865342	1.200861881717445	0.7611147892521993	0.6702198782614072	0.9085728175236285	0.9264413878463426	0.3087634278604535	0.7174910192522527	0.22332419285628546	1.318992462074766	1.0864356071542416	1.2814433070865419	0.6418348603129965	0.5587545903270634	0.806231773692477	0.754378850240267
-0.43472806791528046	1.8759722110353205	0.5079969929954242	0.37653433959220006	0.6348301031700091	0.8175880239012201	0.2498455825944717	0.07009006774556661	-0.3240528842290007	0.8761896403002989	0.267184203037853	0.8264489100193279	-0.007647679938778945	-0.46475600554710833	0.7669330137232168	1.354130439764396	1.0588920254443908	0.3088544229171813	0.4676324416359735	1.1293594936438123	0.7732201156437097	1.0541772150404742	0.44369482171253294	0.9821480066079286	0.6074647113537004	0.7213262270877033	0.3005380095136101	0.7424703697468493	1.4133496632301692	1.0418301820766076	1.5203416847887403	0.8183973617274074	0.4043856976934114	0.2798568151920821	0.17344587875456396	1.2341491944938503	0.8537599432869646	0.7704067353489256	1.010314652096722	0.9786958580384958	0.4574195532891716	0.8788645361179228	0.25497640754460327	1.3914893675935012	1.1744380241488765	1.354620845941249	0.660218034954787	0.6471240279890975	0.9254306177499076	0.9088589847737479
-0.3737499483446312	1.969845230578855	0.6336892926635449	0.4614866613966867	0.7181193847504377	0.9402145262860817	0.3169099742766185	0.10862818850331486	-0.19942392264012535	0.9239846684975224	0.33331757408327467	0.9256092624892638	0.13036816268564444	-0.46401089511236615	0.8668364879400808	1.397298932179861	1.1069284732554032	0.4877583785078432	0.5013960053333297	1.0922047443577703	0.8277299406820653	1.1363002966197626	0.5254998976818974	0.9991231499366379	0.6056608314834602	0.7657258809549511	0.41492107150021845	0.7883781746712402	1.5293661529994584	1.120402727283593	1.5635543861483727	0.896052760906979	0.4754045872535045	0.3371961000357409	0.19354972670872	1.2572017826907285	0.8813352166403108	0.8648401409643396	1.0777809784840606	0.999378141136906	0.5752935430328179	1.0145059813035138	0.29057182120435376	1.4462403832129573	1.2275340100464482	1.4230125238997906	0.6889287950446156	0.6993789961848814	0.9955713405323221	1.005349354430909
-0.32759507111329994	2.0406837029907328	0.7405939367460587	0.5219116347999208	0.7847039937563867	1.0665192089556605	0.3660099742624584	0.11267536875581977	-0.09446932417642612	0.9126365663816307	0.365824000194254	0.9662654896111803	0.2155517286708093	-0.48527412061416875	0.8929426926087507	1.4157248705109386	1.1709472147432392	0.6122544798967643	0.4913628427799244	1.0663866018736994	0.8604629432713592	1.1710797037428056	0.5793182434337831	0.9736749964596129	0.5729842126588928	0.7886349734721725	0.49053831755701954	0.8290678862644428	1.5869788411737302	1.1963372832521615	1.5666594821127675	0.9184594070675656	0.5317805959628757	0.36983606795863677	0.18871381384525282	1.2619834814842528	0.855741095245379	0.9221173954199287	1.0949928994134626	1.0447876220059806	0.6777421896801172	1.1225507934028256	0.31250840779238087	1.4795604484827622	1.258965600247261	1.4461291456618603	0.6977587944563527	0.7038253791333855	1.05425559269497	1.0713643119095917
-0.2777952660308485	2.0818246117974066	0.8302610534191377	0.5710645906700565	0.8571764849609067	1.1177958055498742	0.38984499102833636	0.09603185229227312	-0.05912227097793099	0.9188349176098027	0.37390007130818476	0.9766756230819287	0.28822915168569285	-0.5031703093937009	0.8910678413913085	1.413966661125548	1.1852112765250644	0.7060097743886141	0.44946913112585135	1.0481076511390115	0.874683075553812	1.1717031731985614	0.6034972813557676	0.948988074236461	0.5513620730967406	0.7761528324750833	0.5193975807545066	0.8506965155801636	1.5878838637019768	1.2394689938945107	1.558622700238331	0.9232410178056936	0.5546297666046298	0.41343145691199856	0.15778229786474388	1.2413231884709115	0.8024196696513709	0.9486872103883248	1.1123108557419588	1.0369304527178789	0.7444179540091067	1.1874086938939228	0.3382230202783264	1.4881078166280497	1.26907188391504	1.4644914889234972	0.6867311566801132	0.6550040358922333	1.06823858028867	1.1259580946152268
-0.25655007450598744	2.12186252323121	0.9067021975878287	0.6182237855492898	0.868717046408579	1.1614829002858023	0.3780983964513207	0.08332650825075176	-0.009176383723111161	0.9106480590242365	0.3463727563996716	0.9463671023645623	0.34027350076908536	-0.5349222428860407	0.8556226039426393	1.4215545737682276	1.1834100630754132	0.8031110704647112	0.4031836342979678	1.0091078872854111	0.8985895035146394	1.1417856843185243	0.6165923171786589	0.9139951830306247	0.5212125486526021	0.763416524926281	0.5363798268423206	0.8730866938574662	1.5733990387273458	1.2376703175668722	1.5325376483301043	0.9191394241693193	0.5473054789700125	0.44086368324736824	0.13979432815317844	1.1983081403440445	0.7572827974888533	0.9301677323955575	1.1061300928887712	1.0344141363601491	0.7995646625648531	1.2480076871184154	0.34634793306988526	1.4890866514156502	1.262240170035485	1.483499015412239	0.6491047042445903	0.625032316090895	1.0512425684902706	1.1500537298019642
-0.26591046725248907	2.1594402496927385	0.991816746103303	0.6565238319791878	0.884235177911485	1.2036872371944596	0.34762526793224996	0.07333270791042433	0.04764340874121405	0.880350627073304	0.3430516282603353	0.9273552995100112	0.3850884580788725	-0.5607142957408664	0.8501733008712978	1.417885367875081	1.1499592464003745	0.8623417357260019	0.354630628217394	0.9953457594344826	0.9171935228898397	1.0973489099637432	0.5883722584483358	0.877873662320076	0.497660278411319	0.7504625772796227	0.5267353744657941	0.8561021899647404	1.5510809535767678	1.2435360741194612	1.5171517293909795	0.8905191352802317	0.5420267530080558	0.4571368705524591	0.13126475322369513	1.1652135991376262	0.7101050469642414	0.9136743565138451	1.0929527319806256	1.009766303935829	0.8611278900186374	1.310951928896967	0.39149318543897393	1.4993409679405434	1.2417411875810491	1.4689733692607383	0.6052834234669593	0.5844986097064225	1.0425689867084464	1.1738088814050112
-0.2824544984785754	2.1830042844767825	1.0594694569924463	0.6792254809114547	0.9119154848200444	1.2011549281708502	0.3091742956411364	0.0610811085906756	0.09253353652390632	0.855385551992702	0.31810951495618117	0.9110747408276625	0.4246936335503987	-0.5606726778632863	0.8193130614284698	1.3974773124313082	1.1466697718999401	0.8860967382840734	0.2958292490468846	0.9582392559954203	0.921029371710054	1.0618822659344056	0.5654772578359822	0.8470888252262896	0.45559667814793575	0.722884396899991	0.5153727651041157	0.8438270610465419	1.5034610789827003	1.2412616308411366	1.4861585190778666	0.845681957707517	0.537069445335524	0.47312508285593025	0.10519225969308581	1.144113786944715	0.6641801934986332	0.8891833475587699	1.0543882947014704	0.9618627942377925	0.9155976523074228	1.36258901916327	0.4012168256659653	1.4870911030986689	1.224336805261598	1.4607681500551872	0.562437863291847	0.5178777026935066	1.021960240313851	1.1723622360662809
-0.27874423305957197	2.1953591735883005	1.108491430699662	0.6916533687926318	0.9380441942816791	1.2192178023972506	0.2841718767501845	0.04926056265801173	0.14564529742564733	0.8356541619245178	0.2867380771731425	0.8885413311272232	0.45907600194669085	-0.5423196952707998	0.7664528591950603	1.3929439847577179	1.14252730141737	0.9189694223603219	0.22125741607228627	0.9243765076069131	0.9229658025315901	1.0080628976172334	0.5707477481806092	0.7915718131979675	0.41485975047921253	0.6969591438018568	0.4915208936352869	0.8244821660344263	1.4879647207242086	1.2537205146071595	1.480740241583943	0.7957429702131258	0.5007042559955412	0.4894105234904428	0.07561610280794892	1.1153040758101795	0.6141932658736868	0.873995471531585	1.008280278947988	0.911492979222189	0.9690213377645909	1.4118830735433996	0.43401970501193626	1.4904635136168818	1.200567642522675	1.4105284540438503	0.5284544940539263	0.45612764595593436	1.0083399023750574	1.1343647053444887
-0.2703010120547488	2.23282524987712	1.1507559217616614	0.705701538573149	0.9859564846153257	1.224483596972202	0.2689836900035534	0.04592139787755144	0.16030984759296177	0.831743477769745	0.25442977616545764	0.8724182207089497	0.47822801039074453	-0.5109659395686544	0.7097947067873581	1.3612942866903448	1.1241995606098838	0.9696450663688114	0.17873500769945933	0.8859852639523135	0.9355046050254952	0.9733194502017888	0.5563376354150029	0.7407073175558812	0.4000089145889619	0.6702726284131417	0.46343897001962897	0.8138711288255681	1.436009156808775	1.2804455003195807	1.463294061795703	0.7426914893198109	0.4741233430879814	0.4828498866959139	0.07203593179990968	1.0883020800731955	0.5334662442095125	0.8561318993883722	0.9574609307899623	0.8321488332099658	1.0321570077317155	1.4473533357987785	0.4601429359595981	1.4469119793172258	1.1686674727978776	1.392838364634232	0.478346344375492	0.4065579305682885	1.016051035323685	1.0896389348172142
-0.2555245891491012	2.2715295797480346	1.23675745652932	0.7158457098915585	1.0422526902088853	1.234593724827373	0.23082373552759564	0.05398643849542519	0.18792874090251357	0.8234021767475284	0.2162857226783792	0.8538380049755198	0.5065576472091846	-0.4714458497176065	0.6489310904345157	1.311382090500652	1.1149612705463519	0.9966836476783485	0.14934867175355332	0.8606830407673949	0.9581991453055047	0.9325061137147113	0.562947453952915	0.6802316836718436	0.3994488389840888	0.6491332685653728	0.43457263925879397	0.7947767373364655	1.3985639294262042	1.293677511574705	1.4531654708266024	0.6780512150098736	0.44813971141116465	0.48204618741544303	0.09003721069737848	1.0712736034384063	0.4988853351882138	0.811028509974307	0.9000152393311909	0.7707515838385826	1.0845706997612041	1.5034779557459999	0.4790675792257447	1.4304774153833983	1.1437114979859107	1.380370649947509	0.45221952095562434	0.39302876535745457	0.989691124429983	1.0535034066148987
-0.26051575041762576	2.325866528800719	1.2958454619949376	0.720953326570928	1.1122179878599456	1.2462467391540222	0.20922637279874964	0.07543917655307306	0.21895715034048005	0.8433000437279465	0.1698692085212203	0.8252830665502671	0.513898382636511	-0.4134039531001193	0.6184719988226264	1.2754793459622755	1.0805179513103018	1.0192861184914954	0.125522414215773	0.8481449567438677	0.9872832762000966	0.9319207987917757	0.5439768320285088	0.6374678714141124	0.38427692078974557	0.6206697150337971	0.417934301727357	0.7828310502099157	1.3855101753105432	1.3013358431315494	1.491282168041329	0.6506783747114208	0.4295569256623121	0.4914480649696259	0.10923506606930382	1.0640745491572472	0.4405563936129857	0.7933595530390611	0.8342651798953049	0.7375757818700708	1.1383364809591032	1.4997050579905469	0.50359393169029	1.4135053340662078	1.115958311917179	1.375888205638916	0.4077507824547603	0.37311329627462736	0.9783610418096682	1.0301171577710675
-0.23718115431553138	2.3696014964534213	1.3482761356937574	0.7370516500789369	1.1765382723595057	1.2659760636965003	0.18771708038416718	0.08426422411701988	0.2559178626443229	0.8450209737363389	0.12353991800483097	0.8065271546411037	0.4987959656913599	-0.37199958024649094	0.599689907485406	1.2382156642783932	1.0721933668448298	1.0298393652785456	0.13599037133919334	0.8405057715858248	1.0213922170436647	0.9025111286558565	0.5203485434503687	0.5958931749584873	0.35824899168276636	0.6236700501329395	0.40340329909745554	0.7694042438926564	1.3149248597757848	1.3326206915884733	1.5128483348117732	0.6183386562106186	0.42221998376433145	0.5057126422677798	0.12367190299661919	1.053705366407654	0.40935952832743655	0.7607578237951824	0.7825031017136418	0.7223495945337113	1.1927204346280154	1.5101608107812177	0.5084098361546185	1.3914671213483285	1.115133085214517	1.3666514828298895	0.3648086477032836	0.3631038188152725	0.9767198179460485	0.9976957972007934
-0.1882003399235541	2.3888313778663877	1.3948107904012121	0.7647570542567635	1.242607738588561	1.2697884689771377	0.17714483193777358	0.11800034799297494	0.2868816512398168	0.878608515683165	0.08643230847883629	0.7944676260501644	0.5014505726558386	-0.3160066270120981	0.590319513089685	1.2128025016207329	1.064533664446378	1.0528450171190278	0.15717076772345	0.8292061273279112	1.0448323731705196	0.8898336001659459	0.49380019671674136	0.6017670665054394	0.3589051841586052	0.623591338222887	0.4063319495305411	0.7541595759439162	1.2685053805311628	1.3630201110406204	1.531340953863371	0.6195317786802061	0.410657150616212	0.525144805971834	0.1475372898648995	1.0503887315460299	0.4296278191579022	0.7448193642497014	0.7490457464432989	0.6994059426627465	1.2526068714290022	1.5286258233022392	0.5257684168095723	1.3793080452367528	1.116892178837347	1.3475260863285041	0.3386596075968341	0.3742797044248272	0.9760570245383166	0.969396856649426
-0.14511213559763675	2.438488058012596	1.4253117639713175	0.7958364645390432	1.2767602163433496	1.2907686925947475	0.18290506331481232	0.1547750539655604	0.32998599846979443	0.8843368935351406	0.04900208553223445	0.8033984181300882	0.4893540987481865	-0.26232603325486953	0.6041642036685904	1.1814284548431473	1.0570699385906075	1.0889667878110836	0.17679385432825118	0.8219525198662941	1.0755415775183983	0.8891178804915707	0.46664691016225923	0.6309044360768659	0.33573997915445564	0.6230328895718806	0.4255672701431781	0.7548869031127369	1.2466211832071994	1.38792781913188	1.5584590771342992	0.6229692027086884	0.4178061767032487	0.5294415550631407	0.1699739154610068	1.0560393481912693	0.43646377754267435	0.7389609205028342	0.7238464048772424	0.7021625294525599	1.3064819593690664	1.5391987876890532	0.5457555913396689	1.386428647441638	1.0946258724405733	1.3440525867692907	0.31252870356106355	0.39283699499491653	0.98263701374756	0.9385177828739751
-0.0726705921516618	2.504122941208484	1.4580703734122173	0.8227009459826208	1.3146533744035855	1.3190397116358157	0.19466290191165136	0.20258927311165892	0.37530582199687673	0.8915955796390183	0.02144308449157122	0.8242568616236057	0.504859901994604	-0.20094036581293911	0.6175314838607153	1.1742472028746396	1.0574353745790812	1.1285122150506772	0.19772056176310393	0.82626779961509	1.124524328552297	0.9145229767613771	0.4614755400405537	0.6447813368390476	0.31069555943525423	0.6434706271876055	0.4638974839659823	0.7497440520965665	1.218364262416017	1.4017339618202562	1.578903944397711	0.6285067617062143	0.43596694276893827	0.5426015457694688	0.19339203302119698	1.0474913748491272	0.45637710349672583	0.7507398744682987	0.7180370556350881	0.7039319417974312	1.3618895600217118	1.5402716326047738	0.5635788753432414	1.3883472357753193	1.1021039407454853	1.3210972608139973	0.3006654463282986	0.40530674588587	1.005982169094104	0.9439917532981253
0.004467220010465667	2.5511834890054566	1.4707956421645876	0.843031857138944	1.3648861583999323	1.332695612139497	0.2154341820293031	0.25454099072911773	0.42850387362868947	0.932075478957692	0.0033609493759972978	0.8165977809133725	0.47999119582034383	-0.1468770575634279	0.5943187861135546	1.1520520010904831	1.045708111395561	1.1691896287998178	0.20681323436383922	0.8085962018411695	1.1633174992509916	0.952805667845022	0.48201159248709635	0.6500382681525785	0.26586971616550026	0.6637899713880928	0.5382586438622712	0.7362008916839188	1.2139876908225853	1.4352889423665967	1.5652991645420038	0.6735759511495082	0.44297993552482107	0.5649936543619495	0.2091589819215339	1.0252667405453424	0.47127137541430136	0.7381929794119358	0.7272708267824015	0.7087232168842814	1.38994394225884	1.5648376283087293	0.5565590197188881	1.367440575311902	1.096752587001425	1.3004666247731502	0.2954476987940099	0.4277403703085021	1.0115761809700774	0.9232976748126571
0.11279690756111291	2.572529407025008	1.481888487553184	0.8652333624013367	1.3819685707076403	1.3729222255144582	0.25640546137459375	0.28697886845500836	0.48831820688590055	0.9303452249411904	-0.012872247862211797	0.8523292328245426	0.45117151548610324	-0.08981212808662144	0.5930302098765693	1.1393116814156088	1.034621476165316	1.2261424110382966	0.2450602228880435	0.7975280598328756	1.212104891409164	0.9898958921046932	0.5051091623689226	0.6641665230839319	0.27164114460402766	0.6866954339982146	0.6013331822511789	0.743449067390765	1.226463480586522	1.452513733974607	1.543284371025541	0.7103879122258753	0.44500588308926875	0.5970224959891955	0.23961665055301212	1.0244884253315205	0.5031374479047138	0.7446221191064909	0.7607067432015621	0.7166820390474962	1.4043186705321606	1.5621896030652442	0.5348393768692082	1.3575415974599034	1.092462944473888	1.276408734823984	0.2856669158769376	0.4538766828590598	1.03672903541661	0.9145604179066172
0.21336015950260573	2.591669436632318	1.4881783901201315	0.91432286579642	1.3889794175679109	1.3926660775112343	0.29818094689083724	0.32513525687612466	0.5454378323924207	0.9277319580836727	-0.023713283595008273	0.8797424582428606	0.44684653249180906	-0.06308883761443199	0.5872869033599393	1.1428877746180215	1.041250744881398	1.276560455552627	0.2876597500679852	0.7750797341285646	1.2621593231645631	1.038798250135517	0.5168772169841137	0.6896321503802036	0.2549594122095352	0.7031059015518852	0.6499390788632559	0.7558273179778175	1.1866015432927237	1.4727118212549282	1.5296362791717077	0.7539058144372106	0.44932035418295024	0.6070089594678716	0.275818362166106	1.0181814214904754	0.5334981435387497	0.7559487242101931	0.7922838532803247	0.75224260659418	1.405161198027483	1.547322866942156	0.5028839340011549	1.3099947577771984	1.0817563961699963	1.2503944282534651	0.25834084478343466	0.49306565804280095	1.0535448100257674	0.9176772363300326
0.3218897031432491	2.6144838202567415	1.491672524984052	0.93688719997656	1.3822776434315736	1.421047192203695	0.33714788325812234	0.36682944793499767	0.6076063686570354	0.9069853732650899	-0.017298017047993268	0.8951513790134153	0.43387120580943	-0.05157357202426664	0.5878690767559516	1.1317263838162692	1.0681053621268821	1.3081742289474634	0.31101103643110845	0.7464855100461111	1.2880879716255886	1.10039929577059	0.5186243400399372	0.6994434758641974	0.200863382487956	0.7195845702657429	0.7326999223155608	0.7421532021715367	1.170816266637265	1.4584446848709613	1.536018114944921	0.791827499121578	0.4547781379714967	0.6466663495857726	0.298731133970627	1.0092305555670609	0.5612322348291532	0.7725951623230369	0.8199260650244102	0.7923574403852061	1.3812924854276754	1.5478180261340273	0.5005807557335328	1.267691418206694	1.0748122012571661	1.2311190153723508	0.2681057586386631	0.5123666434334686	1.0573657496509161	0.9171099458647506
0.4308039348172592	2.605053102335229	1.4532205024320857	0.9430662606705728	1.3360067262854696	1.4407690759562644	0.38369709972099225	0.39307668616419367	0.661544071547063	0.8915725222343127	-0.010433382634359703	0.913054501182694	0.40449881082126077	-0.0530260399631642	0.6134278574009533	1.1264901453537206	1.054926436551843	1.3575645996812857	0.3388193059914625	0.7184363862186449	1.3240361988057103	1.133821646319272	0.5273341791419782	0.7028899402850569	0.15501979144233377	0.7535700571913225	0.8003505462960018	0.7381036233614474	1.1589896184725172	1.462202418709022	1.5276236080489278	0.859845341817711	0.4421302017399828	0.6798452172347833	0.3126618185249459	0.9954714847592487	0.5713972615099244	0.8066265243649029	0.8199892227211381	0.8333588829425871	1.3549631749749813	1.5161194655974062	0.5051137704935964	1.229687015203354	1.0708314700551604	1.2024190772218721	0.267190793872918	0.5180127604793208	1.0850299385298263	0.8993424959357246
0.525802312728385	2.5909995355960618	1.431411796637095	0.9661103447720812	1.2934003375287442	1.4428688066361552	0.4004708249917958	0.39999754324393527	0.7159849353172245	0.8311308322703216	0.007773944934795707	0.9384280602728395	0.3813955098705072	-0.06616921641297553	0.6256457109727119	1.134915454891299	1.073962915048591	1.404089687982375	0.3559843253263176	0.6958227017646055	1.3518340761733199	1.1584576448334265	0.5557158899202235	0.7148039486851336	0.11506208584428654	0.7732287345568765	0.8329241604820371	0.7419592786792226	1.1341224822023892	1.4886677048436059	1.4975356719682442	0.9158599620311012	0.4084850463099194	0.6940012164194502	0.3210405560141899	0.9730217896475049	0.5901567819383502	0.8341608943829499	0.8207610213637226	0.860476825872313	1.3221868110707276	1.5044186386068854	0.49518797814678156	1.177385491552378	1.0676178046312943	1.170177962949897	0.2714650123301423	0.5205279924904268	1.1034531980213658	0.8726656344796926
0.5650258173839381	2.5929645786357454	1.4142215164186225	0.9700780408127615	1.2336359669473287	1.446750567555884	0.4220201065982178	0.41375924157215105	0.7580315762644829	0.7827486951345579	0.036803891602193085	0.9543574667078231	0.3647363990487259	-0.0660300221621787	0.6493545658635124	1.1412562576520258	1.0835625996659801	1.4373483100928426	0.33825902811276315	0.6706181375118796	1.348572056271046	1.1875972481410468	0.5877922713442449	0.733057369098775	0.10150347634034391	0.7751612833989933	0.8757369648099935	0.7506292558026592	1.1244127193607583	1.5009847467779993	1.4727649520525241	0.9837607726952193	0.366987287749825	0.7149169690017485	0.32869253129137055	0.9557957221534797	0.613190133775524	0.8731770356840244	0.8429299523436564	0.8956057763984662	1.284387469615629	1.4786416557488977	0.5068462388131802	1.130972007873743	1.036483603308702	1.1417594465042484	0.2649278656539717	0.5305456552701339	1.1203191371684151	0.8673255620940725
0.5884634861198592	2.602267696359876	1.4035505484396533	0.9645879585436475	1.1688596423929547	1.4251945524567433	0.4366564801343455	0.4226512006284331	0.7855675687000214	0.7217454017309545	0.08783324213376553	0.9771658556296614	0.3539131933144205	-0.08206665397261498	0.66731611212105	1.145907905319366	1.0953474340216487	1.5003648085502277	0.318962025678761	0.6391287735312394	1.3503527591040445	1.1828578222648145	0.6112838291088731	0.7239553014575596	0.07969455831812491	0.7727375053930675	0.9064462204553452	0.7521550914692436	1.1392340290326781	1.5200753974074714	1.4618653005735804	1.0505750609383944	0.33040254694049126	0.7434208511061235	0.3594149720605955	0.9233031101743456	0.6078900941581006	0.9025292169418959	0.8403480193471434	0.900458478088994	1.2348619026848457	1.4393590265271192	0.5158826850962602	1.0801952538919044	1.0143895849336282	1.1373136603335592	0.2349770517314808	0.5669831934840309	1.1340295937018299	0.864909385651863
0.6016742531876165	2.636532071029384	1.408163327647691	0.9483590298740883	1.1332795966262599	1.4106330875705295	0.4471552896060781	0.4308820817414817	0.8258334180426571	0.6900231746059349	0.13497437201722745	0.9769557045154688	0.3499677281714037	-0.11039694608161876	0.6873101953317912	1.1617026384850782	1.0890790753277526	1.5542725913539006	0.3069180995672526	0.5970241559768554	1.3704749747564176	1.1947857151830985	0.6402568940885358	0.6955437674548643	0.05621055703275986	0.7870544525639929	0.9207989172386892	0.7470035709322401	1.1428785081953323	1.5574626965988352	1.4498956823261246	1.1185186256327175	0.2911199171821245	0.7707440738651795	0.39197892018846703	0.8919420673110341	0.6290922887551911	0.934874264506077	0.8086127253123561	0.8913782127099672	1.1953588027376576	1.4625992155542895	0.5146032100939634	1.0463905812272551	1.0144411616025448	1.1054650701228295	0.23371886182813953	0.5925325016321824	1.1514198188599523	0.8498373852168376
0.596227126538943	2.6744362413292153	1.4262772828534518	0.9150232808083579	1.0955180176188275	1.3855512752023487	0.4695234557691637	0.43417642387023536	0.8335628703484497	0.6619090458887958	0.18449594365295569	0.9699994685341935	0.3256204361541043	-0.12616455592001796	0.7134487211880062	1.158207225800143	1.1006978144291149	1.5831868893143581	0.29313221536638717	0.5670234098231823	1.3510039224868589	1.1748873877069037	0.6605620283899375	0.6744927437750777	0.08150176331254988	0.8000903849727903	0.9174332789018654	0.7629673528195382	1.1497997301645193	1.6373896612660737	1.4476493402998767	1.176939442666046	0.27748368298194537	0.7971117071144744	0.41889412717196584	0.8720669329022493	0.6289633340199738	0.9705119909942471	0.7948518799949895	0.8808987254029222	1.1483743022124884	1.4949191171541405	0.5390685471320984	0.995536326137233	0.9993873585345605	1.0823388608477698	0.23624068245602564	0.6085172629486986	1.1587505004017307	0.8397321822273671
0.5883831244053498	2.707302330502411	1.454409212385436	0.8801260756345144	1.0710371955863667	1.371959709232495	0.46515317813131485	0.4288392654597306	0.8256541499682202	0.6188377607744259	0.21573986582859211	1.0115850786041374	0.337360042309802	-0.14133716097970056	0.74980777526789	1.159123386943055	1.1444884378485674	1.6094933383017138	0.29029374268986885	0.5315595996578928	1.347002918674336	1.1460703828307408	0.666114531755907	0.6501064608523077	0.10897253654039443	0.8262893924232134	0.8751775648613387	0.7766788844525716	1.1800098796327665	1.6939057613922066	1.4592564210815393	1.2149705776677389	0.25406760134152045	0.823480616752251	0.4468151859628374	0.85826834392259	0.6308739002285856	0.9863941699255324	0.7581821736176746	0.8751653945269288	1.106134836507389	1.5034289182414917	0.5803784560814896	0.9576852418506239	0.9789119696627143	1.098644400587333	0.24266447869045388	0.6155151271841549	1.1687394585178539	0.8226375016266287
0.5590510986095749	2.783971440766913	1.4882355830220304	0.8604231121265261	1.0636512103754527	1.3545544372716964	0.45586505320405957	0.42104201612516323	0.8293440329314862	0.6142096267212389	0.2318182919311726	0.9973981676544147	0.34178841784381436	-0.16514038070642273	0.7579610815275357	1.1543305269353474	1.176215186224392	1.6590706946602416	0.26383954122802494	0.5184425654706101	1.3304040949855174	1.1334885727920632	0.678490097414808	0.6150848946610398	0.08498789624495924	0.8627729722829635	0.8382770313367051	0.7666642190189007	1.1628231255258856	1.7703940573660286	1.4717115614808243	1.2737248761366664	0.24616501387120465	0.8287248715596028	0.4809834959550755	0.8078450843611279	0.63110194649718	0.9912190491219783	0.7128743484988835	0.8609078992945818	1.084834593117638	1.5442723753506895	0.636380756446945	0.9203049362118593	0.9541946741164775	1.1150300242589322	0.24883981075658257	0.613889171762749	1.1722705092647385	0.8222303422849766
0.5457669578024831	2.852957424146548	1.524644936826066	0.8137498420739512	1.054551103860031	1.331661380247045	0.4198834605551621	0.41647852789953277	0.8289524711510348	0.6128987871890542	0.25260803927055014	1.0053732253612513	0.3280422010903516	-0.17258346233045616	0.7840586851560725	1.1401442597716316	1.1953551838113814	1.6651906043424471	0.2385768799395071	0.4963580290157018	1.294966597428592	1.115057718176479	0.6700094892005148	0.5901675420471482	0.09505938567024992	0.9173875956616417	0.8211952388501006	0.7422074094912707	1.1516860547801233	1.8501700684791036	1.4894459532072089	1.3314308457849664	0.26406067311943554	0.8376119390929437	0.5132235872259621	0.7713336670766923	0.6282703719954656	0.9931730910073806	0.6529266851642276	0.8335768658459035	1.072295417776822	1.5989396245846383	0.7027402713661559	0.9016758102542344	0.9446935932765147	1.1381923277005432	0.2739623492626121	0.6127806455207552	1.169312577264928	0.8438611605175484
0.5137201036513395	2.927002755352381	1.5701794297753557	0.787560862147037	1.0508937670208498	1.3215800393697223	0.3924132851127209	0.4091463950360758	0.8620802365179875	0.6082085942725894	0.2712732091350954	1.0234607474799158	0.2948434943593633	-0.17294423417284996	0.8120976781165996	1.1444808161512676	1.2087135788160466	1.705273184024506	0.21129406539870632	0.48316862605795025	1.2632201613525942	1.0949808581892575	0.6613975405419542	0.5748833267655937	0.1442456617127476	0.993727053224784	0.7852504431403019	0.7476646447102748	1.162631916396944	1.9383334480596037	1.5017011098126791	1.408530613587994	0.31277389264922373	0.8320605001243957	0.5313535215871648	0.7393606226715649	0.6113752655546265	1.000294429657842	0.6159747971510723	0.8172797899321566	1.0588215023289087	1.648468102157055	0.7600904579695802	0.8986503209107422	0.9213414333926606	1.1355958035942566	0.2921070345749766	0.6055015570646238	1.1512964052180574	0.8670479286101
0.46446885462010135	3.0120722119445356	1.628296006661963	0.7798026259691779	1.0850244242232097	1.2942536060204453	0.3560433974110593	0.4042465571431889	0.8911061117638255	0.6058353035316963	0.27069156778254577	1.053132812252185	0.2755795249926939	-0.15307796538113588	0.8026259318724611	1.157721873756214	1.25125433076671	1.7309058403029804	0.1887529074277689	0.4562482216021599	1.2397414491747543	1.0949410606600085	0.6684812668851372	0.5579839033202887	0.14904734885582427	1.0508506044678811	0.7638052386677467	0.7350276773699468	1.1819047506203777	1.9975463888692957	1.5215599283113286	1.445318461391325	0.37780984649119775	0.8450707279155696	0.5515653352706044	0.7079383748347822	0.5891265014748797	0.9968728839069559	0.5888546504047112	0.7912387151607068	1.0611202931460382	1.7512351631308358	0.8121951668540515	0.8983454872268885	0.8995535829032816	1.1405469080966646	0.3079729226065509	0.6052454734707455	1.1377737327512678	0.8907648236307096
0.43215995139990726	3.1035285900831515	1.6885140454248035	0.76269922661249	1.1074586613543014	1.2964882263306656	0.3421656894132948	0.4188726313790435	0.921855890367539	0.6255029434048993	0.2784396452797224	1.0868908485591855	0.2826504534814923	-0.16162682899826258	0.79626803715551	1.153071829410528	1.2938872263254364	1.7677425064735286	0.18502664622066597	0.4441933742072509	1.2187966386954814	1.0991250243020434	0.6739409956901004	0.5048941840040653	0.16535625170109877	1.136775345393876	0.7595928785259002	0.701403533997416	1.2053762133185815	2.0758801957962403	1.541704819884018	1.461751400440922	0.4389634723333433	0.855393732490515	0.5738388628430945	0.6873103710594136	0.5558005256399827	0.9814567295006956	0.5438782583366389	0.754739353414455	1.070417673224779	1.877594645938565	0.8634924998941061	0.9239845854134039	0.9074053077138536	1.152724741508272	0.32218434759045184	0.6305556533314626	1.1291973725074833	0.9091318088587862
0.41152096672145067	3.1803992023260195	1.71356670385196	0.764774278693727	1.1309857293869672	1.320451323984301	0.33742485310541503	0.4271331565411523	0.9512134731599391	0.6209821004961905	0.27184169504029165	1.1235541444854162	0.3022739927702378	-0.16229136120496776	0.7727300913682935	1.1694212004078133	1.339037660348556	1.8107200518721183	0.19379421698922447	0.4352064179690684	1.2255689848918583	1.1228126726740977	0.6768536053174705	0.4702116099061934	0.1746358420197594	1.2018299012057485	0.7529489070465514	0.6670772506955372	1.220736658750598	2.1452433353518403	1.5361469815072455	1.475153933829587	0.4973825118627023	0.8611681139804854	0.5942382150551742	0.666858271341658	0.5757518593054674	0.9729057580522472	0.4863369611901606	0.7088422649037981	1.0700427332655804	2.0162039365799758	0.9001029883750427	0.9416084215891681	0.9193008628426587	1.1569990803878425	0.3419182060960451	0.6491684871467994	1.1105259539302628	0.927844742896616
0.4105426501969938	3.268607623773773	1.740536311974227	0.7796940328071761	1.1594330343216868	1.3239452759187187	0.3284435185303615	0.4451914274214873	1.0021726918935325	0.6540539181647718	0.24000018679255475	1.1415325392902844	0.32121212617570716	-0.16278074733168948	0.7701815154113345	1.1674777087713397	1.3847334017308206	1.8132935870429414	0.20042628809537394	0.4324392851971422	1.2312601538437422	1.1587382599940148	0.6977004820580929	0.4394389596812152	0.2004276353545545	1.2731101357968786	0.7466578518023572	0.647634298839896	1.2037103085660943	2.211755193314322	1.5290224251735804	1.4804765255632424	0.5486057045305804	0.855386074159626	0.5952460834058662	0.6638765770828859	0.5788080865301132	0.943423657993381	0.44158828448735604	0.6804995950883593	1.0755750550069374	2.2047471612335237	0.9143349906645583	0.9611676810949609	0.9368188235713191	1.1570910077182772	0.37979720331577005	0.6703824988369418	1.0948160188245613	0.9495078059629563
0.4072722778152375	3.3046934912609096	1.7628749914851973	0.8064683275114177	1.1825566076393137	1.340374591962858	0.2988580559779185	0.45241350544870923	1.0422567814258563	0.6659729820429037	0.20792325901274422	1.1689656333229401	0.3299122938232834	-0.15085010523806486	0.76043572949669	1.165252006801946	1.450810031814831	1.826345745705001	0.21183642291282237	0.43497297032239296	1.2242449247409684	1.1799661258414285	0.7217225509322654	0.42676645311181477	0.21161958771998363	1.3384919768174381	0.749930641757943	0.6308002339481493	1.1852967992922254	2.25141311393982	1.528532090577515	1.4757644613809147	0.5704634136378275	0.8642042167149702	0.5999998826253952	0.6529642604348548	0.5890898511817133	0.9287796525744071	0.4327386743761033	0.6712627734096935	1.0819699561370266	2.363033049568336	0.9204476270194609	0.9787885110213779	0.9567735075622965	1.1785360183919384	0.40658236610127785	0.7146691746029326	1.0760544816527193	0.9889017019437046
0.41221976423892015	3.3465458243347377	1.757554441254142	0.8182232321016756	1.2151600936438292	1.3577316753327622	0.2697156266249523	0.4565882639113467	1.0900992602581792	0.6867026047560363	0.18077641074921888	1.1817787886601483	0.3506646420188125	-0.14721902063225759	0.7559855337790194	1.1646793551800199	1.5081783613864084	1.8739226319884499	0.23485195847507895	0.4153944943545456	1.241144752265736	1.1982217975240546	0.7471560130749485	0.4078777025522101	0.2134749031049572	1.3975565923450937	0.7602243399047693	0.5929117814232169	1.1622332791659153	2.2579462995224113	1.533690496082684	1.4752582536632874	0.5816662329932643	0.8678206507456767	0.6015618970800688	0.6716890304997432	0.5992711668816704	0.9246927332070916	0.38657329520999706	0.645588083867259	1.0951433106663713	2.5362699946132574	0.8992444581832318	1.0243024647702041	0.9777992304652399	1.214810655776025	0.43405488596551195	0.7548778068362716	1.0863541935433991	1.0094143349238993
0.41565435403728185	3.42517040762412	1.7483044236813303	0.8543251352731545	1.2204157579069839	1.3664506922147435	0.2763537619011991	0.46668646674723213	1.138896780378827	0.7061018704028001	0.15683413375816715	1.1837854586822736	0.3577433198221679	-0.1428778748645134	0.7595880823640181	1.1659171323581181	1.5551825309910767	1.9288517731111727	0.24009637699726202	0.4268828421268556	1.2350070924103846	1.2177477541096011	0.7848640513888621	0.3907453396549402	0.22580124236804858	1.436655942617858	0.768165879060228	0.5752736869178074	1.0788356190131472	2.2295736591731217	1.5091849953159806	1.476589899190739	0.5850436558849015	0.8725143566547068	0.589184757498485	0.6919560695103113	0.6085111130145424	0.9358152553359524	0.35722003137015246	0.6323460301895109	1.0997239286597849	2.7032564518883277	0.8804239725641894	1.0701814373148242	1.0099479558391768	1.22430229363632	0.44061288912296287	0.7895069739180554	1.104028092504295	1.0262231842015712
0.42408534608554926	3.513697829565328	1.7207698951265964	0.8777247614309956	1.2298077240177925	1.363073386215368	0.27028288507272713	0.4947411536192824	1.1889308367492246	0.7288478966045664	0.15947007780232142	1.1695627121955123	0.36058359733104817	-0.15603213270100574	0.7616322102427333	1.1567547492768635	1.585101040208025	1.9614683335557253	0.24328754581589457	0.4193405377421831	1.2369537292454171	1.2042968137210324	0.8214194912197665	0.367873275181604	0.25565316819764944	1.4643697125839457	0.7793889848839263	0.562360663782538	1.0347487763396017	2.1962814939057975	1.495526209141622	1.4670745622283128	0.5847038889135996	0.8870243409115556	0.5944402726957096	0.7290376087129831	0.6201435088402579	0.9346060111113117	0.3106553101436337	0.6343513641803653	1.0995238446908389	2.8539110280885174	0.844233196258862	1.1230210795990327	1.0518282109992985	1.238550465882457	0.44037213278470205	0.8564126131460827	1.1274065428981133	1.0457089012046317
0.4137116969387173	3.613751271002561	1.7180823756501504	0.9066015285813462	1.2455539833997877	1.372846731353503	0.2866399700106682	0.5106792266679819	1.236901133417422	0.7418471956105961	0.1590782160506548	1.1497055028021754	0.35795276385211394	-0.16496001985623593	0.7537475840938914	1.148976238557295	1.6120963918796858	2.004152120829798	0.269704225077461	0.4368689542928089	1.236531131260502	1.2124043255034391	0.8814727695448594	0.3390937156627631	0.2737002797105154	1.4782838998740346	0.7667357368298124	0.5650560634385331	0.9920863077409908	2.1622627446457185	1.471017500078761	1.451488152976776	0.561198594716464	0.9246365312193857	0.5785894355933141	0.7556930975529157	0.6149052317539125	0.9414333230016272	0.3023938198688843	0.6231195368778357	1.1092270472544201	2.986973698555285	0.7890234801192988	1.1794976823440488	1.096815137429683	1.2762203683922935	0.4432548612190962	0.9007098128953835	1.1687203693574175	1.0429669972891005
0.4200497904221644	3.704405894567626	1.6955777232899016	0.9280576447016822	1.2472413963136098	1.3752239053595838	0.29549799941815935	0.5184003538403706	1.2691767798785443	0.7616288789448483	0.13778732203528293	1.1274802667150652	0.36734512518251616	-0.1999539860120431	0.7636404711989913	1.1470451362245142	1.6204987546903922	2.0314937028525293	0.28176128735545036	0.45081667302284467	1.2490602848807781	1.2059926085836126	0.9553742006223327	0.30841233253985306	0.2801406296159009	1.4770250754873844	0.7502207352077813	0.5517351165335488	0.9460793376371859	2.1491668889127142	1.468362635008463	1.4181719324260915	0.5246087922017849	0.9552673019966431	0.5645901885661592	0.7655754838953992	0.6565162099719416	0.9305879960473578	0.2868923716068311	0.6183173898257327	1.1168432870288645	3.1069373751346783	0.7245782471640256	1.2247808162679608	1.141670378747941	1.3230858238024337	0.4387240173617668	0.9457039342061069	1.2330530596999822	1.0280802680175922
0.4331487498871268	3.7892616208291656	1.6803769397394999	0.9428692788259484	1.233667701226425	1.3761713988269155	0.3342578294086003	0.5241731188088949	1.2907521458043696	0.7863959381136926	0.1315501424601042	1.0924303502939101	0.35470033951794055	-0.24771255635774886	0.8032914534430903	1.151662423937148	1.6219689228881073	2.0618534236132304	0.29693659025972136	0.473355654229948	1.2632729228924513	1.1943424922004353	1.0062288271132922	0.28218332784626754	0.3293228531632984	1.471807597697667	0.7251216466775435	0.5546406379970984	0.9205517709033518	2.1408387373504096	1.480370752809809	1.410390128875044	0.47483514540216054	0.9693867113781757	0.5524026040565342	0.7912541028044239	0.6936307401856903	0.9151634258483201	0.2947911396967016	0.5972252336372977	1.1191773100231348	3.1543135846738286	0.6928779597155056	1.2301620026002853	1.183373956382626	1.3494283617000282	0.4255957691991563	0.9708293596931581	1.2813592900207622	1.0308828359424165
0.42336907863014367	3.8824916417113924	1.6510845422245826	0.970699505993475	1.2246420598267551	1.3592038016057146	0.3603397682947955	0.5236395967197992	1.2895504719514999	0.7946984794510359	0.11552529021851683	1.0598659314978272	0.3355910326999868	-0.26392236868093866	0.8235833374290837	1.1584972898369954	1.6052753202005412	2.0444271775748115	0.30677236022715293	0.4674572103572818	1.2777925794840272	1.1745625524385674	1.03621872046615	0.2903154193006029	0.3497571960205707	1.4566889204794014	0.6980011426433338	0.5989793965379114	0.902617017909136	2.090771339609278	1.4838148587348425	1.4029349661147623	0.4308717036257474	1.0097712174676623	0.5322750818838162	0.7842193862866785	0.7145010460168797	0.9182656974607297	0.34175497121226883	0.5925258266568326	1.126626523180024	3.191131182266509	0.6591734079570296	1.2401271179379325	1.1885409509697087	1.3619265308397783	0.39813866499499956	0.9852109675521078	1.3499200074331443	1.0633184061004528
0.43410260849847243	3.9831506524187006	1.6583820708969064	0.9654631389900061	1.203919523808413	1.3305793839873803	0.3886958689978667	0.5123445098141192	1.293391907219393	0.8204429548746314	0.11907882299660225	1.0253167521788131	0.31640091383701635	-0.3015085770477355	0.8350353005578104	1.1572742212059461	1.5855759693419975	2.0219952980141707	0.3165478313237865	0.47035196117605726	1.28931329515339	1.1474165498700306	1.0753301338866204	0.28629675450639364	0.3731380145460765	1.4415378252228863	0.6571672560528131	0.6341863206401814	0.9042061966502433	2.047708384996934	1.5175137321407468	1.374104498413187	0.3830873070268169	1.0277985029164942	0.5132010019407931	0.770751737899794	0.6938370677620369	0.9014377938161328	0.3881567571697972	0.6036554574859874	1.1420329887888656	3.199568025115444	0.6214424543729251	1.250299664480569	1.1949156077725898	1.3723148831503336	0.38735178355702155	0.9811329240194558	1.4136817986984531	1.1033954553390068
0.4324953742082932	4.074886687656578	1.6658200852682294	0.9604697462291863	1.1832918541301087	1.3192366708505259	0.4342263839923479	0.5017553320731768	1.2735977764819384	0.8336894430933258	0.13654115455727445	1.009242382892994	0.29425660809875437	-0.3406661360742867	0.8452481639089806	1.1586552213069137	1.5553384951286315	2.0124532322445985	0.3105126667864838	0.45820957091364506	1.3067121963436805	1.1093405902029436	1.10853688430048	0.28219909908825447	0.3793133936179879	1.4206537597092879	0.6206653700555853	0.6529142651723963	0.921066849264036	1.9947396066743355	1.5495416179646413	1.354878296056864	0.34519917709107373	1.060473622578169	0.48777965024779546	0.761904968624172	0.6976894207993644	0.9153843404087152	0.4421119718846291	0.6083380129203106	1.1467393117105955	3.1706119767212395	0.6111622794989809	1.2548667584895452	1.2007712057585036	1.3837572979184578	0.35700923050786837	0.9592430387345111	1.4511538206363173	1.1485584439512775
0.44049660578331695	4.202524101762878	1.6688593000728953	0.9519062645476446	1.146571203480504	1.3164504299429525	0.48106224298232547	0.5075140127649985	1.2533712337341736	0.8206756756119219	0.1331479119547364	1.01209602013056	0.27640064310777496	-0.370208160267138	0.8317372638997865	1.1642989992696755	1.5387094232499385	2.0014322292980062	0.30895345503224825	0.4510890286106327	1.312343598486097	1.09236146543105	1.1370923629136969	0.29165642291616534	0.41899407480739104	1.39749997492618	0.577099616168334	0.6818277103277467	0.9105937231991259	1.9686105808861334	1.601476446729547	1.3575529881864894	0.33113333064971423	1.0614228301455224	0.47500444501509803	0.7495690339317884	0.6629666615693264	0.908695363112171	0.47916583929800566	0.610792902674363	1.1448784873028826	3.1098036770750626	0.6076455721949807	1.2476764112997942	1.2109246765914623	1.373169299749166	0.3216280236223798	0.9258755803184574	1.5023629351454149	1.1856547588953714
0.4467124097012068	4.324071796449119	1.698260219270804	0.9389145004032315	1.1088508022454984	1.315992319169929	0.5399595949689193	0.5067075202538082	1.2553104066426226	0.8009072713999172	0.148577164086027	1.0298475165602068	0.25117783286274464	-0.4041439292079517	0.8369167576081156	1.1767825302624613	1.5004451863673416	1.9692061574636022	0.2918284712214879	0.44070761176297557	1.3033273000818766	1.065180207134034	1.1368060702599005	0.3033652259517489	0.42838858973068794	1.3703185913347145	0.5407316905221466	0.7037145088480583	0.9330230897667076	1.9624863388261478	1.6329936787483788	1.3556381776870412	0.3249751333840154	1.0793199239692488	0.46412680704530745	0.7365391215874516	0.6428259680558125	0.9058981639879263	0.5301717634041634	0.6174182782993378	1.1346302734064988	2.988357513011795	0.6405328870300246	1.2459478179248855	1.2222051525090416	1.3517372604166094	0.28788586412448747	0.8804979182826562	1.5059983103737573	1.218758179678239
0.436412134293709	4.471611651342087	1.7291755805832874	0.9222943051294917	1.0774203974225653	1.3176410279012465	0.5637562221106311	0.5047720127469345	1.2454064629876116	0.8016284563225108	0.1484524526269393	1.059817310417422	0.24284801522048793	-0.44340202298697007	0.8529831085553269	1.1903493751110692	1.4428481358230174	1.9174599597206115	0.28638250502996354	0.41169201467827293	1.3067369960689972	1.044595289958154	1.1310634921835747	0.3142191111794962	0.4324218614566889	1.3312763150729519	0.5178891410085689	0.7335693270786867	0.9527215779613369	1.999150584739811	1.678941292167438	1.3461336717456005	0.3344095194344457	1.0786000408657248	0.4528031096934179	0.7244272838451775	0.6383539535803096	0.8885758325176825	0.5816087822476208	0.6165615674374278	1.133395842311132	2.8895786363986287	0.6707287436112007	1.23703669360853	1.2139748330011044	1.3184657704838638	0.27162370294858157	0.8454109579268845	1.5069691939522634	1.2621143645542632
0.42490293918098904	4.600498484047753	1.7794292728604488	0.8971087828002153	1.0364765509816487	1.3102831433458815	0.5873134316084925	0.49644541071629494	1.2387098817509268	0.7847669634248133	0.14061431015038256	1.1316305861488005	0.2594253876082977	-0.457971288661176	0.8493923264272716	1.2122735983878004	1.422528143942615	1.8593325016508278	0.2762282587908561	0.388416622869732	1.3009951180213615	1.0284715282025667	1.1109620093575536	0.33480658579791933	0.44156023790762733	1.296255701922402	0.47289324489090295	0.7443157456997088	1.0015963661047893	2.026084365790917	1.7377600550542003	1.3426660348691062	0.3264841542900766	1.0734736392614919	0.4144662013527406	0.698442158139874	0.6324254293059864	0.8810400160729561	0.631231726623959	0.5969653936677594	1.1319461034665728	2.7728089758141437	0.7156095957991788	1.2512448292754754	1.1970906068745555	1.2819198628792903	0.2591936935071041	0.7708333348658163	1.4911109849027027	1.3184149373592011
0.41449435015828345	4.711098081798612	1.81507699992058	0.8644671593333111	0.9963216439132058	1.3038432928569061	0.5976298668423817	0.499960033913478	1.2229566346782188	0.774150615265754	0.1228536281181817	1.1777869979589413	0.28763875772984515	-0.4797409485769015	0.8584110026431002	1.236208189819212	1.3965308999824289	1.8064990852263527	0.23292899299897357	0.35388115617938876	1.3104115312037223	1.008391290251023	1.0780816424072575	0.3531554401474491	0.43937812516136854	1.2665205987826837	0.46523440826936363	0.7491748752393593	1.0405759861571668	2.007460773014997	1.7944859394142454	1.303825423562199	0.31585204221232016	1.04599639895901	0.3994417437023529	0.6798684727929633	0.6438650717380086	0.8548006261684657	0.6697729867667	0.5991762078018893	1.133053524738174	2.6643697108127076	0.7662708892427165	1.2209370258520333	1.163721599461575	1.216649202384734	0.23824562506956531	0.6994871593466787	1.4544828814297408	1.3445900910627009
0.39326837556515254	4.7832559934181695	1.8531357516418836	0.8512154340420398	0.9729123412898331	1.2735800114044409	0.6150818558528968	0.5085692157179615	1.2192261501110464	0.7896948339814843	0.12975892392205507	1.2358321643183527	0.32273605192303434	-0.49684439200157027	0.832622392844083	1.2685286250685477	1.3965424626700256	1.7402209307245127	0.2029380119549616	0.3211458432005008	1.2961543170722336	1.0006761332826528	1.0191782078592264	0.35075861460737123	0.44349712274525854	1.232853324581003	0.482470948058032	0.7528493832007843	1.0759815453254973	1.9927810508971049	1.8008191160290714	1.2780772364115363	0.30772737241998105	1.031171572210076	0.3940083693844181	0.6764915968157184	0.6180659801849946	0.8389226551335686	0.6813059298462766	0.5867305255788998	1.1360573940632632	2.5489886488315134	0.8254681792092831	1.19999970164527	1.1343788643518775	1.1415558528460452	0.2044495107614034	0.6403032005395451	1.408493542465258	1.3974049426850081
0.38216797700015237	4.832195985789082	1.888509009489783	0.8289328742757217	0.952553998833381	1.2759740089690044	0.6101076708491046	0.517869235020712	1.1922038605151128	0.7893843878789186	0.13176953545397638	1.2763012302937249	0.3880959788211312	-0.49050744336477886	0.8300315489184731	1.2966499008875119	1.3759839435565862	1.6772630363057843	0.1699250072176728	0.2813260166720709	1.258834031895143	1.0211440423161897	0.965310474165002	0.3781759286190976	0.42931650719850145	1.2022324327905403	0.5154672302482115	0.7514128435987784	1.0775259512819089	1.9880257352002808	1.8052668839353625	1.2428530460062361	0.3195002663399299	1.0139888304731213	0.3937667874948364	0.6523831023442369	0.5884769768348634	0.836771368104956	0.678346788954627	0.595248166756101	1.1294480986107969	2.4618747181080076	0.8686399831403406	1.2115966091288315	1.10366056850842	1.0870130554161666	0.1759028821112178	0.5731806503221826	1.382044400844862	1.438672318159964
0.3837717173027443	4.865255070260818	1.9118360060451292	0.7946839821083508	0.9289737383508443	1.2735937610287809	0.5888607545790994	0.5202942903749763	1.1924172735855514	0.8048764983995609	0.14474438673111945	1.3019710598364032	0.43627541311472856	-0.4866018813350297	0.8357896819899983	1.3184627919092538	1.3803821146162956	1.6327410008390841	0.1614231538214445	0.25923572184187793	1.2249742114592639	1.0336640838643927	0.9369104396730898	0.3843406024401897	0.42362534933599794	1.1607848294091283	0.5612474873178305	0.7341449832619896	1.079113407992835	1.9919312015892978	1.799572692971898	1.2183099524536187	0.3318989135831886	0.9786694593407592	0.4158834279971308	0.6547055178336535	0.5931885756342172	0.8470886040624708	0.6536793626692703	0.6192518352392007	1.1106562992404185	2.3738966508721173	0.9111831432841422	1.217040926697457	1.0629978519475058	1.0364637391323812	0.17630096886261712	0.5116504279026427	1.3365953295141435	1.4772327671661887
0.37938676288062434	4.902493061196817	1.936004144391805	0.7932304425251078	0.9218076842911402	1.270020624135455	0.5573257483553034	0.5462997857807674	1.181989550620584	0.8315496667145995	0.13364055444972334	1.3346576315937493	0.4907741760185435	-0.473039467446128	0.8533069815991716	1.3218469152087633	1.378849838268061	1.6096099314363346	0.14509575581972756	0.2566413403284917	1.1918976064156024	1.0591999612873777	0.9017707219343268	0.3866441446682866	0.41660829820481543	1.1531665904206416	0.6097203474433568	0.7508456744200813	1.1054435045697228	1.9887131096732218	1.783447796484505	1.1868076428910983	0.35688855287282706	0.9605290007799079	0.4481323920586201	0.6555323150973272	0.580766841087146	0.8627235690809325	0.6167164655163189	0.6345285772139848	1.1072344284062923	2.3059952556042207	0.9632650484233899	1.2652683812324743	1.0315701025624642	0.9973901119265097	0.17219904307684103	0.4468419846820164	1.3033504467781696	1.5111805653757049
0.380875201592834	4.965096908037393	1.9443749489641065	0.774482578352637	0.920705267532014	1.2943711673024587	0.5253365590044234	0.5582461587039734	1.183117184321739	0.8312239227336118	0.12244713818344091	1.3489546302736712	0.5539483559218321	-0.44339500310400465	0.879350574206305	1.3332633370405236	1.3807677577778548	1.5902047998113666	0.15013713853405958	0.2635696774024078	1.1601491488586704	1.0945374421800615	0.8482124007473842	0.381809215050509	0.4191592919153223	1.1474710607147753	0.6596372077666472	0.7547560846062742	1.1314774757344435	1.9967518045434427	1.7708258246850321	1.165250490807998	0.3712922681459842	0.944799214597643	0.477748960471864	0.6492286847587571	0.5518382217231532	0.8896467421485521	0.567935546505899	0.6802647606389021	1.1263333131724877	2.2305217520181206	0.9914948523757964	1.339158983948788	0.9945967638929739	0.9664179331973543	0.19566530492812992	0.3882588868553138	1.2960171016326094	1.5284009461758798
0.37990037905596424	5.009767610470897	1.9544342962324683	0.7562240695097637	0.9388479050206048	1.3014683412221315	0.4768131090726979	0.5684679529309247	1.2145160135719828	0.8667777208887817	0.13201398974861278	1.3446837785813526	0.6101747535597851	-0.4255775372977258	0.8965744788791511	1.3357364392577185	1.3854808193631147	1.5555559767544995	0.169024458735399	0.27966667079950247	1.1202580822820707	1.1261321953755368	0.8000114415247606	0.3578437375389438	0.40276902743765175	1.1445529806802885	0.7078975790594899	0.7761460739538059	1.1711774146334748	2.0002136396830044	1.7586407158790003	1.1232717336840428	0.39263178516850816	0.9364363172673411	0.5044185524791434	0.6604932914509389	0.5467173613167687	0.9139615454423595	0.5404706398553796	0.7273936428126856	1.1539209778037918	2.1876725413708358	1.0333323290525318	1.4305597866155249	0.9451084013797143	0.9567757149859784	0.2159613816247666	0.32485399220880645	1.2871117863217592	1.5553630924323718
0.36946383813256	5.035526900317401	1.9273693531030158	0.7887639276984466	0.9708006916253688	1.2735922563380186	0.4372931080684358	0.580056816237828	1.2325282519599559	0.9051695844844276	0.12040502399149619	1.3354769868376024	0.6335688507497405	-0.4083697984690022	0.8942921021887678	1.3424189467308314	1.401170890888119	1.5115875741944411	0.16656185076192415	0.32229849095596175	1.0904188000671544	1.1768449208706204	0.7719422177023987	0.3545241599286185	0.41841425627767126	1.1336783269200976	0.7618692806290938	0.8019885466848701	1.1804992104533072	2.003670643317755	1.7715353928518573	1.1114858726908625	0.4065483113021819	0.9176202237369881	0.5211050451328126	0.6549506268848916	0.5339983521695661	0.9368908988502586	0.5259802941693842	0.7819915651150515	1.2021629625772716	2.173137107412356	1.0699619233740616	1.51232255387364	0.8956781997909772	0.9760624072941401	0.22620146053177947	0.2881504310834601	1.3076197597066064	1.5707881464710316
0.3627379120269175	4.997730658517854	1.905555633940495	0.7902200697321946	1.0129452465348894	1.2617024660030929	0.4226260134237533	0.5858054367320045	1.2714496920566536	0.9337867054925282	0.1401988152053148	1.3369722351251028	0.6728084082510863	-0.4014501995460929	0.8826634093341955	1.349025403599265	1.4304237747224153	1.4824112491524342	0.18421933107909072	0.3863471872978376	1.0731280352876857	1.2208712072717895	0.7514663900146267	0.350928137536869	0.4514758621367572	1.1258495989790374	0.8361202696849581	0.823526374177131	1.218954057752872	1.9975606480027264	1.7882746780534036	1.1059409600001413	0.43843009513258374	0.9051252314294832	0.5283714573274556	0.6659077629229445	0.5092906249019691	0.9879479356669808	0.5010011353992596	0.8645228277410932	1.2301177377950767	2.1220250772553086	1.0822728642078165	1.5923374877610215	0.8893710316080614	1.0173750007688993	0.2261071529642499	0.26861616406275296	1.3150436673807513	1.5928878810997622
0.33729120042827226	4.959413382578999	1.8496155168827624	0.8086409241693289	1.0743521119613466	1.2331927315713114	0.41693155250576364	0.6170091145068368	1.2755493916407357	1.0006775191353567	0.14443875687899627	1.3179511882626718	0.6914173387741165	-0.3912352669912014	0.9054555220699274	1.3784017287432406	1.4359687441500517	1.4667517334714286	0.20382055019911824	0.4286431151986717	1.0465769526322706	1.2694910425857022	0.7286332227125524	0.3470516379438689	0.4585079802369023	1.1109476660249507	0.9254053055854925	0.8641710498910602	1.1943365520800342	2.0090986531459802	1.804254666497684	1.094440125874995	0.47580636011528527	0.8926149224602009	0.5535088797211787	0.6969883231519253	0.4998253473370339	1.0367121949390277	0.49237286694075993	0.9596829652046319	1.2466081365574264	2.101223607049939	1.097961224604474	1.6431455067360758	0.8935531312940279	1.0552648521061578	0.2427587862579827	0.2601841147684297	1.3223046512902359	1.5884025700703095
0.3288427384420682	4.962396037192805	1.805015738457342	0.8380408406520223	1.1234003695555512	1.2071899072630408	0.4058046304454977	0.6358868518273245	1.289881801630424	1.0917951253073703	0.17730117842022755	1.3481628870014053	0.7019049477130526	-0.38807481539619454	0.9182765718521179	1.4024361205172067	1.434691259882073	1.4785537136383184	0.23682859099123763	0.4938279234210346	1.015044754091746	1.32828053754923	0.7075602141283731	0.37628341094389517	0.4772372617583008	1.1095212723419998	1.0006716217157927	0.9176573392660299	1.169770324639241	2.040058688206382	1.81432123040774	1.1289580197013085	0.4974286999239772	0.9062135653413117	0.5708237272729584	0.7454526862120733	0.5037211377588562	1.1028245590466974	0.4978270265673704	1.0415967002043218	1.2503209990768245	2.07141119638187	1.0948882658561836	1.7200964712883149	0.9078513910311834	1.1283566673153052	0.28128478779917365	0.25512090946480737	1.3541924278993267	1.6069608382105716
0.3270468288221722	5.002802766363792	1.7643450728931456	0.8602257375484615	1.181690191932109	1.1877700167701506	0.3959611732588576	0.6484506228059898	1.3010184919061167	1.1577493640193417	0.21323117953912202	1.3735244829047297	0.7480534054746999	-0.36284686027964946	0.9417229779979251	1.4252200071398342	1.4418321555001428	1.4963762287482016	0.298472481922072	0.5748830084676289	0.9958794434177933	1.398773202806182	0.7177324085589478	0.43070208142086736	0.5023455862079285	1.1100198709021092	1.0586769156484412	0.9575448920369075	1.1504016881367598	2.0697129781203847	1.8511685117761651	1.1551742209692815	0.5042986995038561	0.9177704121149685	0.5833694498759867	0.8086215200521412	0.5102014525580822	1.1645649188067329	0.5205898716679115	1.1200216215544314	1.2596727497993006	2.0882836860430447	1.0916353424158547	1.8137279109710207	0.9527801565370453	1.2025042368960794	0.3371869586577153	0.2855527612030914	1.3801607890370882	1.5904706116123404
0.3275464690471627	5.073881392980492	1.722280893715999	0.8823137286515325	1.232579749534973	1.1650823058156603	0.39720366097237425	0.6798205174019082	1.337003363772506	1.2216059611115588	0.26498226974744343	1.427954882027157	0.8032035753716956	-0.35826438096396307	0.9432241227981839	1.4201964231443132	1.4808339872366183	1.5294589772484295	0.39282135172940236	0.6724013662689515	1.001971496691097	1.4712906596190067	0.7046631981043106	0.4811417392319224	0.5496402822298126	1.1218725449148226	1.1049306532691499	0.9977849749022836	1.1442131070968522	2.095453749137352	1.8796934729121393	1.1716111503950304	0.47888893867055976	0.9398761842247827	0.5789879045530916	0.8814424264014514	0.5147216553820075	1.2056629168460096	0.5178433810028596	1.181122066274417	1.2671319671546375	2.1455451388691884	1.0791672406352857	1.904472148780226	0.9891318317397022	1.2819458055614992	0.39888768471403363	0.33050303258335634	1.4049287527371355	1.583546716713822
0.32894406408210153	5.146932505981724	1.702365367164417	0.8915646168778683	1.2728060544173143	1.125163817991295	0.4478511015440903	0.7281232224856462	1.3559407754763597	1.2877074866260503	0.3368628803678956	1.4578202306005403	0.8495894982034293	-0.36452210520728945	0.9638789648267189	1.4332926459308233	1.5040445959557853	1.589462809957815	0.490104461778588	0.7838853793611626	0.9984165153901173	1.542575528475304	0.699463198717225	0.5299180686693006	0.5992069732610746	1.1381135254854229	1.1601731304446559	1.008944473376463	1.1357434611008326	2.0915860675936533	1.916693148348043	1.1836050810018748	0.46184048235449515	0.9591330572440547	0.5485336640452549	0.9321823132666168	0.5201017826770918	1.2565327022734438	0.5258006713621761	1.228758669225501	1.2704668449587877	2.2080434383658827	1.0725627829644715	1.9750546747143667	1.0555252705222649	1.3604235471857282	0.4507337233652633	0.3836941675611452	1.3992503934080682	1.5620612734945112
0.32424814476470765	5.209307735801989	1.6623221321425727	0.8866037784070085	1.3216969520925006	1.121493010994555	0.5091564144788453	0.7688819269435282	1.3960437583905931	1.341480992929981	0.41536204961044143	1.4947596462426482	0.8819022298262992	-0.35302855111229536	0.9980385866685435	1.448249836445123	1.5465859260408288	1.6136355922827565	0.5879824771429363	0.8643555613290115	1.015973570346066	1.5942612780128975	0.6860595866370713	0.5516632958245142	0.652672372398985	1.159608511212782	1.2118873691331102	0.9956153132412158	1.0988126742899902	2.0939109505433593	1.9564867150210685	1.2230385481942918	0.4238156863744294	0.9870617136061336	0.5131687372476935	1.0047052429616197	0.5437208604958044	1.3422643832924215	0.5444316124685216	1.2682097695378522	1.277120506856542	2.278983962876641	1.0668378102783764	1.9901544639378297	1.1092204236800147	1.4252334430854023	0.4944557091559286	0.45811919286421743	1.4084282841726006	1.5409130347232536
0.3097900241282671	5.218245066293624	1.644207164135291	0.87701218682395	1.3380281990010576	1.1332242237134111	0.5684718652276513	0.8008911657297686	1.4235167619337485	1.3945765029000439	0.5303508744214664	1.5438015090837056	0.9030140130512272	-0.3563259405671465	1.0024873781347643	1.4537219218082575	1.5943374031569575	1.6184991740428618	0.6817622698256031	0.9376320540645567	1.0255534325880444	1.6511964976532183	0.6833494478968188	0.5854825422789782	0.6588778854088214	1.1728994503027343	1.2530732480942954	1.0048077430674751	1.0381521202538555	2.0899449664594645	2.007280459785971	1.2586515152475894	0.4101686960503915	1.0046269464246886	0.48382036909583837	1.0766736170426632	0.5881803809438667	1.4104528182807599	0.5814982273069258	1.272803174857104	1.2712684857300212	2.353380435418586	1.0706534315400418	1.9877915519505631	1.160561156770527	1.4786494257532565	0.5261493994706521	0.5433630484097629	1.4030913100615816	1.5244659834109153
0.29406707998520737	5.194564596329469	1.6448340882768826	0.8594093535566157	1.3496707881404943	1.1375431323384204	0.6403240687565629	0.823202075906508	1.4256848459621452	1.413914116253651	0.6574340132278819	1.5782936636787885	0.9202413727677191	-0.36232543340139356	1.0247079020197893	1.4682646065183647	1.618659901939592	1.6442134947109863	0.7562979652793661	1.0030184054218825	1.0530717046293918	1.6950114767735527	0.6725628064664891	0.6139325186840174	0.6499476929048893	1.1767498913809429	1.2900615487454723	1.015455283521946	0.998308653328217	2.1045559325473517	2.0127340285376256	1.2875714813857277	0.37862921004396366	1.0271160605417577	0.44705797777841044	1.1264009712364722	0.6132654704892575	1.4789647353039632	0.6015122640287733	1.2819301896867172	1.2513127196185572	2.3992293060977863	1.0776646587202572	1.9600114029786397	1.2014921817474007	1.5068801397385678	0.5713508352269393	0.6238021793750965	1.4099141311489425	1.49965112447436
0.28044751636973025	5.200827639350972	1.6958269737442557	0.8162366595522424	1.3616776139824938	1.1857011915902875	0.6674027264878386	0.8572003275470959	1.428544592058706	1.4390074072876282	0.8238768025761128	1.6342979451817157	0.9503789329817242	-0.3801233438194117	1.0396307417558681	1.4815644597289013	1.640113037204474	1.6650539025817608	0.8556497550637718	1.0515494476098302	1.063070299390305	1.7311693204303578	0.6671480875890561	0.6070603792067363	0.6240880982097646	1.2073548024483245	1.2954425974670833	1.0533766802260434	0.9663663966138731	2.097996855054362	2.038863996592056	1.307436143926446	0.3554510285547669	1.0293531440868704	0.42274411167604864	1.1709042158836382	0.6554275605230567	1.5203799035335224	0.6195608795827189	1.2985403781997413	1.210367710199508	2.4639253230221696	1.044187528096582	1.9288432109918952	1.251196727319735	1.5064188111723333	0.6330352388196466	0.7300236662523253	1.4058454763720758	1.5077238098912051
0.2759822002331013	5.24719967774957	1.7415468600119914	0.8123843703621605	1.343952017380279	1.207585681476349	0.6722371845507318	0.8965621549320044	1.4163071569239385	1.4494085551711469	0.9811619278300459	1.6507474771249764	0.974270152855213	-0.36259118611364993	1.0567548965971585	1.5064639592832587	1.65921971773306	1.6792797408679614	0.9206424279101849	1.0805576521857216	1.0601649905066892	1.7668338109784962	0.657661962512863	0.6229584183951806	0.6070161832742147	1.2637192693451014	1.2838171486580197	1.0664521428042861	0.9294090777824711	2.0960524840797192	2.0596200685827424	1.3300325039703957	0.3149706727690741	1.0341289643215388	0.41220525298380145	1.2033785145636238	0.6879132944516438	1.556669327974859	0.620595159295191	1.2911093899495438	1.1768301572829596	2.5509160619660554	1.0194294402751667	1.9069541082416606	1.2677994765191134	1.495206496715974	0.694108003428712	0.8190945683285774	1.408616512173189	1.522792531190593
0.2884103140812932	5.293598299522623	1.8234572336750428	0.839100370175079	1.29658972748735	1.244270878673654	0.689922287026619	0.9173673888612408	1.4301058973289658	1.4303292493677822	1.1596186207951165	1.65673207183649	1.0027618605282367	-0.375321743871167	1.0797656044753041	1.5239718887932616	1.6930961899747845	1.690595301364572	0.9870273985482012	1.134436201800182	1.071611276234151	1.7998695072408328	0.657978360167368	0.6223548995611803	0.5997985855906378	1.2996828821350235	1.2645956860127314	1.0918784785353726	0.9176734421017125	2.0890796315593128	2.0618706883372	1.35277308760957	0.2765010794317925	1.0358916568143886	0.401469176354984	1.2271120683314805	0.7212894947623614	1.5612401554268496	0.6476816991937524	1.2765730288084662	1.1547548059961177	2.6189998528299916	0.9972851547103694	1.920594664031766	1.2856724383625497	1.5104715093104246	0.7229058166577991	0.9235012527505588	1.4190121138000171	1.5459350309520385
0.26894530923218507	5.27611707248128	1.9023089467442218	0.8577003205242739	1.2470077334861678	1.2641998895089028	0.7189309642944076	0.930673304346161	1.4279457539973137	1.3949099446086568	1.3195977367071228	1.6357445723888115	1.0394361580396334	-0.34833611034416123	1.0786812883138448	1.5205320350619131	1.7340969295886068	1.7006791316468077	1.0488219321519219	1.1678775771864398	1.0709921656502441	1.8144674226414108	0.6660991841084879	0.5960346232850599	0.5828861727058265	1.3237037352932668	1.2699873591759767	1.1048613141278747	0.9403840863545705	2.082473477865599	2.0546055016886324	1.3694939037958802	0.250021400631138	1.000066410380555	0.3948476547136649	1.2384778800979055	0.7333386179955684	1.5536880333836176	0.6383349395064206	1.2825770716192513	1.1238774999362513	2.7112758779305897	0.9832768756510244	1.9551653290302002	1.3051645783971808	1.4956007126912767	0.7232857673385201	1.0010583324198559	1.4272976972976097	1.5637882849302454
0.25616779662525835	5.214374526973034	1.9508865537840336	0.8768577157717454	1.1827222203690861	1.3133775239067618	0.733049501319264	0.9601179379328073	1.4151081117155084	1.3302781971864461	1.4704676499598082	1.588288597133293	1.0319506935603877	-0.35663260916868694	1.0926913587562486	1.4908780437586908	1.7607042154403554	1.7267803742574608	1.0854086638990574	1.1859437014832417	1.0759569721285691	1.781271968536982	0.6646790348103593	0.5496048933585902	0.5714217679775071	1.3569701216416734	1.2457853430654635	1.122126436721243	0.944883940639787	2.0543095213587295	2.0523495347739122	1.3690549624191088	0.21762332285551703	0.9783507876832301	0.3823233074698149	1.2306932821729113	0.7549392148535669	1.572613573377874	0.6259415452374759	1.2728656886573066	1.1015381248034306	2.7761387419739725	0.9774169294459011	1.9586585907721894	1.2956305762791864	1.5015805009403973	0.7240366006646217	1.0645202904425326	1.4293602144927349	1.6026651705254857
0.22718866357580564	5.178407221335965	1.9810336038625735	0.8852869110072034	1.1184806244571694	1.3502640066733835	0.7518740605320462	0.9526972380700853	1.4152828070438885	1.2932626981320674	1.6196751173138497	1.509787161649141	0.9901225245278453	-0.38196836963077	1.1030364206793593	1.499072132021526	1.7605929933977584	1.7137712615839213	1.1114756462864332	1.1996645869165907	1.0586736454128496	1.7583222492450692	0.6871092771764807	0.5008215743935134	0.5280216236570406	1.3876978559807305	1.2036247870674002	1.1335273129070327	0.9554580223185068	2.039187530723509	2.053164441997907	1.3790474343586225	0.216922909378364	0.9492329627192895	0.3879893908867289	1.206379004050469	0.7585682725862289	1.6063540645818866	0.6309292649937562	1.2749563675753948	1.0991462514442263	2.7875076687815357	0.9718928762447521	1.9519173772349805	1.3119984870286048	1.5124132626766156	0.7271532844107721	1.1228687619079945	1.4220459585076122	1.645728965807169
0.19367782862556435	5.162606063560153	1.9988364264410374	0.890425804409921	1.0722245477025942	1.4038037561253065	0.7732348754296328	0.942171663134253	1.414438902651931	1.2354665328410916	1.7299696342087987	1.4745680918889992	0.9505218113061022	-0.41198288208920547	1.0829949439821744	1.501527271891844	1.7870511756399257	1.6932807561055476	1.099501042975521	1.1892874499424555	1.0496028167222597	1.7368707564822319	0.6856202602296728	0.4879738367803281	0.5093152023644129	1.4154623076685875	1.1456448994082247	1.1632646819449044	0.9614364646532648	2.0610178799619097	2.0675782472013213	1.4006068666566667	0.1816972364542372	0.929188558006978	0.41871667135991897	1.1996980233636494	0.7490310518532252	1.60202992505567	0.6160732999808307	1.2705358265036604	1.0952794112617696	2.782548302624305	0.9449289883109959	1.927374958810495	1.3252152827824173	1.5072963505966124	0.7419822426012865	1.147569135402467	1.43021789491051	1.688556116800348
0.1639439942572444	5.128180593641451	2.0377453237591943	0.8879980019919842	1.0381378465320052	1.4190956957668792	0.7926771500410694	0.943862521538402	1.4086613612274346	1.2001545625939243	1.8337563451829955	1.4448792198296763	0.9151646598583032	-0.43543029403363087	1.063951773045124	1.4859416135846537	1.7912528360709075	1.700899281130954	1.1031968307844875	1.1916487728885778	1.0230160529561831	1.7008514377489192	0.6912227910232908	0.5231777579570733	0.45413216876480444	1.4092736585076677	1.0934664188135792	1.1709550032142269	0.971724497985319	2.077186077215853	2.07130200960808	1.4244658957260043	0.1537783250099702	0.9110574596283237	0.47457411467088473	1.166620349669604	0.703053259075265	1.5895745517457571	0.6053770515257975	1.2645861435191388	1.0903856183604406	2.745761203967355	0.9028419030716737	1.9382172977077918	1.3340398313588273	1.5077148173400665	0.7522912385768785	1.1696005097963575	1.4347815360568479	1.7171315977904757
0.14440910965638948	5.10966793167127	2.0437735184130768	0.879548431934932	1.031883398034526	1.4053490311266923	0.7798886064906976	0.9848269011481326	1.4216496029302577	1.1552582709411077	1.89995556784578	1.385803406617741	0.8490558088127838	-0.44386062191268694	1.0542605013419857	1.4795524196612653	1.8027076052500646	1.6927514749295551	1.1075844357939446	1.1890738453457477	0.9944901959302672	1.6742336466099588	0.6860372538424275	0.5465622085763358	0.4321764776828666	1.4149084614658285	1.0667459481035102	1.1779978481645055	0.9884987939744996	2.0831158202360043	2.046600268059745	1.418535626709702	0.07011637110975873	0.9018104505432207	0.5395495602517337	1.1256645838391217	0.6496531032218604	1.5691531045853941	0.579891472325029	1.2694383016114035	1.0844722671477864	2.6950325035711638	0.855555563921285	1.9336351724520775	1.3666571362567494	1.5113078788259808	0.7360939138536491	1.1874474314930166	1.4464099423007366	1.7575753636978202
0.1430185025966254	5.1241824541234795	2.0548322982225096	0.8662310349880867	1.0148514603142866	1.3983369823359606	0.7692326630180883	1.017630970068293	1.4158988955844152	1.1494893119701166	1.964210481836264	1.3349091406392979	0.7867203106447589	-0.4512139493188072	1.0300333021346313	1.45903007396266	1.8251017781040688	1.665726588393794	1.081572318063707	1.1988907079678615	0.962897308587751	1.6248394058784696	0.6694002564655889	0.5731183814122937	0.4360540400779026	1.4125410314894842	1.0316349400958758	1.1584535541732335	0.9968674397114823	2.045405305761248	2.078036223242588	1.4229962971944243	-0.012911098025422013	0.9075631334290073	0.599210607570452	1.0899146142561342	0.6032097159788529	1.5599246618184	0.5331095813303116	1.2754385392343506	1.076364081788825	2.673034996670453	0.7975952230537592	1.9542063354882948	1.4109741146791879	1.5395560759232152	0.7011683757439651	1.20637130748174	1.4488116250440914	1.7939699436154952
0.14158596768581305	5.103075254806529	2.0495009110151776	0.8632057373781112	0.9955951463509036	1.3571785619042163	0.7766306635084533	1.0335163947493182	1.4162784061253797	1.1317347200398404	1.975365091268398	1.2772589455256418	0.7383565913703903	-0.45995270077014483	0.9996625145347687	1.416232789092805	1.835785701443444	1.636733823745692	1.0481362284417977	1.2430142585865767	0.9451513191210923	1.5718972239303046	0.6507093159007058	0.5932298512725566	0.4307894333022267	1.3997098806321606	1.037697800811057	1.1038405921224475	0.9941294563695628	2.043059362405955	2.0719581061722807	1.4582079464175308	-0.09506618224434413	0.9415116633323176	0.6558887840121332	1.0551145265842574	0.5234932922133011	1.5587070018009819	0.4887653456579305	1.2462065426612436	1.0878210638367332	2.6397875686133654	0.7614136915100087	1.9728504926926576	1.4452204741517147	1.5541104846136866	0.6485166421528301	1.1794684981467658	1.4419941311642943	1.8163533234768674
0.13808848611087915	5.023856798931833	2.036581614811393	0.84754759708033	0.9815172230771079	1.3394836417486435	0.8037433355758464	1.059570443649742	1.4323438047252879	1.1292274834173326	1.9833495998736974	1.2107528708114994	0.6843208508207189	-0.4875669146746696	0.9722885048484814	1.3599097712852144	1.830897988215056	1.6139331015577014	1.0295998121371057	1.256961588237201	0.9087677684870533	1.5031016593036544	0.6273400139536609	0.5934919585612649	0.4552041576289366	1.3605000350740972	1.0487656974004467	1.0690032633819997	1.0101283285463105	2.0006026997050417	2.0708250429126713	1.4624804991693512	-0.1976879556703152	0.9614828884383606	0.7047250267960112	1.014702858510063	0.47167792218480187	1.5647763663543217	0.4438532701434079	1.2210857797484322	1.1157601803091421	2.6280831535127587	0.7163688988833928	1.9972876923899754	1.4893196234511765	1.5687951706865542	0.5959016341048198	1.1559070535127387	1.4359033571829949	1.840099184195608
0.1245667541478479	4.921664990853472	1.982154673866334	0.8183039080673453	0.9735646714070247	1.3303958825809656	0.8278436453450011	1.0641333021815207	1.4265438102962034	1.1117108163218958	1.9862092856969968	1.1622163670765224	0.6315511589882752	-0.46414407232062305	0.9087292757097492	1.2860459815954428	1.8172964133721063	1.571837322486816	1.0104462990697405	1.2564643447497819	0.8728068503510187	1.4359057169082747	0.6030968799272269	0.6080315203148994	0.5027045957097535	1.3462456866784387	1.0533004862492796	1.0049345918459769	1.003999125658186	1.9384762995518536	2.0786099735387475	1.478123343740759	-0.29477076820826403	1.0021460726796252	0.7493813785888653	0.9418257110552094	0.38214872177836134	1.6098481965454732	0.37286112187909937	1.1921288438962179	1.1305524751263496	2.643482125965273	0.677914388626507	1.9844738551704775	1.5099140776119044	1.5442917433690204	0.5516251379531508	1.1223326234249198	1.4191302002343487	1.8255955672710769
0.134636426374581	4.849507079233915	1.9371538766786145	0.7834967476809918	0.9784425873088166	1.3332030750497974	0.8736660841215416	1.0689566080523247	1.4380578205758279	1.088633787832243	1.989179550666923	1.116299038924717	0.5599022656634618	-0.45419584517639067	0.8584540312479547	1.2300624907264401	1.7794069727488946	1.5057967203473388	0.9818714793305852	1.2618141866527608	0.8378299546205682	1.3960243914350268	0.5734713948182397	0.6389451708198033	0.5423961874628878	1.324728327938767	1.0247313626948555	0.9445258269731351	1.0047914508779467	1.8624002362404508	2.0815022525246976	1.4720955955355888	-0.37210412506318036	1.051111738529738	0.7766212490466765	0.8689474551638282	0.2869129349839975	1.6303190864884005	0.3277931801221929	1.157943579953996	1.1386280380990699	2.644055625560689	0.6375326537394751	1.9485016767261605	1.5207473728362189	1.5308032405345178	0.5296677971823369	1.1134036082520653	1.3969357217215892	1.8356411992964663
0.13368256776323534	4.819085065508075	1.9335194384199692	0.7511406224979973	0.9861129989771513	1.3256182360172881	0.9036960853489189	1.074683096111683	1.4523959807252278	1.0881743093861034	1.994929666291507	1.0782329347897792	0.49509523687333584	-0.42213809549687104	0.8157980796234877	1.1953233547352964	1.7386152975389044	1.416726120786158	0.9475149697701075	1.2779753781526906	0.7881780440931008	1.3656270272401096	0.5336093682992221	0.6789539442428885	0.5878921991210702	1.2772952588756001	1.018402890938819	0.892535623119576	1.013791924157336	1.7957354921218809	2.060847241862972	1.4778725200968892	-0.4541193796719393	1.0789314764080684	0.8102499320468277	0.8068464312428096	0.19178981390566482	1.6259181528530946	0.2703046109610562	1.1411018185810906	1.1435353149200456	2.6473507066563533	0.5953075133939321	1.9153409426717822	1.4982517148691579	1.5121904939924316	0.4961527919696966	1.0817462971238978	1.389341343405402	1.8275652347439837
0.15435998630515282	4.75410998166615	1.9481437859846085	0.7628159725421663	1.0136197078173566	1.296315231859619	0.9111124338214225	1.0818206200407006	1.4738161471022666	1.0756904382958055	1.9857431673210821	1.033535575573949	0.4313055416810185	-0.3825820578279983	0.7643535032770201	1.1559626012056614	1.6952367738114411	1.3527454721284673	0.9016601343747352	1.2683199834861942	0.7380904403286184	1.3263637273066688	0.48223400400189	0.6837536887574484	0.6367574967696065	1.2184454242661458	1.0296929769380374	0.8621589909929227	0.9828635605459894	1.7269479953933455	2.023279698007197	1.4933654405357113	-0.5702045933318644	1.089985000657216	0.8298858209584437	0.7541918889516424	0.12977344561236076	1.6221589234170324	0.2274106845997766	1.104425787399483	1.1457697308949926	2.6585563744550025	0.5568369788836451	1.8943837772193237	1.4813839493816243	1.4889977360977924	0.4556499587245172	1.056181203000781	1.3704830286294842	1.8113892586443439
0.20930294111617836	4.676996929048256	1.9757031281766104	0.779944402740989	1.0205847694813197	1.2939402308965091	0.8912937903456111	1.1325228983706686	1.4825804857712377	1.0747926230498224	2.0023181384203714	0.9587054518425111	0.37363299741378675	-0.33069108294872274	0.7098186375724895	1.1236206025661604	1.6192966536395024	1.2990644186957576	0.8552988720679459	1.2359372931776096	0.6987769256461872	1.2880583499281768	0.45629097045015554	0.6716927210570359	0.6741469595754385	1.1484763395149522	1.072820357124815	0.8233788554358012	0.9668712575954862	1.676178418952993	1.9754038985975044	1.4841351304413184	-0.637404616022895	1.1021864236139929	0.8352703949280654	0.688060397045339	0.06065526856699641	1.6247199543564737	0.18057490676289675	1.0724774303079971	1.1393126732449854	2.666544703543185	0.5496451706939535	1.900009672248548	1.4404232952545224	1.485184725784456	0.3999323223851325	1.0579018742719772	1.3761174384961499	1.8155302604318628
0.26616758910024496	4.607571788322631	1.9745252400075137	0.8172848830839567	1.0071088742999397	1.2888382323562304	0.852624241836512	1.1454252881500588	1.4752870927199158	1.057070881985327	2.069970261978295	0.8711205480833637	0.352859503442078	-0.3107561195879911	0.6416308201224823	1.119738334945137	1.565783103871005	1.2899134564790276	0.7944863635749522	1.2084721775462433	0.6631996007739245	1.2508119501717707	0.44556389953593384	0.6313295427358853	0.715714129189048	1.0867121780579736	1.122364438126418	0.8084202816745458	0.9563661846817816	1.6198885385540496	1.9276387854052437	1.471654373943873	-0.7153176748058906	1.101775851985801	0.8110154118906099	0.6218581772500074	0.016725141242457428	1.6054309573116616	0.11945581301103911	1.0372511756928324	1.1312980053932482	2.6830990474433998	0.5554219140448813	1.890742608009429	1.4220581603045113	1.484838447374104	0.35689633346789307	1.038849956486315	1.3585651774412952	1.8378606276004283
0.3347336015143353	4.551305417952032	2.01086303938408	0.856359049709492	0.9850406944078143	1.287202608614844	0.8321700054409877	1.1405326786954797	1.4452575681689903	1.044135555432612	2.143170681821444	0.797612377504701	0.3611547124793348	-0.2886085392586282	0.5742076234381545	1.0898499543064695	1.4704263460583042	1.2959415552171458	0.7506212864118068	1.1987821548121567	0.6327177883789147	1.1943952338618797	0.42298760856343404	0.5978685230173888	0.7554135142019904	1.025429136815976	1.151723465819734	0.7884530063247441	0.9599259654711085	1.58010704290165	1.9057967051652582	1.4654573197790914	-0.7706535663381243	1.080629498551192	0.7683312394634553	0.5639197180326078	-0.050553937665970515	1.6029698639114467	0.060489237860785285	0.9941753621652426	1.1107741747960378	2.7301846200655824	0.5442369851712399	1.8940585010399054	1.3663619421303987	1.4589329872745918	0.34553136477702806	0.9956203563772471	1.344377935830919	1.859269557654865
0.3904522215697519	4.470864126852423	2.0059418367928137	0.9278412627714705	0.9749289089108931	1.2872811704789937	0.8301023289923293	1.16195046688131	1.4400364231508718	1.0373061531672167	2.2438294409708837	0.7244630425046285	0.4032613809345662	-0.2740006642281131	0.5162050757983214	1.085273242635171	1.3781855503029405	1.305990333765872	0.7108441487260336	1.1857795099717454	0.5908775211378058	1.1740996861675723	0.4076953996005977	0.5580895975244016	0.7880818202160957	0.9788621316253516	1.2038321946453894	0.7768723516543157	0.9664234149465194	1.5476783047095004	1.8546206384415918	1.4478905438484584	-0.8214594214002842	1.058494794969132	0.73703973016969	0.5195277025813245	-0.11397319773661034	1.5717230773046595	0.006406027410107623	0.9306868902775088	1.0994494221536937	2.733061686336225	0.554172022279632	1.8801666228043352	1.314403386388824	1.4537715214577516	0.3482907679308064	0.9586800056274241	1.3274196584194295	1.8583311783399417
0.45215953634988076	4.3977492137525	1.98504115820161	0.9836754188484447	0.9705028052779564	1.3239367550978955	0.82082201371901	1.1933800147232634	1.4192895730943473	1.0170341332567312	2.356534384914048	0.6353612510758991	0.4780516549411475	-0.2380573591852954	0.46035611158669837	1.1220237756505065	1.3110627172330953	1.326718883560763	0.69040000991455	1.1322398485243759	0.574807832409566	1.1671846241773862	0.39018240573255414	0.557607499331837	0.8237635200226536	0.9035097348380742	1.219588703521186	0.7822456294084124	0.9977189727933746	1.4630325889260785	1.7983717207769552	1.3909598472812088	-0.8925232968666329	1.0088577487777894	0.7219293677739251	0.47207090832460513	-0.14985356326341776	1.5541887730538462	-0.0687232281155218	0.8850012614910161	1.0661002091470444	2.7477280863128426	0.5603302661249827	1.8689972039780123	1.242652558294562	1.4492823094929304	0.3430498969064025	0.9566102889097767	1.3221492744029586	1.8263273610408395
0.5142546837522048	4.356614100121457	1.9664916983417549	1.0364544399838116	0.9702842977689567	1.3510086698156427	0.8039898571820118	1.2082333376459164	1.3913306536738506	0.9768004419614972	2.4811461740087752	0.5684637466514888	0.5317242644020468	-0.19420986649166858	0.39963089591636813	1.1737164519635443	1.2473095266310228	1.3443596831048206	0.6625387442305236	1.105885943691185	0.5825510411706465	1.1687866308540618	0.3681134233749347	0.5573964693609282	0.8275437705802193	0.8333623463105908	1.2252737036599852	0.7903091963641186	1.0438968703373277	1.4145377221162394	1.737730645672756	1.3577621979076258	-0.9202833188492582	0.9763081406501216	0.7314607614241442	0.42789570113037045	-0.2080954264569174	1.523334898772334	-0.1165302032938392	0.8116877946044477	1.0450104888898364	2.7284114956647394	0.5620078821925412	1.8393844454037507	1.1766821579347078	1.4490522091811653	0.3303333375482002	0.9558572394373668	1.3110549207173425	1.780827714503122
0.5711787295252557	4.356093065982147	1.981065912231098	1.0803366765038052	0.9806192499675669	1.368042055458442	0.7866425457619008	1.241822474582283	1.3649154604639238	0.9483015710599645	2.6266722979343142	0.4999351550445711	0.6021772532021145	-0.20223710266245454	0.3595544956954323	1.2220711369137665	1.2135210409358672	1.3813151562036843	0.647192002335708	1.0802370507509536	0.6188583375995018	1.1645616774600758	0.35891486992315674	0.5571455632384038	0.7975251729008563	0.7649200141832928	1.255358888842388	0.8256854042679146	1.1360650789375613	1.3684235483309126	1.6719103111383646	1.317103115182665	-0.9599194328004131	0.92867757715158	0.7399245970414381	0.3984005183894078	-0.2520474082155304	1.4638031586292048	-0.18424035315625212	0.7173060898529997	1.0511948233908674	2.7113727569029122	0.5881175541565558	1.8311569421890552	1.118366503405202	1.4563787610197332	0.3398348249768196	0.9642290681605271	1.2934218636811026	1.7454890162607122
0.6107341630016068	4.415464374489043	1.980936273636391	1.1476034922859903	0.9937088204217817	1.36337606747551	0.7595708038085084	1.2855329155491269	1.3474365630800569	0.8859009720433921	2.7660302873087836	0.4357384195793733	0.684346156687084	-0.26396619280744993	0.31509349585269286	1.270093321246769	1.213895837195253	1.4374527212127117	0.6341295635038728	1.0463824730300801	0.6831448826097186	1.1393406036029765	0.3244810652598306	0.5424128933797553	0.7952775967722102	0.7119007692193389	1.2845945806262982	0.869828322896019	1.1828435185622732	1.3521092228333793	1.5977831631362833	1.2924921852354554	-1.009384230790411	0.8846677023120166	0.7362641676093137	0.3684861297730628	-0.2918783359911709	1.430475041271264	-0.29023003534845154	0.6379836877712826	1.087373484697503	2.712317027873884	0.6151714244363309	1.810069906764778	1.0695118754940538	1.4365743430101003	0.33440216500498754	0.9690929024469973	1.2822311763253744	1.7015458661055802
0.6519597225447096	4.446141588609648	1.9504034980985214	1.203277100825416	1.0033453682643816	1.3417290026547657	0.7406827323498636	1.3005583796314792	1.3304171856022842	0.8414280825146399	2.8992682415816127	0.3634515385092406	0.7772907189352708	-0.2918681717715296	0.2703092841345006	1.295340321478424	1.204803049790021	1.5068765166705178	0.623945533593747	0.9889749731567099	0.7905722959722172	1.1138957268356737	0.30034020461080324	0.5186838948886692	0.758022697585731	0.6659488077256215	1.3043149300961496	0.9111969948576061	1.2141965539498234	1.3538083144137756	1.5444869473685627	1.248218391770096	-1.0687259559328979	0.8538837649169881	0.7439431645669649	0.33291509558062665	-0.3081298904323633	1.3864136322003973	-0.3682542426864322	0.5628845005919636	1.1164004490097685	2.696471933734007	0.6079654409455544	1.7821869440651639	1.0526018610330463	1.3987735991465153	0.3273150419854822	0.9705101321994196	1.261542521817321	1.6822842233710809
0.6802959618780905	4.475005816592449	1.9075113536778354	1.1998395002940645	1.0005422167515954	1.3135914972431018	0.7106033327090371	1.3318437313071905	1.2904595995836146	0.7901043997111898	3.0843583940806876	0.3392296867592246	0.8811533596359482	-0.30345248292486066	0.21935028623741504	1.3456756831240257	1.2285740634347089	1.5940232864644674	0.6015639408565082	0.9551554125828379	0.9140768923337352	1.0688287719467744	0.2959834895817989	0.5294017979589409	0.7213159243390858	0.6238908777001629	1.3319920624855435	0.9341306152039582	1.2776288750088658	1.3318267204920748	1.4809879755189015	1.1926330220199637	-1.1044261004618274	0.8364610621455251	0.7404436552916738	0.3028029233334745	-0.3401764316811667	1.3452877568475468	-0.4582213966471514	0.48413559467732437	1.1442469179052526	2.695956441918315	0.6044548968159387	1.7413741029212333	1.0152378565309126	1.3579121827536484	0.3233763408358159	0.967241266050164	1.2425732235504898	1.6499847373419994
0.6637309667264801	4.486851368249416	1.845273889961975	1.2078252379633858	1.017558321844825	1.2791028414775805	0.67767105707625	1.3254633304009213	1.272219326290508	0.7363888594646516	3.30893323585527	0.32585390748790444	0.9757622169520321	-0.2970302427100411	0.1798106026228393	1.3913981297524147	1.2720301893140715	1.6543813876593751	0.5914656356668601	0.9307593553464313	1.0074954428235907	1.0318086106412347	0.2869840128258823	0.5317383612249482	0.6971079811726165	0.6126586712417704	1.3298450014109409	0.9556921698058669	1.3278600489245673	1.2936771770859081	1.4045433147874795	1.1440040180110542	-1.1777276293186907	0.8180236305313289	0.7554515772868478	0.28834247244542244	-0.39733358193875085	1.3151860440454763	-0.5312830893647024	0.3970051102306206	1.1711495124254916	2.7117435282784674	0.5627382183571467	1.7140256513556351	0.9852185891576625	1.3039209493063821	0.31079398840063666	0.9455583524369839	1.2009664006751755	1.6139535949574768
0.6271209647862623	4.497755868450693	1.7961304813523724	1.1785961226732322	1.0380884073206897	1.2491065353593598	0.6525456126127551	1.3408155646067732	1.2717280983608614	0.6743159017562979	3.532052201511038	0.3169142615692653	1.0284309766872013	-0.24469192578880378	0.13380937298114443	1.4137730407444704	1.3130753076240982	1.6741056745420866	0.5934094120911998	0.8974031883512101	1.1095476890781613	1.002307400510792	0.2578414424267889	0.5300693874635144	0.6866104602111514	0.5973469834160594	1.3274050752930298	0.9617434953472074	1.3738540081336743	1.2857584831678752	1.3447585873993095	1.1092347304871357	-1.2270983011015135	0.7946142403191513	0.7695851260990291	0.30129083759636544	-0.45905389730836255	1.26042921432918	-0.6164273709518864	0.33925160001366805	1.193925592568795	2.726494248842107	0.5602094679070393	1.684526529006715	0.9454606590546539	1.2408565447422761	0.30337905590361236	0.9296495976665955	1.1946332387497225	1.5595161177172279
0.5629608707198162	4.493238289795879	1.747035788495938	1.1649607015428871	1.0688853690130915	1.2008154453765265	0.6058328262414279	1.3449134184474145	1.2742691213191233	0.632614004439918	3.7464284723947245	0.29450472157440943	1.0971250620908344	-0.2084254554194776	0.08433613162884217	1.449207585351056	1.3777474455759422	1.7226633944211067	0.5754524710700009	0.8673506946358568	1.2152634504381024	0.9887485355814205	0.23973820361838452	0.5352470145204619	0.6703890496959888	0.5973527638718938	1.3422534253752227	0.9630384479852958	1.4097274429020727	1.2653611644507003	1.245069286291066	1.0834569005421972	-1.227531583079069	0.782576620550824	0.7981075181075407	0.31851353158791623	-0.5323009334917249	1.2103342078242754	-0.7058244252996644	0.27963626574719636	1.2185594088672465	2.738462988052384	0.5897058041955339	1.6621480088626797	0.9261901889587699	1.2154203088079316	0.29791284420102454	0.9209550334552595	1.1925796002338704	1.4993057221872133
0.4778228751789412	4.447712666039915	1.7231551439890556	1.108463327515636	1.1265099622112142	1.1519889612223464	0.5653180823286237	1.3379648026741715	1.2910924457324442	0.5554548558197808	3.8770358330673096	0.29393863413864324	1.133014931701998	-0.18090149715307785	0.04911106910546823	1.4821590605670596	1.466643320990824	1.8104981190541616	0.5750353429195841	0.8351683802240022	1.326767007538573	0.9478114685191349	0.21971218005884516	0.5377354655999259	0.6562432440430411	0.5845491272537933	1.3557991265266114	0.9498315737228495	1.4420208917270254	1.2764644456572152	1.151554992797085	1.0558001734831834	-1.2094599726259048	0.7579253043462193	0.8186952154655881	0.33215732499687567	-0.6292018652723085	1.1877688374539805	-0.7584748831200736	0.217303701205126	1.2558746341105251	2.762890841518028	0.5668644636078097	1.6329122339566158	0.909798135938795	1.1665014337038324	0.2816103302678582	0.8951239164206939	1.198244641544028	1.4664345735119995
0.40931975454142344	4.394963276109658	1.699360587611471	1.0610431778266245	1.157645854028524	1.1043736590448907	0.5536704068983875	1.3386962163029383	1.2850468373385358	0.5123441453297253	3.9811637030230274	0.3141399727343984	1.1669172386406506	-0.1500985515536003	0.01903890727858478	1.469105407256562	1.5398938278827634	1.8809496436373174	0.5566374990632083	0.8182407022841541	1.4039731330244831	0.8993405702069797	0.19510258651643397	0.5149949476222561	0.6393942163380021	0.5904165182215875	1.376719575968885	0.944353805428188	1.4849332460385096	1.299090494184117	1.0635064595801575	1.0428251803965678	-1.1819054976393657	0.73733417990103	0.8169335632223623	0.3590162938675078	-0.7136805195385151	1.1464972636886788	-0.7947920188982598	0.16748400763130722	1.300492924220333	2.792197328663968	0.5307796939019009	1.568810580366176	0.8896108082497264	1.1376627586006722	0.26689834973322224	0.8645675308799075	1.2035456570039909	1.4532409712746381
0.3430667619101566	4.343309652874422	1.6712667900567582	0.9902081847419069	1.1904949183143785	1.0487171320789723	0.5285560653163919	1.3234065788824323	1.2672589647061658	0.47341985918728824	4.045453327956399	0.33820776769076255	1.172774278712892	-0.09835720046552768	-0.014497542875929647	1.4571130757160915	1.6333009073370708	1.9458069730466403	0.5226463639788246	0.8112034229751227	1.4799801751856376	0.8523783275339186	0.16486180340031867	0.49251223568547975	0.6107170984469344	0.6127725498744405	1.421370870631806	0.9368236421489883	1.4902090362806897	1.3121935971743384	1.0062816316960244	1.0189576005211893	-1.1037497452701808	0.7249242801589537	0.7992557378732148	0.3934097896716843	-0.7912036268707634	1.0978850146736658	-0.8297241759186113	0.13928077077023354	1.3171390405063401	2.8026411210876843	0.5128497869814702	1.484410731180287	0.8460082215605762	1.1075624795822734	0.2851491310590576	0.8112179514867283	1.1902227548208444	1.4384564417304972
0.27976618879019777	4.280441035624279	1.6413723833176692	0.8988075678556393	1.230320165929708	0.9900459065122312	0.47988761927966594	1.2875408564790425	1.2611064033416226	0.4382706655221592	4.092888310764932	0.3643371564823017	1.176330049701015	-0.04775110986480047	-0.053808977119371756	1.440245617476607	1.66952884481305	1.9887957718965148	0.5058665572395487	0.7920470981683467	1.527689950370982	0.8016198433960747	0.13005653647825063	0.48208260582812257	0.5929380750714661	0.622071842217046	1.4712724871910132	0.9312231316909566	1.4575325569204565	1.3556267813284297	0.9515048407232383	0.9905062185540983	-1.0030537102970851	0.722245566199268	0.7722534162183476	0.4233714796120154	-0.8442764480965466	1.0707451349420398	-0.8381637824867016	0.12484089832077325	1.3353545110531242	2.8023570623725407	0.43240187173591116	1.3863186187155128	0.8140904938208287	1.0783121053918865	0.28994113433416135	0.7490516127426685	1.2014507326295194	1.440157220081132
0.2261229973616652	4.170405537079345	1.608019310023931	0.7975083033487615	1.2928083091854972	0.9453394287511949	0.45453230753225415	1.255952953674162	1.2533989987910665	0.4277332353340634	4.142068758130083	0.3871129932906785	1.1627382634808616	0.06482449685828055	-0.06721138700194221	1.4088850746113515	1.693965538900807	2.016481106884716	0.48233132431161485	0.7719044570543667	1.5448010469111246	0.7595752298297171	0.10696116052294644	0.47536504244418215	0.5511578896897696	0.612983207766087	1.517353462152105	0.9299062771055013	1.4627145921861375	1.3977976419370528	0.9184320663124623	0.9383149487485076	-0.8930699078960165	0.7219060468632088	0.771135847911118	0.47269025446323765	-0.8545512559795359	1.0109667068731356	-0.7861268814100104	0.1080964410368789	1.327607346768565	2.8143754371056744	0.3606834766890661	1.310608633893991	0.7749619088161938	1.079098845428435	0.2890397716214254	0.6828920069981771	1.193675673190126	1.446409438696575
0.16744496981976595	4.100736360976228	1.6140032958914152	0.7130967660275893	1.3435533455336428	0.9105687161620422	0.44268421568173827	1.2370315849038893	1.2310850933045707	0.39023703487322703	4.172678851050538	0.44374412657467266	1.1174434605417196	0.1678488006767942	-0.10463351794010083	1.4127633982325825	1.7334837767834776	2.0424728896959885	0.4414577807229527	0.7539632272485365	1.5497038777422778	0.722377773653861	0.08533155376390307	0.48528703545007523	0.5242373725594397	0.6329979991081728	1.5680117237285665	0.9393346091565284	1.4945083716315766	1.4347382747028625	0.8648186569979739	0.9023622296685136	-0.7199140297393974	0.7088434871442967	0.7517842916074405	0.5393824754930301	-0.8895985739168409	0.9909544776365529	-0.7539319847601343	0.08200078899986132	1.3344067219915297	2.814727071894105	0.31018427473185023	1.288917342350833	0.7273615815980548	1.082298254910399	0.28259421210218283	0.6336900463606446	1.1880257256347329	1.4473019101125728
0.10044181805349603	4.024663249966998	1.6598558591584216	0.6478172760859654	1.396951360711687	0.9146299958741861	0.4614876041458988	1.2016364561903274	1.2310837242189252	0.35430128306260056	4.143020829706419	0.511976639812337	1.1130702399258265	0.3002979467846608	-0.13088716901104108	1.365635134313232	1.749143620139479	2.057594945463183	0.4154740813175516	0.7148875929097664	1.5210442085394136	0.6764780795937416	0.04460809626137702	0.4779641610455453	0.47252909373292057	0.6485512698076509	1.6136030505099934	0.9563839063102156	1.4945785284167121	1.4725112085032368	0.8243402367328567	0.8779947126666047	-0.47947859684650995	0.7035626425338108	0.7560315351453095	0.6085515654134016	-0.9226764136928143	0.9770210807201843	-0.7246842927766555	0.06615555196201522	1.3481024696658832	2.806807514915905	0.24591469224654525	1.2726379008833455	0.6710714086994523	1.0926651763095638	0.28731185748750343	0.5675257632902376	1.1752919238213515	1.466074415114483
0.053873602090581486	3.966980517405458	1.6946342480328738	0.5815401485723795	1.4222117001936274	0.9306260741326545	0.46208226695161086	1.1647639688226339	1.2120227114629853	0.3075554063522859	4.071233641109395	0.5910759345073879	1.0797512089261965	0.4180729802520329	-0.13583832558252112	1.289085832295746	1.7266553930809387	2.0704275695837886	0.3655879685726182	0.7054041713429877	1.5140651688757996	0.6236633519296912	0.0025925832872658013	0.4770367044855	0.42989009112037513	0.6501480271304807	1.6561932034958757	0.9728514329869601	1.4809311203410152	1.5033340226327647	0.79209734159481	0.8458785692410871	-0.20278363771272295	0.6988995699483347	0.737742293861929	0.6792336037236582	-0.9380388252346847	0.9856546321352567	-0.6982193057338745	0.06706972116028581	1.3677855126283711	2.7683938063532922	0.20818990183682592	1.2223018630558744	0.6094256022906452	1.1142652791051253	0.30998330604129465	0.5160909641937522	1.1773872921297868	1.455509040090554
0.010821036438055107	3.9120943558365413	1.7239429516522822	0.5548518766866651	1.4476554651892428	0.9613165649290012	0.4398851604373837	1.1170719251879326	1.2183719830530912	0.2720977755830821	3.9754909432140195	0.6709702739060894	1.0485780506458018	0.5044540691872832	-0.11295838862067469	1.23147809942558	1.7010073147559646	2.060351733556564	0.30499909887253235	0.6994796591497761	1.4830827687753527	0.5596633044187855	-0.0459797250543917	0.4685397686462154	0.4142064155319692	0.6454708849836379	1.691625254413762	1.0073063902296215	1.4932047310059706	1.4993846824635204	0.7597133883690403	0.7818799474164666	0.06641113952569866	0.688700375056088	0.7222939588059484	0.7460094201447748	-0.8958347909764832	1.025242521358116	-0.6483127311506707	0.059877372547384664	1.3954901828849935	2.7549324133472295	0.13081741060931124	1.1812785844576073	0.5537246105312181	1.1717959967598304	0.3142919830328087	0.45287199325238986	1.1679266154304087	1.4453311495944532
-0.005111546960245738	3.8296215632611115	1.6904222090667176	0.5207157699924742	1.472229156148579	0.9949108226893102	0.43937696837826196	1.0755933576985794	1.2111404726729513	0.24370730928606582	3.901933496529744	0.7491144584987163	0.9955531418668672	0.6200599086763654	-0.08497282742782747	1.180496753483665	1.6666272048787767	2.0020775501601955	0.23376700820809768	0.6712620639372928	1.4579505344979113	0.513141599388683	-0.07889467340256026	0.45752902228722603	0.37772408816779623	0.6328601009921194	1.7206073453951856	1.0582019530053883	1.5172391700154373	1.4671026795501807	0.754454942842521	0.7267384215052364	0.28947808978206585	0.6643013583079785	0.7028032610132795	0.7980996718576983	-0.84892791326674	1.0455429914973098	-0.593575444527539	0.048033073082346396	1.4348440897857722	2.728882136104356	0.06431799163156447	1.1386433549591204	0.4724664465541665	1.2010130966404267	0.30445769870723394	0.39914366739319646	1.150789432631568	1.4162894848211987
-0.011669412262936687	3.811748497280309	1.6521748230620996	0.49627184669097196	1.4806010351607108	1.0359696258465196	0.42963066140473866	1.0378568111331732	1.1871097337868537	0.21859303923384238	3.880844119372658	0.793667317064105	0.9582725827041424	0.7620019422341242	-0.06835292640999745	1.1160166009765045	1.6075936280516014	1.9042526510170716	0.17952017936091036	0.6406080534523396	1.4355061302964984	0.4619020817767637	-0.10977000795272743	0.458132093074579	0.3411685041614274	0.6089335341000505	1.7598859061169052	1.1106689805047547	1.5380438457528538	1.4131979272493962	0.7333075496223497	0.7006043079752562	0.46789738856910396	0.6443462156968014	0.674099783414748	0.8509284314552416	-0.7612501635034503	1.0642202656046456	-0.5590079044229681	0.034334396863986705	1.4636727099896916	2.725097876000297	0.037483530359889904	1.10424705242285	0.39789541717731425	1.2287148054972201	0.2953225599063266	0.37622161321182973	1.12539285843899	1.3879151241501693
-0.053213623474005725	3.800373471351187	1.6300833430824038	0.450935881318607	1.5116436228480357	1.062469067062326	0.42717443114972137	0.9880312603979521	1.1860445851545653	0.16677163220401273	3.904650867487206	0.8200266655581494	0.8983975000015638	0.878356301815389	-0.04825808815770478	1.0639744519862737	1.5601504342109682	1.7862168239415877	0.13293590528586596	0.5832807039376611	1.4206993741078808	0.42350905332065736	-0.1379310225125434	0.46517350457523454	0.29978722977177336	0.5994848448262475	1.7929967475038364	1.1687150728053557	1.5287047020734246	1.3549479982621218	0.7228963077617774	0.6671883280207596	0.656249828542769	0.6305965760583377	0.6510543230598556	0.896102704298953	-0.7153719373552601	1.107129763039165	-0.5128057605242248	0.02896250447281793	1.4691524009479129	2.678892586385886	0.02754048112479789	1.0820176422464594	0.35520595700317215	1.2461358805717602	0.31601989716673073	0.33129180513244577	1.0997316996040756	1.360393338744882
-0.09971615247027782	3.8003532679866012	1.5973154158675098	0.4544937434536818	1.5433506499806342	1.1064178615968756	0.4166078282362934	0.9468820712314873	1.1898984517201214	0.14019649607656237	3.9660644428670593	0.8349604803393197	0.8528656366703691	0.9549476374643486	-0.025690597143527043	1.0081271191361658	1.53771551664829	1.6888718875704651	0.08276732117437754	0.5200370128974044	1.4127458820252512	0.3864677385780306	-0.14627088001028887	0.47735696822903656	0.23642096164330292	0.5800107037189853	1.818876039595822	1.2083051241244953	1.5021529100555093	1.3078172263106325	0.6970123037322581	0.6554663130460193	0.7780452152740188	0.6125058966482617	0.626223011941913	0.9100704503312761	-0.6579706389028557	1.1502086283033208	-0.47018877197167147	0.01932608371129068	1.4816867916720797	2.637134759223099	0.06102377492285775	1.0908860778220784	0.33732037533649045	1.2319886591976956	0.31057952936486016	0.30687031719569025	1.1017169722895255	1.3632532915433624
-0.11968079754437637	3.7734386646863003	1.591697557749921	0.4512006025840263	1.5256607885235347	1.1584826730607485	0.40517205318131105	0.9322906860475115	1.1977261715172132	0.13770769063287522	4.04288471818274	0.851959130361025	0.8083542364471084	1.041070314479243	0.018511552348559054	0.9558381872198398	1.5490483270035105	1.613421063374826	0.028480624009669074	0.48145084045783076	1.4216650503413777	0.3796778599715735	-0.16301152319839038	0.47818675061995614	0.20672812222391723	0.5672641867710955	1.8225751930135103	1.2454275560402586	1.4656442757544954	1.210660805774969	0.6649544203392919	0.6622921364816821	0.8941423872128219	0.571468007295133	0.6204036712327767	0.9291942093531445	-0.6479269654150147	1.1804502536603085	-0.4387688787829173	-0.0021490918129961458	1.4538612011037897	2.606827787381507	0.13617382546719253	1.1038027287692656	0.31029200607242474	1.2293989027476377	0.3097017435440065	0.2940883547998716	1.091213050775566	1.3564348755078495
-0.1493761980492354	3.68334335531976	1.5942683012109793	0.44040863307117145	1.5068551651715074	1.2043322700810426	0.3512748038994327	0.9170252676213353	1.215569793317072	0.13941056892789244	4.122581043051937	0.8648058822645321	0.7705446195687251	1.0808818257460304	0.05070752747290801	0.9311867309567281	1.566520098566336	1.5375637005647471	-0.02314433416973951	0.430387747278159	1.45108597968134	0.36287595058848254	-0.16423289094772317	0.4726793612305481	0.177625492347329	0.5493895060118242	1.8285867792495	1.2725604185037094	1.4100176623885103	1.1019473637886548	0.6368688888336841	0.7026074768037943	0.9704507588587308	0.5262151428060746	0.6077010615595528	0.9352395257879322	-0.6477952415465362	1.2423331559105035	-0.43862935242170575	-0.01579628927588447	1.4534849562491412	2.5376370645560327	0.22516574936248085	1.0962816941512716	0.2811707762950839	1.213389447968066	0.30734904177519995	0.26212959001644404	1.0952648360618138	1.3245780727898269
-0.1709515714011008	3.5812541590667935	1.5719766410106284	0.4232881143218855	1.546828708850447	1.241052126924296	0.28856444012941523	0.8860115412820331	1.2467926129167153	0.17521508532437763	4.19950545119628	0.8718677340371302	0.7631227165192831	1.0940260551782868	0.09176555796800745	0.8811464190781504	1.5783410195193894	1.456365191499065	-0.04621951963227788	0.397778612752299	1.4454674952951367	0.3696352855847603	-0.16512521890989995	0.4461502952167559	0.14631009623590402	0.5079028183476783	1.831412418791959	1.2895741249929242	1.3360664730406497	0.995926618541388	0.6238485535946597	0.7475955476004459	1.0272165188796882	0.4765362310725411	0.5862894046014799	0.9146351365298866	-0.6490075653735865	1.2720987629885439	-0.4497724386839475	-0.01814604712594379	1.4216729100821772	2.4866942735913753	0.30442602090407755	1.0563436715675114	0.25768095060026086	1.2198942935462385	0.3027610692952328	0.2218525518915894	1.0881396959452065	1.3055230156004876
-0.16279066459333533	3.5415471043114515	1.5194072286954339	0.4257811672715873	1.5932522576978028	1.2745510563789924	0.22839599639561192	0.8664779908550795	1.2741575134572924	0.22312540596606217	4.278274498019774	0.8588660969808236	0.7173000515531793	1.0816575228136929	0.1304602917829056	0.8305149316394946	1.6003527427160271	1.3542280436168046	-0.09053630901309727	0.39290072417501526	1.4495752924662704	0.38527321658920843	-0.16388264976300979	0.41369899342276095	0.14899918651020966	0.47442661880298836	1.8299564083558255	1.3245670488177932	1.2620606953360642	0.8930565719123187	0.6185937922615613	0.7993689680175	1.0301023236396647	0.4240009321027071	0.5588644154670115	0.8741275164067309	-0.6512088905746561	1.2709768326139645	-0.4713844810186951	-0.0003824518192647508	1.37242267609127	2.424591862240839	0.3635869481417735	1.0310821582990635	0.24550144944843208	1.2048249790110581	0.28805044896589754	0.1787705214151582	1.0990542563755437	1.2878304392685174
-0.15858914451955086	3.50645970836883	1.5027425418263622	0.409051811028462	1.6911773922484514	1.2625002064338746	0.19297187660401607	0.8448549001173132	1.3304321360175337	0.2773734609152854	4.327073125013165	0.8605252763431201	0.7340537221421336	1.0717514651092732	0.16721949901561806	0.7978304437746055	1.6519916064142592	1.255000275707803	-0.12351393910954518	0.36723510082010546	1.4568481864315104	0.4216475849204816	-0.16762708220407432	0.3771235566537676	0.146875263437185	0.42302132185397767	1.8445077360045055	1.3641050830119354	1.228573522434144	0.7843166805342823	0.607633418430678	0.8561952307403027	0.9843995533639811	0.3729895984334135	0.5320677812306528	0.8338461619138473	-0.6600681351808024	1.2394286554283527	-0.5237282473815068	0.026436512066013062	1.325473407743241	2.3609256329111448	0.4138710553129578	1.0300089272819464	0.23898309126694212	1.199972005523961	0.2772309226006972	0.17398444767203447	1.1049576902241818	1.2805125015708967
-0.14648562211822339	3.475228496724591	1.510117256102613	0.3834637605819077	1.7857843274189018	1.262311097174632	0.16479671523249279	0.8170127442355073	1.347274627629893	0.3340186858238453	4.379794088552819	0.8468159324498155	0.7637117658649178	1.0753306025811373	0.19803702581016924	0.7576467018101802	1.7014935092512804	1.1989486181930087	-0.12925126693666691	0.3464310247072117	1.4783892844819018	0.48087993384536	-0.1486406649925314	0.3502496739401638	0.11024850099123558	0.39567779784613877	1.8508703907466693	1.3929330649434966	1.1559870164928474	0.7044725947572661	0.6000099966414647	0.9308418863009138	0.940400046936983	0.3359625046054692	0.5034030212638403	0.7846566404003014	-0.710086758522247	1.2130335733574886	-0.5602854287615326	0.027517729010390755	1.2506039439068233	2.3103021837441435	0.45097644669699904	1.0373958831790338	0.22795523128946044	1.1794445762405974	0.2682068672326973	0.1998187219015934	1.0947099186072489	1.2620362118215704
-0.12772640276175923	3.4962692376054045	1.595007443761114	0.38698596441332916	1.9229802656548383	1.2689334261561265	0.14351719130500032	0.7723519126711618	1.3843116801493358	0.3810883929251107	4.41374139069658	0.8624921491105442	0.7945592392639108	1.0557977782302737	0.21558232853367848	0.7208757671698357	1.7524451528712632	1.154680554058579	-0.12640300745035618	0.3454330360176741	1.4857296268841587	0.4982030262213355	-0.12138309560103636	0.3132992221273258	0.10247602320932436	0.3525450664828145	1.8429209987430464	1.4052976268134445	1.0665772323705665	0.6769696252739839	0.5639401335564349	1.012366069171049	0.8965599842283613	0.31953389572962354	0.4659529886747321	0.7520777631435975	-0.7523525620986178	1.1973665231290644	-0.6083606213510003	0.026620085199303978	1.1627249334165066	2.2663663737591415	0.49806371531475707	1.066267300664161	0.24008321064117025	1.1574401059853907	0.2552141861984104	0.2155870399613665	1.0919237890513718	1.2551145030134772
-0.091759643936372	3.48263568818262	1.6838947032629086	0.3978956025428583	2.019989532344765	1.2713209954597633	0.14776197344963432	0.7200779706491397	1.4122158361440076	0.45223637520080817	4.428047257872266	0.8839455705657521	0.8244546940997107	1.0186630987642074	0.22805149630664084	0.6733896238519975	1.8136668306750763	1.1161871092841524	-0.12711144080415174	0.35452270922039364	1.4906614487101706	0.5484807493931498	-0.0937834015691362	0.2775190233527399	0.10460981774477278	0.3419000968065773	1.8274721367423976	1.4190205657107318	0.9733690961221608	0.6555792155198233	0.5297518506131905	1.0521626605933405	0.8756741225474078	0.3032214807518705	0.43968630202253084	0.7125157357641199	-0.8017754145633598	1.1585018660979753	-0.6395452845674338	0.023726402927654332	1.079746762262947	2.207231927468094	0.5158278328442353	1.1073266542546008	0.2458274798385404	1.1227998575804563	0.250085758812215	0.22028623237560865	1.0997427979531667	1.2370634078518101
-0.03937009525417921	3.500093521854443	1.7411134822410923	0.42567259776822686	2.121634091791249	1.2710050864171412	0.1241823229582345	0.6689105758480615	1.436250956104171	0.5305659633063664	4.448764732069846	0.9146246919626455	0.8232617032568064	0.995583729255247	0.22619788439238322	0.6195854072157095	1.8598805254012578	1.0950218640851497	-0.1319094857010604	0.36957152268391524	1.4861823400045495	0.5991807294598224	-0.07165922671021811	0.21653369160266006	0.08736322987939181	0.29778131099634986	1.8124464046781372	1.4174094037075289	0.8886611687165358	0.6789563276638564	0.4994992219964242	1.0990205076442912	0.8672084203574304	0.2826118061274182	0.41015483173733625	0.6760298607127073	-0.8458258770171303	1.1048296216758102	-0.7024810312428368	0.02311442000358145	1.0094067906162256	2.166159429331737	0.5422770957168557	1.164761048041784	0.25367799753558445	1.0814066162023095	0.2346546830751651	0.21053985449900536	1.1081469118190546	1.2193790293589337
0.030175281880643993	3.5112686408076654	1.8059666578055498	0.42573529316676806	2.2177442205734623	1.2592924626919175	0.1145427636038695	0.638871682660539	1.4659902892616516	0.5971442979960238	4.4375481388111275	0.9598581436094538	0.884483743304787	0.9895416157029965	0.2204890171425688	0.5517669118153175	1.8636075650366029	1.0762769718321068	-0.10930676226952596	0.3871053863462969	1.4834565948349048	0.6561442558734438	-0.054158333871871654	0.1499212523989964	0.08508188295824412	0.2583037974585307	1.8039306837421858	1.4331477780531718	0.8102811154587594	0.698441786567243	0.4738098652947782	1.1223642081362242	0.8588148474686234	0.2706405585601253	0.367594878378614	0.6486996713778207	-0.9116735070135155	1.048744674661898	-0.7632475138355768	0.011587522128111974	0.9441749365987864	2.1611498296333016	0.5214566600099264	1.2131003350525345	0.2503238679921164	1.050107898060135	0.19626923608173477	0.20511123310822774	1.127963680022496	1.1658919549309452
0.10181949735918656	3.5158244995216945	1.8340490107030738	0.4633014769444855	2.3372311653266156	1.2494022353619771	0.11228097020879853	0.6001384685884645	1.4582976708360689	0.646459253354726	4.39163052007738	1.0057012195680985	0.9278863257161218	0.9828842595508618	0.1828119560557231	0.49202052791029016	1.8526378781323367	1.0665622916485684	-0.1074157604201483	0.3902826088175496	1.4439512859858081	0.6878399579714638	-0.03318474065767912	0.07562794951955822	0.07120764643207456	0.21181089716379026	1.78181382978545	1.4373032162755357	0.7521345341496074	0.769187405476423	0.44619493736386706	1.1305826728490986	0.8421055254106923	0.256072838997633	0.3153672130413281	0.6416471234898513	-0.9412338620511548	0.9946137695333883	-0.8252501020652531	0.039566035467412455	0.8956623165090498	2.1148189561658794	0.47685993016108974	1.2516344391909338	0.23991580594237888	1.0124041572691567	0.1671177694744112	0.16364808359775468	1.1349769487802632	1.110540090718188
0.17276840930784726	3.546854740855056	1.8626592863934963	0.5070192859098137	2.422982485118022	1.2485719096715482	0.12778586053419572	0.5693782219698195	1.4369198913506191	0.6794893352451479	4.328387182136754	1.04359002483243	0.9791010373485142	0.9800286714446326	0.15171422258638084	0.4259597317474898	1.8317523607076205	1.0383514881290727	-0.061984734645391115	0.4192522167158573	1.3963745982025408	0.6910470370403343	-0.015278118986254715	-0.004775186271334253	0.07260160083641076	0.1802489234207252	1.7589897575616706	1.4431715692982459	0.6745427242622751	0.8532366781851449	0.3983025617573607	1.1060418595114254	0.8572128177268429	0.24576785277341745	0.255259017407119	0.6393685635326068	-0.9991794890694958	0.9307163368872067	-0.8809443552680639	0.026685909512925717	0.811395213126843	2.0947967038675244	0.4408793181022853	1.295650138389869	0.2372534073191544	0.9747675290691099	0.15194105212863113	0.1572984382676242	1.1314756416089433	1.0776597604631895
0.24149165116336788	3.55463409955545	1.8619663275927263	0.5316503490613019	2.4733505151243813	1.2748932496355145	0.15411779302932999	0.547713139221884	1.395432543794965	0.6886820483101989	4.256738837311279	1.0848254730844245	1.0253542257852433	1.008198458943837	0.09851409788526058	0.3825254051721537	1.8101659241728736	1.0349220757179272	-0.042418012331690305	0.42130383245072345	1.374709696771045	0.6773926807497694	0.002411028488874896	-0.08701033999863685	0.07303002230559287	0.1462746366990646	1.7457942010519663	1.4448370298792967	0.6187322427182294	0.941597319435153	0.35281608743933324	1.070065198174517	0.8452279648955603	0.22595371279778315	0.2105214795802537	0.6443960942707566	-1.047329544723462	0.8478811403077602	-0.9367125029760464	0.01310035609302003	0.759288954465291	2.04686194519165	0.4143024775198983	1.3307829720163178	0.22176147690936418	0.9274858628009254	0.12751493873666672	0.13563440935782853	1.1391636899914608	1.0669801622145552
0.30528487653314235	3.530276816877681	1.8611001290917628	0.5592737997068464	2.5153488231522614	1.2693668093305739	0.16727480169792516	0.5299122156493009	1.3542174799925113	0.6847324201587643	4.204265809077963	1.1254408825092108	1.0577588463002647	1.0082796890181496	0.06345637532636772	0.35923437161979227	1.8017158019563513	1.0520410594902876	-0.003664283383742342	0.4104751688199776	1.354384406102307	0.6637815851115405	0.008479252161099623	-0.1588898363700622	0.0590895950261207	0.10705506572952647	1.7135591832014914	1.4272830753550232	0.5833606585675729	1.052840240017215	0.3027007262026054	1.0127594062489353	0.8304585414112069	0.22799572163665105	0.15354324149274826	0.6508651226163755	-1.0770631809897762	0.7876097150979812	-0.9607576810915299	-0.016471824272842547	0.6952261671553199	2.002902214472741	0.40714148520213167	1.3459795624687758	0.21757981617377142	0.9103524131160908	0.10358756728836953	0.11681971969594684	1.1380214479029855	1.0642950966500735
0.39297907339292015	3.529728667696427	1.8514797300026669	0.6197887232630068	2.5353048356918473	1.2674173535290938	0.1739547374411715	0.5190770101859569	1.2854507668910755	0.6946139172182283	4.122769473884754	1.1125262831894307	1.1000595713618506	0.9869688285962253	0.028355355014427625	0.34276860118517716	1.766363325112696	1.0771139334351894	0.05264974124031931	0.41284816414843367	1.3248718790238274	0.6162667472160179	0.01678168993002347	-0.24208981374780011	0.032488809368183255	0.09871299130391413	1.6711621178940046	1.4195119906547842	0.5220221348714478	1.191611774223479	0.26864881188753414	0.9631584606200319	0.8387129174030188	0.21229073993720843	0.09989036399953016	0.6427919456511109	-1.0825330132709317	0.7186668937049856	-0.9520222183771161	-0.06989889027732259	0.63501724719221	1.986483620737448	0.4275459066380828	1.3691252774463356	0.20846710216386968	0.8976010208391288	0.0706860146664389	0.07097309727053373	1.1266229994522683	1.0598447630674201
0.49063532766174056	3.5184009601738344	1.8345772879765054	0.6933497785205044	2.5561987264635446	1.2371636521585425	0.19252345991839442	0.5015069495193256	1.217516605723423	0.6977347548883646	4.019712684452417	1.0962846213714057	1.1275323537034672	0.943119029369624	-0.0023451508259403897	0.3216836353423767	1.7142267262557174	1.0777865577529535	0.09046894219500586	0.40841343702042227	1.284140127831189	0.5811584001721922	0.01954451242151584	-0.318641047706633	0.008002906601893378	0.08408355250795298	1.658215542864338	1.4019197077226175	0.4541738906404024	1.3133920209715615	0.22543116654352255	0.9075535950321261	0.8256252455196341	0.19927570867071645	0.048785509982102536	0.6278121488763573	-1.0850083876456114	0.6259009459315656	-0.9412874379327946	-0.11136750118161085	0.6186138849563523	1.944954834601819	0.46333607660839526	1.346895266020075	0.20629287122505957	0.8696618800429903	0.03449865943927812	0.013000098142945313	1.1224478005241258	1.0788987272115473
0.5562349446141734	3.50535330832403	1.7546883901895547	0.765211575549758	2.5368906868331744	1.1994944325636816	0.19659535702517789	0.48884436131779446	1.152535156496378	0.7048663200677263	3.9124757057552237	1.0599348413747465	1.1369861721378978	0.8988426218268195	-0.04233039172356756	0.2936889533428129	1.6539609303294849	1.0751830441258394	0.15321405562310483	0.3912106799369086	1.2388521375883266	0.5680483787039378	-0.0017240310937359365	-0.38696184397203365	-0.016397062486245888	0.06302996804983828	1.6345022510689986	1.396204668331478	0.4138328462830258	1.4137468976922087	0.21798679655456094	0.8081032116502305	0.8179890302931134	0.17421488449498754	0.02015462794304435	0.6109599618423212	-1.0780687835891818	0.5319728192546103	-0.8820778215358199	-0.14620943182509352	0.6060657058369339	1.892109747273222	0.4628966422747549	1.307464698326202	0.21249946490358837	0.8552309810786864	-0.004175604479711886	-0.0450348287797656	1.1065576282291818	1.1104669659934727
0.6288295247164744	3.5027119842382213	1.688003978322722	0.8850688057815843	2.5422241682423774	1.1448858367477286	0.21201349573872016	0.46926129236243386	1.1006827260251175	0.6928880053706196	3.8187016141921704	1.064593101033646	1.1370163880977366	0.8719364132613631	-0.07756481592327691	0.28313918259571075	1.5903343786868043	1.0599317274045452	0.22343292670032477	0.3621460588464044	1.19516640123727	0.5451819560381508	-0.036146541462678615	-0.46856135392071996	-0.04426129142426706	0.044640904341974694	1.6187776155181044	1.4055225780645288	0.3548792068292346	1.5148582889584916	0.22589872223686952	0.7139631239429025	0.8255423600946046	0.14116801243346913	0.009729502293972684	0.5825676638075672	-1.0662671177057652	0.44728487011570295	-0.8245541969558567	-0.17852938725293288	0.5896140624694393	1.846102999750237	0.4774645375682451	1.226917057054414	0.1934982908620036	0.8603839873252417	-0.029590587125437127	-0.10957099316553105	1.0696431873496646	1.1367814829615643
0.7406056816232802	3.481035369040454	1.6288267956831668	1.0099104384906656	2.5304657463958007	1.1082316644769465	0.24201489293240513	0.44663560977938654	1.048291870860932	0.70071761892222	3.7379540436241	1.0243922493466344	1.1551831943798463	0.8315917920253846	-0.09867539605787698	0.2758817942833984	1.5338951055575816	1.0569585409774451	0.2830679351470151	0.339365459324992	1.141866950234252	0.47855274522013014	-0.08305667499315887	-0.5099873884987494	-0.032236083720159604	0.04644809582632746	1.631435944826913	1.41998333881375	0.2713677459930875	1.617037740111413	0.21609288586120953	0.6100043109742767	0.7857744393362586	0.12022104789817185	0.007487912740893704	0.5584387355496677	-1.0468722576581992	0.3595735316420582	-0.7732904851499346	-0.22973019549664148	0.5970407618301707	1.8107415768341348	0.47448525907060457	1.1424017678935743	0.14974338839316043	0.8599243506730648	-0.06312418181052361	-0.15104397675374184	1.0378330991842124	1.1946483895560003
0.874366008429671	3.446537060675746	1.5823030994881706	1.1395131834236303	2.515736657802984	1.068742151431612	0.27967676085324894	0.4210492855494622	0.9891579950749616	0.6858316936101979	3.6493568412573785	0.9835490411562493	1.1167134213691972	0.7770182190129524	-0.12089650504767317	0.28289011043495355	1.4946957776109122	1.0340718129043907	0.35010852276222204	0.32409829449594685	1.0954980184219913	0.4292931915904818	-0.11612657555085634	-0.5216626776451102	-0.015740558280014798	0.06026621614109927	1.6184454862339739	1.4118285137440143	0.1988877508074055	1.7298450152320104	0.22617185518307453	0.5269905776917986	0.7432282750565232	0.08768817322349533	0.01389850395107579	0.5434201483157433	-1.0021996225424625	0.28042298479505845	-0.7077917817584578	-0.24652862665203273	0.5914425820154703	1.7720802886755862	0.45882771454587157	1.0743733514052116	0.12052501889810774	0.8751188668484697	-0.08765503101065758	-0.21946062611879955	0.9661951647159865	1.2340400994463232
1.0290727908222044	3.4288601799984164	1.533025347820796	1.284670301855129	2.5128992957364686	1.009855646625767	0.3306308009111064	0.38763977903104213	0.9438950378892557	0.6447341709101654	3.5758142706914837	0.917599827877801	1.0760943763438302	0.7298334739576362	-0.1281254744923235	0.2847553651190383	1.4515541237979304	0.988413424835023	0.4116194322145635	0.3385012361369998	1.0591836418794258	0.3834171359001962	-0.16194860023219895	-0.5326895536834041	-0.024540707255282894	0.08688279531969302	1.6118449363856526	1.4252475631215806	0.16741433275445267	1.8280292455026914	0.23686708472518464	0.43688839721745165	0.6711723686138166	0.062021787805895345	0.021499662336624852	0.5429184603048526	-0.9649868152462961	0.21574061115656912	-0.6178168055141983	-0.27881357978774096	0.6018836594593122	1.7703849066599404	0.47177346234126694	0.9980218329728971	0.12270720581244232	0.9060741264370543	-0.12128746728094342	-0.2765386773990147	0.9072124113561797	1.2819330231290482
1.2129124417180344	3.4651799811807544	1.4843183047465813	1.433308505400063	2.551188800102219	0.9459732199698425	0.3519426469262108	0.33291457670289026	0.8907413282033334	0.6152351776257617	3.50388823832291	0.8542400052688249	1.0260365669068805	0.7128965020432869	-0.15467752899643009	0.2699970893768409	1.414671958445645	0.9733972621995886	0.4403170897408878	0.33827323560208	1.0143708115770713	0.3672435562674104	-0.19615688302257003	-0.5219521605839716	-0.029006764675958557	0.10577876756366789	1.6284444716085122	1.4278087220918374	0.13284770204488155	1.9204767018165316	0.26679553105672027	0.3404159289484697	0.6058561228383477	0.05181256900944088	0.029594349533995108	0.5105772703939426	-0.9119920523578668	0.1706446539395	-0.5192280465216985	-0.2821353946150579	0.6349085189536942	1.727723473773824	0.4617903524726731	0.9312873062037706	0.12653342648288568	0.9325486336311026	-0.1617903005261227	-0.34448298700648666	0.8812742377279467	1.3118134907983676
1.3885132698829006	3.5206504453201832	1.4501168380026215	1.5536368264906664	2.581173724905796	0.8809775826030736	0.3558039844718202	0.27770596324791097	0.8270878268840584	0.5897589517471025	3.437520915522429	0.7637402677394289	0.9740132632395163	0.6883309230265369	-0.16884116018596088	0.2592642655959294	1.3888482495033267	0.9356708354463251	0.5012808679314207	0.3652021998049151	0.9521846838661103	0.3445110485973332	-0.2354758832126314	-0.4901166541021146	-0.03325414322642015	0.1277111685113428	1.6269524304572716	1.4433207763146862	0.08261767614930052	2.023050317042726	0.30240264554547913	0.26695880451890897	0.5553074024077279	0.050322185489847626	0.039802212805909246	0.4703479160320631	-0.8622070406999043	0.13973404143506002	-0.38434000973461907	-0.2869830680216561	0.6683064915536453	1.7257703458503326	0.4478153545550061	0.8679870585644321	0.14359531777321308	0.9714660407723692	-0.20251053991856383	-0.40619597593617784	0.8564592170277521	1.3065029306334843
1.5576956428498114	3.547557605275636	1.4111661119816414	1.6703634507162257	2.6143601190564314	0.8329619524281151	0.338363023069031	0.2304740432454891	0.7472402329141877	0.5480072902479056	3.371232932019975	0.6698245091424553	0.9408625783018426	0.6665211494938666	-0.18989147452915692	0.25878369779522636	1.3736488213553435	0.891417185568623	0.5489777450011817	0.37845871896108585	0.9067831983157741	0.3147208096203758	-0.25750615211345723	-0.44806371265509204	-0.02729843017096518	0.16419009113179545	1.6518293295776805	1.4471025125600967	0.06254231208281373	2.1103797665043467	0.3297864157382451	0.20820539533380997	0.5093287691907262	0.02926642160039351	0.06207614368706286	0.43982366563832886	-0.8002048574274738	0.12844724303119276	-0.273134370935303	-0.3083481105379335	0.7198640308044915	1.69832070567391	0.4419930037136295	0.8204365512575222	0.14312651877404087	0.9854310993996191	-0.24138384721325382	-0.48134022779863256	0.8360755451527275	1.268678647577872
1.7114520606185866	3.5586099090388794	1.3582912387276678	1.7756224004479553	2.6314856720371895	0.8134457937950179	0.30015446996346123	0.16752809452191625	0.6828474855860486	0.4981727436954328	3.3252657262249614	0.6005823281480701	0.9047696142749079	0.6396690943112854	-0.23711352527536483	0.2607707020380978	1.3632533044808803	0.8544804067276311	0.5885684996088474	0.3796998822825768	0.8446752082385741	0.2905750638681353	-0.2845219960580868	-0.39042596143079805	-0.01931989859972861	0.17486430096534902	1.675750952815499	1.4386994654201986	0.04013283177487338	2.171283176516618	0.3541982342571506	0.1351723908838827	0.4414949577191498	0.026844048994060433	0.07900897727254601	0.42469355523187796	-0.7372191567508166	0.11123908756957983	-0.14854955631251726	-0.333474744311981	0.75922554089609	1.6753322823711094	0.39663697078057825	0.7720696067527726	0.16146525634595033	0.995708349353758	-0.2651851729703335	-0.5466705436582905	0.8167457725074115	1.221295137616428
1.8678394510406342	3.601259211678856	1.3090151531187955	1.9125967520482257	2.64746282030135	0.7883204322956658	0.2678574579276308	0.1349124493776432	0.6199432246008504	0.43379834431797787	3.3077862871281516	0.5175922065261825	0.8442623165697825	0.6352113683442968	-0.27875660203090213	0.267783733841578	1.3793143180360714	0.8173935080763879	0.6081351174184395	0.3791796831099018	0.7967260699888787	0.24698490388592714	-0.3198652176986979	-0.3334113086789944	-0.008218192182876637	0.1740780493897919	1.6805033117517112	1.448764322816586	0.03286796911631489	2.227954559968535	0.3714136840800665	0.060396447135931265	0.4013954952606884	0.019142061364812044	0.09743977989690045	0.40365136246123584	-0.688708978031028	0.11472442502971517	-0.03819938561824024	-0.3427390100925339	0.7751599237073441	1.6577744636835043	0.32754895692944686	0.7563090439226923	0.1882922022572584	1.0006571979707568	-0.2870799896374821	-0.5950442258827192	0.7988170554513803	1.168707639398319
2.026298776101978	3.6062329610393107	1.284260992619959	2.049999514318983	2.6845400717543884	0.7866448785651643	0.2291765666018816	0.10620590268420167	0.5611773486313708	0.3564802538851844	3.2665511745898996	0.4535520609528999	0.7720203271189986	0.5876999981630109	-0.31228954155679134	0.2723643466431052	1.414340418751163	0.8012849304937119	0.6045943510045196	0.35871577912615515	0.7558259033030983	0.20150342451798026	-0.33085501869263245	-0.27185780897539114	0.0017387051501958572	0.1913920213672214	1.680795714862775	1.4458933425491967	0.01549364127753965	2.299515154631565	0.4002989930197062	0.03412195502317604	0.3440900309072903	0.015977639041660965	0.10711031503611065	0.36883219040392984	-0.6410497512476628	0.11659407229317602	0.06473418833783803	-0.3474127048751767	0.7808043359678254	1.6382162736229415	0.26196933009689594	0.7229090725452264	0.19932362870652667	1.0159673282733965	-0.30280650196589	-0.6478837311914887	0.7788549876616357	1.1082534947859188
2.183591109309148	3.6195028498995563	1.2560591190149248	2.1519625787787056	2.71843526716324	0.7849910812266512	0.1712852829334205	0.07779739493498537	0.4765587743134425	0.30279603037983704	3.249850252354991	0.3671413022620972	0.7397665166178133	0.5458244908783707	-0.33082741601367954	0.26634803217828207	1.456841940154623	0.7906343690254716	0.5906542866666837	0.34815993797849026	0.7108544163300722	0.12994695597562375	-0.3276728414118587	-0.19379540328432648	-0.0006692562653006356	0.20118774802343897	1.668306452755624	1.4418341816371345	0.01315550696566474	2.3479931607284605	0.4149560849248889	0.015453310825025634	0.27562793525973134	0.010821297618281737	0.09069524911313971	0.3575617861067804	-0.6080003493843504	0.12437271065887061	0.1264782535730976	-0.3374370755361766	0.7892370488251144	1.6279877678043857	0.203198531797761	0.6931019298881447	0.2199989046048223	1.0176609342445473	-0.3319844472364043	-0.6842717482172549	0.7623497448600525	1.0644901505682411
2.323605673896889	3.5969776933891984	1.2322270383409815	2.263404714325085	2.7356065492574317	0.7642277465096057	0.09308971151822978	0.061632184979461456	0.41160130106185766	0.22280747897326955	3.174125851093324	0.3329200271108926	0.7089196907036732	0.5252143652024441	-0.3487784303853412	0.2853242442194247	1.475089876393525	0.7718262877210519	0.5737295327284526	0.33159492095775295	0.6859757546488154	0.1042238995883965	-0.3104037865936743	-0.13633782057787075	0.0026555561890818312	0.20309904250385893	1.6375385317151614	1.4125909752867363	0.036867224763509156	2.3768626408224978	0.4219601162662395	0.009071758768566196	0.24114633302136013	0.003365470016932702	0.061241456076582025	0.3181784579726805	-0.5788208926990859	0.13413050679153604	0.2507309398310717	-0.313938529430681	0.7789582612283452	1.6053527733450579	0.1427605948275223	0.6799565634905873	0.2695852627890226	1.0204768432069034	-0.3545661222403353	-0.7330047367718613	0.7189211945714976	1.0097285854224896
2.436423039104724	3.562701090367441	1.1996966535948579	2.3673073141706316	2.7745043371131906	0.7367284978290247	0.009708247613035898	0.04281164174558398	0.36550380403001065	0.18212932522170042	3.132765283290065	0.253571924541426	0.6752213414939293	0.5090395018680172	-0.3573431940219898	0.2922815455910662	1.5135084476253295	0.7597404500070049	0.5601764993576889	0.30343700274534763	0.6488453950011357	0.04691608196738815	-0.31610110878658243	-0.09326230226756774	-0.011026862235677991	0.20754022242553788	1.5983186363885526	1.3903363153087684	0.06588853561818978	2.3677868448618513	0.37894376263144347	-0.01185023944180794	0.19990988499971518	0.0003457688744345065	0.03630992275569943	0.2890345243093909	-0.5592167594775367	0.1543862838112136	0.3304784252042695	-0.3013447166811232	0.781144835386456	1.5613780921674567	0.08612225486554902	0.6383963687588269	0.2854357278640971	1.0300671760538624	-0.36390982585404885	-0.7570082471714855	0.7024696944155545	0.9812733394057359
2.5157959551264772	3.501094651736403	1.1724876343850137	2.4543942983681157	2.7954797637569526	0.7300385371039376	-0.08452651818802348	0.006638822494089605	0.3173924915403151	0.17004909694758355	3.0782095984835123	0.20144514418774256	0.6846893506380696	0.47834135810700884	-0.36582545788593956	0.31398554792290767	1.562160547984409	0.7683057408027818	0.5854733387150015	0.25990461938389686	0.6237216903871474	-0.029952192893267438	-0.32484385678645705	-0.03205536664570159	-0.010293724308000806	0.2103289042622825	1.577461933596084	1.360826178974832	0.06716762136899854	2.336157832212213	0.3438746259366883	-0.02595570609241704	0.20392381733852094	0.010451217287348822	-0.009886814048191406	0.21309977879008316	-0.5361425222022078	0.1664321236051179	0.37616849924536694	-0.2763612666894534	0.7633315858130716	1.5090945440673225	0.018000688389707382	0.6238777476592545	0.27523539907873984	1.0123979535842815	-0.37122863717647536	-0.770177258286819	0.6862587354384763	0.9245251645862833
2.5759694093557606	3.418012036550985	1.1217201985362488	2.599115624633149	2.768318827411245	0.7250407978941451	-0.149876620262106	0.001879454768316623	0.2852908284830378	0.1686649696274715	3.0126867433364173	0.1130321634032816	0.6711101903725633	0.4338818319028529	-0.3589920192664272	0.3440349680748086	1.6124526779280406	0.7806986194035177	0.5935074055940549	0.22973439023873787	0.5917329379124576	-0.10438549481598976	-0.34150294100205086	0.011344223804640272	-0.04187237673574247	0.22571550971779458	1.5105986269339637	1.3320004784961217	0.10475201430172013	2.3031506018440076	0.30358835587560196	-0.019727846223738892	0.185456818099442	0.009652295954426442	-0.03459401902412751	0.161837962899178	-0.5256591470027334	0.18727697455995995	0.41350570715140406	-0.2430802295332787	0.737434796006118	1.4747599186541698	-0.03203011231425893	0.5939029765385467	0.26724973953537534	0.9769952159109512	-0.38420263805796245	-0.7754136181958363	0.6462097212350117	0.9010148551108346
2.6305315195197654	3.3356609958305574	1.0967953759170912	2.8510844094025205	2.7347204398329796	0.7006762350950724	-0.1995366100720271	0.004347556590503376	0.27120841353223935	0.18755606056946378	2.9547640970697984	0.031083133162301886	0.661433529234325	0.3742616800692937	-0.3380247898007007	0.3593857011770166	1.6358093498205548	0.7446999971351917	0.5906606614173223	0.18655995993552274	0.5509362478774242	-0.18532776496753153	-0.37344424837142276	0.05857255207537313	-0.04852844407261524	0.23761576062607864	1.460636035318421	1.2746725875529374	0.15692302332641478	2.266441076058332	0.2800857150161178	-0.0056265979707766116	0.14998122347389253	0.02150899191013958	-0.06333685954824035	0.11113788336321509	-0.5068229324423107	0.228473653029417	0.42663381664467065	-0.20100428347006355	0.7071810120536434	1.4362720558164452	-0.06434918247101858	0.5563213724434627	0.26314905965686136	0.9387295904616122	-0.37123285381290766	-0.7595219356650397	0.6042896585549448	0.8863259670227874
2.674132990622264	3.2583804679536	1.0684333885195783	3.1225947584312577	2.6964451718893363	0.671597960447013	-0.23357730141961913	-0.011376532328292433	0.2806935484119136	0.21629514719294543	2.8814932635996486	-0.03320329919233815	0.6243089599642653	0.33532670147476284	-0.3392558502387052	0.37100721099794354	1.6334726407780906	0.7207615448729008	0.5986276889105577	0.16072835530382656	0.5167567524188182	-0.2583633277032192	-0.4205595583037903	0.09462274375966104	-0.05760868280538507	0.22050045186614348	1.4096003750978219	1.2474607868208507	0.19757342721679097	2.2278107173983757	0.25840378222599186	-0.009876268765630986	0.10094152394933412	0.028434156745707	-0.10171743411794146	0.05544321775041285	-0.5397011197462571	0.2512134407050147	0.4439842209641462	-0.1280486129599605	0.6762779995534186	1.4211858469597625	-0.09074236045673661	0.5466159970494541	0.2435944789315631	0.8923342051736685	-0.35598948640738304	-0.703393790811706	0.55237861341988	0.8956786083834588
2.702622965409488	3.144969412520422	1.0521057619967453	3.406421795943281	2.6500482408372523	0.6319924998520108	-0.26437005178753836	-0.008729172688072318	0.27558685895376855	0.22832745440212773	2.865820777015429	-0.10708417136140973	0.5870697858751047	0.3230620633780549	-0.31751862289445554	0.360434719382476	1.6741671894122685	0.6989545700770365	0.6214886942470788	0.16010267670279546	0.5068639205542842	-0.32019880973954795	-0.46090075116496765	0.11772134061790514	-0.07559738123823598	0.21254159517999952	1.3472847913873938	1.241052642053652	0.2193903378059197	2.18585572594702	0.24959353361959477	-0.0159101165457766	0.07128056333917303	0.02909619817788143	-0.13579760503480576	-0.0014748533541535714	-0.5781096767924528	0.3060792338982912	0.44071624472978116	-0.05301960431634739	0.6597067929655239	1.3969690939708468	-0.09857698773476914	0.5248567041460518	0.23643514346679528	0.8434793408180628	-0.36226175577129	-0.6737520563537124	0.5050738537277015	0.932738306312934
2.710847812190102	2.9885974972986586	1.0048955889307138	3.6617846493446393	2.6139666761182143	0.6145567507688305	-0.293440547641301	0.008440957862187423	0.2749656774146403	0.23005944311781232	2.811181290075334	-0.16793699502309142	0.582440215214226	0.28545419365810815	-0.3271787026622561	0.3504336790411722	1.7034097769485619	0.6775397565354468	0.6499041974723143	0.1702879975272452	0.4861506435985733	-0.3717789056367245	-0.5035175279032288	0.12844573588409733	-0.09586223628120277	0.22652883720417072	1.2888600629763158	1.2481557173591906	0.2936106039363323	2.1418351423041564	0.24965661941637132	-0.003245745739944162	0.021617641343976687	0.03458456696239705	-0.17774661796020896	-0.033931330302494164	-0.6221097518802099	0.3561262598646266	0.45049467858282266	-0.0038425058591627843	0.6298573530513453	1.3918823499055617	-0.05553023461198077	0.5160351660602572	0.21354393634418273	0.7956827687051689	-0.3352453127444507	-0.6350427818692164	0.4495469930947323	0.970009508491026
2.7103656419030484	2.867206112854211	0.9730219654589947	3.8967367200177967	2.592036546379849	0.6082448008639749	-0.3127530220406364	0.030105600942225856	0.259707546474813	0.2487280588895649	2.7710440350735457	-0.21792846958266585	0.5974522055038543	0.29445418503979587	-0.3343901189637792	0.35407930667469467	1.7074726851283835	0.6516672111123751	0.667144501567174	0.22042621003873003	0.468610598665118	-0.4251916181446841	-0.555392576182909	0.12174826739229136	-0.12058871178226113	0.23420004087486662	1.2426534424445932	1.262693591214767	0.3350207611644981	2.075612555206651	0.21922186384748632	-0.016997599507265055	-0.012331216406803427	0.05064914558871182	-0.22139183460219486	-0.06944428724018278	-0.6671305308455762	0.4151532786155686	0.42070104915111317	0.06113580578697057	0.6229324903826394	1.3897067591567367	-0.018885478881464086	0.5177877493049603	0.20325817684233352	0.7314731075158158	-0.29604528413648235	-0.5663066711441243	0.41183759522716407	1.008873824066322
2.686494718706297	2.7594365811477877	0.9340214602432496	4.106380669284229	2.5840602673395887	0.6006285059310681	-0.34187370338923573	0.061944636088312965	0.2664795917122844	0.27414226927242646	2.7161298358140287	-0.3182721210897883	0.5817928382746892	0.2841776279408738	-0.3565310685999603	0.35422120492806897	1.6969743153947268	0.6200624158808585	0.6918246099261945	0.2756997260658992	0.4383243768765765	-0.4577341883883945	-0.6241952925080336	0.10021339813801569	-0.12030974944967769	0.21895169150360494	1.2016518744491496	1.2634528587234979	0.3887661955961747	2.0294130248363267	0.20184338819834147	-0.01900905691712627	-0.054001452576538524	0.07411502450044853	-0.2594907101695319	-0.10895118195064406	-0.7264531704620218	0.4824985668848055	0.4109133444435063	0.12549201488377354	0.6146497970055449	1.3742958263372687	0.001163327392481346	0.5529959195400606	0.1856423301803251	0.680465902891046	-0.24983711509681528	-0.4894676194694438	0.3800529222811312	1.0325901725643252
2.617656175260394	2.6871973244023994	0.8962566741634598	4.300289256448787	2.608415765716838	0.6064830004339674	-0.3666521828058847	0.07968031741617007	0.28502599255575023	0.3504316326749127	2.6615126630515045	-0.39071482972131644	0.5774102345241251	0.2674309951389259	-0.3992372807242492	0.3386106822743662	1.7067252950262979	0.6026117541577511	0.7226420355889043	0.3267928172681686	0.3972478842976294	-0.5244799247824261	-0.685209077767496	0.07437966467720188	-0.15206213961607376	0.22604256663043726	1.1564259360734905	1.272228238968639	0.42983968954614393	1.9623259080894706	0.2102339916673431	-0.023697156040389505	-0.09182314762962444	0.09830330951027481	-0.2950612840547351	-0.10749868672510714	-0.7662931114949446	0.5609139258544213	0.3595041381637457	0.2058944434296733	0.6279652937962196	1.3822135892604255	0.009473751733024392	0.564335792704396	0.1289245647488871	0.6380404811438016	-0.19473973237464515	-0.4133201688979568	0.34520637019769873	1.042307344503362
2.554785362613679	2.62995959752923	0.866953145959825	4.5091846463152745	2.6385102678299623	0.6111453069653671	-0.39187760024897883	0.09773580124915743	0.28409567147784187	0.4084491347397895	2.606074328554389	-0.41188420802532233	0.5876625636543554	0.2471276985190068	-0.4118146928798301	0.35333371923581625	1.6702156133958783	0.5983724007254605	0.750508160713992	0.383494457055463	0.3385297796943965	-0.5437008256419896	-0.744704823285349	0.04292629718088227	-0.1555658853156496	0.20544323194292305	1.153685292064106	1.3145788482371905	0.46323739979123724	1.9355005261847684	0.2415887234857994	-0.016653857104417115	-0.12786742485071584	0.12206073682431078	-0.3382010742793191	-0.11492477772281824	-0.8098686404460016	0.6196724650361664	0.3637310684172378	0.28317248116527904	0.62483614145901	1.403764974473774	0.02714110742465987	0.5687008066322221	0.10340075275966872	0.5931663521817254	-0.11543613611749144	-0.3685911350334993	0.33249377067042146	1.0322338398250537
2.482515723357001	2.5965708792142563	0.8373773159392138	4.686016899608402	2.695771314576291	0.6237183207031234	-0.4106005398683795	0.12776999967777886	0.31411676246119036	0.4602878876772639	2.560977871555233	-0.4309124580107756	0.5728826427277006	0.24436787665903034	-0.4495024613839839	0.34939957944362	1.6660436855901453	0.6032785980142007	0.7605724289153921	0.4388346223857577	0.27611778846737	-0.5302281413822336	-0.7996262811955488	-0.00011767864544637019	-0.16595211852705524	0.1820617903447322	1.139628693849785	1.343389947417656	0.48186230421449794	1.9013585735520053	0.2798041774034129	-0.017267861983534766	-0.18734062778954583	0.13953867743462156	-0.3868387399764305	-0.10290556671992261	-0.8360850430963609	0.6843804016452157	0.37125552575402354	0.3560727046525937	0.6201956635616697	1.416602634343216	0.03924804718627577	0.5705733993508845	0.09450530821101708	0.5549054640917463	-0.03830433432412307	-0.3173410903106791	0.30747282676184756	1.0602846591131863
2.4196134648220005	2.5563512969994298	0.8150660580294289	4.76672125564795	2.758538405424023	0.6332220735090273	-0.4309832661796723	0.13131323854826288	0.33899688208182766	0.4870605138857821	2.55097814478002	-0.41395930771616507	0.5892218150961576	0.22786443265980752	-0.4751698374744679	0.34470964925656256	1.6846601632250469	0.5655252982652464	0.7921540408739617	0.4829903109638316	0.22295333294721376	-0.5286197761844799	-0.8655208150992891	-0.032851205022616514	-0.15658312393187673	0.16923849287132162	1.126974521931181	1.3837333344681144	0.4825474171107925	1.8664871380236008	0.315692338635565	-0.013139960367241525	-0.24035186787064328	0.1446188099564032	-0.42744793772567113	-0.07445739866489738	-0.8603792057410262	0.7211478957149893	0.3753636731833946	0.42240185798137075	0.6256810612626571	1.4425865315494981	0.02919899135176387	0.5779964302401447	0.08668019476685403	0.5513503578778457	0.056547224645605666	-0.27394931561880254	0.29956383244562024	1.0718966249280744
2.363964724518331	2.4992236252965014	0.810683716487491	4.786088219137038	2.8231998032253913	0.6488337126863377	-0.4297770980615673	0.15366189309616587	0.38265686998290616	0.5174947268673062	2.5464280360381104	-0.391732871108551	0.5859578547401739	0.19806185548229646	-0.5190837058459248	0.3440846110287078	1.690906712487718	0.5582594428743598	0.8344090232322788	0.5285319004043358	0.18079658067890045	-0.5077740460993703	-0.9063524440014202	-0.07327083722133516	-0.16526444647709843	0.1481625673623402	1.1089199001366778	1.4261003701971924	0.4672333389358612	1.8170239261533419	0.341633819290745	-0.013587509555427455	-0.29475767104568174	0.133688159371734	-0.47364113751258097	-0.06307698445204574	-0.9153928703898316	0.73095687038748	0.3752280869353729	0.48705852253550336	0.6094045352994703	1.471941458181599	-0.004419584124043391	0.6068091657380047	0.07080932947315866	0.5235161056017621	0.1431292794679259	-0.23418064435439861	0.2976106117923464	1.0799611125058257
2.333378357178698	2.4751651397476024	0.7955302814082026	4.804740691669162	2.895192095598189	0.6611673541876569	-0.41633225189472	0.17416125975701005	0.40577366205541676	0.553526759903533	2.529542649935286	-0.40075538295496554	0.6081589772743465	0.14155300102038132	-0.5548546711205622	0.3317257447249893	1.7110752882210203	0.5571477494736873	0.8783558748605877	0.5662432666959344	0.12188027233530904	-0.468886580179665	-0.9298107327887951	-0.10211679725331531	-0.17571344140749234	0.13559487013979923	1.0810228879986803	1.4279269013495062	0.43025283647591656	1.759101839544451	0.39560816192294784	-0.00644360297568379	-0.35796816387937674	0.12281548235189099	-0.5151255190952285	-0.01848689621260093	-0.9251217348270963	0.7346053269511155	0.38390618623716216	0.5551779080226105	0.5914031806973681	1.503232170205109	-0.053986297796830375	0.6079277309952849	0.07469777135908204	0.5054369887532827	0.22590593326006864	-0.19719626827439546	0.30900975721938645	1.0715249895558279
2.302005842631913	2.4728592978474104	0.7743259142808817	4.769475121455586	3.0147965917828965	0.6791638885535983	-0.4012845071898307	0.17842212605948832	0.4366215712418655	0.6152999399092972	2.4860181027783117	-0.3827421730554869	0.5794186893745816	0.07400357548281711	-0.6076270257236663	0.3297254509176027	1.7147147817931327	0.5455194906176117	0.8832012078667443	0.5648928109678577	0.06430997446728576	-0.43893453955026807	-0.9627663622408624	-0.13538811402131773	-0.19174486783505434	0.1217596732809361	1.0755120363162338	1.400341398640466	0.3968365219269833	1.6874827960616803	0.4250545991869471	0.023636023477735163	-0.3955098200842361	0.11094684790924807	-0.5505497483987062	0.02087173306409383	-0.9191655192201582	0.7211871343488122	0.3868612711299396	0.6195845173759318	0.5895094859732789	1.5173053359808384	-0.10017972123355204	0.6050663828661749	0.06702546751378294	0.47325594307004754	0.3093335813092267	-0.17572447745972994	0.32957365740497435	1.0433238765509782
2.278753355238121	2.497507934309202	0.7870812885584678	4.71901124028991	3.1479955768591985	0.6996408593044929	-0.38438935591415835	0.16610622717279286	0.4386593183167989	0.7134675424525199	2.459732993341612	-0.36888216383895334	0.5507273405383407	0.038781112136490305	-0.6564206678845508	0.3278023223235316	1.6876211472768994	0.5379841058443185	0.9030253760525611	0.5699780788712714	0.015981788820699727	-0.4077704058403192	-0.9831462671322593	-0.16091888281964975	-0.19749530123165787	0.09719090961707763	1.0608355250291681	1.3683189264272788	0.3241078528274442	1.6255206546835979	0.4649171442273573	0.07823126689369357	-0.4079786984891608	0.1030999016910902	-0.5824594576817377	0.0506063429142698	-0.9165961368435058	0.6995495525334725	0.3784439146128068	0.6966379403094177	0.5947915461659992	1.508863110966774	-0.16903156224225593	0.6102359292444235	0.045679475444387344	0.4445120546320796	0.37632006516487915	-0.18274987945151439	0.36853561051164546	0.9999343537959732
2.2591625668358684	2.4885498687854923	0.7582677436027503	4.660867764268922	3.263382209439783	0.6789805948454366	-0.3618255720338138	0.1503003823811369	0.43401373690409717	0.8024637362050347	2.416750432764292	-0.378013322790963	0.5224310653769858	-0.003685870429995	-0.6881666974400665	0.3301884421974953	1.6820121425841443	0.5388481618224606	0.9523430595983061	0.563828678778429	-0.02520169433451045	-0.38094142096554323	-1.00631531179518	-0.19297113186716902	-0.19848249942907822	0.07495350515461083	1.0493722144380873	1.331061432502751	0.29590184035071154	1.5775450829662512	0.507030961375778	0.13250166518815398	-0.43315214095414917	0.09009776194826047	-0.6172357958154336	0.10119845109388352	-0.9188951282887734	0.6550792937297591	0.36954737080031574	0.7721698317057927	0.592280057390577	1.5106918510739504	-0.23952028073583423	0.6072861973844924	0.051624344962564184	0.4166499523226744	0.43112319014028594	-0.2199353746992307	0.39907853801059023	0.9590703120044262
2.2173919452291395	2.4725275373342175	0.7214807667515539	4.617014107387205	3.3591834078622833	0.6603417536324809	-0.3385417004237043	0.12771035760974206	0.4178952177811393	0.8813645770144122	2.3578514172613154	-0.34066092809554294	0.4983734526875153	-0.016744507432096305	-0.7110039217536361	0.3302283108910417	1.6714536468749848	0.5464726517919903	0.9884069050368833	0.5673230009697495	-0.04222256379881822	-0.3661169832515506	-1.0033146499598546	-0.21919395799748767	-0.22422271697046367	0.07801153066407399	1.0303886468989572	1.2961729992184459	0.24401045841347577	1.519330033727171	0.557385276510313	0.18213415759081134	-0.4554397786591604	0.06317054297019503	-0.6368855182142157	0.14357749761847147	-0.9004542753723437	0.5911153763206394	0.3607568623869185	0.8363524785749092	0.583713114288034	1.5122203859705956	-0.30889451240539884	0.5826314053593908	0.06548145957409472	0.3741897335429891	0.47162194276956215	-0.2775547095210267	0.4359145135620325	0.9133974178005294
2.188119317222349	2.4770047092598606	0.6962220032148428	4.580409458095348	3.4338961510776302	0.6331395134535105	-0.3114788031386251	0.12645205044432742	0.38072722591054997	0.9176950829341864	2.3514903890419148	-0.35145600846583935	0.4633532793361065	-0.032551147819781925	-0.751246842792374	0.3338409289610902	1.6606016240821195	0.5473873175537773	1.019611309414611	0.5772122323623325	-0.05959102937494849	-0.31185608944975296	-1.0158874230498671	-0.24653761762085386	-0.2432934471815865	0.06446763955736254	1.0190666875748362	1.2617180419757847	0.21260794973662628	1.4801022347203667	0.588856891904946	0.2106961014800127	-0.48324872455480145	0.019410627541577345	-0.6477678748953724	0.1840387947333592	-0.8694910217702777	0.5167153814402529	0.3377925500280997	0.8697364786780094	0.553357983890602	1.4804369068286054	-0.3419543918089961	0.5570166818425865	0.09971179735797955	0.30970453850972485	0.4931136399256978	-0.33542497118487924	0.4978950197981895	0.8675042749863152
2.1400769878963333	2.4287564162922566	0.674284722266742	4.514198385507319	3.4698612359794323	0.6318606114614365	-0.26582681711614914	0.1147256977696118	0.3425499988654386	0.9323964416740556	2.3613225115500436	-0.3683203202431676	0.41678767945747675	-0.05315311037466003	-0.816772726087105	0.2894984535641579	1.659089665027805	0.5190862404469272	1.046572324453074	0.5777499401085084	-0.05864290551248785	-0.2763789481833855	-1.0279195850977447	-0.26819906005301025	-0.28673011591302033	0.05989578298009461	0.9872340127097269	1.2123729545573907	0.17022698204942616	1.4260015525110163	0.6150580841340723	0.2462790837067932	-0.5038532819611913	-0.03474776956752067	-0.6513660334698148	0.21917478686593866	-0.8355001824689674	0.4672614479501337	0.26748151986015545	0.9025768805184764	0.5260209592276144	1.4614671668221502	-0.4053711758546683	0.5869647574690866	0.12668140214075851	0.2494485984861235	0.4849093349523793	-0.3756788974730534	0.5339985620210221	0.8371233019141963
2.0902107970497217	2.404747907487332	0.6640954325632162	4.42892318003448	3.5032007795193962	0.6361521766114551	-0.21714486884641349	0.12727501932366023	0.2939142718100466	0.9548245517248984	2.3904325958671557	-0.3936224903815535	0.3539227814859623	-0.08122552206873233	-0.8547085790141267	0.2581273647864163	1.6302701617367172	0.46715845012665014	1.0696180930540162	0.587631000833458	-0.047012980568275395	-0.26682527026323116	-1.0252140703281891	-0.29332556084189154	-0.3289355535049101	0.05239625793449104	0.942154968787967	1.1450084962331686	0.14337121981518805	1.3774959696712754	0.6581360958738546	0.3225752467580872	-0.5163880258069212	-0.08387268189920424	-0.6258307067484434	0.28067103817901573	-0.8510433138916079	0.4262471870489872	0.21621392588388438	0.9168909099701373	0.5118119831239597	1.441297802010268	-0.46179214065608704	0.616477047190149	0.12297337434532907	0.18251839589009924	0.4707931243395417	-0.41276254979561544	0.5963860491576962	0.7922263058543847
2.0372803790890077	2.385932195048368	0.6541259207897797	4.357327400764169	3.5299825093489927	0.6358603605661662	-0.12284856673602888	0.13897942586351356	0.23592308966733314	0.984848855289442	2.4354393002854167	-0.4174984421614078	0.2904240497997669	-0.08025063582193037	-0.9295218303375853	0.22426255353169894	1.571899016788001	0.46498634954591395	1.0795522536399162	0.61294139468601	-0.02542011288420874	-0.24870291746496392	-1.023280857047398	-0.3246086258075481	-0.3882073884044054	0.02759152747954786	0.9374367928378824	1.091137006358878	0.11583193915704484	1.3342938181664743	0.6575466837452868	0.4115798457690114	-0.544487576860698	-0.13516638248298754	-0.6114699741659759	0.34227504879971543	-0.8472822404455395	0.361775371285907	0.1560089963350335	0.9443100063373621	0.5063305523051395	1.4264525945476962	-0.5128842030100799	0.6713411579100637	0.11350044119808318	0.08698542740760912	0.4395891079331461	-0.42698534513362507	0.6493325436269406	0.720610475402382
1.9757442697006593	2.3462942570666088	0.6346588627517629	4.296411132022779	3.549234897511128	0.6474514808134585	-0.061163121248255646	0.1399730455028946	0.1489293505454982	1.0167431428896905	2.498814539809015	-0.43561969890622965	0.2398864438343975	-0.05849638454931343	-0.999194936248559	0.177328956010762	1.539119513236703	0.5205606577951525	1.1176262356119437	0.6477803433170315	0.01930293408202832	-0.21309122535077885	-1.0288994733561005	-0.35692327337409685	-0.43842326317318586	0.02346955108659893	0.9405677695942634	1.0542600587698554	0.08479674589560601	1.294622164917686	0.6378274796010895	0.5024643109853629	-0.548420015743445	-0.18020987671480956	-0.5930441040065794	0.4201469076329284	-0.8308620471461395	0.32042419464067595	0.09803753153671195	0.9587425402102772	0.5071415448270957	1.3688203703459965	-0.5601198685406766	0.749657861540948	0.11493478287376876	0.024371589708391962	0.3972912570925333	-0.4597922026520668	0.7110794962048201	0.6447781137386774
1.8790796091091277	2.3057604593657293	0.6436545658626137	4.225619746545076	3.572973915670489	0.6737253098020798	-0.01739294661537783	0.13966099307594984	0.05035447213666244	1.05678471625039	2.590656719465085	-0.45593310609101617	0.17444525758716387	-0.02640598739980337	-1.0555346746399301	0.14692414718198105	1.477516145609281	0.538353532667226	1.1508036775644854	0.6885694833823989	0.05188181107620784	-0.18254023474480996	-1.0298587013198517	-0.39543673591626705	-0.48060303496277423	0.020853278422287864	0.9327851351310729	1.0236183218219446	0.07646785992212571	1.2726905027399373	0.5929390316868128	0.5957298404925364	-0.5496736938616582	-0.20739123314878335	-0.579086115455725	0.4760750003398278	-0.8390850087274504	0.27837452823443837	0.029391975625769083	0.9595351064771966	0.5058107428531207	1.3284965911809241	-0.6068157632586466	0.840136166532859	0.10399550308171109	-0.03364419970648182	0.35524277722375397	-0.4567623478570977	0.768079547256827	0.5722137386512754
1.7632399446382379	2.2459063967787376	0.6679565864423704	4.187377919298851	3.5630804651198753	0.6948736651553914	0.03024311962636847	0.1449058212280706	-0.036619376908913495	1.1206471245848706	2.6968722047001648	-0.4956805391915453	0.12508500516591156	0.0036304822497069907	-1.093120634913945	0.12166582938570665	1.4050231158878452	0.601271578799438	1.2024067614663534	0.7534087890876822	0.11112106332510958	-0.13510509977555413	-1.0165908568899518	-0.42084353468773983	-0.5104109548519923	0.03808415063969904	0.9080389628359891	1.0096074635748924	0.09619830772132876	1.2624224958017176	0.5357471957814988	0.6643200741450535	-0.5647786198305595	-0.2334489422562752	-0.5644689995557168	0.507646332889549	-0.863220149822318	0.2551508324741648	-0.03921671125542404	0.9808555739359381	0.479760145019517	1.2934204230166602	-0.6504263728795574	0.9297693547081541	0.07717920171696671	-0.09567806505812618	0.3128021048265457	-0.43345336188936423	0.8138518557851597	0.4891843300904508
1.6414814651943828	2.1637988597683138	0.7001129992908177	4.134467734658006	3.537670608693277	0.7025205955805975	0.05128712603236786	0.1475499876870383	-0.08997483505557353	1.1479535665204612	2.8118184838126217	-0.5148558529387156	0.062172247272295714	0.02488538417599363	-1.1342382875852013	0.08341631923215724	1.3432350315730444	0.648328906150874	1.2309677344110876	0.7958129977886329	0.1727851066065548	-0.1118584602582879	-1.0087266633225185	-0.4478038904042855	-0.5322318381257701	0.034732764713688094	0.8800098380759307	0.9841587696058685	0.10861612246918544	1.2427364798947724	0.4816977897135322	0.7129294113000688	-0.5880321574580838	-0.26132945452122364	-0.5480862386567117	0.5428190961991033	-0.8734663704766371	0.23402692961044974	-0.11938868588204324	1.0169695245139831	0.4708185925312893	1.2388554947219976	-0.69753373344581	0.9929186285052527	0.07188142735290233	-0.14354754174774037	0.26305667656168713	-0.40112473755916167	0.8558426371456364	0.4313840172755853
1.5450963236098392	2.1356273945238	0.7593907024813468	4.08126418286927	3.482763317068571	0.7083397813805086	0.06869442124023842	0.14247517687511463	-0.12952662408888221	1.1701141859572606	2.948158604638348	-0.5418969770268764	0.013006024478863055	0.023656904657071133	-1.1919530221882215	0.038074039888034976	1.2906052014994391	0.6979930702797372	1.2725018474266578	0.8322681822934707	0.23297529306945935	-0.07523337884724768	-0.9907207246634624	-0.4636722241000097	-0.5645830104207528	0.037067320059695485	0.8522079839803963	0.9487976192908875	0.09509244545090881	1.2271950824319116	0.44073708767570496	0.7847195275892499	-0.5911734517953633	-0.29308799961438636	-0.522451274529963	0.570440197110257	-0.8509620316858729	0.20836787699624773	-0.19885213544848834	1.0268168070415853	0.4490496741925395	1.1792762423839525	-0.7092918991689869	1.0611141924573455	0.0036352339115096276	-0.1584231264836696	0.21539689642488943	-0.37733539606655464	0.8891853629271989	0.3610727362846893
1.4918968686048997	2.094398175747188	0.8488906360073301	4.018005708672933	3.4456498274501706	0.7427335735652575	0.0676131134928895	0.14014162088142873	-0.18481796933844263	1.1884575456321709	3.066499118094568	-0.5645267885237725	-0.036630552895111315	0.008836427456750583	-1.2417436828787445	0.0016546313769488132	1.2457749438019143	0.7662930333681086	1.2962143522419707	0.8331085938215022	0.27915972283774126	-0.0368449432871703	-0.964464441692591	-0.4869367774364373	-0.5830813101124531	0.02010606547025539	0.8261794877732864	0.9081827393511898	0.1007853496701665	1.2176970934758509	0.37956086877244233	0.8323301876040501	-0.569844311268797	-0.30912531032810964	-0.5185926592204761	0.5805307285554341	-0.8374095229288849	0.2079841694443229	-0.2791289866173806	1.0582476585870444	0.4208717183563294	1.1343477219418174	-0.7164570208135917	1.1306132060015996	-0.03904194662592717	-0.13077882991054718	0.16881439888641253	-0.3186375283551987	0.9107259267114995	0.30242771812961133
1.4377610249265511	2.058445756799813	0.9328430504813687	3.934178412026788	3.4282127988099895	0.7758167897743686	0.06374714661024838	0.13160900835901895	-0.20614832369712852	1.2223373590755926	3.1667403541881356	-0.5848149847779786	-0.09613691455634815	-0.009195826711457012	-1.2557967292665724	-0.037906687402962214	1.2049077807600423	0.8200957839597931	1.3610816201577802	0.8493184202478229	0.34754800057628976	-0.0225189682077097	-0.9419147139560102	-0.48499897568658473	-0.5949887772473799	0.007999526256607301	0.788042361628878	0.8630906907081142	0.10675907236665223	1.1929844419057494	0.34380901200253955	0.9100104696292007	-0.551917781945092	-0.3054274852585705	-0.5219601655701244	0.5856997295295081	-0.8538547809565561	0.2260547911293313	-0.3351095296034608	1.0776698809126704	0.4105149937040042	1.1070320378752734	-0.7410063046010704	1.2044000089404374	-0.08822161728884231	-0.04585689218737935	0.1442577057855609	-0.2630575193259131	0.9248075120385266	0.23111585262074966
1.3938171430404926	2.0618606570822506	1.0024441332328162	3.8445500166174824	3.447261131588597	0.7921932777678887	0.05323987354367806	0.12294516614733195	-0.2191973528026166	1.2508972837990635	3.250057526271089	-0.5959167981369995	-0.15988055738844761	-0.03885738948280319	-1.2777797006146063	-0.05354679005510286	1.168690580065403	0.8853320410566333	1.39903698996628	0.869870372902307	0.4090158122938975	-0.034385558170097474	-0.9142781265408895	-0.49809448309576265	-0.610217326462995	-0.0038746075842426364	0.7578324547403341	0.8241189131115293	0.10562508360328271	1.1718644601478014	0.3160341825911407	0.9660628844052926	-0.5052696116535438	-0.30781560810731806	-0.5289502306683711	0.5877395900902166	-0.8775378610464835	0.22893877811658894	-0.38171040716278526	1.0575099957446505	0.42012424814486254	1.068791754633485	-0.7679157717050084	1.2337664955681382	-0.13513284728897906	0.03625976179371113	0.12421372047136	-0.21154988841826391	0.9348080124377048	0.15672926185960573
1.3430669733342833	2.023633232949052	1.046539283300324	3.8046520845041214	3.4847253548788957	0.8064455318801358	0.053831054937394665	0.09753850214334701	-0.23493690901886813	1.302255709374591	3.3433402100569816	-0.6059069295094883	-0.20106647540321115	-0.05835691953160297	-1.3030655883944533	-0.07259502296200612	1.135102514288591	0.9593095548008943	1.4641571578254722	0.8830874004982487	0.45852335950002915	-0.023171284343332203	-0.9093457271601016	-0.5102692546446057	-0.635744876335231	-0.01513964757968409	0.7309678611698355	0.7906737725296689	0.10762965429128708	1.1763974151270484	0.2706512292957946	0.9866731772327857	-0.48864722438491814	-0.31375464371139283	-0.5339850150339295	0.5671059959393188	-0.8546335521767139	0.21568577174688638	-0.42798099893964314	1.0497370841872566	0.4328198978486971	1.0432444108210026	-0.7939207559889224	1.2576595641335282	-0.16363098701077253	0.12440143452638228	0.10936571940663309	-0.15563286636344542	0.9258041437869245	0.08839573687618921
1.300849121316374	1.953337167709546	1.0877041453667657	3.785843464941668	3.552174934379502	0.8209433891764064	0.004129702942016404	0.07686282120378035	-0.238503103308567	1.3663224273263033	3.3934876051168494	-0.6134558024374713	-0.2596514445348337	-0.09582612149197497	-1.300846871103145	-0.08331927283032695	1.1161570914060628	1.0238290592923094	1.502966326203157	0.8916136867136583	0.5064119470000892	-0.009716767286657017	-0.888489651669263	-0.5131044938291297	-0.6443316458569546	-0.018218904621239543	0.6725378667311649	0.74960305831039	0.1357270002857342	1.1573218908241776	0.2760252216084246	0.9922585637387682	-0.4512809562702734	-0.31497189285984567	-0.5512525948103185	0.5273801127253525	-0.8504491067607456	0.23631377928108863	-0.4712096842707167	1.0137824079001636	0.4340752507677731	1.0049485118728805	-0.8082945297788127	1.2611582371243435	-0.19956721214530768	0.22817047144739822	0.08852964120553579	-0.08829365632914901	0.8972361053580196	0.02270432078040317
1.2556928257375062	1.9031898648044039	1.13300639279924	3.755948406225798	3.6150183842185326	0.8173460554366205	-0.05029591647472522	0.06510948484338246	-0.2199257063660843	1.3928026103572158	3.4359837166231344	-0.6282089989088427	-0.3061031415758576	-0.1263270967972973	-1.3011259660788712	-0.06692680934836158	1.0632569697447802	1.042233033465698	1.5053343893093687	0.8881236443958604	0.5356608039385959	-0.005955588523819946	-0.8913747142371617	-0.508980403658796	-0.6833304168131521	-0.027092908829386853	0.6020432183049164	0.7210388123283762	0.18734963198836269	1.1317834669452436	0.2900738596126283	0.9577452303423429	-0.4318012996055545	-0.2873882443042959	-0.5681727927353665	0.4954227310102863	-0.8314979100500205	0.27042800532258493	-0.49631387789751	1.0143635144429188	0.42925770725721824	1.0150065824623502	-0.799422159524207	1.2184394338939915	-0.24349950543394513	0.3256768320889468	0.0750527270841255	-0.03737502353407758	0.8553132015005851	-0.026778327859367547
1.2246766979246304	1.831359609225024	1.1741808663521174	3.697762344651084	3.682796264241051	0.8148614650866095	-0.08053593152842392	0.058785309263950224	-0.18518105085165998	1.4367148938983854	3.482352577614416	-0.6189361785373828	-0.35164625495638513	-0.18636665655281776	-1.2965949147329079	-0.054183403064954484	1.0427161415433646	1.0867614643364063	1.5072818233775176	0.8714885541731793	0.5879106625971487	-0.003819806711624532	-0.8779651992156925	-0.5131526140390568	-0.7029328032083813	-0.013489341136772318	0.5653038991337758	0.7065515867260865	0.22857777700432874	1.0872495049450108	0.31456821155018455	0.9219732182966827	-0.3986779427252724	-0.2609093065757173	-0.5718116451539805	0.4435868886129949	-0.8095809804394438	0.30396814805980077	-0.5301662758694607	1.0503790737354268	0.4526116820986553	0.9941052431929194	-0.7915454500914755	1.1686180659548409	-0.27710880525527937	0.43414905170587137	0.05607332911876974	-0.02316934159612862	0.8105149373605798	-0.07730581841775788
1.1976437159613293	1.7825345633652532	1.2093217824670575	3.603037877979195	3.736795013291321	0.8219050320872151	-0.07408313439482768	0.05185748456583998	-0.15059904271193486	1.4322664746805738	3.532757825392875	-0.6110241481569962	-0.3688844600441765	-0.22877817702967546	-1.2920000869669148	-0.04036311336016827	1.0161465610652654	1.0999864833895099	1.4956745520091617	0.8620810030915701	0.5860247687989627	-0.021820098614191985	-0.8732241535158785	-0.5047648223630702	-0.7442103752875225	-0.02092357351378992	0.512091891334243	0.6844999760518357	0.2626726352233119	1.0411068190870612	0.3566134139381181	0.9000272895655851	-0.3784150757382154	-0.22862211115594616	-0.5886350610989903	0.40399155994480224	-0.7838846047265762	0.30472904092424813	-0.5437182198620443	1.0665076341877573	0.4745798710215209	0.9871861709103718	-0.7882925389774957	1.1301994017913926	-0.30936869481137047	0.563160713195966	0.040954647199161656	-0.03697540450116514	0.7690183876818365	-0.10448225618815885
1.2021684298869435	1.7739837551381883	1.2303928547861793	3.5360224115985597	3.7739477609221956	0.8171736658867346	-0.054919655019676814	0.02387972839777956	-0.12099229180837552	1.4392920063723653	3.5753431936094424	-0.6094172514626411	-0.3876075637297388	-0.2869513956006346	-1.2667270714920278	-0.006395843849993405	1.0007868520430245	1.1015929535316613	1.4974678425167787	0.8416539449280569	0.5750436899301525	-0.02643343274654137	-0.8771840433149551	-0.48595232934284766	-0.8074862935572845	-0.008469111129075817	0.4538500418989472	0.6406004884429066	0.3246102340855971	1.0189124964862202	0.36961738686673906	0.8496402398346452	-0.36422610331433203	-0.19302080282655015	-0.6139430427266099	0.3368005472969585	-0.75150094865155	0.3230916695791351	-0.5691959999564096	1.0624002057152997	0.48603502621579936	1.017588167867409	-0.7929620064184398	1.1024817828059	-0.37241845655623995	0.6926029668135906	0.026466193735641696	-0.03252755988831229	0.724550410410788	-0.14705765154277137
1.187112837373067	1.7743027556316435	1.2707375501807936	3.4520815534758116	3.8146056882384043	0.8346187613912939	-0.02899546173376291	-0.003619672824269607	-0.07299636585689236	1.4774299100075967	3.614333499884112	-0.6137865458362726	-0.38920307432334733	-0.31970466525594865	-1.2214282601278161	0.02118814773648079	0.9694824721269836	1.1005985210933742	1.4855684821642274	0.7995182010207833	0.554169335457091	-0.034685317020931423	-0.9026567108262082	-0.4586400777894618	-0.8660906201676994	-0.006457366389293301	0.4033161786760545	0.6114360378449165	0.3678587031767751	0.9872040984959927	0.39458477533691183	0.7562480398268869	-0.3388604425888566	-0.15521783498703012	-0.6427905620143969	0.25630010352829735	-0.7557714000888168	0.3404814694080979	-0.5833383988819906	1.057739937809744	0.5111011543767192	1.0453103848066998	-0.836747292727766	1.0726020692895655	-0.4011350838265705	0.7814874405747473	0.011546555191733181	-0.019904860439918882	0.6900096844349155	-0.19284465966685255
1.1350139884581418	1.8245623467104815	1.288447164635266	3.3639881306919284	3.8431600683236353	0.8219169747367554	0.010988813787759321	-0.018552732128255044	-0.001748053590556692	1.5168411912619655	3.6793669307364967	-0.6546894799217224	-0.40630368887973123	-0.3772611871084083	-1.1807669891778745	0.05524715811137513	0.9509795951446989	1.0535863243861887	1.4999393646907373	0.7737284613337243	0.544946451956734	-0.014189305595128853	-0.9365415616236735	-0.43489853399224937	-0.9379580774341878	0.00968499029029627	0.34954384706337815	0.5825356654144012	0.4051722271399786	0.9702518904786486	0.43151349395613375	0.7113716995625046	-0.34489798145338757	-0.11547888364516568	-0.6690601928198434	0.193970500718167	-0.7406789084541932	0.33888683447297663	-0.5771455027978905	1.0571354565416962	0.5362113880038374	1.0619669898443653	-0.8812613127763574	1.023485847197404	-0.4387666176077493	0.8236113632370179	-0.023053893851033562	-0.03974882490281177	0.6419975736830736	-0.22445631966984397
1.0664514700316388	1.8471661900092253	1.3101604847829946	3.3067716002237164	3.841145830298919	0.8105522455850961	0.06713829669555375	-0.0536816382041426	0.04582712496031584	1.5271669881497156	3.718248145476379	-0.6596944499021233	-0.4115105462447365	-0.40550934658671806	-1.1330774397197056	0.09191049443566404	0.9417760641718953	1.0567201399941655	1.4682511062891015	0.7623319363024401	0.4982397898456963	0.01415947936238152	-0.973388705137914	-0.42523640804182783	-0.9987321618763124	0.01672472710327138	0.3096669916979781	0.5625362808971778	0.4323442051384907	0.940955261999647	0.45441192709460454	0.6450220621195977	-0.3486512929110964	-0.0796872530293046	-0.6823170695896482	0.12079853324346461	-0.7350421985650291	0.3188480954891466	-0.5827791519631746	1.0461716231826448	0.5462686391504687	1.079524210513623	-0.9211692536325531	0.9742535237554352	-0.44989582025277225	0.8422274936072188	-0.06574711103244388	-0.04426501694060644	0.6077224090042571	-0.26114114681324374
1.0020467968340787	1.8731806802504933	1.3520971066725598	3.2795698411946264	3.8090379529745397	0.7928895861606504	0.1183737195256396	-0.06936258005303962	0.08881756426457765	1.5678337579378956	3.74339374424515	-0.6748672282895777	-0.40734128335775255	-0.41114982254931237	-1.0832663003622005	0.12686719345879388	0.9408512694058254	1.0500845393694864	1.448746459416049	0.7780367376531199	0.44957337592576196	0.034825808317067115	-1.0069282338684291	-0.41279191241127106	-1.0656933048890473	0.02354301675356034	0.2522116096256719	0.5346351163717069	0.5002952609492063	0.8812772145210384	0.45736523856778993	0.5456559041772054	-0.3994575908724741	-0.023291517097398344	-0.6996921714557912	0.05434843812486523	-0.7035892563237043	0.2820880704354626	-0.5894023663505041	1.0952406075557672	0.5409381934344754	1.0811591926761535	-0.9213503893277242	0.935047102012924	-0.47038887687716285	0.8624278195062116	-0.11195056469373457	-0.06319883224690037	0.5875499165157417	-0.27081011545840983
0.9525579566469011	1.9267988148579254	1.3610375969084854	3.1952930303702596	3.7641962431859177	0.7444174871504372	0.1410569064282067	-0.06849740305558848	0.11787503800711618	1.5834303298749735	3.738192061518185	-0.6769093136665651	-0.4275411920804154	-0.42470070377334246	-1.033896330001965	0.1558358719286495	0.9389929307734046	1.0432446240350088	1.4037846116306754	0.7970168094866559	0.40237327524917543	0.059864188238184055	-1.0413487765902663	-0.4009330137488199	-1.115504496458021	0.03248217665266704	0.20155930697517052	0.5055092191328605	0.5684490698689632	0.859632989714132	0.4554132523668281	0.46285390994429065	-0.43165668035670857	0.04267517531619712	-0.7254728308373168	-0.023747855008705115	-0.7105261679410045	0.2541579214627268	-0.5839696571636452	1.1343149942721131	0.5409483672693312	1.0890727694708766	-0.9228895558459012	0.8977792300997622	-0.49606056027354006	0.8708535515105378	-0.17240461725159295	-0.09646217397273929	0.5456765512493111	-0.2783080230502673
0.8852113459007948	1.9836266792637545	1.366920657104387	3.0901005614196255	3.7241082041607023	0.7282351970233547	0.1827165260368149	-0.0747488843920395	0.15876289034026841	1.5692583796420643	3.7562318344073176	-0.6771926365054655	-0.4428795686933686	-0.45632552724198944	-1.004206943716214	0.18356133307286837	0.9203687810199807	1.004653071303318	1.4003056698475427	0.7964868833287024	0.3369806350371677	0.06741549974376808	-1.0832286694876558	-0.39730544887309577	-1.1706646698288594	0.035823974144829615	0.15015534817566012	0.4630702263808704	0.5957083611755213	0.8394737836590661	0.4528306049736025	0.35366042177945395	-0.46557833144125815	0.12006860797090893	-0.7520682543813345	-0.10918084132440484	-0.7194950647946323	0.2220051221647949	-0.5572269964380574	1.1740585504497603	0.5463988285694801	1.074227562008305	-0.9196258037081787	0.8415366338039683	-0.5163343995943961	0.8887968640573675	-0.22381339523875718	-0.16378351638817193	0.5112690067943362	-0.2955152873078918
0.8400270984212284	2.052745473182164	1.3694456320647042	2.9650963465298736	3.6955469215677836	0.693761960256881	0.24719858037132467	-0.09565505563764559	0.17975261619032554	1.5900541702871644	3.777058400139686	-0.6833381009644899	-0.45288213054129256	-0.49848804745586694	-0.9562500013777372	0.19187631350323137	0.9455990058393757	0.9830505649529258	1.4121789041728847	0.788406093039032	0.26995325770692036	0.06911470095692626	-1.1096979502576578	-0.3850287467119771	-1.1962857907738578	0.03460350349357284	0.10734947283137845	0.4143270729197133	0.6091884835860084	0.8272314937760328	0.4481615277289371	0.2645319500916826	-0.50298718115212	0.17847908057446316	-0.7701893562828014	-0.20255148619166832	-0.722997178807238	0.17858885724846943	-0.5421946012684652	1.1665960335003296	0.5690060378429921	1.049178367479432	-0.9166836891520787	0.8126304640763822	-0.5250842717384709	0.9081856351803077	-0.2767320917902845	-0.21283878439167717	0.45848983547533173	-0.32708724244353987
0.7874880070702972	2.1198497364510054	1.3460824886230678	2.8593403287515953	3.6162487562139267	0.6593603793876494	0.27915991842624144	-0.1160073943729107	0.208499197964458	1.568868614419348	3.7793840333131343	-0.6912225193732888	-0.4469932557970787	-0.4885975337780136	-0.9004351019658772	0.2008291930303344	0.9379887201652954	0.9665999193477589	1.4199858836234385	0.7812392502860956	0.19529700854939666	0.06383485756154772	-1.1558215660490392	-0.3706096647018189	-1.2384265443093405	0.007966058056556816	0.05800990309258908	0.36102710979906477	0.6101030984601495	0.8080981153001666	0.4412462325121422	0.1888455564202472	-0.5464979799280314	0.22992548912708957	-0.7822300154462251	-0.25807157690683236	-0.7475246341420934	0.15451715990863552	-0.5097066644943393	1.1259816329059436	0.564230024804948	1.0313245297097293	-0.9306647886123862	0.7806220855219517	-0.5387215270815459	0.9083971244374448	-0.31855015288108995	-0.26726268708109163	0.4241335196679601	-0.3463634226793656
0.7590644180472322	2.166970256340748	1.3122305650040949	2.7946949850222373	3.5296093425271082	0.6127788537242262	0.30125150052011956	-0.10826909034454373	0.20241607662386044	1.5877865931986797	3.7613194668933674	-0.6989070511182026	-0.457612546968132	-0.4914982497033056	-0.8776446860339806	0.20249896250735328	0.9647240214868645	0.9299117618376058	1.4204801880582303	0.752604172865474	0.12622399112276406	0.05546942826790222	-1.2047377649943785	-0.3786385710132663	-1.2717635120149784	-0.026426740972975947	0.013366595238183376	0.29884483473816004	0.6210816403830647	0.7947644628111363	0.4340765247572208	0.10988672937315913	-0.5981643185717571	0.28811323194063504	-0.7796442826103751	-0.3129142210960279	-0.7709369771589788	0.142047216757477	-0.4903530023317656	1.110567904168976	0.5629439894441991	1.009036983910398	-0.9414241564579274	0.7397346893941985	-0.5510589406303337	0.8769151156057517	-0.36468033681683804	-0.3081655514134516	0.3770794938784517	-0.37382060911259435
0.713621615486202	2.191691731248544	1.2771153132797006	2.69951958465367	3.4794673696475313	0.5609326965960674	0.34047567559698316	-0.07074846542858715	0.19432478045827428	1.6064416566330642	3.7306201172626303	-0.6838165083852592	-0.4526576691253504	-0.49221778770724567	-0.8538139538193981	0.19411453338500645	0.9709295507387765	0.9013445990274311	1.4116788520121062	0.7452875345392542	0.06318534080619694	0.051240444025732565	-1.2230388507192038	-0.37195774745440985	-1.2811834849203148	-0.07335116645009675	-0.04049382685360834	0.25135867510256016	0.5673485586478831	0.7649656613493849	0.45353837007798736	0.02155673195349602	-0.6413650562596117	0.3339549114546885	-0.769482114210063	-0.3422145358761802	-0.8098882978986122	0.1263481339177958	-0.4517728973083949	1.099120811954443	0.5582619723750446	0.961611138848391	-0.9380891148820952	0.6943124863754634	-0.5296511114270344	0.8197956458611904	-0.4159631733951912	-0.36550518214549566	0.33669543560967563	-0.38101585248511305
0.6830492240969188	2.1636633377253447	1.2062276130518534	2.632356961526268	3.4211200407537974	0.47765712059730997	0.3740930366551484	-0.034198426025404516	0.15212227732477665	1.5885260087255013	3.684563654757335	-0.6608889678034173	-0.4775820589970272	-0.5049578724487871	-0.8270255169878429	0.194504217712249	0.9768323578173226	0.8811743249565144	1.3657498186994608	0.7650714444361759	-0.021142462010206576	0.002135629548325102	-1.2333822796391023	-0.35882451451752406	-1.2790367016185193	-0.10164983088092842	-0.08998667956924478	0.19010335433491682	0.5427940665238764	0.761811617843241	0.4375898764076524	-0.03653652080201338	-0.7068245482963519	0.3606624895028707	-0.7807469284970459	-0.35732927274992454	-0.8363555039347859	0.11180578601569717	-0.4225087263809252	1.0985750392987597	0.5437178686723599	0.9170242064864453	-0.920014866417571	0.6503893195314493	-0.532962991997028	0.7743416528340402	-0.4689987569222425	-0.400594147904754	0.27706236338651546	-0.3673289042910942
0.6873223709162437	2.084978729176444	1.146724105762184	2.5798929788539122	3.3384625111895168	0.417175389360262	0.40541739393016457	-0.003070646852803774	0.10476122376887789	1.5700308628720645	3.6535072782854727	-0.6220005071233679	-0.5019960149757198	-0.5240579711568631	-0.8221603708176876	0.18223409140384342	0.9709367085930032	0.9123670532387796	1.3238530764262315	0.7924077747824598	-0.11514526979440251	-0.0673283746066819	-1.2458060034609013	-0.33441784547229875	-1.2875937008877756	-0.15037733851360974	-0.15318621682364025	0.14226231470838185	0.5247526114373592	0.7404069365671766	0.4414954101803715	-0.11960908363005344	-0.7689660292079453	0.41152201803544053	-0.7831913823079872	-0.3745322076555519	-0.8625341296348175	0.09939175002793073	-0.41452204161835216	1.0854031097968915	0.5350052992376363	0.8653485440367181	-0.9019862870752391	0.6351303193425335	-0.5403537640463589	0.7333357469806969	-0.5043462490336996	-0.437256782428339	0.24430623862650297	-0.36728999188152966
0.7162945159905222	2.0139612443209893	1.0865817739130497	2.5083132874594547	3.280262723397615	0.3375693222441648	0.41012473340911504	0.0300920494833977	0.06738628091209754	1.5328633065924122	3.6492527084287167	-0.5769047551783473	-0.5327310418384575	-0.5650616089772168	-0.8147236891793623	0.16690307830059367	0.9559463619175814	0.9046324208834802	1.3117473204587307	0.8170287199184969	-0.18509048228743774	-0.14441465590430766	-1.2393949172806074	-0.30874989375147666	-1.284908143557916	-0.20863255324684604	-0.23499340115621276	0.10811821454244756	0.5053892111822054	0.7406379196625713	0.4389098229184337	-0.20195733618104722	-0.822502231404665	0.4367317159090143	-0.7930434063458812	-0.39649876902001674	-0.8996890735838742	0.09324061552802171	-0.39605502660357833	1.0822203419691734	0.5315831587251166	0.8269631217419497	-0.891641861108333	0.6536880769406446	-0.5559569683758961	0.6748294998792387	-0.548312373539807	-0.4901552278903024	0.19672166735703528	-0.3388905458228735
0.7394666416698048	1.959747110458285	1.0001013359461157	2.4120959605430494	3.248848979502614	0.27152179707571344	0.4349390149139878	0.053554777770482245	0.04939644076528693	1.4625916726603065	3.6440659018201322	-0.5313666114276709	-0.5636311773388838	-0.6083507201229778	-0.7945574681450184	0.1494774583514607	0.9161867942266421	0.9035377613954075	1.32452712792822	0.7965047809816138	-0.24522806094164476	-0.1931606681208679	-1.2499031366455609	-0.28188416548685447	-1.2546084689748087	-0.2518613223635945	-0.29665232970313193	0.049357479950876255	0.4324423544808954	0.7582790445178536	0.4715757853764438	-0.2512418107778361	-0.8349512426161091	0.45137529549358596	-0.7772456043327678	-0.4171580981755083	-0.9370826075479023	0.1144994077703404	-0.385904418350001	1.0382747712213702	0.5130651133711199	0.7995591701672892	-0.8895960446766742	0.6597955129903786	-0.5696439348487983	0.601390391111305	-0.5945879180820458	-0.5345183194684391	0.14940567613557626	-0.32830254476304577
0.753257410677062	1.8989636931003608	0.9655958109934838	2.3517773090722853	3.2012583460272297	0.22790256774391215	0.49799279645430383	0.054551817877062724	0.061555564201125665	1.4196549947816144	3.6398361254940106	-0.5027846192728649	-0.6040574337490676	-0.6541584649926349	-0.7765871453159171	0.11999220164802142	0.8944947242816366	0.9043376604023733	1.3167384366967128	0.7578940965391395	-0.30089668759931404	-0.22773342330886556	-1.239498710665403	-0.26126362950632226	-1.2330720552705448	-0.30666287454310537	-0.35727072815232985	0.02405548659418991	0.3622667545713283	0.7203647396478576	0.48498935612832766	-0.31737376579092713	-0.8587002579256195	0.43834983613320083	-0.7742562805171107	-0.4089994752118469	-0.9670514864357458	0.136474810027488	-0.3779371792048787	1.0271989566202162	0.4880090329051625	0.7693959021346425	-0.9025710675503978	0.6418759821287774	-0.5791172520776212	0.5345099195091323	-0.6232043025940797	-0.5647176373641642	0.12462607248700178	-0.3217881046011263
0.7711501211118638	1.856983228161662	0.9810821539327741	2.2853641916904666	3.1389524289744046	0.15654627523198908	0.5341681955452997	0.059018173031433765	0.06695260934299227	1.3957228680133642	3.624002976831284	-0.48624564855206975	-0.6090754413650828	-0.6561280435846051	-0.739351077694909	0.09422459344386568	0.8797074013316841	0.9110711599038022	1.3103093439211542	0.722299166612301	-0.3566698396125953	-0.2754160864200985	-1.2319045766631493	-0.24008343397810009	-1.2198157203370241	-0.36169272276662195	-0.4197157914710223	-0.019644419519354906	0.31174513156516637	0.7158770149867273	0.48216913119634597	-0.3593459872487978	-0.8755835444691364	0.4190235275805393	-0.7601227317049294	-0.4110606852239318	-0.9807213399295269	0.15445078560297787	-0.4007134554559717	1.04289861804333	0.4515590838345454	0.769795976409234	-0.9394679587449988	0.6809426734016093	-0.591338124302177	0.45270130668070363	-0.6581549636956711	-0.596738195469594	0.09644816189355217	-0.2725800289187335
0.78747053713236	1.8025651466501422	0.9840683992178839	2.2412616459058623	3.0561119829563905	0.09983167105645238	0.5445070482496729	0.05691670952341223	0.07233147302748547	1.3750788635467903	3.567731579704874	-0.46391416640037136	-0.6376214298516727	-0.6788092854453923	-0.6757952421638478	0.06088193346591566	0.8527769108313992	0.8987287066039045	1.2619798512285576	0.7143043628724891	-0.4018371193401828	-0.3342153746415371	-1.2039718583587056	-0.23638969261256043	-1.2025146835631175	-0.41576372760531266	-0.49129256237432833	-0.07298601459162406	0.25246156388455193	0.6833188667964818	0.4721216299126258	-0.3888246060482814	-0.8854991784824007	0.38852375680775875	-0.7496152100958547	-0.3875039029857533	-1.0214993316418761	0.15484183067423013	-0.39683198042072887	1.0609841322411406	0.4098643423852498	0.7595455831191532	-0.9599694501775117	0.6928629330650058	-0.5996225993124767	0.35583398197851857	-0.6700968407948281	-0.6380000445659754	0.08048220563167355	-0.24949108837269965
0.8218933028428991	1.767946681432899	1.017565609360105	2.1943347315635644	3.0014009813940628	0.053968262102342235	0.5979292212278834	0.05552430364939183	0.04850319452666146	1.4016284345450292	3.4910253546301098	-0.4669965027939142	-0.6860041959721536	-0.7202536716319223	-0.6380413568205802	0.017443062716906398	0.8313727793377611	0.8738785095576178	1.214003582423825	0.6991310439974076	-0.43010333932711164	-0.38148303070739165	-1.179585332049485	-0.22652177883700436	-1.2038920123465302	-0.4733806265995075	-0.5855141434551097	-0.10796372112597899	0.2084009726044259	0.6960443071606306	0.48035347619343555	-0.4245842878316307	-0.8546237882172729	0.3479289572067003	-0.7461642188528124	-0.3987877868349339	-1.0452781775904314	0.138594516793705	-0.4113832240326518	1.0584161740484608	0.3834209492730447	0.7397135006553572	-0.9560704411664185	0.6967682914675732	-0.6011835617103523	0.26030360776424905	-0.6884609725624058	-0.6643061440472691	0.02824653822502803	-0.222146922814442
0.866155137599406	1.7309885602631585	1.0613909845504312	2.1594883924677832	2.956812938762976	0.012483651564458093	0.5982843722975292	0.015061070922336434	0.07434605517329544	1.3510441184799855	3.4030182382924714	-0.46000647216045687	-0.7297887404900878	-0.7648264185199037	-0.5942351477269721	-0.014869870358912327	0.7785174768560201	0.841033866868177	1.1806526636506167	0.69145567445413	-0.46542403472958205	-0.4030026504817828	-1.1539744373290968	-0.21625640288057082	-1.18018855286497	-0.5026888161369346	-0.6634522248777474	-0.1427477551278331	0.14072063269387852	0.7114031034739673	0.4826520385868065	-0.4285613817320476	-0.7866035225021717	0.2797472202224386	-0.744203049813633	-0.38322630184774487	-1.0991025945226989	0.13349233722525852	-0.4132511853419335	1.0393005411429603	0.3605637089824251	0.7395047922520208	-0.9491634887336211	0.7095881411857652	-0.6018699703573144	0.1983140085240525	-0.6946644518102281	-0.671383581289865	0.011892232971086809	-0.18615545797113345
0.8920351036588828	1.7056970846403061	1.072039022702962	2.138773832789668	2.9195182583177646	-0.024769107071108517	0.5892073903031879	-0.04106607583760266	0.07448186846934049	1.3187960606650713	3.3306360049602377	-0.471952251433659	-0.7838186536760756	-0.8169976872975783	-0.572657653985182	-0.044900427903113535	0.7372356538127629	0.8087318496111695	1.1396102424671182	0.6742739276588176	-0.4997315244443999	-0.4285673115671484	-1.1626414309154238	-0.2349515076791843	-1.1603988684590212	-0.526967643824905	-0.7053466155162615	-0.15962712967319537	0.1076824632168247	0.7442940680148578	0.48990753083381844	-0.39731076229507534	-0.7376347184881052	0.20178839001673737	-0.7526285711078712	-0.3903824644545821	-1.1216130959923887	0.1228262245781746	-0.44557317381933503	1.0037481275702156	0.32628328778569554	0.7425798623975763	-0.9742123797752112	0.744279837782937	-0.6219894802136375	0.15090330561044635	-0.7023482832931888	-0.6875692922210299	-0.029354285996384687	-0.1741390654276241
0.9018007989655168	1.6829070886036064	1.0819167240185061	2.131124994167603	2.906467773313333	-0.06116147569414201	0.5834887006395542	-0.08225312115520475	0.09518080052826863	1.2925766246051276	3.2966738266980955	-0.44313195595884614	-0.8176891259427557	-0.8573544930447031	-0.549898248606144	-0.06819274754236355	0.7060337963934122	0.7513810641628311	1.1245109663020245	0.6466578492159345	-0.5141796896370907	-0.42303766912940804	-1.144856852555695	-0.27687523247310664	-1.1392100341421973	-0.560260055922328	-0.7636448668786674	-0.17968306228077713	0.041072677580105736	0.7521992151367091	0.5060634943223355	-0.3732554067190363	-0.6586332665132417	0.14275006191916964	-0.7491960110707618	-0.40477816337227557	-1.1527752792412558	0.10853201632610507	-0.45250161950466816	0.9972972469875462	0.302972809459247	0.7677772458730023	-0.990926970338692	0.7874454297913391	-0.6112949481762276	0.11208993990426411	-0.6928209610318877	-0.6943062025969986	-0.04144229707284215	-0.16963517262955857
0.9056092454357246	1.669228719611492	1.0839715463846906	2.115253831466627	2.9131381841803625	-0.10101980891201859	0.60378392118988	-0.13620972438329484	0.11370562458196007	1.2780420138242392	3.268914989800524	-0.39618175999158345	-0.8406268164550594	-0.8780927315847462	-0.5163342985273965	-0.08903421426759106	0.6725386726007111	0.6662798889387834	1.0903459605209878	0.5997060803577463	-0.5333857306866427	-0.40541264351547984	-1.1080475862482282	-0.3110399094512897	-1.0999777251670846	-0.5645410633395322	-0.799961518045664	-0.20357972950448952	-0.025960855038830454	0.7663334108075261	0.4983912069743484	-0.3483152707392483	-0.5707619984478968	0.0601341581538554	-0.7333814717481031	-0.4227651966388242	-1.2254460235000244	0.10877797312988217	-0.4727873096481394	0.9741649665194478	0.28546324385420774	0.7950471815359494	-0.9919915970819322	0.8304059354692436	-0.6080637247374113	0.08679095767794423	-0.6788528584588873	-0.6993982670015197	-0.0493993694373321	-0.1607533604941672
0.9031809240625185	1.647742281874573	1.0762980556597002	2.0882522245400508	2.9064789898883254	-0.12499753371511298	0.6268348675190494	-0.1713613590538612	0.11416673262740333	1.3160487308337445	3.2399115176651376	-0.39903719800990534	-0.8508867535323205	-0.890088708731969	-0.48810942948324526	-0.12216081164825747	0.6106162408681198	0.6025656765017526	1.041523208434688	0.5308351337943782	-0.5619068544889081	-0.3650689627238237	-1.0752228053286523	-0.3420727717276576	-1.0851965090644522	-0.5535038627960089	-0.8176618378082778	-0.23333982181275487	-0.09018671311664912	0.7891234331746351	0.4799312537247934	-0.3095605665303657	-0.4912395071790536	-0.000246760441041452	-0.7213023772690248	-0.4170389171523645	-1.2677284486630553	0.1180768245231966	-0.501965024062501	0.9646514533251015	0.26614031723861103	0.8098663752003977	-0.9878728092722749	0.8595100366538798	-0.5941812607417969	0.07293614417065397	-0.667956952032023	-0.6818155031326002	-0.05719653678811524	-0.15074677204376746
0.8810395247215027	1.6365219711847772	1.0711691781165222	2.075696110610258	2.8786170176055514	-0.13741788923700668	0.6203801414950231	-0.21723820769352234	0.09527773179197838	1.4068976917325713	3.2174535376170668	-0.41606177927449306	-0.851492691441222	-0.9004420332653187	-0.4841511957080075	-0.14674779208868743	0.572723661801132	0.5344537628889463	0.9850021611710227	0.4744742575369358	-0.5891751531562223	-0.35770443277491454	-1.0279456564218878	-0.379047328450124	-1.0920478235370499	-0.5396266594650487	-0.8599877655500394	-0.2419906347322449	-0.13448817177381373	0.8242920186373996	0.428707062558765	-0.265858080919292	-0.4220601046127519	-0.06648659998966207	-0.7300192890728165	-0.4148191525239657	-1.3183802533285987	0.1117060956903839	-0.5261496781289243	0.9890340097972565	0.2720505367021858	0.8386531246003767	-1.0008361344410164	0.8873967872276716	-0.5878102252794996	0.07943929783476919	-0.632649785655081	-0.6555706766208012	-0.04780657876914675	-0.14688657357133722
0.8490136344958836	1.634572878169766	1.0710209039738259	2.0762028786996014	2.837522938084805	-0.1568947929003109	0.6022509237591739	-0.2539727958334998	0.051295033975200036	1.456576928498802	3.208126211392642	-0.45123222795423096	-0.8114506093775546	-0.9058197650369273	-0.46631661718575845	-0.14765619812766137	0.5126784819542449	0.44129439091274525	0.9330636190797928	0.4189100213737736	-0.6195382898290824	-0.38250947768146193	-0.9566917437155457	-0.39794678284413415	-1.0772951827203807	-0.5174782904597435	-0.8912162330387335	-0.2779959304451079	-0.20744676379190968	0.8386013253864363	0.4016397907819324	-0.22331981605338758	-0.32323707777709615	-0.1221133544077921	-0.7289130537390381	-0.4106452673099	-1.3587811501745528	0.08605614791199247	-0.5477429527774613	1.0024896975922188	0.2808527959508151	0.8590178620064426	-0.9912069695141705	0.9167863618503628	-0.5584023279868175	0.09659328735625686	-0.6036390776263133	-0.6460825806812567	-0.06369602745172956	-0.14933565067444216
0.8150870150227482	1.6127840279650514	1.0382837659251742	2.0781211213085617	2.7981708789418276	-0.17123220329623648	0.5811074618807635	-0.2726247748668401	-0.01915258224215356	1.485133112777159	3.170464838359942	-0.465136656429406	-0.7889213738937803	-0.9293223332046511	-0.4571936635976578	-0.15981957922431392	0.45958195978506905	0.3556486162902187	0.8922641699493369	0.37521994412699333	-0.6569258262255385	-0.36741196419616007	-0.9011740887324908	-0.42135215724182873	-1.0542609044810063	-0.48225266746167594	-0.9004465631576478	-0.28643557208873255	-0.27171675686546837	0.8630473150563838	0.37538084922197196	-0.18981684589876752	-0.21105137027951462	-0.177942544039076	-0.7272663444649787	-0.39585920596298313	-1.4033244912005056	0.07736341243421604	-0.5784712929436088	0.9824934355012521	0.29766462525962456	0.8800782741563538	-0.9837675249776957	0.9283002968519278	-0.5500661665700084	0.10488970072948582	-0.5545565182107468	-0.6218773606015227	-0.058873661591375304	-0.16591867681121364
0.7828829314301742	1.5838466957025006	0.9981447198794295	2.059703342494751	2.7861682808857866	-0.1640468822380438	0.5666530156444527	-0.27820706675995627	-0.06474532477817507	1.5134986969827666	3.1481209085527864	-0.4513342721970555	-0.7560598988574172	-0.9503759650579189	-0.4960762160440195	-0.1700401117279371	0.41000605574742827	0.30392707774922373	0.8723268760657057	0.31203094597955816	-0.6877213626006226	-0.35024395728473523	-0.8478700367427091	-0.4448227224267147	-1.06895379697248	-0.464996682679424	-0.9012226093291911	-0.29808352961825835	-0.34834965105779114	0.8961901992135173	0.3778494727003292	-0.1578564981593175	-0.09616906456776345	-0.22192089208314836	-0.7365421614149847	-0.3898819378924005	-1.4247895566317905	0.07989967464354078	-0.6498580898982063	0.9796080159231945	0.31811913546089843	0.9028721022888225	-1.0233798491745216	0.9347637329494127	-0.5447248538157472	0.11410094331281233	-0.5109822507157606	-0.6014400188796636	-0.054709694192512946	-0.15023309544615696
0.7633515408169067	1.5505505406973776	0.9374389007119805	2.0657698912094737	2.8032101409608274	-0.18284617035134484	0.5291025999535718	-0.28217860923016913	-0.09355472020172799	1.491245759023814	3.152107708278696	-0.4247253354902679	-0.6924849797867723	-0.9517553720605946	-0.48840432228778674	-0.17400426021420068	0.3599505204161916	0.2675822427446556	0.8730239184716382	0.23558113713004775	-0.7300610342412568	-0.33016408835450384	-0.785572361747149	-0.46252388054281407	-1.0837724207221906	-0.42904781781394463	-0.9081696083612375	-0.3237183445108466	-0.42734108880857374	0.9070765086885897	0.3699178694682545	-0.1139377056580935	-0.010159175371827783	-0.25965873432771774	-0.7522699087132059	-0.37694282095752796	-1.4175261268739563	0.08554556702408461	-0.7083881236841039	1.004524929487518	0.33751444462708724	0.931964498866296	-1.0440556351786383	0.9663089086043545	-0.5355739456364486	0.12630699785089178	-0.47464921750087274	-0.5799403278159123	-0.02563925569694353	-0.14205372881657266
0.7389774834075765	1.506257322181129	0.8762459543969048	2.038385487472179	2.8421437355752177	-0.19991533201820175	0.5210177733318304	-0.2697266927453172	-0.1130400947443829	1.5050864359220892	3.1479215685664896	-0.39713017118959726	-0.609991956175465	-0.9517603862627126	-0.457308929237528	-0.19299204703734057	0.3388447613229658	0.24166277719409707	0.8563387924549668	0.17480506553103287	-0.7354268335107095	-0.3116534115903829	-0.706590023123628	-0.47158132273795206	-1.113043904561287	-0.40330972181268665	-0.9234683423822727	-0.326956182396637	-0.48615288399860024	0.9021045805260641	0.35722792456752567	-0.11013557835088723	0.06804037593371023	-0.2748814539125951	-0.7680255649709582	-0.3742994408040833	-1.3879931170272746	0.08428877357025374	-0.7839534106770885	1.007901761894996	0.34993082930609126	0.9374584934263442	-1.0720486499711777	1.0094233342488594	-0.5281452592485846	0.12408581190683046	-0.43713589787424434	-0.552043879056745	-0.014480087652634676	-0.1246931212460876
0.7314933619954798	1.4784781743768158	0.8405326484382792	2.023699622683252	2.860077313362207	-0.21278846973136195	0.5115074025901625	-0.26119117394358776	-0.10812288673959128	1.5432292183987735	3.1416264911385747	-0.4076827464181232	-0.5142995761224058	-0.9688322402140376	-0.4134687840672065	-0.2085176879563965	0.3290418046576268	0.23038595808715506	0.8479476350360224	0.11075559103033447	-0.7445678716854465	-0.29042673796567164	-0.642999603979996	-0.46441584712064116	-1.1551929709072315	-0.3993592870672037	-0.9378168817754122	-0.3268361323476304	-0.5285090863406472	0.9087439353297617	0.3319416154178202	-0.1167261292086007	0.14428743767362381	-0.2667963242436208	-0.7594279922007678	-0.35578956284683777	-1.3999583246633116	0.07458877815435395	-0.8248831094929905	1.002460886884299	0.3799374656254376	0.9756730020773489	-1.061713499581721	1.0351760686607165	-0.5206057378913471	0.11907650556085854	-0.3844207333759101	-0.5023679883708156	0.002762085528610145	-0.10747744054032662
0.725689848612897	1.4738854870558176	0.8258061598402312	2.003901598755891	2.815458640853254	-0.21904745658173455	0.5288291209274962	-0.2685652988172137	-0.10852594555366031	1.590909051728365	3.134793394095907	-0.4134134310430798	-0.441151593490111	-0.9903241133324237	-0.3948150588656766	-0.22571395574373052	0.30285562087606815	0.2595668337050918	0.8493788188065243	0.048306244515832215	-0.759266996340432	-0.22777486724089552	-0.606764890627228	-0.4401142450142229	-1.207965289472878	-0.39970858001453313	-0.9442520598800366	-0.3380649869884728	-0.5506901106446289	0.8886838990080637	0.32375228975541703	-0.12350520823790642	0.1990797653230913	-0.26925715868952727	-0.7621289503218491	-0.336428068286283	-1.3742087788769857	0.0625453579008731	-0.8692975487115697	0.9608408295040407	0.39517288118908844	0.9739584834745774	-1.066779382399099	1.0426429907904524	-0.5317430062494878	0.1049463161216353	-0.3446602911159319	-0.46277664622518655	0.01786027519305996	-0.08981246359997198
0.720710916300928	1.4658579991382652	0.8325126783129037	2.0098290346617738	2.758638060378769	-0.2381733501976809	0.48090819050152656	-0.2644186343879993	-0.0978010762401687	1.6256344768142275	3.0660533304137734	-0.43056970940693623	-0.37087164501718894	-0.9887496538673558	-0.36509407692229595	-0.2494242536217722	0.29375523513327306	0.3275405450970403	0.8616841776219013	-0.003654766128835471	-0.7673918705627345	-0.1733271918824227	-0.5828717518296194	-0.4244689041348925	-1.2644549929669722	-0.41874299097959344	-0.9703230538536832	-0.3611701725892017	-0.5473142937017063	0.881019274106491	0.3017053598057771	-0.14080400190721423	0.2532994875553739	-0.28224658134845343	-0.7722632904243628	-0.31459765184312116	-1.3008213177740635	0.03340862093809176	-0.8838741365221617	0.9141750930500206	0.4112807672489793	0.987472203086061	-1.0715350726496875	1.0533290047216703	-0.5342801394098012	0.08024777163532407	-0.2882311313836414	-0.3893905368611699	0.012990541578783937	-0.07359111027485779
0.7174615078446959	1.430229897359237	0.8431717053619388	2.0478574609665494	2.7042057475643455	-0.23265948082949542	0.4871860231592967	-0.2693775666270516	-0.09480387394478808	1.643071998259432	3.0121670709343324	-0.3955418825630517	-0.31026976056635547	-1.0103703919801759	-0.34211116152076865	-0.2710043629166797	0.3071657503287909	0.3452750619075343	0.8753449547288744	-0.052434721870050806	-0.7695065368373541	-0.14470249252812187	-0.5344002411300399	-0.41356694350188333	-1.3185324227751432	-0.42586491436841073	-0.9824339934522067	-0.38261674196743245	-0.5356389290772693	0.885717416996384	0.30681848021068364	-0.1796881653195574	0.3192421193673209	-0.28315881619612815	-0.7704137168924411	-0.3023335245605572	-1.2014114901747361	0.004083002026172419	-0.8940166831882657	0.8812536950684219	0.4277257121531656	0.999928446853359	-1.0812852761582774	1.0509053664975812	-0.5601267445301205	0.06696815251031026	-0.22819076259796667	-0.3136896539814738	0.005412144885288262	-0.07184756871637527
0.7260881631978547	1.3714392229171781	0.8538035893302064	2.1341646563580223	2.6474183854081086	-0.23765254682859824	0.495210677808846	-0.2538923142523413	-0.08331998354936683	1.6133235335487501	2.943773620810459	-0.39566973799670796	-0.25381399141898664	-1.0242306494748892	-0.2925902341296372	-0.29835600147194874	0.32621830646734085	0.37632382595590685	0.8621087255640456	-0.10557359261601942	-0.7647136548472455	-0.08802025119070174	-0.4887931327037548	-0.41241098315168234	-1.3494415302752416	-0.45995773239611937	-0.983232674303753	-0.408078668362991	-0.5050033743755196	0.8916789798116831	0.32221471916911465	-0.2090506641730041	0.3383057671239745	-0.2749795911683032	-0.7686403686979667	-0.29103711055932746	-1.1182674495471139	-0.030644240880939356	-0.9036365274853946	0.8183740532348376	0.4392995693368468	0.9974861399214732	-1.0664308548876351	1.025852486933861	-0.5852263658518992	0.04361712733505725	-0.18853837504709253	-0.2395652053350518	-0.01665097356762649	-0.064530614759446
0.7442603926396445	1.3148467277087694	0.8619300555355309	2.219105328647701	2.599811789883696	-0.24959779259704162	0.4969913729984186	-0.2393009290683655	-0.10213943483399428	1.5978939264080514	2.862911504130861	-0.3873525319462839	-0.2285270100292493	-1.0467980689475969	-0.25937208097049985	-0.3435838190829865	0.3300136210199235	0.424887695261858	0.8621167201283715	-0.12376363870526477	-0.7703757736389757	-0.004728734590764921	-0.45673612768460137	-0.4180369704886478	-1.394527096916866	-0.48419683657243284	-0.9944502369405122	-0.4411168433853341	-0.4764463738806448	0.950957468036646	0.326577761321048	-0.2254320703648594	0.35408500082471067	-0.2641587950856022	-0.7673040457715234	-0.298876017054876	-1.0378175719701952	-0.02742656771007544	-0.9541699045457769	0.7469979705562946	0.448328667260791	1.009601991645277	-1.0578462370818837	1.014850215571268	-0.6264930561795843	0.004444697987965057	-0.1546231520947477	-0.16470515364188607	-0.006333992645760749	-0.05812832103632827
0.7574991116081009	1.2681615903258447	0.8942643416511296	2.340382361240762	2.539158592015426	-0.24457980280759428	0.5334243495309712	-0.23312620331394535	-0.1038184814697771	1.6012527377014418	2.831547687879139	-0.4056136493298002	-0.21573216974983325	-1.0719142073569092	-0.22758684939533294	-0.36954948466798515	0.33147712690716674	0.4918064970614197	0.8404885497637821	-0.1493716004914457	-0.7520448859206075	0.027026968669505137	-0.41296532591918067	-0.4304106747489211	-1.4147578798279519	-0.534124724804499	-0.9979849424789936	-0.48795552670188974	-0.4459224322461558	0.9925469995086962	0.33429162818723607	-0.2552869816355205	0.3400261142282008	-0.2624801740473962	-0.7788806176555794	-0.2847442224164941	-0.9591029907554537	-0.04328480371091011	-0.9702805870156072	0.688355133581674	0.4615323475603855	1.0057429792477595	-1.05273111050117	0.9548497474659033	-0.6324741939723919	-0.011154862412708336	-0.13443815883101906	-0.0756393966241412	-0.01955563349179849	-0.03910731220535818
0.7867682456273034	1.2435870151452844	0.9398331584439704	2.4864191079431195	2.489435946477898	-0.23652786078928326	0.5389795539691418	-0.2306763588874842	-0.12486187547714231	1.5519309031762913	2.806570685118677	-0.4500857308730895	-0.21180193668799968	-1.0723409159571553	-0.15946544133682478	-0.3761123860604588	0.3552367981059265	0.5289543242346998	0.8173736516948452	-0.17413209673987123	-0.7550741490568311	0.06625847599755463	-0.3958182652215147	-0.4328036918924963	-1.386191426226159	-0.5702722072282633	-1.014356745105085	-0.5369538332869694	-0.40945302196592215	1.0780172487535635	0.3224341131546823	-0.28487624786517457	0.3354161660849889	-0.2575506340932813	-0.7914247270239528	-0.28545844108329554	-0.8450412379085707	-0.05996089697355174	-0.9744220515785731	0.6268681904969561	0.46526851116286283	1.0096181381406641	-1.0312892419210153	0.9230220444972673	-0.6637559923581599	-0.04041241031869679	-0.14409924368161153	0.04178071935990679	-0.002372103987152077	-0.03539789931999125
0.79550321459567	1.2097858291922736	0.9683510666356646	2.614155895863643	2.4053517548558454	-0.23294558517283087	0.539491980177988	-0.23032909576878277	-0.1427361100320374	1.510212580427021	2.7849298998402956	-0.4953609606334302	-0.21313737419871365	-1.0825077121717135	-0.11434157629911694	-0.4057181062357961	0.38120218961480523	0.5630302051843611	0.7861264006324946	-0.1689206659466062	-0.754994275907731	0.07090700908587308	-0.3873239326686633	-0.4423049690965136	-1.3347475986824602	-0.6123891746107019	-0.9996086343200494	-0.5895819313575993	-0.36057160081732953	1.142880634439901	0.3017751455943626	-0.32666075917856485	0.2932610185431764	-0.24672124366147213	-0.7933852104384036	-0.2916688663677768	-0.773855258109818	-0.08589021751291565	-0.9906816819155677	0.5547506397881812	0.44929450737610577	1.0395041050654963	-1.024770698901126	0.8587039650037911	-0.705741540739187	-0.041716007540833086	-0.14224732416442326	0.14940147505804252	0.014267655244756778	-0.023104146553812144
0.7953355031914773	1.2154993034803265	0.9882456281957586	2.7386613866019784	2.2857679661942027	-0.22616164098831795	0.5532967196621719	-0.2192852343542878	-0.19047284068909254	1.481886135371733	2.7827857553110866	-0.5380934879666927	-0.2203498698550618	-1.0821873046563701	-0.07103387647032788	-0.40664880444750545	0.37660684720136317	0.592432597304051	0.7720162558575293	-0.18284017641933525	-0.7701913751342641	0.07518311451103352	-0.4026519036176358	-0.4620315668866902	-1.3003299656167706	-0.6588478761580497	-0.9653840742905049	-0.6675811540003272	-0.33775342534652764	1.2430792367568553	0.3037522206712752	-0.3415936417254631	0.24448262955706732	-0.2525040067691372	-0.8005653145790059	-0.3035219082773437	-0.6865739423509511	-0.09382561053882213	-0.9857860912765333	0.5279697277812879	0.44633831023144344	1.0701238405029199	-1.0067059478883296	0.7791744802610708	-0.7242092803390635	-0.04270640158051981	-0.1600596206414223	0.23107085967232255	0.017501891743543888	-0.042071694543439266
0.787547404859282	1.2052750718313439	1.017620113273965	2.8477315068058022	2.1618869350900236	-0.22455821047612695	0.5341928477059158	-0.19813869890495397	-0.22444040319106576	1.4038800740847683	2.750727720201619	-0.5482715007980289	-0.212099617849479	-1.0588020688182083	-0.028853088430320493	-0.4012450960372809	0.3870193226843015	0.5870001935527845	0.7688544840447118	-0.18836897928825552	-0.7730638502370695	0.08859845853606538	-0.40538939265264984	-0.4801826982507382	-1.2586012157498077	-0.6950040338314866	-0.9426057333589772	-0.7488802700463865	-0.3084062043354458	1.313329068941567	0.32361107125288646	-0.3454426331503114	0.19994974592931036	-0.25615670725122935	-0.8307761986391403	-0.3161522533499899	-0.5808307879892711	-0.11763673389479838	-1.0050167407875898	0.49968250498863764	0.42940655233150826	1.0718814164267232	-1.0048010955812012	0.693419353744266	-0.7423714007412121	-0.03663632151788533	-0.19448478456107848	0.312624480470192	0.03414337787857129	-0.04609191483497753
0.775182182787662	1.155800434633401	1.032699056801373	2.9289019380722445	2.0833005908414957	-0.19680972389209672	0.4831866335142342	-0.15617057239021276	-0.2603405669903894	1.3353207508744886	2.6880576086892463	-0.6017390824763968	-0.1728056505771671	-1.0314581204078463	0.011638502136056408	-0.38339721089306134	0.41448951539326834	0.5308159543933473	0.7452723481051712	-0.1994937323508683	-0.7613589825850597	0.09561554072605244	-0.3833925737526114	-0.5125840876482167	-1.17711982692788	-0.7174583195357596	-0.9244120699587388	-0.8188624673715639	-0.2733539611149465	1.4143369421201526	0.29921469533281836	-0.34154084334842916	0.15496004339414224	-0.26157999681624255	-0.844253967564077	-0.32744095648842036	-0.49516826138285885	-0.1014808412971961	-1.03755286282832	0.46672414232517906	0.4286208965295324	1.0966716690110554	-0.9884550628459359	0.6334509923819346	-0.7473957913256208	0.010317000628953337	-0.22842535267219705	0.3857020266435575	0.04914462124403861	-0.06800217007612272
0.7621216571861604	1.1213003717659782	1.0175858805825504	3.004888761104556	2.016303125594456	-0.16212723113585178	0.5168281292258272	-0.11139619845444884	-0.2724120689449082	1.2665714238943038	2.6536679899589783	-0.652628546372824	-0.14064178111786546	-1.0306107202498962	0.06124953566190912	-0.37723256774042085	0.4433858830266654	0.45832241420676373	0.7095085862151151	-0.21384940084346943	-0.760738733069212	0.15778830824207996	-0.36319123283600463	-0.5171601672764117	-1.1082503743634766	-0.7029236235980616	-0.8869295018054476	-0.8843219125654063	-0.24501253328712305	1.5099951006254024	0.2959840480454616	-0.34151832622585443	0.11241830810658389	-0.23567658605764202	-0.8653736290496006	-0.3354395308561	-0.43229536216405917	-0.09531758805568807	-1.0938351199819523	0.46115443452623806	0.41554689239007264	1.110795367337163	-0.9691656705933447	0.573426895156697	-0.7645027847668521	0.0753721112726354	-0.2879142216846007	0.4368404002101431	0.06728323027808467	-0.08329913506503414
0.7675757718100085	1.0982908130063087	0.992811945134014	3.068621827638532	1.955351782534736	-0.12022566635532288	0.5137494319152422	-0.08229186036813525	-0.2623082168802672	1.1995342992172453	2.6166527363345944	-0.7298036468043615	-0.11043256591338595	-1.0415306496225851	0.11569640160889391	-0.36115648163304825	0.47851767771847487	0.41441839614667775	0.6541356733431708	-0.2495132950959301	-0.7490516150058915	0.20937243498743974	-0.3814229590003745	-0.5015071513580116	-1.04708835183912	-0.7135905279582067	-0.8626230890075721	-0.9337244925956398	-0.23037846569683995	1.559541067501145	0.27068866476479136	-0.31933701090606065	0.051982811710299684	-0.22786657767121082	-0.8887647249293199	-0.35855043245289964	-0.40524247086889426	-0.07559164830976661	-1.15804494281745	0.4488435646723811	0.3935957236535221	1.127502803934381	-0.9565905144737108	0.49953707406521347	-0.7561231672630407	0.12551451658597607	-0.34394171279153274	0.4529847752735295	0.10537310174920012	-0.09275937361033249
0.8025016717331253	1.0800705149883794	0.9784055018166496	3.072999149388778	1.9134250880241193	-0.05559620100837144	0.4942041263271831	-0.04949639850595927	-0.24400518470116572	1.1677687046126468	2.562321185044971	-0.7845749937498722	-0.0925072175246274	-1.0503380956429398	0.12329340195444985	-0.3424404878390301	0.4663884184295079	0.3662293344121998	0.6348228437618858	-0.2728526515596602	-0.7511031716318392	0.28763733061669006	-0.4027611080319707	-0.46984391881206633	-0.9918024472100448	-0.7120088929653317	-0.8473747056012384	-0.9940305920901977	-0.23162087858269156	1.6156751194814547	0.25338541457036634	-0.32321309128444625	0.0246926273412325	-0.22071667486109026	-0.9276057690996751	-0.38400302669611425	-0.38160934377113476	-0.06874277095045986	-1.2202486106677983	0.4476389509223856	0.3756571084246387	1.1565142886294142	-0.979176206587951	0.46466890461883537	-0.7380219512252514	0.17361925956494267	-0.3970740431876204	0.4892404824424582	0.13979889322188332	-0.08719108978002235
0.8376127529983716	1.0753649918761714	0.9556369640200655	3.0574066854782993	1.885359491764548	0.033940958068918926	0.49263513862382136	-0.010783155789209431	-0.18518543192572606	1.1373726550131527	2.4926131819268944	-0.8098471508756632	-0.051821103859833496	-1.045223609482529	0.13182598482869806	-0.3152208875376564	0.47307991092298546	0.3468002200221992	0.6061530297877992	-0.31878425420187684	-0.7374315509442837	0.36484374254468843	-0.44372122429006683	-0.4193019719514178	-0.9231856521286186	-0.7128814404455233	-0.8163767423027825	-1.037758286299465	-0.1925397225285545	1.644544952646997	0.23522509479327733	-0.3418509411797749	-0.022959089306334203	-0.2210612997510752	-0.9447888557110099	-0.4103154785272555	-0.32842478666083175	-0.09210643186435544	-1.267392644418983	0.4453221351270423	0.34385480112738065	1.1776655995681715	-0.9764039614442463	0.42794993776156565	-0.7145652114148501	0.24146540239462833	-0.4492706702211418	0.5424278170929406	0.161349933847726	-0.06594361889914858
0.8679440592441274	1.0886073403604821	0.9168708818444061	3.0138833032243726	1.8673560260872173	0.12412977041460342	0.44987502511226596	0.030287452055651864	-0.1493197690846719	1.1104251873897764	2.400105543908614	-0.8115218769784838	-0.026429515896277168	-1.0665229372395815	0.1561657581939761	-0.29626825375613797	0.46700619630967594	0.32119203846291217	0.5596973689194987	-0.3564838313873183	-0.72964638412772	0.4730380095402419	-0.48540140100628565	-0.36642627107724063	-0.8981853942149964	-0.6973956631884952	-0.7885291569149956	-1.07043872951481	-0.16953531268266636	1.665212699360384	0.20620931781681412	-0.35687157209826526	-0.06407405639969206	-0.20762373709632026	-0.9583134084409402	-0.44174370228270765	-0.2820509671039285	-0.10271825738815754	-1.3248881667210441	0.4601547573212552	0.29758899351936235	1.2184797537783338	-0.9482605220544954	0.44684337316183687	-0.6947613617460552	0.328729028128803	-0.49949686304960716	0.5533312484679123	0.19941496277423543	-0.07326070948672977
0.8885550920218852	1.0996013999502952	0.8703657300452623	2.9683749609939807	1.8379163993909955	0.1981425235807911	0.4315175740038324	0.06736126633421236	-0.06857673833914307	1.100515609887286	2.316256798528872	-0.792832774035358	-0.004920069057047549	-1.0936733374481866	0.13449113706021393	-0.2714206263729534	0.43439170882850825	0.2717816390455743	0.5231608513966589	-0.40455377556514105	-0.7120959852675294	0.5730119577767576	-0.5057330985436067	-0.3113402351190187	-0.8797605174217008	-0.679976218438735	-0.7543494043132128	-1.087691075972214	-0.1438828030923956	1.67195902863599	0.1996169108724658	-0.39381413248556485	-0.12310701751611655	-0.19527472108480803	-0.968742970485313	-0.4556743397878079	-0.27241804838321054	-0.10630060789952986	-1.3867905317980112	0.4642643601867631	0.2693265674510454	1.2704152552001242	-0.9190435624608663	0.44496765394385357	-0.6505624609741572	0.4371379701599931	-0.5218576407126706	0.5724316935099489	0.20671773951492617	-0.062356730916875235
0.9018951366303748	1.1291192067774367	0.8415733526413366	2.9075642097912673	1.8175315685612912	0.27110224660490534	0.4222445508772602	0.12637486264639772	0.02264872403375266	1.0864774483288777	2.2250235479851677	-0.7903975181933713	0.014008071498846714	-1.128413735402884	0.09865346984169224	-0.23503765699037737	0.40952036780794876	0.21647264782129433	0.473548152751672	-0.44170825249559514	-0.703968152780446	0.678539222587529	-0.5253687409174875	-0.2743698452303729	-0.85861636446111	-0.6573648650561859	-0.7345648462613115	-1.1057547070633462	-0.13539064314623672	1.6928586318321794	0.21453656278386632	-0.43334051843696086	-0.1903032818909287	-0.21115912045845636	-0.9800178674888897	-0.4580377192358472	-0.2571997607256729	-0.08926872647750114	-1.434569039658528	0.4773112620882255	0.2615793161734563	1.3127609343986701	-0.8563192110573328	0.43603413908235644	-0.5797072562487485	0.5248891604077139	-0.553992658705309	0.5605056817566828	0.2392113483648727	-0.06083139178807151
0.9092045586631038	1.1201732101057293	0.8231498852907123	2.8507948276371815	1.812356413422183	0.35350237446779686	0.4139813724599136	0.1574729616277476	0.1165685469572189	1.060654174194888	2.15417157136365	-0.7930674757938542	-0.004082277613457341	-1.1478412615092686	0.04769786555227762	-0.20566900549817016	0.3774586869147391	0.15162372898318627	0.41405002901194027	-0.48428198309597337	-0.6864882592308803	0.8068425282287606	-0.5431892288368848	-0.24853726772990942	-0.8184085471782886	-0.6293976864812515	-0.7244272812132835	-1.1019182159495178	-0.09315817186161013	1.700342069109097	0.2301776428635538	-0.49229963721325704	-0.27053284277945355	-0.2123329723985409	-0.9968709266206845	-0.4537056601293174	-0.258014958264985	-0.09093554261529567	-1.515131606976563	0.4570839707356395	0.2553726679602366	1.3663427803315975	-0.7936426797238508	0.45191879988550865	-0.5413517177210958	0.6342053067563166	-0.5601202929055524	0.5449383717781323	0.28212497964898803	-0.03572594678177524
0.9278519704167725	1.108298204069866	0.7985897522432904	2.8047267219616985	1.805773146714715	0.42486801340109964	0.47476668476242734	0.16898350443298674	0.22985216961800972	1.0463635000656963	2.10719130190694	-0.7840767777407905	-0.014189785964748566	-1.1563694164716478	0.0061840969511131275	-0.17293723679230058	0.35617893690339153	0.09531896105589222	0.35376652031787204	-0.533745664195566	-0.6852112749335466	0.9325964756796605	-0.5560320614920766	-0.2502913703543422	-0.7595655389974852	-0.5970522463743658	-0.7122749986788357	-1.0996422385856055	-0.07451815184009787	1.6907827510131193	0.22694769070703136	-0.5743286140677543	-0.34214876048502185	-0.22525423591255928	-1.011609035119815	-0.43788489738049635	-0.24161327336363442	-0.07022672190496516	-1.5878446576196068	0.46933395758408125	0.2647473413461112	1.4320937016212711	-0.7154689758263049	0.4655145451240876	-0.49535885969293203	0.7381946872847014	-0.5536590456851723	0.47995107930780917	0.3020078584982967	-0.01575344209333281
0.9533406098664662	1.1195598253235644	0.7895906562473438	2.757294932221335	1.8251631536238808	0.48661566548941726	0.5492425085987869	0.18159124965335746	0.35684472066547496	1.0265681971744827	2.089642440924356	-0.7539797287101717	-0.04975585919200125	-1.1859978353669935	-0.04093907108881043	-0.17862302692675583	0.32136863998718823	0.08741202790739915	0.285788530846411	-0.5731750106269904	-0.6767437350407242	1.0627060100691996	-0.5955537293339667	-0.2191545030097212	-0.7279917235863312	-0.5612864749361798	-0.6989487153438063	-1.0836830196040088	-0.046542177083934266	1.6910114422408475	0.2702000840372925	-0.6758221783499229	-0.4022534111656756	-0.23768315384300895	-1.0174493478794655	-0.4260954700890249	-0.23403887944246166	-0.0827193251041626	-1.6359476453899184	0.49251896708365556	0.27104415783490177	1.49184649888381	-0.6472446692334672	0.45260516930032113	-0.47417621203137034	0.7970241181696317	-0.5539660893617645	0.40306040164833573	0.31467550083307483	0.005701051550786352
0.9744408009064525	1.1077642823106204	0.7946556766546133	2.6967628798091203	1.8498745625537953	0.5473720776658914	0.5831476977459826	0.18839237920312885	0.47987267350036705	0.9985877758178203	2.0714732458053153	-0.7024059681265699	-0.0705718011915756	-1.227413640601451	-0.09911837887993746	-0.16832275703604038	0.2847974008104206	0.04689714351205786	0.22933974817400538	-0.6194162815725222	-0.6436969591669425	1.1592975657271145	-0.6498332423761174	-0.2348260994225874	-0.6888296578596218	-0.5741751563965933	-0.7078349059402206	-1.0649167010348441	-0.0215925747018242	1.6857867272689078	0.298726487837106	-0.7548746652258469	-0.45413291720288534	-0.25803248776353327	-1.0331933081859692	-0.41263567714361765	-0.2329319048469929	-0.07846735100100918	-1.6900199046436413	0.5158485737210896	0.28969016993599384	1.5338979530553023	-0.599353118684834	0.43643439773425285	-0.4303209380726877	0.8490053577170705	-0.5512125305567627	0.2977009283973776	0.3367608159841723	0.01259793620905868
0.9731969413253572	1.1211960798713194	0.8159234451571583	2.644511824905396	1.8704220768615722	0.5949329005916179	0.5998631799350244	0.22587461515007243	0.5820187844340767	0.9459877772484919	2.0024535110976327	-0.6340237199690673	-0.06988260752190532	-1.2154487515073602	-0.18652244125823134	-0.16699851623642256	0.23887046073663862	0.009869599129557271	0.2041037824600896	-0.6399075378388711	-0.6152562015579067	1.25927616930942	-0.6933477581060951	-0.2647925031470323	-0.6318107104551072	-0.5507999244507992	-0.7060888020542483	-1.0502026990191893	-0.010163396614316231	1.6967551723257692	0.3387815108624713	-0.858457943894764	-0.5246602519026349	-0.277188185722511	-1.0598225693268746	-0.3736259885050449	-0.2329578994067764	-0.10893836456974462	-1.7353433743295112	0.5308236186601125	0.32149628187341805	1.5814792828877038	-0.5672833057897212	0.43746826492241164	-0.3988633949310275	0.8965416006537129	-0.5537288650232683	0.21834208431882285	0.36857891271832866	0.009890556126563723
0.9271426909365414	1.1373984445677503	0.8797589172411039	2.6158479618650357	1.8769130225287127	0.627901882761648	0.6359174352977999	0.23847009438131442	0.6487395852337885	0.8586679534191017	1.9640046955320039	-0.5518090745666183	-0.06567606029876412	-1.2134541019048004	-0.23340688655162162	-0.17346238893847546	0.2621853538858448	-0.02586164605578787	0.1612121088186928	-0.6698164612515182	-0.5839725514938803	1.3317218486383224	-0.7268130081583909	-0.303282174412227	-0.5815867878466985	-0.5178490432352095	-0.702498202714126	-0.9936737728643401	-0.0015889618928629217	1.705443456823613	0.3711759979939582	-0.9504093216835383	-0.5990539702303743	-0.3068131198301222	-1.0719883751686576	-0.33019816825394327	-0.21579599240586428	-0.11716911510302963	-1.7634218956665895	0.53900803410232	0.35735673137570256	1.6352160155726778	-0.49813993430626535	0.4391410081969392	-0.38848951614164606	0.9496648821896896	-0.545847481856421	0.14466028610373738	0.3905212367397338	-0.011115843632695268
0.9074994927204788	1.124689837075739	0.9299798048769956	2.5773913141589015	1.8877176040941481	0.65425411784073	0.6718272591088714	0.25851713965205264	0.7129054914994768	0.7880658592926046	1.9473221205097637	-0.47026612038605287	-0.06119945793456712	-1.22359632852898	-0.290194815197513	-0.168042818789958	0.2590419546720489	-0.08175132766520739	0.11317951229929799	-0.7123856396227861	-0.5456314677495306	1.41108323148677	-0.7608798663130807	-0.34693343266439364	-0.5677675197797087	-0.4696192209784614	-0.7009729024412481	-0.9219462641083354	-0.012985612743626303	1.7102252281063972	0.40180282088588937	-1.0138642832600717	-0.6446538613449156	-0.3149443951973283	-1.10220506687355	-0.300485804242944	-0.24285293559455073	-0.12580029957638358	-1.7808934005238282	0.5473892321156005	0.40218098618328285	1.701520701852294	-0.46258372459877706	0.43158803518587596	-0.40212693609111083	0.9710746446538282	-0.5409145885162487	0.07588389190919725	0.4273285119604261	-0.04862033991571547
0.9213147196408478	1.1040631056686814	0.9658570707418764	2.5550883133267948	1.8967987157712263	0.661024561638806	0.7391797846797508	0.29822358469628163	0.8102188286783317	0.7356228184737421	1.9415139880234964	-0.39945047719334414	-0.050267793091563505	-1.2240801990333716	-0.34699620125313524	-0.15709650458554064	0.27047249726767036	-0.13517262930433233	0.07682491552911878	-0.7651829375537276	-0.5068145964194949	1.5064070570046977	-0.7939673281211916	-0.40606879324890377	-0.5367516446202403	-0.44075986146355045	-0.7026635744578245	-0.8361832574144905	-0.004277369899250076	1.7043463583542124	0.43239467334970455	-1.043112030296449	-0.6860355803099698	-0.31666228645447936	-1.1316252239675517	-0.2735544592863604	-0.2634675038245309	-0.150554212637941	-1.803751851312077	0.5055049859797027	0.4547472204908353	1.7576112347536985	-0.4217744934468888	0.3950597787747236	-0.41352993403176425	0.9583508869731319	-0.5319359413352107	0.0016789347904533458	0.4345576658047169	-0.0812335025946511
0.91921832708844	1.0640180964738986	0.9845938988831444	2.5194550878327147	1.9159255645747855	0.6725066403033393	0.8043641089715251	0.36353538264797997	0.8850353067176957	0.6841914813231719	1.937712148036114	-0.3415912714599735	-0.03156066069905837	-1.2207552816088927	-0.3749735709791898	-0.18116219114046284	0.2688438101290457	-0.17211408170979275	0.007867304541433601	-0.8096936221865129	-0.47745431150755274	1.6057789895491208	-0.8212364574394291	-0.4706113017464066	-0.5074574564175697	-0.4191361167673719	-0.7070389966821444	-0.7761532137148733	0.024917355772505773	1.6917319187159816	0.44129058346350625	-1.044719581832157	-0.7554828166874857	-0.32899909168285263	-1.1674450829378142	-0.22768263287807283	-0.2940697520389025	-0.16585054719453934	-1.8255951435253948	0.4915122231012582	0.4981408879694061	1.80116730308793	-0.3721561323727571	0.36664573206535045	-0.44159192168843314	0.9384573614898251	-0.5310778331510434	-0.09431411730799744	0.4750156577236675	-0.138045380089088
0.9296583619994312	1.0035082752058608	1.0125027588800952	2.501377993448716	1.9326486150759845	0.7026659843576102	0.8406891146861101	0.40791863472931045	0.9477075241149894	0.6311685034627044	1.9268134078401205	-0.30625154938919835	0.000690236120285298	-1.2126332770180759	-0.3991114831985021	-0.18115661809727857	0.27054682883079206	-0.19578507079712631	-0.0593132663275586	-0.8679963937848834	-0.4386995637379278	1.7348987520058103	-0.8389797152099503	-0.5164597359525853	-0.4760071849563993	-0.40170617039958706	-0.7207103434041633	-0.695715574265259	0.07337075675287681	1.6728620430794314	0.4237829059850881	-1.0401095572685857	-0.8180615277068041	-0.32410848157742117	-1.1985409875296644	-0.19240331508320813	-0.32446882460213955	-0.2034004469990467	-1.8601122733582656	0.4472520176790427	0.5332250029728769	1.828307767778607	-0.35374968880888974	0.3765156695486508	-0.5055654819292716	0.8831192234602749	-0.5380581029761264	-0.16149109990570287	0.48732510306119414	-0.19966071581775088
0.9511883135126611	0.9688810215250232	1.0497438759333746	2.502480959290227	1.963280649975315	0.7179595855852063	0.8592544498435533	0.4557733394641305	0.9871914612637015	0.5962002204912	1.8885525272366954	-0.24054526143469687	0.05578839140070171	-1.2465663884317668	-0.43102660803281206	-0.2089189470656374	0.3018987809472312	-0.2105129482980137	-0.11067205619940719	-0.9242989081306568	-0.4036608895779576	1.8207447590309482	-0.8694846401925762	-0.5602518152660187	-0.4704111048635543	-0.38490175519237907	-0.7365555432709934	-0.5985703992990008	0.1030131464926917	1.6601926605595658	0.4053851348622254	-1.0503636838729542	-0.8718240387495115	-0.30934632550292523	-1.2292989194612987	-0.14423546843272472	-0.33288766842624506	-0.21585592550637056	-1.8776486741974634	0.4224291466141544	0.5709482255267453	1.8797050526874943	-0.348388096884526	0.3497260316367941	-0.5591087033889046	0.809728898214321	-0.5721859305510211	-0.21600305325547903	0.504873057956602	-0.2652302027200837
0.9482114360882419	0.9298746513535553	1.0966838234255483	2.49815663289573	1.995002849682626	0.7530444937063953	0.815361654234662	0.509492000387926	0.9961604508549786	0.5491054740914127	1.8454549246772345	-0.20207878371173726	0.09110038077995716	-1.2736270344224587	-0.4984230712801573	-0.24899427190535453	0.31297693687323785	-0.20175554940489784	-0.18927555318876904	-0.9507263489725506	-0.35220483196909896	1.910331211498408	-0.90034718503656	-0.5832549781883739	-0.4878611487649918	-0.3660705277064844	-0.7521071851961473	-0.509694678719512	0.1277109497950611	1.685446130956669	0.36366038778881954	-1.0459959321472108	-0.9354088016689939	-0.30192127588249185	-1.233358624470528	-0.11244158110545359	-0.3805520533990183	-0.23738596979561866	-1.8833954451712998	0.39613638584710603	0.5956189442685129	1.9112529126005025	-0.3444771929468702	0.3477330260055112	-0.6180204196046939	0.7299043648020784	-0.6033558874166821	-0.25556570000661677	0.552687045419806	-0.34373822975944257
0.9337043996255788	0.8894632435086643	1.1648342249821846	2.518492181145681	2.0241844951540067	0.7835439436497481	0.7708875569147441	0.5417215500505889	0.9858512359434954	0.501361348473345	1.7810542247266237	-0.18392931473507607	0.13042763956516235	-1.2686740055702492	-0.5366555723260327	-0.2700719499224529	0.32237409826434893	-0.20240246911808896	-0.25982167888280766	-0.9792314738698563	-0.3107807432783292	1.9444900950912192	-0.9319284129856928	-0.644631857903586	-0.5035876301317704	-0.3619849417029493	-0.7637215476313323	-0.4394382507616742	0.13415185290165269	1.6871879503834595	0.3167558305277146	-1.0276333612010293	-0.9898297140344882	-0.281864064739083	-1.2286693546371974	-0.06592907838431541	-0.4522466849701977	-0.24283414364460848	-1.9318791174072119	0.3873284631976581	0.6126341371834986	1.9204055834115992	-0.33108399869113403	0.3590208309311457	-0.666298376462319	0.6443666493181177	-0.6169973410393255	-0.2930585014136439	0.6082508990699659	-0.4001477627763877
0.9140961412853897	0.8672300468832665	1.2307896830821854	2.5193155018510565	2.0865969696692654	0.8163322283397774	0.7260220359758764	0.5636016602081835	0.9829292785951977	0.439243066327896	1.7342613943615053	-0.19871792656131043	0.1622747216640944	-1.2550810050484271	-0.5590568935852703	-0.2994183092419241	0.3326291009543035	-0.18384780323774425	-0.3487732772331669	-1.0035205342682034	-0.27950005147908397	1.9851613532634276	-0.9460831743482307	-0.680331318672317	-0.5146157525895144	-0.3140295312910967	-0.7633524637676044	-0.3537372995853699	0.1367113637600777	1.697042857466089	0.27888371349282376	-1.0245453801127555	-1.059982798895271	-0.2680743890485853	-1.205665031766007	-0.0035260296060200093	-0.5148144229887428	-0.25580335370226037	-1.950371575123484	0.3825116389924642	0.6369010908255845	1.9668799812824624	-0.30302750320242977	0.35363036731333464	-0.7385921477607603	0.5565532981479391	-0.6245673686787768	-0.31641979742508625	0.6583457837236945	-0.4647885317904308
0.8895299145587556	0.8270997156898334	1.3101371624959672	2.5218597520997936	2.172284700108596	0.8518642069502788	0.6793940266912499	0.5692530805631162	0.981991947798784	0.40891278893211797	1.7216444624925913	-0.22550093874115115	0.19692902830322453	-1.2623706520876485	-0.5824774673554416	-0.3189835490780406	0.3380409893537426	-0.1508425990111225	-0.43103352974684556	-1.0350822670193127	-0.24859210104230386	2.0444386660159313	-0.9700186175585996	-0.728067104575855	-0.5408782884311039	-0.3007057175708071	-0.7758264821106712	-0.2685309217580522	0.14013373929677259	1.7119818703421796	0.24020932724721863	-0.9815781498104604	-1.092215188073546	-0.2672016796975516	-1.174565497396183	0.01593546520646564	-0.5698098778715173	-0.24237395757582245	-1.972529496963621	0.3951263802751329	0.6471837726653409	2.017760578338962	-0.2523205221471773	0.3389341730772945	-0.8070291200083467	0.4840380252126003	-0.6234654210243333	-0.344831962293048	0.6892099373993975	-0.5070593227704523
0.8779508396942889	0.7676866074849451	1.3520729589522926	2.4981930672028065	2.2670582876990393	0.8635430797094104	0.6402212683058707	0.586407319727096	1.0060619520611978	0.3958155932618749	1.6919938792076628	-0.2518139471437489	0.2236588757323151	-1.2771500128306006	-0.5925822267491373	-0.322718345402505	0.28899636328096284	-0.11539115275115937	-0.532940972738028	-1.051246571154532	-0.2133833266573991	2.09874668100072	-1.0125212707647635	-0.7559638329807284	-0.5858418126241336	-0.29868347121300026	-0.7903736523691465	-0.22118621219919904	0.15823865438438922	1.7062813140887105	0.22116605763179537	-0.9275193839655149	-1.1322691584552171	-0.25275215370843956	-1.132917828234846	0.04082916647539561	-0.6259602988725357	-0.22505220469133222	-1.989132438633747	0.3987766426087156	0.6477494796399751	2.0439071365358106	-0.21884747154494497	0.3362204317911554	-0.8722339360475726	0.40615916476744696	-0.6378329068964262	-0.41654600949544607	0.7084535868557654	-0.5197837900026128
0.8514699077697886	0.7115048785786096	1.4046855064842734	2.5070839844752215	2.3725247225117183	0.8559953251999517	0.5837908260408208	0.5907953022158152	1.0326782529997807	0.35114128889515295	1.67329608601551	-0.3041584418907991	0.23703785526389254	-1.3085720118235726	-0.5846973548562917	-0.34110038530111897	0.2581476633770664	-0.08258703478519719	-0.6156440614128972	-1.0494303484633973	-0.21029539126967664	2.1360933410091283	-1.0558459085490959	-0.7963673355001419	-0.6091192925245849	-0.3125771118591292	-0.8248347217081138	-0.17556107928301654	0.1733193655804018	1.6934329428983024	0.22095516563104534	-0.9094840238638356	-1.1736235442114065	-0.253122476553184	-1.0881529864114456	0.0881311945590801	-0.654578408808309	-0.20292234633737477	-2.014400732180635	0.4238463072848389	0.6493791983642523	2.02669975659994	-0.18679697403835357	0.33139724742524895	-0.9180806565225538	0.345440711837771	-0.6395474910183995	-0.48966173434159765	0.7031611393213004	-0.5258687727005451
0.8090004886455903	0.6640429749941218	1.4853062419903875	2.491910751682537	2.492889357355571	0.8556910472594901	0.5111910598550452	0.5785287169275749	1.0424698001996286	0.31917034385381376	1.6391067990127635	-0.3719349674281023	0.25702247527270716	-1.3289417065079392	-0.601848531006113	-0.38788136717794375	0.23333633821117572	-0.07213608371515215	-0.6886128536100137	-1.0396138749206947	-0.21904544544912968	2.1947575106576527	-1.0859489416104986	-0.8242394213394098	-0.63242815328453	-0.31057860828989925	-0.8580157767962799	-0.15049653634500265	0.17749127069792422	1.6809746413905522	0.23655390154861453	-0.9286127470312913	-1.2222765927189032	-0.25879223673396035	-1.0158971580238412	0.11978512972654057	-0.698897436465898	-0.169824348313179	-2.0262987151587306	0.45664811364865887	0.6510284252755016	2.0119639864949916	-0.1827050576690143	0.34387021805621115	-0.9680809449092067	0.3062181397977405	-0.6493498105194033	-0.5336461963868678	0.7247248764585036	-0.5246314455200062
0.7653955235555043	0.6380667648120683	1.5700124036124956	2.484659851401404	2.5768156541142595	0.8588760999673205	0.46293026834454504	0.5409690435407604	0.9964001010827299	0.25892727694629414	1.610078533346743	-0.43831726847830116	0.2763440707913533	-1.3516650676665178	-0.6345810472053905	-0.4091283799687062	0.2340642369255983	-0.06176569013791009	-0.7485031133425342	-1.0204949017373868	-0.2213183788895578	2.2383480112749186	-1.1233086571956257	-0.8549516748763237	-0.6594540352874649	-0.3022074489482803	-0.8785431218980871	-0.0920121906404889	0.17366077400842858	1.6306094866798415	0.24848653883569538	-0.9650990364082432	-1.2245815604633776	-0.25655268550445043	-0.9357348020628493	0.11984861133225296	-0.7491940047713749	-0.1474478335926692	-2.0246357556210306	0.4921456237968778	0.650127503708807	1.9743988659677232	-0.1789713449949233	0.36459968417057836	-1.0124988819176095	0.2509517107256433	-0.6418238444636658	-0.5926095608105071	0.7301089075696694	-0.5226311727811493
0.7327721614524493	0.6184800281804235	1.6271937595744728	2.455262097318494	2.6710236674810144	0.8387028879112546	0.43085799556685406	0.5095351362798277	0.9467586272830413	0.21162013289433398	1.5902680064997454	-0.4780635010583258	0.28548950298139036	-1.3837303887912358	-0.6689682396968151	-0.45559898620975126	0.22040925347803486	-0.03378579759969119	-0.8066282986768233	-1.009589005843532	-0.20600837255719898	2.266262486533776	-1.1860067483770806	-0.8863221089382162	-0.7051254472463944	-0.2931587069480511	-0.9007191031821791	-0.03875619111627472	0.15210101992626876	1.5909506988611717	0.2649488946072501	-0.9848029437953898	-1.21391787599853	-0.25469405114408117	-0.8491970234071526	0.14732521067454454	-0.7784515849500705	-0.09779507699819422	-1.9915955888061379	0.5368325538552601	0.6501742189659047	1.926727235364823	-0.18291503702030626	0.3745109275199159	-1.038494620427413	0.23161891375942542	-0.6303785783198708	-0.6525935762155022	0.7217678323266206	-0.5245675023750758
0.6942649242523024	0.615544745139896	1.6672768483361744	2.4282576513550027	2.75267256810938	0.8266659952887302	0.40157663905682595	0.49026300195167327	0.9247717689755699	0.1485779120173903	1.5693774734583417	-0.5465243833088286	0.28912917721513576	-1.392796567640882	-0.6796586889661964	-0.4755333329828931	0.1886817893167873	0.005395276094212887	-0.8507457532628058	-0.9817885037597751	-0.1841206644832455	2.3191773041323005	-1.2292772758660218	-0.8960541301656265	-0.7344943987881573	-0.2985359919685729	-0.9265563594398728	-0.017636280157215453	0.12523747666677018	1.5468340704155334	0.2541933490973792	-0.9665378520380756	-1.1873879597723238	-0.2654653020805617	-0.7456472416752812	0.15930472519189065	-0.8280624398445762	-0.08008525086927558	-1.9723991255712918	0.5740320701637835	0.6390011691188857	1.8528881159229063	-0.2081957990086037	0.40093897376023496	-1.076278919912418	0.22281075278106108	-0.6076617941234005	-0.7210257192226555	0.7166073219661528	-0.5371932676245483
0.6810611451597193	0.6188671884459805	1.6632114883503177	2.401096585188362	2.8184413869879483	0.8234554995449226	0.3960133426880713	0.48342247741312505	0.8987235454820939	0.11322555580486501	1.561869992382435	-0.6081368963453235	0.2942699209808728	-1.4108110915904004	-0.6558999246384363	-0.49127846606426856	0.13704337711397624	0.06240599823324029	-0.8871455794112897	-0.9750049042267979	-0.18683191415546113	2.3479308770834564	-1.2629078082751484	-0.9096348720939001	-0.7774693948085606	-0.29496407206405195	-0.9631450886991544	0.004934507053564259	0.10446845333198189	1.485867159563875	0.2599521872284166	-0.9105516775061145	-1.1563408511533582	-0.2649495560415002	-0.6500872465573403	0.17590387544387262	-0.8783398549783279	-0.06949350227111695	-1.965802333119474	0.6206195284679846	0.6355234922560294	1.7668727449040713	-0.24475839962457027	0.3907348014744608	-1.0746751049843046	0.22553340908030378	-0.5965012234831029	-0.7752780108242276	0.6927171932858296	-0.5370888818067557
0.6701074940733875	0.6279347774724433	1.6407045571866465	2.348830861927243	2.8573982775657862	0.8149938727228164	0.4045621850734782	0.49362046250565006	0.8640064359708592	0.0696468766003562	1.5534833327102553	-0.6625180741270938	0.2844662988542419	-1.4578402960960146	-0.6252685196715132	-0.4922104503628667	0.10880068675271418	0.10448714166802861	-0.9163518652280829	-0.9658549237153539	-0.19208776458386975	2.4050037132871154	-1.2732438585184027	-0.9101649112777327	-0.8222216697057263	-0.2883425736036965	-0.9997504475192548	0.06053821281931898	0.0989434151658845	1.4149014594163107	0.2732305176029426	-0.8556349807883883	-1.1083233124062248	-0.26492007146757957	-0.5727290957353477	0.16981617336013405	-0.9159295426688038	-0.07826428370715911	-1.9284460040758955	0.6306385880465795	0.6309878409598108	1.7074434755676222	-0.2857322306747556	0.39701254154974014	-1.0541854502253118	0.2492955637317169	-0.6006217206052542	-0.8208491387532122	0.6466953139618113	-0.5444292269312327
0.6552475648644022	0.6435243315875968	1.6384255005636799	2.342483248557927	2.8678767156429616	0.8270472773564445	0.39933555065390636	0.503287477818482	0.8018328067076427	0.02371637897828045	1.5245562246492204	-0.6935923468478176	0.27016546276223874	-1.4901703670925657	-0.6390255030452586	-0.49377261723687393	0.08113062472957504	0.1750172559273691	-0.9191358546874596	-0.9482946026530155	-0.2110438322593883	2.443367736668053	-1.2848146073201274	-0.9010579151233958	-0.8692177955533504	-0.30437169544545933	-1.0475396479222314	0.08487634116965265	0.08282119460508923	1.3337401691545616	0.2869159861070104	-0.7703797962156957	-1.0600199454853754	-0.2835639376455051	-0.4896945367946489	0.1497362191582379	-0.9762529524756299	-0.07953796134524846	-1.9082836336809987	0.631803519123403	0.626458844630385	1.6374436339177496	-0.3377795604057041	0.4325259603311042	-1.0014979076505208	0.2736316269107236	-0.5999080118158318	-0.8723252737174769	0.6105608206630332	-0.5217223056869642
0.6481932039255495	0.6728534815229092	1.615396804440358	2.31780492017353	2.863405184881303	0.8244996505866862	0.3863198684938841	0.5190377977711368	0.7515038492891796	-0.013877316997584635	1.468451935919282	-0.7224336514314473	0.2503427679239157	-1.5317345927097166	-0.6497218033623493	-0.5019114037635	0.0591901497127003	0.25468454538825946	-0.950236277476896	-0.9210111871066446	-0.22990030502059736	2.5010786958799276	-1.2867010889821722	-0.880871621473023	-0.9138659524994802	-0.317110614701005	-1.095485443356252	0.09496432793504125	0.09006124727326814	1.2677053665440492	0.2955702580485525	-0.705947876546291	-1.0189242571622512	-0.28200342508811377	-0.4052080666644785	0.16584392238898474	-1.0239444247298906	-0.0838682549199326	-1.8904882283423756	0.6376444824553981	0.6369156678126527	1.5490469538384906	-0.3528269506663362	0.4794895335278741	-0.958509302796663	0.2868525873753779	-0.6046968956867789	-0.9317289089828936	0.5672376780548077	-0.5055802139889111
0.6342871333279098	0.7167576789373895	1.5804468976282986	2.317397518376215	2.873856444334457	0.8230514745185189	0.39155271770432876	0.5383862778214177	0.7063865628161669	-0.05132768345344134	1.4479516530500536	-0.7883044106949705	0.23515298908488186	-1.5842262690027347	-0.6840885171867918	-0.5200126480247718	0.06955747565359424	0.3728021844396405	-0.9697273388158004	-0.9010498569982494	-0.25793775253109275	2.5529835305321744	-1.277649912298568	-0.8806202673038512	-0.9470812933970467	-0.31577325647521653	-1.1198523692782183	0.12364533867395686	0.10343096203762059	1.2053082534597506	0.28404857141628087	-0.6383389904004126	-0.9554136545532085	-0.2639769127052387	-0.31701656116397414	0.17709257723375046	-1.0796435720285622	-0.09437842292685919	-1.856567909772164	0.6547417350117415	0.6439586452678093	1.4691152234705072	-0.3662897887926214	0.5024113430540196	-0.8929438341565994	0.3113595113152967	-0.585671522782252	-0.9692662034526931	0.5425047851378885	-0.5190815084535879
0.6198779285176923	0.7564556421786678	1.553768692759696	2.3177140709922477	2.8662744710458754	0.815580049116992	0.3719580842719826	0.5352485766959922	0.6498627666684234	-0.06783009362022471	1.4170613932334366	-0.8338419541853949	0.20351687913410682	-1.6076410886333925	-0.712984501403182	-0.5208438888504306	0.09744722874107134	0.4908825579638176	-1.0033703465732038	-0.8933425829432593	-0.2695637331222628	2.591019408807464	-1.243135414427461	-0.8757880842120219	-0.9707654775493483	-0.3250110275998831	-1.1248495523042625	0.12733955838801234	0.11103767957647555	1.1443530658209193	0.23979092799816337	-0.5424867805000327	-0.8798489106938387	-0.25244589152518937	-0.23175912619219416	0.1748967201354616	-1.1481450060850218	-0.10699317557235673	-1.7934270164680772	0.6360017285057207	0.6482379194053846	1.4101799172892346	-0.38587395334969216	0.5227222911592014	-0.8238932641552978	0.3486666110541569	-0.5814012942605771	-1.0276560107859343	0.5293833845808437	-0.5087102036071366
0.6112652491148829	0.7732409164767892	1.5451654502382908	2.3337115708359457	2.8333577061018036	0.8235182763418546	0.3712372908505966	0.5215095138124772	0.617837115246191	-0.11887985115984931	1.3658989510294224	-0.8657872045316362	0.19117657322197382	-1.62919463643783	-0.7346766756800712	-0.5014389811797579	0.11255140236742436	0.6449121738580602	-1.016259360836427	-0.9054258331351805	-0.2691609160678528	2.6148672692016874	-1.2027755289187851	-0.8638727316720034	-1.0019769635299989	-0.34283227338709465	-1.1204644295027988	0.143360832887149	0.10906946285895065	1.1094616786553395	0.20203281135063555	-0.4283703852277784	-0.778105343145274	-0.2395130979685554	-0.16091216789346757	0.17065324920391944	-1.1849768539449914	-0.1264673726569666	-1.7439838107846288	0.6477988980013892	0.6608996113799679	1.3338111802366717	-0.3880599696722573	0.5552218908570412	-0.7474980118939097	0.3833221430827398	-0.5703327279068333	-1.0629273162493542	0.5047755123467681	-0.49921688732761826
0.6206955216131314	0.7736269070738697	1.5183971566743828	2.3203718827175885	2.7966488759966146	0.8109696671488109	0.35079947354678065	0.5185598098360393	0.6099689690881551	-0.1274617332750308	1.31094111515599	-0.8856071977893549	0.18399369999768192	-1.6462810315752971	-0.7446433503478314	-0.5085986268885374	0.10460012753007535	0.7742636475221327	-1.0312614481803033	-0.9191821247949428	-0.2656637540520269	2.649998098159326	-1.1828968821274206	-0.8490921208220865	-1.0614556419358134	-0.3490437521524151	-1.12673007847352	0.14093922126196143	0.10884623672442925	1.1042235841316148	0.17255769191898862	-0.30613415594006416	-0.7148873640493731	-0.22641973474095822	-0.09875576921044338	0.1755519969670236	-1.223913636735002	-0.13268098389850375	-1.6999379807435773	0.6633958193528647	0.686568688231655	1.2627654044967236	-0.3962042348313847	0.5817626293604075	-0.6436884048441729	0.4360021995328931	-0.5649566026013243	-1.1129131967103394	0.4613347094808164	-0.49803366588509784
0.620216845313665	0.7671575770665997	1.5184534684389592	2.337383865085611	2.7441704042646373	0.824351146335881	0.3238115207118196	0.5029413157325221	0.5985863855541674	-0.14511121327667742	1.2709615470090323	-0.8979197360764722	0.1761797664521651	-1.6440346690264107	-0.7551143853281203	-0.4998982490872275	0.110670538518357	0.8888220597598446	-1.0439560848010925	-0.9248315578444883	-0.28543383758657903	2.6770581471482866	-1.1264760771231104	-0.8242161229137464	-1.1286880942999997	-0.3745161115584499	-1.104717159271901	0.1288245697372852	0.1087199545111855	1.0779558074360156	0.1392874468797209	-0.19909693308539322	-0.6525025416533055	-0.20882157109958172	-0.053144624487046724	0.1517672141544428	-1.2730091274237583	-0.13216207716160372	-1.6709068790998867	0.6893738367258486	0.7086687455390102	1.2521158937614079	-0.41632502698214485	0.5680732160059035	-0.5499279191497932	0.4703200819128156	-0.5601503171705609	-1.1433394941240986	0.43305234255752134	-0.48555546173931124
0.6259469849569134	0.749515254776062	1.5182890907520767	2.329858051396534	2.697778650093319	0.825542295816116	0.29832162463357953	0.48939067289889565	0.585583850597204	-0.16716520292306242	1.2537731839618633	-0.895596728901592	0.1668329988468763	-1.6575168556814233	-0.7805664428629072	-0.49362343115779783	0.10969156430183444	1.0155492039866398	-1.0550565112415964	-0.9444555561034373	-0.32017224787123044	2.6874997471190185	-1.0584392674336585	-0.8246484879284534	-1.1867676227949393	-0.38847504487316487	-1.0830839483756445	0.14304636198910686	0.11602391363273365	1.044615299308456	0.1337500346551508	-0.1372408411261672	-0.5856409572359234	-0.18411688058331196	-0.023544995037680132	0.13558237337996565	-1.3322423131765118	-0.12635992454867298	-1.6200794189441161	0.7300942389814484	0.7432273486973476	1.2402745324591848	-0.38896739848963796	0.5663094495136274	-0.43122860514242156	0.4902595146642044	-0.5430937870308885	-1.158178895257036	0.4016350027697119	-0.4728078219486463
0.6052520964770591	0.7369137251163538	1.5799225044487006	2.287085121233829	2.6794360987258132	0.8048752811638412	0.2656044908528902	0.46900163307222253	0.5633677525892307	-0.20584032121157816	1.2293292421100275	-0.8805295963184736	0.13696302793577564	-1.6626569142726364	-0.8342035823174235	-0.5030170097920577	0.13074226297793257	1.1389048634039838	-1.0483442123310935	-0.9726968851599997	-0.3639259700774061	2.6932559118701738	-1.0080168346293417	-0.8057839318878065	-1.2213374842022129	-0.3894370844026072	-1.057109498241196	0.1504351208206168	0.10022396783129202	1.0132429238059122	0.14620528199764093	-0.11716548672459903	-0.5185509633648356	-0.16007971996968687	-0.0074137777522513435	0.1275854857635234	-1.3686781342575387	-0.12009486651391602	-1.5522219783797921	0.7620029133997621	0.76694632889396	1.2634734582203655	-0.3668277969373734	0.5638837670399812	-0.3280988608921978	0.49784413979361386	-0.5332795475974313	-1.163723865129964	0.3768940746480513	-0.45737675616131784
0.5844174484937112	0.7302731981775955	1.6327365083312528	2.2503773202673885	2.6794447268604236	0.8011476167703764	0.20449009102458948	0.4371030378300794	0.5538460905045314	-0.2335494301950595	1.2097964028061285	-0.8582107196320659	0.14123648192713084	-1.659017104955144	-0.8895720467890762	-0.5188950385185873	0.12063592341422218	1.254448721307464	-1.0521084503313474	-1.0061732776932586	-0.4081303346186257	2.6738595839558608	-0.9757183993103882	-0.7773647810921063	-1.286427309669835	-0.3916556653582594	-1.010335624912655	0.15598788959629337	0.07330480937484957	1.0093562259548157	0.15081672113240568	-0.08589402612303595	-0.48610283797761317	-0.13088031250864143	-0.0005609182614096181	0.13141544721957632	-1.3980744520848902	-0.08743921833768911	-1.4927059892108456	0.8112893370779377	0.8032828825500028	1.2697179658067408	-0.3475301583574549	0.5605325505796692	-0.22470558181133002	0.4823925654758009	-0.5293820334642758	-1.1707041893932375	0.3713180864910026	-0.4481126514628582
0.5780863429854394	0.7208972420074596	1.680463716573831	2.210180816105125	2.69019020570378	0.7766494520701424	0.1587452312802184	0.40949391711171695	0.5357891651610854	-0.23475341984686993	1.20018295923819	-0.8446352337749359	0.14018340176969257	-1.64582072782086	-0.9403357367136301	-0.5141035074673314	0.07861986970857338	1.3322569283172845	-1.0752179664386796	-1.0549276514631925	-0.4437508008522846	2.6575312424618294	-0.9498138332595589	-0.7826862311228581	-1.3398365973371278	-0.3902607765293816	-0.9360079551041258	0.20072603927315957	0.03976495510518191	1.00331808378826	0.1535043642951123	-0.04924065399604266	-0.4349519834062505	-0.07950057908658202	-0.01084399859911126	0.12052688966754632	-1.3896639563831168	-0.059947668925265686	-1.415117048494719	0.880285546562672	0.8286265706723658	1.265278277593635	-0.3327811273687938	0.5559678014451845	-0.11391977487963656	0.4739252687828054	-0.5425463361353958	-1.1608566643437095	0.3648716326180255	-0.44910458999319286
0.5869366135441885	0.7127117637788485	1.7434018566380534	2.1801225127666384	2.698618167590877	0.7615863439786735	0.14396083657434286	0.38413979714743063	0.5026879600556576	-0.259179610626224	1.2064001849799149	-0.8413734195660728	0.12347192561036976	-1.6397364949708186	-0.9605294576722072	-0.5187025541809284	0.05616788341658595	1.385459630127849	-1.0746515541687915	-1.0980271450718246	-0.4779379877993223	2.6237663600858343	-0.9148885890552556	-0.7909455230203806	-1.4029588844785406	-0.36567283599782685	-0.8598469224085502	0.24337255753935993	-0.006424869092244215	0.9745048721425622	0.15263955202438834	-0.051309721036470524	-0.3918909171502669	-0.05179812003655315	-0.012896759035826216	0.09840346043800455	-1.3989710268492148	-0.044184994251413666	-1.323079480938142	0.9263120114598358	0.8554196844643792	1.2524609503480142	-0.3589754197171128	0.5320363130131315	-0.007957154654780741	0.4542442420653562	-0.5529062491294185	-1.1349226461390012	0.3667796874298376	-0.4492199062631104
0.6188227442663138	0.7113289498064692	1.7750065813059077	2.182415035075571	2.697345949142625	0.7724453278845833	0.0921565322057549	0.3666802123549359	0.463078943242362	-0.2864978702000001	1.2083464771346661	-0.7705325054167589	0.13803837617647363	-1.6295235680967746	-0.9672265668800964	-0.5186905507033016	0.025560898743878475	1.3880458331181509	-1.0724057608699171	-1.1356005438042378	-0.5169432019871112	2.5892742218615084	-0.8975870680598363	-0.7874081947394352	-1.447132120171967	-0.36912923810408094	-0.784785704195015	0.314024635050576	-0.07991448419491987	0.9682650084559036	0.15507951472373882	-0.08142560290750323	-0.37414843143291554	-0.03463009208054951	-0.044694392470981344	0.08300650598579923	-1.389540770675528	-0.030570924072226325	-1.255229746771676	0.9890307482076809	0.8822622320456773	1.2339983299003834	-0.38827798580294726	0.5304762499766531	0.07842169464492182	0.424388664577034	-0.5783968999960336	-1.0842736962629078	0.3640073642202301	-0.4258601091134221
0.6595766154851247	0.7188295020755829	1.7985016016336128	2.198818990370946	2.6993429308981214	0.7933496377907674	0.054784190738442186	0.37043302749835516	0.4356265307473167	-0.31231182032588084	1.2075025053518922	-0.7019617755401578	0.16796456495999507	-1.609758586187845	-0.9885179443889097	-0.5253276164396841	-0.016248127793372435	1.39814725076141	-1.0668027730747034	-1.1379128427445582	-0.561973908490621	2.5845212273554745	-0.9028544593602728	-0.7783621329291406	-1.4881522029470493	-0.3638049177657686	-0.7069261004414745	0.4009271818143154	-0.1521185718783329	0.9650952006167544	0.18209962454705658	-0.1176179839792133	-0.392131278555718	-0.01484900418464189	-0.07740151517448152	0.057549830286519076	-1.3867693976738862	-0.005194848282253437	-1.22103593799178	1.0352942219473524	0.8992501004499471	1.197573929371296	-0.40803269772159584	0.5373532257344029	0.13328121853785752	0.40047188026022995	-0.6074847089952744	-0.9992065851703977	0.3804451290593377	-0.42725641972011763
0.6768054682783309	0.7654340918339096	1.8037712079481547	2.214209409487634	2.7070034202116537	0.8061028816874558	-0.004172439344290568	0.3730944714152781	0.39555262721219603	-0.3361498396634452	1.2318423143750665	-0.6120884095836272	0.1965236542234578	-1.5852351264688862	-0.9654969971772731	-0.5285711275727076	-0.06863260864825813	1.3849031069905502	-1.0873367854197853	-1.101568934951302	-0.6099998580853673	2.5598751454758855	-0.9234965532284283	-0.7526644174695338	-1.4940433878112935	-0.34631881057115815	-0.6265796105379996	0.5162951876516315	-0.2080112070177723	0.9468167507229849	0.18898837111314884	-0.17463209650966155	-0.4112333320016792	-0.010673043989961125	-0.12234439357440405	0.04555887477649441	-1.407116758118314	0.02298193075768164	-1.1989828926939157	1.0583444190777933	0.9126599455312832	1.1837441570630678	-0.42055725417953055	0.5316871672138934	0.17230885593028783	0.3698640834218375	-0.6376176408055043	-0.9385031970395854	0.4098936572330696	-0.4077669863633348
0.6906416591242237	0.8343426378437581	1.8475449454529251	2.261413129929152	2.7400741973585157	0.8339836720585667	-0.06572709665169367	0.35169752833156787	0.3574740619550506	-0.37267284677785495	1.2461313219499224	-0.5231650155017648	0.2354144704473334	-1.5700551309767017	-0.9647515736991276	-0.5127629762337913	-0.09802826414416554	1.4240397818220085	-1.1012724083329957	-1.055183276636302	-0.6660629200472326	2.5257060428313407	-0.9182060420745068	-0.7467291435318926	-1.494419542484696	-0.34228892880236084	-0.5377713811007196	0.6781559172952147	-0.2794716327787509	0.9010915750173248	0.19235804456732863	-0.2503964051257429	-0.4261227179027153	-0.001378212883087288	-0.1499965584129857	0.01952733931571677	-1.3876898629996837	0.011685827642925122	-1.1502390628960422	1.06961484185697	0.914398936200514	1.1974118663990765	-0.4594404748466279	0.5256768931430762	0.18260247813070712	0.32806610800266667	-0.702677983274716	-0.8116854095192562	0.4359924794643989	-0.3519288563942843
0.7052395392641576	0.896426652113548	1.9045035863604014	2.2919053327428283	2.789127299650303	0.8567681184743338	-0.10368371502590619	0.3398982578539237	0.3457790037896499	-0.3852423686403216	1.2426577483081311	-0.44443668164239225	0.25237052321871956	-1.5698731154398167	-0.9660703998527691	-0.49231419470521337	-0.12482176432663798	1.4268218932554935	-1.1384612405031869	-1.0096500913110784	-0.7214209289028481	2.476072676289299	-0.9081188991900513	-0.7428423388660034	-1.485936838958943	-0.31053203589692335	-0.45395257422776875	0.8496906914618514	-0.35162214618987864	0.8774578975793454	0.20332282445826827	-0.32876830484617703	-0.43923443288649	-0.003096104140238168	-0.19116146710382306	0.01630530710206406	-1.3689088274917505	-0.007079149018900494	-1.1084767022773327	1.046058011145755	0.8993683239776855	1.1640203159201998	-0.4862841747167049	0.5365964685986132	0.19293138371085722	0.27699353909815777	-0.7379058043424385	-0.7007773590077577	0.4573771780340615	-0.29889730855860075
0.6851630865872643	0.9302555911094894	1.9527488425810482	2.332733995791518	2.836463403154691	0.8691272030116298	-0.1363534879600856	0.31718084489835185	0.30483485465475046	-0.3819068673672052	1.2308019778296742	-0.36952990467678604	0.24732397231207098	-1.5600608233150048	-0.9507160804544272	-0.48310195432224445	-0.13762771614209904	1.432451017174298	-1.1911590049451064	-0.9621621710243587	-0.7712819887503651	2.446633859146936	-0.864127229037079	-0.7219494756527364	-1.4842919415887872	-0.2817941298774238	-0.3674685799776486	1.0072951061638213	-0.4158500451923562	0.8765921910249774	0.2076114608751499	-0.35905824122444285	-0.478292607648452	-0.00022661264886215116	-0.21565044982798134	0.007565959783817365	-1.3508067115163702	-0.008843057105989486	-1.0592365283088703	1.0290738270280397	0.8736108187110272	1.1186185237577182	-0.5205736733560475	0.5205545208295912	0.20284326723185972	0.22567564265537027	-0.7926455165467171	-0.5654173010079043	0.46149191315635496	-0.2383816036398328
0.7028216998537145	0.9465703396797647	1.9785772563333293	2.4141542623064876	2.868111400904355	0.8944498259266492	-0.16574587328510434	0.2937346518501963	0.28706176814735346	-0.3646493209622529	1.2208315074206086	-0.2984644151594258	0.22238323344783897	-1.570752105071111	-0.9084802925659539	-0.4804843388083347	-0.15333314952348176	1.4295706255995941	-1.243501455416985	-0.899865499270782	-0.8004263203332599	2.4088069037070774	-0.7919593442504038	-0.7084785051530671	-1.4848073358374274	-0.2774907494479068	-0.2880775784455964	1.1584734347533747	-0.4696150163753262	0.8885281139490884	0.19072871136376301	-0.397945140894719	-0.5120924171582087	-0.0006754759314967308	-0.23311811103245267	0.011396909194165989	-1.2962553971029573	0.032304357416499556	-1.0076700072157005	0.9887040456518384	0.8585693758559667	1.042936371570116	-0.5437136197427181	0.5111135150032168	0.18439071531491485	0.17795374034952954	-0.8194398833880946	-0.4117712373410655	0.45350354344742677	-0.17173180550173578
0.7321711955874259	0.9668157857470201	1.997028980846394	2.5400986715879528	2.874327109077435	0.9045081330677279	-0.18687423806744233	0.2661123485469196	0.25246365956043554	-0.36198276306164157	1.212017407280303	-0.2477514277770593	0.21591079679212521	-1.5863101714029963	-0.8585404301588472	-0.46995300197330236	-0.16876823625676973	1.4322611843649238	-1.274724148013759	-0.8320645210880097	-0.8305651219268583	2.411936772162854	-0.6971075873857561	-0.7011556307485367	-1.4771153884068657	-0.2715902098945228	-0.21508364560795812	1.29375552614873	-0.5016798561269699	0.8961138242720788	0.17302090571820258	-0.44831625192319857	-0.5082232495922787	-0.00033664584521754943	-0.250567167608266	0.013225202956813672	-1.244653825880939	0.07648779022276175	-0.9582783706607734	0.9709408852237695	0.8370454733861458	0.9828863591887849	-0.5601824845434744	0.5021921694390796	0.1570169469754993	0.134074287661619	-0.8544706107077156	-0.2747448819837844	0.44185800135254094	-0.13475375804963313
0.752282588140193	0.9723511354762028	1.9814843005394855	2.696331819370845	2.8587675625284015	0.9321465395777346	-0.21414042158539207	0.24972168211017784	0.22902436567324408	-0.3437971525937002	1.189270334665042	-0.1819770703099923	0.19142119299969407	-1.6044650930118198	-0.7920099219724562	-0.46542811960361374	-0.15458632461729876	1.4441277335145943	-1.3065493067979694	-0.7520904153693457	-0.8669724865923879	2.425285692351622	-0.6108210475609217	-0.685436362172391	-1.4780266802537558	-0.27117197154190326	-0.15692175664426591	1.3933365626946814	-0.5206343061036798	0.907048139083415	0.15836711996221065	-0.5183054544493975	-0.542587673351906	0.0009130746262030643	-0.26864503078789304	0.019925316221954363	-1.2013032414977398	0.133726389890152	-0.92686413790816	0.9329591310153165	0.8138873937992616	0.9309498411358034	-0.5796213830802938	0.449730683260314	0.118972404787653	0.07864763432831487	-0.8782630951303396	-0.14879443439461199	0.4137586684024601	-0.09697095605983522
0.7596863478377804	0.9740494941033582	1.9354652833424784	2.8509363063101167	2.8511726470379046	0.954161827438544	-0.2545659990096151	0.22904354201118693	0.22645574194836682	-0.30616339590857394	1.1561828721636602	-0.09511184857986833	0.1669852225359761	-1.6046325673625623	-0.7471803646345183	-0.4503543238780825	-0.1418282753647388	1.4517175407162315	-1.3408156815645769	-0.6727995330966191	-0.9111305049853644	2.4402197010091955	-0.5152044662665094	-0.6730066520811974	-1.462291569150616	-0.28653218597472774	-0.10765091318488282	1.4929446572714427	-0.55297148173944	0.9543428353212153	0.14777098934124394	-0.5486221662516463	-0.5321239262481969	0.03229263870608931	-0.2955134539663976	0.03241462961399836	-1.1726748830540625	0.1900105281993541	-0.8975885754181426	0.9223116718451173	0.7793777546678464	0.8944128337518494	-0.5873941937192457	0.41881122834459517	0.0628690052730843	0.03095517696678147	-0.9132915917132675	-0.03668536352113888	0.38392310972053767	-0.06856303890078232
0.7678133629659488	0.9503576464549373	1.9334269190010123	2.989437775867013	2.8380069764364295	0.9492103010900168	-0.2722990414696018	0.19374998403384652	0.23061611940826282	-0.2749079112825231	1.1080487117912547	-0.052860249760433665	0.13324485695493565	-1.5799346134098955	-0.7034145277701029	-0.4302523571137943	-0.13412917723783221	1.4738163058199936	-1.3557425259500913	-0.6138637292963469	-0.942095648541253	2.4824323328177966	-0.4165751221070753	-0.6611423768589784	-1.4377085104120522	-0.2958612755169968	-0.06440010470225006	1.5564324709116628	-0.5700495566082568	0.9604470699958932	0.1373976053753292	-0.5525224739138148	-0.5061492158270509	0.07084191089069938	-0.3140135046883166	0.05619145096073867	-1.143142626574518	0.2494797284824095	-0.8845085584829357	0.9322616944443572	0.7457352446606316	0.8720726623379236	-0.5880033002437015	0.3667486413917719	0.006573400363607124	-0.031108172807164124	-0.9539693065539844	0.06762841751484391	0.35449867384301303	-0.057140689104130726
0.7711571090870397	0.9396672487515186	1.9201670328376879	3.0761291875876617	2.8290841910294455	0.946473357362763	-0.28181193388266157	0.17472007318298485	0.2279294257373076	-0.2652093165681836	1.073514298842086	-0.017212954336581182	0.09245505938223944	-1.553354327982113	-0.6538105155015015	-0.40674483226852026	-0.14181616207297038	1.4852563922119664	-1.3803840722929515	-0.5719081291564244	-0.9420774059084337	2.4912150400572064	-0.32205329047078035	-0.6583268517269382	-1.4502135751000755	-0.30357905158066995	-0.046890101024561856	1.602985516331304	-0.5927682370019578	1.0136741795893895	0.11836722241613865	-0.5603638480802812	-0.47057542411780295	0.13598647935609395	-0.33543367145919445	0.09987888632371991	-1.104064998065285	0.3357141594941167	-0.8387191704123043	0.9620323968957342	0.70226139135668	0.876144270258038	-0.5883087348398658	0.34924273436541753	-0.020263531668703923	-0.10378913488611467	-0.9863002530521833	0.14359462170710208	0.31453631554925315	-0.03110511727426602
0.7871176443860388	0.9190304156621687	1.8737677745015877	3.156582288860225	2.8244284495938627	0.9340944895668809	-0.2819948491507476	0.1406578461373745	0.21598771310199325	-0.24547440289228356	1.0377476474204186	-0.005177136025592973	0.06058538006191376	-1.5414656547602161	-0.6244324049538771	-0.39207701130415373	-0.14198354574103716	1.514877689786735	-1.412389500664903	-0.5513396017190261	-0.9417007201929269	2.484783282441481	-0.21655951423803055	-0.6730200934806183	-1.4713987725623225	-0.2880234157341762	-0.030600226701437007	1.5916498896970466	-0.6332148992104115	1.0508558617050408	0.11562931594696528	-0.5306294461694246	-0.4810887759338959	0.22399001890150685	-0.34166518555650166	0.1274974137344142	-1.082422796337451	0.42713031930352086	-0.7975694973946977	1.0059980807792546	0.6593951756678115	0.855587389556866	-0.5993822951523722	0.32589067043263387	-0.04557485875574602	-0.15672822337840903	-1.0247417405040111	0.23192896188479692	0.2580811446048926	-0.017133212193350893
0.7853741445799529	0.8838534071642602	1.8556138136357418	3.230903543569019	2.789147575766637	0.9206861134560633	-0.274171787074179	0.12444263327355683	0.2074095700808259	-0.2341869321448698	1.0280994929095926	-0.017109949677353773	0.00829346190729333	-1.5188165037929844	-0.5805050791726896	-0.36349587368339287	-0.1416691507592403	1.5257677099396876	-1.4243296176198998	-0.563920484477777	-0.9132639069369335	2.489947877642316	-0.11410181748849757	-0.6744677321982536	-1.4831068465473074	-0.2648349299523792	-0.014987554288077912	1.5213519392973245	-0.6525073773336828	1.1260668440800061	0.1146228199707677	-0.49927307036333746	-0.45249950488796387	0.3013550731856486	-0.35581492721153213	0.18638493558375155	-1.0949316092662504	0.535049869788042	-0.8033481311368191	1.034187455884631	0.6205952012350595	0.8345059271611168	-0.5961827139863448	0.3001796627617226	-0.044444506674525916	-0.20992372144605623	-1.0385207562227534	0.27866802978821836	0.2409516529619721	-0.024601413548945846
0.789497049933022	0.8221442184742799	1.8138921639330483	3.2973251780615827	2.7633641211114237	0.8953428245648828	-0.2956512927159126	0.12026131556205517	0.19962588007809662	-0.23452411429859638	1.0189710108008498	-0.022641347898677323	-0.03188215311603125	-1.4805315663610374	-0.5646797504337613	-0.34203236959971783	-0.15457641374221526	1.5532252824532014	-1.4297366602110473	-0.5703971003553763	-0.8581331914253608	2.5319243358108654	-0.04368976259608624	-0.6719403010604686	-1.497212646799907	-0.24287695984777574	-0.012872454305504124	1.459706170688803	-0.6808130889799825	1.1837283143639925	0.10628264022304024	-0.48555147789859576	-0.40328207623446877	0.3905439096211958	-0.36382362012900243	0.21498047750403154	-1.1015383675769024	0.6379902690747743	-0.8132691623216475	1.0829281069071226	0.5953292109374202	0.8258309534061397	-0.5877704801681385	0.28236342662770736	-0.05678394213847322	-0.24788271567111467	-1.0821186006096222	0.30543239027609154	0.21222175620992018	-0.025684730659045012
0.8381682970247603	0.7676291608127499	1.7815874414938517	3.3512451134985595	2.7469378784408103	0.8719466548698371	-0.33125371725700586	0.136642760150956	0.22042738403359446	-0.22234761021981364	1.0009476016419354	-0.0352717239891794	-0.020361169142036645	-1.4517054198045796	-0.5440828922880241	-0.30683045667649667	-0.16490795041197612	1.5637915352782115	-1.4202388042795353	-0.584266614123776	-0.830340786847597	2.5317824045367967	-0.021302316554501884	-0.6612996412322028	-1.5134236663019924	-0.2086704503901519	-0.02384724845092132	1.370989138843802	-0.726186670871806	1.230174189537317	0.0900666815963784	-0.5041899548530341	-0.3520909937598749	0.4645774197836854	-0.3681589503121191	0.2227985362362154	-1.1242590992004529	0.7478497334325732	-0.8306481904045949	1.085188388483152	0.5741230435501464	0.8280755554722857	-0.5753222238090892	0.27565498120838794	-0.07514735036745172	-0.2934347945958685	-1.105412823694452	0.2849179311431991	0.1886198294587999	-0.01754796000139127
0.8782093947757525	0.7583717664926813	1.7245244820296963	3.403433236417333	2.711924908193226	0.8549397507542797	-0.3657403962996605	0.1743938090501672	0.21783324055228284	-0.23128456357404792	0.9765651477460711	-0.05798745073593088	0.02402111180998611	-1.4440492345905291	-0.5294862835680164	-0.23745635773218546	-0.1413393388606476	1.5523686057873776	-1.3995151169769173	-0.5966202745064295	-0.7870855322570991	2.5163011088864113	-0.014757922282835243	-0.6525309202966268	-1.5409193260061573	-0.14848668199556928	-0.024956809703329898	1.287391230905323	-0.7576436977485956	1.249495005622908	0.10111658827869581	-0.5151136095704135	-0.32571113811576125	0.554251198749609	-0.3941507014482474	0.22635199097156816	-1.194223219308841	0.8182802934128108	-0.8653869516044237	1.105351535240747	0.5435631968049222	0.842386672748553	-0.5695340909118982	0.2789907515595512	-0.10060443092609964	-0.3432501585616865	-1.1273458167903794	0.23902915431797198	0.17050714616823104	-0.04782110416329774
0.9037329741013194	0.7329994508281124	1.6854971375736407	3.4316215607744156	2.670911933137814	0.8367017671693722	-0.40074556579448883	0.22954571279842292	0.21603809545375188	-0.2544601446610433	0.9525084808427344	-0.08355013382364437	0.03400081204686782	-1.4152576860286863	-0.5314446292362673	-0.16920672742413131	-0.10345667066874273	1.5310550610084952	-1.4084836595971777	-0.6169640696759614	-0.7349313241598142	2.472351238283202	-0.014220016755470155	-0.6077422060207955	-1.5555716935466297	-0.0974593200155689	-0.04141936815759027	1.2173191443378255	-0.8096024506088083	1.2573346177179616	0.07453253937477915	-0.5174137763954423	-0.3430659541478489	0.6423838960454573	-0.41131363472565524	0.22451574538165803	-1.2348697464195997	0.8836825750049243	-0.8928311726606933	1.1016072304077287	0.5153403960617593	0.8576881682103978	-0.5712036948527562	0.25761673957254544	-0.12168323390298982	-0.36528965143787506	-1.1219402702442118	0.20050862747414228	0.1562209427986775	-0.04290943390651246
0.9301510142492472	0.7188064277065565	1.6346537365467817	3.4077452603185314	2.62978679233247	0.8151333420996218	-0.43993967840831016	0.2901198022572778	0.21506713991388132	-0.27327404148938517	0.9440851267452169	-0.11367383440944809	0.08282515204614407	-1.3834470863715658	-0.5266982593346075	-0.10470089604876207	-0.06930709875806687	1.5030042655777558	-1.405912335999281	-0.6387143869167128	-0.6706605565617656	2.402726567925949	-0.005183990954575926	-0.5417383037735826	-1.56921457416663	-0.04950678613387081	-0.06384724109486191	1.1496745236035308	-0.8647565261374586	1.2418171250542895	0.07094299069060821	-0.5061820076337193	-0.335506740113894	0.7261216601933796	-0.4156605398674215	0.22646456956844005	-1.2939568128831693	0.9612156958979888	-0.8902661010309216	1.1252716935749456	0.47606101174011	0.8760522950361675	-0.5719670656320647	0.258298556924596	-0.15680022949434397	-0.37247126263888497	-1.1319318396427485	0.17717672260942213	0.14447560434876255	-0.044224094035834674
0.9590567735593657	0.7173614618047022	1.591439166761838	3.377859665059046	2.571020567503419	0.7901562771528226	-0.4558723133594527	0.34285554461118684	0.20671790801266093	-0.2852429237596831	0.9395940266062152	-0.14233181951214618	0.11635472353736218	-1.3651808494757218	-0.5109706430924217	-0.03855015954288614	-0.04427167769446794	1.4835367787637026	-1.4104566971719907	-0.6571878773569633	-0.5976915044179396	2.327624485839812	0.0010651578689657494	-0.4788908811961215	-1.5881288157208069	0.0015552768448180848	-0.09396406401672233	1.0939313298104811	-0.9160341203929022	1.1976065393876094	0.04930736430835518	-0.5070821224829687	-0.37919950719696793	0.8213150109620987	-0.41547698602837907	0.21335265219823124	-1.322982284040402	1.0303072506487054	-0.9093601792656589	1.1239632525567873	0.4501002733568208	0.8848005858405695	-0.6045145738473993	0.24116239451801005	-0.17304122323007018	-0.36666354204937035	-1.1255417764997826	0.14368870611789406	0.13054180463823495	-0.05822594855557178
0.9936926725127325	0.7233932294684499	1.5089691189782	3.312311034417872	2.5251072433962283	0.7810102845874947	-0.48976310639758613	0.39360208781079187	0.20637016025867466	-0.30912485267032125	0.9376110400261262	-0.1716063919456025	0.13494946335068247	-1.3704693284496292	-0.5000982262392859	0.027156019595166773	-0.01105868347912704	1.4660474396049672	-1.4400611436434476	-0.6580212854555947	-0.5227754210037776	2.2445680074297343	0.035309301027827686	-0.40241747293993607	-1.6360958102888001	0.06584248399357732	-0.13372977848398293	1.0317548952688744	-0.9734504333476904	1.1942957816869506	0.03314931542733547	-0.5001518081974847	-0.4190256249125216	0.9020465824122837	-0.4037679933909044	0.19325420156419532	-1.4042239640528273	1.0875057122444203	-0.9354238541914317	1.1102205448791544	0.4249963032278611	0.8962161580792507	-0.6591994956880916	0.25891387604107646	-0.18903037467573358	-0.3412807142020944	-1.1019632070308154	0.09235610659266381	0.10754016983210427	-0.0951816159069486
1.0035981273228602	0.6988199834566121	1.4602006342997047	3.262343984712335	2.450730134617213	0.7683624994787037	-0.5145822806976961	0.4265798777142823	0.2245043567959591	-0.3089318673861949	0.9193094474535011	-0.1903869745511188	0.13920883454646998	-1.4063108451894504	-0.5095576150706631	0.08483144350523555	0.037927468430663094	1.450739056201749	-1.4621956364153443	-0.6720044104120427	-0.469574973262113	2.1619509482441748	0.059682644101443874	-0.3328403852385897	-1.640023613232065	0.11273768757706551	-0.16963946734316446	0.9922323749541174	-1.0424611117295326	1.139626777619172	0.039609219740380515	-0.4778830010302787	-0.45952850528700173	0.9763460068417368	-0.392611334388277	0.1630072868089119	-1.4806560464542262	1.1355377975448706	-0.9895767119370333	1.0758879658077587	0.41835142762613453	0.8839935600803879	-0.7235538218211885	0.23234657161285005	-0.20645220527254154	-0.32052414335826457	-1.0717229867604674	0.03252299341502048	0.08947742911244627	-0.12123139732457573
1.007769948502152	0.66644988688399	1.4188945563043673	3.2013851304172194	2.4022348412279646	0.7681516857520363	-0.5548317316072244	0.47847425220516593	0.21251516427045375	-0.3168334221654812	0.9016619082189946	-0.21294415455753374	0.13743699224437625	-1.4230537674818309	-0.5324510094422404	0.14227708655787655	0.09856275279207025	1.4045928340939076	-1.488337861761082	-0.689840822224516	-0.4065378020779362	2.0848147071380763	0.06732262428124784	-0.2501077120011675	-1.6496721884251049	0.1329391479190854	-0.2184621487578041	0.970266546907055	-1.1049038394447925	1.0921020206078569	0.04325240044198374	-0.4729932796011055	-0.48385151798266646	1.0533620114224915	-0.38793173992979013	0.1607342208414121	-1.52614523652754	1.2167675554152186	-1.0230895185062467	1.0468886292910593	0.4008489563026897	0.8977288454896828	-0.7852237773509606	0.20918728041323603	-0.2074659611607328	-0.32489238346800375	-1.0420766321244965	-0.03112249118326919	0.07119582894870823	-0.16379310228790175
1.016899738067889	0.6160362185668129	1.3454702449382459	3.149679643774011	2.371712815044913	0.7572620663538273	-0.5889620363814243	0.5127296350455562	0.23406418898845774	-0.29527382178629635	0.8693385823317457	-0.2508962092446088	0.14091269093892722	-1.4498371280953952	-0.5469762353801964	0.20826406133327185	0.1580643431648266	1.3545959638301142	-1.520329182078341	-0.6794453985180585	-0.3737400134899279	2.012761308818948	0.050495453811698045	-0.14534868877206236	-1.6802711241848418	0.1645300696005305	-0.27836063504186714	0.9509540485254202	-1.1690418102045057	1.0270088906735126	0.06011520504559183	-0.4548899690940861	-0.5342384093662659	1.1366182792889368	-0.3634594017541845	0.1451131694390974	-1.5660390806397833	1.29632625243229	-1.0550247153426047	1.0156284676000675	0.37140085438265624	0.8942455680200068	-0.8531416200975108	0.18367805219854025	-0.23459419163482825	-0.3119659344832679	-0.9958174735221158	-0.1258241920630004	0.020374268789878573	-0.18990480471681584
1.0079411538939322	0.5945627003498792	1.287910070823313	3.1286991609715153	2.3250911210862366	0.7491104291741364	-0.5868711191553908	0.5477659887935113	0.23140230314940052	-0.26801573459043637	0.8283722316655636	-0.3033991726981623	0.16635521383806845	-1.4925395775933445	-0.526515121541311	0.2667702973733698	0.23219934059749808	1.3047897872954657	-1.5574056723315337	-0.6785431233636577	-0.36207261719181705	1.9284904664279332	0.06067605993364694	-0.06183015022804852	-1.7049040597861775	0.2021054524611361	-0.35036543698268174	0.9075151862470587	-1.2135658572072359	0.9798540850827061	0.07933172265351816	-0.41947714790752116	-0.6119935429424884	1.2090248196004356	-0.3488289653756301	0.1409760313055601	-1.5918983058219567	1.3721567532491648	-1.082920716730423	0.9873515731744072	0.35196421482792545	0.8955960130527162	-0.9327584929090152	0.18815153160283016	-0.23892202284488198	-0.286941679621825	-0.9540949441836106	-0.20515932209916338	-0.011635190118649406	-0.22683459422278646
0.9852686684396399	0.5870321620343806	1.2194606902576333	3.1026098312403203	2.2700418966471942	0.770390153672391	-0.5377152754393	0.5490995834973	0.2515128021978432	-0.26256823706182464	0.7837302896699859	-0.34722597447065146	0.15016219498820813	-1.510245226692391	-0.5122245226164917	0.32914422538308663	0.29713264111985993	1.2601845316341025	-1.609341079299498	-0.6660828552223557	-0.33082988979060046	1.8801452681293447	0.08283132361682632	0.023274876689619462	-1.6944626502953302	0.23629999464013327	-0.41610938942879977	0.879484389570608	-1.2475447016151642	0.9093678808164635	0.1278647950026693	-0.3796949218393784	-0.6871099462509007	1.2807450883717542	-0.34644925067139287	0.13619610070926155	-1.600152766294117	1.4047684762469665	-1.109361889265538	0.9825070254578188	0.3290088055127684	0.8965378919502973	-1.0259159214757978	0.191418843643849	-0.2566527905555557	-0.23997792400496762	-0.9129544058872062	-0.2689982725906364	-0.03104238484722597	-0.26411328376058424
0.9614187091684115	0.5351887335055372	1.1819929132879277	3.0580369516734494	2.2246251216868123	0.758011337801072	-0.4632893957512428	0.53975902905004	0.2775965671546799	-0.25243434127121156	0.7471332533203323	-0.38288503499544124	0.11898439639969596	-1.4946104430680986	-0.5056473598866399	0.3688059875489963	0.30997052797725444	1.2193258389284494	-1.6641367637262892	-0.6587771111196479	-0.3177661925156363	1.8906425051595115	0.08616855148948407	0.09963273371544976	-1.6900033470331546	0.24807153223880704	-0.4908256366417943	0.8560388112045467	-1.2816121986879447	0.8653037516879308	0.1815012505778887	-0.33368189442527874	-0.7359057981204506	1.3517127134018585	-0.34330025292267347	0.12748494623312553	-1.595726225330507	1.4466843841467547	-1.1521103790958187	0.967961966744539	0.31296026609792715	0.8944400435866692	-1.1003107243046633	0.19219814764974613	-0.28057964621625037	-0.17785608758192484	-0.8972244023651926	-0.3421871975873669	-0.029140527353545952	-0.2885515339691763
0.9523692813171843	0.5075563790949621	1.1306888445531815	3.0210622812369903	2.1828390657703394	0.7717464232636614	-0.3624980961483436	0.5213277782050245	0.3144533384763085	-0.23536056456097568	0.7017241994869459	-0.410266506646433	0.08586117561123319	-1.4892402325996668	-0.5107377713935974	0.40258463098217784	0.32328413683862844	1.1944975891868814	-1.6932631038998234	-0.6476358221820622	-0.3176932219843602	1.8893191379600889	0.0691479613095003	0.12905289688929328	-1.6731008056107672	0.2791569151604043	-0.5684091111572609	0.8164556042439598	-1.3289597373978954	0.8289476690619016	0.24083693948870075	-0.31002722962032114	-0.7996296946656118	1.4110954111117147	-0.3382937001635771	0.10126338619723359	-1.6459968533729312	1.4936871127931723	-1.194013309046879	0.9719101209260451	0.29359483468788417	0.860052338064977	-1.1750848828432654	0.18257574473773264	-0.3011162467177169	-0.16049704935614492	-0.8962728027366763	-0.4040223816566032	-0.040384877446800485	-0.3039005290032474
0.9197529071893037	0.45920813263940924	1.136270216495971	2.983656550362258	2.175281682665397	0.7482708089868914	-0.25939909555814206	0.4617411902949833	0.3658492188620569	-0.2394707174380714	0.6595548171273519	-0.4740183472207253	0.03414754236655513	-1.5020831084846282	-0.5174834442974726	0.44445001729256034	0.33183887384769284	1.1833919086314428	-1.7109885683199522	-0.6531031660672011	-0.3264432761638128	1.907489179666443	0.03770161556942422	0.15212850895452718	-1.6591358035853667	0.3139189784751963	-0.6218646958295644	0.7943670340335268	-1.373258644899237	0.8065120189899805	0.2933322950224361	-0.3123901023563177	-0.8707874647661159	1.481022779529457	-0.3469453162947093	0.0654199705956952	-1.6688130182876333	1.5116127514081152	-1.2589004836940738	0.9302579912482913	0.30702668900580404	0.8287119085900969	-1.2353422388040278	0.1646356210681	-0.3526950774647144	-0.161849170673439	-0.870798877861245	-0.4851859134731127	-0.049561880343405085	-0.3093027956614583
0.8785028897330894	0.40679943523616363	1.1547808860575661	2.9314935056029006	2.18034984893534	0.7118888252765012	-0.1745400074914129	0.40657523953001606	0.4496131097029231	-0.2702719277155329	0.6372514495363131	-0.554878805494871	-0.0015338371217241936	-1.5063888038433977	-0.5086758621808943	0.483320107239417	0.32355338227838104	1.1773679915036375	-1.7188122684279201	-0.6639012869641736	-0.3425796244584614	1.903733678154569	-0.01827218920377711	0.16868570540964184	-1.649544378964252	0.3523621145990693	-0.6736569548741933	0.7594726689718101	-1.4247996459934158	0.7746320158596397	0.37724376242728075	-0.3083345690618181	-0.9298099228439491	1.515628649500702	-0.38024075341218355	0.03556789538934788	-1.7061306861448056	1.544791488444265	-1.3009331476662112	0.8791847600808399	0.3147591949648119	0.8149774604064881	-1.2602366252269643	0.16473795379589481	-0.4121329141116087	-0.17416591022913383	-0.8449265171150536	-0.5590355107554201	-0.057808974766349074	-0.29608880813088406
0.8048845712676963	0.3767384237354168	1.2200481961640217	2.910551349798759	2.145354997770437	0.6610531201485763	-0.08382802603323597	0.35196621385466614	0.5195156502092855	-0.28663827241513734	0.6093415704501208	-0.6373683700926932	-0.028305501280948296	-1.5059811492112	-0.48673794390022074	0.5109019982173064	0.3095570242446288	1.1914637079159687	-1.7053845354836503	-0.6694810747991278	-0.33345732196067346	1.8879015283946845	-0.07809481009697039	0.16779859096972555	-1.6263324144012543	0.38230946457090026	-0.7123648445004821	0.7354955120915229	-1.448205225092488	0.733624309063117	0.45068182188634226	-0.2892357167101321	-1.008750457194982	1.5588739676398913	-0.412461367294464	-0.0067173677664417175	-1.7208756420531823	1.5847812317722245	-1.3213435134207374	0.8010365302464109	0.31906087850690884	0.8055250627995388	-1.268125241912608	0.13522770832438852	-0.4651103285394692	-0.18439217717301912	-0.8336537386054665	-0.6294759221110042	-0.0630344326656989	-0.26537134109010013
0.7706295169613502	0.34266757603193876	1.2541750093078583	2.870943945796376	2.1271427312355433	0.6450821629937934	-0.025871596207579024	0.2923463155124234	0.5819002829522042	-0.30384540412507904	0.5777725629388735	-0.7302940594301713	-0.05656713600263086	-1.493614622527453	-0.4289764009155272	0.541176869400777	0.3163134880303165	1.168100971152429	-1.6888671385616596	-0.6924690536466703	-0.32790515200998793	1.8615653289034775	-0.12390763602809671	0.16528064497946549	-1.6304976519933387	0.41303729022837493	-0.734506642798446	0.7150605389073166	-1.4351962437615233	0.6951099065186279	0.5109903036222175	-0.298675008504167	-1.074368507151663	1.5916639622648945	-0.4529130770435999	-0.03554631268437297	-1.7370750716329812	1.6027357996748381	-1.3275080522784353	0.7292679696222463	0.32625320124627766	0.8031143312364094	-1.2551226696493842	0.1270693515503135	-0.523456106038374	-0.21136224599438966	-0.80721928208671	-0.6851902990205299	-0.07926607896548324	-0.2379271618948998
0.7236318899239509	0.3144785657602845	1.2831392955907779	2.876931947823114	2.0785167216069533	0.617853441287582	0.051495163922150824	0.21749192453676428	0.682243965251749	-0.31573405655815595	0.5593857004556926	-0.8303310319719923	-0.10254330883612792	-1.4884891051223825	-0.39647149047213504	0.5813835037118195	0.34384716540023064	1.1476449024648718	-1.6434068061771412	-0.7114810299919188	-0.30984395943086385	1.8467982314242093	-0.1544385831436883	0.149638409511448	-1.634576644176881	0.43746045580720805	-0.7631579902924737	0.6818398476569131	-1.3967458609846488	0.6491591986460779	0.56350963047541	-0.31336720296262294	-1.137377817444705	1.6022154403780147	-0.4859896667808675	-0.08149172963950306	-1.7592939725108885	1.601661208134629	-1.342832195446922	0.654719991081237	0.34832759691468534	0.7832274702919672	-1.2523822757909007	0.09591207826120011	-0.545929970119378	-0.23045966951669894	-0.7816987883157932	-0.7430201719751008	-0.08000318691873029	-0.19497650772316147
0.666396879255626	0.3315638068557515	1.2991207456421607	2.856970679273135	2.0532362871995065	0.5939852773128792	0.11205512536711978	0.17037998170625396	0.7554377482205037	-0.3488142278874911	0.524774675496865	-0.9058263641145927	-0.15920762206345276	-1.4774909541966517	-0.35534038039114835	0.595400307493182	0.3940180523053486	1.1296939258263905	-1.601226335248424	-0.7425933760231779	-0.2817049448295378	1.8235163929509741	-0.16365356644879428	0.11179751875257035	-1.611083602710139	0.44791276188598717	-0.7734627748131799	0.6690833321872052	-1.3783571298117119	0.5893053401404761	0.5818004476987036	-0.3307226029679226	-1.2057214502057891	1.6182413486879708	-0.5347360523944635	-0.14322239118168442	-1.78898274610353	1.6077579240144946	-1.3382941121370722	0.5937038040919593	0.3757716360534983	0.7812549665740107	-1.2135725201624707	0.08514188934824733	-0.5725111586901792	-0.23856850601813112	-0.7651029053033269	-0.7441306860806087	-0.07952107463420492	-0.15965748429457643
0.6162092415509791	0.35882399402396176	1.3124018449333454	2.8173855143932536	2.041975277313199	0.5890623094741219	0.16561410842753072	0.11015352796601338	0.8719830805234082	-0.38155016984766826	0.5166641463340601	-0.9908166129218596	-0.2486921703980979	-1.446908332638241	-0.3392014354950101	0.6224084751100714	0.464249045922028	1.1145959450656333	-1.521031449689715	-0.7551734806231067	-0.2567899457958823	1.7826533572412437	-0.2048918096252006	0.07083109042540783	-1.5963772019016642	0.4465715226274507	-0.7680041214744144	0.6694652473944214	-1.347160958617835	0.5050575235552005	0.6159144746273834	-0.35623188059779987	-1.2426470335988107	1.6351841293904177	-0.5894152496097398	-0.22290609072404677	-1.8325090414940994	1.5909894569063847	-1.3053655664111494	0.547665380033018	0.3951726911093171	0.7733379810747055	-1.141084283003213	0.025189761732392724	-0.5772672957274259	-0.24282288031182797	-0.7289708650917364	-0.7438744621669529	-0.07818203661964271	-0.12004596301202212
0.5553474717669882	0.38457796719557524	1.3318866320619898	2.805029079393155	2.019918745402797	0.5695739824069095	0.16080006837553024	0.06799191031657097	0.9451219357760612	-0.40151330488485265	0.5071342569643569	-1.0793267878463093	-0.3148958779746812	-1.4374465332414808	-0.31324794317154947	0.6321304774661144	0.5395366175603831	1.0915605299988027	-1.445457735823711	-0.7880405747985432	-0.23096330816540395	1.7115780924904918	-0.2678792433134651	0.028076185335026295	-1.6035407663172385	0.4225165209469445	-0.7619953068318943	0.6940446621982509	-1.3217310373731297	0.4548278368063102	0.6455400952317769	-0.3707048608920512	-1.2798264615148978	1.6550630290629709	-0.6375620644645567	-0.28695830028357905	-1.8627679307582272	1.5849937305398432	-1.2946548322458575	0.5043797375760517	0.4203593611622239	0.7521164029800971	-1.078569972582716	-0.044256161448382215	-0.5887909501520656	-0.2503333432084014	-0.7059861113829519	-0.7494324116192963	-0.08196000343711031	-0.07543507700180659
0.5064036936434368	0.42511495490138945	1.3645327648299581	2.822861543429638	2.004775937755429	0.5947511646203539	0.13179221441463224	0.018099101571095805	1.0017982480647256	-0.4334594166231982	0.507261398189447	-1.1816837662617505	-0.38126480210309527	-1.4181032457306795	-0.29114678065979066	0.6551019612962242	0.6291699771577051	1.0897538222169079	-1.3683817753931973	-0.8262407804622798	-0.17830175765809733	1.6408594158727112	-0.3074349514502739	-0.03952755707593199	-1.6005039927453624	0.4105312525918719	-0.7567112638817262	0.727531370851052	-1.2952073080692688	0.3824240206689954	0.6512125927660573	-0.3996350879974387	-1.303382119680219	1.6703214024327628	-0.6754226693064415	-0.3704557636508258	-1.905149922551028	1.5659382717445922	-1.2539737429837	0.4531586476811641	0.426499242224937	0.7229459171667851	-1.0230765038944738	-0.10797992949581976	-0.5900326310218296	-0.2634128511983124	-0.6561844612989893	-0.7236510496391578	-0.11532763391403374	-0.017909528427231126
0.44671939767638147	0.4519992531548125	1.3779032641114148	2.799378449586493	2.016219001282008	0.6447959028767694	0.08587220201000258	-0.037673404591869165	1.042041315822218	-0.44268530581012716	0.4960193965205352	-1.247819240296365	-0.43819059129716453	-1.3958441996882325	-0.26206707354533315	0.6758922803458924	0.7146276538288456	1.0466459704616393	-1.2794911029382887	-0.8597055006132053	-0.11114569580985631	1.5851781306525374	-0.33577954748499883	-0.10003920046901829	-1.624015738035644	0.37985114080759425	-0.737697670746673	0.7760510286280438	-1.2263465100920337	0.3390885196314064	0.68021878228417	-0.4210750940377772	-1.3014503198351937	1.7037108741812088	-0.7255019093919727	-0.41580686585568605	-1.9076129579936751	1.5558666717387548	-1.2063244476586905	0.40726264636703247	0.43737267502776245	0.739439418680307	-0.9624576777560392	-0.13086313878034114	-0.5973616756748507	-0.2437703493639433	-0.6242730474557673	-0.7082960902571749	-0.14126975855454302	-0.0009844884434712848
0.3824894238581887	0.4560914978183532	1.3661926756270155	2.786955770391709	1.983032175724641	0.733060686879582	0.050190650619785115	-0.06258949609870308	1.0672852617386641	-0.4623145112545538	0.4755192128254292	-1.304431585434474	-0.49554274926738157	-1.366223302096064	-0.2474172202911724	0.7059299070810249	0.8005746579330377	0.9834451736791184	-1.1516595346765077	-0.8822627685526314	-0.025656281022596573	1.5334623484573509	-0.3654226430355775	-0.16768237098494443	-1.6499854774693894	0.3351519442669273	-0.7253040286142303	0.8267982969685118	-1.1838448918680693	0.2944735370120333	0.678192433125439	-0.438095758489258	-1.294277124105133	1.6985423517570883	-0.7681481708047353	-0.45658243846112345	-1.9096083628438767	1.5542892365801217	-1.172501473061417	0.3714547416108505	0.4270508602434016	0.755312163394525	-0.913398809652565	-0.13333710161851053	-0.5700704300057016	-0.2240063681002748	-0.5986574798683347	-0.68007776546847	-0.17315713562306714	0.03424200870787643
[truncated: 196 more rows]
[truncated: 13 more columns]
