# Supplementary material for: Obesity dysregulates feeding-evoked response dynamics in hypothalamic satiety neurons
Source: Sci Rep. 2025 Oct 14;15:35837. doi: 10.1038/s41598-025-19800-2 (PMC12521569; doi:10.1038/s41598-025-19800-2)
Supplement: Supplementary file 8 — Supplementary Material 8. [file 41598_2025_19800_MOESM8_ESM.zip › Supp Fig 3/Supp Fig 3a/Supp Fig 3a/NCD_to_HFD_1st_MPK175_matrix_4.csv]

0.3772471417857407	0.5004695721321692	0.9323107712999308	0.253129791374529	0.048546353472802214	-0.10661727079648164	0.3637553342253191	0.3536059130051004	0.32724215298903475	0.31176416240424154	0.542997164337135	-0.7390253603535374	-0.06525949876475991	0.5715327697613397	0.31344985970197725	0.18117902084637452	-0.40239970813568504	0.20787878389543774	-0.9532145328209888	0.4874519431328161	0.6249329986510328	-0.11038015394864295	0.26140424551951946	-0.09236277964771009	0.4231635782389806	-0.2494070766036291	0.31399263987682746	0.6310888138296604	-0.2158032988424968	-0.1184230629721587	-0.6016074682136278	0.4735022508117984	-0.09146042003626427	-0.30118528251117127	-0.5099441184099793	-0.07142492379421882	-0.8447764712706975	1.3051239430888857	-0.3542920521087377	0.6119971031866662	-0.27906992360377775	-0.7665364934158836	1.3338660320153282	-0.9338030077589983	0.8752432348423955	0.1493712547339506	0.5659790105585889	-1.1830579662130554	0.026087336701465125	1.0911242073190262
0.37337968201834865	0.5695772176967938	0.7372069128250189	0.2740253056404407	-0.16896013244889213	-0.10130964505197056	0.411164729818963	0.33557439292048336	0.33432184748273974	0.31521420723745186	0.4876291521613846	-0.8223684355201581	0.11255055337754039	0.6202027044768373	0.3584260988725456	-0.04090840980868461	-0.30636767260145914	0.161316447901661	-0.9523850478330127	0.3873416467669365	0.5811925897305515	-0.2380167899312874	0.3144551050573275	-0.03611382073820853	0.37823513118104496	-0.2406038164212027	0.48407994607007127	0.5311248121742993	-0.2863330472998319	-0.11789485183391915	-0.7643392733229695	0.37684906570692356	-0.07852293741620178	-0.0806365760783793	-0.5073400146204785	-0.07804699428409667	-0.7697674007111632	1.2854394952945134	-0.14636118847218116	0.2586818756253088	-0.3535634589070725	-0.7144778233057979	1.2782515192774926	-1.0256081270964452	0.9062907121534212	0.2659520460281456	0.6064566318366396	-1.2097511545449875	-0.14659283852554333	1.0467506446534325
0.4385528586448119	0.5048177958661516	0.7902814178635927	0.25956005584089287	-0.18993811010119735	-0.0789475600964296	0.3155577425776815	0.2895235207935008	0.3615212437187192	0.27710827229219387	0.371135880881015	-0.9234605222497932	0.17170392960203082	0.5861223773704732	0.2933862298906585	-0.04145374600904311	-0.27935250333091016	-0.05921879184455836	-0.916011724500066	0.3435800518842769	0.5510511187576068	-0.2061932955820206	0.3202858087528431	0.06560427833997758	0.5341194372414206	-0.2706237642441651	0.43064533718684217	0.587099632938005	-0.3132714499969649	-0.12659913113618412	-0.7999291096926484	0.27028080975091623	-0.11352497140080647	-0.09095088465096358	-0.49295719974353996	-0.03233506270100011	-0.5865032754252514	1.2321632065831079	-0.21768039516453938	0.13572618705000114	-0.2560015586243037	-0.555552017657604	1.0804261213835615	-1.0038013380121547	0.8040711743752947	0.2269900089559039	0.6767137916536584	-1.1726201915789318	-0.16722294563630682	0.9970696558650928
0.49342036357699026	0.5390626195281871	0.7574672440465853	0.35555390530306547	-0.23073736089553612	-0.1290648743416168	0.4223701642865747	0.2628801121011489	0.23939901461785956	0.19174367806206696	0.3116959924818541	-1.027404798698417	0.10484259934061939	0.5041299874221783	0.36247696764870174	-0.00368110778531492	-0.17618161990664244	-0.03672133761916703	-0.7882918751293474	0.2964416014374083	0.5357596037664337	-0.24944558448438342	0.30061339314921853	0.07704922417251955	0.5458876683635181	-0.1510800329254997	0.30090322072249165	0.5127916502796019	-0.26729499552009306	-0.22172355457389392	-0.7728608409545449	0.2463494095882739	-0.06969364760130319	-0.028819351363820994	-0.5388258049732111	0.026264940558626944	-0.6265653325143138	1.1018280482888394	-0.29334492431626513	0.1317120806375504	-0.28180354161593996	-0.41066475080844056	0.9973682361441145	-0.9246198505033301	0.81298200576764	0.2266911290455672	0.6961853053054768	-1.1785287927369992	-0.21955059489038858	0.9104589944392503
0.46998967456926366	0.559530939517009	0.7753129667536776	0.37940230106677675	-0.22924043563577481	-0.11933751105718735	0.5083194505731222	0.3053488453285661	0.18281365534615956	0.14098449168367733	0.39131710753163496	-1.07239866900932	0.17963710980384837	0.48864822779301653	0.4348863171067415	-0.03619729459023916	-0.07855998036304698	0.004716847216329012	-0.647433779692065	0.2523980661089884	0.5301542135688327	-0.15133557334636444	0.3073476132199274	0.12238984825907462	0.47855306621649046	0.008354956539198799	0.2306883306680044	0.5141239067253468	-0.2555573323893404	-0.19900183217460007	-0.6578059571753083	0.25158705603283893	0.020791944250113503	0.047127510996496445	-0.5831459169487787	0.019977657068793255	-0.6255135261294098	1.0930039045679387	-0.29700990674446104	0.03923133268788651	-0.1976620249074367	-0.3075459163662041	0.9604635774231871	-0.9546512566637603	0.80309983995218	0.24596424397480768	0.6401930543117403	-1.1087789106370105	-0.2964993358463882	0.8708304830834264
0.470257921627864	0.5131831618691473	0.7410421913009196	0.3923860699607002	-0.24827284781129988	-0.10803893182987989	0.5596374246090493	0.28724618888683906	0.1964180311890027	0.16598031981953895	0.40028144203476385	-1.0862927934987425	0.22731161237258302	0.444664612919958	0.44903405594864504	-0.06427336387772499	0.002775510667947595	-0.0355520480422243	-0.4490592354430873	0.2450368163517638	0.5022015798321114	-0.08879585858224968	0.3219857328492629	0.10713275969404301	0.4276101365071933	0.06219593487265975	0.14476360609944752	0.49663644337634016	-0.27828815242679966	-0.20410744634029984	-0.5464080828289933	0.2897989839893252	0.09259451985911049	0.11096702018693338	-0.6683433050998352	0.03945901355589928	-0.62190456580314	0.9843767275893223	-0.33045702428911605	0.0298003743782729	-0.16814956636837833	-0.22048979845309336	0.9501639873739675	-0.9943482023130629	0.8576923989020964	0.2603325730898617	0.6032401399541348	-1.0101233842338406	-0.21605200640083175	0.8565710704267734
0.4522585415390816	0.4798400656657048	0.7419806924135814	0.44080966602372446	-0.25394297440759267	-0.15621140674442188	0.5385382114688447	0.28011548205691356	0.19391943516579424	0.1507693312281959	0.4450674766875257	-1.0707013590292511	0.28651949644976354	0.4254140305778265	0.5069831964586534	-0.046081734303974956	0.05474621272843222	-0.07732543690799151	-0.17067454921389644	0.24532183413608863	0.4715275786883176	-0.06844454418088067	0.3437047293564257	0.03877945400150046	0.396948513840689	0.03354428936111739	0.12668679646344283	0.48226414877996565	-0.2911214137500232	-0.18962775370950816	-0.4107008836033693	0.2549760971332335	0.15533726996929015	0.15092180051258688	-0.7380363837443922	0.05631192764295867	-0.6213786174840321	0.946243856712459	-0.331617897305993	0.012027272640478101	-0.11149528816787793	-0.1577368778570249	0.8678135700908193	-0.9429619569846236	0.8684623763585153	0.2758017236996923	0.5848761917210764	-0.9528168295114414	-0.18412397928720153	0.8173724848140186
0.4187749813952499	0.4552683062342726	0.7967245231550542	0.4213559965922396	-0.27414370472455485	-0.1964102505347095	0.5646117530257683	0.28233717104166994	0.23507109850589072	0.17204587915997793	0.45123126364719085	-1.0725721691673102	0.31777584898510514	0.38218190614935166	0.5023431195078132	0.0049860530963236616	0.10416734417465484	-0.04240910799346182	-0.0693025107383339	0.22493542073575723	0.43029152619335814	-0.06918756515616564	0.3308568509926961	0.02821749704012102	0.4515298963584723	0.039720536529705475	0.08377416173167548	0.47600766641293074	-0.27645960085084176	-0.13542938079172007	-0.30237623707611166	0.29273571554703515	0.1758674338300509	0.15328601676137368	-0.7862568651432905	0.05137867222517014	-0.6434896364220338	0.9016405329535959	-0.3324154181041124	-0.03939803981907987	-0.06625908835608105	-0.14613957032704208	0.7872825754846141	-0.9017474635051739	0.8675102491401161	0.2792573338511269	0.5431884249984079	-0.9166517884326242	-0.15029290032943107	0.8214003947910854
0.40101702324975796	0.4374333417146048	0.8173311245000013	0.4256993381008395	-0.33074683851853276	-0.2393512438279885	0.617876223527538	0.2926021390415139	0.26069960036411033	0.1614281848975612	0.43828079561132977	-1.031763372424488	0.36345342365637673	0.3636010261011149	0.528582975612191	-0.006705512874869108	0.15673868224604168	-0.0056799025494526706	-0.04313658417643354	0.2270216271826537	0.401207090308299	-0.05828179198431596	0.2842861990633237	-0.013648697410422387	0.5359932907499283	0.02784183634806649	0.035248265080895895	0.4439622269267802	-0.2251870014432031	-0.13637470088030088	-0.19166063508179526	0.294532377297968	0.20218404023666225	0.17537322108446468	-0.8358226827701947	0.048817451629814615	-0.6631816666723044	0.8442706739581273	-0.30687777118440995	-0.0633065087729727	-0.003418544637416137	-0.1609210375880695	0.7683412289564233	-0.8768973957993067	0.811326897593651	0.26360584661180037	0.4904548322824003	-0.8606718452553305	-0.12936734126190857	0.7896182443066011
0.3837907584204746	0.42160243195198505	0.8527652306847529	0.4153236606285697	-0.3658435386860476	-0.2601546099572115	0.6671234842111717	0.2605838323681427	0.2803326068060808	0.16439901386076525	0.42821027657514643	-1.0219362047571632	0.38446006755858525	0.38059633175552465	0.525962844634672	0.013033888920150038	0.1911800594460903	0.01749779114448266	-0.06037614435635148	0.24423434665430044	0.36921065459956925	-0.042753458627314875	0.25817276229034325	-0.0455238033443585	0.5671609196666129	0.01636035782854079	0.010969689727224749	0.42051928875895983	-0.2305549264981804	-0.16813599038194568	-0.10501090874991811	0.2896768286270369	0.21886974687172076	0.20383372109387127	-0.8645098674992766	0.06810770849585487	-0.6558041393210892	0.8292443722452788	-0.2786568800953436	-0.052312539393655356	0.011050059531327625	-0.14531149471911023	0.7044935876530507	-0.8220403349693287	0.7917441415573698	0.266994947937815	0.4641798713868696	-0.8393661881581413	-0.1304700608222546	0.7637135725836022
0.36234303156180164	0.41137112319303154	0.883927745205402	0.4487662385960733	-0.4171547205717846	-0.2864427507386683	0.7025906806212984	0.21688642710709977	0.3015129136304154	0.15650820075621527	0.4247594519353421	-1.035985559598543	0.4005437956763327	0.38361015223123285	0.5734810262618071	0.0021843515199429743	0.281103096046975	-0.05048345047683207	0.009470151123650716	0.20172214236363356	0.33293448871903614	-0.00503318856709018	0.2624390173052957	-0.03213357997236857	0.5678554457498688	0.043348785711309304	-0.025662833184730765	0.3706015705100846	-0.2225762374084689	-0.20655966921731111	-0.017725603860714208	0.24357892607914833	0.2848419459555792	0.2654578726539592	-0.9329736784480911	0.08871675420152983	-0.6191565763747258	0.7688635354482328	-0.20900176233767817	-0.13263747937076523	0.06947601115026467	-0.06004030504555702	0.6034226957637066	-0.7681783439669914	0.7283703211584032	0.2763475752253311	0.42583412752201	-0.7703537231395077	-0.15730759291308544	0.7026540461671815
0.3461958803385908	0.3744495975976193	0.9206986807781616	0.5135481859056219	-0.4335677245501831	-0.30038542792645384	0.7263788389544057	0.15398183053142922	0.32023662770280514	0.13206278360996787	0.40907725121240485	-1.0151035492978229	0.41860637066484585	0.35434863680088535	0.5979595381177283	0.005231749162808877	0.31954687238393736	-0.08510384815953802	0.04634807782428131	0.19872435313474288	0.2919179222531456	0.08314264872352128	0.24302985055066667	-0.05704415529916338	0.5721419524025075	0.048578856997672816	-0.09498892716257859	0.318434375248165	-0.20151456262416959	-0.20225522863260204	0.10472354068774022	0.2281581157496714	0.3894312730502836	0.2275406127870141	-1.0074226867639104	0.12220760967529945	-0.6131472138307462	0.6613191371885506	-0.2061369819781092	-0.12803524756793663	0.10900382030107299	0.032222658201120594	0.48785305831436887	-0.6988224846055956	0.6881305423112749	0.24964428819066226	0.3616411489044732	-0.7162574700176836	-0.15089460082129963	0.6436452154140094
0.3170629821174627	0.3812658486940958	0.9032795183762404	0.557439008763182	-0.44903556858446647	-0.3037678591820433	0.8049478002104866	0.10169688922759179	0.3140892558163006	0.13580624296191562	0.40177570979864663	-1.001418078593173	0.3965066277910324	0.33128518151644964	0.6375130414708021	0.02674983129996933	0.3633122636582579	-0.09185055365611372	0.12349408516462687	0.18892416572499396	0.24685390268131896	0.14537490483710727	0.22639197828897	-0.1458901036327367	0.5254824690855124	0.1347322069613116	-0.14878154470546442	0.2709904802123643	-0.1718506198829317	-0.20538159831505537	0.25023904728137764	0.24568978192567079	0.48210429687935186	0.27557780034305807	-1.0988042147544417	0.12940307452588978	-0.6731965511706683	0.5851089471072688	-0.15931830060922808	-0.14381866300155893	0.13433134293597535	0.08465011337988529	0.4670409142238897	-0.6467046632727886	0.6341828392402429	0.2363246335863732	0.3135060647663901	-0.6789838302683611	-0.17156707288675166	0.5815430208770473
0.26549948055442335	0.3593634418081952	0.9049811398102279	0.5534598863219757	-0.434445669028229	-0.29041259208245573	0.8213721223679367	0.060456968619486885	0.3375415420160848	0.1789292429458518	0.3961982526097264	-0.9516455830157845	0.4199135424026448	0.3148248149342997	0.6235099564896938	0.02509908388266906	0.35408383080527195	-0.15661738595391095	0.22677972612084757	0.19872139019473606	0.20621676889908808	0.20105815404105187	0.21832215493564852	-0.25305999019495073	0.5285768513242612	0.16199534673061985	-0.15834338163084785	0.24358814843527324	-0.17964295364751157	-0.1556381947232333	0.38406053377617977	0.21417333275303121	0.5166154292887855	0.24500242333372002	-1.1921511542607484	0.11446330696766824	-0.645482277032597	0.5429308609102655	-0.10133821128603208	-0.17603590771660177	0.18835109902217825	0.05224419949777355	0.40977476956133413	-0.6012603356041761	0.5717374755405202	0.20564720263128905	0.2567545261585714	-0.6166156499316101	-0.1682973042780797	0.5651555014097547
0.24869381093156234	0.34079641169738056	0.8640698487362478	0.535088027303774	-0.4353190097072286	-0.30432160915337697	0.8549641625098443	0.029312224950694632	0.3834149668461878	0.2184494253391561	0.3770660078416346	-0.9412058378520477	0.3205335454302512	0.3046492984020134	0.6083306796510378	0.017176675384924796	0.295039491755249	-0.2190399540324385	0.2873381598669106	0.20864347427044083	0.13373252727507115	0.19381566908146508	0.20166742157665785	-0.35530918887180246	0.5688400845129779	0.139539482978494	-0.17368444657553694	0.19767495934921492	-0.15584007576002662	-0.15998681296677683	0.46608075698750595	0.18080460085259661	0.5749078403934169	0.23098362206624895	-1.2321048714486436	0.13858245930803983	-0.5934364183175012	0.4752944010195302	-0.07078348810525521	-0.17424992291952485	0.23483908795377156	0.024792043156998365	0.36890156237484834	-0.5137550470077787	0.5247050835471594	0.15713167415339171	0.22129089419040784	-0.6182211927672515	-0.13527192725526277	0.5291639144960796
0.1925450756006612	0.34803064991556704	0.8707983114079552	0.5138905913914918	-0.46611244038527777	-0.32439165907807777	0.8544905843069935	-0.004029085710224029	0.365876022935594	0.2493029861569187	0.40945487471584957	-0.9447781519256487	0.22378107040714745	0.2981299470454294	0.5886856863360788	0.04519693368830178	0.2525955811033532	-0.1760790152645093	0.24725756723109527	0.18974589296811833	0.07143202664728927	0.16090407394675582	0.1369041739563351	-0.42673106207032163	0.6264843723060535	0.1791514498398911	-0.13792243307700255	0.13249522532420388	-0.09196132277695197	-0.14276392858053857	0.5201038328206972	0.11774893215405849	0.6097892016351025	0.20633779278034034	-1.2512563551157103	0.10994400988711614	-0.5884483211231389	0.4134392419915633	-0.044598577553918016	-0.17376931927112432	0.27846187644257225	0.053469654841329914	0.31548443034833684	-0.43669520104632664	0.4212214787662959	0.11377713748312794	0.1906218962099941	-0.6498561039370797	-0.17634599066125617	0.46633769206563846
0.12491409359113419	0.35683166830120433	0.8492393068144475	0.4790744894236898	-0.4848208985679424	-0.2622768392765555	0.9330344438857988	-0.040356661278591846	0.38550638666558895	0.26770224467670445	0.3678416585255017	-0.9261308538995259	0.1393350479284258	0.2785637672276984	0.5484293527904361	0.0028204788282523317	0.2209725025054962	-0.10156233251183819	0.0898321730083332	0.1983978602988649	0.01980560289246089	0.12478530260728989	0.050333509769656185	-0.45301648390535787	0.694169680287587	0.20021667085511563	-0.12068111537481441	0.10697453646100566	-0.06281179027888925	-0.139225234082295	0.5393166289091765	0.05173641960952459	0.6503382499556761	0.16368460936125145	-1.253536132876166	0.10579928134255503	-0.5639353424694514	0.36324725237200667	-0.04886545898229427	-0.1506196449094272	0.31142229752696443	0.07318370510436337	0.31570848241731175	-0.39248875955241974	0.31068676025642633	0.056299050915517325	0.1324468122067575	-0.6477918216739952	-0.19276451598444877	0.40226192869168687
0.10624747381816964	0.3386959663273423	0.7899366448933058	0.46213078320125345	-0.4671303403543174	-0.1956035365753583	0.9661295317933843	-0.07360419191457823	0.3857330116831228	0.278640352236256	0.3442546739275814	-0.9043391332569811	0.07101823175658666	0.27947770316784387	0.5633254383498179	-0.06873765305377504	0.1805193273711365	-0.08956317676851959	0.049129161673820955	0.20090170625733692	-0.02854668845446983	0.10574833214929906	-0.005612462622021158	-0.5194795903793652	0.6806419830879082	0.24424435959671906	-0.08228600592783022	0.08748084443823001	-0.027800094835297107	-0.19754909148045946	0.498793058878085	-0.03580295042633355	0.6685609905594355	0.19756727536703353	-1.2424933063649812	0.12238646287703499	-0.5450975935187077	0.2716173547013926	-0.013952210396339062	-0.10736722830845866	0.3219136915820175	0.10250403217366999	0.3233535600225461	-0.36056109327254526	0.20504761539859745	0.008944189816236158	0.13074631039289727	-0.6021710933390148	-0.20299805033726304	0.27835085638792567
0.06693978458823088	0.3266945245214203	0.7115183322325875	0.45294680472056215	-0.4211614068813973	-0.08610266103564002	0.9533373308741064	-0.07695416136405366	0.388882631965996	0.279054820672945	0.3520270656974769	-0.9064715346177887	-0.013630627715930904	0.29332535002561977	0.5352876667689637	-0.09430065591597052	0.10147874605019214	-0.07858601239194948	0.030211097553098976	0.18902277812534263	-0.07065988528306322	0.10905009588901213	-0.0322876268828866	-0.5791586510364684	0.6249133065656677	0.26103568816802325	-0.017966052352635608	0.08413401788884806	-0.032236294102199206	-0.16913325301094156	0.4770052259937724	-0.07219862272079805	0.6765287452188533	0.21652135964510216	-1.2471085691543826	0.13773345912112997	-0.5258593803409436	0.23479483284299416	-0.007696602895108279	-0.08905788615881438	0.283500561620634	0.15011941643898352	0.27243178858603073	-0.30186893116554414	0.12299409977220144	-0.016914121716421454	0.11621612458289574	-0.6015108481697676	-0.20159066127794262	0.20745592759463424
0.04654598197298283	0.30961354910866223	0.6364560379535916	0.4197359113766887	-0.4204297646917105	-0.0084532868122091	0.9243469261453063	-0.06732319835986804	0.4184031956773534	0.274715791407262	0.3773734022201783	-0.9105100437419088	-0.10179414223300454	0.24416154920452895	0.5608018961905537	-0.1038036550657799	0.0640270477464004	-0.09452491844603836	0.04230004836275762	0.1662038953834261	-0.10230876551588826	0.08101383924395629	-0.05830935265940081	-0.6556410015430179	0.6356836939013064	0.2980735375735416	0.014720497735910765	0.07028938705924656	-0.0014142305680009699	-0.12214038887351626	0.40749806730235794	-0.12575746222921466	0.6649093535655249	0.22973687866466402	-1.246488192755295	0.12899036155419696	-0.5201830182445464	0.13466093190862566	0.021599439451742676	-0.12388555137256818	0.2911574857368636	0.1494511795959686	0.3016001094833118	-0.2910569091547983	0.0279898416832215	-0.06694257843683267	0.0757931794005184	-0.5575410154620611	-0.18669719244757757	0.10373849829344986
-0.0032817874322317365	0.2675932552107191	0.5632734835512965	0.38774050873194355	-0.4078968425491637	0.06822035451139943	0.9123951740967529	-0.045077903509178646	0.397876343018675	0.24274368715781	0.34975661400492697	-0.8741513657532458	-0.11491206137069768	0.23490597647924516	0.5090409424095677	-0.15173900185358907	0.032222496703810756	-0.0385167546229604	0.052607070245309286	0.16939526283795842	-0.1652064371832171	0.05606731097568897	-0.10344588563004324	-0.778916232916055	0.676635026626573	0.3976935938904549	0.040511805628324814	0.09048284086844735	0.013199037523922222	-0.06622446998420675	0.39695036098391095	-0.14721451358324505	0.6734316361950853	0.24397971580564265	-1.2366463305477915	0.12985380915076658	-0.5333493857107745	0.07132273478388923	-0.024561165676940583	-0.1255309005118754	0.25643592740682375	0.14971107311034312	0.2901164334931227	-0.2801747394309143	-0.045312213732336605	-0.08151505823362709	0.05680203510865385	-0.5438534827936856	-0.13689918832403314	0.006377327459280946
-0.027301310547849005	0.23406829959040829	0.4958276776094072	0.32662747034648854	-0.3994484109201043	0.19566658772109463	0.9168514840098438	-0.020746317078450722	0.3896016129230251	0.24557141646681874	0.3735987337958243	-0.8670092575792901	-0.16060317004054098	0.1906340650384073	0.49269678913165044	-0.15422750358516918	0.02942085457719399	-0.02430702539148714	0.11608267705149777	0.15384881257172847	-0.1987206870058446	0.00838811404110745	-0.12436670368987231	-0.8494863426072825	0.7297292275442707	0.4794294020011395	0.0824280040474334	0.08275942677334684	0.05902277793731927	-0.04722103387015691	0.3873424649887193	-0.16063041420677587	0.6065573115074808	0.30594349276238086	-1.2147424857925835	0.12701237611102423	-0.5145747820898607	0.0700616160406595	-0.0272804547513048	-0.13245423474681958	0.2594950093928394	0.11020343070671772	0.3021849761886339	-0.2434279812770223	-0.1688273448554691	-0.11299817464909465	0.06033160350414073	-0.48424404702742174	-0.12556632901365888	-0.07752989420086479
-0.05870677898198391	0.19469465924181628	0.477876726427513	0.29166260246246095	-0.41680243142347634	0.2909690512827084	0.8945175969391383	0.009578671455354425	0.40822680382586973	0.26424349710131617	0.4118142627009161	-0.8510401871190695	-0.18656873691805215	0.17325187989224075	0.5023648456206272	-0.26511881955292316	0.02347827705643858	-0.014878802925955188	0.1518959902658353	0.1782435914303933	-0.2584243625112574	-0.06276707979707596	-0.07230860512303361	-0.9011012069997586	0.763616408322926	0.4653505816134903	0.15456891338739162	0.07838926748550915	0.04904446372373267	-0.04099710602188106	0.3250887749903828	-0.18304205642133564	0.5620539324655508	0.33575195276704617	-1.1495810608032921	0.12858743025646593	-0.5057021435071805	0.035471026290825776	-0.026345893292960193	-0.12737160785069343	0.2306815301349688	0.11071428522515248	0.29120129648869175	-0.19983743296989748	-0.2423561373360467	-0.1268540587280108	0.020989499596619096	-0.4299992161623127	-0.09715653894611184	-0.1498915838083286
-0.09543714438027509	0.1490886946702003	0.4659058324721511	0.22898142499285754	-0.4364426985330233	0.39980411329129045	0.8517304160689193	0.04567517101785552	0.45438884272120694	0.28344035717491584	0.427522266413667	-0.8573743918703413	-0.1944414218761058	0.17756922378220424	0.540202533992741	-0.3927882143595892	0.027882209062376494	0.004183954861768235	0.15079283622337303	0.1904242889009767	-0.3453644877906192	-0.07054990342438952	-0.06378688165368737	-0.8843410063630351	0.765000411059883	0.4331668595236162	0.2367124210083424	0.10712270780515191	0.07110421242465804	-0.030391266621954037	0.2541360847486348	-0.12248480208071869	0.5704530329142233	0.4097396376480236	-1.0615818924645475	0.1408068283380421	-0.5375564673020679	-0.003915301029619253	-0.034199316118541226	-0.09705238836860147	0.20297379028355045	0.16965524185337066	0.29045415576349176	-0.1780592195866733	-0.3289693815634685	-0.10143114893803089	-0.01129282503424171	-0.3705289196140006	-0.05823826339658032	-0.2460046718770784
-0.13033861956174236	0.10605972435363449	0.46674560703203183	0.19397851205484454	-0.4562049663172855	0.5015717822261484	0.8239458064853602	0.043714375593507555	0.4547705936851484	0.29109246945136047	0.4054012223057281	-0.7986554872748253	-0.12680304207035917	0.1347145476025147	0.5428310750784462	-0.47918420731255174	0.03735102840020937	0.05963259821758575	0.13152109434174925	0.21353271794139794	-0.37481465692743976	-0.10707052430165898	-0.060504928675372396	-0.8760558526238682	0.7178194593816334	0.3618251757741969	0.3065088745796308	0.11676031934869831	0.05023186696404962	0.008521503714624698	0.2288653244843691	-0.08393546524536569	0.513095821111924	0.4156911993311983	-1.0110413043175588	0.11922027007624687	-0.6076061823485217	-0.04422551013005868	-0.03199054094884635	-0.06970322528070101	0.12161394292068636	0.19180744207449635	0.24953435190780754	-0.156127477943266	-0.41613494798818085	-0.09363417154771345	-0.017036252580349763	-0.2816180109744209	-0.040075792082482915	-0.3416574561245381
-0.126823819060419	0.07703091896905637	0.4591440046742873	0.1695789507654451	-0.48104729615870284	0.6476160509815949	0.7609843466130358	0.07667338691233347	0.4877685200871615	0.26592985918606676	0.39076827089126337	-0.7583706909688163	-0.0759101134546372	0.14997523177849975	0.5358323359572872	-0.5597518827771449	0.06740234921252727	0.05335518569895816	0.1437065337728026	0.2267771432049433	-0.38311264868728473	-0.12399943161051741	0.001893961641925701	-0.8928085377002335	0.6485063989273803	0.2678356783468566	0.3384385357770352	0.15660766655028388	0.030782593540391357	0.003592813602904907	0.16945850696168513	-0.05643571929476676	0.4583898999099489	0.43144124592843924	-0.9591197034429824	0.1294963483123325	-0.6623413795486461	-0.06761487136147923	0.006745348771158541	-0.09601888196943571	0.05430687565467722	0.10717658578316794	0.19133860459025748	-0.1357787280606294	-0.4984363400569361	-0.08723143155216072	-0.032514634549736667	-0.2208695393901849	-0.050252217961728726	-0.42181939867685136
-0.10671745032974142	0.04169355209019234	0.4110597247862674	0.12438045111640701	-0.5202514073136351	0.7482183409923489	0.660041803083238	0.0972273937849005	0.5133300644121822	0.2490578161542684	0.4037479743349633	-0.731019405350836	-0.02425547854905269	0.20633399343696074	0.5124975988146335	-0.5630763701650583	0.06390448934178254	-0.03629935905634548	0.17532400086109767	0.22514488239524888	-0.42934798449719674	-0.09024898171088384	0.12368365439364704	-0.8960076612261509	0.5931834716121791	0.28548847801873195	0.37228405190381897	0.17085135444588437	0.03146986173061918	0.014066120026327834	0.10951752950131284	0.057575719128092985	0.38851801109278294	0.4830032645610001	-0.8920318198233822	0.08987320181439773	-0.737542208463903	-0.13113677212026348	0.05345892433613695	-0.11156498486866684	-0.03678169052836985	0.04289994299404446	0.12402546820331888	-0.1437133867324611	-0.5108834038808477	-0.11589581108799718	-0.052692990948772514	-0.18927305972781436	-0.06175439088380565	-0.45806476874593505
-0.1221596515257943	0.05673750037252241	0.3920652151201207	0.10053839619502661	-0.6006508274960434	0.8364632632217599	0.5984573277301253	0.11498681496048144	0.5206710695180992	0.20307523400779476	0.37877050672987667	-0.6642113866354988	-0.0016861146564442014	0.2524781928313208	0.48825558939496744	-0.5681306050252429	0.04318179825359389	-0.12507990753407738	0.1479062894567669	0.2166479922782619	-0.453753006240383	-0.06740491213281745	0.21185050245748022	-0.8501517202176847	0.5658176750069412	0.2656061597310498	0.44296207407506644	0.16833239567926245	0.03213590014651353	0.023475321102170033	0.05459292669571225	0.13380154718379023	0.3452165025033252	0.47568475935975874	-0.8132022788903877	0.03900366776533403	-0.8010907855215255	-0.11840356256608271	0.07525414017493182	-0.0988988541455386	-0.11488186952476483	0.0026028368217139914	0.0448135783088691	-0.1630076179318778	-0.5704021859581963	-0.14800226927422977	-0.08874275021167514	-0.19136669625628935	-0.06235614401021198	-0.46496810944218553
-0.13013115125787938	0.05489079128755627	0.4313087631959028	0.05876200037627856	-0.6928763398062694	0.8943176153046217	0.5952352683049359	0.1292220529045131	0.5465472710869358	0.17803492518969194	0.365087983509535	-0.6142327572465837	0.03677225383986669	0.23449289781350285	0.4576224074576246	-0.597878252590295	0.03445778999224619	-0.2615286289172823	0.15841988969624995	0.1969231812789338	-0.4768515188573638	-0.10092355866131134	0.28868890722330626	-0.7889940983193935	0.516922212475446	0.28868565014516306	0.4537289493344733	0.14453048522494116	0.022443593086719026	-0.010009423526673342	0.007444193100564917	0.15621657752365797	0.32419851397866395	0.4277216010488729	-0.7049734802269242	0.021944100955241037	-0.8638805630001759	-0.10869542891272668	0.07518993761491279	-0.10555176193029703	-0.16289409145322523	-0.06161765875972166	0.036824145049647664	-0.19173786804146545	-0.5526720928575436	-0.149300465569061	-0.09939540526749392	-0.15948254479309076	-0.12844231525153824	-0.48921169167417045
-0.13302723189741608	0.061139869400868595	0.4405093250609989	0.0423860434210113	-0.6968314635665687	0.8946135780394855	0.5854156344314487	0.1395630204848258	0.5041303601938127	0.15787452855423065	0.3129881693503068	-0.502497143516714	0.11170450960078404	0.30523569214052093	0.45112215838529635	-0.6690879588567423	-0.00554871351096734	-0.3237855965428643	0.173040904423242	0.19329904989407415	-0.5043186219957938	-0.06304764196092397	0.3434948537067059	-0.7316699132412738	0.4398004387348326	0.3050997243653692	0.48417383443379397	0.14736947940175965	0.03573398086547626	-0.0012714667627469478	-0.01425275939657398	0.2087555913144285	0.3145712922747959	0.4039471739040065	-0.6295672733297888	-0.008029444642755157	-0.8922893398008276	-0.12224390714939912	0.029157219843687188	-0.0804647786647257	-0.21159691161633684	-0.06598820844907972	0.0005417873831612414	-0.23555317534782877	-0.5616233546703456	-0.14501293220263123	-0.0842185407045357	-0.1423405570131398	-0.1821507146405054	-0.4758291029753011
-0.0973106236997056	0.07632830077376082	0.38510576311348305	-0.01455862276751454	-0.7074008654160557	0.8942084251694288	0.5647890679203766	0.12319842487894835	0.5083951737663497	0.14801801250136695	0.24806177568745452	-0.43048689203223056	0.12396778514765597	0.33215138949273115	0.4854655232617421	-0.6913406235946012	-0.03873193909813575	-0.365311698163678	0.19234356901728517	0.18616127944361155	-0.5234387590298657	-0.0706819965884614	0.43173624258113474	-0.6161622640173838	0.37132145223515695	0.22674022569876376	0.5092396413337894	0.09915995589432164	0.04811135108641383	0.025296785183597285	-0.061524330482580616	0.23746376862480761	0.2679442926778711	0.33440514000862676	-0.5472496597625534	-0.04487922054362187	-0.9044840273154973	-0.15190735088966675	0.03511770267386162	-0.03463129569578912	-0.22974299484187624	-0.0817230380460361	-0.02699440234023598	-0.2939025037334765	-0.5155006093235246	-0.16691047925004993	-0.04468876334590979	-0.11954841507039562	-0.25338386528296475	-0.4714285993285827
-0.052401879873434865	0.08390554738233708	0.37206923835964223	-0.08584773757989933	-0.7051758493371916	0.8522276916124948	0.5452148409566263	0.1488056858243166	0.46879312509595933	0.1378406471819678	0.21087904939522742	-0.40126729824962837	0.1828486362298963	0.41187718740569024	0.4906466596077171	-0.7148590578699401	-0.04934334679059957	-0.35318655403589233	0.16387771794248854	0.1607676164367982	-0.5064059559534698	-0.08490601503385674	0.4765060324927922	-0.5210809057730745	0.2982691514841525	0.10857599905711177	0.5056163122471105	0.09958229243707378	0.022436176391849007	0.029363050564154884	-0.05802069946648962	0.24519192111258659	0.27575650844009125	0.28330937574469894	-0.4762493533909941	-0.07702331550107519	-0.9604548768969103	-0.17215900041544466	0.04311143915883988	0.0263122709704355	-0.2672682926067706	-0.08414119619533032	-0.09702873644752875	-0.370792675634578	-0.46306120143069257	-0.19345062971344582	-0.05322211172825938	-0.1209619358499745	-0.3414999884106166	-0.46558880842942185
-0.01052408950946066	0.07477642941679115	0.32360305610453743	-0.1081450657580458	-0.7324792780725453	0.8101402308557482	0.5085647153016108	0.1616766802715362	0.41848601851998213	0.12007316143860329	0.16837881477406388	-0.31741266851405925	0.24436464826867707	0.4789674147938106	0.4490186629021478	-0.6718671100442971	-0.077574352772224	-0.33703913445467254	0.11214542896960902	0.08923579942080768	-0.4625616740280937	-0.06327378679501887	0.45898141411900245	-0.3817940235750165	0.26169246090920134	0.03384451726558774	0.48989423308736446	0.06349432819241843	0.02083520433644152	0.10167489928679285	-0.03646582536607901	0.2592343560192256	0.22015858033586033	0.20963209418991413	-0.4107771493674933	-0.1104579775089447	-0.986578282182014	-0.1541265444250675	0.04949234520462464	0.14817142315990234	-0.3059272665999071	-0.1232099971279568	-0.15207035791357845	-0.4324395067235443	-0.42902583588292914	-0.1963696875699696	-0.03350146438802062	-0.11612344970543595	-0.38991204912487454	-0.4586000386708511
0.04598578070205435	0.07086493400335919	0.2891902649866005	-0.14963124610087836	-0.7632450859563192	0.7533125123372348	0.5537385880374845	0.13773160138110135	0.35502534798511903	0.05843187012325017	0.13406501233497384	-0.23815749394718128	0.26432452016699987	0.493287694918379	0.3755200770081666	-0.5622504069037588	-0.11863227837821237	-0.2967470588004918	0.054255305709647005	0.025200606502656243	-0.3937546947591083	-0.04791289893908924	0.4844939574657897	-0.3220929172741943	0.18310864779306263	-0.0224121923620492	0.4371511828245927	0.010928902354798828	-0.015748638253440733	0.15618456006212691	-0.0461528607041403	0.17463001675595283	0.13520774473632197	0.11876898830941038	-0.37666763107385853	-0.14767057575154655	-1.0049139393916184	-0.1482795393428222	0.043719810191280364	0.24463105488240497	-0.33199399753937475	-0.18574097218714153	-0.21504949063602868	-0.4980882368377582	-0.41437468643657543	-0.2794570761494374	-0.009328222151548377	-0.14187301130607968	-0.5006843581736403	-0.47138595115868265
0.11257857363081188	0.051703555791921665	0.255571050561558	-0.16074723046409228	-0.8256748568797244	0.6649666097572322	0.5610831152306218	0.128314188033929	0.31353902074485196	0.029804124823913165	0.09382969477346077	-0.1971857529342986	0.2771305329449338	0.5719893460314613	0.30322016089724746	-0.47577069747463324	-0.1481503626230701	-0.31913833067565583	-0.027899205177937085	-0.044089325579457536	-0.3617985400099025	-0.05311423012328328	0.510634051551589	-0.23767613917853989	0.16268416428454863	-0.029328608797548165	0.4058677727642047	-0.01909758203751728	-0.030015723762253026	0.16349698700873172	-0.06302797799710058	0.08052833201679731	0.04451064311317743	0.07658335801764113	-0.30984431477710744	-0.16956474514932368	-0.9986226780537562	-0.16493287717539862	0.05285262435401927	0.37865111305805377	-0.3469362860420259	-0.23584805893666835	-0.2733016017144888	-0.5745465054722525	-0.3620108636156104	-0.335936910334569	-0.008263764261748772	-0.15533984505912607	-0.6030806992828708	-0.4909996852286368
0.18992331006839838	0.016966439301635883	0.1899906118266403	-0.22112424338205786	-0.8229181940870436	0.5448636183838529	0.6200567620815164	0.14152118227065646	0.301071114516201	0.011001789062363493	0.023990921404931087	-0.10298864900228977	0.31810479187307117	0.5903939490949559	0.2735268722626077	-0.3714900353605187	-0.22502673453025762	-0.3078054279174431	-0.06576847622397444	-0.06798145798771196	-0.31128782291487334	-0.03277446877322114	0.5219213923767314	-0.11851392347100931	0.15741255982975094	-0.03891672442776474	0.39724927068392973	-0.07670703225336808	-0.04385982431899695	0.23306117742863613	-0.05122892675955136	0.029967284268810367	-0.03761158176111612	0.03457435890730422	-0.2566715624142384	-0.16490473930273816	-0.973218198662907	-0.12664743075680507	0.03386161065283959	0.4858303612092927	-0.3239671899026439	-0.23572768272624614	-0.3073098867013587	-0.5734369018501442	-0.3350360743000469	-0.3837978875399684	0.018915183828858602	-0.1296742818179077	-0.667801875660975	-0.4725791266173978
0.24193815653120915	0.0075374728115490345	0.16332828286006923	-0.2261325333092838	-0.8039597496161892	0.440528749804279	0.6511688784600669	0.14259351833527584	0.23155635858101134	-0.005355552823309221	-0.04198970869887892	-0.016183130595595653	0.3108684931557877	0.5498465207042899	0.21229975555945627	-0.31675066145018715	-0.2595142395602551	-0.24498453848365842	-0.10575099445827085	-0.11953422581355247	-0.26073208101924317	-0.05568127387798076	0.4745377349849223	-0.04534142574632621	0.12126093941547045	-0.09824881360552187	0.36695659853792006	-0.12493091832555633	-0.04471130298354252	0.3092871026984264	-0.017476928076823404	-0.08009833266463852	-0.12555986584791284	0.002584633687823479	-0.2287572832113	-0.1798412326604702	-0.8913711510450852	-0.12010650866273473	0.057505238905091974	0.5504483211980186	-0.27735236780012423	-0.2451966966240275	-0.34943064881063857	-0.6160768148220772	-0.3353476592837301	-0.38680206372163906	0.08517664342965185	-0.10257848844604216	-0.7430284964144325	-0.4810155893880383
0.29649716137744797	-0.026750946829833745	0.09053995025605527	-0.2137517947796015	-0.7814853750667924	0.364209771175431	0.6561419577211188	0.1314048378132234	0.13827578110824842	-0.019191725281387254	-0.025091786016801454	0.019588393626737265	0.2974103772355169	0.5160077022817277	0.1421839190592113	-0.2785228885814026	-0.3043981375377724	-0.166275743533951	-0.1399975020176404	-0.11691408159178444	-0.20551153280873774	-0.05799581709302683	0.44133039996401724	0.03261798288933929	0.08801824946357711	-0.09002706071576841	0.32443108941815774	-0.1461928404267609	-0.044161113250003145	0.40939935668766125	0.06264890017723387	-0.1714701564415138	-0.15890705848017664	-0.06420403179111714	-0.20242070137594567	-0.1485529727834483	-0.8016129916412844	-0.10456679030517375	0.039458624151292566	0.5871353652255029	-0.23328650131773293	-0.2554384151997343	-0.36192189941461816	-0.630404625277025	-0.2942198329821354	-0.38281136763872614	0.11020749134343603	-0.09055814257062873	-0.8463113201067165	-0.4716842229029414
0.35302435132303334	-0.05852769701775014	0.01935057715939325	-0.2333035382284577	-0.7212300244707374	0.29905568911463887	0.646742548282994	0.03377793863843175	0.05138954443548729	0.0075371606668307774	-0.04844864155452052	0.06509003854671966	0.26936430775409087	0.55466633189053	0.07000837060873648	-0.2196212729688774	-0.3273935344800164	-0.02579181775829481	-0.16231711329772208	-0.13294708602954294	-0.14405232452972544	-0.03173597728171091	0.39294637423747597	0.08454649666744178	0.06090556699073006	-0.0571838325011562	0.33282533322202895	-0.1438544697904547	-0.03631492723458097	0.4263027533672554	0.08589742971908496	-0.2243584160378213	-0.22275490846253337	-0.07863259142433611	-0.16960333849641016	-0.17431380924922155	-0.6851613964023457	-0.14265043090680218	0.04530985907691823	0.6847955791574387	-0.20780588489942153	-0.18919491871099087	-0.42950086069492466	-0.6568224283249325	-0.3193729089270779	-0.3612325419818467	0.1791165217496002	-0.09464606272933353	-0.9105538789355763	-0.4807044878001374
0.37081761429288007	-0.0822925831642465	-0.08751843522989064	-0.20201977319608339	-0.69215841463584	0.2892638790210914	0.6396012735374318	-0.02059950578967016	-7.191107241585892e-05	0.012710593598865755	-0.04595469585629254	0.07651761322290865	0.2671153081035755	0.5290591501009353	-0.04260807503429444	-0.15098024759427914	-0.357858973691096	0.04060956253186423	-0.18101089931566636	-0.14305930512552784	-0.04280086890221137	-0.04109699687948727	0.32260778055001355	0.16455314394475165	0.05126758308852396	0.007930112500695174	0.2935964253542826	-0.17400547872114275	-0.06491283332903106	0.4456329761054967	0.1507668832606858	-0.3077035558414638	-0.299512486912293	-0.15393591885524438	-0.13960700435392512	-0.16986257461134358	-0.6386601390878168	-0.14989800858586116	0.08579009093163992	0.7413684681171053	-0.20597267065355568	-0.1596678678315595	-0.5012932832505093	-0.6628792818879189	-0.2623708864907496	-0.32980645754324883	0.259258213984763	-0.1250045601191611	-1.0016222732912996	-0.4724950690211216
0.3899187014375219	-0.107112318836179	-0.16149405301544686	-0.16699783773107732	-0.7002615613364598	0.2666446909777969	0.6490108455979358	-0.053704669987647745	-0.05233896990172352	0.027858649281986697	0.04310893116225637	0.07838642538217955	0.2951708670350036	0.47948926178290846	-0.19581532167699964	-0.1318834581867095	-0.4245780490471412	0.0656895035550149	-0.18140893012680742	-0.11221119912962754	0.04637315790941368	-0.014199526959863212	0.30210838205692603	0.17725343887583483	0.08534388795594447	0.03070764343626593	0.2537347117505809	-0.1909382216784976	-0.0999426015331007	0.4609190863181897	0.20462572658141456	-0.34407050974046244	-0.3676373674618272	-0.13996257414181829	-0.10504738399163807	-0.15772675049725993	-0.5880390088726981	-0.11611531255510861	0.13666181778302694	0.8078732145360105	-0.22343541921810983	-0.10168524195274527	-0.5146696257949575	-0.6382908589969294	-0.26481970245474495	-0.3130670765931933	0.2888502030610946	-0.12568151463947705	-1.0960311829228488	-0.4340757483081451
0.35338386478173456	-0.11007901780166707	-0.2534171314773917	-0.1460486701839062	-0.7210942123988844	0.24004786229534444	0.6352399841435822	-0.08122174061524626	-0.057782457946641	0.02085668714062413	0.07463121383893327	0.14850720092677455	0.30270015252110327	0.42931444286379616	-0.3181997257001844	-0.11374940825501509	-0.4747947427287535	0.10460175882385683	-0.14250913376799018	-0.05798857831414299	0.05566367005443186	-0.005470287201860971	0.2800346509875208	0.221537625694669	0.08982319100975106	0.12341513126006268	0.24612259564530475	-0.2107118643319707	-0.11852208561185014	0.5137258584094317	0.16553787408710022	-0.41375886934511985	-0.4448806435831337	-0.13772091664805758	-0.06825193130728743	-0.15153851157223172	-0.5074148502184336	0.007585619183756487	0.16367142057306333	0.8118525617646336	-0.23361280339624174	-0.06006484818103837	-0.4946167596530584	-0.6000430269218943	-0.23332937515409347	-0.2629248753950566	0.33854827453234926	-0.11675510833623368	-1.1468288338858268	-0.42498248602470945
0.3149589660824068	-0.11099531726557928	-0.3365507064284904	-0.16099452331499892	-0.6749442115094902	0.1962851949907755	0.639160464710441	-0.10682501829951166	-0.06192640484315991	-0.004194081311269875	0.10009903582481008	0.17501631148592517	0.28044264754100395	0.33261331989599524	-0.43338711593043583	-0.06691888313149963	-0.5021463384035576	0.1983463596831027	-0.09081172585868595	-0.02696889087160525	0.09245086742178368	-0.009192336199548175	0.22855605187097536	0.20205378598403972	0.03771904551595732	0.21158116308636132	0.22684886561204576	-0.2222448477115973	-0.11094889893805873	0.5098001932300342	0.1374062878314652	-0.4952142419235147	-0.4257441553242017	-0.18800300859458083	-0.03665628790919303	-0.15224696670313292	-0.42233405156828285	0.0822417033390386	0.18419294046308926	0.7968099456431565	-0.20350473181661796	-0.05788901627583446	-0.48494858661054396	-0.6059247290520755	-0.20414929017731573	-0.22900745640184078	0.3590414320112143	-0.13496288175190524	-1.233743427479976	-0.42267683039970444
0.2789552925051063	-0.11033438397896515	-0.44728494035561034	-0.1277031500492332	-0.6119531914444043	0.20323683010162585	0.6039876286575155	-0.14250190707885957	-0.05769326641746314	-0.01966584086931459	0.09577215631446276	0.19998219042919443	0.261870607705499	0.2831559332070772	-0.544943887942057	-0.11049448807968812	-0.521608613056886	0.24400532044852058	-0.055911693913570405	0.03999237477788012	0.11422746769130163	-0.008200986073562677	0.1539215685127108	0.24749186183657593	0.03700248555828228	0.2797219827646313	0.2056785539205533	-0.22598407348845936	-0.07128705934656414	0.5007863501879656	0.182274252516594	-0.5161937289484461	-0.3764857382566804	-0.19097781536715278	0.03955374533051209	-0.15880928303407918	-0.3213289076094882	0.13221311450749354	0.195057152696025	0.7350797091285274	-0.1594394240706623	-0.0022433052382202614	-0.42611123211313934	-0.5938272050719909	-0.14114063527883836	-0.1606711512361286	0.3566693353985312	-0.16961197921285814	-1.2822783196607326	-0.4106826962279507
0.22440082027012434	-0.08725837476361957	-0.5342337918172364	-0.11924690516529095	-0.49379857648999526	0.252504978959589	0.516339380568241	-0.19851457157041758	-0.062232124235624756	-0.03293274231059805	0.10740464283570286	0.25821826815076704	0.22017479472282125	0.15545272609459762	-0.628874219118638	-0.10606223126423606	-0.5430425729213484	0.2736687078952198	0.019063166966524426	0.062109559070205135	0.1307365612449201	0.008991920748141907	0.10768497667922798	0.2431087870355218	0.044629878419734675	0.34521323411680227	0.17029191032195484	-0.26048342695470605	-0.024941510296652418	0.5134373590895638	0.15971482328997644	-0.48318424589017195	-0.34203994374829977	-0.17606416936433927	0.05423252617253889	-0.16035838914064243	-0.2786695829804742	0.19449199870596562	0.21634703225595903	0.6114945896660606	-0.1226455123002329	0.036277890276393485	-0.36929559395876976	-0.5837656453303739	-0.1171342525757886	-0.09613578441688152	0.38240536771379763	-0.18390028079275877	-1.3470012563717135	-0.38735096195219776
0.15976766312517243	-0.04726164340170754	-0.5843507778526442	-0.05082580211489328	-0.40052712707453997	0.28595697778383067	0.4558843790663052	-0.27724860090731074	-0.08685661524969789	-0.04545257530381969	0.04787562751269327	0.2527000307365659	0.17622416980150174	0.055858177709583914	-0.6999875454200705	-0.15123080747011985	-0.5642731288370942	0.24634353282399526	0.08087009394308242	0.04166443868696	0.12629601003338806	0.004674520893738104	0.05582642948271892	0.22141938087836227	0.015944528160216125	0.4006309883067251	0.10243609160009022	-0.2443772890865989	0.029631180258028123	0.49828899161583723	0.16778323855425642	-0.5031446063344255	-0.2651817564951484	-0.17739799453588773	0.14773331902581943	-0.16612998605339074	-0.2294430001008466	0.23009765160159867	0.2497194194014524	0.5547983056038035	-0.10796191876735775	0.07604032190278506	-0.3463385702599692	-0.6094729460309231	-0.04086502478726269	-0.06230272361622583	0.3802686575683456	-0.2155206954715249	-1.4335356531541175	-0.3901221639380501
0.1263144125159639	-0.03870722998468517	-0.6308160791576181	-0.02843677560149955	-0.33683863145400567	0.30108720031414293	0.4341702087082571	-0.284859352290061	-0.06392074239432369	-0.030927570587901167	0.04683467202237533	0.258919929501397	0.07281597247406074	-0.047581837684715446	-0.719563219055438	-0.20426637422473787	-0.6231897491286205	0.2679321101448492	0.11844667877145151	0.014443978721404183	0.16798265611944793	0.0001958699402405839	0.004149380360447858	0.19106904296411342	0.03549546035581784	0.44629133820131317	0.0328566917728972	-0.25523377638171507	0.06659067089367353	0.4398628213208354	0.17565109806279114	-0.4530369220204819	-0.23136968180583314	-0.2079681765104781	0.200543218719184	-0.13619601735381087	-0.22820481902739864	0.26523801135113906	0.25489549192171446	0.48764385210717187	-0.09268047724817433	0.08860508866082395	-0.28962776714866484	-0.5945551976654834	0.028456704892268075	0.002362416563564214	0.39451516340353343	-0.25685601718233453	-1.4869977229059417	-0.36667898698597157
0.13071362496981184	-0.0435025315371942	-0.7173386782998525	-0.046963253621155075	-0.26082986316885304	0.3057630831336112	0.38832966794433565	-0.29081999792830376	-0.025531586330149215	-0.06877330398352471	0.010487745768262547	0.2879716930658123	0.02509299463156477	-0.12107669426678705	-0.7475775442740776	-0.24245169930279165	-0.6187982879778895	0.27271015085479894	0.17709975744402873	-0.05838167837510594	0.25406084478401036	0.04335148192602821	-0.025089295174173732	0.15509957108852274	0.03210729312481273	0.4084025267378647	-0.02160750749193981	-0.28871232708814276	0.09731180149213872	0.3511330371687214	0.16899573659158817	-0.4422008368098858	-0.20500728425961884	-0.22448124383633142	0.25519985656545124	-0.11603418650748656	-0.22351296747617383	0.1969619409973306	0.27419405659588936	0.42091143303419026	-0.07344429923638505	0.13679764069971298	-0.21047092162192924	-0.5603479485586556	0.12557955936447837	0.06054296478949678	0.44280156982876717	-0.2973179365967522	-1.5330272110849834	-0.35431298643237774
0.14513300374277058	-0.033392096716983156	-0.8107066207172687	-0.055983345715447	-0.20816102094449157	0.2821443538151516	0.2891675243916968	-0.2693933054099761	-0.01369061614835341	-0.11073147120852112	0.00017159118325117337	0.316905017887663	-0.026109705217665737	-0.2192432991243653	-0.7603379720577944	-0.2511234292174603	-0.600782202499053	0.20543427913621298	0.19388487410802727	-0.08309073120125103	0.29266862391319853	0.05759024894756072	-0.03630050559032298	0.17149702067861106	0.03868532271704979	0.36806288277250226	-0.07716619911415752	-0.2959583512033569	0.1509475360882863	0.3547863374775644	0.16783719051493748	-0.43039295121338705	-0.1502055534098158	-0.28155519433651743	0.29893132840397973	-0.05859824337686479	-0.23482696477253512	0.20513340045638495	0.3163036872923904	0.37285222683356345	-0.02403020759049691	0.13037729257210545	-0.0980218454970063	-0.5809148596964382	0.17298101318317238	0.06247641710716617	0.43522629159638304	-0.32363552581290855	-1.569706466028864	-0.3085587600516191
0.17627698104294254	-0.036560487928679	-0.8530490190485512	-0.13687932441628542	-0.20673614513979782	0.30279278306498913	0.22031504639195848	-0.2572884771773402	-0.009461778362428262	-0.1443163202431042	0.008978812943782045	0.3448580731168004	-0.11722076152353966	-0.2512565850608366	-0.7929437066423503	-0.23313264057948174	-0.5792136434042556	0.17716061509197217	0.2453542346371819	-0.09731545053704962	0.2548389444301823	0.027901365184471984	-0.02980983470274818	0.1817021495706853	0.027232757448611228	0.24640233248383078	-0.12127950455515213	-0.28749224374241356	0.19812757998327743	0.3076558183162343	0.13591843143350296	-0.3698466141654287	-0.038685725290202186	-0.29512852137434775	0.365704339349186	-0.04159773495810015	-0.2195894592775558	0.2182621762298667	0.3274464557937966	0.31529779645455547	0.027290851510782817	0.11171345030741972	-0.013840917843772227	-0.5640992017755301	0.18968118178339052	0.030294408351612366	0.3852535293141134	-0.3595154702018939	-1.5851886229236842	-0.2686720149118681
0.21954598825873556	-0.014742496056966242	-0.8551181188489314	-0.21185100535163057	-0.138541451013175	0.33166454306036364	0.1487664246751325	-0.25058450815539185	-0.015885064337936437	-0.1984167058905678	-0.05364704902852124	0.37501660893088107	-0.1710331194324312	-0.22388243668149216	-0.7815926091091615	-0.17028102221841598	-0.5520564210588803	0.17081993329730252	0.25660638147367865	-0.17209792874557656	0.24547414136417287	-0.0029963118787770192	-0.07968859954296117	0.22217544625042246	-0.022676263306168166	0.16784180482737737	-0.13046918379245692	-0.28132547820921616	0.22904751094700107	0.25088304492231156	0.15321261972350295	-0.3515679470287104	0.033811590726278075	-0.3289209236513835	0.4314652505118809	-0.004347401554857566	-0.19342764858060124	0.1855133159790503	0.34939596488166996	0.22692002256399796	0.08648115457389731	0.07236106344020518	0.050842363428672564	-0.5630867592716199	0.22287103273950878	0.021485248322923884	0.30923930040178554	-0.4301396514839827	-1.5549038795005217	-0.22422350826306947
0.22727869676363893	-0.016036080833744058	-0.8919815528175906	-0.2827035775573862	-0.09093540659954633	0.35499757187471015	0.06478861091039866	-0.2544807888944207	-0.011461388871920473	-0.23227099944978452	-0.08987889232182598	0.4228260453495964	-0.2764805995653396	-0.24477236243654232	-0.7574194096655609	-0.11346583343082876	-0.5396221183587836	0.16371099744119427	0.22538023612676933	-0.24366189903168523	0.2443805126548436	-0.014295245218989335	-0.11199661927015452	0.23798968835669437	-0.05769084399260686	0.12284006667092018	-0.16909327805615013	-0.2538904541491898	0.24767046115854563	0.1737299010217347	0.2266590751887066	-0.29495344873079704	0.05715514595922475	-0.4023722211946305	0.45487116579745096	-0.00908107691245524	-0.14780193293279234	0.021796503224954644	0.3701566910840258	0.1954913478660757	0.1450534951390146	0.11252630874599549	0.1122446541192557	-0.5496237138900664	0.2556926749476275	0.049467546566907515	0.3034449248677502	-0.4909099355454244	-1.5432400659127044	-0.17227476350278198
0.24280860214498423	-0.020040721728963734	-0.9706786439400886	-0.3377981810565884	-0.0494588602355771	0.4097079869446397	-0.02084489221097313	-0.21058065907418566	0.028973637626942623	-0.2713417629759056	-0.06047617401812594	0.4780499486507007	-0.36180819194926334	-0.2207206346651187	-0.6898760468631155	-0.10937964402036096	-0.5525543952081702	0.11305497423719721	0.19149199289235247	-0.32568136602842	0.2271293392955339	-0.0007403205109934904	-0.14132130343238625	0.25091945839738905	-0.07021756063898259	0.07678092434773962	-0.1948120817380634	-0.2676387070267106	0.2603570219958943	0.09894499976265511	0.2653151527388358	-0.2293147055654558	0.050593023489723485	-0.4273603383324973	0.47829733827156284	-0.002426673692743546	-0.08546103429955021	-0.12639869335449766	0.3536152121526128	0.1466957104240708	0.15671767697281586	0.16409454150407848	0.16132040343155032	-0.45992410523811406	0.2864700716048367	0.05750605884091793	0.2897833628010329	-0.5548281755433958	-1.5447003819239749	-0.11398949169018366
0.231508028421606	-0.03155786851175416	-1.013541830825905	-0.37062325853248024	-0.041594650705437525	0.40729718369657225	-0.14225072956070553	-0.17138044932216234	0.048712414876051394	-0.26959456831475437	-0.008139579481783971	0.5203487075749533	-0.3679870100819289	-0.1793389826253254	-0.6276866099020988	-0.04717299625734027	-0.5488681824208547	0.10417460868542952	0.1467874117944587	-0.37432113414403945	0.2087398678852464	-0.022098225233689418	-0.10221826149575797	0.29420106946440416	-0.08430730525197108	0.05548578721521531	-0.18899843716314008	-0.28602315723606897	0.29180124602877583	0.028963234428374913	0.25513823751800924	-0.21240688468422478	0.06215147164950326	-0.43084036223431194	0.5248356967973908	0.03127508122005183	-0.03455415707211975	-0.24209376708544034	0.4090815641460228	0.12453118085043888	0.1061162704008491	0.23162687162384424	0.17568298343466832	-0.3923496367817914	0.29583341212130143	0.06695973969687716	0.2885584976510136	-0.567423639218424	-1.5259250574442664	-0.05630655891616182
0.20715574530885164	-0.05123468246350157	-1.0523592292442223	-0.4095082302483267	-0.062059458224098106	0.37573589826592785	-0.23500122384146555	-0.1439203627592834	0.05864360182428134	-0.29523396355368214	0.0003461348573508133	0.5296327930080518	-0.3236157652892635	-0.11350443182692058	-0.5679824873358653	-0.035999794452812844	-0.48847183065462535	0.13050722635745565	0.1552044582310666	-0.3853316736816812	0.2556115147148764	-0.03349789134891573	-0.08563589460383983	0.3143593054578661	-0.11989063532185562	0.03966341213507006	-0.19705282895247267	-0.27177042845492105	0.2904907192480886	-0.031784439825588075	0.2617640136156784	-0.20742472708876294	0.10641645408431546	-0.5130706191223311	0.6077158735916652	0.044758238835537006	0.08569331218812118	-0.33598911942557713	0.4139806336855565	0.10084531131900432	0.09562655255510347	0.30659275175540746	0.21208754914964914	-0.382904156955563	0.29876914768698265	0.07620333753199116	0.2709875685370821	-0.6128065076829239	-1.4902710063320868	0.013473412223791304
0.18760213404850157	-0.07285992774418773	-1.1025003408323895	-0.4724820619793575	-0.10485545339461107	0.3182243046901555	-0.35687433856817385	-0.1131003720251196	0.04148030944852679	-0.3365168524629589	0.07927666757786492	0.5865917482885268	-0.319552264180207	-0.0563366071631765	-0.5189046638882631	-0.02854666986370128	-0.4098306177209391	0.14215097381970226	0.17914369994171117	-0.3885666076178639	0.24725080419770307	-0.06282690985426978	-0.04867665319250296	0.324451700944564	-0.15759839811699342	0.03156687337039562	-0.18168560742551404	-0.2507884110682869	0.27306807485522777	-0.12340617483751666	0.2388796353070776	-0.1639905740358387	0.1055196480264956	-0.6082553445338253	0.6642072640876144	0.04871306375171116	0.14822407865581333	-0.414974977554158	0.41733418192140076	0.09476535074768433	0.060662502611925385	0.3289214753946438	0.3064775950855533	-0.3621703353408047	0.29690619014483166	0.0990615709891008	0.2819852271359272	-0.6619426576806755	-1.431051887795742	0.06692382382112591
0.16536433251224053	-0.10376126410871281	-1.1511032687737734	-0.5638477468827577	-0.10746166403447324	0.2683404219871219	-0.49969251639130474	-0.11471049520053274	0.03428530171364128	-0.35918517238041003	0.12008837297633038	0.5508574188713052	-0.20001140875844486	0.04549592565374745	-0.4568711962063278	-0.006641841188773426	-0.30837333014229235	0.12450511771475474	0.21271411624433875	-0.3443025418432487	0.19748536603893357	-0.03852715581151565	-0.05661612947718218	0.38963465697084704	-0.24809289747387003	-0.003369895496119854	-0.16702507250723692	-0.21705190355633747	0.28738187501833923	-0.19902424113197967	0.1869487721616489	-0.14979701798451858	0.1647585740327843	-0.6715107370047844	0.7667972633081342	0.09032213562900542	0.2137216343993198	-0.44972982785268467	0.3994170078128013	0.08642766532276226	0.0059214177871018125	0.37392686521772867	0.3507243772415922	-0.3040819913040379	0.2931352858190018	0.06766021840062333	0.2716402494589703	-0.6510892567555592	-1.3939081622967342	0.11767979129025999
0.11220011901612818	-0.11330514076742129	-1.1183765458079384	-0.6030536627719694	-0.14854688747954398	0.19566412478571363	-0.6178172494798271	-0.10269519896201736	0.029420941560064594	-0.3748702648859812	0.14432128338459294	0.5380987943265527	-0.12414823795231456	0.15667544586072485	-0.38332658408391135	0.06403431993029632	-0.2804880678705377	0.10985360388622076	0.2161218235495655	-0.27350840406890586	0.13540733137110228	-0.07047778288708097	-0.03234653853494823	0.3984198459925298	-0.32183568476448643	-0.01414361937336745	-0.18807974457185428	-0.19927230649741168	0.23355341616476005	-0.21904504391107538	0.15180925008685647	-0.11881234314590236	0.2107871015845213	-0.7483121825811464	0.7821901944512057	0.08520591087172355	0.2760458830101825	-0.4269157137672986	0.35193507257791523	0.08460396681123124	-0.057914778739705366	0.3658578309007342	0.3815251934891605	-0.28872723575674886	0.23318197881877642	0.03584833913297486	0.2329101413489069	-0.6262736123984198	-1.370973539670387	0.14818042190523478
0.05372449583813612	-0.12164827072030907	-1.0954267954935857	-0.6303461114355775	-0.18332536661169024	0.16830173368922297	-0.7125770974573176	-0.04459094749624856	0.025607209004275246	-0.3564079761771536	0.15160520721076848	0.5180186395127258	0.0070297672433634936	0.27058217023335895	-0.323906366381889	0.0936015643847434	-0.26972184956171447	0.20137398710039117	0.1645008380439327	-0.2614655182465033	0.08197023920965688	-0.1180075275834778	-0.026626822870440187	0.38438629065385566	-0.37877810184949967	-0.05195516519377015	-0.19967032272904192	-0.20828128033636725	0.1617680546662955	-0.2276840171089755	0.06280101064948537	-0.06401968822778123	0.23490199097680486	-0.804293227646222	0.782920719312988	0.07287551739355533	0.33296962248907913	-0.4229929036840262	0.2693374435879808	0.001632983965183421	-0.12295058239418	0.4316780965436469	0.38152557557587763	-0.20974595243542207	0.24897541696589487	0.01664116570567641	0.19584066712498294	-0.6514980487714299	-1.3474897633657927	0.17395235262495845
0.002793275120155348	-0.13003883416441764	-1.0397352668418567	-0.620354407193347	-0.15426296437488457	0.12961312375726824	-0.8044099069372745	-0.013772831237897968	0.03436331157941231	-0.3866003628416359	0.12076521358728332	0.4972424680883393	0.14174781176235324	0.29506569722687465	-0.2533317967078737	0.08872242666132225	-0.27231277723828695	0.3118053368565453	0.0872366900843443	-0.2905082749644909	0.06325374556342694	-0.12452000718622065	0.010284219646612127	0.3715712581679666	-0.4260894206180634	-0.053873312471964904	-0.1694810379161079	-0.24032277562714643	0.10721947637686009	-0.19100066912420524	-0.018973574332139066	-0.026621238401742763	0.2574642089912268	-0.8633666171450433	0.7552401152203725	0.07142259092636954	0.3940902712113027	-0.40867877015507964	0.19234324835250174	-0.01660521192836158	-0.19138517978763775	0.5057324352655462	0.40394923009771555	-0.1411483979446246	0.23159992572725488	0.02533689522444669	0.1684216080429983	-0.6030035830151167	-1.2596735986210732	0.1808867636632428
-0.05295146820093225	-0.1594704700870946	-1.0209348395480151	-0.6100359056925224	-0.14693141439435134	0.10285004693664657	-0.8623905131424274	0.017150677423047163	0.038958638667619366	-0.3857668607739254	0.12490816548326507	0.4768599164849858	0.2648604368558716	0.25780827829909586	-0.18551319400116617	0.1119755622445954	-0.2433825433061056	0.34735359222660117	0.04805749146597479	-0.2960942147120222	0.032916508863892836	-0.16636574896339096	0.006119358300908638	0.33773570439682155	-0.4792282401314596	-0.07489779365721631	-0.20209462490674518	-0.22535260275878827	0.08732941976359929	-0.16467974804174199	-0.11032132465306707	0.012262447243745339	0.28935141755128246	-0.9573383019428803	0.7098665450356878	0.053811648753856176	0.4193878497812345	-0.41008135410555013	0.0862984820097287	-0.04898901106591541	-0.2644321464586401	0.5454068178616994	0.3983591939613923	-0.05633103651594683	0.18201283937738502	0.009711158088535624	0.17412930436748494	-0.473966220022044	-1.1774705564412613	0.16213886707576966
-0.03025719954567447	-0.17885518226724173	-0.9444088941809732	-0.5819508517375489	-0.09518609425858986	0.040764782359687626	-0.9341528548078788	0.02169243390833523	0.04182379967724673	-0.39183737073530656	0.11183884272673035	0.38637624512835694	0.395035051331945	0.2526887869340446	-0.13201369246194208	0.1035078175464929	-0.2039127166062717	0.2868375750106551	-0.0027908531699776585	-0.3097447171088647	0.023882322118786138	-0.19945467114518342	0.02616362638694094	0.28972530275226305	-0.5128129141759014	-0.11625022645735976	-0.23101370937368593	-0.24088152898534948	0.08746960948031979	-0.12950223077242354	-0.2070189435546593	0.009218512443408827	0.3743860938203141	-1.0148726623976076	0.7142011613588355	0.09963973259931538	0.4577505569637407	-0.4133377356769836	-0.026725465040944384	-0.07409058739549668	-0.34305865517756085	0.5636559364332342	0.38510274306471376	-0.030665563023232294	0.12618570408632757	-0.03967927748904617	0.09843023159286661	-0.2818342435253697	-1.018734673878703	0.15619930865799725
-0.024902822183100866	-0.1844915598533212	-0.7927160933626568	-0.6068123190029011	-0.0943629349891902	-0.019266804599344524	-1.0017423220983832	0.01465612032471531	-0.00055212424900835	-0.4055770803102929	0.08652410944575402	0.3376876404435595	0.4937765743845671	0.2590573040937571	-0.11198234387396296	0.09327318355923032	-0.14145437343603215	0.3135337819562294	-0.05866185139119863	-0.26028056647195885	0.012595710480466881	-0.23275400634652527	0.035139747912651474	0.2829442631595032	-0.527133096392191	-0.12836781301198047	-0.2290047003004349	-0.20469957442725514	0.10085260299884283	-0.1082444535459596	-0.2475607670874346	0.04325088666603598	0.4137663453870015	-1.0713926923177886	0.7364157007433011	0.12732661750299729	0.43666707026830015	-0.32812137436880084	-0.11778053868322144	-0.10797713612070155	-0.36845490239406675	0.579542193347895	0.3495806185636008	0.0018933293517239159	0.0799930184985084	-0.0831689414972064	0.035668340814580354	-0.04203518059668252	-0.8115048955920925	0.18081044378990793
-0.003299217717795515	-0.15272988509255633	-0.6775645374555428	-0.591411388495289	-0.06837034595616467	-0.10565015817049113	-1.0186490131270423	0.08368017750189818	-0.03767539634560645	-0.4231564560771995	0.029452449446761363	0.31992938897864287	0.48518524151603637	0.21491446454070698	-0.025627353022241763	0.12086483708675799	-0.0712890417480287	0.27458367515528553	-0.12162051827355858	-0.24626010852827843	0.037472307766787526	-0.28564338361098274	0.01716190097274741	0.20625247903763144	-0.5603128979941797	-0.138670886736613	-0.233051169466247	-0.1790359486584701	0.08521261909647289	-0.11537754480793276	-0.2675640567927299	0.1089993405556289	0.4083242186196253	-1.1876348417009468	0.7221824936442383	0.13710215233926068	0.40468837512469047	-0.2757819294942923	-0.2550356709628393	-0.1207050223270983	-0.34241052091203106	0.5148729454625887	0.3401177275800729	0.05495195164645149	0.03280495501718379	-0.10745097489687497	0.001440789316787705	0.16322971359411786	-0.5651512804925136	0.16609987779240162
0.026729516110243552	-0.11202988689849529	-0.5452171447686148	-0.610415868475276	0.021174926625541858	-0.15785289453406198	-1.0394491064152318	0.13364742318656336	-0.04345665289850455	-0.4139714267228066	0.011078118717279642	0.30316047901012577	0.4160196652123777	0.21478820208706112	0.03470880191674205	0.14380020379220088	-0.033684252945836636	0.2597802050307268	-0.19483476677090744	-0.2556215805761101	0.01743781182156766	-0.2984166337837357	0.013308810967141094	0.21219227690760123	-0.5919195727704463	-0.12741217132149418	-0.19740800780644527	-0.17523799615425628	0.08168513652793402	-0.10105694053034966	-0.22967511634019938	0.12273092841021996	0.4471630907459933	-1.2127580297422629	0.6738176119515729	0.15420862207136474	0.34764261545296915	-0.29977000366441775	-0.33104477111208797	-0.08788559792501777	-0.3614617571635696	0.4559239070393244	0.32906915283923477	0.14102107940957803	-0.034481065934970224	-0.15605032727123835	-0.05158200525986556	0.31100296936556604	-0.31623202408679013	0.1682957718930068
0.05040485557433664	-0.07152605062979275	-0.39012012579402094	-0.6232453435391465	0.07696974840204263	-0.14742769955855142	-1.003237116817521	0.16767425308329917	-0.05122996579364429	-0.37401066821105244	0.014718725431322504	0.255244195725778	0.43364987713516695	0.19370021122500827	0.05457551626569053	0.17203152194393287	-0.021486896494667763	0.3079036966566565	-0.29692376706702805	-0.19986569306055202	0.047954792264552744	-0.26779809810483324	-0.005485521835660731	0.19104248798417983	-0.5906512478741901	-0.12086437736634434	-0.20354149690490816	-0.18832519454101765	0.09894733598619203	-0.05826223449406085	-0.16041324550926012	0.15236949568607222	0.43185147165048987	-1.2264664276835409	0.6387697216012231	0.15685843252746276	0.36661577179032295	-0.2708862946920267	-0.37671298402643016	-0.0825969127939594	-0.3728113703840146	0.40499328537460855	0.3024476966274239	0.2370389454903333	-0.08676704091156547	-0.20475945821417643	-0.11375275284637174	0.5023438258297588	-0.06975091643997242	0.15323105797013867
0.08659425566166731	-0.026681050829193136	-0.20670360903310167	-0.6099895687677968	0.07152529565040797	-0.1394921217632779	-0.971810528252082	0.1589089230096274	-0.09159640643736633	-0.3697807541719397	-0.015535979407883722	0.28652008767715753	0.3437440402886317	0.16994827709031327	0.019439103672500326	0.18494803093165985	-0.0005517708384745912	0.2817105464757324	-0.3379085593312781	-0.15901359714824875	0.10353711869742924	-0.2851030941051763	0.05298615209644616	0.1766141152080079	-0.6264223249156892	-0.09001817924875745	-0.20734796795621366	-0.19079998199277537	0.10909443605649612	0.004689008577452471	-0.15188510539200956	0.1659698609096945	0.44871211939131844	-1.2516766325568849	0.5596295282414472	0.13124219294080391	0.36816004937029295	-0.2725490137155298	-0.3800333954571036	-0.049729961001190495	-0.37402997455049874	0.3537185493839863	0.2269708178267998	0.24347569840304423	-0.19695256643273035	-0.24412066587850795	-0.18242196137971828	0.6360376017492546	0.19170518508806064	0.16330250734960397
0.111794468733904	0.002135917136932456	-0.09771257462025698	-0.6517562094444976	0.06051438947242225	-0.11658928566202084	-0.9444588463818588	0.15169472167133868	-0.13026439354621577	-0.3575113858262021	-0.015598806435602214	0.27064526421633894	0.24196680066397014	0.11659377302596219	-0.01363300963872191	0.19946340670357227	0.0755600086356932	0.318826779556401	-0.3789782518237092	-0.14088636981844543	0.08094853169497176	-0.29624318528039706	0.08013751462027899	0.16752980688405844	-0.6476868498864354	-0.07857247463356307	-0.19834413811924376	-0.2165997949963725	0.14746588970062616	0.09747489724859237	-0.1378534303864662	0.1689116141531291	0.4364713816453193	-1.228139228872396	0.5969690130455689	0.10430755559956895	0.3661834949845206	-0.23968282450136166	-0.4148545340799343	0.0025941970551830507	-0.35681474622700543	0.30136255428773406	0.12579279240398128	0.3123000659077511	-0.22284376602833939	-0.22103907462131317	-0.22596862689269023	0.7373933641022046	0.49989093111419525	0.17896078735244778
0.12959657582327594	0.035279508102650084	0.07357198702169841	-0.6744930067718877	0.060107413636767894	-0.11497729445562521	-0.8871512954129186	0.13394306082562407	-0.159559229764861	-0.3980500391049023	-0.040559404522978744	0.22872550926829235	0.0540988211553044	0.039922748494086946	-0.003763620256812228	0.22200613134475708	0.11691336450123471	0.27023542538832895	-0.32798828482436904	-0.08902168502773519	0.09152699010980714	-0.2892428719409747	0.10043384759514884	0.20520080162480472	-0.6536162573004568	-0.08412729145727707	-0.18440772753116091	-0.20910462997215956	0.170091338681425	0.12803687357917584	-0.03585016783110798	0.1498233464071485	0.450365457393724	-1.2049966478287548	0.6563563374534491	0.08669587673194594	0.37767201042611287	-0.20668455639701988	-0.4342220647298721	0.07102002563231187	-0.3371533697875707	0.17593054302778408	0.03969131780633371	0.36194261283409573	-0.2957861253186561	-0.21340144966395522	-0.27660686908806353	0.8701843834599181	0.8229190319861592	0.18858772689055464
0.14079765320199536	0.05081113292725222	0.17050435153190843	-0.6640096433704594	0.05108672978630817	-0.11609957201057437	-0.809399256556755	0.09043225963178017	-0.19750433542339277	-0.3796236509099716	-0.060959486784679086	0.16434876074074464	-0.1413810613635434	-0.04149698692920613	-0.022943763955684166	0.20142425881426584	0.16257991615034742	0.24530903614729418	-0.24367668602725048	0.002257673461868892	0.10717034363783842	-0.27142757520630334	0.13230523870521343	0.20139943119549578	-0.6807665809754365	-0.09354571802837053	-0.1633874720221613	-0.17996526353381126	0.21489779772288284	0.18427034660223587	0.06202143299419616	0.1341392303394659	0.39345498915329014	-1.1446485266786435	0.7086186178165719	0.09540778753921726	0.37677142175166434	-0.20221801037501352	-0.40579865943670274	0.11959719581075783	-0.31296343453596076	0.056848695885831704	-0.022620512404521627	0.39206735217629246	-0.34851719490679695	-0.17711663077708045	-0.2887459863593028	0.9536218506143559	1.054397424895161	0.18065904721084808
0.16246611454381887	0.07731357400582126	0.2696921985703059	-0.6433750791543221	-0.0013721792015621292	-0.11625637889645228	-0.7239533503631842	0.08376170314120131	-0.21947162940845	-0.37746035894207663	-0.0943123988930197	0.13883100765659023	-0.3756959842347258	-0.11650390798023107	-0.0870466279548506	0.15164361223497452	0.2164725019115182	0.32472089029573564	-0.20210103452843436	0.04586714955144796	0.11699917861810957	-0.2130310796124185	0.12025040571065697	0.2043074520168628	-0.7051631293870643	-0.04666805596147751	-0.11608719353097778	-0.15959801718119654	0.24727745868734125	0.17803681491508302	0.13018325470857758	0.09546958816580337	0.353309995038522	-1.0801476246268518	0.7460387093500989	0.1019419457459543	0.3643181646675514	-0.18151916988605998	-0.3762812735865594	0.17835591604547402	-0.2760823598815466	-0.045773661125998656	-0.06071858794246153	0.42715269877901135	-0.36333593472301573	-0.12454250103847894	-0.3062067184695683	0.994303249613079	1.2222107768211705	0.17395120678719939
0.11552348118022829	0.08702345251326074	0.35602317922647453	-0.5811050809220238	-0.0351115808890575	-0.11327992148937933	-0.6196880967961581	0.08028284004862424	-0.2593675426642828	-0.4013984838494662	-0.14375081896004027	0.1571522211446742	-0.5869776988971939	-0.1140107512896262	-0.1285859362468244	0.14959727499017114	0.20572563492973978	0.41936077891936063	-0.10167388422893257	0.08156834999442579	0.11350225243811576	-0.18265097924772547	0.09383922832661427	0.20695693756189876	-0.7413849827760561	0.010990916669062021	-0.04262620278375136	-0.13490749190714432	0.26783931869831984	0.1507037132405676	0.23099342429148167	0.07459066930477001	0.30890624184041043	-0.9849096501091905	0.8036856036424437	0.09772466501129798	0.33398201582389	-0.17841833299747062	-0.3397210222310782	0.1902244972956589	-0.24717221922028232	-0.18341764752234685	-0.07220726688060566	0.5429667598989124	-0.41423500561097704	-0.10272752752450268	-0.2914257716225271	0.9817757523525321	1.342326827512095	0.1865566210713229
0.09048504179430719	0.09552674350909057	0.3791749836117358	-0.4787648612150992	-0.016188125290951073	-0.09892757605000671	-0.4888613560619695	0.06899877682481945	-0.3213016169692367	-0.38939387498406025	-0.2675199551495989	0.1445619308127578	-0.7158362452760907	-0.15728631852307623	-0.1420803371085735	0.19327958896783515	0.22465768322203683	0.3952927226838203	-0.031148630889657324	0.13204690866613988	0.14470135861020267	-0.16308158519120136	0.16710910390863837	0.19950550998516406	-0.7506286521339682	-0.011555737723590328	-0.026930876759905225	-0.12330604758108973	0.2587417655966358	0.18526716105208516	0.2773143187079287	0.03493239367819962	0.25791608128922044	-0.9246043879957504	0.8154778195222401	0.08128997936461332	0.31995132506336954	-0.2072162242138101	-0.290876025225977	0.1796593796458421	-0.21980921974975334	-0.28128010373453705	-0.07311663326783431	0.5968326722019842	-0.4306637020127896	-0.040207007800036304	-0.27840703903047515	0.9339477187414028	1.4242659367259936	0.15816112447339534
0.06402048813494077	0.08838919890850337	0.40453145287149994	-0.42892242619431203	0.0021018475584446915	-0.06537500736440323	-0.41359632380882994	-0.00952067189336262	-0.3643771988910428	-0.39982354628230865	-0.3162052097954624	0.14672003590067523	-0.8130943893661853	-0.12807087727238026	-0.18864990950270394	0.10797721617883471	0.24017357724666746	0.38604330469405984	0.10232806793325935	0.11650143353152106	0.09657103163114575	-0.1475523177577116	0.18355860876016314	0.2184021339131192	-0.7474608236471553	-0.028944620547282605	0.0029440701783878032	-0.12862951751261353	0.23170267398416405	0.19631029524888205	0.3030043398546545	0.02248345326156006	0.21009683267941215	-0.7773822982722536	0.815084914469485	0.06576494846890543	0.322543210535568	-0.2350982790647847	-0.20619502316341803	0.14371965807066853	-0.22960163452361795	-0.3227571519835857	-0.09774375800805354	0.6416784724442104	-0.4412103999459265	0.048135144305650725	-0.26347755963677216	0.8925333663160802	1.4371713405789004	0.20087711558126942
0.030444525367319182	0.051678163657281964	0.4081184605881534	-0.3519865474076869	-0.02904699640594478	-0.043381815396930645	-0.32547886744432747	-0.028745764452005534	-0.39632347302109716	-0.406124985345979	-0.3854141408559146	0.17412524894612144	-0.8405079276959031	-0.18327890551184103	-0.2403063230904233	0.09898300096514343	0.22453082452251966	0.3210334633594985	0.19778932337762545	0.12845774643947283	0.03628005894596687	-0.12564576600273203	0.16793654664620877	0.14951450766747265	-0.7681258436180789	-0.06548795735749495	0.002079526301273724	-0.12580516415227966	0.2590814877397983	0.22349684234213277	0.29035221917886345	-0.013967934871299792	0.1462520472180784	-0.6831709924966647	0.8118311035599858	0.06569246585557055	0.3247298814861766	-0.22310792946142727	-0.1686888195728141	0.10101979662862619	-0.2233661359000684	-0.34283105480498366	-0.11371560368306666	0.6778034865816536	-0.38704107827387907	0.11328665917711941	-0.238805658332622	0.8976807496533447	1.4969296707141204	0.22632388939817805
0.00832722495958955	0.027077427461341803	0.37977760912108816	-0.3029264747791155	0.003360526217583365	-0.024649139383723713	-0.2936724762740376	-0.05324534140510798	-0.44719443198991515	-0.4212348524703115	-0.4593754297188305	0.2882615907880382	-0.8747360179993702	-0.228989155386439	-0.25778099878992145	0.09963150887908243	0.23324365201713024	0.2618070390395789	0.2501525893825475	0.05829441973976386	-0.0496091321937575	-0.13672686287340613	0.148704109170623	0.10710470160203858	-0.7244960180337261	-0.12897583470763246	0.06130032299616599	-0.15794783103887328	0.19078355133696506	0.2615203612242861	0.24360273499302165	-0.04091751380763254	0.15028044683434535	-0.5619890144475044	0.7773592770087888	0.058994515769349776	0.25721096984134884	-0.2587504571741139	-0.16060188582329185	0.04938582271954717	-0.2088741889646733	-0.36521209743320177	-0.14494098991484033	0.6883160581505999	-0.40004010128344925	0.18975137055759156	-0.22820227742043694	0.8441485048706948	1.4890450169440157	0.2831267391391922
-0.0493025318868095	0.03135022282442858	0.3223218352601238	-0.23323769101963543	0.08168680090443206	-0.0015570677474146908	-0.23333063557228897	-0.057717981280975474	-0.4874985320553812	-0.4257879800890142	-0.5067873393421676	0.40179833019578953	-0.7979499388714656	-0.228807995509109	-0.2633479807053899	0.17296478378735702	0.1850339059648228	0.23752594139741348	0.3125212606705929	0.026513055431659816	-0.1724352084151116	-0.09822875290773372	0.07534811709538311	0.05385996268649111	-0.610680498760309	-0.1387182528273664	0.1040112685175961	-0.19173764717510283	0.13050911074368138	0.35068534653639527	0.26683864634243354	-0.06452736922628254	0.07608550181350703	-0.47506893994073074	0.7464742389037443	0.035829956581672665	0.21459670583485999	-0.30909530967163734	-0.20320494425929528	0.009718236610749262	-0.20026126680678588	-0.32917239581958485	-0.1109129438805589	0.7715897653115882	-0.37515323386825583	0.27387482536164953	-0.21348343752328	0.7904121350425598	1.45125692773607	0.28972426502793913
-0.09279238413724715	0.028577407870042332	0.3556109915910325	-0.11707492278839653	0.20538719822747567	0.020614276545898313	-0.16584097031485504	-0.07562859767564498	-0.5098910284248209	-0.39039225247712567	-0.5294791716046061	0.5119419558674139	-0.6627319960572678	-0.2825625738007803	-0.29092650940894754	0.14340520351734715	0.11909447407394344	0.21409072646755214	0.3472976627575744	0.009577053049277098	-0.25543013428042793	-0.07564524150808152	-0.02793348410793261	0.0020116148855456205	-0.5330716845872208	-0.13435671413583672	0.1561225225967105	-0.16568052019177257	0.07746440574437079	0.36006573609560644	0.2573771458808781	-0.0717838731593103	0.06214886969769101	-0.3092512233367778	0.6565698819826594	0.05565143428712055	0.17690005712684667	-0.3079314063551849	-0.16309537863616855	0.011488637707076216	-0.19801570507129793	-0.2916260774663372	-0.06423927823839434	0.7430837700340023	-0.4115088487605342	0.30640602140151013	-0.18693879751820708	0.7883501107998903	1.3591751430782524	0.2739575949667397
-0.12337387543561387	-0.0011102705337604352	0.31021132108453725	-0.016778405340439468	0.33238944022621075	0.0696234066997015	-0.16763209693993467	-0.07638087168135851	-0.5526535985649843	-0.3693051949366402	-0.5391563769439589	0.6787999230165178	-0.5021604194798552	-0.3108979862800446	-0.3069184575501144	0.12431254097832052	0.10743981483901244	0.2109630235605937	0.3555387790877257	0.0019613794612017067	-0.33408451138607287	-0.021311634506401833	-0.0915327483012637	-0.07001050106693611	-0.4970481360680023	-0.12963622481913387	0.15331046055904926	-0.17657536122837114	0.04681739634077743	0.35793112284119327	0.20595476526405787	-0.08735150225212497	-0.0163973482486905	-0.13080957229519155	0.5818174800659529	0.07855287053796547	0.14322502699427758	-0.3601300564736703	-0.11794948461333792	-0.015355706167689132	-0.20881161048386315	-0.31174710991358257	-0.040385186568578764	0.7734210687731526	-0.3471983131477085	0.29657971033159825	-0.18063218054360602	0.7876284474753643	1.2310673565741064	0.23601235909675858
-0.18173990523248934	0.003054838815232721	0.29280345149454606	0.06358543036170397	0.43055946994043326	0.07933640286107985	-0.17610571180459828	-0.08082436345833133	-0.5974542979882472	-0.3627592074558486	-0.5058206487595064	0.8262149307468445	-0.41814337945029434	-0.3577199076335552	-0.3262306144623269	0.18863214543548554	0.14468896925306748	0.17244952978110356	0.3551011690344349	-0.06062166519183533	-0.37614636414380553	0.0072484915630277955	-0.18835456224302455	-0.09658101315823679	-0.4639137793320033	-0.09884331030369278	0.14595816650431565	-0.172820202555191	0.02465953771505981	0.2990176537615683	0.13542605241359412	-0.10234712974535694	-0.04970406607499182	0.012229215697480422	0.5331103362918864	0.07041680974177317	0.14627845876406917	-0.3474618806877471	-0.12133358084144949	-0.04051063784444743	-0.19160643941621422	-0.2813191515653378	0.007765256176248697	0.8351321345027205	-0.2808900213710673	0.33095075772496385	-0.22120966607741646	0.7669580769954625	1.1966677619473791	0.2280851349406927
-0.25294133199535274	-0.01220066960098006	0.29002439314051626	0.14759427488992433	0.5470144083251013	0.08454797412575996	-0.19058140193403125	-0.07421280609397143	-0.6592814172519228	-0.31740193163511343	-0.4623356180964427	0.9203214164409255	-0.3174128676772168	-0.36607527282668306	-0.2827799179463093	0.20989907814415698	0.14951949051297383	0.04063998680112639	0.3650478797158434	-0.07786160097493758	-0.3720735944613913	0.00285990524780432	-0.23551397271796182	-0.08361617050253575	-0.42838461587006604	-0.11084873453780067	0.15857894689299057	-0.13175511373039073	-0.005363801313658647	0.2815738810811566	0.04240761666173358	-0.08948569851743474	-0.10496570636282798	0.14178234286369493	0.560529707057267	0.08317992974212599	0.22742620544196765	-0.37427590674660827	-0.13890582151871986	-0.047853863020038336	-0.20094124904915717	-0.2669138410570961	0.00899111573762485	0.821903060064988	-0.23180086597570448	0.34506548347445065	-0.2752463983161503	0.7341386534765106	1.1676737343579664	0.2024334729449036
-0.28113785906174577	-0.03234837546362761	0.278698216084427	0.1599506255644873	0.6130752415939671	0.0751391504838463	-0.24189405753091336	-0.06418607095278658	-0.7172312292849232	-0.2198875284843854	-0.3956663300460098	0.9731874311751649	-0.19171585018466897	-0.4406800125747806	-0.2907297638477523	0.21989435375591126	0.2008942536108532	-0.04687853217822883	0.3021848109783477	-0.0869639070278176	-0.3756372679335039	0.051400025733403	-0.263608421262825	-0.1037443442545641	-0.37760020764617286	-0.18164515445184928	0.10370886171557026	-0.10001306505813838	-0.025286388895779843	0.24894643913607445	-0.06396680826657367	-0.04967683954385123	-0.17098069309870398	0.3026971155483569	0.5178819948057158	0.07821372475851944	0.32286202247704826	-0.3786693735857273	-0.15659466232918604	-0.02547416251211341	-0.16665159398399196	-0.19180040436229864	-0.0022128793425994255	0.7643552953437548	-0.1713606393737938	0.3994734661289668	-0.340431192799063	0.7015947084481475	1.1249473558431853	0.1814635491925521
-0.31559639125699046	-0.05584870384897951	0.31000599723126576	0.1861773249593977	0.6661059424233333	0.030310032159614263	-0.3274298521194249	-0.08405485850566619	-0.7559388570734074	-0.19378322431435677	-0.25983922904309525	1.0244915664915024	-0.06178031053958825	-0.5217726542253474	-0.33292658968879724	0.20186229643250023	0.21575134245697614	-0.08513883882002711	0.27670291016470167	-0.0853710634365505	-0.4058809794331933	0.06997241604308951	-0.3812008418929338	-0.07516066406191105	-0.36356003925062724	-0.22980605330391085	0.08321953893789782	-0.06398851098586211	-0.02160682061628198	0.16850929454427516	-0.1545092606457798	-0.02075978161925811	-0.20782895644669902	0.5009088609510537	0.512264423208265	0.10074104267594101	0.41999499020823683	-0.39549367647918815	-0.15705754207642147	0.012383686690658199	-0.18639678088879724	-0.10503340203301867	-0.038513523440573204	0.709437665286559	-0.13449898626723827	0.4150764989858112	-0.3953761743677098	0.6840381481200646	1.0965264598881515	0.1570783077904222
-0.33431386471722513	-0.11420164297381796	0.33791926177389303	0.21838636521498472	0.7363161797722342	0.03475522003179583	-0.38278107338202744	-0.05774865239146865	-0.7912340206952336	-0.13217777903564126	-0.1728059612335169	1.0288969837202477	0.0832540709311395	-0.6677514200675991	-0.3567032397888496	0.29755730331870545	0.25144529522085285	-0.10368663971752845	0.21417041559153044	-0.08265326213053646	-0.38905434254902216	0.10428301194820125	-0.43105235079775667	-0.0007761569700866167	-0.3077679740259168	-0.24323560101358926	0.05505624203231944	0.00013230530171042809	-0.01845415337390998	0.11622535544150141	-0.22805855437936035	-0.025587053486363715	-0.25101094871626567	0.6093115080856808	0.5287069299326497	0.12736933763388344	0.4924631330009516	-0.36107338133901995	-0.17502701020568165	0.07316139411804826	-0.17625236216037732	-0.12749733708087807	-0.07173960527582375	0.6411864923606371	-0.08569449249289122	0.39596610475820504	-0.4771863004907038	0.640494934047798	1.0469985294266033	0.1443712324797293
-0.3619130452106842	-0.16576888763877945	0.3351704886882207	0.2515172663940673	0.800735758681251	0.005522640003209844	-0.4428662062424885	-0.06710781640274728	-0.8236844046002636	-0.09313535457982239	-0.08879549199742255	0.9766352585704107	0.1867326088067216	-0.7259612746600845	-0.3365383488769505	0.3041125392233353	0.3041443771357899	-0.10376916486019232	0.128295810912587	-0.0406575767107305	-0.376718732047583	0.12696632204637834	-0.48449095880195364	0.07871943220284794	-0.2521833944519874	-0.24886289435206016	0.030124430255528366	0.06267989087701595	-0.03984717735158076	0.03753534121822183	-0.27263030393431675	0.01847739843334363	-0.33344482959646815	0.7055021221002563	0.5557169366795845	0.11179408459541833	0.541114690323832	-0.3131602554133694	-0.2100132633155296	0.11332789037872981	-0.17007888328120174	-0.15659520210760255	-0.12034835506797512	0.6558611823234102	-0.08807935790780841	0.40738015103198705	-0.5424652698495305	0.5742193252529594	0.927616964469982	0.06254304716502902
-0.4112278556834347	-0.2253538371509501	0.2791062972428037	0.3204475878593479	0.8529460625206449	-0.08172315144026612	-0.44893131009125087	-0.06880726772303584	-0.7704888563426847	-0.06406418618046292	-0.0017498647725552596	0.818255746447589	0.22796806484616905	-0.7595464389989405	-0.3369899462013514	0.3337322538635473	0.32613823539608566	-0.1327993093788514	0.08436490144145477	0.021078005568029475	-0.34359548707227816	0.1790443309756377	-0.5086619378721359	0.18600255320779638	-0.2313315455875507	-0.23231507813446953	-0.03990270601587913	0.1393095000904834	-0.003040284869723048	-0.057460070650572716	-0.33414472711447046	0.04045934031124807	-0.41200816260365575	0.7559699365390196	0.5100019484630212	0.11767250229913391	0.6825995270338935	-0.2803014411626115	-0.23159050110780757	0.1591871878348561	-0.15114945157266796	-0.12782358638615676	-0.14633641299424932	0.6184662269338286	-0.059566004294174135	0.4433115082658034	-0.5758121369077821	0.5954984580366549	0.8929512730130078	0.016946667677823893
-0.43850791086402446	-0.28925594140911814	0.2184495245093367	0.37578070458161367	0.9067050843590658	-0.17875213270345885	-0.4841993191027535	-0.08650339722278595	-0.6972231571923726	-0.023375066711500705	0.03465837068634491	0.6655782785875355	0.23263153643161244	-0.8366487656991749	-0.32465308204808285	0.2647428028733691	0.3563357662349653	-0.1270214490571487	0.001437322743388133	0.06324785887981585	-0.2488818694646317	0.19002199116567348	-0.47746095988645976	0.27722291757728607	-0.2288949663080256	-0.29485526967499104	-0.07887234249797297	0.19406498747187936	0.014903083794024528	-0.2608832075952071	-0.3985316266753238	0.07158384254351949	-0.4316158932462912	0.8276036212998117	0.5238173510484129	0.1273837809507921	0.8291195272407714	-0.2315173991032795	-0.18661971438980382	0.22266307690692627	-0.15200990568380338	-0.13005586324939294	-0.15824748879839426	0.583175391724051	-0.007656551031939551	0.46574481108203464	-0.6069687477107037	0.6175132538714471	0.8631150928179764	-0.016191544313512878
-0.47288352943872003	-0.35231082141709624	0.1350906066292727	0.36862872218943277	0.9825494509802907	-0.27582380484657626	-0.4928530410425247	-0.07672004870737018	-0.6226496521859265	0.04431369068453774	0.05621904541004087	0.5392644885906559	0.17364902961622455	-0.8676346631809901	-0.2877974394603063	0.2814106353669116	0.38113900715269655	-0.16522178742861074	-0.026073888696719384	0.08574080779178357	-0.12047358686844176	0.21209567870162557	-0.4276764411998414	0.37617979977977506	-0.21545935234185754	-0.3430708197087211	-0.1273964737069179	0.2182398746316557	0.04937733651944223	-0.36329726486858693	-0.4326171621612972	0.10044152760557576	-0.5268727708668355	0.8129906379330389	0.5293868118230776	0.11652256215973882	0.9504084050189142	-0.2240472316194611	-0.13972181534606068	0.15963065708853358	-0.14876588193753743	-0.11913055242008337	-0.17105859971571796	0.6329014748046132	0.03945086336525953	0.4622458326517399	-0.6593403542993185	0.5951326587294796	0.8135043506835423	-0.0341715526385866
-0.5187358671173381	-0.3938752250526914	0.08624252200708314	0.3884121502619189	1.0758864124561682	-0.3744828388422863	-0.44461300350875216	-0.07806471799050357	-0.5510219358356099	0.1361122853093658	0.10511712051390547	0.394226465784452	0.13010028290249712	-0.9242115882060842	-0.30252787137360443	0.3197533710022574	0.41116452619562144	-0.21951342828428136	-0.06421129076511924	0.1261066154775428	-0.053909948541670284	0.22776805156936913	-0.3967280958167168	0.4339428935828288	-0.159845853307753	-0.3450945774055349	-0.14142144956479014	0.25582011302715346	0.07646177017149275	-0.45161224641448106	-0.42523300819670357	0.12032767197165897	-0.5732060158863165	0.8193584517753967	0.49091039231205713	0.08937776207458845	1.037254585868986	-0.16686645849143925	-0.10381756918045307	0.11058324729166477	-0.1620872760399274	-0.06999459968474372	-0.18093416823437475	0.6730122110457026	0.03777374962784226	0.5091509155876721	-0.647119431128836	0.5833828236997423	0.8047421622018192	-0.05590464415569444
-0.5326369804861176	-0.4485012074859373	0.033260754908904885	0.3995095998552424	1.1318506540375572	-0.4685665598798899	-0.4604711456482365	-0.0404495649860818	-0.4874543663547698	0.22336153848501442	0.11251341744487844	0.2787007114935934	0.16814562308746345	-0.9010623911527411	-0.24799622019339704	0.2852615932704136	0.41528119850231426	-0.2837807083851537	-0.13883646090149396	0.1269748528482765	-0.020461656102379093	0.21466394167195033	-0.360781598899069	0.4582361908855156	-0.12870739836289488	-0.3489012324057389	-0.17166901307857035	0.29027392228631665	0.09899722138049351	-0.5690460674356956	-0.4313846832774921	0.11998509485720428	-0.6824561903510238	0.8249184377144406	0.475069270872502	0.08520765847623415	1.091466147062703	-0.09087550595882139	-0.041778738986362036	0.09131513098808704	-0.13597305250341632	-0.06412508969316712	-0.23662438190307963	0.6606641470701217	-0.010576961759088847	0.46312687038598616	-0.5858329636473907	0.5577935815485394	0.7301477933653113	-0.09446321733711202
-0.5618365781086654	-0.49096232851551064	-0.02590690657871081	0.39497589758863094	1.1552305871120565	-0.5927608974091505	-0.4950714449628978	-0.03305681982659055	-0.39527669730067055	0.3055752951492453	0.0989891272650117	0.16406803572113415	0.16371660022613635	-0.8858233720361961	-0.18374707128215062	0.2878055129510032	0.40904362075149603	-0.2495195701568446	-0.1879608185764119	0.14187175699788762	-0.022753576434715043	0.24219997577637145	-0.3269475647097226	0.44181469150228	-0.08108026072765542	-0.3086754147359732	-0.2257323741923149	0.27537322051919605	0.09275090932870292	-0.6146803084999755	-0.3813423408919788	0.12071542409021767	-0.7303136009207393	0.8978526344864587	0.3770652881254267	0.044344122050383794	1.0968882004599378	-0.0407619591319058	0.021736128773074487	0.0039615943810068725	-0.08431842774996262	-0.02290410673978724	-0.24605702833488952	0.6838188054782893	-0.07169390254400862	0.4172799691263661	-0.5025027727438859	0.5380982242836885	0.6709614252080748	-0.11896890000245294
-0.5648347346277223	-0.5219960667249405	-0.11698805458031603	0.43586555099525437	1.197577711875598	-0.646611337542131	-0.476745203271194	-0.027748632357010583	-0.3136561639643525	0.3283434119580587	0.04261013660181452	0.12080715101153953	0.12288804587187614	-0.8526553006122507	-0.1300462368499941	0.296417698048119	0.38439992077451346	-0.26418593851105765	-0.19423276194173017	0.14145745642849286	-0.0023395688149574377	0.24686126326436159	-0.31493247167511784	0.47909187088024285	-0.07209824362847181	-0.28127088908373765	-0.2387923098306699	0.26186423658321484	0.0716929406041472	-0.6362294021723777	-0.36863269718454	0.13543333286774434	-0.7630397943872398	0.8973630024614602	0.3321437064600769	0.005872929325145057	1.055034746510628	-0.01048639342855009	0.07926317583806974	-0.10890124378196271	-0.05780414892541728	-0.038473897574751115	-0.3151718403094094	0.6948408971712373	-0.07870063205087266	0.35821655994961915	-0.4207636581969852	0.46110288937228194	0.6370068848402888	-0.15555794619003627
-0.583093787892565	-0.5293345780821748	-0.17586620943481876	0.4088633178075615	1.2085504065215027	-0.6881975909489896	-0.46432071651744733	0.0064792959911499914	-0.2057800378376001	0.38887498041821134	-0.07356115745482292	0.07239241701912316	0.06082472980421989	-0.8196055495877423	-0.016247788729214473	0.34732144242382323	0.3545098610209033	-0.26840132279832524	-0.2262814392406854	0.12077222944087067	0.007268486660613431	0.24485663679586755	-0.28539148858800445	0.4748140139242075	-0.03342374459319091	-0.21051799251798245	-0.23063788058634233	0.2438513396793526	0.02140742911161746	-0.681075488192812	-0.34825946167801053	0.1395208909325311	-0.8021043424674221	0.8551984120604205	0.2524287153754322	-0.04587785578564953	0.9981369177293817	-0.019672245582184462	0.12032071297038396	-0.20943581048861643	0.018223117894153085	-0.04478322735988459	-0.34447148560545576	0.737883708232917	-0.026425601874966797	0.29337263383121076	-0.3544064400494141	0.3758526834289528	0.543270036381151	-0.19180787306565494
-0.5840065747285659	-0.5051905314167435	-0.2583155426448896	0.38912573890269925	1.1873964102856767	-0.7573042738059067	-0.5093908288788339	0.0024847880333222993	-0.12167710043133403	0.4252798338864303	-0.14198483198073647	0.07320032044180724	-0.010775661442809115	-0.6890841018378934	0.053397081712625874	0.3851736702551715	0.2985172262458673	-0.24055954033402477	-0.25648829391707806	0.12935041528947344	0.04031550543840984	0.2524924662810189	-0.28638896158279753	0.4332584765528521	-0.03908094185032517	-0.1959191695167081	-0.27817035610609253	0.2325210760036022	-0.03875784285761393	-0.6085536995523207	-0.3191709141579403	0.13427091009845316	-0.8291686887913233	0.8633203293854395	0.1643897078992221	-0.08285794486599543	0.9652226544694951	0.03389479547459557	0.15225009580318596	-0.3262401935298366	0.09509184178604066	0.007656936228910674	-0.35111943628057685	0.7634216460874595	-0.005714275750821157	0.21529478890368284	-0.27348176065023183	0.32309358483628364	0.5409839429538158	-0.2623320193776896
-0.5425626621283005	-0.460098895906446	-0.32001382062407624	0.40729712975182364	1.1678638720738026	-0.7157697420420345	-0.5424462825591424	0.012907482759088266	-0.0717014224723769	0.4522605790999714	-0.20992589302280362	0.14020842503288095	-0.08429997936871597	-0.5710043412405454	0.06897718940445204	0.40883831358747164	0.24514858841517545	-0.26475481182781985	-0.2760318446111212	0.08341780546587066	0.0828657193009047	0.24943606968629925	-0.2527854191611719	0.3974783967982948	-0.003386065291193243	-0.20351356220037875	-0.29674565950401827	0.20592966895814263	-0.11519857359068104	-0.5390084607078007	-0.3365853672976232	0.1551901637845797	-0.8619602201588771	0.888712360474963	0.0794861333869717	-0.11696168565112988	1.0025460547795753	0.06846393078541632	0.2019941357535892	-0.4069772557700081	0.19568116232346422	0.03636304687472066	-0.36562237345126125	0.7585348339721871	0.02659999115017811	0.1352170847130398	-0.21584938543520837	0.32440865592578333	0.5835775654675724	-0.2464240308008141
-0.5010667903258247	-0.4349293267088542	-0.3003176166893742	0.37989347246887323	1.1467508496494847	-0.6995607538151581	-0.582998397889599	0.02353385802671111	-0.05085790435809283	0.5030785475307209	-0.3302774340531368	0.2003919380790015	-0.11957173124523442	-0.46352311691588255	0.10995327529974053	0.3842085725686995	0.23398459282820627	-0.2772320632309707	-0.285997149174399	0.049574809562874286	0.1312629959529971	0.21314149531928456	-0.2779731734924092	0.36285871956308313	-0.03478066402617508	-0.1817169237771958	-0.30273689350592836	0.2133621125518932	-0.16185443422569182	-0.44836153903136544	-0.3207815712947458	0.16852915934160045	-0.8790388536403881	0.9162207188449528	0.07752709444509169	-0.1504006859746477	0.9595693241043426	0.13415205943328812	0.248500606286247	-0.5215380221310224	0.2954301432614413	0.01959961744722376	-0.4255034216974528	0.7687674993601373	0.06418149632194975	0.0010242692422470002	-0.1752321841413394	0.24867329640575858	0.7073079129070965	-0.2805110230017359
-0.4474843236771645	-0.39268855776292977	-0.30555645480559684	0.37203814433506166	1.1334122626739123	-0.7124107086725575	-0.5963634658323679	0.02863988327984296	-0.008946038161634978	0.531306865564669	-0.40345926663342524	0.23204481802799	-0.19561354094765612	-0.4017426336117992	0.13696195546076972	0.3702904136302606	0.24298984037594037	-0.3018828735122704	-0.3148708506987969	-0.021345938882645	0.145281112161097	0.20088129894840517	-0.334294915591118	0.317856546211338	-0.010834432922989967	-0.14560622048884914	-0.3046830350042512	0.18113298559680607	-0.200223041981969	-0.31730262374404583	-0.3108922528561493	0.15873869262480345	-0.8733376881148537	0.9046377394949492	0.036440156368196766	-0.18066903239921128	0.9039476931479307	0.18549052063759913	0.22156815012074987	-0.6878670892670203	0.4553333593615784	-0.012096332007977304	-0.47012082199919	0.8282141695227399	0.0889077310902151	-0.12052268857255052	-0.14429732107436816	0.1954138204891999	0.8532389235840434	-0.2739246590769578
-0.4028524744930298	-0.31127049484027053	-0.323016168668539	0.36014174860804143	1.1071802760905023	-0.7261764650021926	-0.6397938390729401	0.010543421980677915	0.008229468031071146	0.5168073616538418	-0.5157808738673826	0.24216150262158348	-0.2291448078894697	-0.34929590094075536	0.12153883645507835	0.35152318415350126	0.2815241379205241	-0.3128669700008242	-0.32543653771620185	-0.06730462174396995	0.15195915898985296	0.2003314130357264	-0.3807991844405625	0.23745307734710122	0.0033833835850605983	-0.15907214685380358	-0.3324906941684479	0.1530414527426644	-0.2473626852503723	-0.30007141603078075	-0.28760942143194007	0.16043436867170457	-0.8471545361379007	0.9229534838783572	0.03598576230772211	-0.2159915165542757	0.8880769110092634	0.20793320474757349	0.2004543098382882	-0.780971764566404	0.6232649866720171	-0.04989531279582118	-0.5221713014790967	0.8315299093866162	0.15866223113640304	-0.22378273463743859	-0.10537193113004799	0.17525105299851357	1.0295263776212704	-0.25180804371663157
-0.346289171059383	-0.22798398581278612	-0.37365108412382425	0.3161923948981956	0.9943683238908243	-0.7990177788740802	-0.7045412273889979	-0.004291821612574965	0.019661690450219607	0.4987418580633264	-0.6301892707985376	0.2351398491687892	-0.2244476487565184	-0.25155271562766524	0.1583057906292593	0.33843098847636155	0.27634658286227837	-0.29595151642521306	-0.3023100083191419	-0.14377647635862398	0.186868506208639	0.18305478837967842	-0.4032068447163069	0.1838681340659944	-0.031545815838003734	-0.21292274850983386	-0.32411416341853444	0.13537398286762614	-0.30102460018460975	-0.25249976053702994	-0.32846823110972256	0.17374002077331543	-0.8325893881066433	0.8772248398884541	0.050804317750685855	-0.2614185926947918	0.8962171885211297	0.20659029095560738	0.1945119486984411	-0.8612351807881374	0.806805882930617	-0.06704488188346408	-0.5823667354523858	0.8131851931507527	0.178872540707174	-0.3090818942256418	-0.11245984451685649	0.23046778101050158	1.198565997313572	-0.1967816849116461
-0.27361814643540844	-0.1488287094607205	-0.4459964305144048	0.28272250253295905	0.9227654373305505	-0.8423457380840291	-0.7864163437704529	-0.010321171475559162	0.05471721494459451	0.44023807554442185	-0.7480944607210973	0.2470608346065546	-0.29463397554237963	-0.20258254965204542	0.14816727778540467	0.3799301889946458	0.23717691674638602	-0.2627406481792054	-0.27913285594119847	-0.14146512242304232	0.25156258842906076	0.21201804219684356	-0.42960950639464546	0.15195355752247167	-0.021668213551488992	-0.27870249154221055	-0.3236015861835361	0.12615388667342203	-0.3827536036488375	-0.18498221220742528	-0.3220089416482138	0.17971925524507104	-0.7789111222280483	0.7824141569788161	0.042429658387766994	-0.300063162521447	0.9179197969420972	0.13920860252815095	0.19123140498648938	-0.9537998721667474	0.9199992917341474	-0.10733394879651206	-0.6439708753916052	0.8289136673308946	0.22296332844681127	-0.3978252806650312	-0.17289924534061682	0.34839786481115614	1.3645894825385427	-0.14562361244643257
-0.2092406948962294	-0.06393438030502725	-0.4807464660613399	0.24826782857802013	0.8677127479602426	-0.843932689447392	-0.8758509014017999	-0.06851963409569713	0.038114464216993785	0.40484216270985207	-0.833294198430977	0.27150608707719026	-0.26539395532349286	-0.1626102988743508	0.11084627587801417	0.3889043594182697	0.2416277219667215	-0.2843935951113369	-0.26276297580268654	-0.1552816120355497	0.3100272130182912	0.18637857665975557	-0.45600762636327524	0.08754670836253926	-0.018410872449848126	-0.362804784217812	-0.31615338466048115	0.06944600421693167	-0.41872709022662713	-0.11336446493323069	-0.3455310287018714	0.18414264106358066	-0.743493354165061	0.6829222931956916	0.07612128776277846	-0.33994660795829207	0.9506114201332831	0.06772978670044207	0.17587197802704418	-1.0054740334855297	1.022866301352117	-0.1352577842176306	-0.7439112682060702	0.8821904508807685	0.2696484393127269	-0.4516156776252587	-0.23806561062878137	0.43244906191429927	1.4905550433521462	-0.08151314921192157
-0.1937907550955917	0.04819046174133623	-0.47649472236972007	0.19460089011748033	0.857737696567576	-0.830784308919748	-0.9205965567998107	-0.06678166698363758	0.06007315692250777	0.42727115857935116	-0.9001017167839827	0.23171167756486305	-0.22035807538358085	-0.08753357419041621	0.13323296446154206	0.4045027434064611	0.22701617995932427	-0.23649930331496566	-0.22674356545469343	-0.1354533275787204	0.389179232656892	0.19943539278969605	-0.43893533956793246	0.061804912060098506	0.03459620285608335	-0.3419757161064994	-0.3131623565336087	0.06779853355440164	-0.4265733677496971	-0.009053329353664503	-0.3278770749192942	0.19292165019444396	-0.7130088867373534	0.6584746125355136	0.11320544758632325	-0.38281325931607124	0.9980587058086957	0.055900345389681826	0.19840241673057615	-0.9943100208915467	1.119897085403561	-0.16290432899714408	-0.762533816602091	0.9287748811772017	0.31626923661793244	-0.5165654819507559	-0.250298650853915	0.5409713294593047	1.6550566886393798	-0.032649181088351444
-0.12614171634203394	0.16173726332749588	-0.4817946443322909	0.22188992448137196	0.9381448884231535	-0.7869362598553289	-0.9212702065494323	-0.05149498869411358	0.08538666278361852	0.4739825422406302	-0.8541951622596468	0.235480549551656	-0.1262067179151352	0.06460376790226162	0.17176792725778722	0.48279179198700495	0.23398738801989055	-0.16197601855088148	-0.10962302977221579	-0.07883997607161465	0.46342232467139555	0.23119315765131407	-0.3909924841682288	0.09993134975856728	0.1071936877159508	-0.28218139545006826	-0.3217903575832345	0.08000349946318468	-0.3694637191621446	0.17224800499353007	-0.2533730189169518	0.22342556080783743	-0.6015719163276596	0.7290269508135099	0.20776853584722196	-0.3846672753432127	1.0521293895796315	0.12920345898471	0.284604708808043	-0.9501580366130987	1.1930787075555915	-0.18856445362587407	-0.7334631666219249	0.9851245951597614	0.3569094535957414	-0.5226018710885103	-0.20699674984489005	0.6785732871124981	1.8901827719871072	0.05995707272869651
-0.04336580610399633	0.26417660454531655	-0.38421602299390945	0.24695820075813288	0.9970173498618127	-0.7054245924663831	-0.8107333802160852	0.06795898166031611	0.1714771689080165	0.5392329628818813	-0.7629828292099401	0.24226129356212783	-0.04663281630377906	0.18107966577007037	0.21853184960653863	0.570253637174159	0.25564840345501344	-0.08994301249182066	-0.016148366477430544	0.0039539122915243086	0.5556825645915695	0.302543868447149	-0.3088589568242952	0.14673525344691407	0.20470322184104597	-0.16000053055244334	-0.24585917591748152	0.1367425176458806	-0.24731702293402594	0.26535984795615847	-0.13850036388774362	0.3159597804641202	-0.4486453787491332	0.7611805793792896	0.31541734588125275	-0.3382080074984033	1.129681067303054	0.2078849322597945	0.38124250570154333	-0.8507189362887433	1.3270390478219851	-0.15999403206531057	-0.7251426910427721	1.1071725908043866	0.46667479315347365	-0.44956640423576627	-0.16056763428485907	0.8152643593304166	2.114196534738057	0.208427562622239
0.03281139600476414	0.3715426039637256	-0.2843660065287118	0.2854163850093976	1.0756861471976733	-0.6473637643008077	-0.6495139961172739	0.19848346558153712	0.30209246036667353	0.6239193878697272	-0.6445170205465129	0.2760614427140758	0.056923238516508136	0.2253410040135706	0.3197675329711443	0.7283788501878992	0.2955856722103552	0.035878506136470444	0.11375145279679236	0.1339470907968526	0.6615866224432695	0.34599691005169186	-0.1878290353354834	0.2584904835912961	0.3028099657707121	-0.041529768500767617	-0.20705795111420966	0.21781846100307084	-0.08896875731550274	0.40405304684365007	0.023731613792946905	0.39307254443372464	-0.2571974649864374	0.8212701826127539	0.4867241598949764	-0.262646827153391	1.1562078637643576	0.3623200183359167	0.4965720495245206	-0.7100993314687097	1.4600693657036214	-0.09220903951094893	-0.6835608503080667	1.228868727511682	0.560355631837971	-0.3002519627477758	-0.04074208084262665	0.9029911620645473	2.3589395329793894	0.3585337690984679
0.13612173035850145	0.5059939568784142	-0.18552310356381105	0.36626749005681736	1.1669108856713097	-0.5136702954990234	-0.4715697303041596	0.3648765971577914	0.4111372760021627	0.6909979117081375	-0.4557495567288023	0.3525886454431748	0.1668437488351286	0.3122281576093563	0.4251708581898078	0.909780662980344	0.32779066671392776	0.1990218224741294	0.21126997739103714	0.2973146284251711	0.739713064014151	0.46385578083685786	-0.031613012677018236	0.41305359398143204	0.4548662839845915	0.07056930015887737	-0.13418525402434	0.30565371752166204	0.06651600522829644	0.5403952259740314	0.22037787374999834	0.5152631862484347	-0.035841271569481005	0.940060821229476	0.6306911548108216	-0.150498052511703	1.2405063992593306	0.4709518884730672	0.6984357712392584	-0.5537053659824412	1.5589069916411622	0.0041294453701432475	-0.5626514190448217	1.4686883224999874	0.6601292577451539	-0.06563703970186507	0.09296658514789417	0.9837415849255372	2.504002073781792	0.5562565687862909
0.24428601599672542	0.6195474600206895	-0.08226984423063785	0.45567190365155286	1.2616722625719767	-0.366750042726656	-0.3152189028952336	0.5259160945983761	0.4890670376832943	0.7615495035590953	-0.23023728021741602	0.43421284685866474	0.32539336085332854	0.40460154178086905	0.5722590120572348	1.109534247497772	0.39264999912543946	0.3722170092821072	0.3544202399284834	0.4659647877239913	0.8332373949589111	0.5806382022117296	0.1481854402447415	0.5824381008714986	0.5297342677955494	0.23086230797584734	-0.05442181183493848	0.5035399683811398	0.20346589367174142	0.6756020392723638	0.3931133083208938	0.6643349130884932	0.16915448488718826	1.0958401072519397	0.763353667863486	-0.01224841568341405	1.3184491365861821	0.5810460127191932	0.9432805180739837	-0.3260083804776469	1.6341256830276616	0.08309879155292119	-0.48101441281531365	1.6150045014756227	0.8179615724459524	0.19807003024744435	0.2644345521015318	1.0750080604616927	2.613365531700741	0.7509354659496066
0.37774654710503147	0.6989621327060467	0.06952351394481796	0.5930150362964904	1.3441281450029625	-0.18065228734934777	-0.13086288618401715	0.7132124994392723	0.5877252996727813	0.8871712852280644	-0.026630928938387755	0.5382705506630568	0.4377976149057125	0.5204228955211984	0.7281964504696209	1.2981995257921342	0.4381437649255151	0.5485248244043167	0.49055458425625104	0.6411825887866334	0.9117934679165776	0.6531651365354229	0.34024134318544086	0.7821749398044955	0.6343462377240592	0.3754517069343002	0.061212404757622976	0.6728851215799864	0.3545695445527281	0.8991691642360904	0.5478064060462108	0.8259398855076124	0.5236536511187054	1.2737291364722085	0.8330576829782856	0.13584244462845727	1.3806683988887871	0.7265473363000833	1.1453099238145772	-0.11623902335208766	1.7291120113489562	0.16734682597364905	-0.3670671388511379	1.7983514528154878	0.9426808736526275	0.4649492766966151	0.42856676399611643	1.1634045920508123	2.7181287310114994	0.9981071817253149
0.49434332852054386	0.7758797041372182	0.24196731866305493	0.7419136224538857	1.4407807625516689	0.019266229914422082	0.10618841089871316	0.9278340754463962	0.7451406823138349	1.0040775498021546	0.23247646085463164	0.6527961578122372	0.5119007299726895	0.6106173474053597	0.8680783954924987	1.4580768303235438	0.5410213109004135	0.7057122241724618	0.6417145002172776	0.8168843054293863	1.0087732153348128	0.7704773759270438	0.5040445757692976	0.9877857402987216	0.7981391745707651	0.5609094259418661	0.1338621605779504	0.7976332714938186	0.5319246349661135	1.0908989870919488	0.743820225047281	0.9430422622469828	0.9863905434543607	1.4606170048829579	0.9136116592883626	0.2904246120481605	1.4125232025114087	0.8447572725540734	1.324891732864567	0.055431082039011634	1.7812882165652308	0.2500087017771877	-0.1986157916713469	1.9640537957077584	1.094545942653292	0.6764005361987393	0.6079201381511268	1.1758498973682654	2.8321930379887568	1.1881814480054822
0.6132286732652048	0.8592823529766479	0.48137133841019386	0.9037036288271534	1.5509911079105312	0.23694866860848735	0.4070391268820096	1.131702819361352	0.8819577954981928	1.2375834264575802	0.5238925005800044	0.7494305395482538	0.6490048789020072	0.7036830950101078	1.0504695840358997	1.5244930608664753	0.7052125475493689	0.7966492646615227	0.793345758824412	0.9666857964446492	1.0478857461759994	0.8620916470962348	0.7158551560307227	1.2069827699790867	0.9366812913330478	0.7175822999657148	0.24042385647740305	0.9386519390129889	0.7283096558554786	1.2814878098636178	0.9174709318448736	1.0828691181043326	1.5060147755698998	1.6633022596450893	0.9553967529278491	0.4177795513853916	1.4579364984212568	0.9374920738338538	1.5066849058971559	0.2366239872276628	1.856085369247739	0.3282486021534177	-0.07850479627510239	2.1112606701359296	1.2592582352996307	0.9240043625339759	0.7899445056599406	1.19023890665866	2.921870593923172	1.4126008960296588
0.7649311184717236	0.9432358820251998	0.7321887978510624	1.0380655900623517	1.6440053430732937	0.4412105724153874	0.7056484764996676	1.3719333152249389	1.0374192292050681	1.3480658905958245	0.787914004733479	0.8079372623964524	0.6897840110144744	0.8456222451953197	1.2435989516219792	1.6791309520506386	0.8583976524370927	0.8912141104220849	0.9117912747920917	1.1050064946139257	1.0743724619281552	0.9637030931138971	0.9041464925651777	1.4685183081089517	1.057531170918705	0.9006937101062589	0.3465930705654669	1.1047839229186287	0.9354079346332613	1.406656242588474	1.0728302823816385	1.1878532462130575	2.0566837620699676	1.8202080175209285	0.9617870518632111	0.567587975419008	1.478453452510846	1.0516176212607555	1.6875942582043184	0.4721852380736361	1.984425731710355	0.33014437859239576	0.05175887603153649	2.2309705124140606	1.450735980554049	1.153101163653231	0.9932467029276111	1.1917436514629913	3.0114212421385473	1.6173729869453706
0.9573717892413892	1.001404651321196	0.9460577165860913	1.1765300762856585	1.7371323713126803	0.5788734720717286	0.9698115159382585	1.5326735526019537	1.174888244585077	1.4672573400055546	1.0721268904957482	0.9267693727845238	0.7935641947820006	0.9368802299849237	1.3968311227671257	1.8144367044097365	1.038742559847131	0.9750823277760483	1.009868176354723	1.2261390119799773	1.0804553950742837	1.0323548636386448	1.0708794117680611	1.67446284958683	1.149298447850627	1.0714261856055363	0.4591221291438538	1.2454043598620992	1.0940452729117847	1.4768552467581533	1.2269330202102247	1.2864976863410909	2.548530713065157	1.9590100368747767	0.9517331559751433	0.7239551960180437	1.464531730628778	1.1622621859578077	1.7982473703975057	0.7221205700721199	2.0772873362251327	0.32741813390879443	0.18109900295167156	2.321971453886603	1.582351474225805	1.4115181514520514	1.1350158478337726	1.1855977714983634	3.063331762680158	1.7785547506053354
1.1444820354721954	1.0498320017584937	1.044368830771019	1.2774875046073395	1.721226245609231	0.6923692287982673	1.2147195363820162	1.6798073918083543	1.2983091864937182	1.5517390394528476	1.2864212629776899	0.9559345351450113	0.8216292431634299	0.9656812521456262	1.4723505302322717	1.834556349976804	1.2287682911335165	1.099773637067178	1.0222639756183889	1.283501415787784	1.0775290713519385	1.0937665089759867	1.218349293726195	1.8022469562205743	1.1779889852514152	1.1484245526533492	0.5387966022425469	1.3720699672694452	1.2068315603193684	1.5387886109598816	1.3057326519376047	1.2919822007381416	2.9871486685279325	1.9902356049517942	0.9180479835789794	0.85765348952849	1.4967363286696815	1.144508637674599	1.7913543971593089	0.9132814243392184	2.198313559374884	0.33169255277286813	0.2559190687151124	2.4109924497025976	1.6533535847474354	1.61985617227086	1.2320641000937038	1.151070832941844	3.1006180692939225	1.9307189082425968
1.2940518318066963	1.115971226856977	1.0923509620420366	1.3495404470420498	1.710899924349365	0.7957960952009764	1.3762350948661237	1.726114442296468	1.3710637452579495	1.6032865117737067	1.4296350552607473	0.9875818711528582	0.8648916457233409	0.927583237555976	1.55989857903123	1.7915887506755663	1.3651117210792865	1.1845341657787085	1.0456766163447564	1.3000353719285012	1.0382825324858058	1.1344155021235083	1.3127092171489345	1.877290151573045	1.1952217702424952	1.1625875805800985	0.6065795955327242	1.4324767657342736	1.2660650099091186	1.5684173502539824	1.3547336259267377	1.2897327705665298	3.3735038198977625	2.0808488296609196	0.8647403478821566	0.9142861484965357	1.4870481268870648	1.0548572415517101	1.8401550736874939	1.023585233456767	2.2406375817807564	0.27955221399705443	0.3467294994191465	2.4825256891003753	1.6695590289958915	1.7523570317502268	1.3323029700975815	1.1172407194852894	3.1045662444609583	2.0315561703686513
1.4346023581988567	1.1678523379803727	1.1701358506154125	1.3834024961175992	1.6936218665302494	0.8401235956860906	1.5051021771270143	1.7400830360560788	1.351335551322366	1.6318129838479547	1.5634644844556524	0.9549000861275074	0.8352679551790541	0.9090829840654664	1.5806037352929845	1.7709480997459661	1.4768302003338327	1.2626910875910424	1.0285961176368783	1.237650988179079	0.9879348920589175	1.2080533237827753	1.391496923721774	1.8924819048666932	1.183029234024811	1.1716323251466025	0.717334641279617	1.5210590776508404	1.2201909448647097	1.5447656049029501	1.3430758861938328	1.2232436617286992	3.7200551219459355	2.172695030929548	0.7932586378654006	0.983045422889788	1.4488466418232728	0.9514039366313085	1.9021783710041607	1.0755102402188441	2.2624082664884444	0.18857697845155133	0.40191720935352243	2.507915177712829	1.7261167856972321	1.8554646106410977	1.3407062320355347	1.1086837253218849	3.0465688320309594	2.09816208243239
1.5552936721505726	1.2211942653726013	1.192431967842165	1.4275030545291822	1.6879637975028872	0.8506592122644838	1.5644844122106476	1.7641255314545234	1.3402486515784493	1.6248039396628797	1.648108970012882	0.9416840864385965	0.7604501659087883	0.8524091875900567	1.6006334528296793	1.6932389292554877	1.5754117947077038	1.2400298814759014	1.0239709703354791	1.1238922804739828	0.9612394508100819	1.2099902051248816	1.4960749559614643	1.8157564009306804	1.1492755418020117	1.1569019857146188	0.8213188033180092	1.5200397396154957	1.1405810755126322	1.5527200804912842	1.2858744346933404	1.1413317527100209	3.976778663381881	2.263306502314446	0.7113795038048916	1.0411739003514309	1.3933886321242466	0.915300138479844	1.8400893178397326	1.1341553558544146	2.3075218196616083	0.08022839316715738	0.4359331957757885	2.4489008465169153	1.762508096733272	1.9112886376825002	1.3692292150996928	1.0887571467665722	2.9921353626416822	2.1466734908767595
1.675373264150076	1.2778340961596188	1.2102894966708209	1.4597242887123287	1.646690739056745	0.9204965659508852	1.6589917190220258	1.8271186970123652	1.3289327334174739	1.6183837946511346	1.6747932728693637	0.923904667198413	0.6942523557842465	0.8140025318072339	1.61753675087607	1.6349776267750804	1.6186175400135014	1.2095592330836644	0.9759556218911742	1.0079326433626639	0.9058250194889192	1.1861979446707975	1.55064234914241	1.735120641126884	1.1388717889559283	1.1000070376437872	0.8470867079526038	1.4314390612478418	1.0894575369798107	1.533860381832428	1.2644908862446371	1.0190485021368978	4.196443414657677	2.387163598569153	0.6895262176160852	1.0758315171696098	1.320597325352502	0.8672616381762115	1.7202697369160536	1.168134196005881	2.3038403890965737	-0.020913017438254283	0.4855226188887888	2.3744926090092378	1.7531889831339087	1.9796520983094807	1.3575714813577036	1.0578746531593182	2.9525775833055414	2.16647215165852
1.7970062520431924	1.3422003907725717	1.1880477902651854	1.4695950291931694	1.6045337511937974	0.9611760486485693	1.7120055467920021	1.8408033076862835	1.313068608221442	1.5826750407071508	1.726399089872769	0.9129546324922974	0.675483409861196	0.7802713579343694	1.6580525484921296	1.5786428054859276	1.6657230606419706	1.1289785478312944	0.9196738151305048	0.9061592000666054	0.862575716606219	1.2014110026319176	1.616888805610881	1.6403015258353495	1.087367882924438	1.073937747998098	0.864022264385811	1.3840375467979251	1.0200228147921462	1.423440116291963	1.2524717516797428	0.8850431446953074	4.211146755240719	2.48885250748514	0.6974336955682626	1.0945443915168418	1.2178839610717704	0.7871313198165344	1.5923823794583423	1.2101725322476957	2.271398084309101	-0.1166583410987326	0.5199762140044883	2.2623490098625076	1.7650231623200123	2.0146264596323995	1.3076852855681955	1.010266550736577	2.941009681542252	2.1808194561175944
1.9171764999528793	1.3983471345866922	1.1751247069402768	1.447564016392922	1.5840933438100797	1.0026600902371463	1.6895715578908654	1.776427247597288	1.243007596241514	1.5110966069951293	1.689999148232023	0.8867638651133742	0.6180971471542986	0.702501574515119	1.6829599962536677	1.5189126325804474	1.6665843237043174	1.0622087753042841	0.8021622016728147	0.8160790448739643	0.8263546310650878	1.1559836183018806	1.6677665138244049	1.496059283966809	1.0092536667568586	1.0304107597591445	0.9093121897225249	1.3478978809934599	0.914906103639364	1.2987931720181325	1.2185870047122889	0.759207471626845	4.106412990909881	2.597956938876287	0.7023085035858543	1.1316445619001378	1.1471563933851154	0.7160051613301005	1.482570113696375	1.2870233497331283	2.290260914634487	-0.18708863277894525	0.4886612821684472	2.159755956504542	1.7907334611192696	2.0853276033754438	1.288755628283885	0.9467917904640858	2.884664408772581	2.2956151457178473
2.0202409677838142	1.4636083021286377	1.1432404790753785	1.415269618644419	1.5626396402563683	0.984253753161827	1.6896030620202391	1.7144430186458752	1.1954088631859292	1.4048654065339279	1.59513185419999	0.8696431618397622	0.5625886093665812	0.6520623446211911	1.662214603995538	1.5327242003999406	1.6380294625138585	1.0676170550270812	0.6699754739892844	0.7215034808095317	0.803467656020052	1.119248602289505	1.6548022602320345	1.3337324995189124	0.9666676959731166	0.9916884995755261	0.9142070407509328	1.287073704927673	0.804095649367178	1.1717843236364642	1.1616916975118445	0.6194118080342335	3.9445976077305396	2.748206759788851	0.759708513392848	1.2216494684292225	1.0744404195676516	0.6860152078461048	1.3446671568756599	1.312208116376006	2.281344486844673	-0.28374626349282783	0.5425421898584243	2.0244922437418293	1.8150219643619145	2.1296455364933182	1.2641650521418801	0.8527000797851045	2.844432907351945	2.4841581037980704
2.1104156104631837	1.5354526726160909	1.0856358454207924	1.4099579437995133	1.5714310549143442	0.9577525684699753	1.6873916753906186	1.6938017596103958	1.1780107932755086	1.368874188000331	1.522596180524278	0.9006766323648716	0.5338549106143728	0.5619593614293799	1.6355726912010096	1.4651389812823945	1.579416873071683	1.0356546821560533	0.5791144690983704	0.6512593798389613	0.8034606376805197	1.1091073830140992	1.701002802244704	1.1399016384342722	0.9048819119634237	0.9400891522098382	0.9039335933549782	1.222693324770109	0.6754808723023651	1.0201329850800849	1.100656826897731	0.5324928413880688	3.754238813175135	2.8987444570581813	0.8698312325775254	1.316019047920746	1.0286293464660947	0.6563189119960986	1.2296146160334107	1.2515921550173645	2.2046840598960524	-0.3264211613749862	0.6081347957273635	1.8939471628628897	1.8872733794132688	2.1594025240001775	1.2379054221697128	0.7835522690228156	2.835732418245148	2.6837541933801594
2.214911830693762	1.5914134328774665	1.0834337470944555	1.4235614893848594	1.548255530517481	0.975851038622759	1.6138691675291639	1.715956657864996	1.1290385106705858	1.2742749719507356	1.3812038191238476	0.8792349360062033	0.3911494774104285	0.4461183956776373	1.6274782933794758	1.4652693313730962	1.502500370812499	1.0001815741809073	0.47141615098075773	0.546398633360907	0.7932160306185101	1.0892817570281603	1.690166907364615	0.9623634099245878	0.9055393017875017	0.8155307373129872	0.9068861208283	1.1407445158249951	0.5412463818053727	0.8864910212883853	1.001727135508397	0.4411990197849464	3.613861200079435	3.0122814869101227	0.9496107934506466	1.4554144502828057	0.993434941812964	0.6044058740969722	1.1411735185565628	1.119110422454015	2.143208245442291	-0.35317058436862897	0.6969387219157965	1.8009233281543284	1.9803174956961578	2.163153613071901	1.2292205936967102	0.7250686370748942	2.7805749315463184	2.90993947029789
2.2924117445785184	1.6439447179083921	1.1766507764797172	1.383203003462726	1.5785945662297036	0.9871723315874628	1.5478979962262553	1.7372258662978814	1.0768717502401273	1.1838218566767782	1.1943984124832485	0.9202077354078491	0.29716898935108516	0.39811100117140985	1.633439429031918	1.4648011911966028	1.349118312418407	0.8915627516414586	0.3581055740294394	0.4637707781019783	0.8147520523196953	1.0708459876954202	1.670523842559983	0.8035465524960465	0.9368759697943225	0.6913734444098467	0.9200030869937506	1.0198041903828357	0.4117205088433483	0.684657831882649	0.9037316191330739	0.4300327268062573	3.44575024993843	3.1426131874402268	1.0025170835994885	1.6248629203872489	0.9328888388197537	0.6127422645559382	1.1346574764771888	1.0268027752398161	2.0528768788770417	-0.3973473775206808	0.7918626504576897	1.691949758315613	2.0459720818745217	2.1455433239805544	1.2399935006572194	0.6275307356390553	2.723167610768451	3.068118170152886
2.363173913404961	1.7041732627363089	1.262411470133425	1.3290692814552096	1.5886492633458638	0.9617466286783349	1.5147444732399915	1.762832611762401	1.0144239551652299	1.116527187774715	0.9997681949736996	0.9405459354820719	0.18622575355848062	0.4027850156923047	1.6214317365130415	1.5279461709558286	1.2525198678418703	0.800345230199188	0.2316951724309126	0.41181321072168914	0.8234630873818934	1.055181524980678	1.7232061991262948	0.6887650822668963	0.9156503254311451	0.6366385439950608	0.9337508030795678	0.9446780588553739	0.3160181868726501	0.4707684953553601	0.7915385046469708	0.3839507645812453	3.2935707616356624	3.2497942221538616	1.0510929776727955	1.7948352216424948	0.8852376263572767	0.6035262420974414	1.0531771791366218	0.8949383078492865	2.00263121979375	-0.4300952364047658	0.8569241975802837	1.5715371940487235	2.1257565932983793	2.1633645774058903	1.2473905398336091	0.5464194811158025	2.657659834615289	3.2111828717890916
2.4475648704198028	1.7659068909927207	1.2823176177080968	1.2988917495310304	1.5856752091622375	0.9405325452694921	1.4390451316650041	1.8063120154863745	0.9790326441968557	1.096292154570111	0.8114741292863306	0.9535467798552351	0.1522553018225731	0.4409493631831478	1.6805284148046387	1.5164188838302897	1.1595938493072038	0.7114078839503949	0.1243620106826387	0.409301751436203	0.8206840697988473	1.0429749642650155	1.7453033200007002	0.5747438605707027	0.9225010242193203	0.601936343616182	0.9172635383443387	0.8074370489119655	0.2692451049405645	0.28338516509337397	0.7101028957670794	0.44708100430441505	3.1305422907004825	3.3084112278500712	1.0583864095973055	1.9779348158475307	0.8612236877403374	0.5260482287607384	0.9388184401526454	0.8223500090767317	1.9219481363513868	-0.41049713863276105	0.9022999803148568	1.5037011810577012	2.1748575465717646	2.1956123761876887	1.246296961561772	0.48925995233903896	2.6429209943605665	3.349119617644072
2.5398621017852303	1.8127320161789329	1.359043548508225	1.2856896280409422	1.5781664129184383	0.9372773656752175	1.4472529736292186	1.7812774537638194	0.9438351499740877	1.0859060650793249	0.6153638175879752	0.9436164724829196	0.11748773628648217	0.513666703463695	1.7358548976639327	1.5674621753180207	1.0698450606556216	0.664874101655979	0.01646538466135696	0.461605266310196	0.8084633515298186	1.0365825872339456	1.7683831533133454	0.4944181026005727	0.9304488263379523	0.5884113461357419	0.8694494069111622	0.7266636928364384	0.22612139376413992	0.09252340122081897	0.6243347753852545	0.483868999997615	2.98874574655005	3.35363075843467	1.0556757445555784	2.121249845470503	0.8601085680858971	0.404817239313238	0.8656730848378036	0.7910215566921819	1.875393993025795	-0.37421051691260676	0.9319117009073816	1.4712527286945718	2.2400423351970606	2.208878893117565	1.1979634395193837	0.46566634863031486	2.6055715263013806	3.4624053673701702
2.6131363690618215	1.8620908214341108	1.4735962927965622	1.2469226935438718	1.6265477370913897	0.9328481868830073	1.4071060420530037	1.766521580162685	0.9048222889524171	1.053053989659956	0.463170248760406	0.9327989833295997	-0.0007296255434762644	0.6034587741428847	1.7471940171642504	1.5917854550787707	1.003888470588096	0.6293152280509002	-0.12469222316711162	0.532635844819813	0.7942142264982854	1.0292467487036059	1.7919818769602192	0.42368214954410205	0.9174107401894306	0.6102088997452213	0.8777394052625047	0.6736149538384564	0.1715866788833746	-0.08204775491809237	0.5442797866436033	0.543512643659997	2.813559106473033	3.4067032334202105	0.991773177226721	2.245511074620281	0.8624558853619391	0.3188580180542322	0.821106670695405	0.7417695311665102	1.8432285309675334	-0.3735510424368521	0.9654852428511977	1.5155304382732555	2.320784592308628	2.228450103955657	1.2013094373548294	0.4373286440303848	2.562214118160583	3.559957747115446
2.669454248178643	1.93074211562014	1.5962547095024244	1.2543122136449114	1.6380388195098583	0.8912409985254166	1.4003260485330067	1.7874355754289784	0.8694179264772576	1.0559928743688967	0.30892799843277996	0.9166916167376359	-0.12485038608160029	0.708635208933398	1.7710020242252476	1.5883592050081075	0.9153712390923076	0.5515488702304135	-0.2968225259845837	0.574978927394221	0.7440492722250627	0.9912033373402267	1.8017533653986817	0.38000572103958913	0.9497197447128096	0.5757297760260547	0.8545520952679848	0.5808354946032936	0.1538808503476616	-0.1866977779588347	0.46029706086251787	0.6374383072224477	2.68850419100544	3.4277379291148513	0.9190865865164997	2.3928517337450113	0.8942363156857491	0.231099976174235	0.800466065411795	0.6954372770824256	1.802615599784754	-0.34123037022459435	0.9777966141927881	1.595395508088682	2.384399960647178	2.314752693641064	1.239202566959685	0.4360917004472327	2.4573795698096275	3.602659006023553
2.7548077402018145	1.9927019982481557	1.6589585610530082	1.3009222823482336	1.6660616839221087	0.8447243589764606	1.3896979780492886	1.8216602234444654	0.842996444921926	1.040477424048871	0.20290476007163258	0.9174241225607973	-0.2112142857148239	0.8806425981600418	1.801582502817959	1.6161859131768057	0.8022177944329558	0.529590305186617	-0.4191144126347329	0.6017278825456215	0.6554319889214978	0.9801960325121563	1.823310022817741	0.37426082670158234	0.962994695011338	0.5397738744197504	0.8653178962719691	0.5058884359739326	0.1465659577364689	-0.26543587540209257	0.36001814168263774	0.7452084961497485	2.5719340900613163	3.4792856614018555	0.8421831243915285	2.5062880468016626	0.9148396387675065	0.14222496256312694	0.7733653364075376	0.7073272352306654	1.7300046710282515	-0.3445987773282463	1.010491476088861	1.6504374993977418	2.455635548149786	2.386051477860293	1.2378302400724843	0.421631337711735	2.396104780156096	3.570907355051373
2.8158535382148386	2.049049173924077	1.7068323839914252	1.348015230582911	1.6801308938062598	0.8314409274921312	1.3736898152782493	1.8256387983578808	0.8015542459854033	1.0189921377427016	0.11777863677386875	0.918959738817529	-0.33860196734338377	1.0264998284215916	1.8454089018032942	1.606250830890518	0.6964817994358268	0.4935487475237739	-0.5297435573793388	0.6727328990490571	0.6060991048120088	0.9680336339496389	1.9013694662387757	0.3741621223422079	0.9035064473528038	0.52149562811314	0.8421675313026858	0.4115401144868932	0.18027192597551062	-0.34854109448513093	0.28792582652756116	0.8597482401116737	2.432820562976967	3.4757127762539204	0.7976738609179537	2.5883051319617154	0.9036601323867828	0.08273381453389853	0.735370364940658	0.7378967787682955	1.672367677606124	-0.3044915933394975	1.0237435568687097	1.7564028713873239	2.5011953229581274	2.459788194565784	1.2783908124523378	0.39820437590961333	2.3529146328800263	3.423129676714504
2.8481139382030807	2.0980593752969194	1.7898509775846918	1.3831386195252118	1.6667936879704004	0.8067335807355862	1.3551938425488863	1.8144130313318652	0.7574831220517549	1.0041871253615657	0.056362533884908285	0.9578945098564313	-0.44832972320883496	1.1299686945434249	1.880163103013134	1.6782417179990443	0.6215487307934404	0.5177289444248421	-0.6388563730701569	0.7060612288312531	0.5327869795408048	0.9242587390842575	1.9473803918711028	0.4069510090740982	0.8850351750037438	0.5231705230337285	0.8784354681687987	0.3441444222220723	0.1812521330238665	-0.36935261333177316	0.23656114657713653	0.9475183253470629	2.288763847840453	3.498531966384499	0.6937776950612599	2.6624821440498203	0.8953495160292512	-0.023981235567689507	0.7167619777866897	0.7785447476569739	1.6515596063794926	-0.2274826779560657	1.0464713285371166	1.8501512130887243	2.4644597558915713	2.5608979467219797	1.2742191641488232	0.3825513267910909	2.314941153133205	3.2750555847486624
2.8411631972662006	2.181548775472853	1.8320604287209807	1.425090607900816	1.6275923390948956	0.7628399673666324	1.3665683576463254	1.7994800197663878	0.7576411612141472	1.013192979010031	0.05865168190348051	1.0185683592967685	-0.4825374705038598	1.343062545322919	1.8800208957292655	1.6599224895802873	0.5677533402975738	0.5394138010788038	-0.7332341381455987	0.7326973763776475	0.4626285058404524	0.9398285651021231	2.035804073618968	0.40985452055925	0.8173178260964932	0.5681789690897436	0.8566936856323352	0.27063394148063163	0.23892345555478128	-0.3567446936539368	0.19289331900101808	1.0288916300013358	2.138841119075836	3.5568040217734413	0.6706667750838271	2.66404066348279	0.8932037264016021	-0.08740457999725795	0.6792314393547885	0.8567639183457855	1.6269005001427406	-0.19075721476491275	1.0218774811619344	1.9250455674017342	2.432052497510975	2.6662688479323386	1.3150620920812377	0.3704817560706378	2.3063523662122916	3.1220981888475983
2.85055896874683	2.2725230145615685	1.88765186199424	1.4929293289709733	1.5895971855694064	0.7334694629567503	1.394531829383751	1.7597879944228882	0.7399516836924842	1.050735056162163	0.08941583858841688	1.0689378062964672	-0.5363607412802534	1.51483145681298	1.9328239383700005	1.6616425094338492	0.5760382583476822	0.5609025779937966	-0.793316419452455	0.7469994283433282	0.36472740881834464	0.9324940490274436	2.1734515432185297	0.4254653414984865	0.729417769548574	0.6086949944140208	0.8723752404450604	0.18384630733205953	0.28887487262450007	-0.29410141368241516	0.1593782728213519	1.0873957879649632	2.050651142576293	3.610118065874764	0.6352926595930048	2.6264172349337764	0.8729765882635103	-0.1411600178466208	0.612604714932225	0.8847415854092764	1.6141542413905434	-0.18168391107404208	0.9806700257091556	2.0164112520854482	2.4510718869227524	2.895489032891838	1.3294475720795118	0.4239119383305449	2.2980758775492953	3.0082554469440717
2.871570385708924	2.3390617815170804	1.9781021524566682	1.5700120226454142	1.5692341220096593	0.7188026827671617	1.3822411538788655	1.7367464691086674	0.7390119752039389	1.072093410454099	0.12169971548223105	1.1038395365531932	-0.6169016178468307	1.6594096381538566	1.9549902311487077	1.6377797174562083	0.5352818436182334	0.5884270292778495	-0.8296554858686187	0.7366688736294634	0.3145353409261633	0.9317139919193835	2.2320009939293994	0.4382412930705117	0.6696647940696738	0.6107307639309727	0.8206489929014544	0.058267442835548834	0.3233217920154629	-0.22443580672396862	0.10789456533914446	1.1355418015054604	1.9461596488697146	3.610051179802384	0.6085590790647107	2.59515844286116	0.8595212589391512	-0.12461059995301298	0.572580114148608	0.9826735582267776	1.5470616730422388	-0.18254232531521916	0.9825793249758286	2.0760866025480236	2.419951504775738	3.130482369769214	1.3055510495562281	0.43992627071541346	2.305344122398343	2.9040403966729342
2.892642974497735	2.3963318045076143	2.0571518359661964	1.637727341168669	1.5723739129589362	0.6937710495188794	1.4143489430223537	1.7199980277181517	0.7681685926000095	1.063398295092838	0.1520522169053087	1.1511618621434467	-0.664191384504009	1.7977761065794435	1.9737177581161263	1.6595286978883634	0.5197236346917975	0.6427960732156619	-0.8721000497286167	0.7551656601959305	0.2499877077940113	0.9080769154917899	2.2900156583220594	0.4492826533118042	0.6288130728183442	0.6051221279131325	0.7809503587048913	-0.028328803709468164	0.380310742015317	-0.20323245125114142	0.06552163382205095	1.1196814491420055	1.8645093024117894	3.635352947163162	0.5408625091319106	2.544316657661244	0.8634246575574258	-0.1019084512212256	0.5483219017129454	1.0145634872941023	1.5034535569722425	-0.19831075816526159	1.023834660670372	2.1255808869608854	2.3880808985903403	3.3296426158283965	1.3576267689419477	0.4237755538974997	2.245013245456942	2.839559372161368
2.910364378996438	2.4884997198530385	2.136468440484978	1.6664157506592858	1.5578673421654288	0.7200957238418104	1.378447955075989	1.7174834184148078	0.7875143773867821	1.0489378513769485	0.1677040069616798	1.1728806698800904	-0.7073221802542026	1.905718456296433	1.9670097742745736	1.6831932233101337	0.5066833774375002	0.6934789275442096	-0.9309840301855662	0.7347427540408241	0.18382340785221743	0.9291333593182525	2.29618216467917	0.5044047792048952	0.5458041232563462	0.6013511443787936	0.7622204469613829	-0.08211922591848271	0.4209729432146375	-0.21152139653476804	0.024122201976957337	1.1017751800004272	1.8220486290056208	3.661182659930204	0.535052072218553	2.4703348697773215	0.8444186810030484	-0.09044976943465777	0.5281452117017327	1.048306544315266	1.4244825313670064	-0.19535750011239422	1.0278841231624496	2.134716272814749	2.4197706039793863	3.5720186027539818	1.3566444421393231	0.41080277501118123	2.2225184136357514	2.714890896674322
2.961101987197813	2.558552500017521	2.212874579383636	1.6959201777821822	1.4993254334982624	0.7217376807619995	1.3727248742833846	1.7112564097635161	0.8031287663011162	1.0821805287456954	0.18339775398047892	1.190412980543766	-0.6887017560854994	2.045947579558091	1.988386383379811	1.6868137368741807	0.48372152279546754	0.7397319648049596	-0.9354772771755695	0.6822363492164973	0.15345141516625485	0.9871783471808808	2.3180658251972623	0.5656305421837702	0.5187639689534628	0.5849318702364494	0.7486308955985618	-0.1325956516094335	0.47296745154102704	-0.20433132249545743	-0.056817469062730185	1.031602694935123	1.7847233874157074	3.6506081667006556	0.5540339019315833	2.4289788526703546	0.8074162854471935	-0.09525623422477587	0.49766245751968674	1.0527759960358696	1.3858770508002336	-0.1433752667691382	1.0653256364076147	2.140542827763173	2.402808280479305	3.7822591583237055	1.3734043012652255	0.38661215070482036	2.171698597684056	2.5963502199557813
2.9792468039187874	2.6212704577547408	2.208254792685027	1.726151362987623	1.4678400518236203	0.763743043672736	1.3188594187580673	1.667724520716774	0.8302800140700871	1.0714029111921222	0.21862712889425867	1.215335011952554	-0.6962541721059795	2.077014518409383	2.008012007960767	1.7099790939635384	0.49351157416224645	0.8364022470219232	-0.8842889046860909	0.6225898430121357	0.12405290606380812	1.0267708998197336	2.310489117975573	0.5967880512805174	0.4383637383148897	0.7002541834321246	0.7444608388759637	-0.1412468010650811	0.5043093837496031	-0.1955418891551497	-0.08214234054641631	0.9916519272909092	1.7560234773113332	3.5953511796035817	0.5542575750550638	2.380984803346123	0.7761612664924076	-0.08072420404960398	0.49362494491460496	1.072343678572075	1.3534394393988207	-0.14612903209165873	1.1292678485516021	2.1099006634526374	2.3931685066054706	3.9538326504946175	1.3788056897198173	0.36528921232508055	2.164253734719108	2.477781671507949
2.9892443440321133	2.6763953679666725	2.2823510382343803	1.7437447616704282	1.4626515702989349	0.8319540390296899	1.31179233115587	1.6512244473715014	0.8443430627431088	1.0847445009559435	0.23502205589885555	1.2311307586529114	-0.6720503927922469	2.0954092884533813	1.9942879856603697	1.7211011225981299	0.5069710671662353	0.9004765723358954	-0.8647423349106578	0.5977237262067567	0.11402461911596302	1.0740304997632273	2.3507837342256743	0.6573483865452545	0.3919144948829777	0.7713256792272636	0.682222857471929	-0.15113208420153926	0.5468931540490631	-0.18814885398756984	-0.11225835194983944	0.9618941394146431	1.7403200620941157	3.541384509262042	0.5708536987925557	2.3553474042388016	0.7597017357237934	-0.06354590291243015	0.46664381906651264	1.0345610250703192	1.3405032940689163	-0.13745726600728517	1.1520655898501189	2.0860977455659118	2.3596958090864946	4.0980887401070785	1.4141356395780655	0.34710672873805337	2.1603172561160386	2.3864420329442573
3.0198508936691346	2.7419015419409116	2.34018563460463	1.7660450163911894	1.4655703788940104	0.8946603738117102	1.2685122631002799	1.6723980575379165	0.8747341133411213	1.1033479402436885	0.237757942572159	1.2388283697292262	-0.6337310328766549	2.091052504430272	1.947999514761055	1.7388164132832142	0.5159728744780498	0.9408296065621242	-0.8432531844832413	0.5491215501969238	0.10519332044163347	1.143007068347848	2.364795476391006	0.6740970633227613	0.39720996936839603	0.8505823724595267	0.6897761901002105	-0.16073599330733995	0.5669691587784218	-0.17438015031745663	-0.10842316873941102	0.9272734091653518	1.7712689490096643	3.5133053464491164	0.5323857197767607	2.350854382617177	0.7645043315160875	-0.04683423582378721	0.4679439209069029	0.9910460028355267	1.3497879738688394	-0.1621927056754609	1.1955769088062556	2.0365374837121215	2.3531942707667675	4.21782779967807	1.4182729092614084	0.3202525435505562	2.1769088321031225	2.29973042866815
3.0864835956872496	2.793119260491045	2.3764868918630317	1.7906230967800592	1.4667738119645986	0.9433813405260201	1.2555483138628007	1.649625988121836	0.877768869145223	1.085130254429242	0.2275129630409824	1.2163641690262408	-0.5685936094807942	2.1391089559788226	1.9167074390751195	1.676233064959566	0.4704886553326496	0.9805427408321377	-0.821519457967459	0.46493988789880475	0.08273028944014965	1.266586459526755	2.3438178869598167	0.6996619934380999	0.3751118294821226	0.8953474621594927	0.6472237442895847	-0.1879731188569009	0.617061520502957	-0.18123729127569504	-0.10867112234617234	0.8927271154912748	1.7579950629309038	3.481922790915808	0.5246765934623865	2.3135702430938805	0.7779572617017754	0.0009126181995129934	0.468195035758591	1.009019397473469	1.3349504484479011	-0.22564738737264137	1.2267402596774084	1.9833241878884245	2.368232027600643	4.335974987381619	1.4632356357751115	0.3242049824843812	2.2051215292195443	2.208816386986655
3.162431735100307	2.844272422766672	2.4232032015786302	1.819361745252221	1.4907964353859005	1.0225811325713399	1.3130707890511184	1.6091035699931102	0.8495434711487573	1.0798784287210346	0.17942470067834934	1.1987926828584823	-0.5205030933779015	2.0962256451819177	1.8720355948505252	1.6379405592099185	0.4329635509949341	1.024433737957888	-0.8084526297451399	0.4391624767081982	0.08264734901799049	1.3025514032171155	2.298137938422518	0.7249448395213172	0.336001243348961	0.9088828594842078	0.6607653143850005	-0.1824676373951016	0.6335059023849821	-0.17945353826825816	-0.11875948970782532	0.8441459160779097	1.7831441992578252	3.3820540922996507	0.4779968566415282	2.3169958753559503	0.8076125349905098	0.01208233551062538	0.5054237186058858	0.9677451839561488	1.3735442737726222	-0.22479964960807797	1.2779530140295843	1.9259568030009753	2.3693210624950702	4.44290911778222	1.4558025272267385	0.3027203698429516	2.222908494044048	2.1293288694978503
3.2611070506633553	2.868733102588016	2.4342342255956417	1.8705177101497141	1.4909391531563216	1.081535595790728	1.2964457551016877	1.6002504207275918	0.8144204827052686	1.0311436717765132	0.14457152901941497	1.19293987363635	-0.5068811658269683	2.0862764663890663	1.778371113928697	1.6358082062336206	0.39600942691300617	1.0780181383409295	-0.7776808104037758	0.4509338796326288	0.09659911288836273	1.3759400231015937	2.2362565759265367	0.7681968893842557	0.3146077284050523	0.9499710842405291	0.6280547690738774	-0.13488911627283162	0.6585326493105081	-0.2213742949667321	-0.10294855156301348	0.81089087460447	1.7558584673095414	3.324842473378643	0.4515992078232163	2.2950927019068272	0.8281362066683791	0.013150364302738781	0.5347642885346856	0.9283386972498755	1.4096347827455014	-0.22631009456641502	1.3356827349540992	1.8430524139020146	2.3332582769855157	4.395758864545874	1.441721382554579	0.25645940239959764	2.240886112861212	2.077146798546637
3.3578141811270563	2.8647828734098804	2.427278880066069	1.9243465839682437	1.5295148457414944	1.118446787356578	1.3085092959964073	1.5704926485748463	0.8018201766066382	1.005894279237111	0.10772529322922356	1.193463423277949	-0.44014334668824073	2.07135404888928	1.73202392518314	1.6005823764984624	0.3928581708111107	1.1313565037653095	-0.7761709647510335	0.43882442413031575	0.08975297347069724	1.4340817173779494	2.1397567124317582	0.7796666365659802	0.318898825448195	0.9748943110470449	0.6491034067690762	-0.08191439407273168	0.6746974295741003	-0.21566065109079197	-0.10329602963130272	0.7790528224264238	1.7597070431450335	3.2775079142722645	0.3886888207081377	2.2775941466661136	0.8287297535756692	-0.028964699479664707	0.5313506798394682	0.8942480483904278	1.4965897385533844	-0.20396984373529709	1.3469810988863866	1.7763846995583794	2.3541877125982396	4.301381243173027	1.4429905735812638	0.22116022086126366	2.229193057863477	2.0034548311168487
3.434138932629897	2.864100421365097	2.411001831597971	1.977668190400299	1.5013672183751015	1.1785383057431973	1.3010214758277292	1.5535295797037247	0.7439452704994001	0.9546510624095964	0.04236529007998603	1.16605377507959	-0.45630565931381845	2.0619354209286085	1.6430741458132325	1.5403109058282698	0.3640539355194667	1.1462309510142359	-0.7623954147963424	0.40607465505515944	0.11505730636272507	1.5226854850967857	2.037745938376333	0.8075142928808614	0.293651677676175	0.9927908830687405	0.6609899214158346	-0.03954341384272231	0.6800654283435719	-0.2214376803033206	-0.1430958299446347	0.776555881634113	1.733644043520637	3.254257536257603	0.400896308953038	2.258180593414143	0.8532283182042196	-0.05944609370730043	0.5346462386662634	0.8315789779069883	1.5697991299062743	-0.20622083633442925	1.3472007987488475	1.6677752505021477	2.362087450718534	4.2131507809837965	1.413709570121506	0.20541685092615455	2.2950464674818614	1.9242106382488422
3.510658991772253	2.8167775980435223	2.394627254299569	1.9631964371727186	1.5103354189164384	1.1710337416394734	1.3368990897426225	1.5603629812805715	0.7103383510675967	0.9343498393349107	0.003596514716831367	1.2057105789328435	-0.4692632660555371	2.0332176012405694	1.5782179705842416	1.463455737723079	0.34337338732128675	1.1629358174809643	-0.6997046471684812	0.3605368118810904	0.14581490881902598	1.575789699953634	2.029067866550262	0.7931660860818461	0.29853309893813224	0.9978150478382914	0.6732875991803713	-0.04004504753804396	0.6772714710813199	-0.20371155475992325	-0.1531826659722536	0.8000194291972095	1.6979400607583455	3.1889137398179495	0.36685705778215705	2.2550864739516285	0.8917296956019293	-0.0962531951876582	0.4935467627649044	0.7585806366292045	1.6464952042394994	-0.2378925404044921	1.3381527464784433	1.57325820937106	2.2900568677429933	4.086285753817962	1.4622775430817896	0.1667631542597981	2.2807123283403947	1.9101743468959878
3.583969372536906	2.75797912840134	2.358346529426494	1.966927779005917	1.5165781704226258	1.1622164329780582	1.391050114956783	1.4975825687275222	0.6822273126921903	0.8857715410791785	-0.007337719048548047	1.2404776922187657	-0.47141897255071796	1.9323805265787275	1.5300435150846394	1.4726469224768135	0.3599088812664407	1.163260135789957	-0.6596319834332863	0.3072954081233942	0.18200663345071286	1.5863246078880475	2.0397590512047543	0.7613607356821996	0.27105639849831764	0.9948349724611134	0.691252169326678	-0.05425356367981252	0.6557771023835001	-0.17915645951899306	-0.12555274474610828	0.8480501389177084	1.7010908046821278	3.1171443347743666	0.3548078288227384	2.2455413609748085	0.9546643810563283	-0.07865452113607413	0.45369613020843647	0.7178370799849979	1.6912143341879022	-0.2889401354185581	1.3096275849883054	1.46047164138962	2.241159200983234	3.9201284817413606	1.4373490983694037	0.13580433956252833	2.298312148141427	1.8763535518302195
3.65012780864548	2.7112987937165203	2.3733403038116454	1.9341992774362968	1.515114162326042	1.1387200294501527	1.4827926803500167	1.4747627001782064	0.6405236984322241	0.8262472632999216	-0.06244894810928307	1.2625964045897178	-0.4623539797162349	1.8803233327569717	1.4558253807224224	1.4315006281742417	0.32760291583864265	1.149770300886321	-0.6601912758847366	0.2597789134042846	0.19327981663973035	1.6476536120371041	2.0971350376696156	0.7559695737183973	0.2945803136751345	0.9504395972251457	0.6829430629036564	-0.07603282279201795	0.6540467476645995	-0.17492052631827354	-0.16748092173174625	0.8520292877285991	1.6729093768421301	3.091949065625923	0.34294007051067177	2.2206766731829934	1.0227053932588137	-0.0545967200391567	0.4075671085971816	0.6577175956353725	1.7214935467378123	-0.33875899983528607	1.268830872756648	1.3826991768232697	2.173910691233	3.7003295342976843	1.4137270412235605	0.07984020679328749	2.3132983707240498	1.8765380361336248
3.7134222240477968	2.6876619749222117	2.364013467776787	1.9034559472733577	1.5005615535420758	1.118946763238776	1.5213887957512309	1.431428568329752	0.5867186956675089	0.7757979435725866	-0.11421397389647543	1.3005244211170905	-0.49705172662393426	1.8297972805425442	1.4511294311632388	1.3532576767153262	0.3446221929599199	1.160984488475974	-0.6082603313563917	0.21360591017288905	0.21346554062135442	1.7483337837955777	2.124501109519931	0.7016747106058301	0.3214786249114446	0.9144056967867741	0.6741910704763256	-0.08292235409162782	0.638902552199039	-0.13165267115330712	-0.14770741788623415	0.8385758558192181	1.6674284578642975	3.056466978297101	0.32311630139888015	2.176721350162478	1.0691100132676608	-0.037324555731300633	0.4021098909955447	0.557098564112016	1.7573003947207535	-0.36650431265741495	1.2770290208852075	1.3502395207437565	2.1213865382747996	3.538763352883758	1.3948509244132892	0.027304200617586694	2.296528422136471	1.852906791370089
3.7634541452120525	2.643277999144837	2.3537678074985395	1.853690090117644	1.4766954592883335	1.0885459308614756	1.5797334270899914	1.351453589142657	0.5526949881465287	0.7072668043155671	-0.14491330870069916	1.351369921302647	-0.4683289526010411	1.786608173644811	1.4237188446745992	1.314785711139311	0.3609538529268675	1.154487944195193	-0.5375971151463222	0.1615198027166329	0.19819605092006615	1.8071565132398117	2.1235978770015955	0.7141335055307284	0.34709575815808735	0.9064778954954715	0.6488637895311179	-0.10234997280661676	0.5948335670188786	-0.09333911633706568	-0.15608056862325045	0.8349987268990153	1.6321699870733468	3.021045932626568	0.3255420997267404	2.10176589690801	1.1042233270337003	-0.1006728096243243	0.36474193001401434	0.4589284329533177	1.7691753207634104	-0.36565908450289186	1.2385397542198837	1.3350765354752423	2.057683442125309	3.393051444120553	1.3868818475405922	0.024371935307106192	2.2794526084011566	1.82613533177305
3.804608781402846	2.609951590957934	2.3379424715076387	1.8087432731334339	1.4480331271886129	1.1229326136625353	1.608279217089721	1.2670699834287136	0.5452407079287124	0.6574475140923542	-0.19635471295598536	1.3600320521388878	-0.44232169145258265	1.7520494323206317	1.4268523184617086	1.3256589249739037	0.39797307057267983	1.1033140482125998	-0.5120788633729086	0.14968931307411756	0.18603935475785635	1.8373335748730237	2.1574517811709186	0.6848433626643796	0.40474509538071735	0.8689141779641567	0.6324589776854005	-0.10960963401176294	0.5396734431179266	-0.046026764492996315	-0.09423513227833871	0.8194881043589991	1.5936747055747928	2.9838637701764634	0.29906067899331373	2.050689187822978	1.1111424429618533	-0.07689592758823252	0.30895508298308905	0.3688245179938412	1.801463905982666	-0.36957207698535516	1.1781897542292277	1.321583526376648	2.0035414673294993	3.24019979724462	1.3718499367662944	-0.026354493308284134	2.2918661717392546	1.777695593489716
3.8250571227551666	2.577433673256517	2.32335934482903	1.737164918359338	1.4036580289453697	1.0985577631823287	1.6275993784940024	1.194075552169798	0.5437278176507709	0.5700160344842551	-0.1950857045704028	1.3203400694591192	-0.43803121456128713	1.7181093067834645	1.4580109027940764	1.3189093725161514	0.4479263281887868	1.0731379485595585	-0.4481348903079219	0.13183856423631363	0.15343350003506925	1.8772711950315544	2.189649664437673	0.6628989284923901	0.46103338181891074	0.8125023026599276	0.6110225893079916	-0.11934238377194098	0.5239355917860313	-0.057721679221584554	-0.029605179379632564	0.8079009847051752	1.5651569667899399	2.9941694203578035	0.28664091229348765	1.9755757543948953	1.1043912667406948	-0.08165210853691385	0.2243319667770634	0.31950413273997313	1.8024430915864094	-0.3900113620143598	1.1106272704386064	1.3169806662288435	1.9495047659068176	3.0896351579789365	1.359686104648655	-0.01895044436860634	2.274888609141262	1.7554221001102353
3.830013514739104	2.526059175182582	2.2807597783715257	1.6475639386523444	1.3885575680749465	1.1262001079337116	1.646409884385988	1.081386283853663	0.5409448254125586	0.5140357475719182	-0.18077474844899066	1.2577961982723531	-0.37373681017999477	1.637604971447725	1.4955563934256042	1.2702194572928416	0.4507838311461402	0.9995760817075071	-0.39192380324163134	0.07083047185605933	0.1134155362519769	1.8637905048234458	2.1871545626664064	0.5903532285016027	0.5207805275018706	0.7841585670711606	0.6036061198492162	-0.13863679980041915	0.4829175630975023	-0.041140331272335365	-0.0045749243133871185	0.7865370799072259	1.5876794501091374	2.973502922750927	0.2588037370144358	1.9460809378359598	1.1296565960886065	-0.09345674315256548	0.18943994645692117	0.2931190156155541	1.751283377129487	-0.44118877617832275	1.0540298993215076	1.334386884488932	1.9188169726206445	2.9876132467180745	1.3582264222511804	0.009267585149346409	2.228385410121561	1.7093899483476
3.836642919333234	2.5106947818500345	2.190083631670498	1.5717181969895364	1.3292924025776753	1.159917693289794	1.627253849333124	1.0046082231658988	0.5012271007513702	0.4154367021879798	-0.15826922895123585	1.2295008802769374	-0.3526266983232835	1.5730998232742293	1.5339121444619632	1.2552903924271004	0.4701030779911317	0.9625118394667173	-0.34413961274618105	0.055418579322902485	0.05465343201526831	1.8659977275661377	2.2610991603199055	0.512269562601344	0.6096930864832579	0.7416169640773222	0.6055190149548123	-0.18714732648311416	0.47210166565571665	-0.05709806995049875	0.04312738040966118	0.7830325751840967	1.548678852222375	2.957719108427824	0.25601921763948443	1.9067504230067687	1.1509873380155153	-0.1092961532050887	0.15338813795578574	0.2273646620435311	1.6945314222216699	-0.476001150874794	1.025705393059014	1.3145207658109752	1.83820660973518	2.854523394647754	1.366825022381784	0.030540847079963296	2.173158913695327	1.676932213566704
3.854084260046972	2.479981365726489	2.1546242022105107	1.4915601947845964	1.2943905416311001	1.1979289959921708	1.6085459859271638	0.9125138206088682	0.5027754806566449	0.32048256679386583	-0.12172075749517582	1.1865945104435436	-0.31683559477905254	1.4773143273098166	1.5850915672955959	1.2537578503159315	0.4828809742536492	0.9254830885389481	-0.3021105842702325	0.034243935344210184	-0.032145299592031086	1.833869429310046	2.303362607728767	0.46287078643989954	0.6892404225661871	0.6987040866428436	0.5730825126150133	-0.20702647521485867	0.44013426952236473	-0.057697349496429594	0.08756430519094124	0.7823569399739088	1.5240336272296837	2.9242910079624918	0.2074230663776358	1.8527977380668301	1.133322000150684	-0.09150707100726496	0.0937413708849926	0.20269554789274835	1.6362499598450309	-0.49535241361178806	0.9718412553938643	1.3586105019258805	1.7862917112984729	2.7332558075915903	1.336467010017944	0.0651897187388745	2.090481751295115	1.6453491201954775
3.8536567942699187	2.4718011635140225	2.102779929259456	1.486614337766475	1.242471658271309	1.2433299258138588	1.5718599354020397	0.7898073535472475	0.4586099670292251	0.21281888679864824	-0.06698112401253406	1.1214260367215518	-0.3013641734226954	1.3587686868931328	1.6227201039226817	1.2422873017373361	0.4721375045048412	0.8994673123979895	-0.2974495495447944	-0.005042260854007103	-0.09757950264436367	1.762195960674036	2.285426828375041	0.4200842002818283	0.7844327275648613	0.6389761169928913	0.5593170375864976	-0.23697992541442572	0.41747885178684896	-0.11256216023343794	0.1741477690657502	0.7354601766361857	1.4659550271786046	2.9198927616689683	0.17440431328201572	1.8250034593870943	1.1097005606203765	-0.11331282645904295	0.052261857249326346	0.1408598867735677	1.5785470131740214	-0.5274127244162742	0.9469031120657441	1.3681990158646133	1.7777052761753047	2.5822565707814733	1.314289982087207	0.11137707471671021	2.021447461105925	1.633155902243071
3.839554108676959	2.493175438592294	2.028844862934921	1.4123660006139576	1.1974336129654617	1.3137862972591712	1.4910198312967509	0.7609774469220125	0.42384524057715056	0.09786331668792703	-0.04732255246020573	1.108631023763126	-0.28528103246466746	1.2963690529289993	1.6248829900607276	1.188833801109816	0.42438789000671334	0.8774425236780434	-0.2944108898693646	-0.010662512719179826	-0.1945614223117505	1.700200665017046	2.227483695910295	0.3544823770249004	0.8562741751087195	0.5876575654226455	0.5514077001069079	-0.2601141694555963	0.39902551100085387	-0.15001393057444243	0.23257467368950008	0.6916070791999646	1.4127280553864883	2.873183035366906	0.11423489258652446	1.7755683525724515	1.1009614580961435	-0.16493220672417902	0.01297584478722088	0.08270968398374119	1.5311753266955637	-0.5448651481393253	0.895915251567342	1.4102440737394186	1.8375604490311541	2.4708222351362346	1.3254957215115233	0.14327612911464566	1.953304449091015	1.6201150297934828
3.8901351022617403	2.5044451196561432	1.9819796934257006	1.3391526840326877	1.193686120542131	1.431719853051751	1.4146207931709855	0.7052750550394264	0.34034825583534056	0.010538966610294836	-0.01587271926654509	1.0694485645538694	-0.2611200209159137	1.2470721821792263	1.6176358724111484	1.179856565012417	0.43283022895218465	0.9120548338967677	-0.2761531323939958	-0.021476774428854133	-0.22215609571854977	1.6282743172945975	2.0929870941925777	0.3091294775230935	0.9103421355640313	0.4857249477333845	0.5654857692379129	-0.29267908105268703	0.36103056557437874	-0.21308810278358314	0.27042441199076417	0.6193063674234645	1.3925496646724767	2.8639865251042638	0.0747732562702866	1.7091123145134908	1.068034719315166	-0.261933089111439	-0.033824197128750864	0.030686540459321742	1.4806932662262846	-0.537189569633782	0.8099370375476929	1.4446550437558305	1.9291059322954347	2.417274199290773	1.3254658515628492	0.13984890572927078	1.8750959589543676	1.5959126357836733
3.926362826867013	2.478087715007632	1.9092621975510653	1.280790595704649	1.1491093759006792	1.5753336150760875	1.3825226585187576	0.6508018506713149	0.2887065474257028	-0.042965546774644904	0.033806113111029254	1.0138873376340494	-0.24699005193548906	1.1641256921880727	1.573926093592656	1.1518817022630161	0.40519438378456485	0.8599711257246865	-0.26056584084586576	-0.10440697263320128	-0.27767957394713233	1.4839764213304387	1.960389438075477	0.2736685585650918	0.9469794192936352	0.412017403409705	0.5590793797977729	-0.35331094200913904	0.299163754644599	-0.2810512692370849	0.33293652992065353	0.5649101608121911	1.3260500152636638	2.823258102059308	0.047282183497963676	1.685443937725502	1.0594232509682473	-0.2967194506172658	-0.07581526019424818	0.019349936931235906	1.4570832993950376	-0.5690722298224276	0.7408434606394985	1.4608033336374582	2.000429852628369	2.3489812437153614	1.347105220417451	0.16706166455861568	1.8067119977217387	1.5762099776250276
3.9612233979956764	2.453826852226428	1.853675897374138	1.2034186620684975	1.0918772480620604	1.7318326340316077	1.325937177113762	0.64115673537474	0.24295877233098112	-0.1395108539591961	0.07889298904508694	0.9518566690787346	-0.24204272717685615	1.1329323817474235	1.5649125015286267	1.0987523376819361	0.35287699604485195	0.8536747819383319	-0.2604106173683368	-0.1377684673193798	-0.32629727464497277	1.3707588291316377	1.8250993429002627	0.19387585423931958	1.0172837562156658	0.28268980712525316	0.5596485378502066	-0.39027577113644185	0.26296410691480243	-0.3582475663870157	0.356503821954991	0.5051184614518347	1.2869490976792668	2.7636081935793277	-0.0015043431337004366	1.6644788227166007	1.0618737312071573	-0.2571648400408127	-0.10496063363008652	0.024247158340820734	1.443648761164398	-0.5781788815518037	0.732179047313706	1.4576451304745157	2.0745816335704976	2.2739374294522783	1.3239886980633195	0.1658685265715082	1.7236073259085363	1.574899563939928
3.981163202475295	2.4056435859889307	1.7448783806930013	1.129804409149072	1.0913993737211007	1.8324353345315916	1.3085077716030513	0.6317204835456454	0.17419932093030083	-0.182391757002682	0.1184146967351634	0.8831934460596551	-0.26948680967376853	1.0335173670095925	1.5298877955602856	1.0409313131198288	0.3235243441447538	0.8672606761080284	-0.2755444489908352	-0.14240431600155432	-0.345879903271181	1.2921902143364434	1.7086834067531194	0.10881123484076585	1.0474885257320097	0.22385300013127854	0.5546905806254183	-0.44940486151525494	0.23412606645049752	-0.4411619892043624	0.33276367906024873	0.4777348260177363	1.301679134287899	2.6828656647672666	-0.034038396570738566	1.6474055042644526	1.0497791933371836	-0.2758074066406202	-0.16419376017507775	-0.0760749370614848	1.4218489439389477	-0.5642790873236903	0.7587507307604808	1.4836228141971346	2.096866917626783	2.2255737181799535	1.2863187476976146	0.17295193661230404	1.5997641066267307	1.5816648732149252
4.005805130502501	2.365547069071281	1.6394522816825827	1.0809399271185545	1.080247591292312	1.9596705762770423	1.2420284691812034	0.5845915691372552	0.08656840043342316	-0.2192607676158233	0.1598294386045997	0.8600773786773814	-0.30977201591362313	0.9400146065213155	1.5225622345379919	0.9571580040813675	0.2790083793987844	0.8708921234891592	-0.2838557787855567	-0.20919254011428942	-0.3749702689575865	1.2730780261401553	1.5777099795706249	0.07586402030399078	1.0623329305438565	0.15618994929903018	0.5582689300272297	-0.5421072734881066	0.15941418971090382	-0.5280581636201488	0.3019584448348699	0.440341055031409	1.304914690276518	2.5865263428830296	-0.0880072606635411	1.626397415374128	1.0464453502394853	-0.2821357956982186	-0.18501454683680657	-0.17610984050060466	1.408850722991025	-0.5785842473770065	0.7466769098951762	1.5435838594275049	2.1281657804926057	2.168097228992417	1.2596668633051222	0.16888704826182882	1.535940050856608	1.5568316048246453
3.993415993067557	2.349285036112262	1.5214793553083756	1.0405555900699954	1.0369184761922883	2.060950584006604	1.1860258141696305	0.5586021962973758	-0.0032015053326994282	-0.20469033431335185	0.1577856141379197	0.8181039986986596	-0.40437631669248447	0.9072647085638741	1.4739026941923037	0.89342052390986	0.2450167413735763	0.8565364898054563	-0.3181512015625996	-0.24266672246949977	-0.3863192833897206	1.2881101682339986	1.4273047338563283	0.054315405644213624	1.0507729501376242	0.07561788376278741	0.5311330590843177	-0.5799552488243294	0.08793866395776864	-0.6003308927057608	0.30770737906475587	0.41209731978703196	1.2507229147525656	2.5484036193918005	-0.14081753595894358	1.6127047089273194	1.0547516481474084	-0.2869617035736923	-0.2329650572073172	-0.27431791710164943	1.4205387069969915	-0.5715743110329102	0.7176140210514563	1.532384500044213	2.1389314954434	2.107570845503834	1.244260169212554	0.14929962437279842	1.4884268535383622	1.5609008773011974
3.967790156743168	2.328331913872438	1.3858742430344786	0.9716925790848429	1.027796048382915	2.1646771075472477	1.1644891848245396	0.5262445261917883	-0.05924332918177812	-0.17855900942269676	0.14780430213290544	0.7406783751078787	-0.41942907537655855	0.8709921583855655	1.4030593578488113	0.8350065272933529	0.20948022240594755	0.8134081350314437	-0.37393870236113363	-0.3019079441609108	-0.38384449917424296	1.2644256756257448	1.2575816858261863	0.014898796750875931	1.0327204132103391	-0.002847121323994689	0.4949691519936515	-0.5919328380686519	0.02469426486747221	-0.6919675219912763	0.3053407451927913	0.3656173496419345	1.2242111651723513	2.479388362019868	-0.17483209868128954	1.5911072639488968	1.0555414445980147	-0.35514122895194233	-0.2718971789454455	-0.32634256685736796	1.3970029962380628	-0.5681593272683351	0.6772005298570645	1.5016207754109099	2.181450442818748	2.0770008466210763	1.2405455874821478	0.15034328140845526	1.4525821484335215	1.5580402645774116
3.9479793290066256	2.312596783077725	1.2436823415476317	0.9001688531062138	1.0179499033635324	2.3043214387170274	1.1795364716496664	0.46652180544704847	-0.1377832581543419	-0.1522978254546648	0.10773177108065797	0.6964116632369096	-0.4475009858165208	0.8666658999449594	1.319573793969377	0.7575425517496084	0.16621237525142704	0.7540597330489911	-0.3493088656047657	-0.33183598480169435	-0.3906760252794327	1.2365477351131315	1.127189711029159	-0.050311215292697595	0.9935809076170028	-0.0767297470260544	0.4694885108766119	-0.6350443719729515	-0.014785245735402398	-0.7369928796707492	0.29164192095284597	0.2963855264775608	1.238542021898239	2.4144330892414296	-0.18213996385263564	1.611193665401446	1.0494135646036704	-0.42323158431804486	-0.2787867867268666	-0.3703855231625408	1.4024010606916324	-0.5900034409551542	0.6532444687945629	1.4689719010102427	2.202107619707865	2.015653189445864	1.2195695569216873	0.15533711935752245	1.4109803945441604	1.546813266573775
3.927203018221911	2.2801557180840537	1.105743723681304	0.8299728019602597	1.011719582114769	2.4478243686492513	1.196915572179602	0.4240899244141181	-0.16977799862477974	-0.09129892453357542	0.060908126258702434	0.6818084182760482	-0.46182448026792766	0.8827445076492909	1.2396816093689336	0.6767043305743722	0.12161358682570474	0.6532877861913505	-0.36673292967567783	-0.34233424129418405	-0.4036475123507601	1.188952565732993	0.964879395197953	-0.1164877283983687	0.9565488503040545	-0.13745282577551948	0.4073536414732074	-0.6777318888042246	-0.06381531805133449	-0.7884886637296769	0.2526792703291398	0.2340738685847072	1.2415308261233668	2.335855591160596	-0.20817011350882186	1.5960111977319449	1.0442765288805913	-0.4826054033839213	-0.2828041065912975	-0.4364250260163793	1.3826778880023984	-0.5782424299823232	0.6182268778634643	1.4683046574566998	2.2295584987781085	2.0149679684759336	1.2105725029474486	0.2010177755543085	1.368937680193246	1.5028825547180351
3.9005527380525145	2.2424105866125954	1.0198767749335287	0.8174701241549824	1.0093062706549287	2.552326716834684	1.2482251281766588	0.35560445099994925	-0.22094697323134121	-0.045973681341324624	0.029633655821443082	0.6625152511069627	-0.47095304055561266	0.857845676053751	1.1402769543703974	0.61231875517578	0.0766587339823558	0.5719715103290081	-0.3831635024988608	-0.33297199748443534	-0.4073470501334572	1.1324494923435318	0.8633503829998878	-0.15148819402507488	0.9514989617106002	-0.20775879423345253	0.36471533782850074	-0.7356169781263805	-0.10381463784861597	-0.8491164180488612	0.21848915697932725	0.20037976909519112	1.2149615444975352	2.3486281035920227	-0.2080305921227415	1.581144281134613	0.9906135547354638	-0.5133496144894663	-0.2485093254081084	-0.4988868031552217	1.3877616632108296	-0.6039869030298759	0.5897387310240669	1.4331511300154964	2.1792390364617367	1.9731915221388128	1.163093937737867	0.2693996657919438	1.3222163402555611	1.4712870739115682
3.846680994994383	2.1800519921367947	0.9075317753774932	0.8577891017518231	0.9726070865608492	2.649707076878797	1.238512709969267	0.31425492041866987	-0.23430924798628383	-0.009781496198068455	0.027286451075790325	0.6556070972491703	-0.4628976243759544	0.867122697728156	1.0723052876947086	0.5152895906448067	0.031535739608460865	0.5020967018008914	-0.3598327124235118	-0.3412289113622334	-0.47607108898028316	1.0785151292978714	0.7516494171097878	-0.20324084369078926	0.9415929908107701	-0.24613921153573154	0.32451000933351287	-0.7787397063826182	-0.1409827567709137	-0.8900691077885249	0.1773034381119983	0.15456209677811725	1.1561380056427217	2.261764525088133	-0.21468653019723827	1.6134536822892769	0.9778261456172064	-0.4962242789986046	-0.25198030219727874	-0.5315019304543506	1.4266561278495633	-0.64431195519876	0.5960448197580417	1.4328560988173815	2.0964681493496067	1.9871807158472652	1.1038403569689537	0.34906940008247606	1.2770506433254771	1.3928467371089996
3.812303165389806	2.1277992213187398	0.8115664862161923	0.8885114583593593	0.966748752274991	2.6879934073653056	1.21337902043321	0.3282066438959622	-0.24865431242122393	0.015007617977275853	0.007360742687744504	0.6369979516179926	-0.444646921041148	0.8605850904524079	0.9629264278810918	0.4759288154951051	0.001939820025933505	0.45163747355376727	-0.36248528343196623	-0.3152601657916117	-0.5232570800098976	1.0682404747379657	0.6273154585792023	-0.2519787515780467	0.89959413097249	-0.3046899188136841	0.3285142608577676	-0.7864744801277163	-0.13261598374607722	-0.9195247218804683	0.07326858532060983	0.11226968817415335	1.1371176800769007	2.2102643988008004	-0.23633104073663755	1.6191528375161965	0.949499035496928	-0.5775721367722662	-0.26858960802677656	-0.5780689133068287	1.4092041628982206	-0.6546211567631011	0.574838768142423	1.360507353352578	1.9849373027221926	2.038615252607822	1.0501415158439582	0.4109901907055966	1.1928255576498832	1.3314661106748051
3.764883944535298	2.0784041415855063	0.7013506950185826	0.904121636663892	1.0021496650381376	2.7277082403723787	1.222226599476168	0.30478975480015735	-0.29603778910701894	0.06101818509186624	0.030996552396852423	0.58119215121475	-0.4284816429624442	0.8303990183403072	0.9005820410480456	0.4550262263235382	-0.0011168295881868588	0.3852102959040122	-0.32263871534753796	-0.34732577835695494	-0.5444637610928635	1.1194769790747883	0.5390966647105746	-0.31540807685402206	0.8368423635466964	-0.34132168549977215	0.3123260897574774	-0.8090171821038801	-0.13720559558483464	-0.9187122371114667	0.08069946947458025	0.07287439560718793	1.1198599744895827	2.2352795301193575	-0.225892764695992	1.6282678024037167	0.9170617210049039	-0.66392960605545	-0.30083741484677057	-0.6426372140082584	1.4204829842122495	-0.6794801202881906	0.5089666598696575	1.2669319845835743	1.8838764980717357	2.083592518122003	1.041468522633638	0.4551376510408264	1.1506073948394648	1.2765654400966722
3.7303255474904153	2.051673847599013	0.6628329667641155	0.8982217267535179	0.9861491614542478	2.8132172518835246	1.2141828838633713	0.30707530315913417	-0.29432987416464906	0.05375985296810855	0.015215221574183545	0.5549990453006541	-0.38665511280598647	0.8397368210418208	0.8271862113849886	0.4021869806010486	0.004680397964986702	0.30916761322996356	-0.24461571060703968	-0.40000966234905233	-0.562081096668287	1.1088420708779765	0.41419453261828226	-0.33916827040861525	0.7933878908795966	-0.5033905707252468	0.262199523718977	-0.7896653249996264	-0.1373189735606945	-0.9190419689129137	0.026792278875734755	0.06928024001281925	1.051801761727583	2.246457881200426	-0.20803145714689464	1.645757353593084	0.8651721901656326	-0.7712654939859749	-0.2874661444213408	-0.6561292519051356	1.378135120522661	-0.7084974651147985	0.4376552486705524	1.2065274589129995	1.8377722058161807	2.0810884871498954	1.0671211727053882	0.48260059853211645	1.0637568984158547	1.2176516829089719
3.699621712538616	1.998626112372035	0.6620404166904877	0.8705780929761968	0.9831032880055064	2.8564828167305065	1.2346986777905147	0.3395847120817965	-0.2812791153166464	0.08014890977264216	0.02459897753316399	0.5525954948185715	-0.33764933925038376	0.8779494313695668	0.7597640560811243	0.4190582087585081	-0.0044766499926777005	0.21476847795587015	-0.18594056519412067	-0.4493810972638207	-0.5735853281761767	1.0766621526054068	0.3512118055179195	-0.38385529126266266	0.7671818105312904	-0.5544450182501132	0.1992594991879451	-0.7522818372114013	-0.1294979063946457	-0.9010655033027867	0.037432355263103685	0.04880359380737788	1.005389116703034	2.2690647242856796	-0.18830272801134385	1.6579766698196479	0.8571178018182006	-0.8513736874554201	-0.28079632685546946	-0.6449841251343656	1.3619836146256474	-0.7436879827478963	0.4039207526970642	1.1306241476967311	1.8039068507158251	2.084766867887189	1.021852983697696	0.4849801004450877	1.0108352099193036	1.1942562418234097
3.66149987233502	1.9300335336547234	0.7100210080326057	0.8403020341173368	0.9601031683522905	2.915663049026421	1.2188846211069095	0.34052405877366243	-0.21732325415972534	0.02624191839579131	-0.014736357763470473	0.5280494434180938	-0.2903020250098491	0.8282263370439216	0.7392508643614869	0.40181143556361254	0.024056236690847558	0.15478304239049062	-0.16384156032591385	-0.5223942069864908	-0.5978398722963025	1.0198935704321417	0.3310568332577353	-0.45906200065770253	0.7629370764322384	-0.6472315968896262	0.16024011931079918	-0.7767767827394377	-0.08928139319486045	-0.8907650659791513	0.049608580198526445	0.01491857614575598	0.973728913983275	2.2583836029679287	-0.1631913304807204	1.6689689794127969	0.8307143210846044	-0.8851322472422828	-0.2916072095425829	-0.6917640775061606	1.3107005496020023	-0.7600812234265228	0.3986507619473382	1.076723690601475	1.784126346916721	2.0819769609638	0.9941004198757571	0.4536749054162084	0.9835904034711443	1.179680654629186
3.648959647858187	1.8412723451382569	0.7873382715301558	0.8357736971788514	0.9381039146116447	2.9643881206330316	1.2264781325483274	0.30905362493233474	-0.18449291808008436	0.01097123440192407	-0.03390429305360687	0.5346290935635309	-0.3035376133275686	0.7875659369842036	0.6916228925947623	0.4065363934782579	0.0005267431221631522	0.0457953874800964	-0.12560870649235395	-0.5596557066550519	-0.6573559444658784	0.9805967759067494	0.304724889405845	-0.5016551863958829	0.7309902537196253	-0.702882463588987	0.1041654546867629	-0.8025185485743733	-0.0897951171306758	-0.8501184185717033	0.10887809218639877	-0.011448030118569118	0.9628210694187624	2.2717734803412197	-0.15350425851516075	1.7133515855971837	0.803325754012555	-0.7916002794629279	-0.3039760398353247	-0.6946632251653422	1.327284802455909	-0.7789280843203901	0.3797277321986676	1.077574986318061	1.775221671596625	2.106650974909153	0.9767561242069276	0.46590569879426863	0.9422635188350055	1.1471180690571456
3.632594341686686	1.7784268119061786	0.8553723303116678	0.8010385628900443	0.9618793140241838	2.9752127216293784	1.1963784775868844	0.30179378010799585	-0.13977449176549697	-0.006540356945519433	-0.0751749826853724	0.5630206241374808	-0.2927816360881358	0.7393445230267024	0.6654603202875766	0.3966566701857145	-0.0010334038671488605	-0.03764853510537594	-0.19118619166314282	-0.6336895758045193	-0.6901975869602329	0.9799005300406822	0.25721355319984773	-0.5063549168067067	0.7269791704972268	-0.7638641344663647	0.08051760987821246	-0.7842096763112394	-0.07590658961083252	-0.7858354431758998	0.18980823832839597	0.018946680678356656	0.9243392429021332	2.2589908635672087	-0.13439953519164421	1.7068739892039015	0.7851220494298745	-0.8041672171147581	-0.34462309479358033	-0.7408790939155754	1.2808144137220436	-0.8044261434369897	0.37577564211845843	1.0693365202036138	1.743619452010765	2.1210428185605466	1.0320324367722826	0.4456548685074105	0.9266187797010442	1.130237091682958
3.6382693183820507	1.7454665300189762	0.9018437913322401	0.7722604060925902	0.9883221546038945	3.0131378215934452	1.1375363858826826	0.29961618281109853	-0.09909919039243338	-0.06159955325259893	-0.08169891088720502	0.57012846067529	-0.26027677059600085	0.6856012310964201	0.6863402233063265	0.39143146505730997	0.027537325411486447	-0.04037681632184138	-0.18266866165905812	-0.7179318735591638	-0.7223081688764112	1.0459931767961173	0.21787542101441795	-0.5101597944975166	0.7051468142211352	-0.8219716523805118	0.07069099491827793	-0.7614010464897829	-0.041781740537735076	-0.7545647035361871	0.202394211499261	0.039634681367284444	0.9217783209792925	2.253597053802166	-0.11301056064520243	1.7201287713352484	0.7448779377013013	-0.7706077813399841	-0.3974435764465838	-0.7678237678571824	1.249804876776897	-0.8216627406965493	0.3663314136830299	1.0304359720606149	1.7296798658640415	2.1216680000725003	1.0238999205577834	0.3928212552410571	0.981883289960171	1.112727894378709
3.592257786551978	1.7115249927592753	0.9274060977549086	0.7756332464555399	1.0098720775576642	3.0484850491928155	1.0502887483675791	0.3043099639710224	-0.09225406775062459	-0.11733736188366928	-0.09610684505226517	0.541221293175733	-0.2895318553167657	0.6590348976852692	0.720589955644971	0.35869478556164597	0.07349199681882376	-0.018266625082589878	-0.18925086900480437	-0.8181188142267285	-0.7469912385110268	1.0964140357106622	0.18616049180382124	-0.5279571424637077	0.7156826785059246	-0.893567919117876	0.04784299086228041	-0.6900863163003433	-0.05399220080873934	-0.7338914799693746	0.21461112704263097	0.03278313907818881	0.9444761417361296	2.161444345483406	-0.11668728256798425	1.7550841357604359	0.7423127786339013	-0.7923210145235187	-0.47015701421652134	-0.7757035717121719	1.164623272193148	-0.8181795478578591	0.35732652527147307	1.0005120904560383	1.7056297402593992	2.1176883204038957	1.04220343608781	0.3048411026164011	1.0874839632509616	1.0937675975176988
3.550837826775427	1.6503250297054506	0.9335329615365303	0.7215429348301351	1.065087741414196	3.056748197393667	1.0230823919973724	0.3005975646230744	-0.06132928905851294	-0.17950713709175836	-0.12999874692471772	0.5190292999827856	-0.3139199612658845	0.6148562324441524	0.730444563624615	0.3952046020111396	0.07805245955908065	-0.03868059453952934	-0.2539106876144123	-0.8723611619025533	-0.7215257642273749	1.1449400958870108	0.1699812186799694	-0.4878010024310976	0.7271494280810207	-0.9450242686247738	-0.011445721169030493	-0.5954033580744934	-0.04471058007312375	-0.66669534011419	0.22962071196219208	0.050828402027036354	0.9789635848198455	2.12045382644162	-0.07452787841333178	1.7580329625762317	0.7167571535067576	-0.7783528338236565	-0.5134136443582692	-0.8126769097572593	1.0884259427646126	-0.805940009546777	0.3496726716119497	0.9020855124927157	1.6720898855885995	2.0667307943828566	1.104964199698222	0.23801589165263448	1.118934854101627	1.1313926624275492
3.4842010712025293	1.6161895162113993	0.9375244572441284	0.6824652990588492	1.142850971477736	3.0599746427418384	0.9747001793765204	0.23177168640123721	-0.049323398690690023	-0.23020879548429862	-0.20210671978187983	0.5077985856165782	-0.3710685725592906	0.5902715225994651	0.7408557678551002	0.4061413932034039	0.07933910779282419	-0.003236756306899613	-0.3251877837071258	-0.9139424424608139	-0.6978770801434037	1.160046374156901	0.1628186018409788	-0.4745560798927042	0.7525192769912123	-0.9627031199065594	-0.07878102390373412	-0.5097556836287819	-0.060658258441859444	-0.6553256753955724	0.21391535011101012	0.05976391027925981	0.9526261660110255	2.104155502370869	-0.048691016097813795	1.7557258790563648	0.6918037121861205	-0.7420968432454439	-0.5733975266454212	-0.8149674588667898	1.0684929086700912	-0.8153309277829559	0.33228915879894766	0.8924081157373364	1.7175762110435062	1.9391601658806223	1.1152039562540934	0.1923388482885124	1.2121002084453407	1.141139361919929
3.435757406503016	1.6138301380836022	0.9319304088617463	0.6610649561919775	1.2051311649701413	3.0743376609011923	0.9124114342925591	0.1535604952305278	-0.02577350666652285	-0.2875146775478508	-0.29082623465896423	0.5284144867425157	-0.37158054617962677	0.6561821982575988	0.7272721688762285	0.46325177100236364	0.0516619797941751	0.06660333664453656	-0.4270254854269857	-0.8930155966326268	-0.6920467634199944	1.1051800977470865	0.12313200697814206	-0.418748033857565	0.740726563786427	-1.0155767601913388	-0.1263938047199252	-0.4674977397219896	-0.045166928713649246	-0.621728245723905	0.19598682201082712	0.06330907250608239	0.9255963389144947	1.9966948449119228	-0.07165173746270566	1.7640746810293577	0.6729738324102192	-0.731468850519408	-0.612429369456612	-0.8204850100505683	1.0091262125141942	-0.8195958781860968	0.3099373186696518	0.9174167402355986	1.726127736548115	1.869965516794137	1.13986582576416	0.18291432268179486	1.2807233644110931	1.1433107023542535
3.368892177842382	1.5842384640823153	0.8484113383761305	0.6553572225799398	1.2508887840668568	3.0568344001319767	0.8656445704988126	0.11521331255917426	-0.020218949924893394	-0.28449020906450706	-0.28799115825717087	0.5947854916975231	-0.3919366026155407	0.7284940615528603	0.7342882379172854	0.5703866933115203	0.018501545769970283	0.150016449843414	-0.5327747577890324	-0.8510028073000753	-0.7040158562463673	1.079135739549319	0.06482667316411941	-0.34806318661153196	0.701027948629703	-0.9734802705324961	-0.16804104922906732	-0.4327639339160011	-0.07162728020640859	-0.5959028827274991	0.22791697421747337	-0.0035789746417991485	0.9663012152380229	1.9396877155461834	-0.10315905107826322	1.735928016521947	0.6806270847718031	-0.6678517456875037	-0.6466989873783742	-0.7959217955465162	1.020318764922535	-0.8396872206704892	0.24619504534071388	0.889958547635689	1.6819778989164251	1.7885685363998853	1.094422925735921	0.18208201635694993	1.3651865921290542	1.1151129180709347
3.296239946972399	1.5816503722962665	0.7380810791303216	0.6459464370466419	1.2962992767155144	3.0765953516664526	0.8535515579991948	0.08876764544447771	-0.0399760890359837	-0.28892819899562144	-0.36330900136396577	0.6115060181797157	-0.419955040004741	0.6890303723824267	0.691027151113093	0.6079258686862306	-0.025759239476700023	0.2327608893196677	-0.6251126607010342	-0.773431348392554	-0.7039696465825929	1.0436729848764112	-0.03794239609855938	-0.36367701377491163	0.6910319142681847	-1.008249913901502	-0.17910711907864316	-0.39061017370300144	-0.09596662168023455	-0.5984971997361618	0.23030665160397962	-0.03030966992729594	0.9769422267531718	1.834904293269443	-0.10835257219557629	1.7401451867523368	0.635499766191579	-0.628169078928193	-0.6806356321844236	-0.7799717329992255	0.9909335306699084	-0.8719483428139873	0.21896062054253246	0.8237976147298289	1.6356303767673943	1.7095241112810122	1.1432416935482803	0.16602658800053455	1.4033606679479076	1.08701998457876
3.2373897016315163	1.5893245762809347	0.6189203542649387	0.6210552165980447	1.3409588897397917	3.0976534491678778	0.8868686992057571	0.08114724519747878	-0.06299696497136723	-0.28180170183943654	-0.32561300156470163	0.6833469778615299	-0.42284374720352763	0.7148518815805	0.6035992037560634	0.6714516994567339	-0.08838056382360718	0.29406551679890935	-0.6654804015223923	-0.7173732743698032	-0.7112869665890017	1.0313282152537726	-0.1593193042091229	-0.28793068714613435	0.6832232009818242	-1.0039448983636106	-0.19085784894130525	-0.36302548602467755	-0.12918920534415163	-0.5996253306762566	0.2450807050984622	-0.010447726456268203	0.987981903542819	1.6964167453436232	-0.1233052893101525	1.7276774405636375	0.582591988119139	-0.6338410962422392	-0.7281988199011148	-0.6276941238578368	0.9917364349281554	-0.9024039919442052	0.1802745195167382	0.7255367272832539	1.604088296108482	1.6417610452337932	1.154513935877192	0.21707546193113886	1.379451721543116	1.0213948919410394
3.160019132994816	1.6176115987155282	0.5040693770797249	0.6391758807085214	1.3897421255694464	3.129154392681705	0.9048656871763221	0.07963393401162558	-0.08949264565166389	-0.3258124632413744	-0.32033694064335233	0.6958324373064106	-0.44207939613949704	0.7232734305587014	0.5884890427155889	0.6633857466800025	-0.1260571675506102	0.4151963338265703	-0.6652544278547128	-0.6800800698873729	-0.6734365125050064	0.9642198340598055	-0.2528709736178117	-0.2336302625189018	0.6682401663767562	-1.064255155294555	-0.19969418487426954	-0.31925701171466186	-0.17822861144017926	-0.5671515501532082	0.21495114445150776	-0.003531648447023929	0.933861594961966	1.577637925430952	-0.14242642939688252	1.6861413424297513	0.5730889998419497	-0.7375391158576322	-0.7527889181510707	-0.5380686690637584	0.996413220929384	-0.9468505596684688	0.16497380319059857	0.6144144091278043	1.5301972785216293	1.5365282347767792	1.162659414522248	0.193152187241874	1.385513465818975	1.0419058302491373
3.0582030494853667	1.6089330835460376	0.40111640388196135	0.6592826917398845	1.4370852930575562	3.131178104585838	0.920773239985812	0.07997148024367909	-0.09207153363996762	-0.3577637027005042	-0.2838994328850835	0.6876893957591239	-0.45463994056949975	0.6742936638821778	0.5296483579230971	0.6450146965833958	-0.16902270397373953	0.5324323767462126	-0.6227299040815356	-0.6812371913014533	-0.6344663627218602	0.9092649285397936	-0.3585213602911185	-0.196664227339779	0.6301013659132927	-1.0923428987164772	-0.21948691656624217	-0.29884274724726373	-0.23705924436347833	-0.6092387733922184	0.18281265057435445	-0.04611930797066728	0.8964250592198859	1.494809044688921	-0.1793923800847917	1.6725624144499502	0.5695617861673413	-0.7472841243280413	-0.7916189888845231	-0.4299285032755823	1.0846778772922447	-0.9482926539085981	0.14278819466375753	0.51645290988016	1.5197854999115246	1.4578561644615022	1.1463695844000106	0.18261490917481052	1.3395687777286944	1.0293193112278403
2.969187354968784	1.57249168140878	0.2985797247967058	0.6423931265558125	1.43586896934964	3.0861515409419535	0.9419877142014957	0.10254560501389069	-0.12482543052227531	-0.41134921832233806	-0.30992142286437413	0.6462181960488743	-0.43412013181198617	0.6921869553346072	0.4565146687836735	0.6536463369179301	-0.2178994257648625	0.6207716907945021	-0.6836032457041289	-0.6302002628831105	-0.6317182700676477	0.8223845078531848	-0.48285696519147364	-0.14827203522901125	0.5905000670352534	-1.1165672559876716	-0.2323141962886222	-0.29153783569825115	-0.29533799466175054	-0.6162399719336135	0.19537995372067848	-0.0912179448057537	0.8309384074725804	1.4223868770354584	-0.20099051010292612	1.6686194585105505	0.6124559864722798	-0.7210158455615712	-0.8011017069993673	-0.32314232356146927	1.1399393133597306	-0.9656195120580924	0.1280315877334004	0.49780930338831597	1.4320163721977393	1.3747224463516639	1.1453850032616373	0.17181389432331454	1.2532118763044888	1.0229902166366744
2.8863518574754448	1.5509111336629189	0.1908067741433943	0.6310639923388589	1.3673262280151504	3.0822231590104012	1.0264568907582436	0.04137419563695606	-0.10188320019941213	-0.3909098953952563	-0.3284578353996178	0.6118765046463501	-0.3558590362993693	0.6991587768652575	0.3766097721772814	0.6651048822045912	-0.2752382678579913	0.6839753868567227	-0.6941492934446126	-0.5935277531366783	-0.6201986353384997	0.7933894806868296	-0.6231817726643677	-0.09710860549540014	0.5293064893044817	-1.1399201063085693	-0.28447271577078487	-0.33257739515603985	-0.31615905008566003	-0.5785833196965647	0.18368491681604493	-0.14383069065679352	0.7300214630226881	1.386541072336342	-0.21142591637519495	1.659735734032596	0.6563088825902866	-0.6376117138987627	-0.7725239049046027	-0.27966983903652676	1.2341478079266524	-0.9750777886531182	0.11209475075386213	0.44741535432552376	1.3762782352583318	1.3729669807317544	1.1357606803652407	0.178974528662292	1.1580188056314689	1.0121202422130093
2.8213059379021503	1.5625201962841737	0.11944749555815007	0.6052631048943253	1.2655831898614356	3.098618098858489	1.0097256574049547	0.03131388394776781	-0.10899327964802372	-0.34445729979848194	-0.3454623309345807	0.5946504715309998	-0.25279686583535094	0.6937712438720381	0.3161961423022829	0.6524955301470119	-0.2953399963627826	0.7556181590245081	-0.6924140840396225	-0.5397742749181316	-0.6149394226648162	0.7351427323026524	-0.7092976981664537	-0.12181175135630137	0.46407694843478	-1.1859026017794387	-0.29671078406099183	-0.39607440870727173	-0.37794135370252124	-0.589471511959478	0.18966906395353014	-0.20729942023214196	0.660248084101119	1.4139794341068952	-0.2873379579309579	1.6297178639454741	0.7044284069214095	-0.6665691725052606	-0.7259112412666223	-0.23824419134166064	1.2957437507141116	-0.976025485461672	0.0799638249721383	0.44173780880500857	1.3383373485713999	1.3124923743904164	1.1202378879815995	0.1826573599586061	1.1210085379273238	0.9900117671672699
2.7860956555472605	1.5811117885203838	0.03211864097508177	0.6034949853982021	1.1512100894053061	3.1222335442631084	1.0564629987806908	-0.01990832329380323	-0.07276805592948744	-0.2902620147652696	-0.32226945448128613	0.5712735365182948	-0.09242504218048413	0.7261872621927485	0.28256488422258647	0.6383268113327331	-0.30568994612539513	0.759020996080683	-0.6576989174620473	-0.45439873343735204	-0.6195667083125244	0.6928570896612459	-0.7888559057913891	-0.10196265541225083	0.3793827288070475	-1.2504789268314624	-0.34570022710188686	-0.42876811045099894	-0.4389284558583501	-0.6162021968340303	0.22571382495442976	-0.2275109321873067	0.6223781210083359	1.3608439043871003	-0.3474726206671098	1.5703868954265812	0.7243311815111355	-0.6635427557019972	-0.6554649305092358	-0.21746529607896684	1.2989567645881908	-0.9434311381476979	0.06327165031329247	0.4023535402071249	1.2494991455527253	1.2796755778096327	1.1306399567113996	0.16677850879861694	1.0850995017206648	0.9905528326422453
2.7103958884908708	1.5241986695046221	0.021719501116513475	0.6013386112485853	1.0235237228683565	3.1791725053629647	1.0913284155066585	-0.029533147389700625	-0.048876356535640667	-0.21803808000747688	-0.32814288714159806	0.5516001053863802	-0.05017135036308497	0.6324993870083111	0.2652594300938566	0.5595627542873348	-0.2975176656995732	0.7575314722723627	-0.6155532121638931	-0.4054956224261372	-0.6109452489062581	0.6156372813156693	-0.8626422248615369	-0.09970247589378327	0.34651920511078504	-1.2731869868072718	-0.3791049359843206	-0.4076966025314417	-0.5268837769532826	-0.612965703132453	0.19933743539238657	-0.266784682481326	0.5894229557823916	1.3421280124522275	-0.32364155763702207	1.5175392531518266	0.725658864851857	-0.6102935085230967	-0.5926439681605877	-0.22145333889674462	1.3508737160982534	-0.9544197634608287	0.05070165999501902	0.39363188270217836	1.212176770183889	1.2214857757956818	1.1123995625823448	0.13994012975402284	1.0469944356292156	0.9928958275363324
2.6674661638103645	1.4882552729135574	0.03009260785292538	0.5783272066725562	1.0029346127754577	3.2314606234863854	1.0755809239996348	-0.07549791859433279	-0.0579554932529321	-0.20051944638471975	-0.39432918225245184	0.45227591428742225	0.01770128837777748	0.5728925412887726	0.21233895176063658	0.46361872036217733	-0.3105836817203148	0.7838149599761233	-0.5896383933763761	-0.3843654486205824	-0.6123007323769762	0.4951970164112248	-0.9232939194538629	-0.1372677517521538	0.3390409999407128	-1.3392431577004946	-0.37007953843916375	-0.4146248411267178	-0.5676184064559866	-0.6679079848364041	0.16606932601368346	-0.2621144475332488	0.5221369444969994	1.2980194400484872	-0.296045569509044	1.499412460692203	0.7146967204347574	-0.604033505489852	-0.597906714136876	-0.23904846671667404	1.3602833964135939	-0.991925928053426	0.02449080969191638	0.3796920320484642	1.1932785782554738	1.1936136967768454	1.1017354273217241	0.11498719775567182	1.085120555535805	1.0525740664417411
2.6576233957887303	1.4398033296097812	0.03688472091914684	0.591277157740715	1.0108669585314756	3.264730775581716	1.0034669555998774	-0.12755056548302526	-0.043089490452605655	-0.2565903289793178	-0.38527753679219434	0.40243386744844295	0.06408359079305988	0.5883883102693384	0.18469671011627764	0.37196097001656986	-0.3014442649717361	0.7900596925382557	-0.5606620430847162	-0.34936266142444306	-0.6121008854550116	0.3826705916521081	-0.9274660475351002	-0.10868657674628682	0.30525572583124605	-1.3720468665068595	-0.36786173559516655	-0.3922843491854122	-0.6199317274279724	-0.6985128583139721	0.09398306269070854	-0.24173621830103303	0.4200601198929744	1.2903941290826162	-0.3041184389651689	1.462468428744747	0.7300847958727503	-0.5818221270504854	-0.5827173721852235	-0.2612025221895796	1.3986807085464799	-0.9911922712063014	-0.03617829240875382	0.4451054281000294	1.221945195379917	1.1805686097745507	1.061863103646039	0.11384192980135502	1.1009167651731375	1.1088723051600593
2.635075681564106	1.3972967117772221	0.04916616720258168	0.6377345584709928	1.0503348673717356	3.2293383941670406	0.956607611942484	-0.19187237355579775	-0.06558931583199926	-0.3083433984768783	-0.47377398590649966	0.32588559774300724	0.10695384183163212	0.5620354398253914	0.17849973464216412	0.2907550448541296	-0.2777883427330249	0.8458836602429077	-0.5346528703798169	-0.344279827012786	-0.609577916803803	0.3197444641932125	-0.9787555752764685	-0.12715381165909553	0.25824186436734176	-1.4287769770459227	-0.3831615006731146	-0.3385926925671192	-0.6595366950162411	-0.7319457422128789	0.007502602468351965	-0.2887919008496221	0.34912200904446056	1.3001485860771935	-0.2982893063548863	1.4780474839485302	0.7363792288719361	-0.5728280239455289	-0.562964248208486	-0.39265497738779637	1.4326205946028332	-0.987358276143625	-0.0888619612205244	0.4955384221144201	1.2407776338014842	1.19235231733863	1.0540901539835046	0.0764604018366195	1.1458245528677504	1.1666229706603435
2.6033713555910136	1.3360060625282577	0.10417242749401681	0.6236915437364038	1.0846276457045443	3.248561604810154	0.9205043878107817	-0.25896356499824824	-0.05057522143605632	-0.33705236936987293	-0.5092655647314746	0.30464827121459387	0.22485764850989426	0.5318743976103919	0.12073962132566496	0.2376121795173865	-0.24765445625864851	0.8513984304097979	-0.5006382953619009	-0.3242050219842991	-0.6187226907784559	0.2697866122455177	-1.0621521520904167	-0.12309891632702734	0.2357099325784399	-1.4287884168746254	-0.3865338642362303	-0.2985600646069651	-0.6812468845018447	-0.7599473350988317	-0.07135252480441502	-0.29583005892948094	0.34281892533311714	1.2888859455573385	-0.28210579622650184	1.44849168540548	0.719571487116563	-0.5441166209364608	-0.5528428699502246	-0.4957145670716918	1.4408484914828092	-0.9966030414967613	-0.14188252305508461	0.6044254121226335	1.2412909927503293	1.2752030788469786	1.0545624373229192	0.07788340630193968	1.179814767755635	1.1536511139213814
2.5837654166234727	1.3095155489899306	0.17443938317985647	0.6451757808248848	1.0636020954620977	3.292102197441268	0.8613660556642388	-0.3250670951347491	-0.06438027510314402	-0.32496789684229294	-0.5213891753865625	0.28391947528723316	0.28816581435246086	0.5837664831487319	0.11025858771206135	0.2547174600765134	-0.23462241256760805	0.8623568340706026	-0.4615911800295577	-0.28787954436994	-0.617695414406854	0.2026491665241777	-1.1006482512958369	-0.1266327328075753	0.21359618536445293	-1.4510264038891774	-0.39714701221387894	-0.269990315282638	-0.6957622851642424	-0.7308272151116612	-0.15953866389051147	-0.30770355584146336	0.30067488055187586	1.2319482997813531	-0.2624358129377221	1.4101802654786242	0.7413839760886776	-0.5144551885498512	-0.5016161650734415	-0.5755397279173219	1.4108737902904118	-1.0109467389517182	-0.15919423341575475	0.6604034739355849	1.2402133322203557	1.3292259221490952	1.0886057250524281	0.01964002772613891	1.2238435586681333	1.140552507175404
2.5461624314320246	1.2811845668065067	0.2496536171102733	0.6879198867347525	1.0920038525358224	3.337884061268439	0.8113227624155774	-0.44082136571486474	-0.04043431285443891	-0.3417447136247872	-0.537609823793993	0.3240457652760657	0.32103056723592793	0.5926504001535917	0.06423592720177082	0.18042380390295945	-0.23598732616851073	0.9035215305833109	-0.38243214680479426	-0.28009277950833633	-0.6086509588475755	0.14806193317486824	-1.09855849711608	-0.16507432300374197	0.22514698498967722	-1.4673884788880056	-0.40419001615546285	-0.19487768309672487	-0.7082077828291082	-0.6968757239133916	-0.25074125599570296	-0.28957600984942594	0.27960080551038113	1.2043959849236028	-0.23230657897766074	1.385327037388522	0.6842162921896786	-0.5359625932091054	-0.4573968589652114	-0.6103467056235005	1.4302996034485127	-1.0352422312190472	-0.18205854138455574	0.6654034435863372	1.2674278846683156	1.3738313836803964	1.0909998296178607	-0.027500664470767332	1.280788280341109	1.1658188933907043
2.536630681613695	1.2735786080263167	0.34940764467406676	0.6649314067425351	1.1664261056317813	3.3212633523438257	0.7169577323175018	-0.5145498885641062	-0.04692117350483318	-0.4229490611509391	-0.5929409745557246	0.3235105229586052	0.3283254039979119	0.5617930396865264	0.047684324588604235	0.1369531393262991	-0.2134133581263566	0.9583645494254995	-0.3000649828025728	-0.2727191158563921	-0.6091754582791352	0.08857735154411736	-1.1287551895423988	-0.18719662543754859	0.20648475239565087	-1.443644074430131	-0.4008525280353729	-0.12451296218138794	-0.7094133960913755	-0.671915346671849	-0.30764605746715695	-0.27103651084377495	0.32165008142451973	1.2181018502854415	-0.18404986223131262	1.3356054380310538	0.6393432823086167	-0.5697801527032536	-0.45396461081708506	-0.6253544889875434	1.396179022028821	-1.0741386347026132	-0.17772012581250302	0.6725924389142246	1.280567211673451	1.3485195193466364	1.0738871669472405	-0.038887409817826984	1.3101197538009672	1.1875738841236836
2.528329001419334	1.264447276702788	0.4921441676817165	0.7054757281206742	1.274853860000086	3.2388371149503343	0.7458612466249633	-0.6339619643841117	-0.022128022617975095	-0.49523548132518097	-0.6330261360630697	0.29095700457147844	0.2842789356315706	0.5582265170709814	0.0769897288396443	0.05300791673537889	-0.19703697509246093	0.9572340099877665	-0.1662173944052548	-0.2593308195706997	-0.6312940890514627	-3.976314450331864e-05	-1.1640306488505732	-0.17861285343347266	0.1808625697194538	-1.4228969050924891	-0.40047669924802853	-0.06714391503543146	-0.7129890574365808	-0.6313167184587868	-0.2562810099965646	-0.21536154507168964	0.3595804097993381	1.1811185277903173	-0.12359257000565393	1.3285454432257136	0.580999108787965	-0.5609536624030855	-0.46588599068749914	-0.6393993427372255	1.420096349773403	-1.0964289910832625	-0.15858277526593959	0.6807245319658914	1.3232611306551696	1.3293597715829317	1.0463377751346794	-0.05904972570443012	1.3834694912657544	1.2116001995897154
2.493764339789786	1.2163774450619236	0.6784298799682519	0.6552943019137338	1.3866764557848088	3.1942087258595953	0.8179056518745377	-0.7150512257183348	0.001292401450630898	-0.5878300431860437	-0.6818442002153272	0.2848884050003404	0.22096591830769077	0.5518557901832611	0.09830960794239282	-0.035488062753449415	-0.18110653263957846	1.0285821541922189	-0.09737992954610511	-0.28973386402730145	-0.6330081911094219	-0.08550353393126578	-1.169636821772361	-0.18225539502053958	0.18495260765852092	-1.4095003456888529	-0.3717407108569735	-0.0374161655616634	-0.706265075462283	-0.5615096149408846	-0.20794767927018326	-0.20632708204857192	0.41513925080523933	1.1902628928916765	-0.06014079264581	1.3474764611805539	0.552136031088508	-0.5598346793183173	-0.49158725921211033	-0.6818394545917158	1.425147550647627	-1.1369396267878618	-0.14358933427189152	0.7003250914441101	1.3768000826291598	1.311614035677674	0.9865189760350997	-0.08561560684538232	1.406457333258151	1.2338719233355906
2.480227309341463	1.216445690266402	0.7655195322622592	0.6247036397238396	1.4587581374458516	3.1260921430255517	0.9042660924559744	-0.76087892587913	0.029269484246366755	-0.6576520755800873	-0.7174696727059318	0.28373324926435084	0.20615638608898568	0.6128802115376997	0.10009968672715078	-0.10817695661632751	-0.17140205714128734	1.0558032925669256	-0.0868444333426008	-0.35359476390289235	-0.6780713022861485	-0.13601396586488107	-1.187898468797693	-0.14733259018420367	0.16315605642836048	-1.41227398415716	-0.33041973529508567	-0.02268328724135334	-0.6874780977917168	-0.527312905723287	-0.1782077635054739	-0.18359867700761637	0.46366507388484524	1.2172895416646585	-0.05375007168568722	1.3157347245357454	0.5290150518850426	-0.5925352670813542	-0.513262043474611	-0.6757972772532168	1.4031124942079751	-1.1385266403738954	-0.15373887090707844	0.7037803798198378	1.3869855234870399	1.3285688481177205	0.9608387103504242	-0.10242837524887541	1.4448132906466906	1.2263916820838476
2.4765643698380915	1.1957787675102234	0.8858285307770621	0.6337559237868888	1.4190103176236026	3.0463669247657714	0.985905994942472	-0.7955024623476561	0.0667622373946529	-0.7178330494819078	-0.763844041940544	0.30467473093367775	0.12693110314708458	0.57780518266237	0.09496952073381688	-0.17501159267427976	-0.10337354198853488	1.0775086869780583	-0.037938059443199466	-0.39928652143323917	-0.697126666800058	-0.1359362900305614	-1.1716340386168014	-0.10313708697759949	0.11832308949290819	-1.3826671874811196	-0.28447868130709275	0.0466950175022126	-0.6503735766847718	-0.45642953199522623	-0.14959797225774724	-0.15829906131641205	0.5033586582708319	1.2396035796039286	-0.06488380233045263	1.306246910067491	0.5139088752409325	-0.5830054734522935	-0.460101650687312	-0.6648064001538833	1.399977412891962	-1.1213789428598422	-0.08224167004167586	0.7253027189937098	1.4433039224189734	1.3305121436015734	0.9836165187582688	-0.11910656563565462	1.4286398668214249	1.2141750164861638
2.4726103114003477	1.1947806045420202	0.959101427674797	0.5729306620918371	1.352681543250268	2.947270719740061	1.1148859331248784	-0.8248801845292848	0.09516736473670759	-0.7478196210606509	-0.822203791527671	0.31545568047492983	0.06405875215768023	0.5741974370035512	0.10566717834614545	-0.2694732554187021	-0.05207059381546666	1.0729172631240524	-0.026443349239264023	-0.4549224677606711	-0.7167772275815583	-0.134387197917008	-1.1483259843912896	-0.04136719742877208	0.09794910027993838	-1.3648980135518003	-0.24405758395275273	0.06723559723696364	-0.5597709393334923	-0.36582435500510996	-0.10030677984251879	-0.15859108545008432	0.5111911114360332	1.2009677165554664	-0.05934455852869611	1.2799106778859564	0.4860352023295369	-0.6177428920191217	-0.42884261506787213	-0.6553424013089748	1.3672423357994932	-1.114168365319788	-0.01099028824792547	0.6991923957176771	1.3882117041758382	1.3985500691857657	0.9776839017202654	-0.12785910436696876	1.451989717468598	1.2083170868425435
2.4728830050857096	1.2147955089256837	1.0471971668498345	0.5394310165433558	1.295279535226857	2.9204247240949703	1.1862407536329416	-0.8203615122136363	0.15615220931062992	-0.7718914876396897	-0.8180883230683179	0.3500844976291089	0.005504160228327082	0.5994995250508529	0.13489001062590705	-0.3460390475016403	-0.023237546547999803	1.0265539777743797	0.02676563648261019	-0.5053218061145719	-0.7431368786069656	-0.2308974555824436	-1.0898384144752025	-0.021490043392716277	0.08842679421843322	-1.344622477152057	-0.1865282462446128	0.109615769875742	-0.4686010003184988	-0.2843498677634005	-0.06579112325311738	-0.12726759808068858	0.5063071322428765	1.197244694903314	-0.06327268060177492	1.21060649467625	0.4788717581190946	-0.6271077546482705	-0.39470756364085996	-0.6302157983670366	1.3652775391229959	-1.125113646690014	0.01902895170904344	0.7700352123175713	1.3650691076498849	1.4189700947462551	0.986943585809262	-0.15996092899814096	1.4626406086168802	1.2087210057130688
2.4967083260767513	1.2443103302192244	1.1021782749692444	0.5395324700206503	1.2185392693113068	2.861531834260089	1.265908599246839	-0.8164645707218835	0.20184660411656802	-0.8095020427067965	-0.809570626031725	0.3019772003727109	-0.03773748415970453	0.6294660679791061	0.1985377093759876	-0.33333536702021493	0.031377488756181925	1.0315196421470136	0.07329470982200455	-0.5579841537775111	-0.7569156524539769	-0.2878456409997087	-1.017427098019391	0.027942803309020013	0.050109427564363984	-1.3451409093891964	-0.13220928484448174	0.17909789098407863	-0.3835236405066728	-0.25768128771358706	-0.030534423498054873	-0.11755443440067577	0.47085293685452295	1.2281247607006225	-0.07452529562179364	1.199237815736841	0.4685640987315372	-0.6262287930999593	-0.3482540602202176	-0.6308444761385469	1.3463857103765913	-1.098600127040188	0.04302943035243344	0.7893914996571818	1.386257794069421	1.4117906975420198	0.9395816824746908	-0.2087337183507653	1.457828057372689	1.1895585282125953
2.504147704617401	1.2625339516907474	1.1292533048808913	0.5262913279623719	1.1781984801719516	2.7872989618983413	1.3574895789442505	-0.8048493344837901	0.2464412505391531	-0.8696852501762489	-0.8230526882093547	0.2699433004689198	-0.05478605210642303	0.6636117684568479	0.25876223924268726	-0.3090699695385474	0.1243139140045039	1.0705132121897603	0.05172664731612138	-0.5435888646289385	-0.8127819510941512	-0.331005874206019	-1.0004325880028115	0.06468337167738859	0.046196578698751115	-1.3463816108112772	-0.08058536919291186	0.20349386429881897	-0.3117772978693117	-0.26657188149006694	0.032384049231057664	-0.0923075228809267	0.44977539254394605	1.2785201044046517	-0.08478762953945942	1.1863567017363503	0.4286350898760585	-0.6717544422342009	-0.3390580790226205	-0.5973939871676671	1.3025547366918109	-1.0942358896581186	0.057207116204997244	0.8319031923193851	1.3972580145341478	1.4051015307744708	0.8752001078191455	-0.19143457234995415	1.4592316450487197	1.1746141936157621
2.51590559302123	1.2955520268141747	1.157290277045115	0.5090071672824752	1.131893008988779	2.7315134755349173	1.4576945599922866	-0.7666685630889388	0.23270051948430254	-0.8468489278387581	-0.8378259840369029	0.19432016334157393	-0.14454711553136276	0.6323424963197596	0.3141874007046945	-0.24436597675421087	0.17747286945592639	1.0197807156868945	0.0591908533685652	-0.5746150494724765	-0.8526194207204488	-0.36955540754048766	-1.0221992994959026	0.12498472073217297	0.022384386998283073	-1.3961937449382	-0.0410714922446518	0.2039576171887731	-0.22351862892129307	-0.2544211045427798	0.03171283489734021	-0.1269648179936586	0.42891294291648246	1.3187214457178689	-0.12464259293321382	1.169485155889363	0.398529762163967	-0.7239088425722222	-0.33173329179203653	-0.6043395672802606	1.259892583757084	-1.1158142824309774	0.0670334313577491	0.8522111731229571	1.3865491714056184	1.4408497952024952	0.8766158306695144	-0.19476560406566396	1.442374557059587	1.135418136472357
2.508560920260497	1.3118023781616155	1.2060069544012113	0.5122531907988067	1.1338215404090897	2.6610488943050035	1.5439767483814064	-0.687115012926536	0.24206690154147475	-0.8248030705341091	-0.8428179952384541	0.1450113428414584	-0.2808398749691501	0.6941803028858533	0.36539527518917136	-0.20745408539807458	0.22649408115565134	0.9146263866632923	0.009593225714773852	-0.6317290293768727	-0.9028904004999989	-0.39292010185617804	-1.0141672858759072	0.1452541870189403	0.012393402066319087	-1.4490696731887192	-0.005961557753218963	0.1924931865878296	-0.17230719729257724	-0.2693966906317803	0.05984850675217744	-0.10868830204761182	0.3613419889971163	1.3001691324396236	-0.1642169098607147	1.1752396451045535	0.39501214504404436	-0.7554783791285462	-0.35058875524956284	-0.6531529319060174	1.2749973528152663	-1.1067280904037968	0.05687798431865374	0.9051384629645159	1.3720956212906636	1.4965653105629686	0.910251647212393	-0.20976879490884656	1.406585995461787	1.1051078520721067
2.4689680081758683	1.309395351355016	1.188643229439673	0.5270917373673759	1.0745577560515327	2.5768534483300085	1.5873574263985457	-0.6378933259379833	0.22565251883587298	-0.8583752263672686	-0.8296546758761695	0.09193969829034103	-0.3830329482238131	0.6698194293036631	0.3453654557117712	-0.155000996660704	0.28130056558873107	0.8519870525433682	-0.06439537141546607	-0.7178983853495137	-0.9444218295103031	-0.3674242382887407	-1.0072786476751	0.15277926708718775	0.018561050747498548	-1.4934281289775084	0.04045719802674587	0.18838460229637663	-0.11939152722769772	-0.3236724659176615	0.04998587027778666	-0.14814705473939038	0.25149660360015924	1.2607042067833159	-0.18607678807629266	1.1783791940988586	0.39786520075200527	-0.7825223699555778	-0.36179841867640866	-0.6549188143084469	1.22999565867655	-1.112774217392163	0.014799082197299002	0.9268958312109788	1.3647797268776598	1.5868310552955198	0.9448396388172533	-0.23176101053949258	1.3602249096942838	1.0563756818354133
2.436871592903824	1.333935957992416	1.1112561558320109	0.5714254436738966	1.0115621321874007	2.478890193579229	1.5459752280721912	-0.5645337936525604	0.2371486898985829	-0.8394683487450696	-0.7856085386005827	0.020477792984197933	-0.49979855468337675	0.6180203792574832	0.3191779079317913	-0.10986307719257013	0.30940729304777803	0.790508425752328	-0.0933714472451814	-0.7848769947836917	-0.9590106548137376	-0.3514534968095605	-1.0521706095779237	0.13481457264368152	0.007802552523265102	-1.5474771596623176	0.08614035729131103	0.17845693857403438	-0.07621336900071927	-0.33966733943948274	0.04545001599216539	-0.15617583612352792	0.1295517953511625	1.2164403677785447	-0.20529503606059435	1.180470180386423	0.3793045043350284	-0.7865497704290383	-0.39663498662414776	-0.5856598486473323	1.2239521418923416	-1.1352502849158168	-0.03816350991811735	0.9354341212244389	1.338928277055697	1.6987671335303964	0.9941605599177009	-0.23194905847962577	1.3491371518818371	1.0158926586521853
2.41213164255188	1.3412818472095938	1.059944698280196	0.5784501214623566	0.9965845927515014	2.341548706990014	1.5268176686259707	-0.5185826405147111	0.2626698231684966	-0.9068970317050786	-0.7739923144678806	-0.057160566748014466	-0.6118072184749764	0.5384882161899954	0.3237448515284401	-0.0428439111554703	0.3235931058601865	0.7355753994878744	-0.05224392867061055	-0.8653003225571914	-0.9683687041596569	-0.362561632736485	-1.0588906368057924	0.09816168581282857	-0.005365900715569927	-1.5961125514094539	0.11281640010680125	0.20425904738401773	-0.03872085546629688	-0.35619746691472043	0.09018370105853356	-0.14534351549660735	0.007521990009645124	1.1966518310440792	-0.25020931669757307	1.176671862253644	0.3274465941434455	-0.7859369780147316	-0.4247079702026319	-0.5535490713123565	1.1994812739608114	-1.1515312737148302	-0.0677598873408994	0.9244264076341839	1.321058545480803	1.7816739135054989	1.046835932612653	-0.2886958211245889	1.2905823981788138	0.9891411074332114
2.3945252116070046	1.3835788108554217	0.9750319921405002	0.5768239392830253	1.0269949873489355	2.2277857217747146	1.529850703274915	-0.4944413977304296	0.29452507332286165	-0.9550696378105992	-0.7247980470607773	-0.09403987120931083	-0.6491716313132241	0.5238452293321676	0.31708302643823955	-0.013909256693438385	0.2886471893939691	0.6436143705236124	-0.05283286301207193	-0.9353043429964221	-1.0068009260619415	-0.37930519960522574	-1.0536154409790328	0.03373128789710615	0.0012525243131025043	-1.666550696688208	0.14468562583254102	0.17752530034263175	-0.06556004862173473	-0.33234729344736874	0.11673666568535182	-0.16872857149007314	-0.0895729641919457	1.1613291014061524	-0.2581288645579235	1.157708020438897	0.3100122933326642	-0.7882942845012784	-0.47322770875447473	-0.5528796094318211	1.1861605056432296	-1.154569943580605	-0.11692423898087767	0.8549886366574462	1.2715625568998523	1.8333893688308975	1.0749452450668702	-0.31884856769423225	1.2118931792631256	0.9526282572446103
2.3356075298547423	1.3944377910490773	0.89716086754875	0.6064229912837833	1.0761801348352937	2.15809286029729	1.4500090768183405	-0.506348771024003	0.32027405074819193	-0.9948178805337167	-0.6968153551034203	-0.13300621751298589	-0.6697426237916873	0.49437673964693296	0.36520316793006724	0.06349428970377988	0.23349332713895846	0.5833838352845213	-0.04393816130463172	-1.0007325453155278	-1.0429210849579365	-0.4129530928225974	-1.1061777828662898	-0.055385721646729016	0.013134291093665668	-1.7358932183725255	0.13364663034005075	0.18781969617705946	-0.10466401183725856	-0.3015292147467294	0.15286843096071853	-0.19924105997626965	-0.14922126394996613	1.1573501593547266	-0.2588028634231795	1.158231683786925	0.2761425011227555	-0.7773652591778418	-0.5179749773663473	-0.5607445537357238	1.1339974307331961	-1.1840083073933472	-0.16953134119655972	0.8494845620122783	1.289826216596835	1.7792750892900284	1.125011443930096	-0.3797700488026396	1.1621050002533129	0.8899438532513383
2.2540297398588884	1.3618310316175055	0.8279970142646116	0.5866366366686827	1.1172432600449445	2.04215428216274	1.446515675375638	-0.5330188128935335	0.3457272039922192	-1.0398809246768241	-0.6898680627199817	-0.19560824968227045	-0.6788926480290962	0.4617265766015285	0.4143513304643145	0.10139780861559441	0.19252785787329582	0.572709263097719	-0.12784412974432252	-1.0079318324911906	-1.0335053722708971	-0.3590981754403937	-1.1086075975604923	-0.09503080357496377	0.017376270958415537	-1.8028458558423068	0.12290728832513775	0.15303134201134097	-0.1621394622476511	-0.2477304301250772	0.16079532952159384	-0.24072730987604563	-0.22988541285004732	1.1525158548320433	-0.23367563574376074	1.1457696674490814	0.2606499000111298	-0.7594099050776678	-0.5596702944456913	-0.6091690789583873	1.0558980898414545	-1.1861058011830972	-0.18020421723237967	0.7803459364872842	1.2546907442998847	1.7413714634027297	1.0983533601142939	-0.4120963206630287	1.090830818064457	0.8089803640054429
2.1900558012730493	1.3374149263666542	0.7786587189427359	0.5641915180885154	1.188633911469204	1.941358651724634	1.4212808677469122	-0.5607666314937311	0.33452102319947014	-1.097415447797774	-0.7431008232806916	-0.16559083236996905	-0.7291853096231187	0.43770186261993044	0.4469215896834323	0.09322955666320212	0.09961525625871344	0.5364514125376305	-0.17489440021726324	-1.051923826117182	-1.065564215161824	-0.33928592149681924	-1.130028571402002	-0.1649139910494278	0.025523296024921205	-1.8574845576975434	0.078230469146831	0.10201393250361372	-0.20810508069387415	-0.2508766477412103	0.1284960645594279	-0.26599196871883557	-0.2924091584659259	1.0707798405623612	-0.22543129762712635	1.1106689694496699	0.24056651826222536	-0.7796012139937217	-0.5800095619072754	-0.6111231302024718	0.9927396406112747	-1.2217425189742617	-0.17519273202734253	0.7460430823339792	1.1961020585243154	1.7005159893017212	1.1187421362121412	-0.43903034945238784	1.039449567042349	0.7942848841344261
2.1110807619524783	1.3194270890024953	0.7181687718400519	0.5550621684032905	1.2379014669584834	1.8616662726032576	1.4056959781979488	-0.5737136827970692	0.3277791121724948	-1.1795502669132394	-0.7244256383632568	-0.12575761526965218	-0.7690782196275209	0.3953682122101275	0.463221908458078	0.028015011284800717	-0.035349671154272844	0.46366203603767453	-0.20676013826161296	-1.126459705534939	-1.0750857756257148	-0.3499225946065753	-1.1370086115106988	-0.1842735734954643	0.01632048114249472	-1.9177818148231434	0.046172135920157696	0.11016781029607267	-0.22955630353566653	-0.18915341553411263	0.13647210975478563	-0.33177430386150697	-0.3488379765154096	1.009634021826695	-0.21566222625044906	1.0848638903497831	0.2325909656115334	-0.7614400313692669	-0.6131052049533307	-0.6446845589017377	0.9706701101335335	-1.2537180389879858	-0.18789204078911456	0.6719541507432485	1.1421878130253185	1.683295681276863	1.120435705943574	-0.47620413953897467	0.9980758961503426	0.7597416361490874
2.040691151661037	1.272716843243821	0.6483006577391918	0.5648948638301456	1.2536975618647361	1.7681773504599927	1.3503157838070758	-0.613170784773096	0.3730006011497661	-1.2786454911751324	-0.7464638852303523	-0.11710805909990925	-0.7382985717312192	0.42994499874591013	0.46653090375154244	-9.963439768933755e-06	-0.11908544345465591	0.46819404178896235	-0.16958847628877036	-1.150080834789116	-1.075373697376925	-0.35853232173595034	-1.1181150991221311	-0.21703841043420752	0.014019777421888008	-1.917212943341267	0.010972259496710754	0.06608833227818316	-0.2601482253351701	-0.13234158652875605	0.22084524608513298	-0.38193576794224104	-0.3954186960627741	0.9646493392816723	-0.18656020055935338	1.0323455917167592	0.2775383727827936	-0.6954528814776517	-0.6146507262570199	-0.6872034315908647	0.9230450925550837	-1.2527265728788939	-0.1964068373145503	0.6196308034576623	1.0799341618183713	1.6049017754228516	1.0557463017415025	-0.5359182887439481	0.9615416785996516	0.7272888563422872
1.9885285347011579	1.2019966741652737	0.5598502216076275	0.5999377728505537	1.226188481426004	1.7063905115532783	1.3089762684947126	-0.6513326286484236	0.42006807430451126	-1.339573402779592	-0.7323199438392255	-0.05174700902245388	-0.6721111406926177	0.35641497561224295	0.508544236323079	0.017362974022020278	-0.19498650847877858	0.5026334728371589	-0.08369701354727728	-1.1932525706483885	-1.0523529907750173	-0.39512550560781223	-1.1389274838626626	-0.22058976322225815	-0.02534741154044682	-1.9741266111317948	-0.015077402006539398	0.07946246054705539	-0.2850589863168687	-0.046244963712284023	0.28009420757027137	-0.42787390693692534	-0.3947791941285711	0.9064878082569932	-0.20613965953683816	0.9851074734305258	0.26223143621466527	-0.6671229652122822	-0.5865107442005801	-0.6679805022262636	0.8899358799578376	-1.2868648407970003	-0.20548474010974588	0.5815157603189265	1.009419636419751	1.560587698049985	0.9929740410187706	-0.5985630007120093	0.9132687894517544	0.6996370040263599
1.94778846661311	1.1533790364235972	0.4864572102557295	0.6017834457259552	1.2894161367620474	1.6631659956293015	1.3217826970853208	-0.6711797332023346	0.47057037495272774	-1.3226516764872867	-0.731793042450594	0.021339271038093095	-0.6149162090213889	0.36764790372519734	0.5178172725790869	0.01814825815053639	-0.3059522641142261	0.5290464699981395	-0.06255392913616672	-1.2164721751216545	-1.011231919377206	-0.4457740825379074	-1.1481301231600987	-0.2659867540115012	-0.07013309745370779	-2.0329746499575867	-0.02625406372149992	0.10643796518410371	-0.308467100210925	0.04389679603921704	0.2520998165933971	-0.44249770112256853	-0.36781025270443746	0.857028155249013	-0.21694686962379786	0.9186684612141105	0.23042989347054732	-0.6210462051758949	-0.5909479695180403	-0.6692445199461838	0.8433558671352678	-1.3348331357840921	-0.18311766188455442	0.5340727705631182	0.904608237944245	1.4777453640985816	0.9077784098263297	-0.6351902143770225	0.8387388686827046	0.702134399452554
1.943390359674203	1.1106148083146745	0.425337432233135	0.6243534301243312	1.3115484402951185	1.6440084632629954	1.34280306521357	-0.7282196104395009	0.4732883044946933	-1.3301390310092571	-0.7902503663689486	0.09334649855468137	-0.5498943789883675	0.3816105753000517	0.5724248695847298	0.05874131624725254	-0.392678031457797	0.49928784303513013	-0.08682709954601356	-1.2800846510938344	-0.9786572660513262	-0.5073331644746956	-1.1397801898604882	-0.31444057371720896	-0.07968983144399308	-2.07963875122228	-0.066861928250991	0.11355785769647617	-0.3370383501275157	0.13318182293472963	0.18887769870138077	-0.4834622872844774	-0.3164471457268813	0.7991383894795885	-0.2322221824658993	0.8810171610334303	0.23926496154163474	-0.6089076858531046	-0.5773516276987366	-0.7243027137453568	0.7774160279276662	-1.3530238952882425	-0.12839621714741153	0.49052056386317455	0.8253875440860071	1.4023137720518726	0.8594891178513372	-0.6777746278208149	0.7771318966125126	0.671398739374308
1.9634093927245686	1.0836936122021397	0.40343861666246295	0.634100280301168	1.3599219380096919	1.604195112840711	1.2868710404275296	-0.7389921010967592	0.44099833819283346	-1.2693908943605785	-0.846046621442867	0.1695278097560275	-0.4840749606826627	0.38144849256109714	0.5639908053331955	0.0864632609102173	-0.4792201762091858	0.5082787922780672	-0.112024462612168	-1.2573307110742744	-0.9508528718627811	-0.5314033323489226	-1.0939997559958823	-0.32738788006540737	-0.08989105626104046	-2.111357756270698	-0.12391172861752567	0.07440517559113982	-0.3747591752436729	0.18115876042909318	0.08630540466971508	-0.5456908554376392	-0.26351824197010143	0.7612141812536672	-0.22322815914129537	0.878175032226084	0.29299803851873873	-0.6344860703150645	-0.5838779214772102	-0.7803899126293888	0.7298673337463468	-1.4007730545294497	-0.0670954779421669	0.46242431961519015	0.7395728165443425	1.3208705227175292	0.7708952445924682	-0.6951066505988637	0.7257430428238265	0.6699410036915252
1.997630976217533	1.0471123381367848	0.3926919661822326	0.6891187936923995	1.4304493771128524	1.5461806699581309	1.232313002187099	-0.7713689470899155	0.41193461461583114	-1.235965827127603	-0.9230848084251363	0.24679472543177208	-0.4668299611208992	0.3737110407964451	0.5911299695969855	0.08748554520364545	-0.5397502671467699	0.5012898479793921	-0.10483831700532457	-1.2868130592082463	-0.8684108821451935	-0.5790899035715726	-1.030531633670392	-0.3532348942128666	-0.12114932039805308	-2.1041127047560897	-0.20331618318746508	0.04709426282433573	-0.34359853341191204	0.1986896079153231	-0.034896988961738415	-0.5827827605929728	-0.26556626715178944	0.7259385316181437	-0.24102785529549312	0.8546254270608493	0.31520014761107956	-0.6478273791250182	-0.5651787187665694	-0.7795117218499641	0.691055210096157	-1.446769740318573	-0.016806298827019346	0.45257482132757715	0.6656653605807782	1.2820723639884568	0.6452184725402901	-0.7065326403407302	0.6637289718447655	0.6659562312196508
2.0561355638869703	1.0139636134101897	0.4217083331265613	0.733381775219075	1.4863800109612062	1.4817338608407098	1.2151259752201218	-0.7885492677077812	0.42155039638289304	-1.1531952583957858	-0.9996475915824774	0.2558247975616686	-0.4838627528569889	0.3871295195752579	0.529491471177667	0.12150391215831324	-0.5702642996902069	0.5035240786751107	-0.072602932394224	-1.3090992489310824	-0.807031415157771	-0.6390118935571925	-0.9455471615995084	-0.4146430347897737	-0.17512359098317776	-2.102418570123592	-0.2647552416137632	-0.007199721557364938	-0.3481084878430944	0.2442859586339535	-0.13636489713886238	-0.6307919584067552	-0.2560107436756261	0.6915277253922931	-0.2944682304404827	0.827096031200709	0.33856267209597507	-0.6420574759329757	-0.5584556752073918	-0.7941603009117252	0.6899589692091135	-1.4481358188959301	0.03516208573960798	0.41172893456308346	0.5740067386913545	1.2700148985288346	0.5628969503526368	-0.7133900541503044	0.5901213251445079	0.6679475114345842
2.1664180493169383	1.0051467633667568	0.4636903880953521	0.8099791505766494	1.5032621420623782	1.4055142206055333	1.2312916586380325	-0.7845928584708556	0.3989536757196001	-1.046754701826989	-1.0705109496368639	0.25561967173944	-0.5266919620243012	0.3948884743166111	0.4547898320502964	0.17019388633688806	-0.5754758270781537	0.5267605180446757	0.05053820050390685	-1.3399029786167804	-0.7963767305454273	-0.7010311310694446	-0.9401584230300288	-0.45289372975283565	-0.217050381690545	-2.098688665974142	-0.33653165668536056	-0.018408491159173132	-0.36487863695196354	0.2552340148258671	-0.21463772851992108	-0.6864674619765079	-0.19622540778884778	0.6554965878285423	-0.3668626534084674	0.8041674190858015	0.35433611638046825	-0.6590017895946649	-0.5444238950576351	-0.7622600657463952	0.7216566459485931	-1.4904488650388434	0.07502364670072217	0.38832770725444926	0.5410752915149082	1.2548441943858968	0.513329348562855	-0.7059254451031058	0.546226459889431	0.6924698640484923
2.2497871420216335	1.005034251002617	0.48901862532529183	0.8733675758447019	1.4894507449247956	1.3083760492071481	1.2326026369248944	-0.7922135398892263	0.40180907614678885	-0.9376944972889107	-1.1204191359007858	0.24882632786273798	-0.563751526281229	0.3875997216009662	0.36977821581278564	0.21110884017997775	-0.555862182044385	0.5669446508122525	0.11238204566158365	-1.3359628211563064	-0.7550317200077858	-0.7187658022545688	-0.907647161793367	-0.4740575477222599	-0.2635625134723617	-2.0892154478234826	-0.35810670707091585	-0.030264494497297578	-0.4075047295386187	0.3717639865575634	-0.28545659854311856	-0.7479501047642874	-0.14868485712866486	0.6548537022784776	-0.41856743906193367	0.8062467410341221	0.35197637156610884	-0.6117845920344966	-0.5223874018561872	-0.7900281870701762	0.7553545991282442	-1.4775222040057971	0.045368404043052146	0.28569500518905755	0.5635135244719218	1.228568944620941	0.4098664402875524	-0.7189301975584956	0.5294968644475377	0.6620607456113579
2.345167286051568	1.0033035280241809	0.5571425132926102	0.9461780050594065	1.471821417238481	1.2101131373184333	1.1913327355758252	-0.8085162777932696	0.40355027430130513	-0.8099970775623049	-1.2163834906635933	0.22814893938959738	-0.5939794243413289	0.36143310043235216	0.3220613007807026	0.28621902677244665	-0.49187637412606505	0.5659732748663375	0.17391525479041853	-1.3511967756362289	-0.6686536148271516	-0.6951434994756914	-0.8736286206471003	-0.5366185752581544	-0.3107765159622403	-2.08750831338564	-0.3828990170756037	-0.06819874623750297	-0.4650930088789826	0.4155340584702089	-0.3427897447705218	-0.8087465177278205	-0.07080150086164187	0.6218412045929848	-0.47852150052174186	0.7976391953674516	0.30906959977453263	-0.6066006632079949	-0.49496798998344715	-0.845836142257725	0.826876159455864	-1.498500119406737	0.05332183756937614	0.22509555975054685	0.5778634347660896	1.1918418717816892	0.34197769969802605	-0.7116012955382173	0.5305928324912385	0.6947684411390741
2.385877505236218	1.0263846402593209	0.6556225063468537	0.9976105282339487	1.4715926084259017	1.1426328127909628	1.1799201106444654	-0.7990126854205875	0.382141614724155	-0.7068939613316882	-1.2021436011800921	0.25343435094046596	-0.6273098363982149	0.3305648209914383	0.3379864777599094	0.35692584462926663	-0.451588631336465	0.5534962985469951	0.16473053829490372	-1.3616030464516373	-0.5924890302038515	-0.663218731570286	-0.8252872302204501	-0.6133624672651782	-0.33618478644095096	-2.06211969354779	-0.4243773910185159	-0.00825800106062775	-0.5332867958522559	0.44978070764996697	-0.43595273845517746	-0.8332023288780832	-0.04262120631621129	0.5744917227492932	-0.5355237730924636	0.7741346104589467	0.2553656963236717	-0.6269830507215082	-0.5257132860373392	-0.8728323351029635	0.8846875009954189	-1.516145570424098	0.029127384245790082	0.14982164842358978	0.6029466914739113	1.1861348183496587	0.30044849560522313	-0.6927186494970523	0.5326689725953677	0.6803354864134787
2.452323375229363	1.0271897492256663	0.7367731661849828	0.9841962324043256	1.5178027809688253	1.106017173470747	1.1344469486795365	-0.803859611254446	0.33563176626189206	-0.5356069221041017	-1.1835827950620412	0.19254070943360896	-0.6372471884404916	0.33257151335486	0.3266012300904514	0.37302664538496566	-0.4160733558256364	0.482147409415588	0.0977760348542263	-1.299973685728555	-0.5354532716112304	-0.6654944368681718	-0.7627217726995824	-0.675486590225568	-0.3650964429523172	-2.022980399608719	-0.45870308692927636	0.0694793347340423	-0.5945470483373346	0.4295260834070108	-0.5190656848810435	-0.8513997885669479	-0.008728182014971645	0.528224743283629	-0.5902727921589755	0.7737081581234501	0.24057894100226446	-0.6589615625215159	-0.5610848787703221	-0.9034668783143525	0.9278109467315435	-1.5110119291393427	0.03787688947755156	0.006649979179760635	0.6205371097991599	1.1332543772112356	0.21973025700225485	-0.7091420448602413	0.560480477567724	0.6568525811869498
2.5367869277253066	1.043464693439586	0.8136094585562439	0.946411640711446	1.5265730181511903	1.0955332785353395	1.0764407326659888	-0.8223795728740766	0.28450418998774146	-0.42070021809499725	-1.1466265171094099	0.1695207538309398	-0.6410297425204209	0.3573657421534366	0.36611650567904397	0.38491438500012476	-0.3891384587265331	0.47173658758473885	0.06113798789313303	-1.2957514179999339	-0.5018110565658429	-0.5995668266797055	-0.7344479266212224	-0.6879859691764019	-0.38948748289534024	-1.9664000468272254	-0.5064631706035112	0.1251809698432	-0.6614418842473914	0.45783077344792444	-0.5572131145184882	-0.9240874457655052	0.030448539098877257	0.5415714369305772	-0.6560599110593464	0.773004000380691	0.2491143086705275	-0.736107032053518	-0.554018972830138	-0.9430953603413433	0.9530105187226467	-1.514541546786281	0.042113234165134614	-0.09280455843466451	0.6302165608443142	1.1518533894866854	0.1482356894746934	-0.7246665629407205	0.6290053823961544	0.6052553741424559
2.57677598266367	1.0530924932551529	0.9136545326820498	0.8933782987268964	1.5325947873031764	1.0395466524491932	1.053779101023568	-0.83324028573548	0.2265272652257456	-0.359347220436005	-1.084948156101293	0.1820535887728465	-0.6739223706632693	0.37078743557323873	0.3701370470953791	0.3924647857763275	-0.35480877451932435	0.5035147093205794	0.049861871380145265	-1.269790494340629	-0.4935809969612902	-0.5558574548219073	-0.6810771604057999	-0.6774050622664043	-0.4496693385590291	-1.872142098219598	-0.5317864133395261	0.1784101592231143	-0.707698085229806	0.45427908815696033	-0.6084695597794006	-0.971935842076585	0.005229843926852881	0.5164346119230486	-0.709844097116611	0.7627292318248017	0.223947871818649	-0.7803279831152854	-0.533963853472897	-0.9164494914062384	1.0282047095164364	-1.5182359905163947	0.030022099995451357	-0.1789912629769548	0.6253833029789714	1.1280898821838523	0.04840661262326808	-0.7304037863707029	0.6612335099224216	0.5747179130280605
2.5549055805926866	1.0408338715480305	0.9971505042341727	0.8945479402584008	1.510349230313577	0.986500771207105	1.0725159279033076	-0.8682183793040641	0.18536973124524056	-0.27756155697102136	-1.0344290461079595	0.17089716321793308	-0.678262192694576	0.4544133764060909	0.40604515082755627	0.3492611885496808	-0.2916929162590466	0.46614721468888065	0.010196124923940397	-1.3102709712462877	-0.48195432959211776	-0.5434376788572294	-0.7151643949114115	-0.7212463320614462	-0.4852673578785267	-1.8366625094811169	-0.5631761476124021	0.24586315481532717	-0.7431723975878104	0.4904893702463239	-0.6594942223209485	-1.0014146834450703	-0.0044176151799963075	0.4922302956527858	-0.7996576769335684	0.7736547886554724	0.1606701143325251	-0.7162663691250819	-0.5073855469126676	-0.8884868287237667	1.0743451643849604	-1.4992863079216607	0.03348132806083925	-0.3122165217864484	0.6339271931389313	1.0955473943193268	-0.01684169213353287	-0.7384921058168401	0.6413626852615704	0.5282162863179735
2.4806787279422298	1.0327747892029713	1.0239000958383837	0.8537373035023631	1.473933179860818	0.9647366322299991	1.0861084353349135	-0.8942646893467684	0.15867034982723688	-0.18197750102730406	-0.96278997212031	0.12218507238248237	-0.6767998684492408	0.4943206320054645	0.4022590730333707	0.35569026018741684	-0.2261478214103946	0.4393586180952561	-0.04416582053460086	-1.2775128066529855	-0.5129329722230174	-0.47453134790836327	-0.7509700988280873	-0.7013586562408887	-0.5300824222910132	-1.7985346003978493	-0.5736447460564565	0.30428316243378767	-0.8221087248968584	0.5033298949017639	-0.6755340275251231	-1.0236714399312736	-0.014810388928064067	0.4319490605750552	-0.8707890219935063	0.7790386793027657	0.15175429125376075	-0.7221381809024363	-0.5047273538228378	-0.8940529964193272	1.1062735992724262	-1.4582945289293618	0.00938526803706868	-0.41896198365070864	0.6404212292182747	1.0718395199087474	-0.06852100912114951	-0.732641710403675	0.6957330516882461	0.4761267229635039
2.433079676657376	1.0532086945492645	1.0438349887525136	0.8339816775847128	1.390796855930854	0.9397337332278204	1.104507355020559	-0.922222027480981	0.09641690627315161	-0.10473901081657858	-0.9216613073484424	0.12634706019565906	-0.6521539282126563	0.4590269048904626	0.4412447666580218	0.3248961566703261	-0.17722809667028314	0.4295309739392307	-0.12830982676922315	-1.268556196734893	-0.5217412450563379	-0.39575133685521047	-0.8038719335160763	-0.6584508190423676	-0.5600301299391334	-1.7855181553024875	-0.5640902513296048	0.377720498783773	-0.8949062616405037	0.49269388664264435	-0.6999445333318602	-1.0098097050410502	-0.03657542672848456	0.4319763345074822	-0.9076481202321063	0.7704018663764705	0.14991602322100456	-0.6882596103473453	-0.47336310884697924	-0.8908455347995876	1.1714150041132672	-1.4432765545529869	-0.008016746131198996	-0.5132304267638065	0.6320585302639719	1.0374860436962021	-0.1341764976367737	-0.7482198519529619	0.7233088708966692	0.4487503583591604
2.3833705658557927	1.0452581282275424	1.0035781674608366	0.7793236166921391	1.3556712503506496	0.9120298150919304	1.1255754874739885	-0.9524987014007028	0.09489189941011449	-0.11822120638672418	-0.8853213739214014	0.13155634888989381	-0.576820624571022	0.3850554764310415	0.49043217636380276	0.31715533038848515	-0.15673504132969443	0.38447950825734234	-0.2406835126249332	-1.2461187833932728	-0.50895183195937	-0.34414803542986905	-0.8097392547461194	-0.6520235118238125	-0.5890391027291841	-1.7358396591745062	-0.5381438394932072	0.4200287208504168	-0.9368382687171556	0.4541994595275513	-0.7165215305151102	-0.9526170742501405	-0.07311087764754251	0.3934090459176936	-0.9540211716589393	0.7652942363954731	0.13974345933203086	-0.6776014473164473	-0.4303380739076236	-0.846617248319439	1.2419389964084062	-1.4272996964622842	-0.021571158996234834	-0.6411840693702412	0.5656811274254008	1.036012598282566	-0.2386634379260569	-0.7577569624575548	0.7481845383133275	0.4024806332849459
2.3305243721576083	1.0144232848257588	0.9866635884283298	0.7435461454755483	1.335127717868305	0.8927060345874557	1.1785613680324232	-0.9693647661484934	0.11051440344471346	-0.07453643690460252	-0.8443846053342826	0.10201067056925255	-0.4917553561705959	0.34100068562454977	0.5747381590393489	0.21631352887619676	-0.14849997659834863	0.30866101888753017	-0.3527604746228127	-1.2489805600135855	-0.4985171369429443	-0.31470741936508106	-0.8061087255476551	-0.6548137888662301	-0.5809884758632629	-1.7208503636200596	-0.5481576805157015	0.4509284381596779	-0.9383188624616323	0.4341862309760501	-0.6854397373632177	-0.9238163957408819	-0.07923818505870753	0.39698712610037684	-0.958629268467894	0.7483966197270887	0.13275596795174474	-0.6850045696783509	-0.4485239667956584	-0.7766621315178062	1.2438521099645914	-1.445809601799225	-0.017487487802747143	-0.7011189725957151	0.4690715714000973	1.043091746116603	-0.285725514606012	-0.7381402746239505	0.7117265823597012	0.3943517328349943
2.267812194624037	0.9899825867084286	0.9156969917124673	0.7108298378334873	1.3215465106830155	0.9105992601252162	1.2872490899800193	-1.0284412144947541	0.09635594937899664	-0.034714649881393014	-0.7666173212658923	0.07768889678767357	-0.4530011356846579	0.32883048705979856	0.6402298632072818	0.1737195290886528	-0.1763203044171302	0.32857532611402085	-0.45354174182232726	-1.240052630436987	-0.5438345987476263	-0.32615034797030795	-0.7824390376865811	-0.6738792623835723	-0.5852097989707444	-1.6856037313933523	-0.5796001868405242	0.5050876127903977	-0.9498323547317217	0.4069010844703273	-0.7553051375635785	-0.8304498804137517	-0.12210852132236497	0.3933733300538019	-0.9392868607988227	0.7420673446159778	0.16630993754695844	-0.6609481094838716	-0.41083240420112804	-0.7134208090046045	1.1943045361841909	-1.3930978375778946	-0.04550435455674608	-0.7174849506866862	0.33805008576131274	1.0406163578216947	-0.36870560153185855	-0.760653144601809	0.6554930117759149	0.34416753398389643
2.2656354357058865	0.9561870695934449	0.8077115308710194	0.635286505574154	1.331341553532989	0.8948282639068005	1.3445073369864897	-1.094921842302966	0.08152210788478867	0.040363838787901084	-0.7540611310756937	0.03535334625402904	-0.37413556220690203	0.26900029132598047	0.6635298385694341	0.11723331067922718	-0.20065653330884364	0.32287952329250735	-0.5353384763173038	-1.2267913619910733	-0.56656619873515	-0.3124189319678766	-0.7725063185534568	-0.6804799285277292	-0.6050086122535623	-1.6764825479714218	-0.5619210905508798	0.4994174301784734	-0.9536033849053854	0.4123568332596216	-0.7722086151628461	-0.7894057001969925	-0.11036157620910443	0.373759476362738	-0.9044372461218193	0.7319670909461748	0.1706771856359504	-0.6391074905686975	-0.3581562385122713	-0.64714611045067	1.1895938292939445	-1.3620730173976199	-0.03901114900214075	-0.7572320018453733	0.2844431901102982	1.0091490719935867	-0.4245590804073499	-0.7681126821351568	0.5976764282248439	0.3300424512648709
2.2823777224721504	0.9646626936144862	0.7601010357744233	0.5893700274704143	1.2611442068214171	0.8714960560709137	1.4341426826294854	-1.1601484457921787	0.06461760183268622	0.05153181859091103	-0.7442711731758112	-0.00016214868650565872	-0.296969667842661	0.21256470244925532	0.6663747488021011	0.06307040134912328	-0.22916490831144531	0.41899842752295313	-0.5741678274436861	-1.2548965322725951	-0.5797063313315347	-0.3274728036305614	-0.7470948850190614	-0.7138560310422938	-0.5811629107024149	-1.6596805595597353	-0.5725360740781611	0.4266913346468436	-0.959888587707572	0.44605950179770454	-0.7997859810049502	-0.7810510134261053	-0.13935888362345808	0.35005777970434354	-0.8513025561721704	0.6857502653693561	0.17501847504451834	-0.6164958527514961	-0.2920311017674837	-0.5990070160592105	1.1605181350267526	-1.3602473824324888	-0.04509386805013703	-0.7687046074227	0.21763208517521587	0.9903451544120168	-0.47103750956189006	-0.7490109132769118	0.5324189585405743	0.35121421500221695
2.2611750514253233	0.9486419781577897	0.706411928001725	0.5808279373364533	1.211899670327367	0.8147787591552831	1.4704481429465246	-1.1565797718772035	0.04187544475137528	0.06305358461144542	-0.7891537393018695	-0.032565476668168114	-0.26555407259265074	0.14836453996289295	0.637680988782755	0.01995169970393786	-0.24628051203845747	0.4693346437924233	-0.5946371992682404	-1.2612833835928556	-0.6162483015173686	-0.3710961421275626	-0.6886584093371977	-0.7655781174292171	-0.5687527899748412	-1.6576536299104174	-0.5959613584937177	0.3513246026101384	-0.9302533783678026	0.47407133877845975	-0.8413966144399925	-0.6993756816015378	-0.17688596728859035	0.2819833431252735	-0.7884209722470492	0.669476383894209	0.2135734012173721	-0.5273419314332194	-0.25198579048063446	-0.5703963842582043	1.1906455947606982	-1.3375009575966639	-0.07691469464012368	-0.7752581590787153	0.19404646320401547	0.926968659295853	-0.4990946341435188	-0.7385120260729383	0.45083367038667516	0.3216517335229403
2.2505514213506057	0.9395171024617117	0.72036317052189	0.5771282997149098	1.2424688959918826	0.7637894289557317	1.4491615141119516	-1.1173030366501084	0.0317910054398033	0.13926149582111674	-0.8167228245107425	-0.10990446357874997	-0.18347572719853403	0.13743297768923535	0.6511086184825448	0.011055350229986344	-0.2555128151568522	0.4659904499278766	-0.5918739164105089	-1.20617697544694	-0.6297245403006941	-0.3831472036888243	-0.7061695388331527	-0.83800707571577	-0.5228865261369379	-1.6648700818532685	-0.6078928899952238	0.30080859721709424	-0.8953976577102098	0.6115689877769395	-0.8285339598358912	-0.6500106958669691	-0.18012452997708078	0.2691743355747424	-0.7482889917999881	0.6472146445639867	0.26070587191633104	-0.46210233465096107	-0.21933154003471186	-0.6112818742363766	1.1825483863330564	-1.3267015526270183	-0.11696753179399252	-0.8165582942997155	0.1393079392938144	0.8937543354047813	-0.5191657743343329	-0.7222077187064191	0.39501591265191266	0.3012689609287427
2.312872983605146	0.9658446882596173	0.7065541147701151	0.5640495807717234	1.206265541055042	0.7443987387067589	1.3745805691297481	-1.1243857435101043	0.06976939805016782	0.15613758106555783	-0.8030429032725672	-0.1743200196942876	-0.16750029742893638	-0.004658584298173424	0.656990852029099	-0.019722245812931697	-0.30663945123906633	0.5028291784621478	-0.5839360500333145	-1.1727179675996837	-0.6121510446626981	-0.37207692244065027	-0.6471710265748263	-0.8831700820591862	-0.5068086833966652	-1.6607460236057725	-0.615431951225109	0.28750761333967695	-0.9112344288095822	0.7484954324518063	-0.7899143280357677	-0.5883452018721027	-0.20379997861891774	0.21925524668123578	-0.6627914511982114	0.5989218244450945	0.35622805314530287	-0.4830706965300152	-0.1747149029219755	-0.6082958865495967	1.235558449806122	-1.3192024550038206	-0.17260577569903662	-0.8013099740580755	0.06493962191351038	0.8762393382971952	-0.5865291645209136	-0.7023408873712784	0.3633037205622264	0.26662846272859647
2.3616519878366584	0.9489822819476886	0.7155560258071706	0.5715829892179644	1.1599646736709148	0.7026737399401444	1.3049788009820227	-1.1207708169044401	0.10385746558025262	0.195224393592277	-0.7607823762584542	-0.21642020472675103	-0.14024899903972426	-0.10417803434747089	0.7278063075896964	-0.018122789476097387	-0.37695916351393954	0.5691185996420927	-0.5625312509101895	-1.1429394297571958	-0.5789499936723199	-0.4005401995267827	-0.6149816590137753	-0.9506087082677217	-0.46439485225682275	-1.6296676489647333	-0.6197376917765739	0.27925235273721627	-0.8925165394132479	0.8695127018604314	-0.7646320031368783	-0.5262258066455254	-0.17217065239399285	0.20605336462788726	-0.5850156385701809	0.5704910821177189	0.4008670510403619	-0.49519245457232686	-0.12248974468437641	-0.6257654410247487	1.2775679427101885	-1.3570976304205942	-0.22564323293062866	-0.7678553657207845	0.02531369573520742	0.8295064529333045	-0.6151624409615912	-0.7080110024345369	0.31265350478805126	0.2709575174184804
2.3794467248264257	0.9300402413641574	0.7642121326265521	0.5841749265729769	1.1457559686756746	0.6903385385772237	1.2805981617642328	-1.0513074294585503	0.16538013694496084	0.19895218528444233	-0.7594645807072573	-0.2619989608280626	-0.12361209529591313	-0.09026364181779349	0.7732952065671287	-0.020167947615602547	-0.43122931516723123	0.6180272904920884	-0.5224658451686393	-1.0917486704162962	-0.5503284388483103	-0.44696085129770324	-0.5695588847887364	-0.9931568006437514	-0.43917708298402813	-1.5676102181954852	-0.6480794958839559	0.2641220703315048	-0.8774754273131478	0.947231127717313	-0.7315294615939154	-0.48327244470770736	-0.14273737349827476	0.131903984290378	-0.5033880325334714	0.5559591039522042	0.498191518020297	-0.5190102341327868	-0.10035435882999547	-0.6413324573662502	1.2925365030000513	-1.4033076330631695	-0.29145438643177063	-0.7937552458574028	-0.006699332013605681	0.8084528733859877	-0.6663898087182488	-0.6982619044573742	0.2298475047357446	0.24690567498768462
2.3891284561717048	0.9628501993550092	0.8212418594919783	0.6389149306587497	1.1077525283119027	0.7158545491169617	1.1933190201197554	-1.0055092991537076	0.1670649780200341	0.26783000147664404	-0.7235957144682008	-0.2398715797491441	-0.15517548872970682	-0.03388829369237973	0.774609731961744	-0.04761339208616958	-0.47617298724384305	0.6391579908130621	-0.4620318256319561	-1.0770278333187329	-0.537942274184793	-0.44167446999112103	-0.5379826480383718	-1.0485129109826687	-0.41146948590186244	-1.5466514120268342	-0.6970597611766866	0.26348750944643906	-0.8851817438886173	1.0405746152736568	-0.6570389425844324	-0.464747466239089	-0.10273149707371398	0.11513765902055992	-0.4433651810375741	0.5230741802065104	0.6088250868225726	-0.5542538433700763	-0.1006582854649255	-0.6913581643919697	1.2527875459679523	-1.4443027511128952	-0.35361774610242136	-0.7952565438528729	-0.007164047403833096	0.7504772304661762	-0.6224336262089538	-0.7518287872731848	0.1334612207862027	0.2404556082432255
2.3550188981927267	1.0159369757575214	0.8175460301330914	0.6806508426380002	1.0493441298170663	0.688378452503748	1.1067548189596241	-0.9447858894961166	0.18992388812192912	0.302402414268316	-0.6831191714767074	-0.2519130199080712	-0.20630446741423297	0.03163786768137341	0.8071814183507356	0.006774608445337002	-0.5032575346054273	0.6821623928227936	-0.4640921199623797	-1.0281419305124149	-0.5198754805121444	-0.44354950563729423	-0.5702384381039138	-1.1041611261008515	-0.41580097838144	-1.4650063945566756	-0.7289776748564402	0.2803098011585677	-0.9101939868519366	1.147667259486719	-0.6334410851227794	-0.41497214088391016	-0.11019216023557635	0.06657057792021967	-0.40301217778253307	0.4796660988702974	0.6936166453145067	-0.5977594229810058	-0.1229969449085285	-0.7241395506605474	1.227069466564425	-1.4657552380260896	-0.36146000433421416	-0.7917304853353192	-0.04227029726444947	0.6927614096778081	-0.6158149528082987	-0.7922326755629461	0.0953263869394573	0.21562797480875492
2.356725444756118	1.0834311755757295	0.8049637844046137	0.6897787290519177	1.024220738043899	0.6066196705983138	1.0687801479168715	-0.8405408019987755	0.22782512725478982	0.35145292140789924	-0.7028329809421033	-0.27859248065865494	-0.1915228288407182	0.09513642801837932	0.8844070379824037	-0.007105229570914667	-0.521077956666365	0.6897765476022896	-0.37907820354492866	-0.970331226894024	-0.4781035242775782	-0.414837469233657	-0.5911297350506354	-1.1083062081572206	-0.3869205365255014	-1.4146545085118483	-0.7370545521287761	0.27309545917147904	-0.9137417383645048	1.2812297675181092	-0.6080270654969786	-0.4141450080706737	-0.14705025317930462	0.013486414106495637	-0.3957272285557256	0.4616594286411301	0.7724302699790553	-0.592212780044941	-0.1658573313471901	-0.7486222397220645	1.1887580266343574	-1.5237771669502858	-0.3886516234798453	-0.8383711209422801	-0.03083543087296909	0.6697191470196913	-0.6156456521935494	-0.8181586924269141	0.08315195985166336	0.19415453278245884
2.326349210731733	1.1492115600112054	0.834611008888119	0.7498694285507869	0.9326230918475474	0.546654582894549	1.05976183681795	-0.726783551088097	0.28544513631260376	0.3620160674392257	-0.7134355161892689	-0.2721176614002536	-0.2790208363673269	0.1322368968272702	0.9379341654527593	-0.033978218419267944	-0.5532445925394394	0.7259452545032731	-0.3585130749974978	-0.9680477502503745	-0.44183841712000005	-0.4475503027239645	-0.6096457178196595	-1.147547955012885	-0.3623660786805355	-1.3530536309063002	-0.7591215298159588	0.26296567265492143	-0.9149812094565279	1.3941955625657418	-0.596071450667808	-0.3669726234281499	-0.15208994473311344	-0.01989103477004407	-0.4178793631387402	0.46111206417430906	0.8955332420687023	-0.5560828342959289	-0.21572019780988713	-0.8131784442275218	1.1366664699881073	-1.5654435844179913	-0.4266811920633903	-0.844683792696037	-0.05615954579827505	0.66922946740372	-0.6058395734773906	-0.8399058732368907	0.0640415872971227	0.19049024095659595
2.2841074848492955	1.1961756348930228	0.8331619357936553	0.8422267236433235	0.9025690312962634	0.48412640043836885	1.0460016461170942	-0.6365793699410489	0.36611171295382877	0.32368096482306336	-0.7347256931836157	-0.23272039967150326	-0.3846060321433916	0.20553859940932934	0.9614630486686228	-0.05128984240555775	-0.5519790157507003	0.6704397238157793	-0.3895187359156188	-0.9536872425341227	-0.41833349643443835	-0.4504951017592503	-0.6482247032272652	-1.1504710069549688	-0.34911362129547713	-1.309426804162301	-0.7571354651131198	0.26032825027878603	-0.8754553959837705	1.4550192518446727	-0.6010262350677383	-0.32177664521517285	-0.18249866645252102	-0.054904270212859374	-0.4278429035254171	0.4808143732601934	1.0038894284872062	-0.46421827869861093	-0.2796873311836535	-0.8662455219062547	1.073311904268961	-1.5933619327256314	-0.48458625497052676	-0.8438018112451328	-0.06677854354801449	0.6245576870582874	-0.5666753930188582	-0.8757742836575979	0.02116990938611894	0.1480643989747296
2.2387880053720735	1.2524871509125504	0.795789914640443	0.9282046435938478	0.8346740444875262	0.44329503672556747	1.0322033455823187	-0.6133936505749017	0.43042744416747036	0.2759771464295079	-0.735428770448076	-0.22798889790471905	-0.4894898982552334	0.2495930660503432	1.03064719809294	-0.06662292770168282	-0.517659652251249	0.6094014654903517	-0.3878835526415322	-0.9363445007632845	-0.3866557845310531	-0.43777003026854305	-0.683246962219174	-1.1283281619895162	-0.3370381400356452	-1.267198756473372	-0.7592637849125118	0.23236009405982294	-0.850973897378793	1.5146648535746936	-0.5789915021344799	-0.280139274170716	-0.20675232660810378	-0.06614697478686922	-0.46189479433789876	0.4607577670320979	1.0573686286101094	-0.4335779875320357	-0.3011170066404035	-0.8993638405300757	0.9967439482004654	-1.6073289759956808	-0.5563066780603159	-0.8429055139344038	-0.10226589511974156	0.6126684422451419	-0.5567726596574609	-0.913983963189615	-0.00869983994749754	0.15069705634558345
2.2067324941528335	1.2952612161680646	0.7372967420108243	1.02899428347231	0.7672334526446156	0.3941315626212665	1.0175325839163256	-0.6046218535596739	0.48905829055596667	0.22754836591495325	-0.7375423388783998	-0.20840517782036386	-0.5949622881943973	0.26382304447828187	1.0934402769402862	-0.15774477468931689	-0.4767285853447774	0.5896544642364215	-0.4467993096925064	-0.956764382446015	-0.3535060776115354	-0.4544501782598965	-0.6540749930459004	-1.1004253915653393	-0.3598822183788194	-1.2796296903360171	-0.7241625692818354	0.21393101796593567	-0.8605369041319774	1.490499546140988	-0.5497875532816193	-0.24577830557299904	-0.21437431078230115	-0.08334383856142749	-0.4788353324830747	0.437227888924812	1.1303259557779104	-0.3805660800847158	-0.33496646022784576	-0.9089122462597141	0.8976386316365323	-1.631881043987839	-0.598624752138463	-0.8411303473162107	-0.093487850357092	0.6051336004332727	-0.5569895831149079	-0.9474342324520151	-0.049384097814447143	0.18404584588784317
2.132560180239449	1.3284157817004483	0.6650848561248701	1.1172236902074144	0.726555205035199	0.38779976624778717	1.0839331260147378	-0.5704407871068422	0.4817975727850568	0.2083141889187142	-0.7329135210208635	-0.18058416918931935	-0.688929728259988	0.33264726542428985	1.1226964948010276	-0.19689048103264978	-0.43817687160585345	0.5684475381920066	-0.519159737576131	-0.9309515536409683	-0.34082685678972174	-0.4712955103039804	-0.6464017744928994	-1.0887246661619314	-0.3600493085931652	-1.2612874849871112	-0.6841810860645844	0.17360370948131165	-0.8132036581327216	1.4839817408230735	-0.5440180991756802	-0.23892891447457432	-0.20758437297638377	-0.18500417478630063	-0.5066401469034312	0.40187650995042823	1.2042707684228362	-0.34080362963032557	-0.3555143860094923	-0.9413042138054672	0.7727605353720065	-1.6734887195662895	-0.6333492706171652	-0.7658896114383245	-0.0821450074141908	0.6204977473032441	-0.5211026432514767	-0.9997653458552895	-0.08745506842193296	0.2127564257492846
2.100232343839827	1.3865769886900021	0.617231565571781	1.1369929733239312	0.7099299659207866	0.40098344884921505	1.1948114012160782	-0.5376756059594751	0.4717733723477825	0.14835626670748406	-0.7697602988906728	-0.1653458909704532	-0.7673019393012248	0.3874861232119904	1.1760181811680273	-0.27754187297340666	-0.4121721282933767	0.5382178081995861	-0.5413859708035229	-0.9109978578726977	-0.3471469169582627	-0.49437457386182426	-0.6835444442050997	-1.0819466327933152	-0.3660824588325771	-1.2893197452398228	-0.6609044811692953	0.18550011901182828	-0.7904109331713973	1.481608056006213	-0.5391625452211433	-0.21858833107911252	-0.21553882877098496	-0.21468600581898337	-0.5250798689296017	0.34069209838947934	1.2812893575334863	-0.26934962049772493	-0.4181367346321453	-0.9813378141199788	0.6792036951101607	-1.6813204043235115	-0.6458070886333788	-0.6751414693774163	-0.051398648251473014	0.6356289465844751	-0.5061469290254946	-1.0524497942930502	-0.1589466254038324	0.18979936714872075
2.0661194693160274	1.404381916609726	0.5390714476565515	1.1719066267122087	0.7394334121061854	0.3736781157557009	1.1980847818842804	-0.5349550761156773	0.43922403633113627	0.13796625485402622	-0.8023154324253008	-0.17084749656123033	-0.8082458023348238	0.36713387992963364	1.1731300990466738	-0.3536660901222176	-0.3952551981906921	0.48374362172834307	-0.5383555449864293	-0.892464099738741	-0.33994334381652946	-0.4740407119422163	-0.7096632490266394	-1.072475523629583	-0.36558256530669136	-1.3421925535370594	-0.6065946975173291	0.1449521376173903	-0.770890521702192	1.504096597197572	-0.58929597135499	-0.2051821108136039	-0.24219091028558534	-0.2040511203104891	-0.549203689270518	0.3212302670512918	1.3083962657255206	-0.19039594402766327	-0.45144802579310406	-1.0321703976663017	0.6010532186598143	-1.6813301875490936	-0.6561977578078266	-0.5935726877571799	-0.03596805233040232	0.6602629158638198	-0.475702801036043	-1.1082514895897013	-0.1930521625641494	0.18483178441302173
2.0175162419600783	1.4194834736817823	0.47876629202181153	1.1782777099834811	0.7440947586401196	0.3330236729010497	1.2134938580660912	-0.5107270310426787	0.42697585165826374	0.09636716358843529	-0.8531099188645449	-0.17151226550353868	-0.8559096490419937	0.3359535371886522	1.215741517736102	-0.4529155099294604	-0.37668695484684	0.4322546722594402	-0.558984409696539	-0.8451356959137547	-0.3243540990400974	-0.4944242274014844	-0.7421852968238596	-1.064434375083388	-0.4026889869458046	-1.387367397101484	-0.542056772423223	0.10625613731833958	-0.7354367985649847	1.564817508753864	-0.7005421823785923	-0.17874989323379448	-0.29764775478046235	-0.2714261753366103	-0.5557541466027869	0.28343469741154664	1.3086280225211724	-0.07786741140478756	-0.48367087645670354	-1.130380386022457	0.5438946488982065	-1.6606280315022766	-0.6852300200131115	-0.4914628880325823	-0.028927078726302013	0.6684075437486474	-0.46616106009397146	-1.1178629341263453	-0.22889272708534608	0.17528476152855305
2.0510177667216962	1.4276510720501785	0.4385602883838188	1.1915788461653523	0.751961270069782	0.35015338847092214	1.2334598541225432	-0.49654184160285786	0.3993485679428093	0.06157332797622635	-0.9062846769061353	-0.18396446130157124	-0.9163624156552812	0.2886182295650174	1.2093122703650026	-0.5493114949153692	-0.39295067015438523	0.3872559126353333	-0.5326360630197193	-0.8115973738857495	-0.3085792256997847	-0.5373042376611983	-0.7493049945061023	-1.0677712838825442	-0.4263795332979169	-1.4561540471092695	-0.5077989918488817	0.0888676997514449	-0.6962010643363554	1.567399340771987	-0.7739659741000946	-0.17908870576457422	-0.34961740563593835	-0.33812327832811795	-0.5897820875100654	0.28915971882233255	1.328932892752215	0.030601539086108503	-0.4588355658484808	-1.1995151281537666	0.5223961470578551	-1.6472284153159849	-0.7319822223860009	-0.4484910338413357	0.001960975976568391	0.6813139340948096	-0.44697784639629284	-1.1577611161640387	-0.2757669352657965	0.17671521078835983
2.0667908853899855	1.393020934529075	0.48770044618728736	1.1985640156285202	0.742215948249504	0.3832326630742811	1.1804480588770425	-0.4497265316841975	0.398288067571981	-0.05649659809572847	-0.9218201366764973	-0.2059597957823966	-0.9610352944780786	0.21346240850447246	1.1249855631440722	-0.6077892221732382	-0.3784212637795563	0.3565782911852957	-0.5743673307816023	-0.7947969512995184	-0.31191027103545954	-0.6085777150799976	-0.7574079723402976	-1.1209909709302304	-0.4756881309747726	-1.5200215707746887	-0.4543005211346742	0.06388197969229184	-0.6693604985661978	1.5354955800990895	-0.7769238989198817	-0.15741707314105002	-0.3783631910418128	-0.35227065670560176	-0.5868206975576595	0.23200073212561087	1.3489714585907389	0.05133323168480106	-0.4268248942904931	-1.2592763611820672	0.5478566489644777	-1.6305637539311024	-0.7699099409789592	-0.38543489971698597	0.01182472802702247	0.6791324637336268	-0.4382056624130163	-1.1888946429328726	-0.35525029239201933	0.17590011754952556
2.089103861942211	1.344377166866765	0.5109015282973337	1.2154423623992376	0.7651166258433294	0.3969401299332494	1.1512452553405257	-0.4362498003779579	0.38219724256468035	-0.13919755033785103	-0.9396290783644738	-0.23047207954137652	-0.9588478576344526	0.21677435316469812	1.0604081651618165	-0.6879937332060256	-0.33249540434804165	0.2988433162603583	-0.5458504907766628	-0.7529100947391618	-0.36379108491368284	-0.5921713989855817	-0.7610566683775974	-1.1493221282948394	-0.5484862158996655	-1.5932250346463288	-0.43032686626627725	0.06133432334584547	-0.6543582772164938	1.4505117220805082	-0.8117876583618582	-0.111276560883933	-0.455183216335057	-0.4081516973517788	-0.5898955277658983	0.19351361041499135	1.3599211274867473	0.00890037402451831	-0.4135174122150181	-1.311454241006496	0.5602153401879806	-1.6387093526222174	-0.7768394418039075	-0.3270104441886959	0.016992803620463418	0.6361972558575657	-0.47179160177744794	-1.2105024521294367	-0.4009479022650629	0.1718642911481238
2.118622584877628	1.2998674600595184	0.5157733500258337	1.1863559431130801	0.7784367976227184	0.3798892282955464	1.125775691134851	-0.436019380438626	0.3675148396857367	-0.1633808773894734	-0.9652049368182052	-0.24056104442926335	-0.9197300909811152	0.14363095139101817	1.0544378038755458	-0.743728861540579	-0.34690956281958046	0.3028414393553732	-0.4950589292674607	-0.6924375946997824	-0.3926049825262239	-0.5492171542259802	-0.7736207405732518	-1.1884536469319127	-0.6035098497540056	-1.6511162877987644	-0.4009553188148173	0.04940058400349405	-0.6521387592144984	1.470749126000102	-0.802503425128061	-0.08485241026914178	-0.5332088126344613	-0.4655302067640655	-0.5862428612545095	0.14194489950066352	1.3417620468833535	-0.07143040924968644	-0.4258993419010543	-1.3569160092635715	0.6015456330806858	-1.6059291665579483	-0.781306871344107	-0.27537873966122167	0.00904405892992052	0.6625210880096176	-0.5195521280308353	-1.189003632023558	-0.4019214376950965	0.15307907298790396
2.161675758726507	1.2563546865771513	0.5261545240472406	1.11237977442369	0.7663992442575059	0.3764168998985763	1.1155271945969794	-0.4534656423124825	0.38263843584963986	-0.1503616295690931	-1.0117343408235462	-0.2269965324404241	-0.833704193695157	0.0653246200782466	1.018692244597941	-0.7473522521215539	-0.381434480415198	0.3428170751008478	-0.480871076480512	-0.6665554116143962	-0.39702175748340374	-0.5620292423158934	-0.795682095483701	-1.2459541971597774	-0.5955129304569806	-1.7047118852731562	-0.3527569976657185	0.07655438555608482	-0.6779251568798121	1.4362546977773154	-0.8053627932894301	-0.07266268832843162	-0.5747590920122371	-0.4972374519691233	-0.572857966128103	0.12316154798789651	1.3728073811182646	-0.15030966563442175	-0.4537023122936515	-1.4288843200605732	0.5955252479849201	-1.6154512225526894	-0.7446402777225122	-0.2492740804862496	-0.030614356789399538	0.6498861971940648	-0.5381201335026129	-1.193884523791484	-0.4283526311537164	0.14788068136508353
2.1699505380573116	1.1985067312243691	0.4178980357194745	1.0599258878767666	0.7254479913646698	0.40722657954900426	1.1126308472190296	-0.4439226390858293	0.4132908905520353	-0.18793272076477072	-1.0291746683713277	-0.22781753972398716	-0.7783567986302892	0.0067222767306233736	0.9636395235026824	-0.7611306870821714	-0.4596688854514503	0.3920153191680695	-0.36604272497583124	-0.6592080295844753	-0.4130916617539689	-0.5496964829504216	-0.8041836083448427	-1.3097061904938099	-0.603020055087228	-1.731551283387455	-0.3326274426161019	0.08802854578449162	-0.6749767804615777	1.375176907568351	-0.8102032789170737	-0.05921129305881874	-0.6547818308801199	-0.5715745029369041	-0.6004842134314652	0.09269085597308596	1.3601596018706794	-0.19417259574516063	-0.4770174201883865	-1.4730374629784824	0.6369929900408321	-1.6248465219724983	-0.728079206568548	-0.17368248155693453	-0.06742899988967906	0.6451443469015915	-0.5838564353285839	-1.2037849091364283	-0.42932003641457495	0.09252039269868234
2.193933210674907	1.1596032757417662	0.370624785051877	1.052500273750151	0.7620983751888628	0.4271595260708697	1.0501053130336426	-0.41880236695671796	0.4501960005422328	-0.1703983432140683	-1.0701043899234137	-0.18493213102805436	-0.7323886573294452	-0.005231346878336174	0.9350823640284149	-0.7780567436359915	-0.4928865133978101	0.4123230512580194	-0.3360367154513053	-0.6848957078084588	-0.39986779882664253	-0.5158268694717956	-0.8076194117395424	-1.3706874472423558	-0.6135490337862612	-1.7644673105119968	-0.33528348293496363	0.11149852855153801	-0.673251403758728	1.2863696332416175	-0.8260360477598725	-0.01632139124581387	-0.7414661445978681	-0.5771935823962068	-0.6160792522327152	0.08972303879445168	1.310001769324384	-0.1478310074772074	-0.5533904038794215	-1.52012885763738	0.6705942818170891	-1.6070806096731887	-0.7507667994305866	-0.15133841202915757	-0.07223400334970519	0.5931769516891856	-0.6563836577043662	-1.1842539357577648	-0.426603567916076	0.06682978106722959
2.2054180368883944	1.1269620862971246	0.390404658456787	1.0881245892365954	0.7390130852532983	0.45386595537774477	1.004697699983057	-0.3675296894538779	0.4887872193613146	-0.15683360914831548	-1.146150571204864	-0.1252238849361391	-0.7020915123803164	-0.02019250215273254	0.8467513851277122	-0.772430642706242	-0.5088277065879397	0.45392689156322213	-0.31008261810994586	-0.7056607965106222	-0.3647891346603337	-0.4823190877277222	-0.7875121274313008	-1.4004590870090028	-0.6064036319277292	-1.806258044749136	-0.35022761027152977	0.08668591229388282	-0.6435443609152868	1.2494324686004437	-0.7857607988557105	0.014395460354185999	-0.8353769458144118	-0.6086047106206285	-0.6600857154056962	0.09643265321991604	1.2897376844507538	-0.07849562419713524	-0.5779675373543542	-1.4901542754629467	0.6705423193285592	-1.6081257133799283	-0.7721266409499283	-0.16544585160711683	-0.15138445445725246	0.5912429650754222	-0.6959798252508003	-1.1568833458174754	-0.41613286818398637	0.08453384157598212
2.1995927101611015	1.1312652231092293	0.40447806866964886	1.1009623561712065	0.735289992964911	0.4933833430651652	1.002397390407622	-0.3580057215291068	0.5154751558419643	-0.15959189084713368	-1.1432179204718427	-0.04320329172904531	-0.7192850316758179	-0.011962913165033581	0.7869266667071297	-0.7608158659675857	-0.5273546671007631	0.48847736294171107	-0.33763658462185964	-0.7609533661458696	-0.3474849979171598	-0.47695945515966176	-0.7655427421424551	-1.461595665338291	-0.5947504665942657	-1.8061920057379859	-0.37819817446564963	0.11667731676462209	-0.606422453355224	1.1847285249338617	-0.7426127060506811	0.04664664870071598	-0.9031589469362951	-0.6330596873174825	-0.7092744738373398	0.07713697118556491	1.2754297012425995	-0.019103032497122873	-0.6310000945604536	-1.4598105507562555	0.6542473299148319	-1.6149782248636804	-0.7939470760667928	-0.10717014408668601	-0.25301942250482645	0.6021446434279667	-0.759449971963027	-1.109257721156316	-0.4208781700336498	0.1136635591569585
2.176265239398335	1.0983095523844917	0.3797519436394283	1.1231504267584205	0.8297093075964707	0.5296250266968083	1.0169273997536699	-0.38960978206496427	0.5372807457716063	-0.09867111576364643	-1.110111491965776	-0.014666106701473303	-0.6936928450013609	0.021781200313157507	0.7737781506584033	-0.7297322920998178	-0.5574214689747171	0.5621037644553248	-0.39958898862733755	-0.7967992041583041	-0.3237340206458586	-0.49592317435617395	-0.7851583863747207	-1.5173180339853438	-0.5580323919917914	-1.805432817105866	-0.37747542679768026	0.10309711691455023	-0.5898938844370482	1.1174192518567045	-0.6620032825087336	0.09442152807059241	-0.9617930636992057	-0.6547236315959746	-0.7312173980854431	0.09198424257995975	1.2710992559408254	-0.014907348767654368	-0.6700597929984913	-1.3938687293194512	0.6852315002257927	-1.6333170938959891	-0.8216773777827997	-0.03602330841842176	-0.31255732319476615	0.6554739208263156	-0.8159309451942509	-1.0804901346298428	-0.3871332496369975	0.10811405453041012
2.1085800871567155	1.0778830248981421	0.3903635936861327	1.1305789674276503	0.8881025135544556	0.5850205482916868	1.0371398394028069	-0.4155369691697425	0.586309733246841	-0.1018111468572013	-1.089623050726353	0.04614135172036923	-0.6705325849189296	0.04549446150633777	0.8315814307665542	-0.7232218621965149	-0.5873063683744485	0.6403712149420662	-0.42713764887499	-0.8426278347074735	-0.28971462415684174	-0.4729306357783319	-0.7822732652822112	-1.5396643001178323	-0.5523219462048108	-1.824781727380651	-0.36190124704960785	0.06915619080200017	-0.5666783941420106	1.021710530861713	-0.6191112287541649	0.18064162664731598	-1.019252832877698	-0.6391521643181959	-0.7537099251801663	0.11913291849993937	1.29123570663714	0.05173349106263684	-0.7430480591463178	-1.3340883787400446	0.6635977841679777	-1.6677697861771488	-0.8597511251430354	0.05822677304838042	-0.3655243503433665	0.7019413216218089	-0.8452150483656634	-1.0362249862706006	-0.3687056990937174	0.12750633665093353
2.0340223170340233	1.083202461917478	0.3636335078479821	1.1229860526149187	0.8996446981423333	0.6141074046436058	1.0579361217076042	-0.42514206440770674	0.5922487671840585	-0.04382462591561102	-1.087998438111406	0.11602524977983575	-0.668414788776507	0.059594838576208245	0.9079228371087442	-0.751031650204186	-0.6207269702400351	0.7037645537821288	-0.4538929921198068	-0.8606312672541752	-0.26237667110434554	-0.47239034627252563	-0.7801000571865554	-1.527248594405656	-0.5168721964985925	-1.8264659821610874	-0.3730857098505082	0.031886850507282995	-0.5675522921803141	0.9102298862631516	-0.5818386196235789	0.2419878839465146	-1.022453811817795	-0.6771954037777802	-0.7950165693477858	0.1490464234464603	1.313085142344794	0.15405239252022945	-0.832859524023396	-1.2901503372380607	0.6315011696133352	-1.6581256525414496	-0.9156838444751415	0.1374477847788925	-0.40901568487555967	0.7124961481698799	-0.8572582735207315	-1.016908243481986	-0.34790757084156854	0.1181156431992018
1.9626985466177271	1.1056603601749655	0.3376071695169197	1.1215408283205703	0.8877010622776561	0.6751097986317	1.068794883719321	-0.3472276027582194	0.6061058024970818	0.015957084152598333	-1.0778582967783379	0.16282871287872752	-0.6505954639769872	0.07171889758793734	0.9656265823122576	-0.7408430013235482	-0.6699343847088814	0.7627237616901029	-0.4883083242708467	-0.8374722252329285	-0.19422334135285332	-0.48151725680509283	-0.7622500026035824	-1.4894503361761737	-0.4662126468964082	-1.8738882320734735	-0.37507957563928723	0.032486974296560354	-0.5462859147874611	0.9000893131609523	-0.520512856796395	0.2838270366759693	-1.0696850193181235	-0.7384059006960588	-0.8526497900378651	0.14950448409493172	1.3443617535476218	0.2969054337854594	-0.8859892652659113	-1.2441117982573255	0.6252472326874043	-1.6517925027288123	-0.9658303380817888	0.18006097688724937	-0.486340792496171	0.7399005804013608	-0.8475054534866423	-1.0088828505487648	-0.2892792925374499	0.10322952954799935
1.8228656357688942	1.144593019686512	0.27435972306479917	1.1242025188282512	0.8511712979884644	0.7478788663990988	1.112836132191081	-0.2505257855143557	0.597876004737829	0.04699795413110584	-1.0939477619182285	0.17292926964354624	-0.6212356216591046	0.13770996628459262	0.9955356284496271	-0.7364119236133949	-0.7068734878607277	0.882298787219885	-0.4998432888933161	-0.8206772779846194	-0.13979309687920866	-0.5258205046619937	-0.721774853392557	-1.4938043508105086	-0.43978071933530505	-1.8387528781805151	-0.36788789217743534	0.039490285760655955	-0.5334268025536806	0.8137814699147763	-0.515238391103558	0.3363725040387544	-1.0647210734726156	-0.7505908546974869	-0.9232204794226849	0.1637153327691933	1.379909311413174	0.45263046800723455	-0.9164930923849954	-1.215823615818301	0.5796392536421993	-1.690333732587987	-1.0189988988182617	0.21005220527586813	-0.5147803337447386	0.7751956295447727	-0.8563886635055564	-1.0478384671247656	-0.26310998514604955	0.1387543579018069
1.7178144470381074	1.170697425221124	0.25589597555935917	1.1875699705409013	0.8537821124273721	0.8290855402901194	1.1627219047928719	-0.10260757190394158	0.5931236444629675	0.06238004412029742	-1.0781705346382677	0.152756883808914	-0.636228122335664	0.1712803270666243	1.0897156541002793	-0.8109555501101398	-0.7616910670546462	0.9401868187760828	-0.5086712048609157	-0.7712328385642309	-0.1095127336120126	-0.5397421772965881	-0.7290427243540485	-1.4863789771763494	-0.4702948811716188	-1.816252815090218	-0.40400692007957595	0.009326603978717807	-0.5123150730859306	0.7478994553459388	-0.5051934523751049	0.40595911232464454	-1.068678353072692	-0.8256597561853924	-0.9623393050253322	0.16393863324257255	1.3557883712114929	0.641766097833132	-0.9507019767560292	-1.166767400361529	0.6024004998274625	-1.7068554738078447	-1.0515055233050032	0.26493255185465225	-0.5006071496131607	0.8106427052056292	-0.8627491027461642	-1.0295046510095478	-0.2310408724069118	0.1418538578901245
1.6410279587950534	1.2198923805033872	0.26853057887042114	1.1772441526835413	0.8717231173090916	0.8983055181745294	1.1847067057848668	-0.007074209158205958	0.5526406377829994	0.12098281181940032	-1.0925421494689267	0.1654147094238243	-0.6107830517907717	0.2054407230460317	1.1688137409947144	-0.831668892881366	-0.7796486685228582	0.955458866660687	-0.5823192862052837	-0.7530891330745877	-0.05289795690500891	-0.5424151109117549	-0.7854655194937774	-1.4422576274986152	-0.4620005045699348	-1.7798616800009792	-0.4499993694572912	-0.004743612786362851	-0.4820077400716755	0.6760344668436915	-0.4458354537814202	0.5218756989860533	-1.072336697320162	-0.836912201449555	-0.9855673790764973	0.17605157888073605	1.3699336928177304	0.7870307521336601	-0.9275066273462332	-1.104873865201274	0.6132310468990476	-1.719219344155345	-1.0962090722212863	0.306266733924886	-0.4779600639641715	0.8115751290044135	-0.8496018166580258	-1.0528565968574541	-0.19564932727984158	0.17249674492658634
1.5751315297274144	1.2342306364821118	0.2989554674481923	1.0965374237384258	0.8758191173201941	0.9505402726980444	1.1958124195203872	0.00010320559224949455	0.5194396875265823	0.08915790512465152	-1.0750622501090357	0.13799992048004311	-0.6071157352193066	0.23968720657085568	1.2486160342812398	-0.8369324189319582	-0.8086790993261834	1.0170084287633547	-0.5171785492772808	-0.6715565539842644	-0.03376755105676467	-0.5610051995128055	-0.8461683083203276	-1.3795723426981275	-0.4740007034255006	-1.7261849637412372	-0.4615087245432215	-0.04366607142731994	-0.45970458102709716	0.5770713249812186	-0.4256206194673518	0.6072518854623021	-1.0553048989712648	-0.8694616916631324	-0.9940469115925954	0.1840236840874201	1.3752367489368662	0.8460143685899879	-0.8437234255987823	-1.0696557442823782	0.6088958108936603	-1.7256031115264285	-1.1252984086299713	0.2795678420814748	-0.49618929805810313	0.8136181065131289	-0.8132198810225091	-1.0771422386628637	-0.1522606015890232	0.17176960247796036
1.5053377919889854	1.2659059410958036	0.2946688187015166	1.0513238036192134	0.8961895469584146	0.972222313829141	1.1844861768792474	0.03399836762167997	0.5002228172217308	0.05972165737190889	-1.02557471762863	0.1074850604489708	-0.6080121323901373	0.30392221684609366	1.3198958297543988	-0.8799992399440288	-0.8763167176726278	1.0703636293168386	-0.5137904080591233	-0.6096970726302517	-0.03217035549861064	-0.5046095940814601	-0.9184956031465263	-1.3453765430671336	-0.48916322229927534	-1.6656880296055452	-0.4734902747722252	-0.06741802513468395	-0.4606008984391581	0.48257688136104926	-0.41870444118350275	0.6883789863442087	-1.045788693878036	-0.9377608134950537	-0.9582146460209234	0.1942506902436703	1.3523691187770948	0.8599624357532762	-0.7988189332016237	-1.1202969785217258	0.6005253803489119	-1.7126386361997192	-1.1673816784801139	0.2651233884903944	-0.48394915086413254	0.7853411742684897	-0.8049058907802156	-1.1312811638544844	-0.09574175181008293	0.1580046269254643
1.481347749271786	1.2874735775867636	0.29321512582035447	0.9714189473504085	0.8841114801615984	0.995045515019769	1.1826050754769368	0.07381003138395391	0.462188596323631	0.007376572601784759	-0.986396455322088	0.059722495532632106	-0.5653317000061404	0.36987090090651237	1.4353469507832863	-0.878609664350251	-0.9348871642247945	1.1735764498274275	-0.49691180355765646	-0.5223910886511788	-0.03592755662242797	-0.4798398520791505	-0.9671719446641998	-1.3197735341126458	-0.5328182950314	-1.6439065957546926	-0.48887768734514603	-0.10211822033518295	-0.44237486265077	0.3776133249937669	-0.4274753099957911	0.7726062756625138	-1.0525861484336323	-1.0386990398899552	-0.9180276757474667	0.20119199528126835	1.3146858476663128	0.806343099501402	-0.7636823218383114	-1.1678037454273729	0.6007527860782831	-1.6832302601001747	-1.2078739153589038	0.21905668192807023	-0.4253633086796763	0.7406067105256471	-0.8092178714841056	-1.17481724258224	-0.040004992780791594	0.1275427734068768
1.484054123547506	1.3098383303624632	0.2924492678476519	0.8899415621835344	0.8549556208041622	1.0237017681693688	1.1618956835934777	0.12747210320581942	0.43332468421010806	-0.08339207495819807	-0.9632789279356867	0.014449160188741988	-0.5851245872389561	0.41565786994421616	1.529280876280281	-0.9141290323493649	-0.9672989169071048	1.2320263125548803	-0.40733925721585595	-0.4404338840685226	-0.06469840420632449	-0.4452839381909655	-0.9837440756778616	-1.266401531708362	-0.5785211409673608	-1.5918709749216433	-0.5317859544521168	-0.11267833280071611	-0.40994592481786957	0.25091775383626935	-0.39340894681192196	0.8192970033356863	-1.0297872684466338	-1.063934570557696	-0.9055101892141654	0.19296515727650673	1.2857810249539747	0.8431314283476233	-0.6923505852914975	-1.214902033991063	0.5681136384444769	-1.68490957203921	-1.2344838671784604	0.1579174414341728	-0.42364989377911133	0.6872975105423735	-0.8345909839229806	-1.20168059533262	0.023401337752098676	0.15850134095819404
1.4922135608195024	1.3209367835934542	0.2650185143602131	0.807954470844674	0.817129426703656	1.014047061478657	1.0833147304429898	0.23491804091550966	0.3944728017446215	-0.14763526555174303	-0.9407007697691293	-0.029664483467315955	-0.5679330488661429	0.4649297799521901	1.510384744483361	-0.9118563068873318	-0.968039857718181	1.2590428931076278	-0.3839677247896282	-0.36309723893872115	-0.09649697215342759	-0.37534569853173794	-1.0174759213987608	-1.241144238530363	-0.5788544033179517	-1.5413755710258126	-0.5538240222325809	-0.07498559989230916	-0.40672439807038485	0.12212649698460713	-0.36534228911932154	0.8523525003624263	-0.9549516650685652	-1.1139679502156585	-0.8674484512335825	0.1469086283701495	1.269380512996675	0.8300938339399465	-0.608433904350716	-1.3243190783971757	0.6386982536429004	-1.6573144955334098	-1.2248708041748144	0.10383756926959883	-0.38756472255228264	0.6275085658275379	-0.8559378527141508	-1.2368552244648812	0.08349913141504842	0.1687664103745547
1.5076159634776918	1.320901738758722	0.26107167659070185	0.788357853742399	0.7906552802904331	1.0401213373712597	1.0441378211728287	0.2566002432319279	0.3827485471865423	-0.1648013768293914	-0.9897671063864	-0.08043892040733394	-0.6208125048762263	0.5555591646580635	1.4947227784051926	-0.9350911663384845	-1.0045175392273775	1.2650823196198415	-0.322394322233802	-0.2925088695780759	-0.09733743509797539	-0.2753842740503243	-1.0753560376412978	-1.2449205570918103	-0.6121434562139354	-1.4924495036311727	-0.5676291910219087	-0.05773569128274083	-0.3998677300065016	0.064889653291025	-0.3121229798938181	0.867332531723289	-0.9137263405615142	-1.1290114720871718	-0.8600086125890121	0.16929973954721056	1.2243314063371362	0.7902542815953534	-0.5223746648966981	-1.403713225363334	0.6547731009009223	-1.6920036866590742	-1.2049461758874174	0.017782539516255906	-0.38435206961372403	0.5966856300722789	-0.9323727970356346	-1.2787287331482153	0.16146509329784173	0.19692128104293322
1.5022707987396235	1.32225157971757	0.24925169566749492	0.7299913756004394	0.8218285243897661	1.0182094222713372	1.0460631299824867	0.18084902039460904	0.3579408863150634	-0.1479426262488687	-1.0307732611646145	-0.11648008176699456	-0.6651004560214975	0.6140645501112434	1.503640189413788	-0.9532246267175302	-1.0530562578394487	1.3039396131436696	-0.3125106426528327	-0.25759569541258565	-0.1325606525714766	-0.22645292300174075	-1.1519343727549243	-1.275518908497888	-0.5956864472180321	-1.3788078052704373	-0.5926445203069983	-0.0654119495146746	-0.37855111491490234	-0.05674756824684124	-0.2377310787961148	0.8671739029231637	-0.8161294409448405	-1.1152822940069018	-0.8044076943393718	0.2079470515167757	1.1454491663065873	0.6908075931606181	-0.4580423017984357	-1.4715179652574217	0.6366644530165815	-1.6988285498966167	-1.1870257118344776	-0.002514063290899149	-0.35704814975228905	0.5540056284500672	-1.0101682329816377	-1.323121595142111	0.15666570068811336	0.2118976194635275
1.5493970691900063	1.292255967884371	0.26740540415449465	0.7069248544718416	0.8615800272512513	1.0056032980165852	1.0217820844640086	0.11819802165169986	0.35981572591556266	-0.14593079740508202	-1.0719452923059167	-0.11591560775987964	-0.7211811068189397	0.6716316926161928	1.4932532470711604	-1.004300520466753	-1.0826900200170857	1.2650591575631338	-0.25540731030058156	-0.22469390488369068	-0.15458686401625515	-0.1467443533938852	-1.2258376408500733	-1.248543057184588	-0.558534580712929	-1.389260168759646	-0.6135229796068538	-0.05396097233915274	-0.3718724292263594	-0.15686669218215304	-0.14974521921310469	0.9114152902756116	-0.7676406234021145	-1.1598147812460786	-0.7890107075383446	0.24616235319551355	1.0939426339648095	0.6161870429199519	-0.41255779104776147	-1.536464341601353	0.6708300685929983	-1.6808963227624125	-1.1230249926619005	-0.021918277639486183	-0.3216714562262237	0.4795652933627516	-1.059941148399759	-1.32840154685792	0.1893605795994808	0.19353588347334533
1.584188361382388	1.2704288766520613	0.30093273615519855	0.6778725781828506	0.8918854552304396	1.037453157375953	0.9964715652985612	0.063128312217948	0.36219217344059645	-0.1542376587868416	-1.1226676821559753	-0.12165106686789004	-0.7368744864108474	0.740490545240758	1.4610679006640832	-1.0010968913718925	-1.0868617360984842	1.2400780816608943	-0.2265334867930969	-0.22448516414369232	-0.15829311602360308	-0.062233045654028006	-1.2602972955518061	-1.2762504230394454	-0.5638103165191802	-1.3904571908357695	-0.607088001481181	-0.011470844349327365	-0.3695481349674159	-0.233926038589697	-0.05631926484815606	0.9008092910412747	-0.6891316422772188	-1.180718302313333	-0.7814818279995145	0.27792197516049555	1.0537373882827121	0.4826774098448577	-0.42653551678408286	-1.6067109141593872	0.6753390716299201	-1.693090050056313	-1.0747944251384292	-0.08018899328183941	-0.3004991053301039	0.4437623324376899	-1.1049140194243328	-1.378989468501075	0.2157297227862555	0.2078590457059529
1.603058764409413	1.2689028892870597	0.37444945512869304	0.6600274968352184	0.8556553982591332	1.0584004227852648	1.0128369442462144	0.04959909558894029	0.37141566206674603	-0.18794850282679704	-1.2153866062462133	-0.12716174436235247	-0.7900777165240991	0.7829822922346893	1.4547353440519442	-0.9756040452749322	-1.103546880306119	1.2331872872652272	-0.22048678519693926	-0.16312320849548212	-0.19511040891556686	0.02209228254074619	-1.257140239590483	-1.2876430104681567	-0.5561402330260405	-1.39695709350803	-0.6117723241444393	0.03058479309873848	-0.3906973825708417	-0.2894091700838492	-0.03475875543850057	0.8873266927509702	-0.6053135230331084	-1.251614292139909	-0.7169368714600213	0.2987683144538914	1.010133042931056	0.30907948702286403	-0.46336795592829105	-1.7319564798333367	0.6416115054191717	-1.69159279118463	-0.9978420408674982	-0.13497410827135856	-0.3274375934825199	0.36854011285310284	-1.1562356635020141	-1.415583706939161	0.21977743571264954	0.20119491080828342
1.6072143950713365	1.2721177917574837	0.4003156408542036	0.7212532071113229	0.8088886264115649	1.0717290080848991	1.0479508370893431	0.014645791962984989	0.39685989241816866	-0.17521918298055758	-1.3330764279365688	-0.13961091619249003	-0.7833334873057725	0.8009621304669622	1.4842343337023154	-0.9730029389873858	-1.1317022010975228	1.2192797265944555	-0.26842241769423825	-0.16002953827767424	-0.21824209770141167	0.1254989744076826	-1.2507932002724482	-1.3345456185158777	-0.5747538074807252	-1.3762359237810773	-0.6248386842065099	0.06732178180869061	-0.3735918579320896	-0.3354077167695334	0.026422326949165	0.8680624038282845	-0.5350833743620248	-1.2525916080518762	-0.6819132011107221	0.3049948615246458	0.9735720888907284	0.21316473561063476	-0.5316218528135362	-1.8321389360078086	0.6108240103336133	-1.705990296380288	-0.9138331119381087	-0.17989174300846747	-0.300039895616287	0.3311948594331898	-1.1792629141604851	-1.4331146613157417	0.23819908533940812	0.20911074737209606
1.5917851652505868	1.2630227349120107	0.33227644897635933	0.7619565373048374	0.8132392165099033	1.0558266553128681	1.0247653222632966	-0.07049510197947159	0.3849431636620297	-0.1825280155237117	-1.4562970879687014	-0.12977999656499853	-0.77505192567075	0.8377090427946122	1.470249241255689	-0.9782511366691032	-1.121550064900259	1.1957666629466812	-0.25445505787489414	-0.17316523897392072	-0.22159012607590983	0.13180477729683032	-1.2183517678225595	-1.3655648413020294	-0.5728910270142006	-1.372321942387949	-0.6379426730360557	0.04749891706630318	-0.36533192008628135	-0.3971111010429514	0.06781851236610618	0.8184758454545399	-0.49390315035304644	-1.2406241961305207	-0.687858812555119	0.32501430557718614	0.9512639378691146	0.13068716753269766	-0.6014577214881595	-1.9147551434509147	0.5986005333275741	-1.7278638873511434	-0.8292478171358477	-0.23746527627738429	-0.2943442431184353	0.2790717967784111	-1.2135553059902584	-1.4424437178193277	0.21170385319306936	0.21640125027825835
1.519849050108662	1.233630877950863	0.26586188208752604	0.8173911075043983	0.794320364710843	1.0439594116722015	1.0493212667171206	-0.1054140558361509	0.4274893181295085	-0.17088268418357022	-1.5951735494463783	-0.14929618136635933	-0.7386213696072166	0.8255695048813132	1.4380074247949204	-1.0205768900013363	-1.1276367023001268	1.1380133124233107	-0.27754687088554564	-0.19197839578010106	-0.22439351234489524	0.13416258300187694	-1.2320336683202906	-1.3904513668356775	-0.5930933356223205	-1.3795763537624057	-0.6583393005572646	-0.01748815288680201	-0.3466090892769559	-0.38053423488517873	0.15673015525262193	0.7320543416511869	-0.4069268398208563	-1.221005147404709	-0.7038919552610581	0.32931247134218355	0.9594545972930792	0.15277853520383516	-0.6118285059815923	-1.986726930166299	0.6091248928323395	-1.7524504093116555	-0.7068323074948054	-0.3018257719603186	-0.26058537142997884	0.22970811456297507	-1.2093622414971281	-1.4512137787890598	0.24046862812873035	0.24287173943979007
1.4472706528965154	1.2064477678103305	0.2607903829117195	0.9130232037823063	0.7176118650087101	1.0434237232269896	1.107593235305873	-0.13094333858769275	0.44155760834749025	-0.12660155214358984	-1.7427064803428387	-0.148260976356882	-0.7019606469338802	0.7997726106485293	1.3882558548379658	-1.0542462417877752	-1.1616447244488997	1.1347962512918763	-0.34581751083765605	-0.22118640341116738	-0.24173240507449792	0.14002120906256102	-1.249366535710175	-1.4394994168470607	-0.5959357054223992	-1.3934523459871477	-0.643339188956894	-0.04842243585700935	-0.33291382590966717	-0.3771338356667658	0.19147912589542024	0.6509788209436095	-0.41600244774061074	-1.2457874112906866	-0.7126896311434505	0.35476790675730496	1.0039303098101666	0.2012481356413845	-0.6639747572018778	-2.017810330304859	0.5816473523924717	-1.7500003493398109	-0.6551706012497743	-0.35906860886729813	-0.22179213343234222	0.1870661085537098	-1.215763427856399	-1.457429567065726	0.2465601401598852	0.21748196552132462
1.3752570043067522	1.1889551692948859	0.2173833804012239	1.06448641678401	0.6974753083620195	1.033403681121536	1.1905486892593031	-0.16722850414078788	0.43118777110129614	-0.0597143186640365	-1.8685627314773652	-0.10748629725184096	-0.6719155655004342	0.7647350715107196	1.3383390084155375	-1.1102572807620774	-1.1762962591988564	1.111993074422973	-0.36782405252632094	-0.22754462653601001	-0.2560135609071603	0.08717116133446778	-1.23710846120615	-1.4479268651956814	-0.6281400490422869	-1.4206671784797957	-0.6414949204631991	-0.12687560408280657	-0.32082429299548154	-0.3787133470340835	0.271491414918871	0.5588394200672419	-0.42380078642650065	-1.2323920141929752	-0.7493016718665468	0.36936388326413594	1.0115538128522257	0.22664281646929602	-0.7306667041767451	-2.0710590826510673	0.49298146739506155	-1.7619435409872846	-0.5884670364594844	-0.38271551500337503	-0.20390836540769813	0.1319254847738766	-1.2569986102091395	-1.4813087200360884	0.24016001428846323	0.1827057010309408
1.3631844126498165	1.1829434430841759	0.14961778255786432	1.1853984759211114	0.7383855874433483	1.0109786544840536	1.1919856840636611	-0.19368087250651608	0.4276470356788395	-0.04027340046865019	-1.9114076203196113	-0.058884581244567503	-0.6133202994160099	0.7297081271812795	1.3116715747654415	-1.138088882217763	-1.1890930767589287	1.1167141012626938	-0.41150845247716716	-0.25957884716393703	-0.2641792429459415	-0.006580129355004571	-1.2097372799324115	-1.4480736691413498	-0.6177134360514931	-1.4191144817294463	-0.6565514752147827	-0.18218543687414496	-0.29107835940164456	-0.4199938478074185	0.2770100365100653	0.5346988121301377	-0.44332351997661534	-1.2321225217654226	-0.7309621701705624	0.3404440163111456	1.0597217997845099	0.2949068187011594	-0.8239373253232738	-2.0994961502608236	0.4271941632344335	-1.7706089267071483	-0.5534195353025458	-0.4063653154328513	-0.165827235227139	0.0816364898550917	-1.2278917541859917	-1.4617834820292777	0.18667203664745283	0.14274025143657088
1.3642199116442302	1.1687979336964773	0.0925988351947348	1.3581342394288627	0.7678572674153308	1.0299104177738332	1.1288061851282003	-0.15731407353175836	0.4331846142425876	-0.03342740672074243	-1.9874879526169917	-0.05670077242954015	-0.5539960537824186	0.7352286112425059	1.3228162117882214	-1.1940403763745127	-1.1546055717289314	1.1063090286834498	-0.37380803041941724	-0.2617898929087962	-0.2361003554554884	-0.08569296660964082	-1.1810597894036823	-1.4047123931345347	-0.6856195418162688	-1.5111265839657537	-0.6415426447536557	-0.260937620106869	-0.2830119144775109	-0.43911829229131943	0.2880196544264832	0.5017180797351896	-0.4629260467156267	-1.2427392246522984	-0.7274755704027387	0.3461689149394134	1.1098340486960503	0.3762553469260405	-0.9015981916577921	-2.127203854329914	0.3742818227639898	-1.7698509394033586	-0.5598762038148064	-0.4850666614517475	-0.12240620394757455	0.048841511282844245	-1.1962498976130989	-1.4371509179673587	0.18012377379338965	0.10523501726633766
1.3614270123991548	1.1836286618264376	0.012488140673426374	1.498396598331538	0.7537019664890225	1.0248614002442522	1.0357932919376198	-0.14103985577721218	0.41663780025363817	-6.315790007990207e-05	-2.0281113991849447	-0.05757772311916558	-0.512916645817351	0.7376507919017227	1.328037054038903	-1.2257081969174746	-1.1489231620495584	1.0773214671384053	-0.4084459817032588	-0.28670994440000575	-0.2134975105995071	-0.14040122480825093	-1.1363750430063218	-1.438848068282661	-0.7684958290927015	-1.5328965779879027	-0.6639868278904069	-0.3352495209415034	-0.2863505710144224	-0.47756502033998915	0.2991191310240076	0.4264077446495652	-0.4639506375179847	-1.1932948320588903	-0.7324557580032225	0.3132078864960931	1.1513692808919935	0.3909972283328076	-0.9170416514841012	-2.1169719092502897	0.30136448294609347	-1.7823666624261971	-0.57039015565664	-0.5353916391916218	-0.10049724194925214	0.004571003828564635	-1.1623249625104117	-1.462904860127607	0.13766856256933557	0.07889271151504289
1.3496919713040991	1.2194168159478556	-0.0626398572386167	1.6110797073944056	0.7570945060059169	0.970459262586088	0.9498368155957394	-0.20327971636764378	0.37953368657230163	0.008153216753936732	-2.0919103756584185	-0.039384524271980755	-0.49570418913818903	0.7570912981664255	1.3367749015921788	-1.2055225037671347	-1.1228440236353312	1.047865437866839	-0.41241302415401615	-0.2570759502640376	-0.18594825694770023	-0.21449266350756063	-1.0885712774664498	-1.4306009933826438	-0.803845967324983	-1.5677246164825167	-0.6766915846747884	-0.4160612628998031	-0.24599020779199696	-0.5370159842687681	0.30701843800826134	0.4045125871813301	-0.4670897478261106	-1.2185394540374395	-0.7394520422933122	0.2726146353206453	1.2293863915176566	0.46269461125796135	-0.8427463454773022	-2.135194990692067	0.2288689891372273	-1.7853926566344787	-0.5566922274385145	-0.54207527844343	-0.10174388439367796	-0.020613235345442245	-1.1340448841232083	-1.4418460333636882	0.10045992114031159	0.03802493901732459
1.3426328899030349	1.1938297828417885	-0.14904732103012935	1.7784033180941616	0.7668172692108706	0.906521460113926	0.8683111917978913	-0.26641550141772935	0.36225898892802666	0.0028386768247908997	-2.0880317959921024	-0.04900326215215447	-0.49361565608721075	0.7665356691882501	1.3002781769365952	-1.2361279504365341	-1.1026743504711383	1.0325763347860846	-0.4180126577382729	-0.29499511623608615	-0.1796404403652877	-0.2594796061922368	-1.0753918036052543	-1.4452623485299283	-0.8478774520784361	-1.604522905475146	-0.6959212615168571	-0.5123747120041527	-0.225839034105197	-0.536003099395198	0.3231468768263157	0.35800471609322154	-0.4571676382502322	-1.1482564783111266	-0.7668464123118343	0.25024747082741394	1.258728817123648	0.5531357989170144	-0.8030681796364989	-2.1377283558734286	0.20888354556502783	-1.8030454238031441	-0.5686007360975275	-0.5560882022251155	-0.048580225944695174	-0.01976454180360206	-1.112310269583211	-1.4393567546270296	0.01595891352073764	-0.029045231998813415
1.3471592365750582	1.1744143295785432	-0.21322437122793647	1.9116946524896385	0.7426173995263035	0.8578579618918225	0.8788762540228614	-0.20780504775861836	0.3303077410145844	-0.001320226106788698	-2.074061862158332	-0.04600902994119731	-0.5297318681885166	0.7776911320172242	1.234870166087699	-1.236158607174284	-1.0791439968434737	1.0345746040922221	-0.376452776212875	-0.2756251644947558	-0.1513609160440875	-0.3194261771380843	-1.0667688000094029	-1.4537399006142717	-0.8553643789904657	-1.6641774522245125	-0.7068478295943296	-0.5759608809005744	-0.24855754636400165	-0.5550872077558158	0.37451449693808536	0.31218607574034485	-0.5221389532037973	-1.1410548613917153	-0.8080076731694387	0.23522699422712776	1.3097484202806904	0.5734947206378569	-0.7436592209190678	-2.101173860200276	0.18506014141530486	-1.8167853260966367	-0.592725930233494	-0.5586372282068196	-0.0912915694847251	-0.0719435017445769	-1.1184116292878656	-1.4616188940180443	-0.059767562233159335	-0.07614543727606457
1.3857825383557352	1.1707951818653763	-0.22715662129167397	2.13597512330548	0.7157150998018157	0.8577389200151091	0.9367401933231063	-0.11562966784645938	0.3078514418493666	0.04576468703899923	-2.031343277867065	-0.08451270915689779	-0.5601526132239234	0.7698681545939836	1.230488499722901	-1.196184579359055	-1.0659863845413864	1.0807897843191943	-0.38303936641091796	-0.2434291518029342	-0.12140402042331278	-0.3604422623456477	-1.0565289477572217	-1.4785212083029011	-0.8826845471140935	-1.7156052021596522	-0.7370664832013907	-0.5637166567025923	-0.250140125382163	-0.5393029784333645	0.40898966505563183	0.3040004187764797	-0.510774205901123	-1.1161524623271906	-0.8375503771162676	0.20467281009983665	1.342324884815652	0.6343247597517364	-0.6703020489324212	-2.0117037210259374	0.19980296101037515	-1.8024171705777252	-0.5880814393204459	-0.4902414650966735	-0.07125998264051764	-0.09626625731973269	-1.0992266684799816	-1.4267284593351721	-0.09315335717805337	-0.1281598593331812
1.4345669596104573	1.1689682392968423	-0.23700087343677625	2.4004950673104726	0.6876314652421601	0.850251596459047	0.9848861249736516	-0.07638976606909237	0.2475181778580343	0.11416987487245316	-1.958098021971479	-0.09663630044364577	-0.6267487074268684	0.7682763400147067	1.270626531080064	-1.1823707712394955	-1.0478258091539476	1.0720438797332066	-0.34227530254162936	-0.18624722556223594	-0.09630466886033576	-0.36579648710245855	-1.0380839292023967	-1.4716319446409796	-0.8968963961144883	-1.712378650473142	-0.7794002232732518	-0.5228123064660949	-0.2702662259734135	-0.539633350490736	0.4400422403541584	0.3331797606237088	-0.5230062704744165	-1.1433491186123	-0.8762858776282403	0.1866180091234743	1.3547553020996135	0.5943417308462445	-0.654151998512093	-1.9743758335126032	0.1702379812463513	-1.7812505665303426	-0.6448640030933475	-0.44250379892710284	-0.06371968653732281	-0.1473025947687283	-1.0808217078412503	-1.4489556445701675	-0.1887338882290412	-0.20840836351332243
1.4937843980538288	1.166536004802102	-0.29916523656288885	2.6148448035218808	0.6630287631410794	0.8377501469579576	0.9345049245308953	-0.009557252288856599	0.21691018429150458	0.1508119332232359	-1.908227239201194	-0.10063600197977651	-0.6627703749516212	0.7879763299389608	1.28795468740386	-1.131107989300528	-0.9853197327103305	1.036249380340794	-0.33733498753972607	-0.1602930287466629	-0.035598994064360324	-0.3422503853002873	-0.9614442810077014	-1.45942667461884	-0.9074767871871666	-1.7088952226330243	-0.8175819500754067	-0.5256221439018122	-0.27651619833112384	-0.539927227960375	0.4476880993051373	0.3696402913169229	-0.5086238372815028	-1.101955731119601	-0.9259430835449093	0.1654485021490207	1.3432811814900492	0.47345870558148545	-0.603846911029134	-1.987148095610354	0.18551886402909812	-1.7834675305187548	-0.6215602953996255	-0.3748302398236495	-0.04902074055949152	-0.23612034200469373	-1.0541114925112527	-1.4514710793121013	-0.2809359720472587	-0.27866560483676156
1.5418695442580885	1.1597422254373708	-0.3040170392156943	2.7832478206892004	0.6382506562963519	0.8092088307927714	0.9098737766714684	-0.003525892050562929	0.15310387320803495	0.1817823641054331	-1.8148480621363128	-0.13884534832033835	-0.6550951891717377	0.797212782303806	1.3471042015630048	-1.1496906887981384	-0.9754432454160844	1.0248118907184447	-0.3359175440749824	-0.1710435105914628	-0.018326058718093802	-0.31376252725392706	-0.9330341836380777	-1.4816476814120207	-0.9062171840328681	-1.7013147761405274	-0.8566075708213047	-0.5582546899550316	-0.3004687827307201	-0.48414236945894185	0.5042465497701518	0.46755576821801903	-0.5328352879965828	-1.1217760874418983	-0.9383346167882056	0.15162466397260996	1.3423728675890785	0.3583502766673035	-0.550979224961639	-1.9280111375236118	0.2030386037101036	-1.800991414324318	-0.626809748988295	-0.34425743274181836	-0.012074324236986822	-0.26841182086922183	-1.0079370605324642	-1.4776348070172027	-0.35589582926632296	-0.35132052273270753
1.541603852167351	1.1493379058627398	-0.3259995242565745	2.8848622578277854	0.5937415875008742	0.7891059417296665	0.9857890739720048	-0.007122308207572326	0.07737106530661501	0.20441041988051517	-1.7588946039731936	-0.2045355069037278	-0.6374949229877025	0.7884029371106485	1.3527923400067015	-1.1184320177936071	-0.933846922888757	1.0203267042314283	-0.3100144356637661	-0.1752817350191693	-0.025077409081862994	-0.24851826775979288	-0.9016708395303128	-1.4839324117609924	-0.9283699495661393	-1.692427069222585	-0.8817362452962282	-0.5678699862605066	-0.3278611396182566	-0.3810412535522956	0.5908728297445471	0.5221586881189042	-0.5136635288353119	-1.1257736666804825	-0.9980536526584546	0.13778367717113588	1.248368376685321	0.24486501015469386	-0.48350250006542694	-1.8973761308564385	0.21767638085524282	-1.8061926874728798	-0.565073132420054	-0.27233835602463224	-0.003225915719770024	-0.3114906827878533	-0.990973184021278	-1.474686012997287	-0.41361901575411775	-0.38768843992899316
1.5277462223862375	1.1348757633191286	-0.3265872637865642	2.964327644947347	0.557007414534046	0.7667958520765976	1.1105251010490371	-0.02493053136094905	0.0013330241720084346	0.26960313820868664	-1.6115335123156183	-0.21840039970349637	-0.599514941389626	0.7692530776134391	1.3541235632888426	-1.069753834668013	-0.9451670191805555	1.0333065062450213	-0.2873874514024054	-0.2188221957778996	-0.026317170915949296	-0.2149804972442421	-0.8689864256110036	-1.5054394403201197	-0.9513999387247256	-1.6329659595767445	-0.9288928920286346	-0.5213975754717427	-0.3576669649677029	-0.28437541397481375	0.58747388072301	0.6458025667918239	-0.4967045851371469	-1.1054487426082868	-1.0585638161462065	0.08762227083292444	1.190384553793105	0.12071889880631023	-0.4291404321043483	-1.8674785982061586	0.23428426267301963	-1.8140520204763118	-0.5276411713428224	-0.20001861573668983	0.00038060483893954526	-0.36336341395211436	-0.9713570815013985	-1.469306279359354	-0.48146972478721234	-0.4134612510414355
1.5093064542790953	1.1193610460902303	-0.27462595623914504	3.0834964602005472	0.5600560502622154	0.7387750362551112	1.2201096744215598	-0.030435617518893832	-0.02826739531450436	0.3349957717354122	-1.446268615036928	-0.2235356011842974	-0.5532036912312346	0.7644276421561579	1.4516075738472947	-0.9572766220743529	-0.912587124967699	1.0212859489813717	-0.20159058654446738	-0.25602346672932424	-0.06575652651588237	-0.20947092081879207	-0.8125528439107164	-1.4758882569906542	-0.9250033571705034	-1.6032671242788652	-0.9655621259332484	-0.477242974077293	-0.3532247261960332	-0.19873478142822495	0.5571654112582126	0.7516092026538408	-0.5066463539044925	-1.107693646998765	-1.0680053541056513	0.06072635091247695	1.1776057815740641	0.007824299817776293	-0.3942963565991882	-1.825241555296791	0.2860908637370113	-1.8208607201237623	-0.5092699643655406	-0.12303173086604575	0.007121125816054982	-0.36491964771927127	-0.9630262964577752	-1.4665953000495107	-0.530037133415797	-0.42834555081819214
1.4607048114945616	1.0707882903298773	-0.22721770513802117	3.201216636859681	0.5155258039911269	0.7323755091586746	1.334862957535925	0.02440732720336198	-0.036777800469642276	0.42446644411465806	-1.2631866448759916	-0.2643596717649612	-0.5928322216000321	0.7304471472114747	1.4718322020124897	-0.948231705332845	-0.921423800955397	1.049981459548205	-0.15129894221937729	-0.3028184214171363	-0.07676272053642494	-0.19861695202062232	-0.8191933912186814	-1.4820660476053085	-0.8926948116861745	-1.5507208710918832	-1.0043697751602356	-0.41743533516305964	-0.37230681603136706	-0.10370991778687418	0.5403308926931578	0.8407435192334021	-0.583211387920175	-1.0526983597771218	-1.075267936020111	0.051240173544467284	1.1527056011319314	-0.05614680325784166	-0.4335429673288944	-1.7482430112800873	0.35991838520882946	-1.8110838749062546	-0.5105399847932922	-0.09384542725675643	0.024384748970261234	-0.36228952837720646	-0.9704994194656928	-1.4747472369628105	-0.5839875931960593	-0.45629141006138846
1.423111923339571	1.060777456618905	-0.18444823319193426	3.300421553912515	0.44686888844029965	0.729543133471348	1.4782850491939141	0.03557537911909077	-0.02104751866267829	0.5459013215407539	-1.1340172031166542	-0.28871823715593276	-0.5687814952530219	0.7033404839762281	1.5019476271077032	-0.9518409466502424	-0.9373486530249109	1.0442396902222275	-0.11116876345891342	-0.264539499670606	-0.04580619535143478	-0.20103375203021576	-0.7687701946042641	-1.4534157294441437	-0.8752710664501281	-1.5063306957780536	-1.0142877087144087	-0.361153907925978	-0.33674035547183645	-0.028633497120727696	0.5906717839619107	0.8980364277774691	-0.6339679510198118	-1.0217716685429503	-1.118118937599173	0.00871764065812718	1.152705121304197	-0.1205751540649225	-0.48051236938504605	-1.6301637465360415	0.4102029882216966	-1.7754410319651606	-0.5141741667844789	-0.06503127376002579	0.014577384726563175	-0.36723048934187486	-0.9728895789435645	-1.4781024294969571	-0.5978204176059038	-0.4570811090579796
1.3833001561471914	1.038509169361968	-0.14020864245642328	3.3369252954545474	0.4114366698436407	0.7126785939440863	1.5432262387187348	0.01495000626612753	-0.05032096387306819	0.6372906829935141	-0.9778424389510942	-0.34962699850226653	-0.4984649079731619	0.6431442411250299	1.5483671682688345	-0.9831420654455043	-0.9430469737954104	1.036619098481604	-0.10639733404022349	-0.3249108154651952	-0.0537424088889085	-0.20663575286612218	-0.7589112782539073	-1.4270311022123758	-0.8245550550447452	-1.4672792805231114	-1.0418975874056564	-0.3242977163568565	-0.2917023958071112	0.14499751362026947	0.6398805293527566	0.9974576843689293	-0.6375042926378814	-0.958398738410818	-1.1470930475851235	-0.014392894221474375	1.1747546451770403	-0.15086546969509956	-0.5140207209842574	-1.5582225479024263	0.4595271233014202	-1.7609469705865848	-0.5404575538628232	-0.07144969614787466	0.05851086742589414	-0.3619474026144712	-0.965894375114434	-1.4658928615107942	-0.6165204021777884	-0.4800239751970249
1.3459389102227661	1.019508413309719	-0.06246635858260123	3.2707464118037857	0.3275347341323503	0.6940998513921469	1.640576539140574	-0.04508394353886784	-0.05237868911477981	0.7181125456819278	-0.8735289739128715	-0.4119973443313099	-0.4387878920357398	0.6297049347142615	1.570608897169451	-1.0281874251477396	-0.9224537215836781	1.0176864553354803	-0.06313554449244203	-0.35627551542230423	-0.07283015966289919	-0.2282596235784823	-0.7826837222971429	-1.3954106345975468	-0.809863969275732	-1.4464681521431741	-1.0271393094694257	-0.33613103712788817	-0.28609165012443427	0.3079263629391937	0.7074051323489714	1.0728373415739463	-0.6908229109549261	-0.9391699666704492	-1.1695464529844757	-0.03619293035518059	1.205392605665557	-0.184492621043008	-0.5560955062590703	-1.5250436903667703	0.47210651541706516	-1.7667884069743174	-0.5628717159177777	-0.14098375684264655	0.06746091919992461	-0.35155170817107284	-0.9652671061922762	-1.523202729286766	-0.6523024136997664	-0.48627343627592967
1.3620149399847947	1.028162643023562	0.0021146662965174532	3.181335657366719	0.27745460811147626	0.6952163820978752	1.7192657242193956	-0.07928061500284407	-0.024634813185271782	0.7550794519300804	-0.7978286394276626	-0.4402195327031255	-0.38139101300665246	0.5974786180312245	1.523865694269048	-1.0603481117052955	-0.922357394977943	1.0592774767351898	0.004384777494811215	-0.35913708345831513	-0.08084733885057631	-0.24515706725824896	-0.7569038425626218	-1.3661245000300561	-0.7683934633844626	-1.4494679872244758	-1.0061621893767998	-0.31711011133093825	-0.2872501369479864	0.4348718067765952	0.7247103707453599	1.1230043449706602	-0.7247170916791931	-0.8381129038556873	-1.1651236334862198	-0.0768866176306415	1.2384522567289267	-0.21348628401534028	-0.576456416196532	-1.4679777423844982	0.5281807453777122	-1.8066698962024652	-0.5255639927247252	-0.11046632101690054	0.05420694102118143	-0.28547200531212064	-0.9676922078742575	-1.4770666665006695	-0.664041541462968	-0.4978379476490337
1.3687895355411301	1.0325380213809476	0.08869922191147646	3.12750678354819	0.26761997258970893	0.6821217756593676	1.854875757241712	-0.08375063061257289	-0.01860000213049559	0.8234027059655059	-0.6910161873507652	-0.47972515328145615	-0.2770722436424401	0.5435018783320256	1.4624690501730115	-1.0833618889130598	-0.9431789928488055	1.1123513765857131	0.11555345343085999	-0.3549276436642531	-0.09664985899827522	-0.2794514397296105	-0.7910557964315841	-1.3470349767195668	-0.7178266396704592	-1.454860826473597	-1.0073291400559403	-0.25129715717179085	-0.2997896587211625	0.530268531059267	0.7704248262577214	1.1793694664899657	-0.7278804868708963	-0.814242368567983	-1.1465245802316741	-0.12739648075594112	1.218229916868178	-0.20260754253334076	-0.6562731423649871	-1.3735445131472193	0.5726751627063644	-1.7936114168386414	-0.5308475356127058	-0.12642688640622585	0.04076643536579869	-0.22027747134278092	-0.997386600151987	-1.476206812326766	-0.6749948472726148	-0.5236185009085015
1.3585067725731155	1.0381802397728155	0.14608056587562998	3.007508781220946	0.24172406333664606	0.6767833632226027	1.9318987803815346	-0.045888796591139834	-0.00024786333437856745	0.8685823532344783	-0.6181872486017517	-0.47657770669713945	-0.329394692661021	0.5159015110739221	1.4167444133146136	-1.0103658381200342	-0.9303757248463851	1.1762163301110715	0.23581572449683227	-0.34197623241322966	-0.11595996909453121	-0.2580725920288003	-0.7706260507340182	-1.3107799135503544	-0.6547803803322719	-1.4126769781228397	-1.020681845860749	-0.18366444585568906	-0.22140617486744554	0.6060069699494479	0.7476455587172037	1.1731320783816626	-0.6986414870437965	-0.7414852575429365	-1.1149772797699842	-0.17650768728716698	1.2361951470669275	-0.17090257483074814	-0.7284344381187591	-1.3256927034101023	0.6270502751657376	-1.747177961070197	-0.49253199900166444	-0.07417030704600204	0.05811901452029826	-0.19202398202778784	-1.0250427911206565	-1.4429701066351845	-0.7069243322793968	-0.5361236167839316
1.3729635914520641	1.0142341656825378	0.2115886279522694	2.931365019968584	0.19925217561896144	0.6798427394541452	1.8914073359066794	-0.037079416335858664	0.0450180905184446	0.9195659859212973	-0.44946372073675855	-0.373685687076959	-0.3539684768990603	0.4765003642296929	1.3522344491089022	-1.050325716671686	-0.9388554763574766	1.249069746121734	0.314098126270702	-0.3441470735339225	-0.09504239462594924	-0.21298865287506538	-0.745768705784095	-1.2959492077763266	-0.6175605760477098	-1.388170421077226	-1.0357622627575611	-0.1289730114724598	-0.1496294059371275	0.6369555968332232	0.7083424006577302	1.1641813504554377	-0.713714304784123	-0.692366853379965	-1.093978593722778	-0.2100353365889367	1.3043546767197776	-0.15851062494711732	-0.7691996464979535	-1.3008126589454538	0.7034597177073965	-1.691100341891018	-0.49816073335832656	-0.0663544637864237	0.09770650381702221	-0.1790106773807702	-1.0009755026643865	-1.4514996884307547	-0.7089796524996645	-0.5591687146563843
1.3941338340606326	1.0087106078714292	0.2593895609227747	2.8434809452619634	0.13478886061900944	0.664207204681645	1.8465901712163	-0.05203599943468652	0.0894276187068226	0.9169235664576177	-0.3815845109790977	-0.3279703484257116	-0.4235226461803078	0.4301822500564338	1.298183754176217	-1.1147260898417684	-0.9381777498814138	1.2953036870644712	0.3626212903039687	-0.312145548495298	-0.0832028468399012	-0.1868443435768195	-0.7193183561538139	-1.317908673069033	-0.568531074113497	-1.3219420027631892	-1.0372522701720985	-0.131792091824687	-0.07924044199622426	0.674880260200535	0.7063653259133054	1.105187527715184	-0.6786602317632817	-0.6274055413736322	-1.0736661199374196	-0.23213332496718153	1.3528796554863571	-0.08908473075245886	-0.787561371558428	-1.262392174420446	0.7875825167453009	-1.6398314332999813	-0.42099527604143827	-0.01925127652425852	0.1399710405406442	-0.11516477285096165	-0.9519359790238073	-1.4853832718107283	-0.7780595066537875	-0.586384352288481
1.4248875645867531	0.9844396620149685	0.2568964160344251	2.7311407294420675	0.09276906596762816	0.6621432648329673	1.8714301609656103	-0.05413201110905469	0.09077686029223479	0.8990175995210425	-0.43330595356500795	-0.2838158812030678	-0.42493675215781945	0.37800651972492283	1.2033525465913273	-1.1805991655291428	-0.9630304441904821	1.4219526577898713	0.3363663826713824	-0.29432671305566555	-0.042119691063648726	-0.15016021015211492	-0.746751985936048	-1.3492535701373842	-0.5532560906723741	-1.2534205487844317	-1.0330158216192769	-0.13687771621463093	-0.03239379706591945	0.6986319623066007	0.7442749087486125	1.0937971882280462	-0.6331046812297884	-0.5624072147447196	-1.057072528348495	-0.23531093654217622	1.3091587119952741	-0.006678230503752207	-0.8160693792573006	-1.2536432878508343	0.8082160945830307	-1.6076518522149215	-0.41655411496305506	0.017052418216650562	0.18593170119401142	-0.08644922207066742	-0.9223167124849129	-1.484000595590014	-0.8239259856691037	-0.6242249585715185
1.4792198283186635	0.989428632390997	0.23879557843964264	2.624585312856385	0.11342124810745549	0.6294675011427447	1.8454580550833046	-0.08241037197102816	0.10560596360332064	0.8591352337854609	-0.46865442337084806	-0.23678713249597944	-0.3567513767303231	0.3508333863584307	1.143777582898687	-1.215870331863012	-0.969865762932244	1.5161414859904006	0.3486515981680113	-0.2731125944978621	-0.03477314443228867	-0.12001854510163087	-0.7525154155565024	-1.3066293200830557	-0.5253125475183029	-1.2071402017735084	-1.0430893180048417	-0.16748920697033437	-0.010697654004281817	0.7078029881782915	0.7460294500312382	1.0713304755322932	-0.5804469586729548	-0.4675043199683044	-1.060165125799184	-0.25263800553225557	1.2906661511165638	0.022495783846532485	-0.8365325680149741	-1.2857150074495816	0.7966893619124366	-1.5803617571327009	-0.4260238954477046	0.052433256614713965	0.2409773934463794	-0.11395165081562086	-0.848755257225885	-1.5016971983442142	-0.8551875676319648	-0.6292834562337157
1.4837750657811353	0.9943613465849556	0.21714725796996198	2.5191127170379835	0.23875783561139796	0.6114092589345057	1.773523965099652	-0.07031511996670295	0.08114710331575846	0.7746805005815346	-0.4618079577963453	-0.156644423351842	-0.31893591847165953	0.3298953760574911	1.1269095206570767	-1.1868012593970003	-0.9469662625662447	1.6210805124184695	0.40750898631211185	-0.28490146635756675	0.002497121650982459	-0.13441364703021155	-0.7525222281210657	-1.2960183509316239	-0.5001673064154717	-1.1472199390028999	-1.0534922955495185	-0.18898993885180132	-0.0077302439952653375	0.6786472590773318	0.6808526271223629	1.076699761401019	-0.5421618397133019	-0.41531759840729715	-1.0516035094670158	-0.25884588966022043	1.2712710342696938	0.06691183621307369	-0.8565038616103834	-1.3137897105679266	0.7872372176279749	-1.5765799024088	-0.4697280487939907	0.08301535655685725	0.31207539954065827	-0.07583265402860959	-0.769003452358511	-1.5162377208044329	-0.8831462153790255	-0.6265213236200929
1.5103707703629616	1.022695771769687	0.173082192509732	2.4353892104146544	0.32083758766033676	0.6220877257649555	1.7151066710108833	-0.04742556777903302	0.1330062969484936	0.7543709533816234	-0.4409362662670434	-0.04782089070510848	-0.3025716584882228	0.38288843561397273	1.1212652931721807	-1.128171427555681	-0.9223186923238533	1.673191101780354	0.4735881391243041	-0.24248464923248297	0.02118399371787002	-0.13914302377803253	-0.7560301311573929	-1.271983087867911	-0.5113669411671395	-1.089123288926021	-1.07269260359746	-0.2087396637943464	-0.013848399586045923	0.5881752489170847	0.6278539525044567	1.0535999532906093	-0.4825540147612438	-0.3753359616073658	-1.0277656940407476	-0.2691555284513227	1.2330321226426288	0.07066368123546185	-0.8804263567886548	-1.342262638068999	0.7745438432794266	-1.5467406390260119	-0.4945577153150211	0.1417514621292319	0.3407522898942725	-0.032580889487420925	-0.6788600614225693	-1.523274299501829	-0.9303836837465969	-0.6073269927147149
1.5236148393520115	1.0658851490578596	0.09502319659223886	2.318825018088158	0.4261996722440027	0.613894360733212	1.5891948285246276	0.009357666070793854	0.1300183246257342	0.7339784808975636	-0.40927502202238814	0.09591687126565247	-0.3249092900117777	0.34445570071845194	1.1281570455231456	-1.0833294635173634	-0.9223745961575383	1.7240156963424322	0.500800370019482	-0.21179934328411595	0.02699337785854388	-0.11845470441194073	-0.7420484778188821	-1.221152847976859	-0.5120550407036898	-1.0148590409382678	-1.1108151339239523	-0.22894689244186295	0.015607134486894884	0.472067034891723	0.5968906846067846	1.0544995274497126	-0.4302646129386665	-0.3788770271674693	-1.0162639156016664	-0.2281309832164046	1.2101707302434028	0.09689173292878235	-0.8891319650459752	-1.3775884545257902	0.7741851344876418	-1.5396235550939112	-0.5243807776230647	0.22599733443372988	0.39946216105281634	0.005416834755147671	-0.5646413227800556	-1.5151408648078069	-0.9420564276610038	-0.6309516013522293
1.5032371035539014	1.0850389957039384	0.04198907191147634	2.1860136366814222	0.48327158787582514	0.6116161455064495	1.4986946437171986	0.038845466844550425	0.16846836279032879	0.7180410497267873	-0.32744539329720296	0.19029188530883248	-0.34170205797187475	0.34020670171674744	1.1334722135084254	-1.0010750779238777	-0.8744912424880557	1.7205675758148913	0.5070006971147356	-0.2482033528880922	0.03651967777512945	-0.07781352800977123	-0.7556787163686758	-1.1558671792923436	-0.49519499542153483	-0.9190483435810701	-1.1385535010895058	-0.2501645054798195	0.05874391295545243	0.2951995560593854	0.593055672905768	1.033216641870433	-0.4310168661180497	-0.35744491131460626	-1.013333882089024	-0.17928158994181495	1.1842571536264948	0.1465259071340022	-0.919612751730214	-1.3725495894421045	0.7579393138802646	-1.5131892795712996	-0.6030535670397921	0.16084041634734456	0.4410923349504345	0.004637148032530627	-0.49319437809519107	-1.5499335362388051	-1.0208963568034062	-0.6401926722825898
1.4771403178647926	1.106627843542236	0.009806097840067935	2.031892147471754	0.4835206534042058	0.6355394578336043	1.4086812485217128	0.01864677154855612	0.22917825063505726	0.706117067205186	-0.27119525495918917	0.2817512903063321	-0.37695411923963823	0.3388100239496564	1.182830719984249	-0.9740936113881018	-0.8525760796244093	1.7067029667300382	0.5234065073713656	-0.2752328017793005	0.08480958607596473	-0.038415656575922254	-0.7373761939559644	-1.1149524687008863	-0.5089661669335458	-0.8289295121954504	-1.144999951400385	-0.285982753798645	0.1148326930712654	0.22755920664333873	0.581446703099173	0.9813223937037128	-0.41033886596347136	-0.392150990327946	-1.0141838399582497	-0.1256068436959234	1.1789814476882114	0.18542615732056025	-0.926913463000791	-1.3377751115728052	0.7323514200662785	-1.522823629981417	-0.672047681999383	0.1515868935284966	0.48440277473646975	0.009752564934173393	-0.38888947541763935	-1.5483942437221294	-1.0753328672993148	-0.6189844983338041
1.4628093434365883	1.13042574561198	-0.018534240317364246	1.965801060099421	0.5054080348280372	0.6784622641734968	1.3517121281219184	-0.051128716120223884	0.2675633229612919	0.7399461704796899	-0.25859640310305854	0.3516251084728143	-0.34611685258910463	0.3401839453001978	1.2201732823508067	-0.9751400673401406	-0.8519757584565264	1.6631763896309395	0.49175811757065147	-0.2697019804335123	0.11931714619254792	-0.015132816857790133	-0.7567868935376205	-1.0632419061731795	-0.5481607572129302	-0.7696708875176563	-1.1245569762509444	-0.32579924536240346	0.11492480466973203	0.15020220077440644	0.5994142679665473	0.9756739155536718	-0.43315393587285467	-0.429345490985577	-1.0729791691322386	-0.07532044475402759	1.1706933832341904	0.26644348264317885	-0.8901959153732625	-1.3116682417149323	0.678820558361402	-1.5648206056272338	-0.8099925689565689	0.07698813059942011	0.47756857860785207	0.011406988002053439	-0.2719222506299517	-1.5543607013846088	-1.1156993470681293	-0.587320046057551
1.4233095525604615	1.1799914383564094	-0.006759943951509789	1.9338334596095113	0.49286682584720803	0.6973858176786756	1.3887335451855423	-0.07158130916510932	0.28889049476398554	0.7907510632786556	-0.3882956192730027	0.3687151134323428	-0.2790294658359221	0.31488474232564956	1.297116139363866	-0.9209878878682481	-0.8208012006166223	1.6224508919274878	0.48918927575274784	-0.2558948468698615	0.0975263275649458	-0.03666868773253546	-0.8147078851675367	-1.0562875076548175	-0.5727799395640022	-0.7104878177085251	-1.09505923476222	-0.3888586185255143	0.11580135642982722	0.08065568141803565	0.6022640806035455	0.9817831895015265	-0.42640967677652286	-0.45252313851376724	-1.0766883447591633	-0.031074904787629403	1.1949870614202076	0.28479038025533965	-0.9028004829690428	-1.2477290706544022	0.6463864669995354	-1.5977353748469005	-0.9058864246303859	0.05098019684256403	0.4887591563219308	0.06300198985341339	-0.21053539194176457	-1.5698682436676108	-1.1678773095448443	-0.5861857109162288
1.384012771077937	1.2041831337006428	-0.02624415100770905	1.898080864005142	0.48718619820452025	0.7383292449512799	1.3898722670230836	-0.09048596008349366	0.3357356697187763	0.7704631435506964	-0.4390879373937745	0.41869424681590733	-0.272580672850695	0.2751243336877693	1.3438933649746567	-0.8030042535325925	-0.7899891576366932	1.5738637740500725	0.49597989120172226	-0.3051229843693125	0.07812932750261811	-0.03769568025085138	-0.8944926673355695	-0.9977227540801948	-0.5774176110901973	-0.6595927425972602	-1.0601502929555937	-0.3941713624496032	0.0908317560304709	0.025645148432465337	0.6349788516171205	0.9582740635860751	-0.4667133321306628	-0.4863135926527719	-1.1082705677698488	-0.0198001954022667	1.2073608590315257	0.26944844500742915	-0.9098093832490803	-1.2272715530121892	0.5591274803474746	-1.6422857596088947	-1.0066517068469212	-0.011079889549516345	0.4671830759896716	0.0978254813823902	-0.2067986613626244	-1.560168375051529	-1.1463474442509247	-0.5669089150848203
1.3413656528667606	1.245383808841018	-0.017592317140481102	1.8261220586911915	0.48718159440547454	0.7721001939072686	1.3782167554168716	-0.12800743147296317	0.3491982054757004	0.7864305372141029	-0.3469205251068224	0.4587819812140753	-0.33191794868532065	0.23223583624321747	1.3914460025601776	-0.791244446842274	-0.7659995325138292	1.5355688068483562	0.4966518350335246	-0.3157826851113733	0.08414053333721333	-0.03316049308882952	-0.8935184706030344	-0.8933506601207565	-0.601255049938438	-0.5750220929347064	-1.0356305620713973	-0.39426778631781156	0.07954942122996883	0.011541462862318608	0.6461854603436533	0.9222771144825943	-0.46553031137353884	-0.5054319699047458	-1.1459341675906367	0.007020417906923671	1.2282290470225998	0.2557243085513378	-0.9230655084541658	-1.2344105100508151	0.5389336280847209	-1.653566244062595	-1.0730852437899536	-0.03994859892075111	0.46815207503795736	0.12564484685876556	-0.1450644658939112	-1.5616925839918345	-1.167902340191733	-0.5809429943956671
1.281615780002721	1.2613061528318001	-0.010537902851705555	1.749900256302449	0.5034122879416568	0.817291774221632	1.440537512761326	-0.168502135476791	0.3575375087426001	0.8044512060201925	-0.27245830046897435	0.5436711607660781	-0.36503873879165866	0.23712284693302782	1.4329531485596338	-0.7688137372044064	-0.7309190168172769	1.4848738317770214	0.48877380745939625	-0.327804180613629	0.06947429697309711	-0.03564956112149262	-0.8711272740249848	-0.8340894646195828	-0.6490125546639905	-0.5144674240635186	-0.9997786066408487	-0.3895877409206482	0.0940258853881469	-0.02287677490537792	0.6128078483308574	0.86519865813658	-0.4493802855831036	-0.5881213379886193	-1.168543300126903	0.037091943954565734	1.2276426975313237	0.15886422092010033	-0.9529994653663179	-1.1925285901362281	0.5373887218397284	-1.6489234654874765	-1.154859383330351	-0.03829779355442186	0.4133774314704247	0.18517462491880865	-0.11840102803070551	-1.5599195863622417	-1.1552039070382203	-0.5799489027176054
1.2762447462150415	1.2886217570404865	-0.007236808600732716	1.660191970032932	0.46419896918863274	0.8877694911069071	1.5593177349932794	-0.18366543576829333	0.3829151016156823	0.8279026855700092	-0.2480576706269236	0.6007614066526716	-0.43070650382451553	0.22192937306612928	1.4151827428741115	-0.7455157956198062	-0.7436160675356949	1.4779608656263594	0.5196284350190081	-0.3618668835762894	0.010142273549836742	0.014744258736801777	-0.8879900744600097	-0.7778219673278629	-0.6521661529402409	-0.4673163136911646	-1.005791408350946	-0.35994295729805403	0.10542147005380101	-0.03476722379350375	0.609446508873192	0.8553833182776428	-0.41694666714255824	-0.6343194832438728	-1.1794927325584157	0.09157779151670217	1.2577518878566762	0.07580403073271755	-0.9096139123419507	-1.1622549051849513	0.5360891008900535	-1.6396155770614544	-1.2265507917100427	-0.04444732674905243	0.3335247948637268	0.1815626401105464	-0.10842413829484523	-1.5166490056748416	-1.1818516038958677	-0.5976038293492927
1.2448437366911675	1.3062213345251135	-0.018272965714075752	1.6388721070879526	0.43676815333368024	0.922283425569281	1.669995298402639	-0.25418176314032664	0.361679828875379	0.8046756959104286	-0.28316599916201907	0.6820693514257826	-0.5677031432162145	0.1666090755161525	1.3483413437682403	-0.7221040703739423	-0.7324808839245478	1.5409465302616627	0.4739291794374475	-0.3683015215600859	-0.00859199304399896	0.07249447172437866	-0.8699345075127137	-0.6918484661632934	-0.6665556500531412	-0.4184689731176908	-0.9762326348369263	-0.37670155415781165	0.08322459714236265	-0.022845658467416197	0.5660756927209434	0.8091238451763856	-0.3881314963550343	-0.6719990702710975	-1.2107590278328044	0.11069093687376734	1.2877262465886994	0.060397061716549225	-0.8857542735409885	-1.1726179503195817	0.5381977721987699	-1.6436644713079809	-1.2501452435152274	-0.04615726284074277	0.3261292193976134	0.2121962587859298	-0.08829106022932807	-1.45654339250266	-1.1834289440296275	-0.5963447350387615
1.187557057981352	1.290217526664121	0.019912651207724955	1.6696837232452242	0.3352120294212278	0.9605410218096866	1.8153954936935441	-0.31016874731324473	0.3583510962952324	0.7362581962163665	-0.3156230162858012	0.7229634772626865	-0.619173564173632	0.1031828581083003	1.3024471795169579	-0.6789275925691507	-0.7490559405827717	1.551128482363524	0.41732825272427193	-0.38233799356353526	-0.035689813826624436	0.10340748730680957	-0.8431316076662876	-0.6350874470747009	-0.6573023408751707	-0.3434626962408721	-0.9058012187588647	-0.3568281357588066	0.07026208126635347	0.02718528406038605	0.5196796710567952	0.7798008575720586	-0.35122888112474804	-0.6421678819894098	-1.2375558276703393	0.10051754984328276	1.3184827245275803	-0.018521751290116368	-0.8882493714178661	-1.1448454203726517	0.5594990400772829	-1.6495352573724595	-1.259668157934005	-0.0768425863565048	0.25968538543048225	0.2202994743169137	-0.10182597934950577	-1.4235281082929405	-1.212776868706705	-0.5973697953049246
1.1423691126717685	1.298846241278992	0.05638227402580927	1.6736686987716596	0.2417088707997949	0.9984127581738473	1.8661735445401906	-0.34664154789523627	0.3405264403163287	0.6885819324205782	-0.37684440417600007	0.8279246821948247	-0.6138639796611657	0.1235340208390641	1.2628974938432975	-0.6687371750305658	-0.780878982893426	1.6404580431070173	0.36747402754894354	-0.34780446368569995	-0.048095726209703184	0.09327619873933593	-0.8353153252574593	-0.5792478356860559	-0.6813293628512267	-0.322575596998501	-0.8309204303705602	-0.34084638468068806	0.03512856169099253	0.1947595313726016	0.45216266347738837	0.7920076008089579	-0.26072779320476325	-0.699682111684488	-1.220955061660473	0.12355064988130945	1.371516164685348	-0.08903243555736615	-0.8775734694355675	-1.137333960747331	0.5342542104348793	-1.6243208224726353	-1.2827772402060904	-0.05032872388917727	0.2060363804302167	0.24803357274654797	-0.09324676650634359	-1.4031119909117291	-1.1901107991890385	-0.590330104339347
1.128755064682579	1.3253850183177838	0.10764702040100486	1.6668025420414723	0.21445622196791736	1.0047876559164812	1.9895061134667145	-0.38994882787766705	0.2980260222179	0.6450698558505245	-0.39678496554557746	0.9326860683683907	-0.6647805132837687	0.128365610037668	1.245549439203534	-0.6455382782910043	-0.7809989611211045	1.7467169216500893	0.25497604092812404	-0.3540917160018643	-0.11939725716144775	0.0938435273013931	-0.8241563445029614	-0.4896443188683495	-0.7121923943658448	-0.3327662172069811	-0.7963418874978627	-0.3568593633172676	-0.008442429718041985	0.2937266428218105	0.33278591403042057	0.8121332802563253	-0.19726271924450664	-0.6675625105963074	-1.216407955870019	0.14267558236013675	1.364755391909504	-0.16090815850681484	-0.8641297122488254	-1.1740429609926004	0.5385374839517373	-1.5913889964118453	-1.294440437252372	-0.08114475120513322	0.13252579298295714	0.2835072530479568	-0.09149914907532863	-1.3948383331499568	-1.1551579570866755	-0.5900372299775862
1.1325416376068138	1.3399286247316051	0.15238349486143302	1.6253334331972227	0.1975275924963828	1.0222703922241942	2.059532171098753	-0.4135911226900032	0.2978775641329817	0.5633855091924376	-0.4570537569231816	1.0366179347887683	-0.6949053060972328	0.12771203840662199	1.231508636161471	-0.5863012072211775	-0.7603042219497586	1.8604970866787796	0.20344556687264967	-0.41144389917888446	-0.13955888892520624	0.0696887517620619	-0.8069358844283693	-0.43755547313593307	-0.7146799269799643	-0.3138035051493705	-0.756278722321946	-0.34757694516291165	-0.037577375897015375	0.4374346782557493	0.19003153133187609	0.8098960796036817	-0.1142061045639999	-0.6822475750702088	-1.2036206056031145	0.16908487423284185	1.3369488948809063	-0.33666292290082805	-0.9304511638537495	-1.1808706495400427	0.5520309688763544	-1.5277268677965625	-1.3036206676465505	-0.054336187426895353	0.04990392214554755	0.35181464563431863	-0.14985251722127418	-1.3714555833875537	-1.1438701880303945	-0.6047304535657555
1.1339520535681018	1.34155575026	0.1828946194575782	1.5504734486383225	0.2004827711039205	1.0574123752085407	2.1362985880235112	-0.4385963020041874	0.31152977680227056	0.47344497045149225	-0.46385902444672167	1.0985641187210362	-0.8207899181545107	0.12646167813074352	1.2688427879101392	-0.531877833530729	-0.7624870516404272	1.9217922512749959	0.1666092973960473	-0.42115892161821994	-0.11146815280301656	0.05709690907578942	-0.7513022113505425	-0.35540438596967633	-0.7169113158039606	-0.29764797105785606	-0.6759610359208788	-0.34402436844522416	-0.09154437732965108	0.6373859634207246	0.10475631674886669	0.8281899825483314	-0.10148660768461903	-0.7088338147724285	-1.2163450741805877	0.1902607290634941	1.2921310651892852	-0.4472136244271983	-0.9688733930023057	-1.2332257432700238	0.5319158984510485	-1.4723564056839102	-1.332691496729865	-0.06657176608997957	-0.06179294180132788	0.3569374325171331	-0.1490371239808627	-1.3629075761453993	-1.1646608304816044	-0.5886073217832546
1.1242551213923893	1.3659755444408233	0.20047650101321693	1.5026244768949575	0.17865846172701733	1.0731451959285625	2.2238871815194226	-0.4337681115560814	0.29584924404824847	0.4748217633310242	-0.5176213967941526	1.1608348248079294	-0.910609994096651	0.14453581069778237	1.2953343738436236	-0.4715542169287293	-0.7446464181934647	1.9891134568052853	0.1435720718165905	-0.3584365270077765	-0.11436158867320297	0.06972070701035789	-0.6800689008504485	-0.27498137664850786	-0.7110232219044754	-0.298050788226183	-0.5755330677413412	-0.38201580413088954	-0.10593528183695881	0.7137988434206555	-0.0066383356706413875	0.8951631630670424	-0.06009244541555431	-0.7122437057051454	-1.2142362164484517	0.22813330012252483	1.2706314238999137	-0.5736527459902117	-0.9934058125007604	-1.2334911817773293	0.5622988683570864	-1.4311833605358821	-1.4120789674111347	-0.049702573077616746	-0.14049428701880118	0.376489805286759	-0.14013610470953153	-1.3408721420040177	-1.1980346364484324	-0.6092657590523964
1.1315612264218928	1.3735080320324078	0.29317406104970184	1.5068533309725818	0.16320673098939448	1.0850001248923273	2.2457856002211978	-0.3928953117221721	0.3126602579314013	0.44143575629298615	-0.65525736327415	1.2178889846776397	-0.9356570000066705	0.16760250763699708	1.2628731249176994	-0.3766079419067995	-0.7280584606505444	2.0277407252481283	0.1538210907415279	-0.3089152242721854	-0.13089240471833924	0.046894827342859935	-0.6329963505736911	-0.25315618936753964	-0.7164036186142178	-0.29953546999497005	-0.44316167174215204	-0.4466967512604973	-0.11358889000718608	0.7750011634070597	-0.08044771730186745	0.9371451387231625	-0.038698619406958415	-0.7603010240208381	-1.2255190484413785	0.25887206730240775	1.2981049204809287	-0.6956084932056177	-1.0174013070252994	-1.17713420528121	0.5663625584546741	-1.3832678439240174	-1.4922192683276292	-0.07390116888130753	-0.22699173053578264	0.365803828326356	-0.17231759290233994	-1.332588639273237	-1.1456170698588548	-0.5695618613049651
1.1354310777866068	1.4159845236035304	0.3766094620651092	1.501639207548152	0.059171921670649705	1.096711382625576	2.204452182482261	-0.2818962113848614	0.3303446681775073	0.3738843633063418	-0.7680901515878189	1.2468773457151843	-0.9367006022706599	0.15446823553818365	1.2637304462491243	-0.3198334322519952	-0.7035859124105368	2.045524948508942	0.20444279080282493	-0.2749727701594966	-0.1413215703732875	0.046869263144222996	-0.5875758472035066	-0.2023540075684918	-0.692545063969659	-0.2800465778162349	-0.30215194972665194	-0.4888943705586938	-0.12303143563501857	0.8934556868266906	-0.12632729962576655	0.9889778628366749	-0.035906436007080045	-0.750395391515094	-1.2462227391804475	0.3121277568131581	1.3025692377205635	-0.6789712462023005	-1.0219760500842194	-1.1402347420881533	0.6174249225861776	-1.3441368727196052	-1.5375902749782364	-0.08421188682673333	-0.2805897929037648	0.35474594272713783	-0.1956721167531711	-1.3234996555001382	-1.180703896101459	-0.5772792334598864
1.1385020313589909	1.4508369191554351	0.5029852671344517	1.492450351496437	-0.05167512909625516	1.101912281170275	2.1455963712378483	-0.21552978601556605	0.3139906776733607	0.3253846212585598	-0.8225886680564036	1.2517391754583076	-0.9267172263958727	0.1266650487460677	1.3122610672818764	-0.27217222744598824	-0.686691343841327	2.0708014094051563	0.20448208765413	-0.24303255482615266	-0.15630416520478324	0.022430970809624882	-0.5646004732141638	-0.17183532110221353	-0.721589382766591	-0.24337778248460337	-0.14407166201356758	-0.5505911826317658	-0.12620361230794191	0.9920730264639962	-0.19163516797592267	0.9709898699614818	-0.036279382433446104	-0.7734490075886755	-1.2742236600668773	0.31111766596216783	1.3029295883489993	-0.6532379875087158	-1.076776145188655	-1.1825309914739752	0.6366069031636942	-1.2747532032728859	-1.5591811595594596	-0.10450131303111591	-0.2865304782528627	0.38878009715456435	-0.2179301204240122	-1.3209456989299302	-1.139509065672507	-0.561474193318029
1.135441855451763	1.4826167434516615	0.6714488689570203	1.4206125099438762	-0.125049097149471	1.0951515235513964	2.079536276989125	-0.11869220986093469	0.33764677680145494	0.3225884833122354	-0.8545941328584465	1.2389400801432235	-0.8147040551155232	0.07092760425360116	1.4310752019839579	-0.26162748876533237	-0.6989953476059882	2.0288373743606067	0.27248473076527274	-0.27973591419081684	-0.1942103078579427	-0.022613835455427323	-0.5537202398930432	-0.1624944816513615	-0.7262004300278624	-0.21924926497833086	-0.03521301436994477	-0.5553037430756115	-0.09944371052948739	1.108003526572985	-0.23594253577260266	0.9983955013201978	-0.035393562394387686	-0.774601655923387	-1.2857626610899036	0.33106802438438093	1.3155812062184586	-0.6813969387132007	-1.1432992704964269	-1.136237609743805	0.6982768785288973	-1.1980405494815356	-1.5838251558162908	-0.15865715261706093	-0.3321856041164049	0.39837577959094794	-0.2491351994455368	-1.3297210436674325	-1.1228159635101902	-0.5759068825985836
1.176414818687309	1.5261504208705354	0.7549807721834655	1.3428645155817904	-0.13318907424245796	1.1234054972555494	1.9651859418520778	-0.02418620044649289	0.36696319101269426	0.35351969056771665	-0.843115054869082	1.2956699748955784	-0.769706625240839	0.05887345692994135	1.5624751400416073	-0.219334750381446	-0.7061647992613926	2.006067158033683	0.36005948081100103	-0.32026311398007207	-0.19242274428321365	-0.020421705422315577	-0.5620826628943536	-0.17544529526106034	-0.7200736358221688	-0.20277866760448662	0.0380437714806177	-0.5594309601316925	-0.09365283204174266	1.187540023154891	-0.3122082690741682	1.0085591781066137	0.0036848627621247966	-0.8295735654886641	-1.3165843954807557	0.34059606649839846	1.2582427516288333	-0.7311357033086094	-1.1768115053149937	-1.125843571003594	0.7149372815716395	-1.1261680827432432	-1.6217675608674462	-0.18155524592003222	-0.3538779691746131	0.4348490342445529	-0.3125356871831202	-1.3071638668129977	-1.1066193512468598	-0.5645051332763736
1.1928263943441253	1.5404118241415146	0.8195854093057104	1.3262661413878383	-0.11229196999339153	1.1309297648423158	1.8713737584114079	0.017805900443534865	0.38502326027301265	0.37887760180769986	-0.8864136643515381	1.307540616307834	-0.7769392467962456	-0.028577798624987067	1.7179031139785355	-0.1781421172406603	-0.7069195010161453	1.9825694990792055	0.4721044161495291	-0.4060885665851665	-0.22817757036731673	0.030610137839650615	-0.5655014348776457	-0.18779987441565432	-0.703685023644775	-0.1319833916733085	0.11038966582583465	-0.5696493188586184	-0.09515218485405706	1.1813429860554712	-0.3390036132518649	0.9816611201868657	0.019816385784119955	-0.8609392371590419	-1.3648204752162774	0.32133778606551305	1.1861342397229533	-0.7811138189892552	-1.2215214432447903	-1.105472372001221	0.6984590266069685	-1.092965388941121	-1.609956902228698	-0.20821343092724795	-0.3945340618611052	0.4684374204834377	-0.3305489006270702	-1.3086064708955176	-1.1013528563551123	-0.5674870543838375
1.1736027792935606	1.5447235684568867	0.8467297360178359	1.337961093431576	-0.13798254980900845	1.1195058495701002	1.7375828347948912	0.05077922807138394	0.4037821274009275	0.36800791768586366	-0.9642823173084818	1.3381736630841456	-0.7133751742107453	-0.09585088775919623	1.8277577310637045	-0.14856308173323216	-0.7045913213578944	1.9044159332893398	0.5853615035174318	-0.4452904217209624	-0.23004570463785773	0.08029027409869198	-0.5406957518756605	-0.2138878875319418	-0.6544847591838139	-0.031658901904385445	0.17567924849462885	-0.5270729466060999	-0.09625851231825477	1.1978838186097769	-0.29654070054694215	1.012294215178066	-0.0007737262203691031	-0.8926685612617791	-1.38230432803913	0.29650682253873895	1.2305797230927822	-0.8012132760882853	-1.253338575150075	-1.0751573815531614	0.6871652870301038	-1.0623257896485025	-1.5958041714148592	-0.20001988549121363	-0.3878316571052946	0.4968943058557912	-0.3836684901813623	-1.3024398171430742	-1.1182518180432464	-0.5707918451426806
1.1726358222254674	1.523749542280556	0.9290589547737428	1.3744502022605372	-0.17479590811942544	1.087179822703878	1.6517376391680583	0.09036304929856874	0.4146153903698574	0.3940283704583357	-0.9564573980236082	1.33771428708123	-0.6616975985597805	-0.13486187983972864	1.8956577843939328	-0.12446216944064584	-0.697960266623829	1.8889743787617046	0.6949805673145499	-0.4664393055383861	-0.23609482609401106	0.09023297753929818	-0.5135028327079925	-0.21636902452494833	-0.6436808160935915	0.002170231547554966	0.25007728732947043	-0.517176152296423	-0.11319008091817814	1.168174503107497	-0.23111298386996088	1.0197185281174093	-0.015225544794932266	-0.9146312200382811	-1.3981838537319622	0.25183322178585416	1.259252789009469	-0.7636250989376124	-1.212021380083489	-1.0426031465509027	0.6470206328541703	-1.0724840105206552	-1.5730909071015002	-0.25895971197317236	-0.4272801310977449	0.4626472426972505	-0.3784778821193015	-1.3033586508102089	-1.083178208917925	-0.5626537425979791
1.161869433321414	1.5120974421429636	0.9858530725175401	1.3897111464797667	-0.15392734742444286	1.0511758123364323	1.4692504778991862	0.10823819123847453	0.39641310082213277	0.4227543437039665	-0.9221686938708284	1.3695591889915675	-0.510871687134601	-0.1369458856696315	1.9106590727611656	-0.12775658964345799	-0.7154555863904123	1.8960693403603215	0.7184151649964815	-0.5190983419255348	-0.24760577182655163	0.12637927955421951	-0.47490170646555646	-0.22088036488945315	-0.6211929520535283	0.049229006902508185	0.28172583410059027	-0.5200223612743899	-0.11065440399237811	1.0449834815997552	-0.13621750011276643	0.9926910061650668	0.032170452986813744	-0.9155780151211038	-1.4017111366867732	0.22350360723334567	1.2929338169887168	-0.7712374020798918	-1.13584913294503	-0.9936436195571468	0.6252774044549378	-1.075061801136414	-1.549098846306101	-0.3115701856125357	-0.4155959967193178	0.47014455158557367	-0.4099343759352333	-1.2842225600416608	-1.0453174197166426	-0.5676808292636732
1.2107879719636867	1.489008736860298	1.0635876567468645	1.3977396283849222	-0.08137699902053135	1.0511676025518308	1.3236190829491639	0.06802091902737166	0.3992712686175225	0.40247470996715223	-0.8805304742581033	1.386087290316692	-0.3509305658917078	-0.18552236888060286	1.896191647867496	-0.17947745399072654	-0.7337301195926711	1.861084951781707	0.7148082410135912	-0.6168170106872948	-0.22410045618659918	0.1339861035063022	-0.39189776045593333	-0.21824791461456297	-0.6202923174366427	0.06346020580848309	0.26831255515789454	-0.5141244759934982	-0.13838858769898083	1.0313010204027573	-0.07858856140338459	0.9248136802070759	-0.006706754562914791	-1.000781130643665	-1.4159548944048685	0.19976535041213603	1.2884080817990955	-0.7664724382202397	-1.0973238690428944	-0.9605736799240177	0.5901574670461713	-1.0757969041994944	-1.4864336396126665	-0.34634428674981727	-0.4274077901881469	0.44730410963757095	-0.430972738879153	-1.2894920571229502	-1.0171719778430304	-0.5654285280918836
1.219342560811021	1.4838937280435662	1.0199814900986963	1.360885189486279	-0.04456640298954184	1.0610029245037635	1.2708877760813173	0.03536333747786927	0.4017987733097715	0.40330336355878255	-0.8495110522810816	1.394802123873401	-0.2547989974440586	-0.24130465626418057	1.9069516575122107	-0.23207969954830387	-0.7515471014176899	1.8553615580541625	0.7578705272234563	-0.6806847416987685	-0.2062007282214428	0.15730065266312773	-0.37899930488296907	-0.20891910006028463	-0.5925645226362592	0.07193665088454641	0.2596269178497942	-0.48392911208343464	-0.17958711522316997	1.0773588547871098	-0.023937761123037127	0.8550196057148384	-0.008711992092585493	-1.0031383776605687	-1.4065597791691649	0.1621030407323103	1.2758922551784342	-0.7923165225003499	-1.0375872183880746	-1.0028377249260227	0.5423273931957817	-1.0932380984810082	-1.429030483429363	-0.4095481232018304	-0.4677189008208605	0.44441374403211126	-0.44394153793436486	-1.2496673059091417	-1.0039907690117835	-0.572042931861146
1.2377931629645813	1.43992813840716	1.0050385333672296	1.365172574416189	0.006888877806330768	1.056179676050708	1.2388653529658111	-0.0959201685619924	0.3808053760296012	0.4560624754997959	-0.8174643894280754	1.4249899921760656	-0.20414911736651695	-0.29852899377624015	1.9370552574856117	-0.2846925570535638	-0.8212531616104937	1.8819530846071058	0.6804006547885416	-0.7527436825329823	-0.19890750043289937	0.18883605815852564	-0.38049068880859327	-0.2602664105039997	-0.5980000040320499	0.07419611585194459	0.2560669152254512	-0.4359668698818229	-0.23025832275875074	1.0423364011003013	0.0006949106253310467	0.7769770971369618	-0.025806237284967486	-1.0234749905609482	-1.3695157116979417	0.14354347673024545	1.2690249606455823	-0.8661573379731408	-0.9560153288469643	-1.059768905759395	0.43468458389279474	-1.116103393761231	-1.359928906580525	-0.45330193455381895	-0.4423008263849413	0.4284169740623212	-0.481158141380947	-1.230473274336754	-0.9608399806734624	-0.573910337723673
1.2552385030628699	1.419286730749953	0.9875295417795027	1.3143951090301416	0.10578999080903576	1.0269856820097467	1.239340963693138	-0.19893629816814548	0.38110858983193807	0.4902525124082479	-0.8555503613044808	1.4333655818944446	-0.13228070846598913	-0.32298760325002074	1.9095847196681954	-0.3900963169640919	-0.8665765497266762	1.8368354887775624	0.6298006677166359	-0.8467033112337223	-0.17782404511999875	0.21383897514955552	-0.3653429515023504	-0.23071522717453447	-0.5994225660492404	0.0705904170426786	0.2416261873757184	-0.42059370034370736	-0.2570361417346817	0.984017281595983	0.058845446207987685	0.7360737123496602	-0.05615019931483547	-1.038504875466248	-1.30991868318618	0.16199536864921552	1.2926171306840994	-0.9401174937629401	-0.8686243574364957	-1.0545043956406892	0.3624980713329268	-1.1485940516447648	-1.3158175920760924	-0.46825554103597467	-0.47606998340295636	0.4064908834854317	-0.4961698758502916	-1.2463205132109372	-1.018628141574093	-0.5378066268247342
1.2877790405370735	1.4126491160873607	0.9502950876079824	1.2985898278846573	0.1736403207670279	1.0044867673108562	1.26053714518854	-0.2583121003017662	0.38532901332265757	0.503841363556705	-0.8610302441621732	1.4477089168147084	-0.09548269717474567	-0.29200872935356026	1.8497402247507886	-0.44680008030101204	-0.9359463268583873	1.8529053347246784	0.5854690255089972	-0.9126790473449802	-0.1577907735333918	0.1942572906129167	-0.3372297684049382	-0.20477752526541654	-0.6189505462923224	0.059050297441228215	0.3136989611133022	-0.38408978648966574	-0.2832177151778399	0.8498053619797246	0.09552775669520437	0.6528025735051208	-0.08611716743774109	-1.090655881163363	-1.272155063496968	0.16797139845502268	1.2456650272304515	-1.0131296315288552	-0.7750491728070623	-1.0725768359936312	0.2713569839249139	-1.2335212971354648	-1.285908560256651	-0.4276069019227105	-0.4702073455546259	0.3704453851829745	-0.534923598127326	-1.257476095976066	-0.9885291980695448	-0.5135178304541211
1.2817047886956432	1.3626244589722736	0.9699599796550604	1.2543390402855414	0.21012819048490256	0.981983747719665	1.2787851499318612	-0.3325194111355823	0.3827256677829565	0.5095705734883994	-0.90146125246576	1.3895876641940645	-0.06981403146417728	-0.30331400039566814	1.7341679624847788	-0.5137249179142668	-0.9824978791976886	1.845402467850903	0.5284205245541126	-0.9922774242049712	-0.16045987530935701	0.15676493521592366	-0.30620591709790534	-0.133567590869006	-0.6329085466978461	0.052798015061169976	0.35060130982129944	-0.4070949281545312	-0.3053405584020538	0.7401639677721914	0.15792018555700765	0.5571355210939976	-0.12781026505941182	-1.1096703577203773	-1.1875184196462298	0.20281256695263927	1.262598147972789	-1.0442687384024811	-0.676300613200413	-1.1555954968534974	0.1620077935469879	-1.2817111268854968	-1.2652149824506413	-0.40319170715988006	-0.4550631053088511	0.3373806366571632	-0.5296011114239487	-1.3003431729314066	-0.9344900490930025	-0.48512012181418596
1.3135188923023424	1.322490437933244	0.9477968096233009	1.2040098236765802	0.23684817976717482	0.9503637623291242	1.32800171385001	-0.37431216152288144	0.34500288650218675	0.4822829142912587	-0.8462249656371672	1.3189638112705213	-0.10007215105017231	-0.2944950785691291	1.6306547198827552	-0.5726188693423546	-1.015933962124911	1.8033379721993505	0.4150182163217713	-1.027773779219786	-0.14822853276720394	0.09732296222163157	-0.23216321851469574	-0.09574227662223289	-0.6176831394741671	0.037186377225503865	0.4245242212225289	-0.4219507698648711	-0.31985092614381233	0.6775648014339114	0.22851094806252323	0.4950609244131564	-0.17123048047264164	-1.0978763300837362	-1.1430707717878021	0.232703711156193	1.2770352048414615	-1.0702225755471682	-0.5682032288823147	-1.2317528686215538	0.13952647431606094	-1.2998033310258488	-1.2380271244711336	-0.3694269426073556	-0.43181947054547065	0.2598582393390223	-0.5492014335935849	-1.3208883587595195	-0.8906621466666357	-0.47315385937172394
1.340214682836796	1.2768697483828237	0.9183456694196703	1.1512871829662459	0.30098692693439366	0.9456431361835806	1.361348834792589	-0.41386316536476786	0.3136854780973547	0.4499506772235705	-0.8131575668635923	1.222403174031577	-0.16852054437719732	-0.297225632444724	1.5463023541863052	-0.583223152840563	-1.0719001500863192	1.8126699703485367	0.34184690587085886	-1.0584883391164766	-0.14416761171652698	0.0002831815109692271	-0.22117966129770011	-0.06773929872660972	-0.6111496366698185	-0.014490968972251005	0.49998563984847255	-0.4360057883916769	-0.3030137934366146	0.5837007089797194	0.3055059945110511	0.42362313050671513	-0.1916881820404834	-1.1351318723996555	-1.1142418383197332	0.26436682606174855	1.2417280406707776	-1.0857884415022763	-0.4636583689598628	-1.3060844563270488	0.06034793399856784	-1.2758151936776962	-1.2390623406708805	-0.3888645191336204	-0.41112575048545147	0.21594009189636956	-0.5619282860645353	-1.3418825745272933	-0.8987909077267299	-0.451442344112355
1.3605850853858001	1.2513730940610657	0.8335751500483651	1.084877590206059	0.371588947582097	0.9494935251614244	1.4090039117822395	-0.42346380403648604	0.277280723236628	0.42201916219389046	-0.7893385884515844	1.1602360186853098	-0.21738888697314382	-0.3057190381038618	1.4875652921207325	-0.6380898701230867	-1.100158677955296	1.7944382407474375	0.2724380234414641	-1.0935430168722893	-0.1426103065518878	-0.018667952233906365	-0.17478547213732204	-0.058437540189622016	-0.5994652566809273	-0.03200715628972148	0.5614614092674294	-0.46855871587943315	-0.31274288657090044	0.5062599621175705	0.3132199978265368	0.34321199966008964	-0.16720786297151244	-1.1150050090272268	-1.0487535551528275	0.29162741006170656	1.1672251883708973	-1.126897828455948	-0.39884925007719885	-1.3872772172604082	0.05604678091576476	-1.2652886130944987	-1.2607469558999465	-0.3831457688339589	-0.3586070427017232	0.21401196601501785	-0.5883620634733125	-1.351407717523688	-0.9168045519609118	-0.4681246801142909
1.4139815675709435	1.2326877415214055	0.7598690198202276	1.0849556313424398	0.39241653446557145	0.9120129850334987	1.5329020306441417	-0.42041436929413356	0.21573243501762765	0.43371605081225917	-0.7526251621677872	1.0910882048110149	-0.27878465581858475	-0.33985117765911144	1.4498679251294404	-0.6969631872084584	-1.1211961506300825	1.7689027609367822	0.24403157812977735	-1.1047299144370795	-0.16743950931126012	-0.06834508961580026	-0.1231391930983281	0.024013668353616496	-0.5906852167639193	-0.052224193565414315	0.6368632413634138	-0.42057154902621213	-0.3084617012596927	0.5029555564700136	0.28463201277545236	0.27273232456687896	-0.18670284236896686	-1.1068260761958486	-1.0326296771232122	0.2958083185216756	1.0869063441039475	-1.0877910792938905	-0.3465403178540261	-1.438523203366397	0.004793887659652968	-1.2533873234275508	-1.254030587822005	-0.3672321345677096	-0.3626340517335591	0.23829635141914046	-0.6212253191550102	-1.369291374689039	-0.9001199356557535	-0.4461852050779056
1.441080318301266	1.2227728199897	0.7257714008170622	1.094149852722281	0.40396148133287646	0.8418316413723177	1.6420811153837511	-0.3847839112806771	0.14137710333664227	0.42831915761018824	-0.7263435160515065	0.9800302118870086	-0.29786343228420586	-0.3319746048768571	1.4147085249072093	-0.681052929868927	-1.1619620862124376	1.800948924335995	0.18366696087013923	-1.0941489021228619	-0.230508591184385	-0.11023399555913083	-0.09434486708734043	0.025785837486141484	-0.5626824575723463	-0.06038694397865363	0.7375884400950132	-0.37794746991699424	-0.2810048314803232	0.4821619007636828	0.27423854242089524	0.21781473925050304	-0.15164391237141087	-1.0552893833576846	-0.9942410387625384	0.33095618137913757	1.0369130924705057	-1.0206353329272893	-0.33712366624449197	-1.4972916561725853	-0.004483372120402744	-1.2419075589223212	-1.2445208076341356	-0.3892197391858654	-0.34300419776151797	0.26953256795714736	-0.6402991975688623	-1.3868410254746533	-0.8889684315696869	-0.4356523458561464
1.4849484224886487	1.2101702055627075	0.7337389929432627	1.1314091300158986	0.40300987607009714	0.8037111485347486	1.7413846718267898	-0.36921221894376316	0.07512829064093285	0.3794069137547783	-0.6733216244621729	0.8653727294979159	-0.31773078204500765	-0.3641258772517581	1.3764763260056527	-0.6777514350343254	-1.1780288480136138	1.7775007804671166	0.11153018897555138	-1.1374291018190563	-0.2518637751184553	-0.13982013090846712	-0.029264721672087157	0.09774532376896908	-0.5531261826211116	-0.07125805719762045	0.8205252722673201	-0.34282700439948993	-0.23388745202267547	0.38905780489774894	0.2945756996975871	0.21197560107123642	-0.1606194896992877	-1.0570933591739267	-0.9623227574344421	0.37867476812344225	1.0198667323828807	-0.9532038299742502	-0.34116371588622013	-1.5412821203169798	-0.009779634795369228	-1.2266266284566067	-1.258671747416487	-0.38080711752451385	-0.3360301393014861	0.29808672826783605	-0.6985612651169739	-1.4441627252775977	-0.9432484420397171	-0.41114791963066555
1.534983291692746	1.2214149863492467	0.7068256555660675	1.1356038410963563	0.4197621800381757	0.7768433969604648	1.814609922983665	-0.2888083596906189	0.020837575116278824	0.38293953657960855	-0.594442535097401	0.739689517446342	-0.3680127086987151	-0.3469353819581958	1.3212340461689218	-0.6524042084416768	-1.1747864256598621	1.7536984386859253	0.12710700217655396	-1.148483026891467	-0.2796733037140863	-0.1869182339432644	0.011186015849253952	0.16830791789983787	-0.5768043349188631	-0.05257035342211223	0.8780108871832034	-0.33793073812025637	-0.15091824540524065	0.3616081766448581	0.37507425465548383	0.22818804956786748	-0.11784455833539804	-1.0879499174390006	-0.9454104105433203	0.3564774527806003	0.9698317357365577	-0.886971294936424	-0.3455864956276753	-1.5460145831952183	0.017292262992106216	-1.2103366646115161	-1.2963192292827088	-0.4235049786073001	-0.34647942911351015	0.30368151562494095	-0.7033601823426465	-1.4863266953201797	-0.9371056288790032	-0.3724983695855735
1.5500798352173542	1.1908131603573486	0.6653959217625767	1.2282840313906682	0.3654037435639833	0.7615896171719082	1.8345550856642405	-0.2539685555751505	-0.0019674834963013866	0.39520993999327353	-0.47580624239413377	0.680573213069924	-0.4380391560447582	-0.3008015558591282	1.353402200276053	-0.6326040827238066	-1.133905242174217	1.761104244988576	0.0874778689437525	-1.0996247615051329	-0.3192974979691173	-0.24092127619180098	0.05053465073838528	0.181286789601542	-0.5562279094846672	-0.03862255027264731	0.9549512081484055	-0.2829594816714865	-0.13335861406333874	0.3515217128514037	0.39418389457064035	0.24178292925527728	-0.08587119625979403	-1.1053792590185314	-0.9313298286991755	0.36107846981261776	0.8981445125813654	-0.8034008913712652	-0.3465003465827877	-1.563023989801653	0.03014599469773007	-1.2376959228450253	-1.2599117382162983	-0.4819848925316913	-0.3470281816964242	0.29380188510977995	-0.7415801906311061	-1.5242305485672354	-0.8236529831874886	-0.36780658424733914
1.5720611572873833	1.128415524706013	0.5967571842331797	1.2992848817555476	0.28360021945779607	0.7868018656814112	1.8020072549717514	-0.25302710009799473	-0.03202323377959333	0.3648811422714352	-0.42433361435285466	0.589936327339935	-0.5439445021402717	-0.3372415375067777	1.3766379529938777	-0.6235379420869329	-1.0886897914599964	1.7258797632615708	0.057374638899312956	-1.025429187375717	-0.33642351028184414	-0.22449431209079326	0.06609398048698704	0.17017829035438045	-0.5426288776165564	-0.010103800904488707	0.9865485797957589	-0.29593638951946855	-0.09708698641763334	0.3572048165197149	0.43636179538518294	0.2912547216066914	-0.026623597080798988	-1.106755293847407	-0.8971307145487202	0.3882037024570932	0.8717232782216012	-0.7066903143618999	-0.35787118950103675	-1.564340859439904	0.05535897636329292	-1.2067447746069595	-1.235320278883099	-0.5206321744415412	-0.39434190770417843	0.2916840730986735	-0.7966631939059847	-1.5864804095374663	-0.7683155214589	-0.3615956569402004
1.6288247431777783	1.100521373313416	0.5607418404404587	1.4025294031302826	0.24554797882413798	0.7748566290870358	1.8050590904720967	-0.2876651637540727	-0.07951834011511391	0.3401213913388683	-0.3428557952997083	0.53847679031346	-0.6035423642028634	-0.33669747977968584	1.4227351780330473	-0.649182892767344	-1.0281257281927112	1.7114643813745793	0.01889934368140036	-0.9476840820369711	-0.3134415092102775	-0.18091399027419097	0.1131915101671425	0.15249267371885203	-0.5310941443580959	-0.0029717956971561806	1.0417683371782545	-0.29020659399892745	-0.06383443399899964	0.3563308671819003	0.41611700817741315	0.33426261622803477	0.0064899980999111985	-1.1054974460590485	-0.8886329505629345	0.3888721796000182	0.7976282794958494	-0.634417013839493	-0.3709804720605814	-1.441465812171079	0.07779894909797072	-1.1913559734452623	-1.2581845868518997	-0.5589625094391713	-0.41338852298831563	0.28058038124876417	-0.848127988303727	-1.637036131809508	-0.7664126074671209	-0.37350391964123236
1.638249258046865	1.0644519382816484	0.5532567593694461	1.4106822630965454	0.17367991343882272	0.737686829306256	1.7964940323312686	-0.31067463553188884	-0.1238605165449808	0.3667963448003525	-0.33104241680996405	0.4904226644925533	-0.6139686008474394	-0.3011795868339514	1.4660250630864817	-0.7004444956010133	-0.9732427845163297	1.756510785514384	0.01549510069582935	-0.9006796096326368	-0.3034207263958661	-0.17384204801666422	0.10964897659428559	0.12949255383517738	-0.5341361961450992	-0.03117481619295142	1.024706669307516	-0.29874518006747375	-0.05129559853318359	0.35201309646882933	0.3682982853157749	0.3748138511023933	0.022720395290756843	-1.1159329721090887	-0.8912208063991276	0.3835368494387342	0.7699091111148886	-0.4930872377441813	-0.4093922424050052	-1.3343824240556406	0.0917885919775799	-1.1977496941849815	-1.326371543621146	-0.5803959657963957	-0.42101660740438873	0.29872744512724675	-0.8984820714779396	-1.6792127016060037	-0.7216508630701991	-0.35054297669490403
1.6642432308464923	1.026820056960325	0.6049752714603717	1.3779508349843108	0.13708201292375227	0.7194036389999503	1.795072789591598	-0.33518818670217854	-0.16432269316970707	0.3647040203581836	-0.2887878526716478	0.4584870435453582	-0.6207628335363714	-0.2867223467949659	1.473373051063938	-0.7419183453553894	-0.9191270134499078	1.7925533664889965	0.017233926899332543	-0.88698709314281	-0.283169045030906	-0.1344726904966791	0.12061379925873254	0.14592307189084308	-0.5609091897206497	-0.03459510813844886	1.0107711764942493	-0.31367239380673884	-0.051792713830888924	0.3757365043850513	0.3214677016795008	0.38281251581712805	0.055011773698921074	-1.0953716739558588	-0.8752672153606902	0.36541934752299926	0.7344032982622175	-0.4406887931623876	-0.4834166187861486	-1.259174209733993	0.12489372579884464	-1.2323296449630816	-1.381655312544299	-0.5587625231017153	-0.4482064206096631	0.35208776127290686	-0.9265598232316712	-1.7295679116652234	-0.6670935855513328	-0.33112639308088865
1.6705367431511529	0.9986858177087301	0.6538382420619234	1.365627651792709	0.09618416409984747	0.706501962499565	1.7519238193646949	-0.3652396001772441	-0.1927715374499621	0.4001403335282709	-0.28290412049859537	0.4273069609767936	-0.5913637464118233	-0.27529362273335384	1.504223417673885	-0.8013311031146289	-0.902616891244657	1.802129859127514	0.016019432794697804	-0.829552884189118	-0.23610825454331347	-0.10524297907064491	0.1766175649064537	0.18508064447049233	-0.5968115519305628	-0.015899162486352418	0.987003750215987	-0.26297745326397653	-0.008634046732932549	0.40643786443053764	0.3524718868225571	0.40343044146992746	0.04663001959566178	-1.1120327997720294	-0.8641661241109626	0.34199821379946843	0.762359021716173	-0.362838679399054	-0.535187647464128	-1.1872160370322746	0.14481714962667008	-1.2623123814758175	-1.3802302484907838	-0.5779752161430027	-0.45131864033018054	0.37314743289733543	-0.961219108204593	-1.788987718877064	-0.632403565241307	-0.3116768367687135
1.6666265368060553	0.9350051722132026	0.7031411190191096	1.2936420198381273	0.10622781209829735	0.7408586795868307	1.7063271815378642	-0.3886905902056607	-0.15230737879125386	0.3657513729073844	-0.2950055600973096	0.39533454842020554	-0.6497671832644537	-0.22718800608731976	1.5442008057706278	-0.8117744387396503	-0.8541796595921991	1.7897230291794357	-0.04062243754145018	-0.84449012749977	-0.1709431497159048	-0.08284677458792844	0.1582035435203915	0.1856954173078142	-0.6447967400251142	-0.013428835476343626	0.9223334590489756	-0.24661945166049654	0.0360613540515425	0.3651138902798853	0.36730132560637563	0.4314389440143632	0.06717445289056495	-1.1164693594468185	-0.842146728976115	0.35220614773786807	0.7781727043544622	-0.26871738499806247	-0.6301249567135054	-1.116311820716207	0.21338919618333474	-1.264651222293849	-1.4112121081712083	-0.6021235819515717	-0.4474434911641786	0.35135806703841677	-0.978690097542516	-1.8615005219820993	-0.6023667187948594	-0.31522097047274233
1.6366387070308206	0.8639079944915373	0.7015375397250593	1.2184362154936401	0.06451094742413413	0.8009871420041546	1.6923799985852395	-0.35535766782400635	-0.11722163762787445	0.32739991621797226	-0.3157834718527094	0.4030527224782081	-0.732612454145934	-0.20139777885786464	1.5989611609231367	-0.9263416154741433	-0.7947289426742326	1.8186453408450138	-0.06864067168045664	-0.8222957670157891	-0.10372309719090093	-0.004738413692039006	0.10247154242736956	0.23387867684061714	-0.6780504469142172	-0.047318167386889556	0.8779643605888825	-0.2325057064063388	0.06780384726304722	0.32159121325671314	0.37396309417917617	0.49514430456358927	0.04840547586977002	-1.149979281709432	-0.8351588429787752	0.3293727575586941	0.8345467051982072	-0.19604784780513534	-0.6399967734078218	-1.0687890645859985	0.24099692221274446	-1.2514726644699468	-1.4532649304860643	-0.595613040117898	-0.4460289558401954	0.34285961946706583	-0.9923209950072078	-1.9188271442695473	-0.5621286146638639	-0.28907711143400217
1.6199067384040036	0.8083410582457345	0.7715103689910878	1.140983801935596	0.12184896264080769	0.8086858675136908	1.6579104160009255	-0.30012061456203554	-0.09423939265670109	0.2845808394160978	-0.3106179951734191	0.42932092359503604	-0.7967209246162467	-0.11974411482019551	1.6858446123910422	-0.990005047832932	-0.7410350305373898	1.8484649758951572	-0.10828093586989854	-0.7962519310965291	-0.0709190938500311	0.053015928896855934	0.07859549063140239	0.2362756395576085	-0.7200777671736224	-0.09102517693025401	0.8431674790873471	-0.24729731145400108	0.0953675842491218	0.30781354600364763	0.34897999807583735	0.5436633883463114	0.05842588140298528	-1.1647104521167222	-0.8293438904004719	0.27282471620954774	0.8053261558367201	-0.06234646568136287	-0.6552761542722751	-0.997738975561797	0.3161531189288997	-1.2362666820193438	-1.4179959384351775	-0.6138116723406865	-0.3932640051664499	0.31708803465604457	-0.9775776392087809	-1.9565591170026384	-0.5063705678881527	-0.2978855069477432
1.6100927137708265	0.7380142920299214	0.8083028635684414	1.0609170103088015	0.15779312369136608	0.8034373522183067	1.6189977349126123	-0.26781702308365707	-0.069281845139962	0.235437338232911	-0.30297223320227296	0.4531810382779387	-0.8466593924889374	-0.09052777725195285	1.744604662085656	-1.0320713979995888	-0.6580294483108358	1.8906489679532867	-0.14514477962319677	-0.8038683868757357	-0.01805444858324147	0.08060019084524354	0.0790916724170875	0.2587962666904133	-0.7347812469969963	-0.15973324571469322	0.8115546704675806	-0.24467761270316463	0.08234014369686357	0.3158475413778836	0.3185540446639631	0.5787854482036462	0.016818359085348577	-1.112824393191755	-0.8400484640654875	0.24504517143201424	0.8090952026893999	-0.0014265861041167893	-0.6511066639853473	-0.9232804009713821	0.33896074023833517	-1.2469081091637213	-1.3934797024244507	-0.5987028383680285	-0.3761643422657935	0.324666565363774	-1.0192986309154297	-1.9601019510332438	-0.47633286759253546	-0.31996305764622157
1.5957508684457058	0.6945047771023626	0.8075785836760264	1.0116047672583002	0.2946313823515827	0.7987044113958619	1.6048025839739453	-0.22090268929397716	-0.06404157167347327	0.13919318133792186	-0.3320222799273412	0.46601526202007293	-0.8353747164735397	-0.10007342405238664	1.7456842141545958	-1.04683792319999	-0.6013472612487651	1.8976063326307024	-0.1248974170160119	-0.8458308552454847	0.050643365292006914	0.14848444546783926	0.12800889486344108	0.260648601800095	-0.7559883920864425	-0.18969176512413485	0.8022190650344566	-0.31150830701641247	0.09465501419422453	0.31111336101622095	0.3328584196342549	0.6395142546223478	-0.011860353784931254	-1.1211799572045658	-0.8598479456522675	0.20879215949785324	0.7742028495949913	0.006585976415997735	-0.6906592724003071	-0.8520687165015628	0.39361186849699475	-1.2657569819991976	-1.3885012318998333	-0.5614199823851573	-0.2996977571536218	0.34342553597496905	-1.016667821096353	-1.965767324253631	-0.5057391511058703	-0.37186123512622343
1.5777201408666062	0.6725512785363524	0.8758318256709062	1.007595403876746	0.43576728742111026	0.7649498820090751	1.644114147990625	-0.1942335846623531	-0.08334501198708547	0.0800039060171734	-0.2805501668616998	0.4830200414844203	-0.8013096667829223	-0.04541858420097954	1.747582044264837	-1.0794236772175005	-0.5517498100325909	1.9149998818661458	-0.12644404056932418	-0.9164935327636364	0.1386003006516028	0.16966979184973666	0.1441881679872929	0.29101647602184627	-0.788038957624446	-0.22792414064315053	0.773315565301674	-0.3403628281648478	0.06912363919309342	0.2951120849351474	0.40297471360272175	0.6907288179624416	-0.06613649036873903	-1.0986659753654326	-0.8563120955948017	0.16659123904733847	0.7547928580883595	-0.00781933847875382	-0.6991524944469836	-0.8414340283453136	0.40756295856253344	-1.2847025811606456	-1.4146926793618222	-0.5635677348159904	-0.20934942574800894	0.38463064352506404	-0.9767040841060457	-1.9471323333755055	-0.5866003283777051	-0.3828151344236438
1.5436824413587709	0.658833992436214	0.9228361020907181	0.9554141735500524	0.5528842521085731	0.7518429608936661	1.6763586244051076	-0.13551609843431167	-0.06261929400567816	0.07428902360468242	-0.2686171514002778	0.48778178293015706	-0.7687046104914836	-0.011391420232993396	1.7588820695046792	-1.0794720205347221	-0.4972151902430181	1.9346920864253474	-0.11067760466040924	-0.9559284808566622	0.15145922572142814	0.16818682251919598	0.19720786004222518	0.28859796869849397	-0.8233991947158363	-0.2768411081740493	0.7535607835983625	-0.3546492180592261	0.05612708247203182	0.268754669264951	0.485893327614356	0.7311177401226495	-0.11483693332549541	-1.0461422259251487	-0.8349253113568711	0.10396331434561079	0.7634561478305787	-0.05448944784409249	-0.7021645264845321	-0.898065602393677	0.4777698679303545	-1.3177177773177	-1.3857466254721336	-0.5754810199044256	-0.17786361189197547	0.40945982366593847	-0.9421327182273341	-1.9486420458247486	-0.6207853963247152	-0.36344933044594707
1.5263575482187817	0.6250733664505466	0.949900352500068	0.9341440618295156	0.6557160887366342	0.7868166432936932	1.720019282668782	-0.08301896646842535	-0.06724603446265268	0.08840968720641984	-0.26641397720910975	0.5162055691616566	-0.760727719510594	-0.005514840394283163	1.7519770138916744	-1.0738759867900736	-0.4778251605439909	1.9224357823374878	-0.147274604312907	-0.9873746501918186	0.17918146939659624	0.15784512093217257	0.2096716739960583	0.29477425620107656	-0.8286060746645276	-0.32883278446511194	0.7731790004089831	-0.39594290032587154	0.09940859858741495	0.21344668618167958	0.5437048625939351	0.7668315925337458	-0.14877216706723875	-1.0057579739322473	-0.7869934439502736	0.05936526576901922	0.7315533614345304	-0.14345631327222558	-0.6837270009822278	-0.9001471329444524	0.5357829133232342	-1.3583964292877293	-1.3419200849742057	-0.5893463658441849	-0.12240812911926087	0.4445676488481933	-0.8990399632174219	-1.925413338215034	-0.6325886212584547	-0.32380501626202285
1.4904655316504873	0.6193827615938816	0.9152298799462752	0.8926271527892331	0.7077694030285641	0.8064996018744596	1.754647402162205	-0.018595529003252658	-0.07857242374655007	0.13569485875749568	-0.24483541385802238	0.5066019511209588	-0.7158917170422596	0.04748205512035394	1.772122281217807	-1.1228790134252862	-0.45720997682827386	1.9045817428059801	-0.18083229168046164	-0.9822945795221599	0.1905391728253379	0.1260737382185881	0.23982346026763182	0.2626878238440235	-0.8578858804943149	-0.3904125592266481	0.8344136865823792	-0.42645052145409607	0.14547920375817638	0.13464590256130274	0.5511052548246237	0.8251372493781493	-0.1796162820564969	-0.8987214261225409	-0.7821450124802627	0.027935928778408954	0.6748355160364083	-0.1788226150826204	-0.6235672709897591	-0.8868310923816927	0.6023625057498293	-1.4253966795431234	-1.3169728073854992	-0.607179072241294	-0.0753290235791232	0.43547861130581456	-0.845834821621456	-1.9030837743344378	-0.5885522275793773	-0.30079942545982
1.4606950461125854	0.6240621692631099	0.9220861567166445	0.8769857580301483	0.7551061251980095	0.8323522135828363	1.8419544910182246	0.01805562795236064	-0.07117345349588441	0.10176459121242025	-0.29013104465294676	0.48196870864616825	-0.7576556168287024	0.04705069892441523	1.7435771507467623	-1.1219952740043813	-0.43074768213855696	1.8929787627642098	-0.23001606731679694	-1.0174478133605604	0.18706673381760056	0.08515872991948131	0.21269355732217296	0.18749013312141394	-0.8663087880301117	-0.45983942364804103	0.9152474790626135	-0.4855678573042136	0.13689025016402032	0.051932071925301894	0.5572451080066714	0.8875747519252919	-0.25177592254895026	-0.836590758674523	-0.8121122142534768	0.03362972250202705	0.6204806302984652	-0.23110574205471984	-0.5790909993126772	-0.8800122094941534	0.6538595668283864	-1.4661076586933368	-1.2369569234563331	-0.593500579393674	-0.049099013127469955	0.43189464123913696	-0.7956255795191168	-1.8645236500340647	-0.5225236034327687	-0.1910382992272454
1.4303785098949957	0.6753098911103474	0.9224382871250043	0.8820140459985716	0.7385840111822243	0.8566531760016348	1.924520716534547	0.06307406488791437	-0.12031480733913642	0.09053966088250953	-0.31697639936391653	0.46204378418429803	-0.7439186890055554	0.03718261552862046	1.6755135182638035	-1.1447732301525313	-0.4218929449122835	1.890449642225373	-0.18722708421216017	-1.033144824990417	0.16902324245403494	0.04675933709008401	0.23110945216348994	0.087813260236585	-0.8675624236767551	-0.5336060390872058	1.0217055490075388	-0.5261567499684481	0.13522651301285663	0.02614832556403059	0.6473274863887476	0.9277119363751307	-0.2975720090721615	-0.7598243795827102	-0.7924395722087006	0.023336045438310606	0.5614979500118222	-0.2933430582776045	-0.5095452847883346	-0.882436123798836	0.6635357644236042	-1.5545393287915643	-1.2241403021321333	-0.5643391729319045	-0.029406842158692027	0.4244976147702559	-0.7640181015663967	-1.822667628815634	-0.5095885020039496	-0.10293266607816434
1.4256745438225074	0.724118553942397	0.9466608554050768	0.8686753525198174	0.7665124977140346	0.859686691411684	1.9780375941122728	-0.020372443505138504	-0.1454398928226331	0.08717823965477356	-0.3672494052107079	0.43012781902842195	-0.7518675267998763	0.03501708208102326	1.6321567601077036	-1.0995356762867101	-0.4087202815780494	1.8143175573134385	-0.1578445302425661	-1.063533993376343	0.16572458337844118	-0.020419837269338707	0.2962382619982729	0.006176237398846668	-0.8890803382033223	-0.5914492969583095	1.0899016510981054	-0.580873989215455	0.1344139250987063	-0.022977231060032157	0.7371459485380933	0.9127089948336155	-0.29616406403619033	-0.6998340664508671	-0.7570162064282367	0.02701358650053568	0.46719260711867827	-0.34106778741067306	-0.4835246085276272	-0.8235496635635503	0.7334471022168865	-1.6435793997811814	-1.2239534378469425	-0.5695456021784684	-0.02553562561869773	0.3992729453557406	-0.7446832274312042	-1.7822901593647245	-0.47035898088725736	-0.009823836317067458
1.3927051402523254	0.7666632599769146	0.8659655012115776	0.8911448589551038	0.6922587436631547	0.9109654165184182	2.0529472999284293	-0.1427983952613207	-0.16649507720741905	0.10690674874987549	-0.4790050813235429	0.41760506397950004	-0.8088479375919937	0.002956954232994377	1.5875167213831567	-1.0553062574507406	-0.4140311457781599	1.7706507534919251	-0.13966035906410812	-1.0778757285054357	0.13549647257720543	-0.11043029910750937	0.2991342775169459	-0.07623739334259919	-0.8855383928904335	-0.6571725168370481	1.1137824730438168	-0.6013478528166314	0.10769178395119491	-0.09838529341104982	0.7676536078086784	0.8586888324856711	-0.3210179077430409	-0.6606225935523268	-0.7412763920326279	0.03569525188078574	0.46696948722224335	-0.45956266543280383	-0.4412073550362255	-0.7883518599669225	0.7311316984269228	-1.7466901736962535	-1.2136156041013748	-0.5658332507545936	0.016291119077364323	0.4160796916792866	-0.7387357261414186	-1.7628178945168418	-0.46831025752906685	0.0744033793398483
1.3451318106150911	0.787771092865648	0.8706407253505694	0.8809126904614004	0.6717492792937492	0.9261900515716412	2.1536868349135885	-0.27429521664871925	-0.19863955473564637	0.0678168092284713	-0.6031426690294106	0.39414461705342124	-0.8229115990405284	-0.019259570115580365	1.551924175104181	-0.9730218046721543	-0.4403803427120364	1.738138598120471	-0.10850800738535668	-1.0986032720332801	0.10709135275959233	-0.1317036453270222	0.3050424741343686	-0.13195024227986485	-0.8807184828612297	-0.7050679440642083	1.1533848234843844	-0.6155193054601055	0.057033882085169754	-0.16231465545939855	0.7961209237378954	0.8342746468749042	-0.3273279299925492	-0.6435569044051557	-0.7234287538655481	0.05680811518677211	0.4467773765087532	-0.4711279489632175	-0.4511509854004979	-0.8017892738064136	0.7618286782098813	-1.8195915805511937	-1.2256561117810132	-0.5580827687315429	0.032601715695070324	0.4319569280456327	-0.6694873223957618	-1.7836896804177322	-0.4792386496574645	0.1648973100033255
1.3376073074240113	0.7851340612753065	0.8594680278748006	0.8175169488368121	0.6033400481315895	0.9415944809076249	2.2373668838426246	-0.40459124883021236	-0.17134649804481322	0.04353803801850684	-0.7602470997397272	0.37558249412301475	-0.9134756478628395	-0.04364119028835691	1.4970289014282314	-0.868315485545436	-0.4719019343502799	1.714824365049754	-0.11151543939065148	-1.0879618224176237	0.07792728858378237	-0.16221107506569535	0.2222425644334129	-0.20762742575334467	-0.908109342998619	-0.7671659862253523	1.182117691441064	-0.5693289161193998	0.02411130624518728	-0.24087713070239075	0.7773988950933871	0.7726962814802149	-0.3349510705897742	-0.5839581670174431	-0.7403126140852834	0.10100720243372599	0.44390488777755416	-0.4648022417104958	-0.4188616022452652	-0.7988598508981168	0.7389724468305312	-1.857011567687143	-1.2240710489146185	-0.5828386249396054	0.016954099320315795	0.4428314509369094	-0.6346290922929908	-1.7854446138840079	-0.448126198885182	0.30638924977237086
1.2973916956238103	0.7686287433846479	0.8036784570831343	0.7236276086857034	0.5292400609688416	0.9696514197813556	2.2902546950951046	-0.5354808337779401	-0.13955549570895026	0.05495674395984525	-0.9472185182633185	0.33984372955288017	-0.9820572671369895	-0.10979201853804221	1.4798151368474608	-0.8289475178534167	-0.4803846960678003	1.659362682721396	-0.07129222413013933	-1.0356222850347148	0.013300309114431039	-0.19423711652723913	0.2107804245558532	-0.3029086979031888	-0.8822057693845264	-0.8331275653349657	1.2203273314464873	-0.49252050950459747	0.03150951656987493	-0.3174395744864341	0.7336473770496504	0.7018361844506584	-0.36178471051969097	-0.6129276289103065	-0.7667643242755161	0.11887246812925607	0.44311317201601097	-0.48639010051604786	-0.4425916450722537	-0.7974184454767255	0.7591836199227949	-1.922129397733266	-1.2165075229431126	-0.5906387767719591	0.027607510572718763	0.430590573195481	-0.624361156540256	-1.7931273025428554	-0.40306574763767256	0.441458525573343
1.2843748468055631	0.7434767519383719	0.7477826311974001	0.6484847250074232	0.48814424878596485	0.952714223660375	2.3312329291819025	-0.6983196405515694	-0.12898269070365342	0.06781500058346077	-1.093933125768546	0.3027421634512818	-1.0395483645427859	-0.16000206343908718	1.4287978914818615	-0.7761707647117246	-0.49744783619704636	1.621194199055002	-0.07275583819311089	-1.0045540183082944	-0.02788198021402157	-0.21932886910853192	0.12483220168476383	-0.3548612614744384	-0.843321489503213	-0.8912267633736922	1.2525084629436043	-0.4382691123313558	0.03245497358890675	-0.39083659297659007	0.6593166068065783	0.5912198143034858	-0.4039224527954331	-0.6045058282044592	-0.7965392726687271	0.21617204778376137	0.4577124106588661	-0.46956982032990185	-0.46844353073162004	-0.7745140550889105	0.7635160622460029	-1.965018207969564	-1.2233044874379895	-0.6316387768796027	0.042963507603521064	0.43372264994726273	-0.5883826906454159	-1.7618767516080112	-0.3810420066268139	0.6061107265458225
1.270776460278033	0.7336080957367295	0.7172063162778411	0.6374897044055989	0.513812269986257	0.9188611768583768	2.3691049577386294	-0.8604364929657633	-0.10764235520357154	0.07762281941421194	-1.2613544157673768	0.2908423457887832	-1.0755859743435419	-0.2417437924315884	1.3977926514554149	-0.7089258000100435	-0.507895832683353	1.5888555665501891	-0.030153855160027387	-0.9879637444060991	-0.07465524390479532	-0.1956987004223815	0.08344189796741727	-0.41194194239694343	-0.8568479932013602	-0.9012645838701534	1.270793721966282	-0.33933445842718124	-0.042171435007464904	-0.4371232548285867	0.6821212761160492	0.5361918191258891	-0.4318980604649978	-0.590313642652274	-0.841917679257176	0.2694393484279973	0.46398231966255327	-0.4588794756404849	-0.4833126365270474	-0.7399957350248351	0.8162969879067458	-1.9932691859469926	-1.2321969587731838	-0.6851223934825009	0.04146794929343085	0.4278271607485018	-0.6096517848532457	-1.7692794457354406	-0.3673126968080767	0.7332026710151801
1.2810706469004347	0.7292752322972685	0.710443461860711	0.6563776104381175	0.5058499995364405	0.8702448848977287	2.391962219861842	-1.0312965097771387	-0.06994145109033603	0.052210321960383166	-1.460169162679603	0.27364403237913937	-1.144030299068879	-0.3301282123422603	1.4034350694927922	-0.6178275351283713	-0.5123603988473653	1.5300931535990874	0.004925552913737042	-1.0184587693251745	-0.10993888940015513	-0.16998603278573557	0.06008621256133477	-0.45294633867534523	-0.8511237762428676	-0.9270634775646766	1.277413294297562	-0.2804130926101652	-0.10871179774150312	-0.44788211539462175	0.7570553245897609	0.45412566973605584	-0.45117678875631134	-0.6721166079322703	-0.8605257216391372	0.35128834432042333	0.5080936030154638	-0.47413626358356253	-0.5140066378420596	-0.7291652657656716	0.8575362067604159	-2.0069299717205618	-1.1919584513551158	-0.7311478828171051	0.028246938621019308	0.38904172597795494	-0.6116304716985322	-1.7795764704303838	-0.36580582847221776	0.8405535562766462
1.2787202115851073	0.718603157888851	0.6335753442921919	0.6530628131703509	0.5034960770842921	0.7974708912595692	2.4081492447867476	-1.1331950769034906	-0.04304902704188508	0.07189887198576882	-1.5473382756414356	0.2725548999421964	-1.1754127998620068	-0.34517143551014756	1.4593579054779877	-0.6025215692541014	-0.5380120879486445	1.55752885734472	0.03489624833473064	-1.042915800168703	-0.16134259837376655	-0.14368932153407812	0.028766582409517162	-0.41401874224266455	-0.8365460731193032	-0.9454137427928956	1.2683214957444338	-0.21474866794096056	-0.14466995678825434	-0.48943088340058993	0.7763073785700655	0.3635027292117371	-0.4240257107053479	-0.704786882703739	-0.8870966538244328	0.39033695048747474	0.5455988580368318	-0.4632239995406054	-0.5532613256680271	-0.7453558039330821	0.8567545344867289	-2.00499799734693	-1.2451064749305325	-0.7979344810401497	0.06364916396516547	0.3813294648136629	-0.6101860060673637	-1.801248860049497	-0.3631439244446246	0.9038091095161919
1.266454265365051	0.6977795785732034	0.5538060006769471	0.6683344880458327	0.5171997453242015	0.7120714803728457	2.428955181582805	-1.237040990090231	0.031134204254498164	0.09147375520956727	-1.6365510287628784	0.26259495768450747	-1.2390756220365924	-0.37036563048088533	1.4483369938892083	-0.5342059769417713	-0.5697985777526589	1.5830978973800582	0.04952476502154056	-1.00613665169799	-0.21517962135177626	-0.10723329942028736	-0.007876839862944487	-0.4036021755858387	-0.8101669350489962	-0.9603028566474352	1.264973590880177	-0.1771910202803004	-0.1805667691077933	-0.5266425577696668	0.7175678551659731	0.29877205740865176	-0.42228760689502814	-0.7366304975709321	-0.9267030446337913	0.4196168157842786	0.5862761102611292	-0.5085739904554285	-0.5831950858303989	-0.7438724731427958	0.8679018851174133	-2.013176348575863	-1.2145884924053572	-0.8587432741435844	0.05185431103913869	0.3524905852751954	-0.6390262868881929	-1.800496939251414	-0.3010794997576858	0.9482786748048995
1.2359632420393283	0.6797160874035393	0.47994947072628824	0.677206789738104	0.5442097739463625	0.5966115326805312	2.4403988025124193	-1.2228791378742845	0.10610422824789316	0.13446573738482134	-1.6787221126400322	0.27742953618935634	-1.2390652429506526	-0.42098995886269963	1.440299682862633	-0.47460279367689334	-0.6108423123854814	1.6215341476260157	0.0832261301674904	-1.0002451880944379	-0.26517097342233215	-0.09599488440415543	-0.06993545393458514	-0.38819978618721035	-0.7934358797400037	-0.9351398094319233	1.2486356343409653	-0.13215574755621548	-0.2115788940268668	-0.5788458246258725	0.7532075109362211	0.2729948773883493	-0.42877745292531133	-0.7614354897339326	-0.947641465545086	0.46664243845874803	0.5908061639003589	-0.5536591531386856	-0.5660623220317117	-0.7847869870394653	0.8473157998767263	-2.0331745377384087	-1.184994682127707	-0.9212408407633168	0.04271579572643408	0.3219390939684744	-0.6210821124765558	-1.7698744883071942	-0.24065914410193842	0.994673424493364
1.2213649172479755	0.6466703453053235	0.4769029780533723	0.6732544939375283	0.6200251366335985	0.4820468619989497	2.3933463690298296	-1.2131595121641368	0.18532642567258312	0.15625773066100485	-1.6899789379860437	0.23474824532635327	-1.1497315606301854	-0.44492957940634625	1.4055490648685842	-0.43158372642939424	-0.6136891076085366	1.6309187417994593	0.06724335725472672	-1.0169361039222384	-0.2663175260200871	-0.02862732156554763	-0.0951199098491465	-0.3965716193891779	-0.7694258422088126	-0.9010023205972104	1.2695088164356254	-0.108665699441356	-0.2583738920406463	-0.5844115693831051	0.8216680040405645	0.25672004436224105	-0.4157434089824529	-0.7448990447517132	-0.9513973804143234	0.5360620781632127	0.5666286040260344	-0.5745014701885391	-0.5726047700027064	-0.8434287014888977	0.8304637502365038	-2.0209059475009243	-1.193510439840041	-0.9816394533613562	-0.02342123291016106	0.30693269964493414	-0.5796819691053825	-1.7643188548789588	-0.15675736315095398	1.0555328938306483
1.2153939942029983	0.6387223919756647	0.3518756373903901	0.7403971856225906	0.7012716010552367	0.41380713239589195	2.3185540415021477	-1.1915101600363438	0.26263524976441927	0.2301350502393867	-1.7282042243242575	0.2402594268154652	-1.0860417528321566	-0.4283531075555248	1.380709988738079	-0.45091044137008857	-0.6245864849117757	1.6183683181031465	0.04738786531281634	-1.0245478665546552	-0.26019296827520766	-0.012387664381475436	-0.09429121814140642	-0.3899253588455128	-0.7384475918925442	-0.9116819206838415	1.2766283169081618	-0.07078090855392886	-0.2650640161851877	-0.6130188443742393	0.8786977623691807	0.20873149797890617	-0.36362920524854075	-0.7409391295150521	-0.9560227717979958	0.5853606098899407	0.5583052242507714	-0.6638837471920597	-0.4933793287015257	-0.8610837251757616	0.7990437655056176	-2.0241637616197368	-1.1901009128984297	-1.0310235678964406	-0.06944191148659902	0.24404709595031493	-0.5793389719211726	-1.7603695771737147	-0.09536408730443723	1.1178372690070735
1.2122446400905573	0.6372675702180364	0.2877057735274478	0.8288977853066178	0.7120555399402607	0.3488710201162549	2.2014343917668855	-1.1225418450836548	0.27771994944635303	0.3278341912242203	-1.6860488607560236	0.199752872863804	-1.0162987553576779	-0.42453130462612654	1.3579785366892863	-0.4786606845602074	-0.6310339170536591	1.635723190555062	0.02631827571130198	-1.0547008132188247	-0.2714140174845822	-0.032503738993464905	-0.07158153417002786	-0.35044311405837747	-0.7318961865652305	-0.915678580838961	1.2586170320236965	-0.10494030819377556	-0.2962081866403104	-0.596914487089219	0.9770713344907815	0.1315125189698902	-0.34453377000708485	-0.7830507305616619	-0.9174931096430919	0.6035902368014361	0.5305594734133321	-0.7306177797418126	-0.4553682548183831	-0.9526420802505655	0.8058190035261518	-2.0062336612737024	-1.252120751245886	-1.0881058804447834	-0.13321579490422714	0.17758771237225285	-0.5397054387596991	-1.7431869450262998	-0.05663506800817235	1.1597404231589605
1.2683285922459362	0.6291854628017364	0.29022458389745587	0.8579768882362397	0.7289998223285512	0.30665918112280444	2.1137075866066226	-1.0431627148956655	0.2878551737040984	0.3739339920895896	-1.658029307384647	0.18564959059495906	-0.9753438904929824	-0.3805743037388043	1.2595773717218515	-0.4486035218544114	-0.628553936985478	1.6858086349226813	-0.03196348034691575	-1.151022436473391	-0.2598173666491434	-0.015406206297444495	-0.09005380298310497	-0.25904187520292743	-0.7358595297263875	-0.8892881960012625	1.246458906508878	-0.21295281012848366	-0.346243012931172	-0.5525217022637833	1.040817787281325	0.09403124830299486	-0.311678635373019	-0.7405813214967834	-0.9069189711710463	0.635614618803495	0.4868115636035829	-0.7588209807267623	-0.40222505174876655	-1.0097537944915453	0.7653435773802233	-1.9936439260225476	-1.2774692198877813	-1.1341609351420674	-0.2235486257131761	0.13934225045391513	-0.5140446167208588	-1.7464344299866668	-0.0024378926041554935	1.1733949160613617
1.2757563997302068	0.6006459392587897	0.2696552402767166	0.8433836834901669	0.7613723560793308	0.2852809020219431	2.048882759108039	-0.9471494019903515	0.3376359017923622	0.3892382449706547	-1.6314993888033524	0.17383091607098325	-0.9618061996035372	-0.32947242558044937	1.190752104550481	-0.4297879490604313	-0.6181145410889691	1.7460869797277554	-0.037776279374772626	-1.2197599851783372	-0.21242560438169603	-0.047210035878529726	-0.12723280637297557	-0.18721115552090786	-0.7294137033806656	-0.8498278588694035	1.1900747223279875	-0.2798350452950952	-0.3927321466315451	-0.515069291666854	1.1597067027077963	0.09295619076485488	-0.2600969644432667	-0.7620472050755083	-0.8844174127464314	0.6020247596924264	0.44222304358616915	-0.7448125729537498	-0.3681177006198272	-1.0689056410953612	0.71698829128018	-1.9764484183104325	-1.3425254536169626	-1.1453584272392954	-0.26714208751769164	0.11135945647128773	-0.50431873599897	-1.7793888831264155	0.03504756848013279	1.113412300175754
1.2955328828025932	0.5796304126202759	0.24924091616519756	0.8507610096636471	0.7740751584066704	0.28887268278485656	2.0256367766788395	-0.8528792016332039	0.41686475585948113	0.3945503770049376	-1.5434358444719292	0.13519065430534655	-0.9343635998331873	-0.2694388700368222	1.0683156343120734	-0.44243444293489986	-0.6092443228010597	1.7885351622759333	-0.04585796381091174	-1.2528247686952443	-0.16514205961744702	-0.10186137637211327	-0.18479159665361555	-0.11934915274551279	-0.6600928392625561	-0.8258532538584875	1.169125989010435	-0.32418267809047185	-0.37858016859313914	-0.4348470809891244	1.1891847787287246	0.06528166057218736	-0.22677463490609434	-0.7696007855990965	-0.8754639464234112	0.5994018508860997	0.41409256687139334	-0.709561588753049	-0.3186651610024149	-1.1698438777902092	0.6341015289855569	-1.985278842792289	-1.3874779559100017	-1.178899864378563	-0.329055596825946	0.11048549678323308	-0.46027126979935834	-1.7664495229422343	0.034597174739740236	1.0392133327179018
1.2889674138225318	0.5415728902623729	0.262821549130208	0.8490114249374141	0.8223372441843342	0.27505725725838587	1.9664039321441737	-0.7078816556491578	0.47546523599150287	0.45517011075338154	-1.4564304395547127	0.1067593081541089	-0.9247924219428695	-0.22960541611125299	0.9299857161389783	-0.41917541182513657	-0.5913980989707285	1.8594540789090324	-0.08189469514726747	-1.2178352735337354	-0.13279095047700623	-0.12048391184066401	-0.26632947876924074	-0.06045922592604715	-0.5783678219245278	-0.7840094440160874	1.1466143494246734	-0.4000505387450942	-0.3719156665900346	-0.33706642779479074	1.224306231061918	0.04173908364179236	-0.2047794689232027	-0.7632082953416857	-0.8527198503684865	0.579120920996972	0.3973081927266789	-0.6633353180947915	-0.29637341084863217	-1.254431742004009	0.5447729825752858	-1.9788066010333332	-1.4539897012279854	-1.2108180074995112	-0.40391041029436553	0.1379224825189922	-0.42592809905683904	-1.7618928377454455	0.034815023243624274	1.0048758046392379
1.3099974402861267	0.4905043889295988	0.3397733361689348	0.8281846844229397	0.857782353418321	0.25778674388260714	1.937950622008092	-0.6023906556268996	0.5058798017398497	0.504760051714826	-1.3800855724037806	0.05124429754362144	-0.877572088405176	-0.21766272768441466	0.7663227681479323	-0.38057622078745984	-0.5827016125967337	1.8848003010591785	-0.06627256522964271	-1.2068084644205554	-0.104090799729141	-0.13449274856022572	-0.35861474919700487	-0.06905301867726817	-0.49681494423039974	-0.78208703280174	1.1132893492850502	-0.45835929158609356	-0.35734581887708283	-0.20056066327553657	1.2739828908801472	-0.0017284128665417953	-0.11633045366550218	-0.6990716951015974	-0.8250927168131253	0.5810249136018344	0.382951267089629	-0.6497459423337506	-0.2267524654212993	-1.3030033565062396	0.5039505811027245	-1.9990880783801237	-1.5061385680376034	-1.2043117604237836	-0.5050933683588139	0.1707517827300149	-0.41007482105239446	-1.7408557647502025	0.012503459034949283	0.9716301404953563
1.3570185652105036	0.4538859488947776	0.3998105441751553	0.8106868861322012	0.8764659510861377	0.21867943493600403	1.8823676833007625	-0.5253946871258568	0.5069587761632623	0.558486064188465	-1.2902884574542053	0.012980519780944689	-0.7689367461621617	-0.2143351690536693	0.6788853708875234	-0.3946399992302105	-0.5758852151525266	1.8507142261668406	-0.06450560362724575	-1.1967244563513852	-0.07428359182264434	-0.14328437479528655	-0.3539748817871334	-0.048183810673896	-0.44028887556409896	-0.7600058546391759	1.0554221327782272	-0.5028488970483753	-0.342279313404666	-0.12455082438048073	1.3004676192624167	-0.1002809111052696	-0.02680885604980319	-0.6906589857065591	-0.8076178953201639	0.5775639813657384	0.35525513043991297	-0.6312140001851035	-0.18052109250307166	-1.4063451907628228	0.5139189978538674	-2.0056117884127938	-1.6063611080123916	-1.1794413773371282	-0.5244691141888227	0.23242657232808991	-0.3589633937833073	-1.7170815645687134	-0.046498922171088024	0.9861955522963466
1.3717858863857844	0.4151260542702439	0.45057532696763447	0.8134134483344987	0.8487266806951125	0.218462696622539	1.8334544736606204	-0.5311176492309919	0.48168062530076156	0.6117564887900743	-1.1713513105629851	-0.05454317133627116	-0.6790626989731338	-0.18600958959390188	0.6179242174844537	-0.42090869661330216	-0.5762167678892295	1.7840652154319279	-0.052457761117726855	-1.1961769225592334	-0.03388765668714014	-0.13540175246944852	-0.3614600167868193	-0.05123913647828856	-0.38004504962860575	-0.7770581673025768	1.0731377335611965	-0.5230172255524889	-0.33373378018948097	-0.015914760026600784	1.2782810392463615	-0.18983336537162598	0.059548768162678754	-0.6141653459390157	-0.8006032951554347	0.5621183498318996	0.38777833409637064	-0.5556997384693043	-0.14902766576330365	-1.4907784345405586	0.5053172504246964	-1.971851153002153	-1.6931127031595643	-1.142130512063296	-0.5553934700548409	0.3231803992965375	-0.3178592446959773	-1.7317849715895637	-0.11559649077133911	0.9787626487435588
1.371240683267551	0.34743787821768535	0.48747920973538805	0.7762834266730113	0.7840759910739934	0.1909123014586867	1.8092791194148816	-0.5326636231578891	0.4802528502934319	0.6396906296236534	-1.0425987280298386	-0.0754035098670753	-0.6658962057132425	-0.16853312632124323	0.58327288973735	-0.4801410512619366	-0.5883225280590524	1.7025751581241646	0.014566760614581903	-1.1869793977725944	-0.009898916872315618	-0.19490537451199116	-0.37832327139281474	-0.018988864905421086	-0.3477640464873008	-0.7744441664439006	1.0839172741130707	-0.5478775945829714	-0.31178567081910324	0.05988898048615234	1.2634495791016183	-0.2852768552922021	0.11837427293663913	-0.5792858826409618	-0.7981514156973268	0.5292513932613916	0.3928592299745405	-0.5553403766158374	-0.09499862269419586	-1.5517645812069731	0.5230521036334859	-1.953395735978128	-1.761734880580261	-1.122868833884262	-0.5929397630983593	0.4207948084391594	-0.2907110119299503	-1.7174840250953411	-0.19525968256855292	0.9932563903835134
1.3929446316389698	0.286124142415314	0.5983658966235621	0.7071126409562578	0.6970821439235029	0.17337579106183773	1.849129302417636	-0.5284022835680593	0.4891798939502764	0.693589721797902	-0.9128357090888641	-0.13981251405217293	-0.6474490114543284	-0.16119780183193844	0.5640500838533175	-0.5366632323829534	-0.5918130774284691	1.6360336501417627	0.04638928127122734	-1.1453423209136098	0.005794595863402481	-0.2134379436661086	-0.4057035928573421	-0.0025638582606850382	-0.29083218730044647	-0.7272724487801144	1.122126167049793	-0.6426346614389588	-0.26358310216394343	0.13167511506865925	1.1885132581282003	-0.3630967156355668	0.15944694960406092	-0.5608162353531438	-0.8071603782764558	0.5183751131480868	0.4036647586191752	-0.4672574340750379	-0.10356138025547335	-1.641820412628821	0.5582178574299885	-1.905169538150389	-1.806635442960164	-1.1019409141074363	-0.626508053680291	0.5576498010176527	-0.27206523187483217	-1.7165193987741971	-0.2609601011302499	1.019338577691091
1.406750781274347	0.23489494514475123	0.6565515967829064	0.6351816377971424	0.6648412788254353	0.13202926336532678	1.8939871175975302	-0.5458893387217997	0.506184847988698	0.7360322953651126	-0.8516061900043965	-0.1692946890470136	-0.5649741138064331	-0.14571565860696137	0.6556477322666517	-0.5916596512482648	-0.6053736273625812	1.5678814714416103	0.09038034670145101	-1.1316357249834135	0.0261341150849732	-0.2193747371803172	-0.36203840351823363	0.01058887340397729	-0.19354207384144248	-0.701634544674978	1.1454558193294742	-0.6973215960416714	-0.23197270024231234	0.2207366350232658	1.1220149980788257	-0.4187657656333045	0.19143476696750825	-0.4679939519933015	-0.819114550378643	0.5117885268060127	0.43285766990316865	-0.43240872060583024	-0.09218613635528786	-1.6882042261689183	0.5877353445969694	-1.9129416728388506	-1.858137150392316	-1.0983532351497698	-0.6491254933793764	0.6857654115356813	-0.26392961594867825	-1.729356244831553	-0.3371142067717467	1.008149184401578
1.3715235108398685	0.2206192780112147	0.6842236057979403	0.6348172832416654	0.65881352473469	0.04303560878030935	1.9076588934836909	-0.5405225738830588	0.5397293146516433	0.7954149050314883	-0.7739890619901739	-0.19892655045266955	-0.4657785798802698	-0.13681574943852443	0.7710178512111218	-0.6332295980844329	-0.629553755549465	1.4678923580872791	0.10452061388636888	-1.0653335544398823	0.06062046615074688	-0.24927059262852333	-0.3301906860700262	0.0014639810540920451	-0.06004892759451337	-0.6972589713935984	1.1610056321561688	-0.7355133913422478	-0.17676933897768538	0.2945971988032223	1.0407665794712324	-0.49648720900344256	0.2402184723822444	-0.46215862921261364	-0.8181103129174344	0.4748007024270103	0.49354781718220675	-0.3459050929568709	-0.049199415846911246	-1.7188195359652554	0.6628361705323361	-1.885322776305547	-1.9103439272200275	-1.1100231506211942	-0.6735646464490833	0.7950159490513938	-0.20782190435909392	-1.732221221133677	-0.4794964799411279	1.0072223388005372
1.366125502487637	0.22416749067513217	0.7365062451757288	0.6895758220973291	0.6246933888661016	-0.002603815284036056	1.9257539507602104	-0.5406754748751375	0.5653021902275404	0.8539275128664041	-0.7025321267541504	-0.2161414956857372	-0.35562771316284636	-0.12362750919039696	0.8885248155404734	-0.6831075208508152	-0.651960012090563	1.396004249673707	0.10878162947635643	-1.0233554422475006	0.06181125364032023	-0.2142574728801018	-0.2432674716672028	-0.02052254025590473	0.07071890381018892	-0.688730059103165	1.189880048522792	-0.7859766391045437	-0.12425094936655379	0.34997965645570595	0.9796805623003882	-0.6006521637044158	0.3121745824218586	-0.4274272244048774	-0.851911035693238	0.46265210893101766	0.5199452041035777	-0.28602709457419084	-0.01557539608714909	-1.780605723179453	0.7070562482710092	-1.8621692842139832	-1.9146346416534648	-1.1047405983460874	-0.7492071951578051	0.8492601121169496	-0.2136568579366113	-1.6922104541981082	-0.5015063342064168	1.053507990577204
1.3313446574114445	0.23388669295307576	0.7723758090326267	0.6896738612749069	0.5689400012810129	-0.0846770319396862	1.9562377528475707	-0.5724600240008539	0.5925327567526477	0.899346947240032	-0.672780629003476	-0.21041258850816655	-0.2499081230511259	-0.14714166254428682	1.0205159077480548	-0.7170115145915704	-0.6505017820903547	1.2902319778835138	0.12450470649718673	-1.013402320827692	0.07332061955529622	-0.15898767542718784	-0.1272059535143219	-0.04703292786433755	0.10659326463802761	-0.6653213096192856	1.1771637736644636	-0.8851896824910742	-0.0539635131610952	0.3423106069587992	0.9158047607866733	-0.6855446011783848	0.3606263944277047	-0.3924730824823207	-0.8667959334286757	0.46650899023230075	0.5488208532896727	-0.28663050067143014	-0.004058803002404193	-1.8536600846751736	0.72736631771241	-1.8070901495448581	-1.9174292477843846	-1.1254544026542392	-0.814317566398649	0.8977988466715857	-0.21113245276488707	-1.7398668782577236	-0.5548974467529353	1.1268128506557227
1.3105553678813258	0.22658454829714678	0.816621559483736	0.7224838182806248	0.49875968862591086	-0.12799513940811433	2.046407144296571	-0.6102331953163246	0.6224329734636754	0.9103933011138675	-0.6130548387791561	-0.17184338998806833	-0.11543834626781808	-0.14681263458420832	1.1094451562599186	-0.7899916474630722	-0.664994635958543	1.2147479904252996	0.14515418634890886	-1.0428127073775528	0.09072467975945246	-0.13709193929470845	-0.04259560478070001	-0.060167622184139936	0.12896820507169282	-0.6510842348012944	1.1498993913028754	-0.9290090502370528	-0.02549685648615726	0.32584149587322714	0.8335817399465755	-0.823696217300214	0.41937557528185054	-0.37804322409041485	-0.8674324227331487	0.4632856626329723	0.5577173872935196	-0.2568638074434123	0.026455016934489477	-1.9202320321828132	0.7829879711600573	-1.745438558858207	-1.9045982982082854	-1.093618420120108	-0.8452860886798297	0.9900187380560826	-0.2315805178929326	-1.7588026374550823	-0.6037875635813672	1.2049324413672386
1.2717313045874257	0.23751918229630706	0.7911608883684367	0.7523174814476266	0.4393214202845156	-0.1728542234461396	2.0963493194525635	-0.663386487540605	0.6740298505084585	0.9311959873606632	-0.5831060240475539	-0.11590603186154266	-0.07116430902861216	-0.17747966129091952	1.223558312107151	-0.8028527385017898	-0.6591208631561696	1.10530833980686	0.14744959697934296	-1.0231776241302397	0.0992541147925611	-0.13617018769951153	0.040357019909213386	-0.08329300140712195	0.13272268546491764	-0.6294750223716463	1.1815935514823743	-0.9708992977930777	-0.018795568408561003	0.29207247761362215	0.7162203608455517	-0.8830550970974406	0.38364557300144064	-0.401353345004679	-0.8714483259565746	0.5182192530192877	0.551537685903875	-0.24865815497218172	0.012935718187208806	-2.0156755370980646	0.8055447198098173	-1.701911712170908	-1.8762164192371429	-1.076242700865733	-0.8731708271516254	1.0792658500396857	-0.21585308818167612	-1.7732431296109308	-0.663449905864392	1.2503655721543083
1.1885304344062002	0.2027589485115313	0.7579697741774651	0.7474311307959951	0.4361604518596276	-0.18167727895677563	2.097203487863499	-0.6848796742766905	0.7174709494139899	0.989267111485989	-0.6021053725765132	-0.05230543509377816	-0.06947275525666205	-0.22497422601109318	1.3528784487597805	-0.8109301993462308	-0.6297666201469593	1.1330515322340582	0.14563396412544552	-0.985053732666002	0.1312517397528467	-0.12197714126400269	0.04966491332915089	-0.11129297307860109	0.20253839367935883	-0.6158025031001572	1.2490740003043028	-1.0148267061875775	-0.022483097853433755	0.3143323834141138	0.596668316529061	-0.9115449285546507	0.3423878686496203	-0.40347811421660984	-0.8678672770471758	0.5535152366141408	0.5748966596635376	-0.23316939090727679	0.04231356702182639	-2.0719355934032753	0.7675668455319237	-1.6648175489826031	-1.7951483640101482	-1.043107087231045	-0.9193519568691755	1.1322419687363698	-0.25677322711349426	-1.7997838564044641	-0.717629735264046	1.2695683088193142
1.156437188276986	0.18677269380898792	0.7512253989071296	0.7370443433008379	0.45852662838422875	-0.18350723994432655	2.135207122380031	-0.6496238021373557	0.7340213108697979	0.9946134552391299	-0.6465683690782911	0.07016899422466982	-0.11825262059315014	-0.2347305263445881	1.415945850045041	-0.854277647419243	-0.5880292479469486	1.1275684682269793	0.11416665821659149	-0.9529213209780156	0.14809141013192834	-0.12033611635919732	0.08002153070859094	-0.11838164960870082	0.28399992260245743	-0.5616821086839288	1.256484444571408	-1.0542999379637399	-0.022349725456488313	0.33443174559522376	0.5089421099448305	-0.9340211064893591	0.28307088408897607	-0.41834695304472175	-0.8904358108014062	0.623525501159393	0.563046354110307	-0.3318175719399986	0.05094208043086599	-2.1052134566808687	0.7575202056797691	-1.6324150804973268	-1.7201536965571005	-1.0317091730962793	-0.9299040999767844	1.1785390006845966	-0.3018722845816183	-1.8298620431400159	-0.7957363483285416	1.2754403955317808
1.127353448620219	0.18416554255141837	0.685660359461207	0.7492738771287826	0.48398333520831616	-0.21294342263101598	2.2048642768197206	-0.5634904997789525	0.7185425229973085	1.067931129932441	-0.6659341634289735	0.2080177803172707	-0.1788058093110855	-0.27583379047471024	1.4713718881971138	-0.8407651007033408	-0.5615914649381551	1.2189121926190878	0.02445742982640551	-0.9218219230445553	0.15172420062250686	-0.07055377246752874	0.08358893014210292	-0.15332249178989707	0.3363257839575943	-0.5257360245306208	1.2566379882982035	-1.0657262122625497	-0.027561086009513146	0.3783675797668877	0.40459768266515866	-0.9383745786110413	0.27048611049229804	-0.45641811581607705	-0.8879620704606644	0.685206895427132	0.5700825480056212	-0.3401707236794432	0.036863598096321275	-2.162617090134034	0.7337716722124431	-1.6381284842372246	-1.6748728384913627	-0.9626878691546867	-0.9468978844849273	1.1581378682746446	-0.34641835349051364	-1.8456605087732427	-0.8210143716973806	1.2678004448471134
1.0657157210574701	0.19328513078120368	0.6783739292182346	0.7337846625856397	0.5148191208375873	-0.20776140659089962	2.2391870095106623	-0.5031216331628506	0.6978127661542024	1.0698683412741272	-0.6893617603568328	0.3796176264829859	-0.25645702736151343	-0.33669450826280434	1.5137882178618074	-0.8109201769511971	-0.5475952951307868	1.3050908333821536	-0.0001516210120285421	-0.9310429135651438	0.1436027534755437	-0.050892445619752424	0.06888196576309834	-0.2062240201157414	0.35535662490909253	-0.49589328138757766	1.245205037965744	-1.068077301666234	-0.0252945330764515	0.39592666253941633	0.3836419460681597	-0.9570178725665984	0.23925343736580276	-0.46263592303008655	-0.8781630775284117	0.7428693313766102	0.5766379545111977	-0.4655578402344817	0.02985050393937911	-2.2183036199060755	0.6728705181829031	-1.6380680834531969	-1.6043521676939676	-0.962879577190592	-0.9546094615762402	1.1534145806402791	-0.3852004803979853	-1.843419197709649	-0.839042051808323	1.2488109490316075
1.0120946719373813	0.21147783901956343	0.6920736500181426	0.6877794126892669	0.517591989002909	-0.24665402967018807	2.2911871156983565	-0.4218396288531398	0.6821383889245837	1.0869367748258014	-0.6332310421586491	0.5467204795921945	-0.3772881514382587	-0.36130428690444993	1.4719696939780658	-0.8065698679539617	-0.5344101609413462	1.3834728287669125	-0.07467316224704168	-0.9060008037551442	0.14156818542453647	-0.0541253335089076	0.020012544811429958	-0.2713779159753048	0.41519052897257797	-0.4753965870993916	1.2560187197407908	-1.0425498309909722	0.013820328699948547	0.3708305510417441	0.31649651975473486	-0.948267366712134	0.20891699208561376	-0.5118790080270101	-0.8786114366347997	0.7430836441696458	0.5659502715580996	-0.5395917456583883	-0.012585317183025635	-2.247366932144474	0.6359620654431339	-1.6332704746993023	-1.5409096533349795	-0.9117458156135229	-0.9679682896145408	1.1849242796634711	-0.45143235747791205	-1.8630639753172116	-0.8540955296337561	1.2715246387705323
0.9956927363708473	0.1876883507842635	0.661156497502153	0.6393553753221974	0.5261444664904047	-0.2695051441284592	2.322656184025339	-0.3516887774027763	0.6664410462785838	1.0545323281508745	-0.6311039217378771	0.714458315559943	-0.49616379641486885	-0.3665141988268065	1.4201128649637613	-0.7735808599245108	-0.5134040804193217	1.5102413509156514	-0.09711348189033722	-0.8919891532836057	0.10894838881173863	-0.0764674598791233	0.0018030139050062093	-0.370748655034866	0.4234917911600185	-0.4565277185565944	1.2689654937442754	-0.9858353168681558	0.03645618667570658	0.33106937757876376	0.2614403202276018	-0.938114822337444	0.18443956407421142	-0.4879285990800552	-0.8793352935053539	0.7742562429143782	0.5607177501159007	-0.6579840446439883	-0.04162299600205738	-2.295634693448071	0.5854892241250454	-1.6443595482177025	-1.4623687435367783	-0.858185204581918	-0.9673021632707831	1.2057706404576634	-0.5577990756314947	-1.876356038290163	-0.7940992329046297	1.2683375286464753
0.9433829016713717	0.1586443445489148	0.616623293656464	0.5819063682898119	0.5043671158637695	-0.3094490301258984	2.29302858287339	-0.27553866611241856	0.6080248840878028	1.01945463877894	-0.6785212521573937	0.8299347791741087	-0.6474313824285878	-0.39197561420650145	1.3866592742422665	-0.7342971982613035	-0.5022977087839975	1.5544213675960386	-0.12464874839509606	-0.8886199953492324	0.10159552291011864	-0.10112953727563483	-0.015366351935361618	-0.46420665224174795	0.4018559035974983	-0.41828702836208054	1.316538599155151	-0.9106071137887766	0.06421466566285088	0.31820375489105873	0.210476482273878	-0.8444874751413796	0.09874803952556484	-0.4718882799162699	-0.8724008780452687	0.7798797518317399	0.5733807878854357	-0.7676122052928024	-0.06867712637404264	-2.309085918269937	0.5877588115272732	-1.6518552004440632	-1.3994121957213854	-0.8348671586431493	-0.979487253700646	1.2465109930291576	-0.59049404514953	-1.931315803578962	-0.8432772021722876	1.2417598439292719
[truncated: 200 more rows]
[truncated: 35 more columns]
