# Supplementary material for: Obesity dysregulates feeding-evoked response dynamics in hypothalamic satiety neurons
Source: Sci Rep. 2025 Oct 14;15:35837. doi: 10.1038/s41598-025-19800-2 (PMC12521569; doi:10.1038/s41598-025-19800-2)
Supplement: Supplementary file 8 — Supplementary Material 8. [file 41598_2025_19800_MOESM8_ESM.zip › Supp Fig 3/Supp Fig 3a/Supp Fig 3a/NCD_to_HFD_1st_MPK175_matrix_5.csv]

0.21536730054891148	0.08079616169216006	-0.5232120123848046	0.333433464092583	-0.048393036306494816	0.04505183137393983	0.5221273027087329	-0.5585091864877695	0.6257679398847518	-0.12751047594170767	0.8083320305758137	-0.20039158379216065	-0.5984261701453334	-0.5348103202564568	0.191982532449366	0.588330375868466	0.39550712794377924	-0.15173577877796468	0.08870540433702939	0.048925245502774196	-0.29577914511841497	-0.0013097822002650361	-0.507616525817402	0.19666441431564294	-0.1826613013399275	0.16125794810386931	0.27048859224096716	-0.4559466847883965	-0.49796820208490644	0.08896159215907004	-0.0745995906390817	0.7806594867973562	0.17777740547691218	0.29925602585235217	0.46644057111066717	-0.6791837286551761	0.057434831198436974	0.596898143670666	-0.25152894695581324	0.3971198481409871	-0.38893851606404145	0.5202455826510218	-0.6741030126481501	-0.43994758797022515	0.4697347632018404	0.7471073651226635	1.3588680332609733	-0.6459743141990826	-0.018101280481799858	-0.24275576791977596
0.1173605108633159	0.062284449343066484	-0.46735856287373057	0.366020472776012	-0.09276369208054513	-0.07219275364575949	0.5015241561507481	-0.43532752045584167	0.6124728832545066	-0.3018601513978617	0.7773866492487977	-0.04716924140336005	-0.43816003751168775	-0.503405948175362	0.21393244736399125	0.6995146767883315	0.47782765654783954	-0.18280716971750532	0.31791675204511105	0.03891314905184866	-0.3440298667487226	0.03285188947031498	-0.4085909782635576	0.14964009984996668	-0.3388180009376467	0.24449765088187164	0.2669538857537542	-0.5996866969814301	-0.3668770397865264	0.046101336352964935	-0.02146081561707278	0.8232757422362302	0.23176165309472396	0.2880501640045526	0.42145467555162086	-0.6132425671747945	0.050416326162977476	0.8338370363541407	-0.2819137127053939	0.5469641811613446	-0.41579172593818026	0.5177184943094826	-0.6128850068775422	-0.48542446769011977	0.4917990134472931	0.7252182003040006	1.3430924116769303	-0.6209029870884987	-0.0392061056810302	-0.2501787160782924
0.03181543428192463	0.0628627222553562	-0.42760471751383117	0.2728091851956689	-0.1272705107685901	-0.0822184729345281	0.3957754501320761	-0.4516641001672412	0.5756064768496061	-0.322258569517802	0.7175250628868283	-0.06798928159005185	-0.3118478293935962	-0.35930654545434443	0.2360853525079912	0.6339730688963194	0.3986130231255082	-0.15947591773138928	0.34518570822980615	0.0655269942213955	-0.3196049968089217	0.018712254225520673	-0.371141450629858	0.10577865256266729	-0.3774112360029182	0.2621504105864377	0.2577599259927533	-0.5650610923734285	-0.2971047602780336	0.02766960696162919	-0.023114666350364133	0.8254921227877235	0.270684546074004	0.3514736387784578	0.4371967702236768	-0.5886751023941047	0.11420529870162659	0.855802368119538	-0.2550536340729692	0.5283341632663031	-0.40288372938424716	0.4440297028227603	-0.6271429418807911	-0.5036123929404778	0.5047710022861255	0.692990559616959	1.2640188382699875	-0.6396182217196138	-0.016625382618209218	-0.23447404519706896
0.04115516219607465	0.08335501932904106	-0.36456655771919644	0.28128734669419914	-0.1512087065772341	-0.08186391695655962	0.35373821674824374	-0.4204027390729801	0.5577174518719942	-0.28482991437049787	0.684822565604001	0.010811415414664072	-0.27001142160476865	-0.2959329099693375	0.23747599521555912	0.6528448509122025	0.33783597635832147	-0.13853723887501806	0.30543956488129215	0.04317190808097393	-0.2927880208802141	-0.042252300231535034	-0.37338753386107915	0.08514401108486047	-0.38476025328299773	0.22004765456573316	0.24944311643832823	-0.590592765131098	-0.20315845009754938	0.006734858806682778	-0.029483103262278917	0.7381286930403518	0.26605451811782116	0.3987298382641037	0.3483265321975189	-0.58845966066231	0.10297706508985983	0.7475150504612065	-0.2207009852106068	0.4971539959321896	-0.42797948433724303	0.4512265105658464	-0.6698562941624552	-0.4729177120892484	0.49525547860639274	0.7290124062414709	1.2333727040924574	-0.6311349905565351	-0.024979375926237446	-0.242406761215987
0.04736056600018318	0.09118652949928373	-0.3375149826326528	0.2907116171028797	-0.1594881598875168	-0.0850378508616484	0.3473592790173485	-0.38847784456535017	0.5043903518301269	-0.2863272800912472	0.6495912221864065	0.06246447893982539	-0.2015411825041833	-0.23654002638520555	0.2368829293496307	0.6294483690621501	0.2621007037728044	-0.13128092730564028	0.25200751969274104	0.07772819192558937	-0.33436226758625853	-0.06618654454820413	-0.38081269645366767	0.0518563007921131	-0.3690364836125536	0.21564936861804584	0.21766706989272486	-0.5876338440215876	-0.16012523144908214	-0.025697022818480842	-0.024300876531482895	0.7835733959413693	0.2425826836922472	0.36394773134351444	0.3541561679495671	-0.5685008721030013	0.08390310692342022	0.6484212897904511	-0.17776609907323287	0.4979961971025631	-0.41579947738020584	0.42444175357353586	-0.7040755437584736	-0.4789542942243033	0.4992742584510969	0.7338087363385053	1.1849646384334112	-0.6653691789552152	-0.031851300369153734	-0.2913180367319518
0.04904402386629308	0.10922176490909712	-0.3521142856475692	0.31243694703515507	-0.1535326803830633	-0.11848275708438845	0.33931228846855693	-0.38177280559360055	0.5011499130674169	-0.33928194670587136	0.6128229184249442	0.1067882154598167	-0.10221587839387404	-0.17892806618384405	0.186611945341826	0.6223866953869199	0.21024999403538894	-0.0972186367553633	0.20871775665317968	0.06606965598873628	-0.3339325083566315	-0.0151476739728905	-0.34736004201669995	0.053360218356018195	-0.3665908287333289	0.2369135313973029	0.2154773739701172	-0.6027121525645288	-0.08795090471643573	-0.08913463280853462	-0.03790266305908094	0.76372491767503	0.22546233939293323	0.367544208887762	0.3771443485920467	-0.5684271332834593	0.05638043556154947	0.593692295991978	-0.16429189676381684	0.47849608711748254	-0.4463471721702256	0.43454105134410775	-0.7432806112991283	-0.4431744179459332	0.49173819789985296	0.7427207084241915	1.1373753655898042	-0.6765579176901765	-0.04729783142444741	-0.30505774490206145
0.055514165202139996	0.09403889624708858	-0.29952044953598195	0.3150229436169785	-0.13821101917726172	-0.1234201230787851	0.33421313475376596	-0.3753765269106832	0.4788221392360975	-0.38650821632142646	0.5888113136845448	0.08093633341348701	-0.050471437888256386	-0.15791191084912765	0.18229416600269333	0.6032393754401449	0.19072221712077722	-0.055560463028200245	0.19827889716721844	0.05068723915413601	-0.3274942428339334	0.013067849501981227	-0.32850703746505017	0.03578031021725546	-0.35780653998420003	0.22699140295946893	0.1963698473109686	-0.5849785482298439	-0.04675253735807893	-0.10340658768649198	-0.0275864290744928	0.8233986942914424	0.20870080439686634	0.33972279407030476	0.36287485439804673	-0.5590392042942883	0.035318609228301996	0.5345056507628214	-0.1873489764070219	0.4980976734383562	-0.43388026957917303	0.42430561811893835	-0.7478958431818131	-0.4035464465015105	0.4683983901588552	0.7811021537736194	1.0946626971727031	-0.6597962747226127	-0.0783544985396254	-0.31659812510538504
0.05779303343708414	0.07940606340257618	-0.2837691208197105	0.31938544799770846	-0.1166540320637131	-0.09757408963534346	0.3729617423501008	-0.3723606856139557	0.43490607249453417	-0.4263497709409868	0.5593230675064618	0.07998616833860947	-0.04454788940588286	-0.12031206694714669	0.1680295173449617	0.6199881654702575	0.1551529013655102	-0.03823809093568553	0.18080395077815203	0.050306480648502024	-0.31778711526760084	0.054187667481609705	-0.34006290172615683	0.026037597334505454	-0.32460481715010175	0.22307249367572485	0.1883515511246403	-0.5699210364623615	-0.0254892204185059	-0.11777321156436313	-0.03501301562064009	0.8253786247937082	0.1834621168821948	0.31273505635114024	0.395753812543296	-0.5416703807189558	0.02088367630280677	0.5027287024643585	-0.1586637252363267	0.4691185524209171	-0.44347821583006386	0.434421774852968	-0.7463423828901362	-0.35248621367011995	0.4456368657428807	0.7759846127206772	1.0492669189935906	-0.6314723971945574	-0.08148646547190798	-0.32771686772362474
0.05360068170963489	0.07418424238756653	-0.224166466761236	0.32477175702716843	-0.12373788074243983	-0.08768605565864841	0.3799119123482017	-0.38361875124876665	0.38150006559895777	-0.4596041376584161	0.5283006754726395	0.08700617997141664	-0.027327174660773144	-0.0959544900264862	0.1413766873796777	0.617909702026521	0.11888693749705524	-0.006312765731135521	0.1695251969624216	0.03303377236066802	-0.31739361008580663	0.059680183633856326	-0.32460652762603626	0.012035228165110216	-0.29265032989577333	0.2280104688062717	0.17721197618202492	-0.5514334127800186	0.0038949637975641393	-0.14229248254207993	-0.03454759824595873	0.8317361127651957	0.16154729893026726	0.2944120117032132	0.40258593295162837	-0.5391468991285021	0.012882524930090015	0.47950888935102387	-0.12537730466732885	0.4243686161766955	-0.4434231559839301	0.38845811252971707	-0.749938373852262	-0.30731208171419805	0.415465278381326	0.7882462775989817	1.0102106516116687	-0.5934980357300913	-0.0854257642895869	-0.32326178318227794
0.05322280476869945	0.06659996050436487	-0.197606924899048	0.36878138163004154	-0.11566851846103007	-0.07411397051173825	0.3722739921609395	-0.4008505319956079	0.3376759836684417	-0.5033687537934216	0.5064397912954329	0.058407276113344876	0.01298057872594129	-0.05606828892199578	0.13316776026328186	0.6105967655066303	0.10212535635564438	0.02085374800622201	0.18316867335526368	0.03150114537018064	-0.31415631094530044	0.04667413528512439	-0.2790814123454101	-0.008446722151274896	-0.2714225990381584	0.23620647722156618	0.1708168292978153	-0.5080403033203852	0.028729142059643775	-0.19800378970449697	-0.04233065266118744	0.8392309448868129	0.12456522500628182	0.30952874241778794	0.40050390210080866	-0.5425076716885634	0.02224629122292988	0.452364264060254	-0.12728560535238143	0.4008405310216513	-0.45515908528809934	0.3681502214889999	-0.7467931938130329	-0.2892508344594285	0.37156928027044456	0.8139553492332811	0.9994931463574457	-0.5754290244898297	-0.07568392416743655	-0.3084684045794118
0.03620832823068224	0.06170328506621635	-0.14478248371136035	0.3831875170418042	-0.12423036069189826	-0.08802465602490392	0.3397278144019794	-0.3877466518283517	0.2787671438347471	-0.589246258714516	0.47541627353124893	0.058321930350684635	0.102050775105154	0.007990900582230925	0.10351119022062143	0.6182720612399488	0.04736045569921463	0.05557170618524012	0.18224181419033028	0.051996867229716394	-0.328276083493089	0.03529170097385433	-0.2356551851201328	-0.03793552494351997	-0.2625570216972034	0.2285533039476435	0.15764473002332902	-0.4935072580954111	0.11443066552004319	-0.27172386202241317	-0.03626659774571525	0.8326021739870446	0.1024689050646829	0.3067546170619873	0.37853711766278614	-0.49805115928030147	0.01852350886253645	0.39706068660785154	-0.12310734769750684	0.3630350059725275	-0.455705561950899	0.3301548927440159	-0.7661977852823074	-0.25644696126238997	0.33626120803552195	0.8402557511543278	0.9384549831351361	-0.5438272399242325	-0.06697664102237409	-0.31040781131293926
0.0473559165520715	0.0525604912162444	-0.11845510695906133	0.38613087566829085	-0.10159178672225248	-0.07593447498758459	0.33157143968155556	-0.38754272977387527	0.2196814005781284	-0.6341551570198459	0.45436628465372547	0.023676662540315703	0.1701983226032004	0.05318487298663077	0.08866788257801121	0.5995527496392046	-0.029409376121985454	0.09927830147076168	0.12275469969305923	0.10972416825675424	-0.31935904229596623	0.03166982139203971	-0.22006806420910965	-0.019058594896798408	-0.18793970125537623	0.21146744596707095	0.144978354152106	-0.436727909340134	0.150013606104148	-0.31503320208743657	-0.02677962277371009	0.8472633881033002	0.05528428908371075	0.3293263221647444	0.36232671621400686	-0.4891705178327995	-0.005544985954816542	0.29712214049171426	-0.14036599487133797	0.3092722559952942	-0.42168116085428775	0.2933157170299771	-0.7694900751181224	-0.21510738636612187	0.3058839897926709	0.858760383434084	0.8931498888333858	-0.48932116498259604	-0.07350350363028355	-0.32916561050101134
0.060716642174393286	0.04975277682262745	-0.11164927918832013	0.4279937294049663	-0.06442370953443617	-0.06958788741965502	0.34672537962936706	-0.3387022648265622	0.19934296692405665	-0.6847220507735646	0.45988352927886744	0.04436386615042966	0.204161810757369	0.059261970324113386	0.05274597205500592	0.5999183242820887	-0.07359778092903771	0.10300126250772021	0.09042486665496383	0.15138834591832842	-0.3341250404915042	0.029451288434757677	-0.21299592501985337	-0.024078646479069998	-0.12525179894959212	0.2181555964672132	0.13077928087799603	-0.3774351543105075	0.19538462124456005	-0.34581249687291993	-0.0028249819714287945	0.8464702018417892	0.012222114408187688	0.32088455698752166	0.31758011761620397	-0.47596362872695874	-0.04432671776550951	0.21722714167365834	-0.1362259491680295	0.29133148277162746	-0.3881594961404748	0.2682673851086118	-0.768952491279385	-0.18053299663884287	0.28667553282402675	0.8849019581298416	0.8398474884713826	-0.44527485693208435	-0.056649984228374126	-0.34432023311992416
0.050613391428750834	0.03037006582495399	-0.12690240312545442	0.4375462077618605	-0.000666176346204439	-0.050230197891087444	0.3698954401305861	-0.31181495312717994	0.17343462343956678	-0.7509946837840655	0.41606771133853215	0.01815489571597614	0.23314667315422793	0.061388224686512796	0.014834017915750225	0.5489558016502174	-0.1151398085333449	0.13447770545261048	0.09782249608298879	0.21287572200093505	-0.3422022660371315	0.03996680896090665	-0.1772415531301912	-0.01722541201449269	-0.019571488664037774	0.21275288461537323	0.09799304876979699	-0.3192416552397514	0.19762468942252542	-0.3958143272658063	0.021564048380554843	0.9182817592720621	-0.016329256866307162	0.29512707287830126	0.3014976495976579	-0.45338888891293133	-0.042853509113081376	0.1899527320863775	-0.13150395423512945	0.2557048711985132	-0.3488519336290381	0.23370298217245908	-0.7734378389548616	-0.14816516948416525	0.2638842396396067	0.9006113572978567	0.763763326163293	-0.44226220294407775	-0.053849892288564086	-0.36050592589240177
0.03309284034632209	0.016327904576724474	-0.13011186057506757	0.4412563485401625	0.0646492893978505	-0.019835539947420495	0.36874682906761663	-0.31924630707073626	0.19145511265499665	-0.8059644967892309	0.4022598827627456	-0.010505157470180729	0.23171092438861945	0.06412981015350969	-0.03227661994892076	0.5136881839208499	-0.12166648030145288	0.15054733311125063	0.11250135867181413	0.2453383330718129	-0.3169998624757288	0.04526743595534499	-0.15994008458585457	-0.030514787835133495	0.0509105111484389	0.20091873247803002	0.09166245323981646	-0.24642377241867647	0.21779839493042602	-0.4514434914590832	0.05503060240669351	0.8920174905903526	-0.04129664753587582	0.2870301034502414	0.2763990851656917	-0.42350920849886975	-0.044214209627718846	0.18018046754282027	-0.16229276439061543	0.2140096340363594	-0.3423512421417748	0.23695311106327663	-0.7911677674824408	-0.0991160149197932	0.22098330578353925	0.9159602438751353	0.7051075931611264	-0.4111554053802292	-0.06922185707548863	-0.3359716467323029
0.015443892966053063	-0.00044330600860543535	-0.08971912167961335	0.4401720051627717	0.11052334581684087	0.0166577653155905	0.3683734017040954	-0.2821475984934667	0.17060635266565835	-0.8034065999138733	0.3842974959442368	-0.039514197058441294	0.20251391763079285	0.07220230129434078	-0.05163916561123957	0.4759430449848597	-0.13594172391814485	0.15143108294110466	0.11979737231099233	0.2635174584227041	-0.27980876321104964	0.014386625847239232	-0.1552619844217243	-0.04674248326549911	0.13794077613653039	0.16021695043200815	0.06977596654553339	-0.1835407107389564	0.21804929240065354	-0.45396236237463317	0.09560049849525594	0.899504379532269	-0.06367795870629994	0.26138150220917783	0.20322689349616274	-0.371933257484795	-0.028629770876305936	0.20304863714533053	-0.1809558573908676	0.16773489293291965	-0.2964117673030709	0.20582268729944836	-0.7538670147207679	-0.06803981237779858	0.1786974913842056	0.9134574545432926	0.6702751244905457	-0.3869696018362186	-0.050844100298079745	-0.34887218887391563
0.0008456988464422409	-0.008922083031707337	-0.09734640783611756	0.43514132251787013	0.14389250892745342	0.042857496161843193	0.3698132346033889	-0.22345298261745153	0.1426789077676713	-0.7834280039586282	0.35588363161729786	-0.0418352253502252	0.18986320864973108	0.09905379615553363	-0.08339844892974926	0.45228109334162997	-0.1566127367653453	0.10255609001880135	0.12749430642616516	0.3106737748815579	-0.2332388629862149	-0.010281142481536037	-0.12430899453986452	-0.05422082402570181	0.2092364369984646	0.15090318295714003	0.05461035728189244	-0.15865703052647753	0.2133164761083909	-0.47177549756415293	0.137753103637407	0.8868904262643429	-0.06351775909130852	0.23206588833778427	0.16071301977709143	-0.33789257544172957	-0.018879261950420938	0.2271211986575207	-0.17330782924868388	0.10026531996395735	-0.26540821389869257	0.1810132601346965	-0.7358568988122037	-0.04565507414381957	0.16199082803338774	0.877430775873567	0.6202264460802515	-0.39202550862853763	-0.010190056532847769	-0.36011880149284614
-0.01914299388332579	0.016462801688849612	-0.09749202523818037	0.44796902084412665	0.18140638202709997	0.04063328863064044	0.32595529816308355	-0.17558138344979582	0.1439339756735187	-0.7648307052433052	0.34180381083958056	-0.048686424555990725	0.20536322030258422	0.1000546280891887	-0.1093744767588509	0.41539880505710025	-0.1704660879411845	0.10323099349582884	0.15125084615194495	0.3378480518643578	-0.19649603565643883	-0.07143257034291703	-0.09012803586689865	-0.08612417988987084	0.2709806829230109	0.13560721807238665	0.04347009564689197	-0.09166501266813215	0.2346715325392524	-0.46449557692408217	0.1950762853364548	0.8767241464920105	-0.052566755221244876	0.23042786975104051	0.07927949060364138	-0.2890698364970638	0.013985484289045119	0.23360296225832794	-0.20920388597991169	0.07233894976289708	-0.21331857885460798	0.13588844080524928	-0.7402423893498032	-0.05069883701456444	0.1574759769271274	0.8795087654044373	0.5776602902890458	-0.4012571525370568	0.038131713746348814	-0.3698996400235156
0.0027544761210179097	0.042864948223904444	-0.13642671855767527	0.4443619395318888	0.2311509701503805	0.05147267299221973	0.29898318052176853	-0.11104958845234436	0.1680616369667653	-0.7500452820259942	0.35217221898613876	-0.0479104220478261	0.19205646977202545	0.09794626502998843	-0.11942753426094613	0.39756124295849876	-0.17924771686518368	0.0886348318159436	0.1386215432314892	0.37916951322781195	-0.1616264296333987	-0.09723738470808832	-0.09624140355607694	-0.08922250964352704	0.31776336846419284	0.11831750198018931	0.061480300306387556	-0.029833302126296958	0.2573570155237192	-0.42910438675277984	0.26885929321721724	0.8753656717873041	-0.023670371837914667	0.2278977757357139	0.01828382745887789	-0.251370820585199	0.01703793020543096	0.25927332029848515	-0.24577209720344473	0.061156732757352415	-0.16534689738658365	0.14750310507169967	-0.7376936827542174	-0.059946181922129485	0.15950445455399367	0.8684847693824616	0.5314953208239813	-0.4128467390332733	0.07435122439412153	-0.3984549305795564
0.018699579593458606	0.054064698703779855	-0.1460225986265104	0.3784778473749298	0.2625725514550842	0.05736464653808646	0.2868794982936448	-0.05545052352452913	0.19958211414393537	-0.7188297205226215	0.34977171065486745	0.006184426840964402	0.15216608801013526	0.06124687798600979	-0.13998563860203156	0.37074023030591813	-0.2133055528279923	0.07358030735117138	0.13850453111099909	0.4088353155423987	-0.1323673634115379	-0.11379831175125202	-0.1314525015216502	-0.11025317622756389	0.3772769724835213	0.10172524489026505	0.06753074804394163	-0.000619026096768785	0.2677693220025237	-0.34787796021538625	0.33702655475649923	0.8335047257379028	0.009802279792524302	0.19588095937679859	-0.040478903683413524	-0.23185366536558147	0.015294937641443426	0.2936451918625729	-0.27340059103676567	0.06072856238225134	-0.11569891121309636	0.1522076388151479	-0.7241060632637604	-0.04988855903103731	0.16406100774992627	0.8427887932909883	0.4695505782955096	-0.423479962060514	0.09185784145692324	-0.4305570592097375
0.023207040712341757	0.05658467247241966	-0.15969129501538443	0.36677591345548655	0.2938503279817419	0.0888585631501386	0.27552473108146613	0.024919312112252644	0.22889166253336762	-0.6856895625073675	0.2969752443798312	0.04003904516579272	0.12851539016210362	0.03309353406875275	-0.12456174193499221	0.321293749852212	-0.23288342218907648	0.0600195839047715	0.15034923697090616	0.4165223953247188	-0.07645357189935424	-0.1376745063713703	-0.17744003515905676	-0.15329910514796147	0.4219059069753047	0.10241751306099182	0.06425146842330381	0.06889086915255149	0.26097720418098236	-0.2666142450933167	0.37104117036403805	0.8263934225859471	0.055551576311957604	0.16798402241958618	-0.0781754244103225	-0.2497588722216189	-0.00440223314165685	0.34947159869982675	-0.29411209521114684	0.0896184456758872	-0.09181007423928908	0.15360026907687496	-0.6738846192136652	-0.03958055555676781	0.16577381110166112	0.8181459929672084	0.41163277075033317	-0.4166542474615439	0.09096716023750151	-0.4524495928164449
0.03125595069254228	0.06472366430843843	-0.18746268067868116	0.35771555637673497	0.28765390823860326	0.10850516067920915	0.24120335689715952	0.08870098549681493	0.2422129270781206	-0.6221131207323598	0.25701419367808587	0.0741465306516088	0.08869118998240062	0.006861099919168656	-0.14631681647630695	0.25897715208391026	-0.24167406407468092	0.010761522803731766	0.15048349298283686	0.403301060157526	-0.022968779553020912	-0.2130520373423749	-0.17812717250264865	-0.2358846073680752	0.4321564038887608	0.0776402584105668	0.05530113123003026	0.1491130488512666	0.30055669192056295	-0.21922856018469922	0.39230247996629536	0.7888437557950378	0.11364790191780619	0.12131911739851346	-0.14486857836084904	-0.23886969194013208	-0.0021626732470023057	0.41293065056157313	-0.2758461559370101	0.1214864515686577	-0.08929528497643698	0.14027507617762763	-0.6467093802327506	-0.036835295365815646	0.14928335236199855	0.808945358702226	0.3362481327151148	-0.4568222071813821	0.11620501370491339	-0.47370899419985707
0.039829175359744104	0.06007165813352383	-0.17330327288028433	0.34726759481231867	0.2819449060104932	0.12781036027563175	0.19942945418863928	0.10696527374679662	0.23927582065924408	-0.5524714834485656	0.17489435167702846	0.0718854276666539	0.06603444891491707	-0.01280084772192332	-0.13665011256309992	0.1895947465167912	-0.21990261153435048	0.019162092548330588	0.12483751543777832	0.37534700794874876	0.010676607716823988	-0.2308285595162772	-0.1615266278154855	-0.29254686616987957	0.44472461282798437	0.038890229025843756	0.07061661876809935	0.1996945357405917	0.2770395717163091	-0.20825220593330868	0.40544899840775644	0.7944342547906934	0.16364745399076752	0.10062325398926389	-0.18679456586382215	-0.2342081547577553	-0.0034786061256601164	0.43677081405433665	-0.29417160562752087	0.12524022939417367	-0.09127854678611041	0.15414575506781616	-0.5961929993150107	-0.02713382881229154	0.1218715908030806	0.7793713511932684	0.28313825720862773	-0.48084451877428985	0.11249367054061446	-0.4736322181317888
0.04273078863098907	0.058844423430529334	-0.184959979707407	0.35449605755409574	0.22314128131482264	0.12830666752021885	0.14631979043306248	0.1545472752745886	0.26025707621636907	-0.45277716461825007	0.13861255420781746	0.07886828125580601	0.08499764057101522	-0.0344235957100273	-0.13236816138353963	0.15384638927319458	-0.18877184214999204	-0.015221711466165615	0.09958445227625924	0.34867278321549805	0.030581468429824798	-0.23059722285428083	-0.17036497818914814	-0.35571300395534483	0.4081868562104633	0.02476644828293402	0.12359469426775378	0.21685595881027905	0.27583271923519076	-0.191359396246724	0.4111598580818813	0.7559774528291162	0.19455691178134674	0.08911509891539895	-0.22144429637154092	-0.23670550200754786	-0.03151669434913591	0.46356869944184786	-0.32644504406517405	0.1565838035213817	-0.08149456592660631	0.15039989597774212	-0.5470961815953852	-0.02142104545280712	0.10574587219194118	0.7448938682368815	0.2740454795311413	-0.47563171324781656	0.13244914670669905	-0.47363762489714584
0.052459222328897714	0.05138859124882193	-0.17986070886762032	0.37492106302699035	0.15511298352023334	0.12167928015268634	0.0948156583117377	0.22827096544715947	0.22263452294475855	-0.3694630444439474	0.1037326884888401	0.07762494754220181	0.08723637408823168	-0.09371791496973607	-0.10540820227208947	0.11216438350446331	-0.15206934573902933	-0.030470243200800017	0.09764266692939297	0.31322748835724046	0.07210612753245069	-0.2297643150795156	-0.14872995448677231	-0.3953747183315957	0.39845067288207214	0.02074921656010078	0.19911551100791075	0.22834723952198574	0.25473151670971633	-0.14284154344107214	0.4243945303438429	0.7637800884690337	0.2624698898055555	0.08182233453109371	-0.27156686068898045	-0.25678182846836795	-0.07004042320510519	0.5083770704683692	-0.36176291011942247	0.1679497867861539	-0.053202909882301384	0.1366933325460112	-0.4810117263195665	-0.019098888279416637	0.09896337452125185	0.6931231257269551	0.27550524346258554	-0.5008761940988518	0.1784637337925149	-0.4786642946494748
0.08242169655690365	0.054124220932854974	-0.22025162819539407	0.3879351559856496	0.08851395334638996	0.1294512040894221	0.05830527867607941	0.27303261167151777	0.20022602804342554	-0.30620764314782484	0.07700659300771162	0.07050166228054922	0.09982922004824113	-0.17379949619473054	-0.06225496647355777	0.09418921414933232	-0.09598254404716995	-0.040132684593000886	0.07626332080935602	0.3185879726909649	0.07997786204951188	-0.21432079679916277	-0.15357072092226284	-0.45928757012207405	0.3687196477632748	0.04089389000260213	0.2656456289329694	0.2652496644617638	0.24742088564495082	-0.09394215816033351	0.3987933849599794	0.7538608040975565	0.3017766573339653	0.08456159826682666	-0.2968283624632825	-0.28832676241676314	-0.10296112898954575	0.5182592790024828	-0.3903905525223877	0.20230649149482133	-0.051830350969353026	0.11747706070165184	-0.4585169676094402	-0.030320937091203738	0.08026605901134676	0.6563168070664236	0.22093612295957432	-0.5165859958843327	0.2081318521013354	-0.445260757597883
0.10045726343011174	0.06375904526940432	-0.2434425381558794	0.43136116047554385	0.030501966834814754	0.12291812790078319	0.014603460627336817	0.28912598443697507	0.1836797340190292	-0.2699355569052233	0.04807512588527437	0.07198524208704715	0.12156340080709822	-0.2450031533212676	-0.028226611992542578	0.044655917100304345	-0.05305466629890186	-0.024851726714111753	0.04555995624607066	0.28121482958415706	0.08035988494624778	-0.19185479790143772	-0.1804451752862016	-0.5193617785596404	0.3364067122234483	0.042085893683076026	0.328909306682443	0.29770166765893497	0.25413623449532197	-0.050995976485193814	0.3509931357123516	0.7316184862988527	0.30425478561007	0.11677788995043104	-0.33620534713614997	-0.28903092372241435	-0.12609598297759125	0.5099624171024383	-0.4205723564308611	0.23448354044480024	-0.0831317812172832	0.09659360485821598	-0.4324270582382665	-0.03713521649218847	0.05145575952144452	0.6293621882412078	0.1946935840284881	-0.5232767726146241	0.21684170649703088	-0.4088461929190223
0.13033104049414995	0.03751183599395239	-0.2719809495778479	0.43748259689524643	-0.027005991048757155	0.1028127768997162	-0.006872990889062239	0.3323923438743798	0.16007987100405394	-0.24539269827837368	0.015756020416141	0.06835203879265991	0.15524226545230743	-0.31033543607097797	0.019950430337073145	-0.010456675023567138	0.0029810619438613295	-0.056269912518477	0.03022582578250132	0.2426228156973241	0.08665989078535771	-0.15452003019415791	-0.21372122917882247	-0.5439686718605413	0.28733612697970995	0.056589548916397794	0.37017432057767446	0.3208862596807155	0.2577715372358609	-0.035032679344145466	0.3176048761978416	0.7033247811791845	0.341722496102771	0.12322012631637183	-0.3885047819636983	-0.3274186424404121	-0.16916657212468011	0.5093509889799017	-0.4539620849945992	0.25959775159127385	-0.10155634987008282	0.10087408548795976	-0.36828323832785376	-0.02847142347857064	-0.007620913184380462	0.575139708007567	0.1518960870497117	-0.5478168599448543	0.2042088950099042	-0.3805920591933617
0.12231217310174498	0.009969793906103855	-0.2967990313307841	0.46490824944809217	-0.073521853412803	0.08045633328025063	-0.04577897144573837	0.3786756640219064	0.14159382730730752	-0.21759772703977337	-0.05421138442649477	0.06008053848718634	0.18305296565170237	-0.3343983199854657	0.0611944321230846	-0.04635740425078898	0.06541942643549883	-0.0729699264052531	0.04246159846615123	0.22531565053615882	0.10645803897580168	-0.1475018601978173	-0.2222050692032435	-0.5928837728603392	0.22209855690390037	0.05487610261243864	0.3690973826131264	0.38249070975179683	0.26691155628822544	-0.05091005061615851	0.23527790724068914	0.6599643566073208	0.3735093166634851	0.12112604133011158	-0.42400441021894053	-0.34088459467611354	-0.1825261771774846	0.48921145119553555	-0.497692844647794	0.2781221098717884	-0.0924995650074597	0.08405563199070905	-0.328988044825307	-0.015178044387770978	-0.05394363620301538	0.5317552950996303	0.12147555117996471	-0.5715719727456314	0.19956331364045296	-0.31641753914246323
0.10132778317647069	-0.00038049360606377526	-0.3274660562052745	0.5139063686103433	-0.13096782811481406	0.05016251575093966	-0.0940391786905699	0.43405773133758574	0.10880627026347416	-0.1858772813644784	-0.08557878972614608	0.047919322080294854	0.1989034636077481	-0.3162600519392	0.0928220910652132	-0.07791494135560152	0.14513392156971158	-0.10004520726216563	0.06083927576898947	0.18995834634946984	0.12113636628849586	-0.11692758314080409	-0.22313949406822547	-0.6113393428613751	0.13021811031650884	0.054669413138151976	0.3737442901376312	0.46364890494139355	0.27813297944955834	-0.07240556864596054	0.1830885256670966	0.6500339319793615	0.4121688086585477	0.1224283377400388	-0.434888762769485	-0.3322848714784815	-0.2217002148508389	0.44873492151247324	-0.5033369378217699	0.2730056700209337	-0.04247148133750676	0.04749720614638498	-0.2940954585485819	-0.007458645873268085	-0.09072123445094911	0.4704182375464951	0.08511295100271594	-0.5965796976205375	0.21101463546151678	-0.25287885469753835
0.08616271403714791	0.005724572814317002	-0.3514178053943189	0.5447103005986158	-0.15989252183766672	0.010387565535090081	-0.1298171256215003	0.45578166109094764	0.08136330778505885	-0.15073953814727162	-0.10147588906345888	0.0615518736781709	0.21978924736874536	-0.26924132876528956	0.07874972619855095	-0.10131703380195108	0.20556625832122025	-0.13204101811079494	0.07839786822839848	0.15868692478275342	0.12368873941165115	-0.0598873861398335	-0.20155481891545018	-0.6264464339170757	0.07717611554365891	0.05774285730716514	0.3841865545016223	0.5086887621391669	0.29849230728967047	-0.10829448036054112	0.15837123832561817	0.6463213619335104	0.42480816965695567	0.11338955538024512	-0.4531812410965821	-0.32223578068806724	-0.2551669679846604	0.40394922493039376	-0.5037052759778519	0.2570949313000034	0.022324361768772248	0.0456037416567304	-0.26565191643764025	0.00014248017324579448	-0.14814836591142874	0.4259945147397396	0.05321360628994183	-0.6498516948636303	0.22357005230457724	-0.1756581342463115
0.0716782525713342	0.012804128794131226	-0.34289422255324276	0.5805084252772985	-0.17252551055724769	-0.027372752805461163	-0.15025364631451982	0.48540000362531827	0.08714906891134903	-0.13550575583380803	-0.13268794811551413	0.082194130831501	0.2194338288745689	-0.2229339335373126	0.0882195228677343	-0.10780111135320562	0.2832309484732225	-0.1284730430514597	0.08611266208827767	0.11802370942407292	0.11493791586118707	0.007643377681096024	-0.2216136070094608	-0.6150958476737363	0.04033769654558881	0.07828486530982495	0.3997141562097283	0.5134224738311508	0.3225091203536642	-0.12857028338146176	0.13484518747958524	0.6351613712829929	0.43819412131390817	0.11122001647657784	-0.45205034547477496	-0.31928747169370153	-0.3015014712233539	0.36475904595128406	-0.5197680769952877	0.20105639090480826	0.11160956820955334	0.07275326977120891	-0.2265443368753171	0.016912177200532126	-0.19138410719405788	0.3854084862773798	0.022788555686386748	-0.6861619831760224	0.2365723525077285	-0.10570540405847206
0.07909054581015466	0.014653505388967907	-0.35246026171212314	0.6142848092341523	-0.22006793970318772	-0.05885049569045443	-0.16720724861839215	0.5365640942975347	0.07229063738098272	-0.11221193674532237	-0.13615516734694383	0.10855682270521143	0.22814816826130685	-0.2093527587884393	0.07945468034612528	-0.07858466937665312	0.34937446422680063	-0.14284222172156333	0.10140676208957403	0.10871206502971584	0.1290200018303774	0.03618878910619101	-0.24943666553012817	-0.6102832759114293	0.006189079106312926	0.10186303787312187	0.39358091493611236	0.5158188007230124	0.36822931445741924	-0.10933802031718698	0.11024563188522266	0.5919511810271132	0.44131995692825265	0.07875377175265241	-0.46007293834742474	-0.3075379459562563	-0.32413504549799865	0.3697589113117622	-0.5364629412771569	0.16393525652135135	0.19688473222075795	0.07656867266656006	-0.21304327002760282	0.04030870292481988	-0.223119279272343	0.37309433418331023	0.023136761018060656	-0.709559773362017	0.22585332286706694	-0.04585629629310976
0.09480246157732564	0.03981735027391379	-0.30634525799700996	0.6145994118147687	-0.2680033403218083	-0.07280257570295379	-0.16652271763064042	0.5553795857489324	0.04020814603715697	-0.15139094848648	-0.1433343442840859	0.13494460316208393	0.20866938220140502	-0.18674571886299152	0.06851488489667378	-0.06343546878759782	0.39386973891707794	-0.13797939927470665	0.10726968517938389	0.07220067266868405	0.15287520938210716	0.06349561542171524	-0.24868020845158	-0.5998042115853686	0.007341358271315848	0.1256733821746588	0.36467619144302044	0.5685194691465272	0.4028173193408695	-0.06577576637349457	0.0993777737118269	0.5827518755174089	0.4411947335095263	0.07468212555131713	-0.48235185826201504	-0.2615025343902809	-0.34766573963575703	0.35314251306723204	-0.49184578963271114	0.13046296050389475	0.2514653153067218	0.10079453167523503	-0.1662968543756385	0.04656732488185501	-0.2580421888983194	0.3380918390099952	-0.02209438505751462	-0.7370599821088211	0.2140456257082095	0.03252863050183076
0.10245724141763794	0.06990538841145531	-0.26313251152068107	0.6269803547522503	-0.3046939666623823	-0.08628608705289342	-0.12747097163413457	0.5556661953642478	0.04122770671125218	-0.1730932848591247	-0.16722768731343934	0.17570376798599446	0.19629740215959085	-0.13661817906215504	0.030207805570869883	-0.04051588762272939	0.4105145330586417	-0.1377892391745021	0.12245231573958197	0.05705754124291105	0.13042670296415254	0.06196917661885334	-0.26765358214297413	-0.5838239985109499	-0.019462482114636366	0.14333589435061478	0.2870642477023654	0.5951707158944748	0.4578178924830281	-0.026136379620528505	0.06072174346307448	0.5735086455678615	0.4152190784167643	0.0603587752678731	-0.4940343276250195	-0.21486743965333077	-0.3474042023939824	0.29900333750299835	-0.3931540283311554	0.12579810008924103	0.337787643768132	0.11599876537335958	-0.11865898691619696	0.06330087070194411	-0.2717253007731082	0.34420731745040617	-0.07187529304881692	-0.7253461209090803	0.2043052140586333	0.08631870073761308
0.08487553221005403	0.07041715993883138	-0.1845822946434129	0.6425398685904414	-0.31568815043611054	-0.1184871668076853	-0.09904877115623772	0.5633061917802076	0.06166514804235144	-0.20945866491610327	-0.20148998356390377	0.20149256285404035	0.18060010286739153	-0.08110324895955831	-0.017004058547257166	-0.015780245025116192	0.3835550481428989	-0.14155232069502982	0.16084891929844575	0.030237226734376194	0.12672865785161677	0.05939573586335367	-0.25944080955225857	-0.5462146809141909	-0.03399818196254669	0.17449881559018254	0.2310122156481816	0.6186446530350056	0.5272367724762533	-0.015233521709947764	0.055830366343995574	0.5598627862566702	0.40808782062274584	0.030401898609808915	-0.4892656487118189	-0.17537523779732417	-0.3734471855771645	0.23406529237616552	-0.2997750437907326	0.11832246862826375	0.44856555035030093	0.14120610306594278	-0.05802291330144229	0.06992948464374582	-0.29718693518749884	0.32662218135705806	-0.09999772562300697	-0.7192626637339634	0.17560594298849114	0.1355791992279821
0.06316582837943215	0.07423017187979505	-0.13527616952213836	0.6084760029650934	-0.3273581692063331	-0.1486326042605191	-0.02864565014092805	0.5903028283587949	0.09293592203407718	-0.23994543709304947	-0.22488349322818563	0.2407058994559365	0.1426828020044444	-0.009960008763991229	-0.04505411551963025	0.004401365147164824	0.38727954722908564	-0.12964642979694435	0.16533972131219526	0.013252185317632026	0.11407747176666931	0.06269048720470555	-0.257865976723053	-0.5075311618845066	-0.02431005655259132	0.182571030538001	0.17845875076627965	0.654482760598685	0.635463012771407	-0.007392110642660451	0.039459853901471956	0.5034662245255208	0.424271436176001	-0.013256502092107571	-0.49072241901829816	-0.13442727172804542	-0.41008596133926395	0.17758024405062683	-0.19157934370919763	0.10059211142247804	0.5463579345156759	0.14841115817242892	-0.007700848500062802	0.07165403112039016	-0.29761459066244605	0.288724265866716	-0.12931147709425217	-0.7060669596744376	0.15994856938125546	0.18467706762317995
0.035069571093292215	0.089504951751237	-0.07786834132335133	0.5693543337827219	-0.35473470719985656	-0.145933853602935	-0.0020911015528634613	0.5802248304915437	0.11071144004862636	-0.22430116199632785	-0.2674172958199402	0.2996687260098357	0.09684121454220299	0.07560441908134415	-0.10436806218864429	-8.77024789473102e-05	0.3829640553747867	-0.10946912413561298	0.12320550428357697	0.03134184646896136	0.11834874957472256	0.08535142196460933	-0.24656328003278	-0.484254486246821	-0.025514415465791928	0.19320468490688608	0.13668828587468151	0.675615589137676	0.7216299442780008	0.0022618498884229483	-0.002305918357299008	0.48140577937120976	0.3968613252314845	-0.06661670541186224	-0.4741414731981977	-0.08953685522985123	-0.4335088597219673	0.10972988606234531	-0.07955906577367819	0.08011939990810699	0.6454368664859351	0.15581366336364424	0.028341586845370297	0.0631687625867564	-0.27422169984206357	0.27261118083442365	-0.12014905835043106	-0.6870048441673615	0.13401442124230928	0.24093132523803268
0.004565614985258495	0.08519332897676316	-0.05757120941626015	0.5257863143348067	-0.36588645924523966	-0.15628077144666963	0.04821703286074193	0.5754678293249181	0.10931878059161584	-0.2005836792331423	-0.28363707929261	0.33186889468320147	0.05146529808722418	0.1648803031839094	-0.15272260334217364	-0.03287661782352365	0.37756357461868095	-0.0980771051846129	0.08786230121623358	0.04280799929275757	0.10701500693739738	0.08602818946647461	-0.22714391795758132	-0.4689031130380525	0.02221919023484582	0.21772947638666387	0.10528835153100904	0.6484509368422674	0.7838297750855984	0.03643170380803161	-0.008577018759077782	0.4605627414452395	0.3544404455915525	-0.09182791271018541	-0.48436717225472253	-0.046336212644536974	-0.4571326234187353	0.04523227848630298	0.042389679459468185	0.0604509003814276	0.7081979671340026	0.17917330872612414	0.08194354744956962	0.046280346780281034	-0.27340956346190276	0.20849628553231753	-0.1327137182202161	-0.6720175697279475	0.12039090688612017	0.2864735965992126
-0.020936965554540256	0.07129982374788241	-0.012495807897075056	0.4775426496370424	-0.3819702880347017	-0.14956590085889593	0.0828597606065673	0.5838234883028944	0.12995860526252132	-0.20134045670388218	-0.3441697886979216	0.37024314820308063	8.99126386589455e-05	0.21270505389047623	-0.2010454356742771	-0.05994390612405678	0.35755437066649093	-0.07150470436147935	0.02884385105418804	0.07244590982748118	0.10212844614612775	0.07920160262706676	-0.21314182527469683	-0.459277436146292	0.08687484643254814	0.23616447867542084	0.09335524962388546	0.6072974189263464	0.8265638467503331	0.05733979152562563	-0.02316821592992297	0.44775997674459866	0.29975192419462815	-0.09870186009723901	-0.5140390288715797	0.011601710498945239	-0.4857468004315252	-0.010714056314392244	0.13912279635180413	0.018289968342519215	0.7552992170300032	0.21381268769318934	0.1244370241035436	0.04468389161802518	-0.26733331085823625	0.18327338767617046	-0.1401973306026381	-0.6604444910606322	0.0997684483057226	0.33562055301708626
-0.010810109918487111	0.051218100441922654	0.017112821246732128	0.3977652538611748	-0.40236066651390257	-0.13019327517077536	0.12994508810492617	0.5767129811658833	0.13693100251789042	-0.218051025220218	-0.38593830661730866	0.3809157225069311	-0.07041491539135669	0.23864284908616348	-0.22650877874359382	-0.12747481491340118	0.3388288699600697	-0.042141456749790404	0.027157028959336433	0.08603710052086107	0.0931074693322398	0.052906814338040065	-0.1728098483199056	-0.3977578027418795	0.12380846536037249	0.25433899559932405	0.08209753521536486	0.5977944437778989	0.8516175142006006	0.09288013603563001	-0.04057627564136173	0.4014499942079802	0.2482708495366667	-0.07646031363878124	-0.5250428227790062	0.04941426642451481	-0.49982563289920867	-0.06453248171361603	0.1959267416314468	0.000519298548915733	0.7709966179819394	0.22947260024364277	0.1465463930009571	0.04386535687729923	-0.24478436925887131	0.151615150995349	-0.1368398216668242	-0.6290718886990938	0.07929357951168403	0.39830686090349265
-0.026143989789232082	0.021725583701813028	0.029543639748949517	0.3333954948156145	-0.3950660149014613	-0.11664063073947428	0.15537677924129828	0.5546849762508734	0.11654634101461822	-0.25395816801246296	-0.4319763935100944	0.40379565342540263	-0.09342899971047273	0.27136225897855015	-0.25054547690613427	-0.1880054712922324	0.31425052366269135	-0.031557343426827936	0.06465079163063117	0.10639667891906401	0.07347038167769863	0.05485425712826194	-0.11662298796808686	-0.3538744874015743	0.16383668958716105	0.2662930087560028	0.061231230508754265	0.6085574945629191	0.855134676317052	0.1240171850682907	-0.09248843664785407	0.3588078933740681	0.18887738203476995	-0.06116274821919767	-0.5528968233688676	0.1233986451198668	-0.5060771976445976	-0.12814602653408355	0.28245225605209134	-0.006855249701590025	0.7606858380488923	0.22531300926857217	0.1677265618606755	0.059323389919023306	-0.22082657327870145	0.0899779162890841	-0.1206470801936618	-0.6126324656626929	0.05590394099958462	0.467085447112893
-0.043062258516332774	0.008443153417660275	0.03960980008164193	0.25028222684872947	-0.3825825261986604	-0.12484826378775231	0.1878299349563245	0.5317450668393394	0.10437494871887139	-0.3053202543369588	-0.4706973996038372	0.4348915281737823	-0.1268205341565481	0.291809694287599	-0.2704701105794267	-0.25547436822777597	0.2673762906323812	-0.0241471450711573	0.10869908060915785	0.10451477316828846	0.08172056878405	0.037264528532369307	-0.08909484973795694	-0.30936393229705883	0.196970903621768	0.2819551632116384	0.02037276120590254	0.6152527362168857	0.8863382820766255	0.13607544868954433	-0.16353867609310568	0.35563578491410974	0.1267730434198939	-0.021334970983709817	-0.556112764642603	0.1719415319180781	-0.5468734730743637	-0.2021478951405979	0.3417947904091521	-0.023942838385148484	0.7469155784663648	0.24563836051359988	0.17265717838789665	0.06727353132390532	-0.22699917334324854	0.025010900317964813	-0.15950222858118945	-0.6082060871563234	0.06366551816166968	0.5155970004660206
-0.04971812231244586	-0.026453921901150052	0.038944878063653064	0.19922489079517153	-0.32850243758874015	-0.13597058168601392	0.19626630293855507	0.4937359690197005	0.08462073315902402	-0.321587951628576	-0.484253403736152	0.455123278648036	-0.18642515996400708	0.33451126221518074	-0.28299938001865366	-0.3277866862397239	0.23913696516870053	-0.03280052882180827	0.14386245452290622	0.1075539246533918	0.08060821966416662	0.02634189379773823	-0.07106186552853175	-0.26959074418720275	0.19417207737679826	0.2675005849311148	-0.020217155758081813	0.6105877583620516	0.919057365103576	0.13572039651372028	-0.21091207526252115	0.28686265286601154	0.06485222188418593	-0.04087615067841481	-0.5209245124102144	0.18606100554721572	-0.5756237201386166	-0.26779576465285077	0.3506806352119107	-0.011623420174755029	0.7451107437786304	0.23288349472044173	0.16773104368398203	0.07503934620320415	-0.2377969059992328	-0.03327680056296586	-0.19024865558102771	-0.5758258568332448	0.060174788301718976	0.5539638724205502
-0.06150661917347161	-0.06567757532837284	0.003639546426710996	0.129951325662692	-0.27789502079718253	-0.17464883371797316	0.19780224831513551	0.47769374670290754	0.06611284953352141	-0.3458448921537173	-0.5207434196845974	0.4568032478217985	-0.2346162747945857	0.3491076738291373	-0.28570496419344826	-0.36869029559598077	0.22338359584875586	-0.027061650884412074	0.14667875150711865	0.10885957570699209	0.09825862957535018	0.03023294771504343	-0.0669780387276206	-0.24027688581898882	0.19682299369089967	0.24097779519990065	-0.028294767086790053	0.6039093089446679	0.9431108846764437	0.11784024995463885	-0.2582999734155712	0.23034965953997447	-0.007534686627690035	-0.002848808974671729	-0.4735069841405414	0.1909320320506539	-0.6049435764659241	-0.29519695866687845	0.330868364750209	0.0065448838121589855	0.7025134692715607	0.2145659280218628	0.16285735970535037	0.07229854912425142	-0.2756441882975216	-0.09891984066839292	-0.21641418456990716	-0.5594146458251564	0.056138439057353495	0.6037625603345467
-0.05775952164569724	-0.09595524710025455	-0.05046446674133327	0.06614075051434036	-0.2393453736130215	-0.1716295957511157	0.17231441430617872	0.4470000552012664	0.05195329572334908	-0.3391859089557788	-0.5333444532001124	0.45184269254182513	-0.3028074842125714	0.40403213687387873	-0.29724364803486064	-0.47228907032326795	0.22383252717442476	-0.032008561468064814	0.1636642925027603	0.13433897974209946	0.08998226021439393	0.009138684220957097	-0.03131025197881233	-0.21211616722137322	0.19784062997563684	0.20680938249519457	-0.05599425350721978	0.5923163422662838	0.8968718515684178	0.107710184451103	-0.30934509520069603	0.1624077816012514	-0.08347534940204063	0.018546435839909226	-0.4271982582937147	0.20624873981491038	-0.5997346264005827	-0.31665708737063664	0.2708365118439095	0.01518927857892689	0.6365481074174005	0.20286389545976763	0.15053104747131993	0.09332873286635265	-0.26570540234467377	-0.1494248184301104	-0.2165410127834187	-0.5367846927618531	0.04522399436855117	0.6431450607207817
-0.05354104160941794	-0.1088147405406262	-0.07202582387508988	0.013109505165787308	-0.2007112470542987	-0.14459215972762737	0.11387796630699758	0.39216824700341746	0.023575584294174945	-0.29037952435806696	-0.5456914819739441	0.4222945679049503	-0.3541088867963816	0.4246081490333369	-0.29284827102348937	-0.5535086528973816	0.18159993503570024	-0.04594136117989468	0.20311092587970497	0.183594136847865	0.07131510608271846	-0.03259243798003817	-0.014955361978097553	-0.17885219176664222	0.18494692487727438	0.19070034463282598	-0.0552982084856356	0.6013116540584799	0.7994881067266217	0.08697394847157938	-0.32857480721602694	0.13303149818597743	-0.14278893299888795	0.05012647907945554	-0.36996030308595407	0.19300773539978783	-0.5519528326145022	-0.3088984578401166	0.20946110166352114	0.015835185206792345	0.5993167985509197	0.22895932848243628	0.16328562347390924	0.09087982331217373	-0.2983844614111829	-0.1946221999960521	-0.24361166806068235	-0.5141630679725908	0.057617936671832015	0.6574269178690153
-0.05872124210500658	-0.11927031360372098	-0.09460312362616768	-0.019903548391702913	-0.1668388146808477	-0.1100348367911815	0.0713978995772523	0.34232129454556326	-0.0037352466152658914	-0.27659508889030554	-0.5594082830993845	0.36712583552502565	-0.38594377364907795	0.4379129004451663	-0.23515661621825495	-0.5995427096247792	0.13307286218736386	-0.07970906845355408	0.24927282326623884	0.2479532611103954	0.061244062178840965	-0.07266013942096392	0.012430758889903823	-0.1656572219309208	0.18959039258833402	0.17351916410931817	-0.055339251124701005	0.5924068823779459	0.6942500786583351	0.06399661451162553	-0.3104174400303353	0.062443109088111626	-0.19864289579975125	0.11005260588292545	-0.29830722596872195	0.21937034064754593	-0.4996548090250772	-0.3055604428095441	0.16331885465377402	0.0507825719189063	0.5450811214146262	0.22119635551029834	0.15717877209778355	0.09306853343677585	-0.3312916639935512	-0.2357135133255336	-0.23630475301869985	-0.4750508161334966	0.07174901590306099	0.6692032853576169
-0.05067948512190028	-0.12543071475967454	-0.08575581370096215	-0.04287890581906019	-0.14972509688689645	-0.08824169976058532	0.017458505973541864	0.2702431090196587	-0.042037385670001905	-0.25225528150651166	-0.5831184810789408	0.3439771075574231	-0.3836334632139275	0.3800899814193939	-0.1873585674013301	-0.6208889614703527	0.09114971506375133	-0.11509478536595034	0.28570855002699835	0.30830474182677	0.06474574038183963	-0.06091896564833703	0.025107376767012267	-0.13795999938355916	0.1599966447163101	0.14639848496275937	-0.049295949528063786	0.5725413918463884	0.5934445520759575	0.031746852495674605	-0.30235136545455277	-0.012620155526148275	-0.24068773814934602	0.1358719335510331	-0.25576884260705374	0.20543103849555483	-0.44208893058612747	-0.3271300343485386	0.09496331113054601	0.057511334237917655	0.4963231115205556	0.19786387127599778	0.17061308151185228	0.10868897912416584	-0.3404369468015974	-0.23217626714897813	-0.23154316186841348	-0.46849304392255303	0.1066270022453458	0.6578707538303992
-0.016182010736198803	-0.10781303227342472	-0.10479758947413775	-0.07464346051469692	-0.11003307973323975	-0.06411852183966525	-0.03450146506739171	0.19167751152319712	-0.08540820819020459	-0.2142775648222429	-0.603657980383882	0.3067772523490041	-0.33139283913975315	0.3432410317290319	-0.11472748034188678	-0.634937304007168	0.06705978544764508	-0.15357252749150427	0.29533556827698876	0.364164240870963	0.055718416354714265	-0.06672537217707805	0.02701021864157426	-0.09242431262359055	0.10337739333364811	0.12913472302829257	-0.06801228280442723	0.552547516394591	0.5346922565709274	0.03162579969904671	-0.30101513912275807	-0.07485925341560003	-0.2620426490911064	0.1283446889550393	-0.1963968224621708	0.18942456182175044	-0.32790978187804243	-0.3075518243890437	0.03706857124004382	0.0720311076345772	0.42775568248838247	0.1481772272974128	0.16886310279240002	0.11421029497886734	-0.3446816887102169	-0.25846160569429333	-0.24493884411993147	-0.4568127387269672	0.13584669444369474	0.6513163106114608
-0.022240241625095202	-0.09687589745750966	-0.11203244011127851	-0.08915142262379025	-0.08975613142550111	-0.08131345546490623	-0.09583059989102156	0.10645560550272626	-0.11173296631630998	-0.1624715096987414	-0.633990289107447	0.2622963584344046	-0.291501037869238	0.30510898912221357	-0.015862399823767658	-0.6215474682988117	0.04577460364534762	-0.21326466229887037	0.2589645061091316	0.4028645064392653	0.046558990952082144	-0.03792898681640111	0.022450114649241848	-0.08165936350703913	0.05154640913607431	0.12297603734584288	-0.08764582826160407	0.5227648336958013	0.47109183765600954	0.021642186462860015	-0.2942220753101224	-0.15287561541324524	-0.3041686707604272	0.12436401725538786	-0.15399928324387788	0.1870876631359253	-0.2139270217204253	-0.290854531906385	0.016548440036211733	0.07232621026096812	0.368382903252001	0.10498769493644858	0.17598977749581793	0.11061972137519147	-0.36326175117810655	-0.2819772999586088	-0.26215020294859775	-0.445538238598613	0.16837738608271685	0.6176370501537276
-0.012775038220251497	-0.08332337384242702	-0.13505433822809876	-0.12429090362390047	-0.0641109460072659	-0.09706171535055097	-0.13744328499294603	0.053751242460705714	-0.12755126271550454	-0.10029063362938365	-0.6531496596442741	0.2146230475706082	-0.24894495123749003	0.26798691328361474	0.05393121150365182	-0.6081924773464013	-0.00196362046821017	-0.23462140025800418	0.23559410638096862	0.4158241851357407	0.06644996713612596	-0.024578035567646612	-0.015529906655214332	-0.0663431925299352	-0.003762682458892949	0.1050464332921555	-0.11482828639256773	0.48360679429166786	0.4004647037945226	-0.005199109532318333	-0.25322996881811155	-0.2218392776764874	-0.32235758823287236	0.10951201199365637	-0.08793371422633232	0.16620003197624	-0.10398713252045397	-0.2830489897321921	-0.0009677932767029468	0.0732658315069612	0.3048726035851895	0.06937824495931086	0.14898104148139013	0.10407184512946292	-0.41088330159509734	-0.2716728732018734	-0.291314293588763	-0.4521351735267709	0.18322224448978697	0.5928762383387047
-0.022145822063452003	-0.08979574326433767	-0.19467720414545187	-0.13817454233594323	0.003298659019465089	-0.08535475349262914	-0.1698361772575831	-0.005627697122704123	-0.15473360204409742	-0.03036527339245515	-0.6677282236379573	0.14829824500571914	-0.2542506654651554	0.23482313963412144	0.15144550127016165	-0.5913376554832757	-0.04041291467599043	-0.269133260062523	0.18858602660731338	0.44937599652327975	0.06784635404839004	-0.008058298903223498	-0.02175820123538926	-0.02913976733161569	-0.05218115997271786	0.0800648486363289	-0.12244474235632982	0.4286290500439969	0.3282817105887505	-0.03165779222386891	-0.2104353486806061	-0.31909066115020224	-0.3305843350382998	0.09033143516625475	-0.017184525111585414	0.1376050061773331	0.025668776993556065	-0.2523657149935095	-0.0004083953627894182	0.07329721256334641	0.237389590218899	0.017341823879085193	0.16296750212842792	0.09041115192109661	-0.4383518717984026	-0.29403424018505653	-0.272489462305192	-0.4303483094908823	0.1917809093482369	0.5727011042732043
-0.01753249658757545	-0.07899948769412347	-0.25712892594136993	-0.16008823933059393	0.05333080923851541	-0.08405402736923953	-0.21486430628710806	-0.03462625350358767	-0.1626072603594661	0.022212376454657658	-0.7084016867804317	0.08938643718779418	-0.2124184680832648	0.1809911271300526	0.2681211898494314	-0.5946839332321969	-0.08655112351030117	-0.2798514747278267	0.15917656975533934	0.5223645164569108	0.07909361590535383	-0.011400467075916075	-0.025981183728944313	-0.00695169403980867	-0.09886490034019559	0.07176706846314726	-0.129183126470184	0.35916904606890515	0.2718984354646598	-0.04975950863392149	-0.18145883990653158	-0.38384954500691915	-0.31754253188039866	0.1061066047807665	0.03569754879730761	0.1293981420881527	0.12770246606042598	-0.22073456427497468	-0.004102426156012555	0.025762817752151647	0.18215774204743887	-0.010297396742198909	0.1825721867431853	0.08927573622839918	-0.4559848205470671	-0.28366364802311955	-0.2640911752318478	-0.4298352778953798	0.18000149594634718	0.5359133105817555
0.0027094122393252484	-0.0639430556981838	-0.3315659320960995	-0.18768933952949557	0.10406130013912565	-0.057026406536315064	-0.2387404793023292	-0.036635839264597986	-0.18320304117404657	0.07446733946145499	-0.7183612890122631	0.043237115343019016	-0.17983773771596634	0.14516568430292948	0.3847781959339149	-0.600480565089886	-0.14712294657236671	-0.31069972982724237	0.10461381797089608	0.5834647704228153	0.08842084575795409	-0.004163892280671938	-0.02622559274749823	0.03597902757695837	-0.11493956898966999	0.0604123604031445	-0.13048580575976468	0.31702474787075235	0.213536315643365	-0.06138976415281152	-0.14740826681957808	-0.4263713819977134	-0.32432791395579674	0.08743223777900604	0.035252232755753746	0.13289442823786207	0.20921313926994425	-0.19031712785043883	0.0022432635057385657	-0.03415460225680173	0.12119403470276129	-0.029093587787850105	0.1956541061916348	0.08712049944379395	-0.4502862318112876	-0.28552229400453144	-0.24794072695470853	-0.4526145945877529	0.1615414591486681	0.510235879022243
0.02443199146471651	-0.03714758388054605	-0.38910133798309193	-0.2432538260025004	0.14715155708691716	-0.04892759407906867	-0.27338526733705687	-0.05241938267895317	-0.21719434229115123	0.13433727286998212	-0.73872363908749	0.014958641427120231	-0.1405203562490365	0.07367960403676432	0.5075977282836416	-0.5531743794759415	-0.19141907773003425	-0.33392454345283884	0.10719024010810403	0.6274614218571568	0.14740391157132735	0.024854250584154882	-0.03434403685639851	0.08553790272250607	-0.1550713541992927	0.05771595936188193	-0.12668652861448956	0.26782553862267744	0.18563121258075804	-0.0993803469659918	-0.09097300287833292	-0.4655409057396982	-0.3089707729661353	0.07269484606270261	0.025378644057666922	0.11618912077548157	0.30148277131056744	-0.1559518120275826	0.05430905207624385	-0.09101737816758962	0.09504546745125429	-0.04363243043125707	0.20346810932296142	0.06821877381430037	-0.4481761315241652	-0.2709420114469677	-0.23665518925159756	-0.47598075716161825	0.15346670365943055	0.45672095907547366
0.05409833161302424	-0.018769273110183397	-0.46418886557731287	-0.28706804909066	0.176930536619945	-0.047600836363314795	-0.28517321029092035	-0.051098751355324726	-0.2503593661036517	0.15276883786800038	-0.7521221166739971	0.005491973525054138	-0.10867103371541194	0.0022342791863462276	0.5886327721559084	-0.5135346307590584	-0.21718971009118615	-0.3480073827813041	0.08423123036145244	0.6766702917648489	0.21715938835132853	0.05673081415041899	-0.05744465616925487	0.10605707021310944	-0.19269418869781516	0.06705473720692598	-0.12629103920199097	0.20316527195750575	0.15573009782843558	-0.11925624342662373	-0.06240768528014473	-0.5442662336598509	-0.32093392750342115	0.05659278906550128	0.005139892984614858	0.11131382985838348	0.33721559149192526	-0.1318116481929718	0.09240790253018279	-0.15656830127952773	0.057062128074992446	-0.06019549576223025	0.20500878748142215	0.06647101915525805	-0.41541208672565294	-0.2470592183042007	-0.19381680020108338	-0.48332104012094373	0.10967624837153533	0.4226933190987327
0.09080787035009379	-0.025784521154062184	-0.5081973453915423	-0.3363597644543205	0.22413220064827066	-0.0781667907196881	-0.2741331522085505	-0.03419993839928406	-0.26182496470176553	0.17010227979208803	-0.7392965124426596	-0.013922723277795368	-0.1000739842362123	-0.09301934336082814	0.629509475892776	-0.5011995871544029	-0.234352534930725	-0.3514868729385205	0.05499298071735352	0.6585974709334368	0.2482321707558232	0.07194586951612922	-0.09817462962723848	0.15042094935235467	-0.21115979660041145	0.05530269458676479	-0.12208907202192087	0.1233921201141573	0.13881941164916228	-0.1103961514591408	-0.05529100415277729	-0.6085517839333046	-0.32343753226816335	0.011637010784981968	-4.5104646503991984e-05	0.08884729954098505	0.34937212523256683	-0.10482184197730642	0.12181607102579747	-0.2439038873510214	0.021360591761272318	-0.06897503054217427	0.19341930931989007	0.05537527641305977	-0.37883563652576635	-0.25220192095705396	-0.1908676930477245	-0.49429106251622396	0.061717281556715894	0.39526193285743494
0.1280420814240199	-0.027237282292849264	-0.5368984261641192	-0.39100169611843005	0.259567026847887	-0.08927203872131738	-0.2647212374311341	-0.025835641056500235	-0.2440694666219092	0.17715638973326958	-0.6941779663207308	-0.041062066545039924	-0.09417881303732939	-0.15902414452264318	0.6742399861027291	-0.47497211653106114	-0.24749557889434493	-0.3758317625300636	0.05391954847517544	0.6358397941407883	0.26905182357668805	0.08527814140708291	-0.13002350722500466	0.2083883575614923	-0.2341764798570182	0.02356500672692084	-0.1107505889686022	0.06810893472788535	0.10679310558606063	-0.12488087515566108	-0.04951982870673062	-0.6533692012723402	-0.361264504431142	0.0077905802004130335	0.038998272722054896	0.07007268534996125	0.3906460595572767	-0.0464119919396339	0.1758978845754159	-0.2713447503660739	-0.021998317292248083	-0.052739692515530026	0.19767539675469917	0.042259082868643896	-0.3203665436333925	-0.2380774347200652	-0.17514406874271973	-0.4537660776199625	-0.017466952950530773	0.37326007445521037
0.14158377787282359	-0.0393944732514685	-0.5355984750257441	-0.40323203909643535	0.29616273254288616	-0.10676398854796212	-0.2434173351102938	-0.01618946702127393	-0.23558101431205763	0.1916542484874423	-0.6467766479709722	-0.09294788178474854	-0.13713548981482396	-0.21579503329938157	0.6799948700107407	-0.4623016183267971	-0.2700545926035106	-0.3562628592702548	0.04298938471488667	0.5974229722070963	0.29775828554605355	0.1132444927403486	-0.13759765057547085	0.23196958583979405	-0.23526105897671917	-0.011084265736456428	-0.09578007752420056	-0.013727829057309765	0.05392239504516	-0.1696704099080243	-0.03223298049847954	-0.6864784127564537	-0.3654694204709936	0.03607624809920265	0.050438407308957565	0.060041185265895344	0.357634758214762	-0.03625299880785014	0.22685032721938367	-0.2886339019887215	-0.08513995837632542	-0.016687640637568432	0.21132715977136912	0.031939475303175605	-0.2828327087113756	-0.2136727996022075	-0.13966620071147842	-0.3796997126217586	-0.09203784957126945	0.36110759614808524
0.1562706691564018	-0.04766387559943101	-0.5234549506639341	-0.4118892807995538	0.3257998057107793	-0.08905653127633305	-0.21619988856795067	0.016445557718560856	-0.2480374176780708	0.24255321334162808	-0.599445644238546	-0.09880934752976465	-0.1675129743805203	-0.2620666999732352	0.6774641632628583	-0.44662384050772336	-0.28862901890588266	-0.3077665377613652	0.02247839169953736	0.5940166491217929	0.34394457607084294	0.09048201890727028	-0.1739320940921391	0.2602097761422286	-0.19890309673977274	-0.0815276249659938	-0.075939185017674	-0.09535496134587468	0.028670873857346735	-0.19830317921044288	-0.006358674262933689	-0.674724888338164	-0.35959428310826835	0.07150520521680194	0.04844587692767792	0.06116645742049763	0.3315344017717851	-0.027944649324547897	0.24715778698785867	-0.3080267913528797	-0.1169197633321168	-0.012452768068892945	0.22033510770870063	0.00992249749796308	-0.24391651496029582	-0.2071381351469171	-0.10482101813534402	-0.31646292954052224	-0.1529865174611355	0.3352526388548433
0.16823870624449092	-0.040044132957757425	-0.4749328512622285	-0.42069593407309014	0.31813401437413946	-0.04860429023685047	-0.1866100193547392	0.04655742230747985	-0.24465659670663417	0.2650128759721556	-0.5266694702244659	-0.14613830334886294	-0.19319585521116014	-0.30616973530067676	0.6769669296219398	-0.43957811273775615	-0.2722194201433498	-0.27248359523838567	0.008662339536007807	0.6148232327618052	0.34077890346860773	0.11373350874841967	-0.18339371046869424	0.2852561639717945	-0.18176053480320825	-0.11197940228375847	-0.03645353297006685	-0.1655291367795212	-0.0006804422984089536	-0.21627249412418353	0.021326845008286993	-0.667886744275145	-0.3568514584332696	0.10141456500915709	0.0571140054574648	0.06008063109225263	0.342878285109832	-0.025518423624848945	0.23861484746850067	-0.31300310271733733	-0.1719084930611905	-0.04119546610815869	0.23298847556507613	-0.003240112411248544	-0.18115205229542447	-0.24054689995713546	-0.057359282197372165	-0.19623323897456446	-0.21832919555847793	0.302419839954328
0.17916526695567064	-0.02593646734687734	-0.3911698849071075	-0.4173061159223247	0.30023834030194146	-0.04147931538248287	-0.18010620236276034	0.07026619339107565	-0.2538988905573822	0.2698164098382799	-0.45024947282379485	-0.17213696062389672	-0.1582995814743752	-0.3075150964385397	0.6478346288973532	-0.41903447145709355	-0.26057295699484073	-0.25912787097515444	0.0108332222977283	0.6168101800080655	0.34170877020791085	0.14420002027965842	-0.21418054957576124	0.3036765317411656	-0.15937070019056204	-0.15110977805267117	0.015976695031880067	-0.2005354250316162	-0.02838027287661623	-0.2153305520504217	0.06584046464554942	-0.6577602893282697	-0.3467942906899769	0.12386353810701825	0.049898642841846516	0.09359679025510502	0.3288608314272671	-0.05463313202123711	0.25079838369143237	-0.308614582678247	-0.22170763235417543	-0.05347122091736488	0.27322350095352677	-0.013431182351128907	-0.12284170547892666	-0.2292190460241108	-0.05283915146560787	-0.09850143884069718	-0.268766333733801	0.2742778479489356
0.17033489204293367	-0.03172896728794302	-0.33520289437279005	-0.4315410444124724	0.27820778052752676	-0.03225474324232925	-0.16247373486561761	0.07494233379860019	-0.29194477444804734	0.3161070992919613	-0.3539059103630366	-0.20360463133343204	-0.14451531064845996	-0.32744633251630684	0.5858491762145691	-0.3395004301282007	-0.22077686881005545	-0.2517253669587983	-0.024226688267376135	0.580897729412698	0.33042263166986696	0.14095220681175502	-0.25796446304229737	0.33369763494555527	-0.12989865914433635	-0.17123651953164978	0.0643448413351996	-0.24390397883486328	-0.07403414694843222	-0.22462189460589194	0.06540723501453777	-0.6363620846778506	-0.3488406140739223	0.12533297927069492	0.05994511082180187	0.0999811505562294	0.345740085692208	-0.06540800396226529	0.28142507494420765	-0.28239933095958963	-0.26449448498621203	-0.08743338242181739	0.2577791055346582	-0.029711275992059194	-0.0718539020301212	-0.20253392296580608	-0.01873111594408356	-0.012507993955399994	-0.3029413401529045	0.2588586723011085
0.1603911531324913	-0.02349665416814816	-0.2503221935855534	-0.4266314196571338	0.24251936433119242	-0.04245187274311442	-0.1758475852019395	0.01965886185217639	-0.3038886674859187	0.4083045961046481	-0.26307741222920905	-0.2398624139591235	-0.1340920873832256	-0.3139656949999129	0.5257127158247438	-0.2701316081100095	-0.1755107713082096	-0.2480727541670026	-0.04819754492963178	0.5296785331583591	0.3262449752570681	0.1553161540027917	-0.2852217077833383	0.3365031461358172	-0.11118495376810852	-0.15722693708275243	0.10412600946430797	-0.2755671493131476	-0.13440381531764028	-0.23353981090033593	0.06767893577045837	-0.6264778252727522	-0.3130655787584871	0.1449275975309555	0.08796653643503813	0.10663363586624279	0.36709896043712303	-0.06837552939665174	0.28443191703467247	-0.25333932613143484	-0.2807287729598131	-0.11807339843579792	0.2684758021440744	-0.05322384262833644	-0.020463211675321388	-0.17772739005048874	-0.012881525839418932	0.12569589661996053	-0.31577856606538934	0.2193924211194947
0.1272112608115337	-0.046125270843836816	-0.18221270804485648	-0.3726927085889753	0.2172950712935339	-0.05152580304548719	-0.14043739984004938	-0.009405789820530154	-0.3256776364082048	0.43445250895339516	-0.16495363627845697	-0.2796719771486966	-0.10928376822212679	-0.27909030199358725	0.47273581996751923	-0.23098559186719947	-0.12475578018879718	-0.2527657515532724	-0.13712798820849192	0.4789678566769281	0.28446722102659433	0.1697663136144482	-0.3387556602438986	0.3103836236076186	-0.08944825614733368	-0.17445247562128988	0.12352355974685873	-0.31091835227633474	-0.20647863127020338	-0.18810718316588682	0.08753964355358143	-0.6204571850596785	-0.29979319178817276	0.1751631283713416	0.1246930276450745	0.11315339130108057	0.34601340389081914	-0.10523322977566915	0.2588257124348199	-0.22985905417311234	-0.3323031585789724	-0.13704827575346104	0.2849873561105648	-0.05541612324253833	0.015048190059592043	-0.17785748341386975	0.012505029940256563	0.24694307423758413	-0.3242554651536963	0.2187703186975277
0.08514913434890632	-0.06775576853246904	-0.1032343728862641	-0.31745071934755187	0.20099672184507256	-0.06561444223104598	-0.12996186091687884	-0.03785348287008848	-0.3234641596287791	0.481613470546941	-0.060242634355086276	-0.3162502150335481	-0.09947592600510954	-0.2531603443778515	0.40657463309523045	-0.16576624875192453	-0.07502654993778626	-0.23405366793571628	-0.23675765027298942	0.38647109177422034	0.23592056057908595	0.1650203198593304	-0.32794963659291715	0.3108060503875972	-0.09790289498411811	-0.20816975787527	0.1230638277079468	-0.3480592793515237	-0.27259933432750877	-0.11687625897863421	0.09592237593195073	-0.5841506117456277	-0.25164046923897815	0.17973936070642413	0.16090302128815415	0.12668917331046922	0.3511086677226865	-0.14990368965867518	0.2496705986586058	-0.17194953898732473	-0.36704179969079276	-0.16959126831052784	0.30711575660366774	-0.05525321965455306	0.027260685195397337	-0.1959784155885309	-0.001127338528514371	0.324637443614651	-0.3284111204274531	0.21464728163930086
0.041942528351213614	-0.07364817010424415	-0.06057388079716673	-0.2540832505925254	0.16573227820426345	-0.05295668713069912	-0.1637511139849733	-0.06528562520668452	-0.3393578037821823	0.5378712869776511	0.03317605805444605	-0.31862677008095724	-0.107877492305079	-0.2024176356292441	0.3364706130747555	-0.089743850115423	-0.013159864725106963	-0.18158212097948087	-0.2955192896232229	0.31624679984043935	0.19285273525807708	0.17357786052162666	-0.28026030739011853	0.2759505073678961	-0.09304233008137205	-0.2238706076206122	0.11361902659646365	-0.3577022004503427	-0.3247930150706241	-0.09131466397638036	0.1158010624547813	-0.5240849587982106	-0.18608816856020666	0.2167896696910367	0.1616341680912638	0.12567477591103396	0.3541972811765609	-0.18893260341793866	0.22374159703183313	-0.11883402329803432	-0.3994162509848279	-0.20524771835655314	0.3671431128538207	-0.0627628519050751	0.031990482033253324	-0.1594638064471144	-0.02421054976993568	0.3980754700803401	-0.30394412789994435	0.21310527215950734
-0.0016059909075796213	-0.07052310352445205	0.01631678638047328	-0.2017870312732303	0.13493100331839245	-0.024108561821928515	-0.19638866555674522	-0.08946898710872983	-0.37181266591129847	0.5984617779054541	0.1375530927992132	-0.33992739821768914	-0.12294774170697828	-0.12898291677806076	0.2689319324894751	-0.05904621071665154	0.024398433849702094	-0.10735373041975027	-0.38849958397756545	0.2487109071034806	0.17589298148730612	0.17633857381302792	-0.22567462406012426	0.24124270704775813	-0.06459595446998898	-0.2170092721043439	0.09339980631191488	-0.37390169471464973	-0.36159971083166087	-0.02355373982104046	0.1065048941074114	-0.4503462006551784	-0.10663952284195011	0.22134126011385225	0.1475702590040231	0.17963773247144213	0.3248927989979261	-0.20908940264939968	0.17357932743222274	-0.07888684374254054	-0.4105279431284181	-0.24234048281212767	0.3950597617137276	-0.06760800629183787	0.008647764607593755	-0.1578727169017712	-0.02380920550239937	0.45358242509862184	-0.27348869264716674	0.2033420056162479
-0.05981529301055775	-0.08933063237885006	0.060396593247765626	-0.19625910396333202	0.08002225747260158	0.01473799939082599	-0.2232388656022736	-0.12667296100578657	-0.3934371073702893	0.6485720258771545	0.22109612445807034	-0.343387740431094	-0.10496689813801521	-0.04266718392381227	0.2173148611212198	-0.016254488059423245	0.04717504620333607	-0.07671652005582177	-0.4532904267993579	0.17690451973945523	0.16137412790720582	0.16811103513854883	-0.19501067962968116	0.22772825029132088	-0.014576162991991914	-0.2053270697631655	0.07382328469839557	-0.35707496666091165	-0.3747235785051184	0.048387829132131	0.11444221770851608	-0.4080218835947388	-0.07629054780139453	0.16842652144066173	0.16293145311774554	0.19638675017384027	0.3157625574494931	-0.20207235375540122	0.12960275843813313	-0.02413396108817042	-0.3776391282885469	-0.2816745043451288	0.44001515148862425	-0.08856856548674577	0.02283492822230214	-0.1809519955485974	-0.05568229210819533	0.48752212473577117	-0.22994559167020823	0.16470477376681017
-0.09435711597824314	-0.11096471934762778	0.0609242678750207	-0.1609738110775035	0.05654268658316106	0.02592987711786491	-0.25848783335756786	-0.14763439221045374	-0.3805118735336463	0.6556885877952543	0.31395284500349196	-0.36418743896957584	-0.09020220398242089	0.03717655107318142	0.15463519193627287	0.024854646298002735	0.0847372074759757	-0.032983544178364244	-0.5011194389762397	0.0854565304917072	0.13033466837220825	0.1831752187681747	-0.11938152456896045	0.22469925826670156	-0.01789220470595964	-0.18499033555346162	0.03467160350583813	-0.32020486150702476	-0.4324404455967586	0.12146805095358448	0.08147210888203715	-0.3875238944242472	-0.024685976944275247	0.07923554979085896	0.17997380158989318	0.19661862766661742	0.31905886917239845	-0.19909520521462004	0.08994626981751853	0.04707331898454688	-0.3660474004138044	-0.29957821467020773	0.45439405068751954	-0.08854937410514738	0.07099529726957776	-0.2019792283354845	-0.08013819000139669	0.5183159180002668	-0.18904830759505362	0.11827779879704273
-0.12584925863483465	-0.13087325988657947	0.09083432140196322	-0.1366277134407464	0.05310038937138244	0.007986001777876721	-0.288134875587815	-0.19110013030007947	-0.3586202569462066	0.682029443227876	0.36387251680287336	-0.37079319109284864	-0.11025486850787283	0.10167496936833906	0.0965876320765569	0.055411134905741566	0.07375212403382947	-0.002450756990848746	-0.5662471535343897	-0.024041334651566278	0.12454521649789521	0.1454227997787815	-0.06304177812208275	0.22576705929386928	-0.03491705897551974	-0.17949513252134724	-0.009963247142641934	-0.2639697115181371	-0.49329937017934605	0.19284002326547936	0.05337481847558443	-0.3707369411271429	0.0013328586377026816	0.03326520285508092	0.20224188202874388	0.20600939959822867	0.29380579914511595	-0.19191877362096404	0.04998721771155063	0.09555976676791807	-0.3490152675860047	-0.3028686721778034	0.47902679771119355	-0.1025037400830876	0.10075022907711828	-0.2003942334697783	-0.11221277903683335	0.5576694914942946	-0.13453985116675032	0.09774182261838688
-0.13361169108141413	-0.15356409075145244	0.12059828963801074	-0.14831371998816137	0.030850040842138455	0.017908732690296036	-0.3094089037195736	-0.22230752128270082	-0.29970231714219675	0.690266573614071	0.3974087737487845	-0.37960005154771903	-0.14974469621321923	0.16312794192439822	0.05431979832114044	0.05803748456148696	0.06329537181720714	0.049915267597643045	-0.619195753909338	-0.13427059593925447	0.11866055642501885	0.09362637747042932	0.00814174533685425	0.20736002570315915	-0.05675159089255666	-0.18178287355180578	-0.04152807846096655	-0.20876272673377846	-0.5283457270017922	0.2740080850616421	0.02522997140280945	-0.40128934279730605	0.026254909793594943	-0.014105196293745934	0.19911431355085166	0.18930195992901822	0.2830149139209833	-0.16241192363900225	0.026120847116293283	0.17243956504545335	-0.3132085884979531	-0.278483581055175	0.4817264648034526	-0.11939528006796252	0.15053474817804402	-0.23323869523281182	-0.13023445474390333	0.5695749575273302	-0.10747949525035953	0.08287505618707629
-0.1500950575851903	-0.168250826892432	0.16648497919937838	-0.14090813303485256	0.024800748099641303	0.029567045342815512	-0.3008149236363254	-0.24780920150359026	-0.2413769674051011	0.6804213322615895	0.39700759887779996	-0.36398108351557545	-0.1624294493418022	0.25260516534807353	0.049295457428359765	0.01769021012218791	0.03245130044962402	0.10422356326741795	-0.6588616310488846	-0.2225143985667092	0.11498750346460632	0.05800053152299035	0.12188320938790878	0.2035261826545654	-0.08632800907647256	-0.17072734614636353	-0.09020168369750727	-0.12388394294293706	-0.549006353077832	0.3474557885871451	0.035097979664740694	-0.42420211306039474	0.03849485126675535	-0.01623271023075607	0.20622728799753634	0.18696506124319326	0.24809371330849667	-0.1416031589493179	-0.008986226778904904	0.20982955059467115	-0.2876720164192917	-0.24646626949975198	0.5000716307793416	-0.1426030161546673	0.19688183528808362	-0.30041687610267354	-0.13258258336579903	0.5913836337095154	-0.028567813310256863	0.06589462297478442
-0.14185873908112304	-0.18660371359509909	0.2213076176258019	-0.14056049225219666	0.025740937094061927	0.05347812979807781	-0.30055275187352226	-0.22068001558959308	-0.18834416040322177	0.6570214381061572	0.3680685007116213	-0.3329501468373345	-0.15216213143058754	0.3018619770424481	0.01739184604030595	-0.018181580239926387	-0.012648701045497434	0.15016096735852222	-0.6823632075226496	-0.2884458298235325	0.09499576527041635	0.034700187976823296	0.2088483350605715	0.22453764802133064	-0.102187212843973	-0.20257498525622752	-0.14641475362864362	-0.08087550564730839	-0.5429176947238946	0.4404108260406897	0.017074003128489897	-0.43070343942601064	0.04215267050824044	-0.05562777357660875	0.22783381521000384	0.19662449123540088	0.2236016930928641	-0.14136197984530688	-0.047387985252186224	0.22847985553802364	-0.2541204532862374	-0.21411719608075153	0.4960743143064178	-0.15134178944987856	0.22645414321034005	-0.37095860162809974	-0.11797041387358002	0.5840364105218226	0.008201584997982214	0.05306896453336494
-0.1287941475384996	-0.17683369303974567	0.25852365128988675	-0.16535985429663796	0.009547000355733373	0.07546287641837285	-0.31482025252116774	-0.19486537166009854	-0.13754739810714928	0.661866992603851	0.3600182946388363	-0.2903064217594655	-0.15573315800009752	0.3036567828513168	-0.022423696025620138	-0.021769999513213466	-0.042124948192329766	0.2073277100836885	-0.6832118533228342	-0.35590183629288275	0.07297014193441434	-0.01560044883377584	0.27902429836025583	0.24104536120357628	-0.10433156904414043	-0.20551252401749118	-0.17954786777076154	-0.02417088841276813	-0.5354645278351559	0.4710636638868384	-0.020843738873571317	-0.4389997093794314	0.060244000075057445	-0.09172316070522887	0.2690445353966199	0.2348053858908757	0.22724318685108455	-0.1284152930798823	-0.07040097647664398	0.25365518732662556	-0.23461284208014305	-0.19838100037009193	0.4995733671571311	-0.18071397583042706	0.267570558481998	-0.43464781475575975	-0.14856328803043356	0.6036415641974766	0.05219568333604581	0.025749660537916174
-0.08880639023317796	-0.16451109608776654	0.2801608584020835	-0.17137872435777013	0.015054296211996776	0.06879366780409095	-0.33831012136722904	-0.1765423802927677	-0.1164580349026818	0.6640705425598039	0.35016770731759794	-0.2551892409194864	-0.1294334525531477	0.33173202123043766	-0.02629222265110026	-0.04782265576774418	-0.07393812752679585	0.22159191598171374	-0.6498837221409802	-0.404195137476163	0.06438989973970985	-0.04569912070370345	0.3452575482702672	0.24834289050113623	-0.08675426862096648	-0.2001838994886261	-0.2047914062546194	0.013700746865179868	-0.48095105965418117	0.4701352321698433	-0.025637102863278072	-0.4442264630863014	0.03798618510379065	-0.11322967617016264	0.3039143693989859	0.24020733189501656	0.2139813637400252	-0.10256823074855732	-0.1051855039150967	0.2660243324417525	-0.22600929510624077	-0.20536593716695548	0.4633395291741844	-0.1886770602601081	0.31802885991819824	-0.4786766565249729	-0.15134083529906606	0.6491778897053294	0.11085979503810597	0.0004924968495965993
-0.08194916956886415	-0.17837289600869746	0.31708773676796187	-0.16584408585489085	0.04400547279496493	0.06230668033635992	-0.3202223300227027	-0.1652628472462034	-0.06452122832554369	0.6749861328688888	0.34300106709517447	-0.27763468116684437	-0.051182967445585224	0.34746415223162685	-0.02963828468951966	-0.06143337179344908	-0.10923159760681252	0.20652859798629644	-0.6415235140586095	-0.45665957539899765	0.06475724470583431	-0.0923170502801618	0.3850646613746618	0.2986308785358643	-0.12268231221914735	-0.20191008692456197	-0.23270802821221137	0.02340626359675264	-0.4683146042636507	0.47897965212347726	-0.07352840572813316	-0.4606172179360226	-0.0135890230206619	-0.12308978397205897	0.3222641519608873	0.2385255537577493	0.18408600767124622	-0.09725206590977702	-0.13596554411448594	0.27583392997137407	-0.21321720106640313	-0.19159977203457546	0.43099028070339696	-0.17274553566634612	0.35560740551569425	-0.5640982240996602	-0.16998842954988005	0.6886048313278084	0.13971231264600076	-0.023054885429903922
-0.06813494393077327	-0.18216945708232898	0.326702332390079	-0.17180723476929888	0.07125956315569656	0.059288295864334574	-0.30473771370608965	-0.1273108287201461	-0.013842765643566377	0.6732184346013035	0.286350215133735	-0.2983529470681736	0.06448997541245408	0.33631495151553215	-0.04351797687654561	-0.08584714334038102	-0.14206967943238463	0.17548193885169577	-0.5951891777576692	-0.49129642964921816	0.06272970677725967	-0.127827946333441	0.39743638800696607	0.3130733941271032	-0.18581991131637296	-0.19448342266355598	-0.2789311654309146	0.059189887410698305	-0.42210447783868343	0.449879424476937	-0.08575974832255769	-0.49046852188768425	-0.053068944310827634	-0.15384179210153098	0.33711665016853654	0.21848121039938073	0.15605675516539813	-0.09840563578881083	-0.17186097442027842	0.2716575338038103	-0.2024438039997844	-0.19737320934326	0.4175792321285038	-0.17805708525706657	0.3888402352476909	-0.6371933493783215	-0.17576775586630497	0.7166835081090039	0.141999697209504	-0.04302715225244778
-0.036098458195316555	-0.16771602415079018	0.3339676061988326	-0.1490871590911347	0.10658048458062312	0.011412186080451326	-0.27832223461892275	-0.09409154841256605	0.01832672141647069	0.6726902818545019	0.26857315366323575	-0.3085707121682095	0.12943778806931963	0.28748647167334207	-0.036638322091113354	-0.09706892652203612	-0.15565178338277197	0.12326155711451707	-0.5397562253087406	-0.5042061136459387	0.0445901647459563	-0.11110082090163802	0.409973642580116	0.35270257310742104	-0.21825487560974688	-0.20510669536934883	-0.3012527767411301	0.07124018544675349	-0.4173569715671498	0.4344370866928057	-0.11288850662219765	-0.4858085844306128	-0.06096320134929201	-0.14704550016706924	0.32227464623039337	0.22938798138721594	0.1380607545495156	-0.1254303257651559	-0.17511588098320646	0.24358880826831322	-0.21219179602131205	-0.19447489062375795	0.3866563547630546	-0.15974136623311994	0.3883702686944036	-0.6810444433138991	-0.141952295852974	0.7692150880802215	0.12255487141921936	-0.03262507638226748
-0.0036703458689544693	-0.15418772817668788	0.36842397954384654	-0.15431064676584996	0.11553292526803235	-0.006005082948427156	-0.27120342138964015	-0.08176823655383202	0.01094446149811314	0.6508601329561614	0.24056395268442055	-0.321499876979372	0.17217450115867702	0.23086251319716852	-0.037361424371777266	-0.09131895120196928	-0.18226577143698153	0.07302576532485185	-0.49435429085212573	-0.505934877737465	0.0523480461255688	-0.11797434561449438	0.4081068240743755	0.3530535286897768	-0.21562810841099486	-0.20919187979605694	-0.3169452754238886	0.04947734463871484	-0.36612090537233144	0.41062967641311704	-0.10867858173396001	-0.493454766308499	-0.11630461174316138	-0.10186039928440571	0.3317399940364319	0.24642911142534243	0.09905636265460946	-0.1448623847962853	-0.15478336419731098	0.1791562154836634	-0.20503001726415757	-0.20859301870879904	0.37685602281481945	-0.1478114678581969	0.36819690599358096	-0.7098524624102247	-0.15119878205392084	0.817747609320239	0.11538468190282421	-0.01843610205610053
0.011271907410885454	-0.13283001577909406	0.3648035597367506	-0.13624516064757766	0.09997210923568907	-0.02568624701817862	-0.24894766559598897	-0.04515223791384736	-0.01135192176893885	0.6693823521023967	0.2169593901532297	-0.2829344895683855	0.21562289331777373	0.19048600390137407	-0.03218870232639621	-0.06544169990533258	-0.17341890583850686	0.036289142267069516	-0.4534961217901138	-0.5097207921589076	0.04213498332550105	-0.11749299293270088	0.4203712100453788	0.33900997172407366	-0.18087544025340185	-0.20662147439322925	-0.3339754917332835	0.015038249467082754	-0.31781300073597885	0.40054878860821147	-0.15158455406578158	-0.5112237809584383	-0.15318290855806493	-0.0932125207479879	0.32956643750616677	0.2396854742733409	0.07543495514920875	-0.15492394397582535	-0.12125394276145307	0.12653048566672248	-0.20093393382809793	-0.20924262235776192	0.3933557466474459	-0.144842605756065	0.34884695459818815	-0.734271196595661	-0.14342529262489176	0.8439697750132551	0.11995687977919742	-0.01019354233712882
0.009290169565949021	-0.11785523990645852	0.3582006085635857	-0.10153941699842398	0.06691836743032295	-0.05323706018288639	-0.2079046503755193	-0.027907701548783387	-0.030494619323616995	0.6917921299815895	0.19060994118820224	-0.2588180010827587	0.2838874841138089	0.17157411806685746	-0.0438685383140623	-0.04964875721491423	-0.1682802301575998	-0.014213753015946767	-0.3998836315947019	-0.49321675237980533	0.0237137837067807	-0.10052830438630145	0.44738531388022496	0.3486607168717167	-0.15653448317112434	-0.2052440164584295	-0.3822426340995137	-0.04124882934775233	-0.2952721802419408	0.32784307387632544	-0.16803510089796986	-0.4941564624179195	-0.18992432322215375	-0.08023000567912124	0.3478016115984588	0.25005066472632254	0.04849661924643847	-0.1886998445320218	-0.1005025979293733	0.02606540958834558	-0.21616274903610222	-0.2578452543935605	0.3672473343360186	-0.14165281960995285	0.3032066033818585	-0.7313575363583963	-0.1362749661951786	0.898419832397358	0.12936919984794748	-0.05826779650818934
0.010428569053484287	-0.09811748928108488	0.34993779576490447	-0.06241547952158364	0.04359968703513205	-0.06952771603402572	-0.1535222946578389	-0.008527034458903463	-0.023999424511567856	0.6975734927798122	0.19197753324159922	-0.24163693811446324	0.34827361044064187	0.1263370605936354	-0.08996882928044309	0.007187764444626152	-0.1673420237733635	-0.05600445781212214	-0.3332144363124131	-0.5154612362107692	-0.0014029324759149086	-0.07423064234992058	0.4192276083632171	0.321242978709089	-0.12290494475443439	-0.21560444433048373	-0.40606339136320335	-0.06849044872221029	-0.29313629413453807	0.3006510490194882	-0.20168608199594457	-0.4901038280856322	-0.19210105168353114	-0.11614583158657052	0.36340507144703604	0.2533076106593499	0.03814940485677527	-0.192516007661568	-0.06674371253415148	-0.05391892866700794	-0.23870117407417685	-0.3137666221744142	0.37414329205934654	-0.12141706980378016	0.25849787757594855	-0.7193205755884631	-0.1566613245481099	0.9503471167700465	0.0843126607481494	-0.07734286468740537
-0.030607459975986528	-0.08384800695698989	0.32868004649549887	-0.05782169011559428	0.023385386353472835	-0.08401024308437703	-0.11039581228503241	-0.010672606019574668	-0.017823456658169503	0.6801398972020554	0.22837870203791044	-0.23497957236107309	0.3700665564506086	0.10740238631975667	-0.10830650953800018	0.0055766374239660296	-0.13352582101930383	-0.07695174700058327	-0.29653914263128234	-0.5457617080822448	-0.025442209211533867	-0.04454195843582903	0.44982340017096495	0.2917221738880575	-0.0930102352450807	-0.20712404126563827	-0.412012213167921	-0.10295074976126502	-0.31279628061839054	0.2569520702653182	-0.20619294606902533	-0.5097481107555417	-0.19355882499946217	-0.14459668625770833	0.35094195270700046	0.25432893773098364	0.0016408086677219102	-0.22147975357639357	0.0026876540320275753	-0.10484519323613783	-0.25122695071299483	-0.35855209715866704	0.3953084588525861	-0.11861021866723324	0.22949706461622857	-0.6898547848834027	-0.1902596912510477	0.990193446478133	0.08048252580458563	-0.08721129281685695
-0.04231012087188231	-0.07983070515442611	0.3030163440576366	-0.09745895249278134	0.04311464253624348	-0.11487176270094043	-0.07194412543128892	-0.027856154585012515	-0.025508563588611255	0.6394515561804224	0.24974562451425736	-0.24564013386494646	0.3644961880726008	0.07824923746208004	-0.13304846431700024	0.009046348291405576	-0.1365782106829316	-0.08508576284749594	-0.25969510515533945	-0.582211001763581	-0.05501625589030874	-0.03036288899123244	0.47189843080680854	0.26822095068172147	-0.07762404309274028	-0.2150023078711471	-0.39109754715696005	-0.13119479348310908	-0.3046479519490844	0.23160772179987038	-0.21488943645325448	-0.47962464078923617	-0.19353464392550132	-0.1577177882052549	0.32392348928533854	0.24779105853809003	-0.04747282228874652	-0.2280553424645467	0.07307976928865359	-0.15255152002741168	-0.22636420041612376	-0.41461351450669676	0.3889199516081535	-0.07479361661118863	0.19362813199699924	-0.6534377189781843	-0.18405265877312393	1.0225180558281557	0.04124678388875612	-0.10586571465130483
-0.07062025277113775	-0.0800622137237944	0.26831438106344463	-0.15396616187114978	0.01318189155738407	-0.09890714187548019	-0.011579823900553288	-0.040139701643123686	0.008364801913210401	0.5759195557370742	0.24572024894058858	-0.2728132241247043	0.3541358803167437	0.036826330164361556	-0.1874142216761375	0.041411811262883125	-0.11873726777976383	-0.06203407185647904	-0.2199128317485685	-0.6142033995267636	-0.08018136957394084	-0.013979655326123872	0.4650775574206392	0.2780813091179146	-0.04788725954801515	-0.2161499535365916	-0.3795678798634816	-0.12996587514210584	-0.34300428686234674	0.19750866214971807	-0.21721797322502398	-0.44415237719776635	-0.18526385302107334	-0.1639378653156406	0.32024655960703613	0.24181768110347363	-0.06827858111017897	-0.24295852704879123	0.13203185267175915	-0.19103030753682315	-0.17899652238421687	-0.4085152753735308	0.4399643653230897	-0.03694490939652552	0.1553798715631672	-0.6171601122005042	-0.17534679897238278	1.0628551588279107	0.0010252244800677533	-0.10695679990033122
-0.045383763723241516	-0.05536407793769417	0.22771566710659333	-0.21974645490080524	-0.031586386800979985	-0.10019079810223727	0.03851558568390106	-0.04426765991670599	0.025763945155530744	0.49611306895635743	0.2468218446121365	-0.24783891413453318	0.326086377865601	0.015428655851550968	-0.22709738319347034	0.03475587228823666	-0.10825605181021272	-0.023875644812483426	-0.16143078978097908	-0.6377930039111339	-0.09201614535620632	0.02297817251989026	0.4568438048648115	0.27289964729027283	-0.00940065662607236	-0.20789700327221658	-0.3629049815533773	-0.1505087398423916	-0.3487469009347103	0.18287262245741276	-0.19742106096989448	-0.4258316843151225	-0.17409090143644002	-0.2158646065738541	0.33647318574880203	0.22459318127795574	-0.06244052794975842	-0.23636850350104713	0.21001411436032758	-0.239964900944648	-0.155336906624593	-0.429200172052837	0.4484227935567328	-0.013021200882845353	0.11677877036669984	-0.59544565732966	-0.17251483618798374	1.1050224991941695	-0.04007518839512825	-0.12010821595450512
-0.04544456419854177	-0.04787025920778281	0.21310869764651796	-0.27054126052502153	-0.06852997666201116	-0.09445317909666912	0.0884791367786153	-0.07914810249721806	0.04330213594426448	0.42560934194900657	0.24582490325475806	-0.22068340817294413	0.23316948153009392	0.008620231226190486	-0.2349625824286369	0.06963370122228303	-0.08409401850126469	0.045682556581089176	-0.1362620985168659	-0.6888917971406624	-0.12115699473151734	0.06516813638173927	0.45058432369835755	0.2616813360992497	0.04890816680004702	-0.20710988445233108	-0.32173830654776475	-0.19736220968956492	-0.38801217063232646	0.1757088908855335	-0.19527753122930677	-0.4306892817514874	-0.15188144861309533	-0.23653489683577975	0.3547096025835354	0.2327408766275997	-0.0588467470667267	-0.22581315867464208	0.2880496848534583	-0.30105054112572327	-0.1222227462915502	-0.4296409745289191	0.4667161512999115	0.018211656890334826	0.07394709760986887	-0.5863422732268286	-0.21608103146453836	1.1264226933638952	-0.04820753989855501	-0.11996764005522498
-0.0571039494620179	-0.017767863949660432	0.19550723966133224	-0.31587534445957843	-0.05532271803670082	-0.0739368703341769	0.10571499866208693	-0.12327107617596025	0.06493385737950721	0.3682075787178919	0.22258564968896621	-0.16526210880343153	0.17663346044718817	-0.013209699134008223	-0.29052006719400014	0.08604676245071229	-0.08882496496669867	0.124850163385158	-0.13390892318848713	-0.7412451942040416	-0.14287993533625296	0.049767724311695946	0.4792942192037929	0.2239701453775214	0.07286911311300123	-0.22416365365607346	-0.2929272683264778	-0.2174509366869124	-0.42014265876599055	0.15125352389532232	-0.19901014957628207	-0.49955981147054135	-0.16524365100097874	-0.258680373265347	0.3611062740951625	0.2459658894914965	-0.056797449624984855	-0.20170787860071177	0.31992534313956045	-0.3409775040391227	-0.08027133300753593	-0.4241487680682611	0.4578861370343792	0.03061776931561484	0.05963113743660586	-0.5768326191659758	-0.27001466426387133	1.1171768219872233	-0.03749930951055371	-0.1636932328497143
-0.0754492411094031	0.022575644882878713	0.20618810194404005	-0.3553589052311573	-0.039785157562523064	-0.049610560643331005	0.16685664719561738	-0.15886935271073588	0.08178627440530112	0.3279518466013963	0.22988801347507884	-0.08340601203107004	0.16302825221344736	-0.02457040640423988	-0.31082913881991037	0.10065734579532415	-0.06755737989896371	0.20558312856322541	-0.09085585308739033	-0.7708678431988399	-0.18585810627028104	0.018281990385574532	0.4949913180009363	0.2076123083634251	0.06644221101585449	-0.23040161749304397	-0.2429239406057106	-0.23676552177714152	-0.4660116580572569	0.12278125763128982	-0.20960368697930504	-0.5394001123358131	-0.13323870419899053	-0.2926891252881598	0.35778476875514237	0.25318767402515524	-0.04086193835983952	-0.17461101532640846	0.3468541197614129	-0.3585919323808395	-0.06822337740214865	-0.4023615822703315	0.4569100628813749	0.05445154612250304	0.022921959065503344	-0.57985273146019	-0.2922724576207008	1.092622789755282	-0.06258494494046692	-0.1855419716570308
-0.0730390387385268	0.04339825543215233	0.2211298718572703	-0.4066302006259841	-0.02723474980459209	-0.0019053205247384325	0.19085489232829303	-0.19545325250881218	0.07792097101429292	0.24595618753909668	0.23846203619326595	-0.03897123355758301	0.12350275634647485	-0.013131161177668067	-0.36376522658342314	0.12845401161437436	-0.04120991799507885	0.2782503376760142	-0.06358833389364749	-0.7666803923993656	-0.2005832442806025	-0.005382361158764668	0.5107526079724286	0.20245358132307972	0.044897966337469807	-0.22251674437465888	-0.18738544095248838	-0.2890156293910183	-0.47890626371112865	0.1075248223562659	-0.16556679392395895	-0.5573278406283848	-0.10162842706843608	-0.3149397214411419	0.3213937489630769	0.2627804725539212	-0.04613156035289021	-0.17616634989741062	0.3732561978770851	-0.3608839564606614	-0.0422532782444881	-0.3483335714663339	0.41785366303918864	0.07668944797169518	0.012940089436751859	-0.5739654789187851	-0.3353914347827448	1.053918623344169	-0.08837510304394122	-0.23099605326847375
-0.06062072048336028	0.07811496942366418	0.26987764963896693	-0.48714173483762124	0.017255505982882224	0.026146920853546113	0.18759757557393508	-0.23331421417304488	0.06353136995455637	0.1681212679618645	0.2599192775230392	-0.00040555390051430495	0.06511938914550688	-0.042870506963433835	-0.40569043870954974	0.17021515632033724	-0.013668024084181352	0.34702272718729527	-0.018058917811024915	-0.7750463475783582	-0.2142614888075529	-0.047363978337449486	0.5105674411233473	0.2030450854884791	0.04852273676247974	-0.2011862018707833	-0.12128845453290313	-0.3171874965159117	-0.5243997158335826	0.12579785009011765	-0.17182513522013873	-0.5555106929179454	-0.07620159599360926	-0.3361655769867089	0.2886799350143007	0.28266916481368914	-0.021029286573117485	-0.16723069416602052	0.36432236888596653	-0.3706875191717474	0.006697133514144462	-0.3149351165429765	0.40375982659918597	0.11223724242608601	0.015813652457523947	-0.5682366061132648	-0.35337284632933147	0.9975525672001693	-0.12291214155223291	-0.22061722648932855
-0.06139288651967447	0.11011100906508134	0.31315414336928027	-0.5447867157902606	0.04796945387482377	0.038687320414545236	0.13966289397564954	-0.27324427662752027	0.03009589502429395	0.0908620809767668	0.24964898279601547	0.013542910758937715	-0.005167802949921208	-0.0823416406441539	-0.44344057199542253	0.19450017944699663	0.0067094237278788205	0.3712340650321633	0.0012554723089982455	-0.7545900952186289	-0.21827015066790184	-0.047795040440548345	0.5047279520373106	0.21176883853561304	0.05211815281783731	-0.18106701069223524	-0.06875464834869553	-0.3778049795285122	-0.5536721117659738	0.0958707886094666	-0.14060534369806846	-0.553622578590786	-0.06043812660042543	-0.35118331821069415	0.22860921745228185	0.29435792265647565	-0.014749447531320865	-0.20119244096446026	0.3303857665946897	-0.3758521168745162	0.07172287331741257	-0.26184642808852415	0.3777066294110552	0.12115587913488138	0.007682744803657568	-0.5637010482608187	-0.3711640111447028	0.9611902321323299	-0.14770722566056788	-0.261185268315376
-0.05689114779846664	0.12075651486919521	0.3673616639445031	-0.6001889565841234	0.07392977583636787	0.0712720460961503	0.09701748906150354	-0.28262223651609564	0.007101362034673937	0.0320153611970968	0.22889090859533398	0.01726179664197889	-0.03059673609357317	-0.10418838126204107	-0.461886132821902	0.22107491645162436	0.003171621703514279	0.4293605666676986	0.04643262032361934	-0.7216925302598834	-0.23062658803812983	-0.08218278023630918	0.4633387845965964	0.20472572536690387	0.027811519581446835	-0.16050801451360683	-0.025013728171612265	-0.4188702695387977	-0.5930228169078855	0.0754247550932878	-0.10654955097700616	-0.5527319946583192	-0.06458777161408094	-0.3649080467219317	0.18402452057811342	0.2690006529291251	0.04593426113445804	-0.2044859491279587	0.27486292397321593	-0.37928110076644533	0.12900281857434553	-0.2167308888112049	0.33431664712111736	0.18631458504674853	-0.01167127863536475	-0.5661065244038339	-0.3912080665317454	0.9386339942088968	-0.1777975433233979	-0.28862946859056954
-0.06600120489758536	0.1524962200869064	0.4583941151078661	-0.6043814551122046	0.058794678899428666	0.14671778860577844	0.06754505631571664	-0.2954523324435462	3.2869092778357865e-05	0.007870922036350828	0.2067952214416689	0.040119160218913374	-0.024528938210262117	-0.10930064548136986	-0.4743700319284043	0.22066150409295063	0.009718894526719842	0.44762692820067096	0.09637708846830537	-0.6778803329546379	-0.2110450384994172	-0.0840684374584203	0.4278708041001809	0.21114853254430602	0.007489177518311213	-0.16058587698679655	-0.02739442824315446	-0.4813668989959048	-0.6461980832951799	0.04447198732692252	-0.047187812178887525	-0.580517194813545	-0.04497864785132217	-0.38892216329390217	0.1611089022859707	0.25498032691758876	0.08048427324941294	-0.23018565764261872	0.26026677282794763	-0.37768911563675384	0.1677115102116343	-0.16581260084104102	0.2807061692904527	0.2228897878834461	-0.03938462592560609	-0.5567759606448295	-0.45229708537626667	0.9020332127235904	-0.17979077681443606	-0.2957490972125628
-0.07833940958529707	0.1802177261820172	0.5456873027007931	-0.6047207130674774	0.07085577072942065	0.20308553184316117	0.02550032863100357	-0.32749183869845977	-0.03042582354803487	0.002398416642429227	0.17397900798022842	0.09327763284691878	-0.03188271466955665	-0.14648915156659142	-0.4570360442536711	0.2172650262719047	-0.008958966239787829	0.43787765069334794	0.17257495023404607	-0.6544764983493564	-0.19301577929811675	-0.062127376410691534	0.3740781567181036	0.20241677898997512	0.007642723451879281	-0.1456509108413793	-0.02697496702376802	-0.5368330169252449	-0.6683430733854295	0.040999285223656395	-0.019692519572957406	-0.6339493661241666	-0.016706222537162387	-0.4443553388297364	0.10724913528181364	0.22112301466191533	0.11533469976370274	-0.23443065045086708	0.23955545658119703	-0.4103917972811833	0.18941565861799026	-0.12529883570555728	0.2059069466341104	0.2615435066094768	-0.05419468496429199	-0.535025914609652	-0.5154949519508287	0.839041221411471	-0.1789587201094566	-0.309364954410896
-0.10807620675498208	0.21100417841448751	0.6607697597079307	-0.5995993726099641	0.08408865792903646	0.2678056608522647	-0.0007843221108742811	-0.36092670049279735	-0.06489651110133457	-0.004962465311909113	0.12949438356340182	0.1069150238417836	-0.06842994911511577	-0.18339847764871695	-0.41976078711697973	0.225715174883195	-0.012696770174058358	0.44169063550028786	0.2206500573759163	-0.6294033670322581	-0.2017856444882939	-0.04425266786886109	0.32682486738930844	0.19500830932595606	-0.005903275278335981	-0.1373488836242057	-0.01841914130223493	-0.558026109729035	-0.7114713773808948	0.037158020587799934	0.015735456959314324	-0.6502070108235813	0.01302958955652653	-0.4528424718686911	0.029368675789991895	0.2310121899400701	0.15013329006791118	-0.24065078584657523	0.21408637650917814	-0.41689612469885573	0.2179754591889354	-0.05523178261169652	0.14264562886456164	0.2874644577429767	-0.04410078868880883	-0.46639730082884334	-0.5496785184500359	0.7805985497939376	-0.17765869578919244	-0.32470016299272997
-0.12569332329818192	0.24034564628181815	0.6997526975647744	-0.6062409388134193	0.08434874049791194	0.3050211507670512	0.003194610831474953	-0.3858325695628542	-0.1013098603174851	-0.021689497442546852	0.12599773030611186	0.13076998180374733	-0.07927836333234385	-0.22598464396804907	-0.4104639018269567	0.25169341691316505	-0.017101962455761385	0.429467353105473	0.2794128668473546	-0.6098512293480967	-0.1924373894918441	-0.05754087563372027	0.3059187445716671	0.2064522348199223	-0.013191810193696274	-0.12590357195903598	-0.028553949082431106	-0.5993238978038342	-0.7508626489927606	0.041954737654185205	0.059125695344542414	-0.6596971725153755	0.035423423068823304	-0.46007396098627173	-0.041969435159554994	0.21384099528530562	0.20019875165104253	-0.2934551764094846	0.20551794147459415	-0.42006561139375415	0.20530904924479715	-0.03215953593676746	0.032418562176674874	0.3291947870210334	-0.026477383792401315	-0.4262909936135345	-0.5650492203049391	0.7416014065996165	-0.18932497416321106	-0.3384268588808802
-0.12469726845282045	0.23043803665423054	0.7341160130198592	-0.59961114012718	0.04862440632929181	0.3348219043321349	0.02579082936621254	-0.3930326230279534	-0.144857222261799	-0.057430357730343454	0.11171677701834933	0.1206370176007946	-0.09671606440639906	-0.26067917806046215	-0.34038263855714657	0.2810374261318221	0.008788413538145473	0.4155560425841574	0.3772742910152699	-0.5957811420570643	-0.19330219729546225	-0.04844690213201228	0.26314548298965107	0.24537043539403885	-0.031101739062611333	-0.11221865242865248	-0.021297996405433596	-0.5978209638867967	-0.7775867330398883	0.06491369752893665	0.07608834627871627	-0.6158016336807296	0.08372123206178336	-0.4562577644998738	-0.11145116506641842	0.17383812989348285	0.2431549477072473	-0.31101493980274497	0.2265692188051979	-0.4147392805542315	0.185516794014037	-0.01285917776641878	-0.024190214327995604	0.3734565398679173	-0.020897679642904156	-0.3994723044219618	-0.5617050479965823	0.7185315917770229	-0.22587581616760827	-0.3245266058247728
-0.13539850975553433	0.20538755320053842	0.7750536864417056	-0.5824055841661752	0.02699816104470365	0.35775624930209093	0.027088296302364857	-0.41664887392016625	-0.15809622307490429	-0.03701986629324829	0.0775111685213935	0.0967600123962539	-0.10364513110306392	-0.2889339240466072	-0.3041761048135173	0.30332153344250046	0.05526911491345362	0.39719174310362304	0.4455604090467493	-0.5798733548550397	-0.18421378134092523	0.01851811662649446	0.2261856188013016	0.3011526384042213	-0.02683819143700168	-0.06362303128248362	-0.0322730886588855	-0.5856921019443264	-0.7834467440177237	0.10473304223403293	0.1378412574579065	-0.5841387967078954	0.10905306606033498	-0.45911412507451904	-0.17159996827851454	0.20209040344444543	0.310536483763389	-0.32479101805053984	0.24788177818495433	-0.40365452586803696	0.18462260980894935	0.017172881661807825	-0.06279154757102721	0.4075742193442772	0.021343092318467954	-0.3643883724796799	-0.5515751269869295	0.7269322424847102	-0.2307215951113788	-0.30501742845504964
-0.11939153285822943	0.20200854505047028	0.8335413500772129	-0.5513324647974036	0.016786597993741346	0.39099496539842504	0.06842961560225981	-0.4398964601722266	-0.13497902248543775	-0.006356384656129499	0.02643277723731201	0.10880441457674861	-0.052540089869073214	-0.32695121367248164	-0.19777944824019827	0.33739143650988135	0.1003780864513153	0.39800014336775963	0.5424559905380103	-0.5724030941916567	-0.1557302652365292	0.09112382248299494	0.2274570978316622	0.33646261023268753	-0.01663401856633103	-0.05272181314209042	-0.014167927495401356	-0.5451045826819984	-0.7728140263855041	0.1307545297806188	0.19954835184881067	-0.5058318331625937	0.13896073650110335	-0.4666669666956592	-0.12663823715583072	0.25969341020008463	0.42365092849735875	-0.286761764612414	0.31891309795597816	-0.3724447376329442	0.2312715962832265	0.0346095846806796	-0.0627611381355688	0.4759308856811459	0.06405982528128303	-0.2812399250269327	-0.5090229720598797	0.7271240902259987	-0.2141190297712925	-0.24147301283884634
-0.09089399243510696	0.21171455677656673	0.8686912386466188	-0.4543600162501355	0.015888648686601614	0.4431449932263888	0.16455919328717758	-0.403930793510139	-0.11270848313408051	0.08509548055269982	0.029435211397425953	0.1578434656826962	0.021591408265561395	-0.3156819412315312	-0.07596753048650216	0.41816158079120835	0.16060145125017777	0.4581863646782594	0.6811461459818359	-0.4937135418173698	-0.09639413568681679	0.2149219847456172	0.24432299222467577	0.37821245698724165	0.002948211602449996	-0.016612501332954555	0.04800014333688707	-0.42397385754726136	-0.7095168111013146	0.1958733685666988	0.3408121233917087	-0.3897919424243252	0.19013393427095499	-0.45244824902806224	-0.047488095327979464	0.33528131504203806	0.5715708553952861	-0.20097213197244165	0.4583998761071939	-0.26613746235698454	0.29614241798086977	0.09226660513789597	-0.04722530588512551	0.5558690598702489	0.1183843867137365	-0.19748932070497313	-0.4480229713116256	0.7570781158580844	-0.154767365649852	-0.14385505380802183
-0.012186704209257382	0.23672166976183698	0.9009979227466103	-0.36858621145944837	0.052653692813306896	0.501278745294619	0.3247827104880149	-0.32007743105526276	-0.0695931877803239	0.21687656047652548	0.12467112785909809	0.2554575999957599	0.11149153600078054	-0.24977356932925612	0.10576550493446582	0.5606618678806042	0.28239531817582664	0.5502226110912025	0.8722318655679786	-0.39171924959531645	-0.027523301751801087	0.3185119556149672	0.27424090503128634	0.451381895604146	0.04258940159396008	0.047003970626029803	0.12861655808092465	-0.29850186978866916	-0.6063149125029539	0.302133621529619	0.4841590103101849	-0.24111236063455993	0.2532032445505357	-0.3821588418560091	0.08503823480352332	0.448691424045467	0.7470882627309964	-0.08538693811534905	0.6505295685826543	-0.09520810702917486	0.40844364902338315	0.2069252706636271	0.003477273351059562	0.6732341771900533	0.22806142791364503	-0.10464299065166846	-0.3203495166011788	0.7762970953981734	-0.08441542849346559	-0.01949004282712512
0.10550763702844176	0.2796090808973174	0.9359195855412731	-0.21990825037280626	0.12852955498081226	0.5852398057393239	0.5245050563771333	-0.19214886555107275	-0.036041233230029106	0.38948987341098185	0.24414002330407797	0.35886106975808413	0.22407841899007788	-0.16245800991367798	0.320418094316147	0.8287538765896432	0.4347624384322549	0.6759276155742182	1.078641246112173	-0.25536117943570397	0.07042808303276929	0.43449113028526903	0.3127779418844802	0.5988669254989333	0.098222506666744	0.11926128953400857	0.21407482380479817	-0.13358811833952272	-0.4475462311848399	0.43400042926004023	0.6390566401324815	-0.12470342821128193	0.3447242914437947	-0.31907297242314586	0.221748464488233	0.598627408762822	0.8980435531578962	0.05333353270555563	0.8615065231364077	0.06987556097593797	0.5002709962438778	0.3199757710583889	0.07275339771140844	0.7515573810860324	0.3460293499100143	0.008934421179501096	-0.1734487810082443	0.8360965816614604	-0.00750916777240348	0.11285027146115105
0.2282144409798715	0.3155389715779216	0.9763124284120233	-0.06712984061314806	0.24195702120458007	0.6468401550904052	0.7281620389972033	-0.03964349131056495	0.01660355103761784	0.5835969836035932	0.34994319110923044	0.4993498986577947	0.33979495760451806	-0.04425054804127525	0.5489776989074502	1.152666593734053	0.5874952274166656	0.8074254133293991	1.2872313630703405	-0.11855094668630836	0.1693962120378317	0.5559740100963582	0.401869680763261	0.7909261411988066	0.2148202937508213	0.209994193595559	0.3224981713294562	0.06148926133219581	-0.29721187829563983	0.5921616477945022	0.7647918204149754	0.026232851248672574	0.41306233820384514	-0.24947752639083828	0.3313907281773589	0.7483824224254698	1.0898504895116947	0.2585565612620185	1.0156188317858175	0.24694739600202556	0.6117725165493628	0.45059454184521075	0.16922819811032602	0.8380788239990213	0.4815893184310898	0.1149366882511754	-0.013644796077927901	0.9198026759961649	0.09833538747768397	0.2588302327153313
0.36368362234669627	0.36325187076200327	1.0294801960271383	0.09829100698759806	0.39762118470890295	0.7288004529508252	0.9655279234181824	0.12325907545746377	0.1013810584852292	0.7691946003507425	0.5245501931087976	0.6314566195398896	0.4564226282801844	0.12207749264165249	0.745792689921158	1.41076347278853	0.733485162311038	0.9610813694429006	1.4631096332096765	0.05748439072681757	0.2634599326814023	0.68175410011745	0.534005299768432	0.9804423476832083	0.3032469815606893	0.2778629003782771	0.4207626484647314	0.2649838310291526	-0.14547773018921378	0.7379095932246145	0.9168253790059632	0.1977316888056866	0.5109582934420153	-0.1397130890471745	0.46796439427599185	0.9437533359602641	1.266778666428599	0.42791661791857427	1.206300855079806	0.47421685160725424	0.7419991233782314	0.5562302805896657	0.2977482113649415	0.9046869769478076	0.6008556588035756	0.24664706404958853	0.1562763959564891	1.0149507282551078	0.1903897599055232	0.4132523173978072
0.5131344094836157	0.4138783681039865	1.0718397316219326	0.2677102413517546	0.551333305136975	0.8236766027486746	1.2065297026792965	0.31711436666091525	0.19476640985322508	0.9708914367364869	0.7270055990940546	0.8235652751645611	0.5811414981158721	0.28944982328775903	0.9191028238948155	1.6864415982792305	0.8605062894545137	1.1158118950012592	1.641677149804502	0.22675381385710844	0.373627838454395	0.7961584612377643	0.6768607943897165	1.1922940181366632	0.44340688728477373	0.3615089036981967	0.5312484594282201	0.49761219665638273	0.026895531471307143	0.883981495393417	1.072863672868787	0.3720195373168999	0.6042394202562062	-0.06581445357394491	0.6610962354668598	1.1239541309503736	1.466776902070947	0.6070513448952866	1.4247454898928589	0.7304534361833747	0.8948612697402666	0.6576704738156223	0.450343193166845	1.0076490070092323	0.7386210297935971	0.3266562787891538	0.2893741476574821	1.1271856227536696	0.2968572006215605	0.5730746793187752
0.6586342386755776	0.47646075760977646	1.1332355842868613	0.4226778511379082	0.7143006631118409	0.929673704853055	1.4250171598895345	0.5681230620074105	0.27104891301235806	1.20810303310695	0.9264712711562819	1.1119322612269409	0.7369903123856166	0.48101270932314766	1.1154227741670197	1.9160744458499415	0.9867320012768983	1.263613558087645	1.8211159140143658	0.3731571348474818	0.4778987070886975	0.9269431822758335	0.7980653465707211	1.3850043151121927	0.5744916044299242	0.45821046181823516	0.6554023971999903	0.7334201649351278	0.21033139241685844	1.0240709575445779	1.2311658380363686	0.5664747512838035	0.6889663194347556	0.0022338242086279714	0.8522693764873563	1.3118788451826378	1.6382346623664765	0.8052831265117716	1.635985856342246	0.9802864748113673	1.0794524491128255	0.8227988160110836	0.5887688582804099	1.097991980645652	0.8545842883468276	0.46967127058489205	0.4430641503304741	1.253701524309181	0.4376188252235612	0.742419436386352
0.8255354775234028	0.5362459014557064	1.1974554059914433	0.5531055542906346	0.880240935706117	1.0656613350983304	1.6621285986310936	0.8713315549236353	0.3866130760309357	1.518126610088592	1.1514050066313875	1.4067846831865325	0.876650713468264	0.7614548330528306	1.2618063930138237	2.1592624940724785	1.1001279167621951	1.4170012565568988	1.9750935182442177	0.5310183990056919	0.6130338918427235	1.046902018073522	0.918635057015208	1.5546889923658644	0.7342888307755677	0.5814090914586458	0.7509773102442966	0.9216171284641896	0.3899146680037907	1.1737522542022674	1.3934197301916167	0.7120800678948255	0.7708336338954667	0.07611138034062714	1.0806667961069754	1.5063003936263155	1.8412966536437736	0.9890771210270133	1.8265536196367975	1.2247937860816909	1.2831099611704542	0.9644179568820265	0.7333339164491498	1.2028240546349083	0.9647806923524909	0.5998381671895425	0.5693173320569289	1.3416129013037061	0.606519959632805	0.8992194164728016
0.9832261596629369	0.5932514469358241	1.2065709201927084	0.6571289468821538	1.0180657130810675	1.1821842048884115	1.8830487419625892	1.1806921685250136	0.46885059976421833	1.7957591235057122	1.3836825315586312	1.6708236243196855	1.0072746188848019	1.076262312516968	1.4029035907532088	2.390868499772231	1.1630705349962107	1.5384520058732796	2.090562618376821	0.6478461712710357	0.707061389733749	1.1301918376342726	1.0290348991076361	1.695163711171449	0.8487310622011763	0.6880382706353704	0.8594171837873393	1.085822437871371	0.5180687564131867	1.2824796063936084	1.4997008179876392	0.8304917637991152	0.8642408520562173	0.11729169292345498	1.2526519869258705	1.660637519766918	2.0139762640966627	1.1663046686051763	2.0299035313004565	1.4439886544862834	1.465583335846754	1.1070627698558524	0.8350275739407461	1.3099189264079596	1.0590965397693253	0.7405150898729985	0.6996706704839651	1.4207111797333032	0.7640340020618084	1.0558945543471598
1.1301587341728585	0.6245613358561422	1.2027425497935913	0.7403354121652403	1.1607993116419313	1.28682032413429	2.083609548174064	1.4934241046103454	0.5297756290209094	2.0858491050778674	1.6211099208623172	1.88172355443258	1.106727714860523	1.3723179765553337	1.5406966183947242	2.5790142359718713	1.214827896202715	1.649251975912494	2.209219990866142	0.7569959154260156	0.7885528915590643	1.2268862517277186	1.096938388224175	1.8712180722347376	0.9582640614099779	0.819271302375256	0.9202298895662164	1.239670495038442	0.6422500351984647	1.4131685298817696	1.5895634307032738	0.8910416041225394	0.9477516591169772	0.16609757897312585	1.3533424316023037	1.7585720715972457	2.142711904167375	1.3008243287050656	2.1732054282815807	1.6698011842006466	1.6232612538164524	1.2189832032198584	0.9467994892910878	1.3868414650811753	1.1545366120798184	0.8524904896357525	0.8149733809257299	1.5213420124021968	0.8989979193105284	1.2035000055382445
1.2443330855405228	0.6514770485586456	1.1852076359978527	0.800083274677703	1.3097777394751762	1.3779618365974178	2.2399003859184066	1.744652913044808	0.5831596948769485	2.329009224810431	1.8244886831403022	2.0392729220349417	1.1651554056168065	1.6279674890300058	1.6544333529311104	2.7541628782038954	1.2556992736258659	1.7237240022306661	2.2450386326546337	0.8235855979502119	0.8154607516473178	1.2741354478062707	1.1486930836541436	2.027071152626701	1.045539490248413	0.9303956331352541	0.9324005756881958	1.3049093241949237	0.7302492189312938	1.5184371766994542	1.6123287256775758	0.8948814913853262	1.024844286664583	0.20103890321057252	1.410207274104364	1.8171458188174738	2.2021197352077415	1.4320026658315594	2.264545147459233	1.8244871374705685	1.747973484788363	1.3166743685574527	1.0438317862168256	1.4563787138041777	1.2438961552318955	0.9449953732982896	0.9195055555771484	1.6034394609475442	0.9947091243892388	1.2914438555865448
1.313638474385812	0.6658278878993661	1.1987925282981418	0.8465369591754092	1.4108208616104465	1.4448561156658495	2.346484796623028	1.9734068676419725	0.6261479546451081	2.5397476037771574	1.9624590986441315	2.174220274836393	1.192802922473047	1.82249649368493	1.6950693922586155	2.871276693525309	1.255505623707948	1.7688030807873947	2.2083921609063393	0.8387987219556419	0.8441804237542339	1.2973572422580952	1.2166369728104818	2.1662042930488505	1.0914808470905204	1.0230742496177592	0.9453889365110248	1.3872817916249214	0.7722524794933807	1.6059575920815257	1.6476194084340114	0.8967396861665058	1.084053831190713	0.19106656964544463	1.392203802436174	1.8415631584689316	2.246341323837775	1.5758570218128092	2.318296208378901	1.9149812932502297	1.8409575686288384	1.344354726970792	1.1172949203683697	1.52292103585097	1.3091038440745757	1.0281389046702536	0.9964807291437842	1.670064661809802	1.108065331239842	1.4026970280356805
1.3660745925340958	0.6625535670868676	1.2136500782216026	0.8712376997212246	1.5006356307393545	1.494172113905418	2.4126350074777756	2.1460297190066924	0.6687878675496081	2.6748957672192746	2.0773559087388156	2.3097872883986588	1.201127919515428	1.9922211253096886	1.7049374396261565	2.8863898681802507	1.2274783260200863	1.7528737099425473	2.186384028601985	0.8108391071786919	0.848610381893226	1.3051489292505527	1.2981064586247348	2.207037708372395	1.1195142701089162	1.1132435709415462	0.9137806562927162	1.4310408016557437	0.7938455811992163	1.660946259983287	1.635439682221327	0.9290706202352119	1.1385987774609945	0.20398351621519764	1.406352632256921	1.8710955556955349	2.2873019436154136	1.654659052264351	2.3547735879142846	1.974382615578018	1.9263319510979702	1.3730815810186192	1.160780119376248	1.5859540129324796	1.3684170679756293	1.0851950642884245	1.0424817151739623	1.6875604817924779	1.1905307386804147	1.4777499599847033
1.3950453037149968	0.6564161971451797	1.2088422605340639	0.8909255094918912	1.553297937126644	1.5365127122598603	2.4748444007348644	2.313147146942353	0.6837409387712508	2.813780622320759	2.2232730751652765	2.3722278928644287	1.2198340357536714	2.1476635782242655	1.6930504124523824	2.838087949370986	1.1861518442509453	1.7247328180501231	2.117912230810887	0.7852543774677007	0.8370060892916495	1.3150006141379296	1.3268802647486861	2.24496800631788	1.1116660343301117	1.1922768314679235	0.8977613147353649	1.4644694180827544	0.8022709604190009	1.697872971914545	1.6334399707992115	0.9539248507393561	1.1845870779882381	0.2089801892394259	1.4308402506963736	1.8949432229871515	2.290954629282629	1.7080010737526343	2.401416599417181	2.0361471728443483	2.0042106891284193	1.4196861159770198	1.1678476551582464	1.6405106477043545	1.4103354849652898	1.1436428529281788	1.1022848132854157	1.6979584310780762	1.2461329537031682	1.5444570089287837
1.419497108981664	0.6410528816968218	1.222841494388956	0.8796298961467863	1.5787428399827155	1.5736265082654595	2.500648489090307	2.5039780663795357	0.6654652863881878	2.9489024439799927	2.2737905847343542	2.4462216288931264	1.1956094594400897	2.316790986256728	1.6738673316617292	2.864848721937017	1.1712350494434225	1.706448429779328	2.0555860327585713	0.7567527148934072	0.8116450014322997	1.28206938529275	1.3221001544840614	2.248829765802918	1.1093454340229925	1.2779178129191064	0.8922505232201422	1.462399227212159	0.791614136469334	1.7416683065331735	1.6255190020516472	0.958074755425382	1.2081142266204967	0.2200341881395321	1.450364010618056	1.9133324407936292	2.2962554708112966	1.792783046864279	2.4284487362358926	2.0893024579877886	2.0669730078602337	1.466118630456949	1.169797218926568	1.7285968576844024	1.455120238916156	1.2068100791193916	1.166305295495998	1.7326233845795798	1.346221970110364	1.6072003581897054
1.4630588612850817	0.6497897877837026	1.253101944663455	0.8781998844167124	1.6132061533748714	1.5887918311811073	2.5377512017853436	2.668538915965561	0.636947799414975	3.113392609617936	2.2882999242598094	2.466673405994041	1.1988762540340465	2.4757046763056394	1.6816811111864745	2.901859168052736	1.14407337375567	1.641366410282052	1.9967257337151665	0.7156897524406858	0.7801369192099561	1.2674036946295444	1.3196621243044873	2.237167639809345	1.0710083733416302	1.3172631834927793	0.8601564507031612	1.4274652496905138	0.7579258344251054	1.7847246462532447	1.596179148747681	0.9523894051031085	1.2255784891229193	0.2414516393285399	1.4621965756514999	1.930781355388019	2.256722703002265	1.8558601035032563	2.4025353952450077	2.1170131377395682	2.1258407806486526	1.4984652706915504	1.1537437155254702	1.79663432225106	1.4769579362877914	1.2879058737653029	1.2648603777327783	1.7629972940278704	1.4576993898356227	1.6690888978476983
1.5100526215942758	0.6601687895370323	1.2707491517788854	0.9039953235972737	1.6775557066295548	1.621491778664981	2.571337516396573	2.7789806460524593	0.6304482366171746	3.2569619117754285	2.304364906559437	2.3971980915961537	1.2177551172540584	2.608875429612137	1.6714909344565902	2.930464350327535	1.1190577271449804	1.6090128126552916	1.9246529187086545	0.7065841914613185	0.739578186951839	1.2639599873836773	1.3340131162199746	2.2977667348557205	1.0310698354651247	1.3637704623239224	0.8135992972282583	1.4374288137244597	0.7078498463422621	1.830874587465713	1.567941977946712	0.9404833355613468	1.2670608192394974	0.2790243473020845	1.4889880314538393	1.9402947292123625	2.2422362494280317	1.9102841831611805	2.402417000837696	2.1551024984088762	2.202011986735764	1.5039410673039328	1.1829489913799374	1.8762749853942702	1.5219721971619824	1.3581951144238602	1.3213028532988949	1.8025863395557793	1.5271123062606795	1.740018630535534
1.5573124733953727	0.6779276503756617	1.329512869825301	0.902336509990388	1.7272253074428314	1.6332136766824565	2.618468685323006	2.864729869959632	0.5948080208789885	3.319684440755316	2.3259264206511934	2.3095099022867034	1.2560656099762753	2.6588564877462955	1.678733047789009	2.943749061178971	1.1096422423826067	1.5817028544492822	1.860095361103923	0.6956838207607488	0.7002671978059789	1.2777386480302844	1.3418944906508836	2.3513452781636817	0.9808472929841316	1.4145877593717828	0.7777360212873704	1.4130563098884388	0.6771441632691935	1.8753933206270486	1.539171105357735	0.9397257981205778	1.3044407437976224	0.3104542467971201	1.506856596525875	1.948440825406884	2.2084637804642986	1.9440632112269551	2.3922263118527627	2.1947168577221317	2.2561048712364595	1.529754324497657	1.1961923974421818	1.9505692866731628	1.5653971794007944	1.4688863456488073	1.3751330104750745	1.8533184174575463	1.594197469487288	1.8124411711384152
1.621825354187577	0.7082543756428619	1.386984694818783	0.9379916334960632	1.8198275162496962	1.6548804964779726	2.684496308988073	2.9373893749533315	0.5685040106852013	3.361913062652311	2.340050392467701	2.2424706323505927	1.2821719374474634	2.6406397898482394	1.6945052877884095	2.9677269779820445	1.1071097289281404	1.571136877783276	1.82475646900944	0.711206396169862	0.7157512641690992	1.328410477207441	1.3376485586902764	2.400763131035711	0.9833977769090134	1.4521302456139578	0.7552497400082495	1.4102079786549993	0.7016631523526035	1.9103771627335544	1.5473752102577223	0.9694588243777058	1.330005704939402	0.3945500255292704	1.5351862982099862	1.9404663718621886	2.1527274846220865	1.9623062151742214	2.383375546874394	2.225388822929331	2.287713037118829	1.5460600551148338	1.2265366320633788	2.0196033641493307	1.6115412505945599	1.5414615638713522	1.4409863708249604	1.9053175827668938	1.647250855182131	1.8791206455791751
1.6493894284899113	0.7450089034368357	1.428151633768333	0.9462605530483422	1.9012048841140856	1.6643867219125614	2.7255434447863474	2.991904065474799	0.5495713404453935	3.3809499398694927	2.335930173921816	2.2084536837103896	1.2842969899773744	2.6300147340479287	1.649720232356226	2.9751323745040574	1.0947802120465522	1.5230668226724169	1.7801988693801494	0.7428893004285613	0.7111843371354484	1.3701411204505438	1.3369830802569103	2.4170916328567538	0.9819658785561642	1.4776787304207994	0.7465649541378669	1.4115037082530029	0.6935566809045675	1.936454312950018	1.5788723383387622	0.9968523967736372	1.3436996198454427	0.48687648949247986	1.5901583196993274	1.9354311654328307	2.1053085443065758	2.0022186503893247	2.3629897839264795	2.2150469544048694	2.305922835460079	1.5915979499353459	1.2564820255279947	2.072416261062963	1.6393674880229276	1.5859142789493903	1.4743336477529911	1.9388879631087974	1.7088883611166943	1.9482958829086896
1.6829655968498858	0.7611214811155135	1.4683261285174605	0.9471057392915654	1.9699834346913003	1.7065937483258555	2.74620865754751	3.061749729341805	0.526315092309513	3.405609141370742	2.3096712073325807	2.187898877482177	1.2971380093520009	2.605210144808661	1.6230626413066431	2.924111383552888	1.0970632810588783	1.4919254682046794	1.736799012305117	0.7224187811603022	0.7439805898546628	1.4071521126226068	1.3334817434742767	2.4113632697040135	0.9834027645220221	1.464403980961306	0.740216511416054	1.3996850779312315	0.6813448027935795	1.931672997690347	1.613107825663402	1.0307735228818729	1.3444267836018884	0.5454955873017087	1.6583445596521251	1.9377430106884017	2.075499778270546	1.99240789342019	2.3530108267387506	2.250444786007299	2.319534921331331	1.6308938779860753	1.2588944565001245	2.1024538974426514	1.642142022214804	1.6296938691202496	1.496810275965808	1.97452554004288	1.8005117919383697	2.0167152544413067
1.7522209147155163	0.7639384678161723	1.5266136397081467	0.9346207506730335	2.0522103423335856	1.7502299518346978	2.756174274967389	3.082486053256337	0.5050215257711764	3.4438217389523826	2.3018728257032675	2.1742742660617553	1.3235542829224431	2.6064387530313864	1.5875190185355967	2.8761254299034666	1.06558719507222	1.4722043269455733	1.7269892088058558	0.7406478643727487	0.7412212579098801	1.4473572749786325	1.325387146611092	2.417959367867293	0.9945845394680676	1.4483867028438568	0.7033766567513859	1.3871527935229726	0.7035931144535134	1.9341054023225914	1.598519644281153	1.034079951005699	1.340664122132587	0.6037760975954857	1.721231469669182	1.9527254950320347	2.0775832404871144	1.978936747356268	2.3357452888851293	2.2908985885788566	2.290377318477889	1.6791558076202708	1.2749279884736464	2.103586188956949	1.6468485047850039	1.647120114961632	1.4758660625733098	2.0171479610977765	1.8795998616719256	2.0448077258827952
1.7902212117782266	0.772484842948676	1.5632628520460288	0.8980553507350424	2.0917291293090683	1.770653656407959	2.766275356382587	3.0841924843371955	0.47388652333655124	3.477697271739784	2.2945170446109637	2.1617775263858374	1.3422613013907445	2.5684621647689836	1.527631691683909	2.844621045816198	1.0384254678818299	1.4329323091644819	1.681117008795524	0.7693236295419883	0.7524625295843507	1.488825449296737	1.2837116999994644	2.4586271726918696	1.0235784407261215	1.4216115915101293	0.6996619347067693	1.376462289798852	0.6881948814956752	1.9233415389624249	1.6190455074375119	1.001960363517107	1.3394301964727513	0.6542480825505305	1.7515055730814617	1.948480271233241	2.0872047479356373	1.97993755042129	2.3149410737462914	2.3210213852993165	2.2778188750476773	1.704066523158859	1.3336351746215693	2.122005898490486	1.6481628295815487	1.6661743398622306	1.4546213858618267	2.027290113394991	1.9702190648462068	2.0936832626797512
1.8341978379131056	0.7810048966934483	1.59354513713269	0.8435018825552006	2.164831315292225	1.7905972701384336	2.737719237126047	3.076379720625082	0.45056657540846556	3.480323218220922	2.2484249953374342	2.152172041594708	1.3340612331370594	2.5068485164186938	1.4773593465661221	2.8070395000564257	1.0391092010205392	1.4320591115714025	1.6421787499723794	0.7847113350389624	0.7517036409016342	1.5270458101469384	1.2501173835710888	2.430110271513863	1.0716903160657232	1.4231432077039698	0.6612139713300461	1.3650060115430123	0.7131835565439294	1.917256150026222	1.6294513293992103	0.9551808350844293	1.3234619651997055	0.6792973504602927	1.7810324430801383	1.9225350454724812	2.0999859080077594	1.9396528212775521	2.2899849108208707	2.3502926691244026	2.270875797690528	1.7050895923202922	1.41383455381533	2.1181212058060366	1.6568377368140677	1.6936249786330926	1.4448207809527402	2.020742007930701	2.065889129914782	2.1341956148226218
1.8817402330994217	0.787902894919249	1.6037648689775899	0.7930633964055198	2.2111435728715128	1.798629083251398	2.7421684310103207	3.0675383778465264	0.4166007542082434	3.4620672651087903	2.23084906637698	2.1161970442035076	1.3460456752946333	2.427760848436087	1.468310485761659	2.757092790648724	1.0205574787976393	1.4236525512340517	1.6119589533933492	0.7759875230617241	0.7696007868264032	1.5749463889590625	1.2076053194686114	2.4477611505010684	1.1194906923019663	1.4047341359782537	0.6082889434413836	1.3742927123929864	0.7352584895698555	1.88394414971986	1.6554895321457654	0.9455531071397362	1.2725831029165457	0.7017998098793534	1.7903702717034249	1.8920871319381891	2.0586347495109854	1.904503823727698	2.2688267653109686	2.357328060573208	2.2806952137135768	1.7125238194457943	1.4539260198832085	2.09847101629421	1.653883232836773	1.673380810076356	1.4165481686125498	1.9930980868836397	2.108352819875825	2.1782580490988463
1.902791503547526	0.7646910202199583	1.604769790213534	0.7415055562464362	2.2312577322720903	1.8153930019866706	2.697131030680736	3.027999213200643	0.3868172793648047	3.4089583893068736	2.2292917883791503	2.109994492607256	1.3288015326423517	2.332346150107842	1.4288468662432314	2.669733916430489	1.0275111074326448	1.4241941557784095	1.563182758893765	0.7879976182188541	0.7814198532559058	1.5690274273256235	1.1630042366414948	2.4364343524324594	1.168363858754435	1.437772457466016	0.5709274295700097	1.3701135532960353	0.7703932321253221	1.8545899273661093	1.6707493644459188	0.9136773321215758	1.2549964237271958	0.7263705662369528	1.7618732209413104	1.8508427891195214	2.0674763576169193	1.8873789044546367	2.2763802032123897	2.3666289229002784	2.2716382073811814	1.7205720012395234	1.5051022156503968	2.0732843363468847	1.641118557677523	1.651676313420431	1.3691662967588472	1.9333506523331052	2.1339048801706433	2.2188542061047496
1.9180381168537228	0.7334026669805116	1.6363018583582452	0.6946139922948319	2.232020419659286	1.8070744146102817	2.6569487011491546	2.9977531353289946	0.374433311762499	3.325015359066241	2.219187741390782	2.081955214679684	1.287420630735466	2.238847604947024	1.402766486648864	2.601581707924967	1.0199943789997516	1.3821655310187124	1.5267980247834085	0.7821608685874641	0.8030208480263147	1.5281129283310544	1.1214196901194167	2.379838551177101	1.22744304168071	1.4476304694716697	0.5524724071491829	1.3499071081852538	0.7988237877560894	1.8355416753609937	1.6753973036297674	0.8788115122636759	1.2189624306998836	0.7304999967674417	1.7224336848988853	1.8003531441802287	2.0740177339004897	1.8763099263244283	2.25147979215073	2.3522986428056374	2.238943178591948	1.7526724937499967	1.5096739103803911	2.03977127465311	1.6195380898476728	1.6304010284328476	1.346653862036514	1.867345114717904	2.1674386166817676	2.221318069077898
1.913152619838413	0.7282460678385115	1.620119663163607	0.6533537159147605	2.2505123852269864	1.8188884900695719	2.6111108785810693	2.9482227340973717	0.3628432255704756	3.256185377967527	2.2006066949546548	2.0783967471291747	1.2343998784044872	2.1501429561026812	1.3804720092629377	2.5470514366377417	1.0144384504072748	1.34145406723055	1.5026162383776376	0.7918596193107238	0.8242749279232079	1.4717367106562236	1.0821155013993615	2.337632142145196	1.244579119720363	1.415854133511497	0.5452572564851588	1.3609600278483995	0.8090485665078819	1.8080870091686154	1.7212215327945384	0.841121159948053	1.180059875731025	0.7138977471557343	1.6968490700897807	1.759349314292	2.0765376805678577	1.8833714820855012	2.2615213918820105	2.336448191921878	2.1831189541474085	1.7776703512414946	1.520768625793488	1.995736872731485	1.5936837940832773	1.5502014731296412	1.3454992318383396	1.8205768986749042	2.1741644940887053	2.2221290838814367
1.8928846025721189	0.7303218681891773	1.637075954437045	0.6105154955566758	2.232543432416404	1.8322516586482531	2.529264871797235	2.905861231572524	0.35037626623889695	3.1671419200161943	2.2009119367043164	2.053458744999729	1.1575316217754943	2.0937453523407314	1.341986876586931	2.4991416689801333	1.017219292413397	1.2974948228176753	1.4704010156322955	0.7789493827410057	0.826290366476548	1.395228934850894	1.0646486564143283	2.296355392049532	1.2380009115813082	1.396049317967126	0.5258909421934012	1.3488950390005765	0.8132551496347589	1.8070640968246807	1.7535938195277818	0.8227849343649432	1.1479767592894086	0.6824411045000989	1.6902667466656367	1.723528239545774	2.0830902487604233	1.8800352713873778	2.2384933664471007	2.3185332296170884	2.174387508380085	1.7841465827418272	1.5300065858369958	1.9581338152012797	1.5565991110272441	1.4900923012920173	1.3052900784561712	1.763153944896726	2.206985994174369	2.204470047549198
1.8984281753200904	0.7257485270707795	1.678306318317162	0.5904228445341504	2.207771991540687	1.8512700839812517	2.4802995306756297	2.8570728800391327	0.3260724295203518	3.06736857583723	2.203590978132154	2.0061436089529945	1.0994394908283232	2.0294166581907276	1.3435869369876756	2.475945692124038	1.0148365228781708	1.2891296910015775	1.4344297038192277	0.7567257809067397	0.8363689873662279	1.3218272009773373	1.0930173399169556	2.2567743158520495	1.2161266011834306	1.389726238649614	0.500714188800323	1.354367174765153	0.8538966060933746	1.7774234008660528	1.7504847154730423	0.8088538844878153	1.133694812481225	0.6118592178868064	1.678089251563416	1.7028527096605164	2.074904839950293	1.915424245152943	2.2141442097686923	2.3022416334983755	2.1532210885805276	1.794294093401108	1.5299977749130655	1.9335376049715005	1.5437308169006314	1.4222705550263495	1.2764897093018042	1.7163673868216134	2.223357146957446	2.178162890028565
1.9100231836097195	0.7096081324709761	1.689443632149357	0.5809201700340623	2.188516389379336	1.8453920650758815	2.442822875544846	2.8249712058801113	0.29965193970653264	2.972964016282085	2.205104650165746	1.969953637325029	1.0681795651172465	1.9820122720309328	1.3009131143715975	2.4712759042382766	0.9817222452820376	1.2847612848152534	1.4170449051514096	0.7611338925231326	0.8379774866405671	1.2442978079876643	1.1555667015367173	2.278107401608117	1.1991129463721717	1.4028441306176629	0.45994622668881757	1.346452844839449	0.8732207083524463	1.7738832226369525	1.7652914255366372	0.7992637151221171	1.1159695671019811	0.5618709976047567	1.6640980429090053	1.712112350872074	2.057447818109689	1.921844060006336	2.210628083799155	2.2835518004936146	2.113595716946044	1.8018754433042499	1.549439372262847	1.9230832114236442	1.5420411005819754	1.3952554305914997	1.2395809820141914	1.658328239910563	2.2297806452898916	2.188761231481201
1.8980562194711947	0.7094259765036052	1.6550059743576249	0.5470673544157735	2.164317319996436	1.8476273680398951	2.3864786097200583	2.808502139772208	0.28723666820634325	2.8610844277198586	2.1697195003361673	1.9094770255983693	1.034098359999979	1.9379569648627815	1.2918466095488532	2.4109381933131293	0.9915084245714603	1.2785393122880309	1.403298198065602	0.7595377827891562	0.8497546614627017	1.1644971966725524	1.2044748774958043	2.23979804496533	1.1679906946175143	1.4059212791528246	0.4467730831878951	1.3386373968515681	0.8713315401395791	1.7359817163080045	1.7831528394683729	0.7907525591699508	1.1071161591287577	0.5130499252603167	1.675288938595131	1.6980525790341805	2.001297421634667	1.9143638991171055	2.199259714995457	2.240907358793634	2.0926131170573785	1.8182326668936	1.566082032777421	1.9024948757695026	1.5149870062481199	1.378348524566143	1.2106114400757324	1.6095200924582553	2.201147198235966	2.2141211237113017
1.8931492634646028	0.728407286338369	1.638494697351112	0.5232019379633182	2.163092843668518	1.847704182574741	2.3448448066568863	2.795655994423803	0.276665050691977	2.770180581352422	2.1248871183545472	1.847190964823546	0.9872900029562695	1.9201597126228136	1.2921400043671372	2.3820129117548996	0.9910591155597818	1.3056041508273015	1.380675881457862	0.7202061473141483	0.8660511711202299	1.106197484102117	1.3023770794985527	2.2444349255896006	1.1571848043245758	1.4091939594226754	0.4172541638653732	1.3345700220575583	0.87713746249081	1.7320201014140717	1.8038240404366888	0.8127026839557866	1.0949771736393843	0.468100880525591	1.6886739651030536	1.6911053161299017	1.9537430003155343	1.9163685124678977	2.20083705424208	2.2459102233596484	2.0761916871263044	1.8322364918975524	1.545480330443476	1.8589723927942319	1.5035230218107614	1.3439542368230035	1.1999540736128549	1.5944424463308906	2.1748006214954168	2.2242750290515985
1.909089717488932	0.7364553497440416	1.6286924263196951	0.5265930381935656	2.127849757172963	1.8573085599149657	2.376097844086388	2.7878866585566247	0.2832021053674756	2.6762007830462644	2.0930978253508985	1.7936945764712984	0.9820336106384412	1.91233834835408	1.3003076724871323	2.3724530462551128	0.9894972379837842	1.2972184751252331	1.3762961301049903	0.6944077718320046	0.882147552747677	1.0304756781981044	1.3967886058402814	2.258078937225908	1.0954780561814677	1.3834282430345712	0.4267575324595939	1.3499378886295652	0.8635950594832587	1.711691121628918	1.8229260454041636	0.8330053239544719	1.0825766871073188	0.44045657092475954	1.6769252161431667	1.7025424735667323	1.9177769171888097	1.945838674356731	2.2127742173412246	2.2117507365207247	2.0318036080415665	1.8454554734684794	1.5233743096971561	1.8494963133966873	1.485149742808441	1.3216976264791676	1.1779102371237582	1.5632590088166465	2.1453464312392985	2.237129613687677
1.9158492997429106	0.7540553849362439	1.6356624102877784	0.5384897495727946	2.1042629259540226	1.8548517750421465	2.354068720071978	2.7362084671679043	0.2984984274694008	2.620104858822855	2.0918861246196507	1.7649524219493262	0.9914455543060139	1.9211785980164944	1.2778705306105285	2.364151726092946	1.0117916568915402	1.326311706386545	1.3713598875826665	0.6650208873160506	0.8863236342581917	0.9754309634639565	1.4802146880264966	2.2873965291641465	1.0528203623765147	1.3899790063805042	0.4465061244293726	1.3958171660371863	0.8514693175101387	1.7207782794605044	1.8250355895271106	0.8486958977696533	1.1016020365641708	0.4240548950175513	1.6913907381627673	1.720081473899694	1.93448113588755	1.981678731234536	2.211937939384814	2.201209115502734	1.9858962463198264	1.853131321463413	1.4978431891216457	1.8430533649140692	1.469960474706741	1.3310564577026722	1.171590647661572	1.527542610717538	2.129680829630036	2.227244965262155
1.9172727461646482	0.7704712567871945	1.6132739296742558	0.5376435771145853	2.086486662053958	1.8574596285001626	2.341451510834984	2.7035526159441727	0.3009765313855871	2.56094834870074	2.108259619116257	1.714256642663139	0.9885940862820831	1.9338376409448803	1.2588230567032395	2.3538956741811523	1.0123147949344244	1.3289989763760124	1.4076172632376684	0.636067272655973	0.9054294403297071	0.9787568470683097	1.5672576959981055	2.3332398620941808	0.9870343362374981	1.369608182564357	0.4584920278732584	1.456392939918982	0.8204320834488532	1.730634354928815	1.818764025157856	0.8766407537149175	1.1081301924653097	0.38329736315042184	1.7013499380068275	1.7745598914612863	1.9378940790831383	2.0006825620311126	2.214550133450905	2.1555846804098726	1.980298044154106	1.8557297360592657	1.4886175643716402	1.8555773034961383	1.475255494832793	1.3240598663219647	1.163274715560116	1.499522925877462	2.131002452455621	2.2160243051169375
1.9131919613224313	0.7755207757381947	1.600996526721302	0.5261245860750929	2.055772239558789	1.820066739684624	2.327785099474551	2.63695035123528	0.28999650720348286	2.537543674609289	2.0967781687325386	1.658904739354849	0.9550323310984004	1.917955460826829	1.213275023509075	2.3293283494724273	1.0413534027089137	1.3249741773996537	1.4434120715047758	0.5974064239614776	0.9140118643789622	0.9953781228059071	1.6449918614658856	2.37074431970995	0.9285464121624314	1.3609428584851535	0.4647968854916387	1.4965859150756766	0.8370937406740904	1.7182842676014052	1.825206932716115	0.8974106478997577	1.1300157095766048	0.3376974089889521	1.7367761063755256	1.7996682793463894	1.8994445702552405	2.0391238648561654	2.2214915537018296	2.133958908187541	1.9643677234427912	1.8205289139384537	1.508667115472616	1.8526026393484067	1.4852420000469262	1.3270006910568877	1.1421146252406786	1.4916368435301295	2.1548178900726183	2.219321891308124
1.907398033676164	0.7688865896030693	1.6108804183600873	0.53664996551593	2.0222339278577617	1.7912045317111311	2.3177865174322365	2.554871724308676	0.2643924667263274	2.509906205280843	2.1007365001361924	1.5991691448129834	0.9484583340336222	1.875239569046233	1.1803044027183067	2.2839067336249506	1.0627838219496493	1.3466979353440958	1.4388048116384762	0.5607760547402293	0.8958693074213713	1.008438346614016	1.7019233731068446	2.3934188238393075	0.89389655775256	1.3689045606293575	0.44518404295859176	1.5488482863237256	0.8417289515810709	1.7213482003503429	1.8035167895746842	0.9345872752450447	1.1486597062248969	0.3093095440121557	1.744438994352595	1.8201309616848296	1.8754903507192022	2.0600234476124473	2.1997282812212213	2.091891998621416	1.9538401578232674	1.7742067415417544	1.4866210090090226	1.835475000738753	1.4915127654489744	1.35464167039139	1.1100890755552322	1.454261730851302	2.1998559161678553	2.21159237955387
1.9070117718330795	0.7467479096672063	1.614268453380599	0.5170430253741369	2.0264241997566717	1.753524868632168	2.3328178701903686	2.5079130067640554	0.2593445311931789	2.4800143183673353	2.0741068828509395	1.5691406121968199	0.9526580946562081	1.8345992846458674	1.1588391941916198	2.2543121965169375	1.0579740378214888	1.3384078892877955	1.4572342822009634	0.5553096500568245	0.871023418893506	1.0263810671765579	1.7369283242582239	2.4300302115050814	0.8482875573045756	1.3513014598799145	0.4414198336611201	1.6119943774072005	0.8382736840634732	1.7316376880637239	1.7674743461159639	0.9348030779277507	1.161394958135707	0.27656588675265015	1.7520493419408854	1.8338730347050336	1.8515261173698534	2.0796816496438457	2.189338388947795	2.0878028055816924	1.982543747643786	1.7823862021216847	1.475933358281508	1.826391228885973	1.5051018476555729	1.3808607678994913	1.1337260422503488	1.4282552079682613	2.239875375276756	2.2216316614686002
1.9060604232195568	0.7558228063010974	1.575711294360919	0.5223523137526562	2.0066346689639607	1.7261831617012071	2.2877150556881394	2.4521044496886093	0.24893125316229398	2.474983037836703	2.084877010943035	1.520172056789896	0.9508878916140503	1.793116325270039	1.1303914914586586	2.207657785015896	1.0759490163393859	1.332351905643416	1.469961770607575	0.5061827109368304	0.837579198613209	1.0169451177397253	1.7479777351434198	2.45814602752274	0.8245465193833666	1.3345953206648082	0.4189059484831589	1.650886066006657	0.8053964040965729	1.7467517782198552	1.7578274125569042	0.9353951029865024	1.1538797826120697	0.2557821529585721	1.7874875234865186	1.8767304452958666	1.8397928734083542	2.0465517001043763	2.1783840873569718	2.080607491441693	1.9999097461531137	1.75996525666623	1.4752807625157334	1.8072467099637008	1.5002126684850239	1.406672713076097	1.1096635489203992	1.3864175284494362	2.3002992509123383	2.2170391549744317
1.9097620992157829	0.7796203318774205	1.5934484401073992	0.4960746154438147	1.9722847857432668	1.713321848083519	2.283084041308248	2.3569757553591253	0.26313448682997886	2.446691963020475	2.068293662743536	1.4734141696287852	0.9485243496054782	1.7351203957207602	1.0981790593391945	2.184138696872042	1.0971483732877694	1.3095740287088236	1.4478420949597306	0.47089597821579554	0.8056723923892987	1.0013143269234703	1.7601347804531222	2.463974130331864	0.783951430267176	1.3108479269931115	0.394319228427796	1.7022885840418809	0.8230075379903777	1.749772672376278	1.7570363828073432	0.9154903292907421	1.1319375306559933	0.24345355592201692	1.7688940253235803	1.8865753772822962	1.8354816322539684	2.0607686369138665	2.155629809837381	2.058497123290953	2.0377362295632446	1.762214537593606	1.494830440532394	1.8006837037682935	1.5032367062430487	1.4058533662789687	1.0786561495490277	1.3712729586913892	2.357195370678849	2.2123866333848015
1.9140682034664658	0.7967220553427914	1.6040045320348941	0.4932594647655413	1.9372291675227231	1.7082725726596526	2.2962528928988024	2.2620080272809746	0.24106742281486543	2.4258868936272795	2.085112483149918	1.4463199858112321	0.9380431490367176	1.6825140185642629	1.0627768911832862	2.200652394480354	1.1072694570628951	1.30854743896555	1.439944115545958	0.4417159138788273	0.7881253230436392	1.0227280553317417	1.7942801085354319	2.483433758652398	0.7613144684983381	1.29481967734535	0.36238346971880236	1.7527127514990917	0.8376124506032305	1.7654357531775464	1.7157716374270606	0.8905533425955902	1.1350879661950444	0.22710011321517695	1.73618987714935	1.9051836793405694	1.8385829691412265	2.0407970824804984	2.138635514197336	2.076121207342326	2.0738269436340886	1.7217665250225906	1.4922100717555078	1.8014598389450238	1.5116975585035166	1.397628384969336	1.064460165863072	1.3575268449492983	2.422375545736158	2.1707383198404413
1.9302947773745616	0.807555699247852	1.615492762491126	0.5252463616298304	1.9036751939151764	1.6910844669930643	2.28366092220086	2.194423915643123	0.21963954071467945	2.4005993308468447	2.073839796319986	1.4105223173987462	0.9321082797152839	1.6199101325263208	1.022158455544878	2.181397950110761	1.1158869556641775	1.3117394905897977	1.416044919569703	0.40490897390324465	0.7727262299977372	1.019762827020314	1.8127749100887	2.494622414630079	0.7145052669927247	1.2892408097173012	0.3451507370423553	1.8122578052525729	0.8526211839851661	1.7732440908914697	1.6581462969090612	0.8592116633024764	1.116802324426755	0.19888273588720493	1.721066392048197	1.8987127514421425	1.8166237957406985	2.027591774730724	2.0963311252608063	2.0568025462461557	2.1120631461227117	1.6806434452449435	1.5068315063204598	1.8125256788368247	1.5121206692869131	1.4438584523303755	1.0347059943247747	1.338878947057696	2.4677781751712167	2.1086383756569935
1.9284457276257214	0.806338035958578	1.6033245335989836	0.517838407760554	1.88015006111586	1.674424247879833	2.215770797368216	2.087042904540536	0.1885067222729296	2.3707881156434163	2.0805638360053997	1.4040176130734001	0.8910142869668375	1.5743267675290258	0.985548428308887	2.150718500855771	1.1223349657369046	1.3214967921938348	1.3815691458271493	0.36128123598969525	0.7647045747007052	1.0504989918449357	1.8386073688705735	2.499336793500727	0.7176769354468663	1.2868191608054498	0.3017174550536649	1.8394160063654224	0.8816399411373903	1.7768594083207632	1.6002796875037828	0.8275281372818892	1.1409447518498532	0.1814944283764363	1.7159616893870517	1.8927287129733756	1.7994206535199253	2.0164560362999038	2.0569584073624787	2.060179630698679	2.150247303214878	1.6438186140017241	1.5036166938757396	1.8143167256822632	1.5075550721547943	1.4354803161963563	1.012477417003971	1.339926425810519	2.5051749586340137	2.0725579490771904
1.9176590080077318	0.7864229150726936	1.6034986922198016	0.5268622748848141	1.843682023689159	1.6582872210983859	2.1678196334587128	1.9881463726211728	0.15413795438715816	2.331734776158096	2.0736975318616615	1.3805031960970955	0.8868953060087769	1.4763953952522515	0.9546527944795248	2.1002504784637814	1.084616064770064	1.2774836874057576	1.3669832093375907	0.3250283951653962	0.755927013514478	1.0926276490965663	1.8947039463556734	2.4673091630914383	0.6839098885395274	1.2808783909502395	0.2694423681539915	1.8150669439551366	0.877013040210316	1.7810091630388836	1.5544318423944674	0.7618852899879863	1.1348137139538867	0.14852058891319617	1.7073729582910306	1.8618344219391958	1.7861329123038245	1.9570159124338762	2.035868542225047	2.0687508834647947	2.1677445225642087	1.6265181070649681	1.5003695747099413	1.7742486913946807	1.5096783520474142	1.4193498988279707	0.9856329135650727	1.3452788290732893	2.539915640192473	2.064451045101023
1.9141003919533888	0.7770593804937891	1.6083886503911888	0.5206136167318838	1.8154825236984995	1.6372908214931072	2.131193362572307	1.90225223188362	0.14430561846118456	2.2932088211175765	2.0102421327033353	1.3633300237730208	0.9021690985117579	1.4000087194777209	0.9028781872337548	2.0976577923858146	1.0796970049202703	1.2829465584000235	1.350762822914898	0.28283597350621104	0.7468792117906446	1.0987597469920933	1.9011859082968574	2.4530223907069586	0.6834114446322169	1.2546957611291727	0.23077956653826703	1.811686779786431	0.9265776572072202	1.7753241670358135	1.5317493424163147	0.7174897764424331	1.145374625284373	0.1325372524468008	1.6970548820463507	1.8123171166196137	1.7526231586775498	1.9053993740665311	2.003984740408284	2.090500369467106	2.1467840696527594	1.6220240720649124	1.4796615538939044	1.7304923413506308	1.5126764850635985	1.4519485565518653	0.9658225729739275	1.3281409265821131	2.5499440319129936	2.0210590497290557
1.9031884948862512	0.7780554057340943	1.5894812626881079	0.5042937311392881	1.7928971052903755	1.6575634574811715	2.10768340590945	1.8414169017569808	0.12316056343838881	2.2254050719770078	1.9610404331051228	1.3752229533230942	0.91798759737508	1.353086479615626	0.8726621505771226	2.0798049930888505	1.0519766543695899	1.3062109978730911	1.3093463828674958	0.27711815863423794	0.7402944144275821	1.107651600263237	1.8885014180231043	2.427162617979075	0.6727452075035212	1.2255354155106775	0.2002849765149529	1.798659223402281	0.9149730407121321	1.7554280590814593	1.530843097943197	0.6669397486301977	1.1290566752291669	0.10320287060734397	1.6596876880664504	1.7969592572635356	1.7376130415719255	1.872169584798219	1.9489394845388457	2.1146275739724447	2.1633527769823186	1.6088039587803107	1.4693545350801807	1.6975447559472054	1.5051177540760012	1.4296471972675706	0.9547318958524093	1.3068220322304014	2.531298865069707	1.9896300633858115
1.8838575202392913	0.768931156498206	1.5386659361452366	0.5077854252981341	1.7527228912571977	1.6480277864748925	2.073471793616407	1.8049785796477948	0.11772533316863307	2.2016870404266786	1.8980660077323352	1.3957089083556613	0.9487007596412834	1.3603613753787827	0.8223895534019317	2.0692876645663754	1.02566241166705	1.2976264234997392	1.2664025035504145	0.2496874877806951	0.7461527335655227	1.1120829186830927	1.911191090375566	2.3990062196553454	0.6623451275417416	1.2352688522781647	0.1808269519013898	1.8011170600842878	0.9371488859052857	1.6978988523539666	1.5083950813279823	0.6002339298920965	1.1206524134325728	0.0847634613737112	1.6594163559667123	1.762941709664577	1.717726197383755	1.8137128221168737	1.9213366741483806	2.134331256491187	2.164251390582849	1.6119206982389247	1.4600278784024412	1.6818720918494203	1.5211500624604093	1.4331640858275514	0.940853500337816	1.2884557093182614	2.5208374747425157	1.9804396436321177
1.8777810492078042	0.769868855936151	1.4645398681132276	0.5125587058316223	1.7029517253531563	1.635214268567775	2.0054740186886226	1.7206431209099642	0.09735632361430263	2.206024654008062	1.8331263160588223	1.3920563276600244	0.988546607327511	1.3381318365456143	0.7629544679445435	2.0356973198350556	1.0100827307010107	1.2927218867418837	1.2233826895256672	0.2304921543747847	0.7468423067126765	1.1207242769765464	1.944816267945455	2.3630066041065354	0.6993772472922937	1.2547792721708728	0.12934940345817428	1.82098989602173	0.9405048024501065	1.655803174657993	1.5204071412939122	0.540792322283491	1.1399229848876824	0.04983531769398928	1.6544136272270198	1.7567695039430515	1.7324070367457935	1.7856494380940784	1.9262227925453854	2.132271572924986	2.1184481196540226	1.5739466117596044	1.4570274651066921	1.665850858704467	1.5334089134500348	1.4379232301853324	0.9039821363644812	1.2921761674535848	2.5089798953213696	1.9719834626138932
1.8538900389133193	0.7518147768055753	1.4366739689058572	0.5027212113436998	1.6529821752998628	1.6182877590670786	1.9957283371090522	1.6625569621844096	0.08507281968427458	2.1761519746445734	1.7710869660816517	1.3832131593444283	1.0563557836675832	1.3234523195580348	0.7092237944205855	2.019350640819648	0.9568318788376597	1.2644471133453843	1.1943751200393153	0.23587316284840845	0.7689566125186321	1.151374229380548	1.949456661405773	2.345573125568218	0.7243280080777842	1.2334153714959073	0.1130732729997673	1.8473995044653193	0.9345518573774683	1.6330859961279351	1.5044209737091772	0.5130409885079704	1.1508549893424909	0.03534434510035646	1.6013661097785334	1.721015593711975	1.7356986360859643	1.7574657652413521	1.9161486186914582	2.170980105976047	2.094268049929828	1.5531406217171644	1.4282592110791703	1.6864923053914034	1.533341197545925	1.4531851399487619	0.9129332448086638	1.3324017310688692	2.458916616988148	1.9753583655496836
1.8245448683345393	0.7355370922402165	1.380733700022614	0.4798671583596522	1.6266293564688656	1.5965983216585244	1.9575125533346085	1.6272803349272267	0.046768860635475154	2.153552920079624	1.752172334019108	1.3862416212881665	1.0939751080167128	1.3063886107492422	0.6930408470459203	1.9879929000018914	0.9181820247747314	1.224480131845481	1.1779251373606239	0.2194953728426876	0.7767982374428976	1.1972387581923685	1.9212624836306138	2.3092110337066893	0.7455108539449162	1.2381376125214436	0.12234936344004817	1.867271701671815	0.9296701744333455	1.6070193299483218	1.491225862214043	0.49702830213394017	1.1881179595455746	0.005338280129046564	1.5731790542143382	1.6786075990157627	1.7154035228386177	1.7202778720241756	1.8964970263539662	2.1830382768920344	2.072184745273538	1.5124430662809978	1.3736514541385758	1.6726807589974506	1.5421001815721378	1.4972061222913902	0.9303097806225342	1.3672327543205838	2.4119696944226487	1.9539416272943853
1.7888013418550355	0.6970698796036038	1.331829439420421	0.4821463011928941	1.5990530105164065	1.568191879925117	1.923021256823094	1.588807040649415	0.03426368142857358	2.1415053959207038	1.7228891302876406	1.36682954677474	1.1043060632213506	1.283855298127613	0.6764208754865507	1.9772436471462005	0.8644597521005639	1.167613908030118	1.1500929238319297	0.18892035113055794	0.7918563185235951	1.2265859451292274	1.8796465148553576	2.2939888420207875	0.7895587315211909	1.2350123072263473	0.1555613484589191	1.8824849953547766	0.9030706355954106	1.5838543101121678	1.5206733501729215	0.519734691188375	1.1810970408556496	0.012928084618586383	1.5894990241217135	1.6247308369164633	1.7138896698851034	1.6981086406679773	1.9159901330562739	2.1781198997855187	2.0627063926996128	1.5195915357037768	1.3445513219763445	1.6745066181164856	1.555401130334404	1.5506350966653513	0.9417221973947794	1.4138864565955276	2.365269097667833	1.9799260009232107
1.7593953708009553	0.6666800428271832	1.2680177207526815	0.4260844171915704	1.570842120048278	1.5540904383170848	1.9117540518892586	1.5255156770750011	0.021449103230961032	2.1418456439496074	1.7388647203605803	1.3405635586343094	1.146493558800076	1.2341534794540538	0.6817358587307631	1.9504166104849652	0.815889545793117	1.0998739339761632	1.1619486103555652	0.199875663374858	0.7997283704013187	1.2099230000549972	1.8106909413690364	2.2114881985136714	0.8545464221852669	1.2219419302426957	0.1394624186866545	1.8620558247629617	0.8961572486144478	1.5443264108232386	1.5752522222454843	0.5113260255958425	1.1943477080398885	0.02193241128128582	1.5739557682403051	1.611656730990969	1.7463727720278448	1.681811909988987	1.9493704652384796	2.1873211876067518	2.0550125328148487	1.5454613785812086	1.2896122742959686	1.6715154404543555	1.5605016376620737	1.570075675094135	0.9752090678164322	1.4743239481379833	2.3377659723923645	2.0424579456586764
1.7358333983728014	0.6527347921428752	1.247902140109955	0.39886685600082505	1.5592731917655929	1.522584103355232	1.9036802947538125	1.4937567052575298	0.014897124604145823	2.161441735265907	1.7172895794049996	1.3245246973751936	1.1823353696376309	1.196118406629531	0.6698185342570256	1.9350878471908661	0.7767095235772523	1.0686809175158845	1.1776810747114128	0.17282958332742954	0.8129798441782086	1.2145846972210645	1.7556105371072295	2.148363930049201	0.8759074618626175	1.2228830832135589	0.1444021999457645	1.85580903610651	0.8760271827939216	1.5546238862378299	1.6348421228496754	0.5326580252934552	1.180281154148012	0.014487449659780664	1.5618843895343435	1.6157883081657167	1.7372142561830035	1.6852058593254775	2.000084615646778	2.178054723745334	2.077896450697489	1.5804466092470943	1.2682874888048068	1.643122907157719	1.5818098784680195	1.592048665392811	0.9900474929340012	1.5367166011575502	2.318023395778728	2.0559294422219807
1.7106405426071796	0.6476577553774279	1.1931653852780373	0.35887633141556025	1.5470559554736303	1.5071507830624555	1.8671621890347716	1.4652831443177279	0.016169300454185763	2.1622972944224577	1.7015679940737425	1.293388106308238	1.2000070490400572	1.187838138541574	0.6720164748201157	1.946518757967101	0.7637003864717667	1.014664951780499	1.189251849038721	0.17490462649725808	0.8319668581869749	1.218137127908491	1.6660930266978937	2.0871323682405793	0.8972204390873391	1.2179316905699553	0.13531252662495516	1.8906454219268451	0.8700711337716877	1.5131596231715536	1.6660810820281111	0.5671692667021888	1.1956572470543905	0.0103384393152814	1.4888237685195662	1.6300391257355902	1.7200523473111584	1.6888891032979507	1.9994055704746816	2.1470659305650153	2.102621889735622	1.5907491646797338	1.2621022202057008	1.6430898801289218	1.602220088223491	1.5941732946644416	0.9917568645622197	1.5912861296156855	2.2977794252915724	2.0293005821626107
1.6849255180536844	0.6307803619211347	1.136740071638904	0.3232478357145144	1.5678369324093728	1.49152585317998	1.8756629410451953	1.424082864603092	0.0027777841386005774	2.158605054521706	1.7153877052747837	1.2712878631705609	1.2212012150348737	1.1633351609997467	0.6820686753270371	1.952661356910091	0.7382934485708172	0.951330371701145	1.1681507269485456	0.1568250169118789	0.8442389450602841	1.2070085412801568	1.6265907655604874	2.0320195676675334	0.9269584015224115	1.2431338855664875	0.14187848625358482	1.8991443759005406	0.8413539452985246	1.4865743754578145	1.7185955888107336	0.5793006877179274	1.1926071500181308	0.01502183531533927	1.4775133624353114	1.6292549000634675	1.711028723422098	1.7113091368645545	2.006689019013397	2.103917581517311	2.1237628405113806	1.591192796440001	1.2619982513033228	1.6459721578582613	1.6232033835835409	1.5901257214866287	1.0103871471440846	1.663375768855781	2.3051260026014213	2.04851838894725
1.6652547760447522	0.61577627359398	1.0826344468537712	0.2859940577161152	1.5719303852497957	1.4748276535467422	1.8499299326568779	1.3867674888429415	0.009866297015189415	2.1758786786471633	1.7125614937176443	1.245284896504145	1.260908179440842	1.1457292538151445	0.6916842115872267	1.9672645578911545	0.7137448235873036	0.8810355472373278	1.1887260150448382	0.16211813996593327	0.8394693316729164	1.2145588334948785	1.6036940430040532	1.9929085068669365	0.9393943344304517	1.2716300029424807	0.15166942572816003	1.8885778498531298	0.8452441714241123	1.4584690504835607	1.7244472104175803	0.5954680645105347	1.1769127262272034	0.05190542934699727	1.477700464214011	1.6405946156481608	1.6923886578959535	1.6974969719677806	2.0495847535610516	2.05966968853242	2.104040957300724	1.6146271914906585	1.2714952525103829	1.6548452708246604	1.6564023553634826	1.5921829122141875	1.0362456742339803	1.7123742768575845	2.3189973855186734	2.031094006231501
1.6407593374958107	0.6140791422986374	1.0445389381483796	0.21971054848972135	1.5933781797207032	1.4496572374674237	1.8083981138943641	1.341731397520268	-0.012155995145973974	2.16511147489378	1.6726154325661056	1.1794829667602915	1.2406557010318804	1.1395575649954903	0.7122565319658988	2.0163845606993265	0.6874298083451975	0.8340239584183324	1.2176584873839662	0.1748548949275012	0.8526672825741807	1.2374966059165506	1.5562554184926771	1.958446706142079	0.9528500074890808	1.2731617040772012	0.15017722615054568	1.8436741700931432	0.8157757042202783	1.444974673767025	1.781740182034326	0.6202279529569296	1.176397842073792	0.09128807622542853	1.4448799124977558	1.6670428290001489	1.6901296594225186	1.7124494749722967	2.056885115586525	2.032668099958574	2.119267557811007	1.6325031748307197	1.2799137966283678	1.6577587903379976	1.6767348508934323	1.5943730892295878	1.065240125048625	1.8008051795184408	2.291333299953552	2.0058119714225398
1.6219469551381778	0.5989847237544939	1.0256024373624153	0.12963011544166836	1.6006956122880822	1.4340028620132572	1.8101421484500655	1.3471726232655112	-0.03340952181492443	2.150943985999931	1.6691790100469188	1.1471967093257507	1.2281534389696929	1.119994965436816	0.7548760614171501	2.0713697036989087	0.6784002199717799	0.803470726272067	1.194478201558936	0.1532866551932225	0.868624847077815	1.2345591571628787	1.486851516786913	1.9502644274220082	0.9373788853555898	1.2522679275774822	0.16307796275501613	1.819041511142626	0.7855234374990283	1.4192511544368531	1.8130872166367762	0.6577334406735618	1.1387053080459388	0.14298131626265392	1.4109435161514852	1.6755423384767643	1.6916953485861144	1.7097183170887233	2.057472702645037	2.0181477230800615	2.133411171135438	1.665931167480973	1.2805828394521461	1.6422557244961968	1.6961847673241806	1.6194198905510286	1.0714813553378115	1.871928144093129	2.2768278466300944	1.949065265618979
1.610455665306414	0.573159254896108	0.9755508093687434	0.042282237566789206	1.648102779514078	1.4241142708941028	1.7592833503201284	1.3190851925121942	-0.06061042508296012	2.141986133458316	1.6342298653522587	1.1327904634684272	1.2110738029313175	1.1152205279395304	0.7646339596991325	2.137045572175976	0.7014706977926084	0.7885303528269837	1.2011223345163322	0.15215572245876588	0.8706415352387612	1.2566625849361084	1.4024266558389846	1.9469268825031745	0.9333230491408226	1.2650464760116173	0.14902647045717426	1.794462505591612	0.7606275490311408	1.3927639919132386	1.866660033232879	0.676337668998322	1.1224808869303744	0.18170875570638761	1.406413395458188	1.695406510357986	1.6756650006184326	1.7161820373650414	2.1111830459113956	1.990018830403765	2.1614891088496107	1.6807028602128367	1.2668072535845079	1.5878874330507053	1.7366329765970978	1.6415485567411596	1.0829160863116396	1.920663914878181	2.2850738474115193	1.9436812086765574
1.607873433355423	0.5517713327239585	0.9194197458173209	-0.008742602702971442	1.6768827192524285	1.4078394046973481	1.7409519298129184	1.2696812984810328	-0.07125957434441003	2.115408372103763	1.55889750971458	1.0945404046268525	1.1590600596423914	1.1135735010519519	0.794296937041003	2.206830641380443	0.6972113008945857	0.7774004305528238	1.189721043007755	0.1755584519180524	0.8847659888563129	1.2469354291007375	1.3258495026221322	1.9351852848047808	0.9292264051832572	1.2786273901535696	0.11840280496609105	1.7995461651945461	0.7313370579945764	1.394408693568296	1.9155962645092384	0.7047192229976755	1.1041225939889798	0.25739404920808817	1.4148339420771197	1.721762718985254	1.6819484328520642	1.7088895270505025	2.130941130572926	1.972327759866646	2.1840972968659154	1.7115771409573668	1.271257944959192	1.5541257760185534	1.7478579102588738	1.6212735051128397	1.106849883781298	1.9265531943782002	2.277455231784653	1.9074510146963672
1.6076767259353335	0.5344650202903087	0.865961887126336	-0.053034701193797176	1.6826885405390257	1.4057654122565106	1.7271943506685634	1.2493740605561277	-0.08298470409590858	2.0962030172335604	1.5208165846683872	1.0709021545648532	1.169059415226384	1.118693873112609	0.8121245660345325	2.2025975350632576	0.7208886514634977	0.7745738050864552	1.169103716767544	0.17836147054231263	0.8989365073739357	1.245610631570547	1.265536732094611	1.9122865691280755	0.9219934594819753	1.2786037482753472	0.0832777108535533	1.792300401337819	0.7093408546525336	1.3754805767363774	1.9515145444717024	0.6928239754193536	1.1115593191998099	0.29026473648044343	1.3903422502041085	1.758833533459791	1.6508766893383573	1.7032040755038356	2.1264252296083095	1.973934228560823	2.1897519738235354	1.7119257087690052	1.2756857279316576	1.5298094029111486	1.749819399132279	1.5776647172358438	1.1176971804250886	1.9216975131742706	2.25457212964734	1.8867539169100749
1.6001124315082624	0.4916434126241576	0.8232904256435096	-0.08999803887874351	1.7135439201928744	1.405352747505422	1.6862981310323744	1.251876354099594	-0.1094466897743646	2.03539630417126	1.4630828058388388	1.04676906749242	1.1324498066094828	1.1423003342073201	0.840132116046291	2.2417886132531626	0.7481651694496463	0.7767085885373909	1.1475691140392146	0.18753086685936698	0.9118313867771224	1.319867305281916	1.2399775346930484	1.9332978744846971	0.9221303921300317	1.2759557635355956	0.08768040105527374	1.8019490710151558	0.6796623023058197	1.38129224584449	1.9740975234261846	0.704018341718444	1.1152849274913155	0.33065311722000673	1.3785100994181443	1.7444169901140452	1.603670984341591	1.7052447755036073	2.10428359616465	1.9509874345610476	2.192090140943092	1.699644917833949	1.3015769215984554	1.4972045845092923	1.7605980440837485	1.5661201208643074	1.1199794562055696	1.9276710668758898	2.2299657753354993	1.8413960216543317
1.5902234130255901	0.4460691261932836	0.7675315936518057	-0.14075236037777378	1.6940144719690384	1.4020049140283908	1.6609370047909018	1.259448848539188	-0.13554795262953304	2.008199510918959	1.4191298689439589	0.9804808204544276	1.11127867755548	1.1544443670544866	0.845705760598513	2.248640415191567	0.7627444503044869	0.7505124958663103	1.1568985704667996	0.2156242043016617	0.9116670415583688	1.3492149711766672	1.2215119109463028	1.9820468316183795	0.9237735839067021	1.2280780343922393	0.07488463190823608	1.796589479643347	0.6399813492198765	1.3617917693952533	1.9816113027173459	0.700366883936722	1.1166795968403067	0.3954635909976207	1.3987875135893773	1.710704934448674	1.587935749342669	1.6583922762456615	2.0783733873009433	1.942682317292352	2.173130667423089	1.668157248278029	1.3474430672102853	1.4930284506112692	1.780261561017393	1.559589926891196	1.1196940419992791	1.936614046857401	2.2010052652010006	1.8192515327819916
1.5958206332517686	0.39084027438506186	0.7260485698023829	-0.19680946123641427	1.6767934938455877	1.3984573627607602	1.6665451111826548	1.293966432593599	-0.18101759230319198	1.989738860202341	1.3895325387476156	0.9212776289278726	1.085747605954397	1.144496586266527	0.8411267849740505	2.219606701477549	0.7820352782978782	0.7681217773096817	1.1735497647244721	0.2303300136695782	0.9127243666866953	1.340365266200049	1.2532079866157602	2.0299459215409277	0.9430928761860539	1.1982184365751192	0.07690988638105793	1.7756244137874457	0.5991635638385299	1.389698702886605	1.9892469314669747	0.6822254536955233	1.0960923615899747	0.4781348188713871	1.4832095621697594	1.7038530878000437	1.5724320101455875	1.6636795717652586	2.1020153096626566	1.9194681808314502	2.1581277513826853	1.6525418630020847	1.3490255091481766	1.4784688866461837	1.813381455164348	1.5532538550823267	1.1285460338736408	1.9389965281096817	2.1811089277994853	1.7937635002129315
1.5760139842980472	0.35260457031781717	0.6499168183103256	-0.24940494749328948	1.6149493710308573	1.3740162580150617	1.6328480560429335	1.3160240014860896	-0.22155213607560867	1.9921156573203789	1.375607083083299	0.8753172268386329	1.048289660488306	1.158742063481626	0.8349512273410188	2.180510560482867	0.8127303353669222	0.7526674604700773	1.1942515367644808	0.26133199011761576	0.9220510490921537	1.3662447979964238	1.280518413520303	2.076736061160961	0.9743130665234266	1.1615924482696447	0.07406337051658311	1.763785535694672	0.5692596831905284	1.3788753399152387	2.0207311264546117	0.6869374638943218	1.0611540346140773	0.5379444648837508	1.5090433468383937	1.7111328683594824	1.532038231106146	1.6254474512154549	2.0828842768620754	1.9165412938416835	2.1512898721673115	1.6132329202441025	1.35443600383634	1.4569580257417256	1.8091626179975695	1.5461828922231104	1.1120989105024357	1.9705676269512842	2.142373551256922	1.7745181189249724
1.5373341525113917	0.3371766478268448	0.6063943190296506	-0.2738063717907755	1.5724108260973741	1.3731516677506301	1.6319271069036556	1.3698764173723024	-0.26987297844837005	1.974817337773469	1.3685030719270117	0.7932953244991795	1.0076268735589071	1.134287192465017	0.8040188939536309	2.1621457204502312	0.8420464908562139	0.798102154902059	1.205799684642805	0.2541101241730156	0.9141546001135483	1.3515882075331718	1.2939009267039272	2.121453344037764	0.9958291756234102	1.127040376486435	0.06354333398365423	1.7619664299591324	0.5286899556265122	1.4193706347900776	2.0631003406126753	0.6779775147524567	1.0420076675181487	0.5993047366544697	1.4819097226171485	1.7352081487302158	1.4944900243810384	1.619555102881307	2.051678267366537	1.9200294189552616	2.132467709906046	1.5822992245316794	1.3675948250288537	1.4295438065954005	1.8018233956118845	1.5149714516534303	1.0910721864575736	1.9806210434715197	2.1004693654337148	1.763073078017443
1.499256960729919	0.31511214634731677	0.5625037472010977	-0.3036716736658768	1.5209642158782872	1.3723242045113742	1.6224477176646928	1.4113235749445563	-0.2792444918775917	1.9830123761857663	1.4056071688668303	0.7522244965651931	1.0296729853231454	1.083099687541099	0.7868673000575978	2.1157130160912554	0.866134403285675	0.7894534427145634	1.2378994410593538	0.2578462017727025	0.8998929752839168	1.3407752541558842	1.3024741518164045	2.15835524612086	0.9962399735675774	1.1088708616365668	0.06293164429767141	1.8016318772271394	0.5139085973086663	1.4593081843085955	2.0922430657351403	0.669300846418274	1.0339923194337757	0.6427451805974969	1.461023433690804	1.728365363960613	1.4448232185963041	1.599358608335969	2.035197640583614	1.9412713767187288	2.1107116268381185	1.5579803952446727	1.3959019740373542	1.4126174543369285	1.8109045982690617	1.4809112052968127	1.0606823196416302	1.964618859779548	2.099906261544993	1.7402905908329864
1.4686170976770967	0.3045079172648732	0.5380373202967996	-0.2996529955291237	1.4854040944265114	1.3815611523265863	1.6063532558330327	1.4152476583678417	-0.28646076833740325	1.974315746324407	1.4032931093596597	0.6789375502564032	1.035803217526469	1.0854882575966303	0.7797608440200249	2.0715078602032864	0.8647202867773653	0.801536743093418	1.2836698405248588	0.27424446329232294	0.8902267804423809	1.3487690613789052	1.3281955104888294	2.1698505348710277	1.0140389507180176	1.116940717115501	0.050917319734255395	1.790422149116636	0.5259650197896452	1.479581377128589	2.1009408900258646	0.6520913782050466	1.0280396126402223	0.6835953584138478	1.4721972761889823	1.70975071858702	1.3683591538669184	1.5813748268172039	2.01811376610629	1.9278891666160298	2.101557727480404	1.5120356493583027	1.4513338460629008	1.3942263087201885	1.8245382184528598	1.4075651708182	1.034488560593074	1.948462999602306	2.0579110534493616	1.740438736203766
1.451839742992751	0.28450515812210886	0.5232125225915818	-0.30470736212692023	1.432913926629973	1.3868822658543238	1.6349171526801776	1.4780240243463452	-0.31452252879723963	2.004414525990974	1.4539262837488764	0.6273077227714421	1.0164119477821916	1.0412791176523295	0.8285025453461353	2.0275970302911284	0.8688852621728576	0.8198976350808278	1.297943964347443	0.24635899854900917	0.9036224549700116	1.3304254530604818	1.358329451286035	2.169190493027311	1.0153661091976844	1.1195233162535239	0.07883223460862929	1.7820930975747	0.561056061193389	1.488763183115539	2.0837298425040567	0.6190652921318701	1.0418360552998576	0.7264245301145917	1.4516867787687127	1.6872767255457162	1.3107153502889726	1.5363549880276643	1.9739463879245434	1.8933929369028188	2.069199886419281	1.4772394148760006	1.5186763250574953	1.3833497047771706	1.8611907013423945	1.3433876269994514	1.0071811672050652	1.922065345277724	2.011221770197332	1.6782230872416801
1.429218389682479	0.26416052004551005	0.5153374336717248	-0.29992924913999913	1.3982341941659064	1.3968314551065235	1.6263339891136668	1.5594295196764612	-0.3268118567082692	2.011009136456992	1.4891561145845873	0.5870629110522707	1.0267101219613888	1.0079129722832643	0.8131587021106144	1.9596768642366384	0.8880836901422493	0.8334064766964204	1.310501323289395	0.1928289367573981	0.9054218899228607	1.3255554092112498	1.3744114726846033	2.188207005256256	1.0174064963375897	1.102585161025124	0.09813144600156112	1.803305352306884	0.5810452212244621	1.4930780619544741	2.052184113829873	0.6003789442021868	1.0559958445040492	0.7190161970719797	1.4343527524318216	1.6868476189211516	1.2279971290036944	1.5274841679756068	1.9437614518888922	1.867730474562023	2.0283514479680553	1.4310479554086653	1.5536504065066263	1.3679546462457608	1.9189037393483468	1.276589433963427	0.9609077403416094	1.9184321357275855	1.9729996152812028	1.6463821053782386
1.4347369269406214	0.27267877915020955	0.4914761429902096	-0.30384185985498036	1.367229314495277	1.4245649161651979	1.6364453719733754	1.6242639878714353	-0.351322444752372	1.980881271071825	1.4907402102504232	0.5446089666175487	1.017601267444629	0.9946373009956682	0.8507025516170341	1.9834662059452484	0.8854198020426708	0.8616067798802671	1.3175132746097522	0.1685171457785673	0.8983262609044225	1.343318041606274	1.3773971478481277	2.2260542952727405	1.0111710732380392	1.1181520731597656	0.11912634038364185	1.7986732754831025	0.6040925694137844	1.5366886278531353	2.0316954840634884	0.5833006127224033	1.0573043601409564	0.7242874650487964	1.4332356650593643	1.7050821451221032	1.1931623122572128	1.5106357927225553	1.919850793015343	1.830746089166583	2.0043336048519667	1.3871991432468243	1.6318755513450605	1.3455292936925853	1.986202440773635	1.2363840866283475	0.90642891451477	1.91493723501419	1.9619622648121227	1.5836165883793532
1.4276697658115935	0.28679302510802274	0.5080544840626491	-0.30422313056866757	1.298060877366363	1.4307732375704048	1.6441117069784135	1.63845025986951	-0.3508499742936162	1.9948544893169131	1.4941842692640974	0.5223754790796653	1.0156137147755557	0.9501916499145728	0.8345348335507199	1.930476545342075	0.8868035148271656	0.8831535790123862	1.3386133928591049	0.15751462801249835	0.8971960205772259	1.3270301205617394	1.353904524704649	2.2278640100006033	0.9896155166533511	1.1262036663495332	0.1319166568526358	1.8051065735759226	0.6194806238755254	1.54769011347951	2.005808476718279	0.5901579180265715	1.052726714436241	0.7479723542115241	1.388687698128469	1.7549633115372472	1.1356839663275595	1.486167180237819	1.9435102552892503	1.8166167685291772	1.9652596929501562	1.3626647225048916	1.6974728800065164	1.316434266567212	2.029930099469743	1.1988416163839353	0.8613537083828131	1.869974469807812	1.9258361934123687	1.523584731944927
1.4236497814446771	0.31314312708097153	0.5352980911233952	-0.3165521985978722	1.256860428773551	1.4470894982664928	1.6536529048844422	1.654645541737608	-0.373386960775797	1.9493216200295447	1.4931711173895135	0.5149666941622828	0.9953457180095977	0.8990237119143953	0.8435111018228237	1.912336660691467	0.8662744775846793	0.9428471647523091	1.334588834877246	0.17344872821439405	0.9019920423386703	1.3082803559506186	1.299422265476542	2.213651855679911	0.9735191292163202	1.1652121047664925	0.15085706296179088	1.7708350814046436	0.6244407230353552	1.5614802643305208	1.979657065907503	0.579226461780454	1.0579828249416647	0.7731085373932357	1.324952043352709	1.776919551455024	1.0873564786208036	1.4784512532419243	1.9374276643104147	1.7781508351832471	1.9406084462856956	1.3518053639445697	1.709055720605355	1.2743489056558117	2.07188123823857	1.2040803937514197	0.8204315384198392	1.81267644014024	1.9020366975492997	1.4647034351784536
1.3944691297990626	0.33264338700340157	0.554751349130533	-0.2975999572747062	1.2342490970291855	1.4429440738693124	1.6352447386156257	1.6523967346368587	-0.3829638059352066	1.9265189654343964	1.487062848426588	0.5366197314476069	0.9545348570830818	0.8745517479466974	0.8348804546631176	1.9387198696562116	0.8504268584376631	0.997903168836898	1.2785159185072272	0.177927200792442	0.8946158284118523	1.2886895412805626	1.244086555407668	2.188385421900411	0.9521077599895191	1.2007007818802367	0.18294328107992414	1.7635618521172192	0.649246603111424	1.539595167057142	1.9671353202700577	0.580756814728024	1.0528845088979832	0.7677484439187121	1.2809381104654445	1.7615571611594312	1.0495070917341662	1.407504781060061	1.9072991065639595	1.7511794207020785	1.9254366595440218	1.3301602082127462	1.7602325037674713	1.234527056626127	2.0911430044391075	1.1884522989963506	0.7715489067759707	1.7811311192897148	1.8761174626640273	1.4300444472109848
1.3896694687488829	0.3629138802149929	0.6023221265613878	-0.24933494102248926	1.2461473999520158	1.4568534791402303	1.6322583498519054	1.6724585108295247	-0.3963436742887883	1.8733612475767156	1.4860985025274767	0.5159853005452926	0.927947851511334	0.8393198315362238	0.8455681927085449	1.9615683143659344	0.7938581208131144	1.1101733237687443	1.249818862237459	0.19009601596479359	0.8693247939516036	1.2399258803464563	1.1853998864820814	2.140306107219081	0.9010667955557423	1.2263734502534098	0.1987220873477082	1.7269110232972544	0.671427642042018	1.5498847088119494	1.9243199375879871	0.5673579508176878	1.0519179568273729	0.7653109958526065	1.2368912863282273	1.7280756237049828	1.0305055864522727	1.3945522001419697	1.916228174721768	1.6888216407736976	1.8833557418107383	1.3601144057401915	1.8075794719945286	1.211751349780983	2.140637876713414	1.1607243428479994	0.7431071216516885	1.74587079334044	1.8679100306421048	1.3940137628724658
1.4268042531632004	0.3670550121825677	0.604018483515804	-0.23081333047307262	1.2579824382645703	1.445937280243805	1.6360224976762012	1.6748220240859168	-0.3987770063510249	1.8366668147485583	1.499155054846907	0.5294964986911825	0.8686703201890975	0.8004021877516714	0.861775130906925	1.9604223353076915	0.7564897639663053	1.201396580793745	1.2065583358052665	0.17324201328740696	0.883695281422276	1.2161518474447732	1.1711975891575233	2.082339808413608	0.8846484803699713	1.241884173996035	0.21056963532888648	1.6874431929967753	0.6960563572802175	1.5328031864620502	1.8773841757406078	0.5882373378090928	1.0521714781156575	0.7515850686747065	1.2186456870076756	1.6651633153319718	1.0506420102110288	1.351493971446523	1.959526074399022	1.6381490799758047	1.868400441771349	1.390262692162753	1.8331699194578372	1.179421012767102	2.1856485018343648	1.175714607634843	0.6819210619770283	1.7116748009843081	1.8780942401510121	1.3582912641592904
1.4764156527590013	0.382739568203925	0.6301760686097173	-0.2028119749219987	1.2479540245992453	1.4526329471978674	1.6490332220935127	1.6961427357398962	-0.4277749717568707	1.7793899005925664	1.5022388141303238	0.5607954101668662	0.775046869450581	0.7715164355010254	0.845591376948567	1.9590063979792345	0.7485914052796155	1.3264819711236655	1.1717681689705548	0.13188076666814777	0.8835636957578445	1.184032452227097	1.1702352826539628	2.015472347980752	0.8702404452783078	1.2552790676111296	0.2483102487978225	1.6299598988653963	0.6949867362498042	1.5339873978745924	1.8124996580840769	0.6309096128234183	1.032924634339372	0.7671954335620214	1.17774855216381	1.6275056482410606	1.0433641474108124	1.34696208977889	1.989832536969163	1.5773591459029734	1.8526007882256075	1.4198021166286217	1.8872825024735462	1.1519818001935793	2.2036154854120267	1.167524921264163	0.6433065956056411	1.6922505889767945	1.866880501888478	1.3479783999175
1.517026793761079	0.409594562250638	0.6257046110047737	-0.18058051945877585	1.2111489002299465	1.4383330680414825	1.6537507686072956	1.7217486427886286	-0.44826446491817207	1.7597032593976067	1.521803720134558	0.5744805016663406	0.6970541334259841	0.7131266918827134	0.8033478163211581	1.9381645623642598	0.7286105706970494	1.438394432708644	1.1644705849055486	0.10322117346862898	0.8835711934034818	1.145863339871375	1.1987229218293343	1.9699950115866038	0.8242986350168364	1.2655098662626665	0.29294884050101394	1.5760464719938236	0.6868747944747591	1.5492277071877794	1.7592564521025804	0.6629018830950747	1.0423624556897424	0.774486765277009	1.148542378756299	1.6117831340754272	1.027267761289583	1.3600050076082584	2.0090174423571985	1.5726839719834422	1.8458996665945413	1.4570762382004792	1.9084246081418854	1.131862760766196	2.225352745100386	1.1957003668171002	0.5854552117302922	1.6411605935835278	1.90643250763222	1.3219361738993558
1.5398412779928932	0.44708519158106597	0.6185292758270694	-0.15097245696961487	1.2032177250063756	1.4091896335209715	1.63476417622919	1.7138627125986363	-0.4314841196572733	1.7250693027780355	1.5115750691033816	0.587108355813392	0.6496916266806603	0.6956165707355719	0.7243656791817059	1.9132831033218516	0.724149540972259	1.5607991152213416	1.1031737794283785	0.10444893804261139	0.8749330646240505	1.0948619876642942	1.2677318009237235	1.9144068475442952	0.797904186975022	1.273169155279938	0.3126138943558806	1.4983000198309262	0.6474728280662699	1.5590302221977255	1.7308857630611143	0.7137396478175854	1.0137516032913525	0.7733191397829597	1.0744647801768568	1.5728075126291912	1.0235644434260753	1.3807571764034605	1.9928594246735645	1.5388545897184158	1.8322111736518951	1.497638553852584	1.9501437455571646	1.085238325688965	2.223124482832938	1.2001998412668682	0.5386753043844019	1.598185212343108	1.9415146512747992	1.303892175873704
1.5612466217971588	0.4763940568204109	0.6026408108436614	-0.13318789419017824	1.1607505319221705	1.3549763672870483	1.614324668117262	1.6985468445904661	-0.4322579811328627	1.72189528257679	1.5307805256936613	0.5703457644682447	0.5968886125370076	0.6863946255242966	0.6949353558648974	1.8818758711388703	0.7146107331438072	1.6830999241532916	1.0776195147516534	0.10860112942225839	0.8833177729809554	1.1060662496396172	1.3213785648843082	1.8641092589009312	0.7808583393888889	1.2989357729851565	0.3525646811791798	1.3991782129886643	0.6073278117740758	1.5561055542063367	1.6785907708907242	0.7256578124949562	0.9760963167534967	0.8056158042152954	1.041118665087534	1.5146917634360757	1.0607552748255418	1.3900658477964651	2.0121840229337185	1.5065489991336285	1.825269203643607	1.5361247407694576	2.0142931457193995	1.0663143291305932	2.2020975584339983	1.2334835989665152	0.512965711616698	1.5981306819773666	1.9965368435796627	1.2626235794603602
1.548614428928877	0.4995464092906263	0.5773290647827958	-0.12188488423267625	1.137023170687456	1.28841499387769	1.566821101971759	1.6849298549944707	-0.4246118220753692	1.7452884321382303	1.5182774420753142	0.5607510779221878	0.5137337973099768	0.6641397902261816	0.6264302619868485	1.8312153167055556	0.692250905886116	1.7875259584638183	1.0560089711571268	0.0994836749669495	0.8870550914753986	1.0852971985544246	1.3557438487388598	1.8370532503370174	0.7598459792027803	1.3213144529137397	0.38952848098173376	1.3091629209963775	0.5882931512781227	1.556668341627803	1.6301301799324275	0.7709337245956212	0.9532145437130598	0.8096540214658805	0.9759741822470399	1.4583774091833979	1.0571605809183553	1.3985445262629495	1.9971748694988165	1.4636378184543737	1.8159514166544954	1.586501277403805	2.02422481917369	1.0364172807788923	2.192977271429483	1.2747490550037248	0.49735199772786026	1.608218799639437	2.0499170352300147	1.2495619157111115
1.5486501939143482	0.5102077677487153	0.493197194077429	-0.11397484831389607	1.1450589152402242	1.2340190370750588	1.5272126144066598	1.6483499203474536	-0.43001611244605387	1.7637726807020144	1.5167279804465745	0.5475838563870867	0.4509811103841919	0.653400500346772	0.5665410497457783	1.8011021833230398	0.6638254413058554	1.8836777750732057	0.9930943253093997	0.08003152668229846	0.8938650165579812	1.0751447281106632	1.394681631542399	1.844103643967275	0.7292501473302184	1.350998364677717	0.4269325811312531	1.2123741044853262	0.5993471209686352	1.5470726896851255	1.5887421931912482	0.8023511576328118	0.9135359921725004	0.7964973415636071	0.9549024071071702	1.4088603170844989	1.0498154017307741	1.4132895911802508	1.9495264451719212	1.416647703926905	1.8203320887477783	1.6142746626811593	2.054324697504552	1.0122293560348363	2.1810733608499886	1.2812218947010372	0.4915876686306386	1.6505066025409234	2.114580903160131	1.265295602899751
1.5349414749833958	0.5212376256350493	0.4064651611570721	-0.09466323024973759	1.1654257059389996	1.162557109716244	1.4561450811247285	1.6391654031855551	-0.42592913377817193	1.819875739158288	1.5107466593470344	0.5323062337603266	0.3959152431064391	0.6510125572976373	0.5025462962610765	1.7578505689462414	0.6773993477530686	1.9603909755712086	0.916472941252812	0.03697556499334641	0.8889857590289431	1.042458725706358	1.4307975837882674	1.8463511997856485	0.7222733835698357	1.3585234447453662	0.4175697744956022	1.179930903000597	0.6238675360249283	1.5377605790092335	1.5476444761024397	0.8066175575723344	0.8777784017747081	0.7834027439984407	0.9262699871725468	1.3796610238699327	1.0588141088961258	1.4271661106010378	1.9504178485666563	1.394350377097932	1.783354941913872	1.6564247726180994	2.0909470091235876	0.994243719848156	2.175306601740945	1.2809653761268596	0.5039881374915689	1.6778947265996003	2.1957095173963803	1.2787460130781625
1.5205889863139692	0.5382585902971522	0.3370075839159471	-0.09370364306810877	1.1925457683481795	1.0988732941316943	1.4033039760275519	1.6153296528597043	-0.42393547588167557	1.8450458614900367	1.4743318636868996	0.5085760500155084	0.3805399737814028	0.6412434317123169	0.44563546488202777	1.7393058354786746	0.670596578927788	2.0126113023488204	0.8909613736830003	-0.006169860895167462	0.900699660069116	1.0010590423668568	1.464594461527305	1.8513885111287784	0.6927929633337553	1.3590454064520057	0.37627795576175976	1.1020443707538297	0.6170668992446973	1.539515520311777	1.5095296233176583	0.8137670558893706	0.8654449313619061	0.7809065564903037	0.8567379952380476	1.3647228036070413	1.0657790694827598	1.458684911552418	1.9376751023574417	1.3840984273696506	1.759223041865122	1.7002362382286935	2.1031918438070596	0.9932023865564096	2.1652569253142526	1.3081380672534646	0.5141670459577197	1.697215330912206	2.260649537644527	1.2936632786979065
1.5048917341908417	0.5254053780970346	0.30597875620392845	-0.13639102184404556	1.1818762131823175	1.0475500467471213	1.3454353024440358	1.5963970006353412	-0.4125051851683841	1.9273589939147897	1.441360647374832	0.4849417378456343	0.35305218171976094	0.5930432825469892	0.36201592521186055	1.7158127332545086	0.6834997922749799	2.0685438730479175	0.8764294228907159	-0.047022477226919525	0.9419701013805526	0.9751047931392783	1.5017277092197947	1.8723222115655929	0.6792388982730466	1.3767746963163323	0.36360254506180445	1.049934847821271	0.6093952573295195	1.5512529399805393	1.4748714268245322	0.8217180160870186	0.8572533334747007	0.7706137825544165	0.8122040022554945	1.3579110211247487	1.0545539381896267	1.4875662596187413	1.9327181978862238	1.3943606362894427	1.7551131165683027	1.7019213598895047	2.124850857012646	0.9752952208049062	2.1537170445279927	1.2985725085303768	0.513456624051517	1.7078725473003726	2.307278653631734	1.314433908493053
1.5016299675159057	0.5280850748321375	0.28872509558389864	-0.17709454041577546	1.1930127779244084	0.982378086109106	1.2787273713834661	1.5714396790098726	-0.4270880695976117	1.9855587485311126	1.3956771314787515	0.4791086051106249	0.3259139376420512	0.5717560964905832	0.30912702259438085	1.7000618700363124	0.7011645918651773	2.0792324095472936	0.8619538534649095	-0.03961378898323474	0.9844474375200537	0.9511645618489553	1.5039311947238656	1.875929208233136	0.6800595873226529	1.3862221041088214	0.3477438055303714	1.021363556686313	0.5937380935111157	1.5721348176060057	1.4499474535715415	0.8028616996727249	0.8432931676721542	0.7761992826682821	0.7894173530122854	1.352009216542903	1.0152775829061453	1.4885643561850899	1.886154115988203	1.4223585734035167	1.7406937733775347	1.6593078132030006	2.1408074402505095	0.9460671411698458	2.1449212485002174	1.3030726132469115	0.5572666668472275	1.727176792503256	2.3456339993306754	1.3408010811091482
1.4955785319742487	0.5148107204283112	0.24932729629597192	-0.20538362418909006	1.2174084754246166	0.9263302241996663	1.2267476730762936	1.5302611132177042	-0.4202201400014591	2.0074602946368083	1.3632143988649112	0.45873459518752585	0.324955769320469	0.5057411875532447	0.25297881609694706	1.6756163838555793	0.6745516338637223	2.104698474296114	0.8135392264176385	-0.027697157601646556	1.0670148038901612	0.9222604109625033	1.489847853072051	1.9055459871384979	0.6839900077412209	1.3907142638855496	0.2999013909168591	0.9564184160190174	0.599940768231362	1.550850653976216	1.4279164219260736	0.7928539298354773	0.8287054339115387	0.7621681969256795	0.778858543748428	1.3546861649045145	1.014736365749068	1.471127948986923	1.84368121860952	1.4309986231009386	1.7425878936039148	1.6269323142697076	2.1339948338675625	0.9318307957757707	2.141806771380328	1.3427869827704808	0.5924789958796349	1.7686114430461959	2.416497152538001	1.3282357584196647
1.4794556765240183	0.48779301234834704	0.23805741396136285	-0.25711725716947426	1.2526516805709784	0.8950736645002877	1.1728413471094634	1.4916211881870454	-0.42323186617691844	2.051422535119785	1.310918365536955	0.4491487750904045	0.31584739599307343	0.46861904685191524	0.19112796206791155	1.6589073548136852	0.6778577169371036	2.0991508556502536	0.7387563799079166	-0.03390492053121786	1.156988376356437	0.8988978028903329	1.462838182019349	1.9270536439615942	0.7127390625424861	1.384128467145619	0.2441317994131471	0.9107455317421284	0.6082575092153235	1.5498314704907485	1.398259021161885	0.7694097375088983	0.8112725722608743	0.7415773959330723	0.7609283593636654	1.3415869996851981	1.014583690438943	1.4548197908690899	1.7853553727342977	1.4119243721554597	1.7313798621094363	1.6041560107205695	2.1306108516833797	0.920807315279958	2.127355106717352	1.365021533777471	0.654078127751035	1.804893965487814	2.4529101755084466	1.3399224817386488
1.4620345521011988	0.4582349912455864	0.22400931171734578	-0.32084429990849006	1.244863901966678	0.8662181564612229	1.1259209457377248	1.4344654238350376	-0.4426624867923638	2.0939003063798816	1.2324572274577843	0.44741550815655967	0.3065616442362774	0.4244569702239159	0.1295220574241071	1.6583708814076163	0.6493510069458018	2.0656590454005905	0.7138441361021886	-0.03527951164448004	1.2587246916687485	0.8856378536411214	1.399305752764464	1.9383142511673295	0.7250734295128953	1.3645457248126616	0.2096759137027781	0.8570334903506673	0.6201249196052747	1.5513797033347645	1.3610672780679856	0.7374932209813184	0.7946323273522093	0.7472708238022158	0.7995455451160206	1.3651944205722297	1.0134793176269667	1.4784751907190805	1.758973778730366	1.4245878353705679	1.725090674254583	1.5476902886624486	2.1287987383283706	0.9433219300731253	2.1452180168584967	1.411552238386379	0.6976479036785409	1.8206492753421588	2.4859574313997257	1.3472205336174203
1.4434188771636545	0.445535220771678	0.21629850376518606	-0.39606794660681016	1.2613587181673505	0.8435253505286153	1.0771626121435673	1.3924990202907381	-0.4519153366086773	2.137519006111093	1.2030289085280803	0.4949858394262928	0.30631449334905997	0.37319441912065654	0.05268003887926107	1.6709668827048474	0.6341575571358641	2.029761105328105	0.7158032269258227	-0.029516438412728985	1.3695439008600805	0.8834988276939664	1.3602967087796112	1.934584100025674	0.7292682841047948	1.3520640022831407	0.15900326861708386	0.7915296134006395	0.6542825019496482	1.5698170170068975	1.3503337964749182	0.7054945848488148	0.7951800286774247	0.7542660705248473	0.7945022201232382	1.369798334865022	0.9727435963153409	1.473052570265812	1.7074809815057246	1.4214624028509795	1.70126329514255	1.4983498358967875	2.1255181376516368	0.9311757939218218	2.1646570260295226	1.4448429290204636	0.7222423053020309	1.8119457332393112	2.489270744965969	1.3825211424297952
1.437896763406965	0.4270007763149972	0.23692720249372554	-0.5003580117306137	1.2756513943748116	0.8107061698167641	1.0213701689476187	1.344438557201796	-0.4711093579959321	2.136567957991592	1.1855026358594012	0.4967230690188799	0.30133358194226983	0.30616451655347493	-0.0038781893972982635	1.6699717400986116	0.6369365536308005	2.008927032846702	0.7109652068408507	-0.013163435252886518	1.4746503801171083	0.8781440784576946	1.3068553116880082	1.9073234918243869	0.7170882157440984	1.3616259858846638	0.10865493756196054	0.7405809456394283	0.6546284970597427	1.610301827844885	1.3713641662658387	0.6126192214384039	0.792699309571967	0.7238108637223906	0.8028794709763313	1.367853815541112	0.9399401994086019	1.4616744498426821	1.673272013757422	1.4280482003188824	1.6671193003689733	1.4710653509266667	2.1053270243728464	0.9462861059076577	2.174534004177277	1.4485974281516119	0.7491236531202867	1.7684805701684183	2.4908104098452695	1.3884356030537306
1.4256865973672386	0.42007256831464046	0.2773390208559975	-0.5890075454551051	1.2737377466996964	0.7815057133065523	0.9706901163321128	1.3337501148881363	-0.4923672526506337	2.0998639762671396	1.14811300161501	0.49832343828515757	0.26838311769720835	0.2930876279143564	-0.06748036851638076	1.6874023272595529	0.6306369226574141	1.9903831255027373	0.7204030965529336	-0.021785152790625737	1.5743418930808388	0.865580533983934	1.2748253745785398	1.8426467942761533	0.7058420552483049	1.3712360318673649	0.06369193194566955	0.6583062679173344	0.6720494479666833	1.6702205303115314	1.3789396300329755	0.5359507031578508	0.818506863020211	0.7113046156904221	0.8005627643250497	1.3589801037658082	0.9224771574990542	1.434857318242382	1.6458245568749643	1.430141678868883	1.650410513408524	1.4231899015121938	2.061878596287504	0.9615991324405151	2.1990798832441447	1.496394968962234	0.762865568750781	1.7125938855123413	2.49591382810251	1.3614782819989277
1.40434563053682	0.3991437748944033	0.2869021487065894	-0.649164144768622	1.2469306471510422	0.7500299761344129	0.9479460926715323	1.3108721373598136	-0.5184914474309958	2.0624301076419735	1.1254270532279365	0.49551479294716766	0.25213461598824966	0.23957973447525696	-0.13685816074438187	1.685062649545093	0.610069601787538	1.9615134147985167	0.7269982691757039	-0.022882931145244645	1.691927271253497	0.8619816443809512	1.2599340321307329	1.7811747372212028	0.7121545596398071	1.4101788982845538	0.05313316823229518	0.5888133118127143	0.660927381924562	1.730366649911557	1.383065054844589	0.46612796797333306	0.826963459569735	0.6863647082052557	0.7823180625407061	1.3389694492753565	0.8942564055398259	1.42044376934037	1.5773073329468306	1.4502302621138259	1.6432299097207355	1.3595281780569801	2.047178450802108	0.9632939188863456	2.2133324904171867	1.524647307060747	0.7459685288034784	1.6926536179526788	2.468594804372396	1.3496266523365579
1.3887696217144383	0.3878121183691902	0.2837511773609824	-0.7211946245844361	1.2106196084721228	0.692779121794752	0.9456084888831109	1.3120994460210118	-0.5320469088117763	2.0417035148102833	1.1288821718042896	0.504573133632466	0.20571169162531291	0.20999735649762155	-0.1785715942396475	1.6592629130657077	0.5718962758803364	1.9374081489170585	0.7297128887857433	-0.0440954191212672	1.806936553593524	0.8908786108990178	1.2456284902600203	1.7288138711085594	0.7238405369190912	1.42981255795604	0.05254856941216457	0.4918223369571056	0.6883737888478214	1.7978935746877014	1.4067155069702098	0.3922918121593448	0.8542139754261097	0.6367518472844832	0.774021375918448	1.3206889281747687	0.876783008169219	1.3829770947309463	1.5236974056777843	1.477902922508831	1.6062754635384764	1.2877966570768613	2.0568892637632112	0.9628815273375834	2.2077507002542673	1.5712032223403365	0.7413411861171324	1.675767546605106	2.4800862377033415	1.3317827046291126
1.390871887560411	0.3746998797852574	0.2677187065925994	-0.7457150687582164	1.18259115548479	0.6403602857695689	0.9255626504731685	1.3081257982094856	-0.5574200029623012	1.9593629430283603	1.115580935518032	0.5357425157005136	0.172639245876412	0.22691832135458895	-0.17488550676319964	1.6303808626284142	0.5558689983653233	1.8747058786506692	0.7364566668015362	-0.03655779717821439	1.9034180547035475	0.8972339031723713	1.2289309293661717	1.681461125155121	0.7049571166747597	1.4277110733993277	0.06257541325906704	0.42675647614092743	0.7019457316212208	1.8312953378044203	1.4063915416798713	0.32792487435496537	0.8797382648650964	0.6007646266893609	0.7557478632218342	1.2768432876928224	0.8606379961486462	1.352636222146661	1.4714291564065207	1.513591028882823	1.5786714711367213	1.2205185425758966	2.0397120738635297	0.9633884475984977	2.1796713235065095	1.6391472403588065	0.7384870440542303	1.6561088540249067	2.477135470476412	1.2978860705769697
1.357727760224924	0.3538587246219002	0.24039139941856474	-0.7328863496994489	1.150223784867577	0.6064883959974491	0.9184885455130638	1.2779944264934802	-0.5814778856831723	1.8951131394284093	1.127336678318295	0.5337053623743753	0.16205554595819718	0.27027219214322873	-0.21989489328496412	1.6095922745252378	0.5159491793852443	1.818983473333995	0.7603243372491182	-0.05085838634811683	2.004877782265016	0.9265054147622415	1.2058019065808891	1.6400631567080857	0.6707874333718128	1.4320553180716837	0.0720383294291646	0.3774435408478341	0.7381945462238738	1.8885956790882878	1.4059255385462515	0.27567656218602227	0.9231516696399023	0.5768681800240301	0.7504662768865086	1.263489665443449	0.8535979908669626	1.3548262607287913	1.4235188862475803	1.5209269542947015	1.5615939370056293	1.184484269919756	2.032255682638739	0.9928120115391404	2.1594878938594326	1.7168622840664134	0.7141116329672028	1.6399009421349124	2.477754113378816	1.252042647792175
1.3109904348615553	0.3401434869735666	0.22906017165930947	-0.7549082344780922	1.1297937295585252	0.5755554222203301	0.8957690186875306	1.245980080066121	-0.6033891218066112	1.8394886233611758	1.1087017501724576	0.5124856220092185	0.1635614280736474	0.3390740904590066	-0.2573682675412182	1.5614841279943747	0.5024052732245172	1.7403088538417286	0.7842693896595396	-0.07848387865270483	2.089857843396969	0.9801678570191195	1.1922892154912441	1.5962653401213547	0.657944284532584	1.4243412563437263	0.09471811040706535	0.3732875101984543	0.7512565131520431	1.970897313858589	1.399845128777239	0.18303323440347782	0.9449641806344701	0.5454153578199092	0.7206358877588586	1.221471224935102	0.8361169947791959	1.3633841493897854	1.3901492032977785	1.5448906152177249	1.5204670003159162	1.1080057759334085	2.0267911476171365	1.001491782493717	2.1369207734938636	1.762986466610593	0.6846418377653547	1.5936651407537827	2.448330778130299	1.2256428723809774
1.26805635805315	0.3377963968652561	0.20359558191330795	-0.7653743670536304	1.1175257581815026	0.5296015961709641	0.8627196617207117	1.2421187782012737	-0.6255468215260621	1.765425408063059	1.0972674432868252	0.5341535886113536	0.1750279901779371	0.39309744801844027	-0.2680252545833544	1.5254755040474302	0.4778813909665531	1.7080146125468239	0.8355309831836564	-0.07566523010652107	2.1556145758373053	1.0356565657194587	1.1836587569890502	1.5524170136658564	0.6555715409985565	1.4557999134132835	0.11828966076165023	0.36111583412064235	0.793639377529938	2.033519130678082	1.4335464909435491	0.12655181574724067	0.9601612688228034	0.5057963205040324	0.6562040072425961	1.199697064819584	0.8476258586367835	1.3810906651555608	1.338180260099604	1.570458330907512	1.4849399268152135	1.0177933310444152	2.033798181721479	0.9842604166980804	2.1325537793825227	1.8255133417665115	0.6637318740776113	1.5687026265093824	2.419315243232245	1.2141351129953075
1.2331093178000807	0.33356074718718964	0.19501450073353774	-0.7335256882196656	1.110130111002169	0.5049383267205949	0.863194661327111	1.2305041898902025	-0.6404390685461191	1.6763189493476656	1.1164168313282887	0.5041617403084961	0.17909878904346802	0.4608206466924393	-0.26724186017164764	1.4763724924872004	0.457726692062736	1.6883456828759247	0.885096578399262	-0.06131306745687146	2.2152355365810537	1.1093959649071095	1.188378828305639	1.5270067627689907	0.6680555363592259	1.4856011809125342	0.13762832575341796	0.38296848049975485	0.8663367689408087	2.092995882354182	1.4515319581792654	0.07121319643022085	0.9840270388514945	0.4491390245473822	0.5722876857946766	1.1700785051149745	0.8470990672613524	1.3651211200939821	1.310073490446268	1.5945674309572442	1.4789176100358112	0.9757125385700173	2.0290678903607384	0.9546279416257155	2.0925800359075284	1.862068814253768	0.6408639689347169	1.580177302653065	2.407160941488	1.1779225450701816
1.1922646314428784	0.3093860480889371	0.1936914150918005	-0.7216193612443205	1.102597445870948	0.49593467745013237	0.8442178038140684	1.1894549635492526	-0.6665551825528417	1.6155446147268262	1.0678694991816604	0.45305676697394154	0.17747272988429436	0.5338959179113696	-0.25961561135549616	1.433113696547143	0.4531017122744606	1.6533857377254608	0.8966702102857225	-0.053132355796970974	2.2535088357027373	1.140397472404083	1.1810652988785804	1.4964165514856798	0.7119847994297674	1.4756881224978038	0.16917909633577066	0.3906953876038365	0.9070338506347394	2.1287078624365483	1.4492868775572987	0.05879855826540875	0.9836964922065462	0.39268803297250254	0.4851164838098535	1.145500802187823	0.8530521025604996	1.3468455178738048	1.2952005219010472	1.6293418658049466	1.4950223381927004	0.9110206161572231	2.020992384881109	0.9508859703367893	2.0616602269404054	1.9012651044948456	0.60010578240663	1.593914988974996	2.3914691131222767	1.1420442774470734
1.1637914112098762	0.2874558455081771	0.17555240482623938	-0.6615960981969453	1.1349326858496338	0.5273619787905769	0.8485589097918107	1.128654658923637	-0.7238650120026625	1.583347821811066	1.0434501592086927	0.4394398332048334	0.1680109229688504	0.5874909598343008	-0.2700931335259674	1.3646097331832974	0.4130270806572097	1.595920894311418	0.906408808830399	-0.037272984514708916	2.307915560771827	1.1434383760624989	1.1925725768815056	1.461269309973592	0.7673108942509005	1.4200661445815814	0.19094013965423745	0.4001401104899669	0.9664826601360019	2.110692071895531	1.4180675500027042	0.07596601179704741	0.994026992446576	0.38835373072956125	0.40667333815699874	1.1268791738368609	0.8548087021296336	1.346858448923022	1.2503004138873801	1.63592947371841	1.4766262284056233	0.8201407997145826	2.012434040770096	0.9328322806183393	2.05284307086234	1.9740678490202854	0.5858304016778334	1.6242075986052726	2.398031458988928	1.0998171507475765
1.146817706755296	0.26040732944029965	0.1311838065742769	-0.6365694678399957	1.1217193997633292	0.5389290613805443	0.8756897572408725	1.1006877876441932	-0.770247633498087	1.5850940625013443	1.0523815000993326	0.41731992537314844	0.19921436907829754	0.600958836094913	-0.23991329231255293	1.3311825682158367	0.3919921158366182	1.5438181260466206	0.9609630002544488	-0.02556001575212239	2.363876162981638	1.1547427402373187	1.1879013222796746	1.4412166627249632	0.824190993259722	1.3820330870068058	0.17763299466083504	0.42602148844082804	0.9955256219486316	2.077992090750693	1.3937789338117827	0.06099758123632576	0.9848935201383467	0.37770326702064977	0.3146162252219886	1.114924892277518	0.8709716818765258	1.3446495851390075	1.2115533697140441	1.668457749107161	1.4308827543152796	0.7779971971312695	2.0319948792904015	0.9092370125167092	2.0466700163286378	1.9881807824674342	0.5815180524882481	1.6486917328229462	2.4009925112183916	1.0731896964471996
1.145712568704249	0.2518041240388294	0.0970602997419117	-0.6123223368771098	1.140107512652706	0.5525195156328861	0.9253819785886138	1.0497968675574518	-0.7911697756480457	1.558407641292399	1.0568166627219227	0.4256283328914826	0.18338023156063707	0.6577558213102758	-0.21247331508087983	1.304065552314446	0.38082720235101586	1.4843236808000744	1.0090188558232325	-0.002244592826408111	2.393686643353512	1.1939602914193554	1.1997626617425106	1.4114078396448555	0.8148369517716676	1.3100118093660376	0.17735742784438413	0.43101036037130697	1.0808566075846144	2.035067903936369	1.3958079911767758	0.06649566066420794	0.9537771414434447	0.3482409000554643	0.2303428224458648	1.1077298989226798	0.8778311027613388	1.328090083511034	1.1934103977528985	1.6792172270742867	1.397347413843036	0.7324992518034548	2.029568350839983	0.887809433282164	2.03130441419476	2.0568767087389612	0.6113728974011273	1.647429602721343	2.4105159093145057	1.0338964076893533
1.1722934635559918	0.22712124269334635	0.07640404755992923	-0.5854144915717236	1.1181476687592444	0.5887915523607996	0.9666193305597826	0.9970358122961203	-0.805046345861338	1.5288790514678188	1.0536431296596325	0.4106509178237062	0.1850535675748493	0.6638854844857085	-0.19308001841527028	1.2521196102696526	0.39007621771254153	1.4238373252967365	1.0326335029565865	0.06354777422609667	2.4343460979516918	1.2228630054321303	1.1610762569643907	1.3671844494119818	0.8265759791165891	1.2593276807420213	0.1646466360286946	0.4478755400280227	1.12113734822169	2.008761077654874	1.3886762891023623	0.06502559241885722	0.9106684613810359	0.33796675082070887	0.15713976933903737	1.1113069141543401	0.8618162467518976	1.3461471329561103	1.182978777214009	1.706160881390192	1.404414514272593	0.6832820992425916	2.006006178065441	0.8357131336311869	2.044611725525198	2.067865409821984	0.649901220575707	1.6151684468878187	2.4068410779092013	0.9987552443873549
1.1507582928544673	0.21552846603756678	0.060925765119283395	-0.595922534832425	1.1155330700848156	0.6149348970710011	1.0343791936265863	0.9275291216405017	-0.8193154887940206	1.5090749698241732	1.0514435979470842	0.3968232250960699	0.1536781564163501	0.6931992145461345	-0.20871161038322583	1.2237253864155941	0.380822481275889	1.378926840706305	1.0537463324173442	0.09456501221405898	2.4679006407320747	1.2755704056516979	1.139241157676024	1.3077169834391886	0.8601220747676447	1.237124323508373	0.11940997498434285	0.42727774446634026	1.1439858592438912	1.981247182058431	1.3841165907329152	0.05538597941196224	0.8692289663097601	0.34427145093213574	0.07763658509591707	1.1429763529900638	0.8581085381257768	1.3315772687196037	1.1441150926245804	1.7080998685856812	1.395977069627809	0.6673410633569102	2.0320295355911937	0.7990500521192169	2.0606340355881936	2.0808823093612823	0.6585394112628109	1.5751183719041002	2.398315325058859	0.9363222434579201
1.1572718120084071	0.18743277748731443	0.032459564540394635	-0.6008015622678147	1.0984784403927348	0.6344690039812644	1.0608237742944966	0.8708918007894925	-0.8313685596357436	1.5021119585487948	1.0374164204696927	0.3862966945801637	0.12113110930454996	0.6806130881374344	-0.21129771934851238	1.172932953439863	0.386634468107569	1.3225232115624521	1.062606939753724	0.1403980479093984	2.4917324429349903	1.2989085868713592	1.1553523568811142	1.2778657576709391	0.8794282178854281	1.231880271782206	0.0800338305091088	0.405262541061352	1.1792822530356877	1.9024928643897465	1.3958743095279211	0.03525967375873294	0.8279675043955219	0.31050582289256273	0.013302570546925772	1.1387281760848103	0.8583066054625936	1.2901253169146343	1.1334500742998768	1.6959143629985927	1.3736025322211314	0.6604552080922186	2.0533032177235593	0.7490677813397534	2.067269285252631	2.034848254964787	0.6616696267034344	1.5544513632882913	2.397426700839944	0.8987925334241945
1.1683475127090002	0.16043002474128873	-0.008123397159111223	-0.5729369454245852	1.0749838720412934	0.6524209230832929	1.0871777537579332	0.8304191734984088	-0.8302353949322357	1.490601477488399	1.0519184843400156	0.3856425586882929	0.07435914220651338	0.6690311989557474	-0.19305783736371668	1.1493407503674322	0.376075998181402	1.2518399603621622	1.0627937711589506	0.2175780761070844	2.492778543016707	1.2824309985014613	1.1244216375211942	1.2607488325340324	0.8849700000412837	1.2229673780708223	0.014974074208798793	0.3446847871136217	1.2252411193507708	1.8221941129893686	1.4335245162839505	0.058379398157951214	0.774659187747311	0.27385957441122877	-0.0025331440557269354	1.1534251579338888	0.8336212597452711	1.2556240747139558	1.1247710125333812	1.6694534941655372	1.3595270208516386	0.7174648317421362	2.085727417787248	0.7020043099351225	2.0938466414427888	2.001028140246404	0.6547937390064424	1.518369611738719	2.3914305443627755	0.8831980704434962
1.1997259227117945	0.11700422158402175	-0.0363145830800511	-0.5268691915063763	1.0445829724384583	0.6771775051236031	1.114522479797931	0.7512074924001848	-0.8424710075384898	1.4812924011750135	1.071901849529309	0.3287770683401797	0.030985935885582055	0.6762899384937494	-0.20657466771190997	1.0999297052587547	0.386191674179565	1.1765506303300748	1.0712844908653965	0.24281434802338317	2.530361979399633	1.2528601382288833	1.10985293428012	1.2020470844376794	0.8945797700508731	1.1744976109949556	-0.029767260295504187	0.2655011839338626	1.2220902109936518	1.7440019720740245	1.4321968501520934	0.0584315345582868	0.7268563826105273	0.2556684945260238	0.007268641745736987	1.158344489583063	0.7934882050615832	1.1703388131378822	1.1417649323181642	1.6377194008960714	1.3135434181608323	0.7709310994882639	2.1062580453348203	0.6977455861495467	2.0932135659097364	1.9514211035476623	0.6554268396094864	1.501119674132475	2.4055497958410905	0.8810175219750501
1.2038335312931143	0.0748822244395147	-0.0537985489807446	-0.5101746921512508	1.0234389999699078	0.6794410587665437	1.094927175063674	0.6671683201344213	-0.8526493243358406	1.4950503851024624	1.0824252518053015	0.31992322065927353	-0.01970369156280989	0.6296675698458224	-0.21018917088561512	1.0650977060376126	0.39265353846184503	1.1039016128338086	1.0619177937908324	0.24099296217231125	2.542368923340967	1.186914341865259	1.1025876604561553	1.1520672759401631	0.8926223586546573	1.132355141495072	-0.09187975558080151	0.1654889478283681	1.21577843705497	1.671782505890451	1.4264742752991915	0.04926323079090626	0.6865382416637013	0.2501259744916938	-0.0005468273866552818	1.1799769698852356	0.7682246735446301	1.1035634764226903	1.1257691588223282	1.5977109679324406	1.244383003813707	0.7944998855377268	2.0961507407968516	0.6959961355079446	2.1058655327185223	1.8994070780656656	0.6463838796843708	1.4782912801109351	2.415645040078081	0.8759279715416198
1.2128556065279752	0.0462983937895093	-0.0711733408206272	-0.4636671110045456	1.0340420632235445	0.6784906837365859	1.1032954453469652	0.6141524142295914	-0.8766138413612797	1.479306340503071	1.1405483065283426	0.3229501866993362	-0.07810089295800063	0.5912300616143191	-0.2380919255110765	1.0409140279977365	0.3782666628778426	1.068171112576723	1.0375392176325282	0.2572422921126619	2.5557651135796733	1.1143675478295152	1.091637005223802	1.1076141111406046	0.8677718035487046	1.090649721607505	-0.14180213305217287	0.07675160316453578	1.21622774144188	1.591174943293649	1.4492581521709194	0.0019322469306529756	0.6550365202830359	0.2223321897253665	0.055296128718095215	1.2230696375166725	0.7508545362606964	1.0364678706978085	1.1310672145857263	1.5387483769121901	1.178944001415593	0.8309764884834093	2.0831240834632934	0.6849912706522823	2.113332006467634	1.8582733477827638	0.6535264999305139	1.42354279290705	2.4690380879816	0.8737050340327752
1.1903404752245508	0.014715121364795076	-0.03459171242515234	-0.4482767823472472	0.9685813214314374	0.6311968579991534	1.0745789325993904	0.6010033218994238	-0.8465314798128384	1.4484372832020374	1.199162298999752	0.3467348074686255	-0.10181306274731598	0.5935304670032387	-0.265418476910939	1.0529964175923339	0.3997981989640157	1.0315300642051421	1.0216833485992924	0.2659024266302123	2.569637344811197	1.0796670485300615	1.0787869870092037	1.0701947255846922	0.8147554723118807	1.0794500306532169	-0.18941028227485132	-0.0004900663186778731	1.2188541745139787	1.5158576225573677	1.446984305565421	-0.045046723922355196	0.6104207116055219	0.18965873326243554	0.12798061302056402	1.2553976777286044	0.7367550871185486	0.96171130997231	1.1120438643175103	1.4857389533327554	1.1706779190070162	0.8587163580603038	2.042340078774489	0.6328334693179506	2.092762278038724	1.8033449687700582	0.6509764537310411	1.40351378957041	2.505478880458886	0.8891501810779939
1.1605553953244798	-0.010264174699349617	0.0020873928103323893	-0.3968274209055773	0.9570625587099387	0.6208723017200073	1.0675463939678873	0.5718788153273942	-0.8139626132556156	1.4132073437447406	1.224542719875258	0.3899491365827447	-0.12553160829570775	0.6003587013011098	-0.2956094086501306	1.0334163224019235	0.39802092877319983	0.9792845219784038	0.96998813279077	0.29520510954657925	2.5772805796517058	1.0355545476883916	1.084579903827138	1.0496291551523491	0.7739794688692849	1.0358724807413293	-0.21248982037329495	-0.06649997147373474	1.2234825014139366	1.4739418487720968	1.4223788923816703	-0.08964244379153996	0.5594253958609954	0.14706356421694117	0.21074125303909166	1.2507332727280411	0.7328797351232128	0.9155060247638056	1.0979286199790854	1.4412520815338548	1.137296112454321	0.879701554963046	1.9905788376583256	0.5976827356226038	2.0881880459926583	1.7610685648385467	0.6058612896102036	1.450777736211054	2.5455466790796946	0.919511817872128
1.1323361064883202	-0.028277874428291445	0.02005833740742218	-0.37183216697841576	0.929578997688529	0.6190645569918936	1.0012748836040233	0.5714175360875005	-0.8137282781000394	1.3617965635370113	1.2474066896113316	0.4486603838397472	-0.11534362648092614	0.6058759900314162	-0.32475682273666273	1.0241854150218246	0.3907702157561407	0.9229113404344099	0.9423237947037828	0.3125437976815903	2.603838509940156	0.9894131812148037	1.068564093604908	1.0128374893910792	0.7798775479617046	1.013097943280109	-0.22141874638450748	-0.1352710466372758	1.16876792188495	1.4405205388712088	1.3999407176765462	-0.11151960308035005	0.5546414294607576	0.10757905455001042	0.29098768701587757	1.2555213244026844	0.7087883086733768	0.8165881895140439	1.0649076680692342	1.395095978928006	1.1173207570894292	0.9033450341150029	1.9211687285147434	0.559392582000061	2.0762714102768216	1.6682712373961113	0.5613211053813107	1.5285900894703606	2.563776846070745	0.9361864444358318
1.1024222726405548	-0.02188117899610977	0.05057092777474714	-0.330723821948052	0.9253647488345471	0.6114110725329418	0.9307024171423983	0.5686863022745414	-0.8222188889228497	1.325670719738743	1.3086656018435625	0.49438069982844024	-0.12462757377760647	0.6025970979195447	-0.3526615938213559	1.0122341362038356	0.3889375802297502	0.8645705514489617	0.8866215912070737	0.26264027247120303	2.6095041911563364	0.9326097331000127	1.1035583836346734	1.0005583109457912	0.7838748930784615	0.9867914224668531	-0.23897459904129598	-0.15618067064702373	1.140925358796855	1.401094021299456	1.3587631981818116	-0.1334602300018029	0.5294201806950883	0.10251886651935764	0.3448681663940599	1.244007823300301	0.678357390306802	0.7620833960512369	1.0428700295793287	1.2842453543086063	1.0649860048382647	0.9304027802505083	1.8373034175710277	0.5429727929535432	2.079408610854466	1.6257944086326863	0.49052644671815965	1.6171082407164028	2.543511277078268	0.9435799797908064
1.1041025116579724	-0.031072428128042506	0.0946055053882747	-0.29507959118690014	0.9051090580053849	0.5826794620711098	0.8408060375021579	0.5890305482759997	-0.8239547992601428	1.2829882508741606	1.3872209048222055	0.5178186325376968	-0.11581994380287311	0.5563682947001837	-0.3709826382902469	0.9899614863213827	0.3788941366810231	0.8028915733518536	0.8443702142531813	0.21433065722800287	2.6174556625396947	0.9009726484799148	1.112773520490634	1.0039254577412522	0.7890420601554302	0.9370179072641399	-0.23055687317399917	-0.1915899981263393	1.144461341296791	1.3755442613697297	1.3264189814808856	-0.15611781200112576	0.5123267522340524	0.07844190351997764	0.4055898048304626	1.2514183774351482	0.6538146354005521	0.7032564444957802	1.0343799603667279	1.2188538711023784	1.040589282309457	0.9451574972772597	1.733280474859458	0.5079311153999072	2.0935698697273333	1.586194117393948	0.45053576493753306	1.6971270908658258	2.5550119669114935	0.9756023045643193
1.0824596883501805	-0.028758837967754237	0.1626909726355932	-0.29067890267522045	0.896218367943954	0.5610533113043197	0.8042954518376092	0.6202436981684927	-0.8040471436408314	1.2097621554845766	1.4363479837141166	0.5579048636073283	-0.10924810006050041	0.5501993084943048	-0.36746845396334393	0.9637611827958967	0.3566845683689505	0.7423264058301073	0.8092899928473727	0.16396599669487583	2.633872729578654	0.898683229754568	1.0756470061381107	0.9852474736401519	0.8119111726388526	0.8919557323407161	-0.22471432547179404	-0.22578765300020645	1.1235864505021786	1.3625563933325135	1.3010605722814446	-0.1618946906706543	0.4960202881889776	0.0506250527776327	0.4758092197465036	1.247274508088025	0.6229707650444591	0.6433335414108265	1.0012195661549312	1.1658881999573265	1.0128557854584326	0.9478558987762232	1.687195818334155	0.4876301282856357	2.103465935579602	1.5995299319173593	0.43705694931174655	1.7369119499798042	2.5549415146441374	0.9820144579393595
1.068316424845758	-0.017682020332853328	0.25578249857350555	-0.2779616111166753	0.8840686202309952	0.5336830208314479	0.7817122182736781	0.6225132279039449	-0.838304298570695	1.1670036411855345	1.4737230263127248	0.5538762265970547	-0.13149083782870913	0.5293435082436508	-0.38995399086152055	0.9289034338907001	0.3591283685299033	0.697907836839931	0.7858021683770315	0.11014770230267774	2.6584955532313015	0.8778993309747131	1.0814376785093893	0.9444494205584153	0.834625170357706	0.8397837226381034	-0.20028709965430364	-0.2761017671153399	1.1260330388908169	1.3330711205181276	1.2599456304000785	-0.19037243919326435	0.4903636441016852	0.03512977899218528	0.4959026389951415	1.2563038336483092	0.6352779831135205	0.5653081918763806	0.9469496808968083	1.1104390802885036	0.9754212537143225	0.9321307372738865	1.6447723943993773	0.4424973098697902	2.106140941026512	1.644427615332915	0.44736351576834743	1.7769099732507698	2.564175389918927	0.9912549984079121
1.0185197626252183	-0.000523466598515801	0.3075396853352901	-0.31043826234314	0.8671983264326212	0.5002140062246977	0.7458388593636877	0.6223139318590383	-0.842836043747706	1.1057882463375486	1.5186044650041128	0.5703238856386645	-0.14093778802253165	0.48147814806248146	-0.374116720051882	0.9350703651039435	0.34156026085018404	0.6719486748601746	0.755389043140822	0.05638603348620195	2.6472034641808473	0.8828000281290542	1.0441635917892649	0.9513186560373861	0.8106397393990731	0.7978656815714739	-0.2007220789865582	-0.28856213041902656	1.1264709109089213	1.3015763496631458	1.2371583723653665	-0.23427307071658804	0.4719501880853172	0.06898996320673652	0.48295602440409724	1.2723670803289662	0.6273870393195226	0.5091662674382184	0.8839950521934904	1.0480866110004345	0.971229993643678	0.9116120893333134	1.576608737294474	0.38068055312373095	2.112007228880523	1.6979416757204233	0.4216274573196965	1.8103628654410322	2.5808664062808035	0.9324681578322238
0.986242936187398	0.023812750106272783	0.35893415427694136	-0.32036722827103775	0.8748010762225025	0.45756730194889467	0.7429172151787189	0.65133413135612	-0.865173595280463	1.0397649822050066	1.5898382197526766	0.5718142415916115	-0.17337115414702564	0.4818996477070397	-0.3665363456832626	0.9708150016363121	0.3304584380958181	0.6164341815836962	0.7434377946659426	0.0213897436577436	2.6488517561184777	0.8984858991029272	0.9793277001391776	0.9307232170448423	0.8190193826729819	0.7606158025035467	-0.19032439401117093	-0.2897418664771524	1.1186723143820934	1.2758090892019072	1.2435512700292723	-0.2852706822049614	0.4536222294375961	0.0652096264333649	0.5012699055176871	1.2349494314965088	0.5872788660166732	0.4495378915533501	0.8350238115386757	1.0242108773834744	0.9709951249503043	0.9110982913252489	1.4956292976354129	0.34171004270796923	2.0993261760458113	1.7174919205666686	0.4207219158833758	1.8315707161388712	2.617872359647319	0.9245376225419994
0.9737870646974873	0.035044505000776445	0.41113079262731594	-0.3196360977909759	0.8383308034145985	0.40537217972150197	0.7199062141314708	0.6552350328069624	-0.8664905065845716	0.9965846810832948	1.6131089786276303	0.5690067573126332	-0.15634300537062537	0.47076078719125364	-0.3502690649423589	0.998160398336416	0.3145604322015424	0.5370690720813338	0.7428365371226044	-0.04149411595401808	2.655314012595972	0.9368173781841499	0.9588106521492733	0.9196537152876753	0.8021898161236789	0.7376874276710546	-0.1963142539148392	-0.3238750095254258	1.1183285442814108	1.2733134745821637	1.247676149679101	-0.30851271388862933	0.436644524687659	0.050622187438997025	0.47033772165373594	1.2150828976631707	0.5765648103025507	0.4178217567764685	0.7379988430359341	1.0568254506772843	0.9442591943940103	0.8973427643014059	1.4245944541190734	0.3231663032919634	2.065575024242425	1.7220418163577982	0.4202901620294968	1.8658024010980334	2.5913766503700306	0.9180990300843644
0.9597618256451185	0.04176184279259981	0.42829451461629625	-0.32863136468063436	0.8473022946755752	0.35867672214062196	0.7270299720541186	0.6471193693172657	-0.8994686970865402	0.9526847498925793	1.6556352046830984	0.5294202422770125	-0.14199093109488345	0.4545649525287748	-0.3709251692021292	1.0231628690820986	0.30422771550415334	0.4948989264378138	0.7536987106823558	-0.1187769753551998	2.675934124900681	0.9687978756130502	0.9456043280281083	0.9057952367217854	0.7897928772809792	0.7251049463822874	-0.22289766657993076	-0.34405443631717214	1.1141499520188014	1.2791173292999232	1.23172112011162	-0.3323050551449195	0.40624502847472066	0.08070681044456951	0.43464236146394974	1.1863366984000074	0.5903387516073009	0.37434672728531254	0.7138084225628851	1.0952607874932392	0.9264514079831822	0.8933252939295351	1.4191457787605448	0.31564444211456266	2.045028473740424	1.7513756922285204	0.4213358158943599	1.8702287796044028	2.587864836254886	0.8982220845350639
0.9457659138808356	0.08113116117238377	0.4425942370766597	-0.36306131330888086	0.8567362677979867	0.27713186288949276	0.7086192819313969	0.6084077883424639	-0.9329956449184097	0.9329545130469488	1.6863680886956398	0.47700392609819	-0.13577372391397022	0.4682729879683102	-0.360731967783397	1.0466010465214688	0.3063311690673479	0.44293343617830266	0.7759712903790171	-0.18564725444742103	2.6812705444301637	0.9990972308398648	0.8941543162316286	0.891290317174413	0.7756348576268588	0.7100062330962819	-0.23151525874918805	-0.35184248274744967	1.0693088824904187	1.2521810825173905	1.2242160982065748	-0.3738433157079967	0.4104676485151508	0.10786974315460274	0.41050595584672783	1.1957321611866445	0.5796270624517882	0.3169553627706617	0.663906996514622	1.1247861371786743	0.9202978149963329	0.8929392663952817	1.3785973194381458	0.3027528546815267	2.054296917689501	1.7578289936560547	0.46898182562261104	1.8001701486228583	2.5932690908362384	0.8749189258467357
0.9534614658045847	0.0973113369604637	0.47936666014031415	-0.36454273642618823	0.873766550344477	0.23017727147531014	0.6931533627365714	0.5493891582594748	-0.952121587607744	0.9188140958228826	1.7270596483132727	0.3809885066413797	-0.10438886941419741	0.42915357244444347	-0.3657080850536398	1.0785954423715824	0.29478513606243995	0.4158199034630834	0.7911465307000267	-0.2639647410035317	2.6908151663361504	0.9918319185710806	0.8526298086575856	0.8925143947754874	0.7505208658701754	0.70748537654003	-0.2534587692871284	-0.3654800271854765	1.0644452086003815	1.2529995237178777	1.2181572629252115	-0.4379560264935992	0.3978978081043804	0.14714508310112712	0.3995732053822095	1.196381514115727	0.5720632758291454	0.31833068510767254	0.6345741243563562	1.1382099875292684	0.9257806867782016	0.8996050033503508	1.3635946655644742	0.3060987604853843	2.0512501564737216	1.7707727822503785	0.5051318700564122	1.7222591449746205	2.5985648386408595	0.8380459269400277
0.9557482789755867	0.09745042156609193	0.4910872753831301	-0.40378408279714223	0.8975397202827455	0.17987397601936836	0.6674924644598307	0.4889375225836702	-0.9737582958267191	0.8971437850215652	1.7044982494615522	0.28878273776610064	-0.08321780050886488	0.4369489862156968	-0.37723870305812385	1.1287023608800517	0.3012954986619291	0.4015761974833755	0.8192626956939545	-0.285475092138094	2.702738406402914	1.0173048151168655	0.7775622702612461	0.8936840689276251	0.7298762287886137	0.6895090550024288	-0.2522492826668818	-0.39924206755385294	1.08039698948004	1.239587208908342	1.2269317578413967	-0.5126230671970329	0.4119871699306604	0.16327884984589675	0.41256863213470796	1.2272871165071406	0.5720540277780287	0.2845026393437008	0.6030651441989316	1.176512437641069	0.9408190435188949	0.9085806245000472	1.377948835436872	0.3242523141200702	2.028494885877942	1.776707374128654	0.5615032515384164	1.6496356038808613	2.626525646529079	0.8125627604597888
0.9527518884928441	0.12032610035844486	0.47886393958410245	-0.41337428387726094	0.9466497306681309	0.1261096053921359	0.6634786096205896	0.41872838653623246	-1.0149712241861804	0.8801973477909988	1.6595300349013318	0.2001516338089396	-0.058142421250602185	0.4455482978599501	-0.3820288019641971	1.1871143202619168	0.3022959374001066	0.35205740819870207	0.7793392071333501	-0.3095604334400345	2.7176071501127352	1.023573416011707	0.7099516814332547	0.8778366642726689	0.7043237805065335	0.6879159416115812	-0.27331744860195906	-0.40845959384232466	1.062395741366849	1.2038446846113975	1.2096002527635499	-0.5678795669091297	0.41880960086580626	0.18473307288072924	0.439399510488943	1.2422338863863693	0.5763130792936285	0.24734962988720427	0.576620845008905	1.1875265246022122	0.9431568230663501	0.9043227781437864	1.364971519277324	0.3419210157974347	2.0296310587656885	1.7559760093610102	0.6247375473443995	1.5774686306675338	2.631349312717402	0.7807584905331204
0.962817943653597	0.1351255997173208	0.4956627082840849	-0.4122349590143865	1.0114317376380222	0.0883413495496505	0.6175696555781569	0.34683325881756355	-1.0566044255746707	0.8837433359180367	1.624054048397501	0.12189402744038358	-0.03434580272785916	0.43920331744495655	-0.4089293763512588	1.2583543292979367	0.29683107834682043	0.3293365737982144	0.7464929811319345	-0.3279237497900228	2.753647420277279	1.031932189148685	0.6734148954394733	0.8668871701234503	0.6586822698901199	0.689673274036793	-0.28575610683611596	-0.42512089058092783	0.9725873545384403	1.1897239569468816	1.1951265553560817	-0.6339873894110044	0.4123782988019789	0.21610915176505738	0.3998346162547886	1.276522757304462	0.5873001763538769	0.2526137698070393	0.52167318622232	1.1727120710164591	0.9390994968404179	0.905749303230054	1.2979074654789289	0.33950598126333265	2.1093376770634746	1.706532211754928	0.6401950618221579	1.5303187020643476	2.630032318142957	0.7820072695005464
0.966987425659781	0.13362109312310613	0.47802849808065584	-0.41070282472248565	1.0861931365058308	0.07202004896658197	0.5380841681460581	0.2804906170946935	-1.087517690852624	0.8719846768477844	1.6196674083116158	0.07367263133930432	-0.013477822973339753	0.4399726434825303	-0.4110592614152616	1.3635939967357082	0.2675818719947095	0.305888624332493	0.6962736576747504	-0.3629110931985252	2.7808535597176154	1.0665977245219982	0.6291179351341816	0.873607062801419	0.6272870596780799	0.7085985739597598	-0.30457038855221397	-0.43040383423916023	0.8992552238747109	1.1753996282058934	1.1478338865275457	-0.7334353068040448	0.42785453158089776	0.24591679203584568	0.39816796055818104	1.267099186701286	0.5828892035093898	0.27308025263115665	0.5087534309777927	1.200371454810686	0.9561778559464112	0.9175898575458652	1.2201064197790095	0.35497383315145625	2.264246669862866	1.654915254336154	0.6314183155112727	1.482231842631613	2.625346470988586	0.7637501908521785
0.9779701373981501	0.13954759285626106	0.5136733090590733	-0.3737781466650008	1.1921931096736753	0.04374440531612064	0.5190949695024912	0.2595978585300381	-1.1246880411193643	0.8482978712859144	1.6130069788265338	0.039166244811203156	-0.0075593742389609645	0.46906250793602045	-0.4192501188164271	1.4401193469418814	0.25023277928199683	0.2538180623736833	0.6610598453785381	-0.38713852469976917	2.818897565761092	1.0805325254415057	0.5933975666113511	0.8616351038324789	0.6172388331430929	0.6955275882331359	-0.3153914891871013	-0.44262531216886825	0.8251853366369627	1.2024946865301458	1.072124949652589	-0.8117479996241086	0.4669715208592032	0.23769613549001117	0.4502575790368482	1.253269826463974	0.5845556198539394	0.29184392677877685	0.5057350000167709	1.228805830001255	0.9627497499654238	0.915915600336325	1.210429088328842	0.36086514099092454	2.447945374699434	1.5784525506946196	0.7134001731911601	1.4117855503227097	2.593676376936574	0.7578717933531742
1.005058179743869	0.16158338009462686	0.5432750758333438	-0.35779184829150673	1.2794459088800936	0.038030257418421906	0.45818134344320993	0.21894543524050714	-1.1307904812126173	0.8429502149671153	1.5815711666704853	-0.005969825193187056	-0.01572756369726378	0.46181312484691145	-0.4283514075609275	1.4449858600514625	0.24140179366349276	0.23246627077553725	0.5987984350897775	-0.42521764559311637	2.845721682304692	1.112958932668167	0.577975524751843	0.868309660303	0.577405443217197	0.7137209809081158	-0.3242725033653429	-0.43462840071909536	0.7580914685512113	1.2191564150745957	0.9906189073492527	-0.8613554344207589	0.5208759700693342	0.24174915699021401	0.48543526795848335	1.2660524959633048	0.6296922943062626	0.2846302056478419	0.5030515375288813	1.2452370114726958	0.9961561950302718	0.8856017442032347	1.192649231232324	0.3515180901612881	2.6375185478348047	1.5652736725961964	0.7897349810658648	1.364689160624069	2.5806339652235413	0.7396599477037824
1.007537050886849	0.21502806056398413	0.550426496692965	-0.35574313458980367	1.3378447492287422	0.04536817923327845	0.4332723991085451	0.22799579812490123	-1.1476971340614885	0.8278466872821362	1.5825395461212886	-0.053509891656776686	-0.03367117523916731	0.44853999401626493	-0.44089882513324385	1.4512661843687993	0.24101037361663855	0.23044320913145025	0.5637460379345149	-0.4414543452935288	2.8651362207950912	1.1006870735508363	0.5145256069671319	0.861721509310202	0.572764242602959	0.7474679924700416	-0.33078348674215363	-0.40009732829117206	0.6690945955149189	1.209511263296124	0.9012291006903592	-0.9184281778910546	0.5761411668997377	0.2562310560115001	0.5001438151666532	1.262830001695187	0.6586770943306561	0.29299448943706274	0.5240378858630941	1.1930209251379513	1.031529668170494	0.8461625412013578	1.1885016356408435	0.3193724367219503	2.8528660301632742	1.5301318884673691	0.833390900190178	1.3050919324446209	2.564369262216688	0.7251538936232588
1.050658893868976	0.24206820164485632	0.565920895304492	-0.3272271227481509	1.376917057963633	0.03945644728205964	0.3973096957703105	0.20330015758767167	-1.1537027504705895	0.8185592661094283	1.5521261848116967	-0.0830826689843516	-0.0669905312806041	0.41801537677164535	-0.40339974102177906	1.4445528991941141	0.2402189497499724	0.2162394037970455	0.5047185347294628	-0.46403774056283176	2.8539556046771217	1.1078925160830788	0.49709467312858757	0.8614889612343551	0.5833024341031414	0.7455856081939485	-0.3396080173504158	-0.3909922186492787	0.5952062739623869	1.1966035008662481	0.8606379200938209	-0.9813182996375864	0.6260063844707486	0.249080125889662	0.520192426646149	1.2656964339472756	0.6700838290734266	0.32851475846049744	0.5224220402449502	1.182293431709064	1.0513640690988957	0.8164437005081583	1.157040763260207	0.29490989669655865	3.050619193621262	1.4333046353165975	0.864024147483849	1.272721715879615	2.512390916411684	0.7118665514880115
1.0738746612377732	0.2515648386958135	0.5904330713390348	-0.26991289364652815	1.382390324768458	0.05093680626218602	0.34716149128273754	0.21568540132961728	-1.1570477867187594	0.8122305649658701	1.5448112843108661	-0.12831899425492033	-0.12737943560313503	0.38180306018766624	-0.4083773706364459	1.459261579385548	0.25640622879291014	0.18660410633101704	0.48180078715161584	-0.49495183159129985	2.836799483996814	1.110890313531185	0.4797512727096091	0.8466938899593212	0.5779232934733047	0.775510468920416	-0.35770636834148867	-0.3836959950477812	0.5650884359175549	1.1962942758205752	0.8023380868571239	-1.0003428657540607	0.6590931320690647	0.21997592625393958	0.5225467331604119	1.2616923360883845	0.6693535864639044	0.35765731372101495	0.5597370257586678	1.158860834817173	1.0574041588275138	0.7896261605999919	1.1604411925023934	0.2917641168347625	3.175393700153541	1.366765481921819	0.9048139890420883	1.2473933524541518	2.476124968977472	0.6713606874635689
1.0839940062268774	0.2738037193690644	0.6539786132489864	-0.25446235656431887	1.39042834741672	0.030729035881324862	0.331695829624025	0.1958614397921483	-1.1474337081208088	0.8345625193402582	1.5307461260386237	-0.1835782208818765	-0.21218112142934337	0.36736126510785383	-0.41048961168216713	1.456979720342395	0.26784925652233044	0.15693143635974613	0.41915434540111746	-0.5017395330380287	2.8367050691999047	1.1386890296021344	0.46372816803574873	0.8177027187147026	0.5745782374542078	0.802991674912534	-0.37598260103594416	-0.360514532807638	0.5621338446892716	1.1584756528283195	0.7566483096673967	-0.9938426852433974	0.6974411200149231	0.19754003820251503	0.5149849215685889	1.2674630206112116	0.686215198745982	0.3821920249177978	0.5567915733608838	1.1794124093401677	1.0623244973881023	0.7603590830298079	1.162861847003525	0.2686698330550875	3.2782368886682347	1.3136768516020498	0.9623405196571865	1.2153617198873374	2.4347833727928596	0.6722144535607841
1.0851259680170278	0.2766245944565472	0.716784890804301	-0.26045371615840907	1.378462171486271	0.025750173781066827	0.3182053154286165	0.19984906948157624	-1.1464082506659499	0.8375463079661183	1.554614613668362	-0.20425775179400082	-0.26336878287717697	0.3364494227665873	-0.42625681053348685	1.4440439472393514	0.26863896363440504	0.1144097693286799	0.3616117875904086	-0.4994724049691417	2.831661811581833	1.1356184305543937	0.4810298217469343	0.7910866313731708	0.5661900698962479	0.8448769665510458	-0.39508685989331493	-0.36809307548747416	0.5220889550499321	1.1395962586662156	0.7393692909103082	-0.9684842785601873	0.7378401811985404	0.17418991610372528	0.5185188668248664	1.256300971160639	0.7015726773639357	0.4007713564335493	0.5454073246723955	1.2057254251191019	1.049928834240427	0.7268144333340233	1.1760641354207615	0.24879217925495722	3.3955376499449192	1.2347523259685287	0.984797947277943	1.1937602590949676	2.3792746998681507	0.6678330379996804
1.0826174119361067	0.26144104212213015	0.7507868921057481	-0.23319379703400336	1.3647702480446546	0.042397590471823336	0.2769456608300818	0.20433855984382196	-1.1369992817589119	0.8546297334434187	1.5736686212940998	-0.22654146603144215	-0.2913162611533629	0.30067527554893936	-0.4624840129842459	1.428396425299042	0.30484287159314094	0.11012786950007925	0.3623754456399223	-0.5134956551204036	2.8692607192970256	1.0995313481566389	0.4822928841023364	0.7650721821728206	0.5485247607744397	0.8651381977564441	-0.4104876107899732	-0.36155949663605846	0.5084532122828787	1.1191524516568319	0.7491445056769759	-0.9462114682880269	0.7686656831639366	0.15072231512087175	0.5139743648398714	1.215304977132511	0.7096440465118874	0.44485055461635586	0.5493142148286064	1.2223133911760973	1.045142872464096	0.7007645234938974	1.2060629818238886	0.21632991265036794	3.484105507828815	1.2224690569460437	0.9967666622849938	1.1852262568565137	2.327446515100139	0.6858327546170588
1.0547128549720899	0.24019639204911153	0.7738595301670215	-0.19975376169821257	1.3281175899623103	0.0028432259952060777	0.25518849495076057	0.20518585598016958	-1.1275698197187245	0.8976090302981194	1.6026991012090839	-0.25259094440484486	-0.330604169771732	0.274197173807086	-0.47929876240668967	1.4368326596315169	0.33708223525493886	0.06804313102295192	0.35505171860378565	-0.5300802126791112	2.8553337433513284	1.0498868836585349	0.4527318944251224	0.7316684645257228	0.5461341978593901	0.871053386250008	-0.42331561021297653	-0.33707502326512195	0.5556153722933066	1.0953526882390727	0.7317265866566656	-0.9085094664470542	0.7993832036799506	0.13185888352479877	0.5157144804230236	1.2072848943616505	0.707092055641924	0.4742111333811224	0.576423214048256	1.2549998391586665	1.0470722617516928	0.6730536433286229	1.2149044502905304	0.20204483007325771	3.4966724889055967	1.1788999758753698	1.0454230383035128	1.1508200747269808	2.2695172668291144	0.6900847214019878
1.0463248929296267	0.22057260106834922	0.8023102904144528	-0.14426782724886364	1.2807282251033931	-0.018132391010922438	0.2783860603088237	0.20663341934187374	-1.0942796531144519	0.9167851139596686	1.616575500163633	-0.2944499946958919	-0.38221233057525733	0.2600439097740358	-0.5050121464207986	1.4322015317071823	0.3779324107588848	0.041405877911309154	0.40713418294580234	-0.5266053179161445	2.859847008664064	1.0155796087886857	0.4381014689010215	0.6789669901533639	0.5322042481455747	0.8683923772420135	-0.4492311765103814	-0.308753054367809	0.5351610205705455	1.0982380140715582	0.7565958813425725	-0.838949549010527	0.8193490414641225	0.09339266745335324	0.49714162559286496	1.2201837328857077	0.7048436011248579	0.4634959848441548	0.5559547629428538	1.2390817983073081	1.0433870047429863	0.6007588231843318	1.229508263007621	0.17373169553909423	3.4084600259009883	1.1147564664620409	1.1343845706644975	1.1057512231727067	2.2181724771801896	0.6844958021201923
1.014489048762661	0.19043012551527144	0.802099740440031	-0.07589571192457306	1.2095632271154533	-0.054694402607878445	0.2783075117944276	0.19072301469571176	-1.051283403572356	0.9513700638873349	1.667472926696129	-0.3261063875233573	-0.4416294128279962	0.20617730381362956	-0.5454592939297284	1.4476565688532932	0.4340081393836289	0.00218233446790026	0.43703077973097376	-0.5404491134082864	2.8568233549580193	0.9718143524189568	0.44182658823744525	0.6333427644470864	0.516054447907415	0.9218430775119192	-0.46022533724658504	-0.24926548639950993	0.534046057290307	1.0573207259051887	0.8122693686836377	-0.7364730032951535	0.8127926455230364	0.047570888325836544	0.47067880612506807	1.2371380927668816	0.7128399079063246	0.48094808973462744	0.5322344747591579	1.242529490136698	1.0487218018351903	0.5614202465037923	1.1862442769298878	0.14423900513455679	3.3019070056732267	1.056631374407002	1.1891254586262032	1.080287525294087	2.1683724949118313	0.702632742442329
0.9958590678309284	0.13119922634510303	0.7746263479751013	-0.09286561181461148	1.158828616658825	-0.0878117090644148	0.2958667875283203	0.1791712976310192	-1.010205955570945	0.9587856791274199	1.701355033445898	-0.34314547338224266	-0.4611145746469756	0.15515200976856797	-0.5780740096660147	1.486606745755909	0.4926500942311298	-0.0588942318204372	0.47146910959497124	-0.5527072875282003	2.843781815258962	0.9064236682525456	0.4494106295976626	0.5862688468367913	0.4990713082193813	0.9485506608461705	-0.48421276212975367	-0.2404637739571885	0.5062318415597009	1.0065744208130405	0.8639878812647026	-0.6904216656847406	0.8029373517484872	-0.0030847982647073087	0.43718054553068936	1.263307909203576	0.6961938871343581	0.5167328738950792	0.5474680513705874	1.2179688649641325	0.9937439241249519	0.5522225831312274	1.1772101429266355	0.12308876367966666	3.1657298680395276	0.9924872347269063	1.2142419087797445	1.0084764866498679	2.102271812127752	0.6848531028020391
0.9631562804161508	0.07139464056505279	0.7910216925265623	-0.07536867863591705	1.1322257293870606	-0.1185507521726408	0.2993239007989677	0.13228338635531417	-0.9695464874060434	0.9584125038699123	1.7488497775740357	-0.4068862757145677	-0.49514248202728456	0.11799707014644863	-0.6009376326702278	1.5415442872753364	0.5423154612113379	-0.09241956740568501	0.5518234266364932	-0.5686613856099977	2.853455761634664	0.8464126391328076	0.45751529841521377	0.5213676657239636	0.46733907139376535	0.9707160070360888	-0.5096377690077979	-0.22485446708741724	0.4685969751681271	0.9730479300826536	0.9094225923343252	-0.6403120281258867	0.8071935748456255	-0.05382220908870563	0.4276977302892225	1.257039327733328	0.6912035445040781	0.5475442562376376	0.5497322347859791	1.2368926678835188	0.9682230210326708	0.5756959091322755	1.1381936095782597	0.08075217419380869	3.0284683670017634	0.9504238609626471	1.279478774444044	0.9663780528366814	2.0950316845941273	0.6762254462205206
0.9006980980392436	0.046248143867475625	0.7773489411011439	-0.01237074463624146	1.1344264170943952	-0.15131684550596516	0.29503783028852554	0.1269005049756568	-0.9273552831178126	0.9638406672626472	1.8185177729647262	-0.46301931812741604	-0.5047662693124725	0.0661532084408083	-0.6335190768291833	1.5866143254412157	0.6118160133145726	-0.12588994342439977	0.6394138409529707	-0.5726478050904573	2.886824648427848	0.7677332682436451	0.4812351717825655	0.4812392550945798	0.46279354226542074	1.0192084250132474	-0.5079608775543891	-0.19779910165694875	0.42360796095311093	0.9670359834458339	0.9193224983602535	-0.5842241087920329	0.8425007495604054	-0.09150131663692332	0.3793177670398179	1.260934709696468	0.6888617848088656	0.5283026745687034	0.5464464266563177	1.2336103300820047	0.9327414595701468	0.5845464589452727	1.0976433880710739	0.05914535638135939	2.906056191137686	0.9118988048284473	1.3334921156471702	0.9164842553755316	2.106604883695216	0.7041102978723036
0.8669148504133934	0.026004005634943882	0.8082353226576279	0.043587636102274584	1.144713536979235	-0.1662380688997695	0.2939381510869831	0.09843024360798629	-0.9087399142829371	0.9688940639151588	1.8757380643116512	-0.491801594569153	-0.49998805892537684	0.004832409914094821	-0.6710181609406474	1.6115230106403882	0.6616575193158653	-0.10358141569204442	0.6974832612325169	-0.5839308194351513	2.9256553122119553	0.7012290069775619	0.5338674458548481	0.44795554505543045	0.4797035907519091	1.0348383491239201	-0.5145326939312924	-0.16044100605996087	0.34313945065237106	0.9452122177880327	0.9911542330234278	-0.5762152192606793	0.8823277556228895	-0.11055073593117022	0.3455573568315201	1.28336645838995	0.6944748216937057	0.5208503003991867	0.5308504128164091	1.2439310767415928	0.9323785813484659	0.5726360269686515	1.0629395082891397	0.028228397675510802	2.783852616615799	0.861524733474241	1.365005476566056	0.8660327609920315	2.0620435674674167	0.7452998473761284
0.8088382364065119	-0.014186061471385769	0.7886115451650323	0.06947592742379255	1.1369976275417315	-0.18312275715371648	0.3068876334166773	0.09328748988831038	-0.8853582685561159	0.9489009744914567	1.941349887416429	-0.5109945835873695	-0.4598693768696137	-0.02365746347059222	-0.6974967912333729	1.6565642871178845	0.7372690138953379	-0.09814646415757704	0.7769508173152379	-0.6142160297667018	2.953010611163374	0.634887112436979	0.5717851276534471	0.4477027290280187	0.4915720239834376	1.0692023146097775	-0.5106181160269793	-0.08195540805850186	0.26286725748046735	0.9184722494686026	1.0312231022335012	-0.5781936651532551	0.9686737936055705	-0.13735458440337667	0.35241632853140226	1.2786062373449572	0.7252395299103345	0.5069124938195497	0.5395054824887241	1.2194448608815704	0.8870645371463357	0.5566409517550301	1.0509830845156547	0.01531929252787626	2.681632505312746	0.7871614484336557	1.3544077876190397	0.8074329427750445	2.0462262620707814	0.7512942848732237
0.7830363029383226	-0.012714755718514733	0.7720030512567495	0.175808004918467	1.1825196754926393	-0.2092892017015357	0.3037925644133666	0.07257332361553093	-0.8523743705527658	0.9562863224742223	1.989565002073769	-0.5575726155748179	-0.45776417340097864	-0.05153162738475251	-0.7059386978089464	1.68023297147667	0.8348312331133549	-0.06600391126630484	0.8759498333185569	-0.6452337940146615	2.97374179969974	0.6063335587277145	0.6009320730338816	0.43070538480534326	0.49803207103612335	1.103058833841573	-0.5094045433032859	0.003841998579548739	0.19467318370453185	0.8544286837651416	1.035181904725182	-0.5793671479417533	1.0484132167382074	-0.17950519615954197	0.3584950651017337	1.2887361441047507	0.7318365123101747	0.4767226438612423	0.5206185050378193	1.1788296269141854	0.8652352250982445	0.548056201874112	1.0243987648330024	-0.04183844391736364	2.595531051533569	0.7342820666805379	1.381786275091161	0.7534652312624506	2.059498543590443	0.7657670494994452
0.7788768351280703	-0.014528239511898999	0.7693605191086355	0.25136982473557506	1.1963178625969773	-0.23138660963960445	0.31692566999146826	0.06929660302726623	-0.8332435393593783	0.9471208802198765	2.0445000683573755	-0.5689206795478364	-0.5022621598608664	-0.07794556907555561	-0.7352222228936511	1.6463822360182945	0.8766337438918249	-0.03953978078924215	0.9395746195670036	-0.657856666312788	2.966941554117345	0.5810493715915082	0.6427444308914965	0.4122487480700146	0.5298889528450195	1.143250404336	-0.49109053685252224	0.05617067009984069	0.09892193195662498	0.7976767548831402	1.0427892894546904	-0.5945592748526314	1.1254409181022278	-0.21140252789734867	0.3478198384876027	1.323333438740822	0.746453266212261	0.44941772301224986	0.4920018250799753	1.1528213694712997	0.848622334549139	0.5540710450266297	0.973634332910826	-0.09012753050820412	2.5080820967095256	0.6543440720856456	1.4267717054818667	0.697445195075607	2.052581365136378	0.7666999327941282
0.806201284027751	-0.006792144372183705	0.7594813063581707	0.3061646690333035	1.1947665744863447	-0.2053055145749473	0.32281552089059573	0.06327185809947375	-0.8132968776273086	0.9198412310846662	2.121546356419407	-0.5852141416311397	-0.520051129170831	-0.14925452003481993	-0.7660165800580764	1.6035286904957722	0.9236891288666268	0.002028337762473423	1.0504354744680826	-0.6633018785060969	2.9745526561908386	0.5403283715854412	0.7100110021583618	0.41511666321640994	0.5361947919718648	1.1735085164477213	-0.4883893954684537	0.09139930059440081	-0.012141207632467604	0.7545435898703523	1.0558024172467095	-0.592386861180054	1.2206053187730843	-0.26079166795300956	0.34274392602635284	1.334888400605018	0.756834822091103	0.41938112102327396	0.4956260720796819	1.1453437465202057	0.831276783236526	0.5662980733377385	0.928159979716432	-0.15873448816601027	2.4450054137351023	0.6030737613887339	1.4622076954650214	0.682430506734143	2.061409497061212	0.7527387508992129
0.8028980299696693	0.012449388273109964	0.7561010694848601	0.3212532652155565	1.2149383934330769	-0.21805502036969346	0.3064505946333006	0.06945319817159949	-0.7879445860089243	0.9050683756417263	2.17092629539644	-0.5820114217692127	-0.49221312147501406	-0.19956416195190624	-0.7889049046878829	1.5721061797731928	0.9718272902757553	0.0646586109967042	1.1084306844291072	-0.6767451901402014	2.9671109453706217	0.5119625693699709	0.7541413122994796	0.44396862563580874	0.5611945220487128	1.2181268280845836	-0.49694478806302145	0.15888116121559204	-0.08553726121854795	0.6989992707175687	1.0570486918840334	-0.6164744797087927	1.327230512169688	-0.30964032873294717	0.3529313762321771	1.3710999783711482	0.7559778811812805	0.4436027203957475	0.5023063982090847	1.13133826035915	0.8136692664039152	0.6001365838061534	0.864956285389388	-0.1862968826307223	2.3984464122027314	0.5541070757252867	1.4831643632956122	0.6778350840939761	2.058434045828201	0.7515086252722678
0.821617423365079	0.041046678723660204	0.7455564148399261	0.34926078461029475	1.2559366610508147	-0.19854498201368212	0.26826416997571323	0.05121812930859014	-0.7580202618249497	0.8867751050038433	2.1862723243607016	-0.5829664720593211	-0.446542235939744	-0.22347823995186822	-0.7992493405490292	1.5475297836161406	1.012046124986803	0.15306085392707894	1.143253614657556	-0.6615583791346424	2.9680983337298903	0.48783937616477707	0.7872369014587626	0.4564766185869183	0.5730397855507188	1.2121288222331712	-0.5039491411903407	0.18845791705724063	-0.13875125014534356	0.6456751355129409	1.0303132620124424	-0.6478043185007317	1.4285190720845786	-0.33578215026450314	0.3562549528095998	1.371665722139905	0.7200766109885931	0.43170435078316827	0.5260018799455344	1.1170761616443232	0.7978935260568228	0.5966497570003869	0.8345967785000454	-0.18744836552661814	2.366593578060191	0.5143000569869651	1.4749683051607976	0.6774270978121147	2.078984509390863	0.7605307324204008
0.8116000085845666	0.0884814086964854	0.734342679165163	0.40411465387495105	1.2678174036542136	-0.21230331869940366	0.24884187800201793	0.03647555605773782	-0.7470190893118331	0.8557701487985551	2.2142428250462567	-0.585063213866296	-0.39974717175222285	-0.24632613681706356	-0.7874248236114536	1.5355679686888961	1.055208876222616	0.2721111892155562	1.1921057783525884	-0.651444714504217	2.978490705303919	0.48678183713850814	0.8450940790116304	0.4810808450520875	0.5756842633098455	1.2287677307418816	-0.5115302251185987	0.239718630435039	-0.17860129165377497	0.6067312619263144	1.0223046614077886	-0.6606762801087781	1.51453689085068	-0.3586468505694539	0.3779923131846633	1.3692529008993755	0.7414459372093658	0.42687240862927334	0.5082637416863434	1.1062720863682194	0.8177606380705724	0.583852055844662	0.7904045322165033	-0.21266807250274167	2.3621002415237333	0.46097759769663105	1.4672823600528617	0.7067981442613702	2.0877483600498605	0.7803575085939547
0.8744501752022338	0.12113189375105193	0.7182228691481309	0.4322262189507395	1.2932133749174912	-0.23386259814613575	0.2281888724526009	0.049502540616951876	-0.7253865306793216	0.8392536314161234	2.2355814036458486	-0.5122653587127639	-0.3691561594061371	-0.2564431012274223	-0.7725660396442364	1.5256483163192462	1.0861677083427526	0.31546659287093115	1.2002419390168848	-0.6510110762663425	2.970616987282721	0.48854727592964353	0.8930825929536124	0.5611904569784383	0.5887184377273059	1.2383701320453961	-0.5086680004564287	0.280019231756213	-0.21104033081647994	0.5743647704279	0.9815264439223593	-0.6862177689499429	1.5759441581920446	-0.3749645242989919	0.4019338844035493	1.3919339845290564	0.7079184237906593	0.38877813907856995	0.5066334694904192	1.06069894723291	0.83176344645061	0.5574003706745072	0.7756409480788093	-0.2078604082567756	2.3485020699340327	0.3948159740952986	1.465750983102384	0.7483314451932419	2.081853510847649	0.7676410127450914
0.959379497950436	0.1457815742551914	0.7460601751490987	0.36684115157682673	1.3105368673381634	-0.23435506466398098	0.20163705374733176	0.05753621988808062	-0.6751050378223906	0.8353900601692039	2.2320215217404145	-0.4591041617568739	-0.35004933272480726	-0.24910550482465382	-0.7603856176521792	1.5128275722520586	1.0984186364910302	0.337757643461129	1.207786812802215	-0.6409047792758806	2.9440606437975805	0.46407252763147805	0.8754749089409444	0.6046961483790654	0.5743055057065068	1.2129064607070787	-0.504883269839424	0.31563142018412654	-0.26578355273182735	0.5295933935950311	0.9530916171768856	-0.7113586923631837	1.635204025260307	-0.4202718796301118	0.402268044037832	1.4081779997047719	0.6588562167107833	0.38847019967394775	0.4915352258300782	1.005078438717676	0.828672725045261	0.5622462950658359	0.7860877668855609	-0.20907169685346633	2.3062846122403178	0.3545368855484781	1.4637888901678688	0.7669952064639686	2.0870875486370677	0.7530957325819033
1.0122873562570793	0.1364916199192643	0.7390849924162147	0.3263220157589276	1.3351554859745043	-0.251201345650505	0.17658085026338316	0.09861094120625817	-0.6186263632612629	0.7929091059436756	2.237948117354836	-0.42072818943376566	-0.28881738463609363	-0.24589047547631732	-0.7403465499174601	1.512026184206551	1.1153902148690797	0.3228406278318229	1.2270880236623514	-0.6217999625895272	2.9215744508010273	0.44638078100451867	0.8246819589028723	0.6262223130421429	0.5517572327653499	1.21893145888253	-0.4780526887768368	0.34668646131558883	-0.2877994676904063	0.48344131234205107	0.8988575889310951	-0.7151077387916872	1.7039706383758264	-0.44968498330569034	0.4541909279055919	1.4070722372426652	0.59687395207768	0.3905358596059294	0.4682704867515965	0.9331260818440971	0.8010258782425937	0.5584150991061618	0.7632839797034506	-0.20840133743112682	2.2933667809757994	0.3246017351820166	1.4073344790985807	0.7774333099279763	2.1334765098151123	0.7193582737018687
1.0856932006865947	0.13617875433327054	0.7161407638455148	0.34905165772245855	1.352752634616369	-0.26785302981541964	0.13458438484620378	0.14152166907740904	-0.565751204145121	0.7751040473242987	2.2628046071192847	-0.3443388627357253	-0.273918077755848	-0.26519481326252425	-0.6859087041407717	1.517394638978471	1.0943009147656684	0.3277924847764633	1.2394910559344425	-0.5880009142552003	2.8890295116262457	0.41084689497240756	0.7734835271320111	0.6319757444507658	0.5169406560551801	1.2082211689642748	-0.47481463339986174	0.2878463110346291	-0.34076391136263956	0.45311758678673525	0.8631123166409569	-0.7484241717780855	1.738220538812153	-0.4903394011864502	0.4303119080562632	1.4261713200080648	0.4953099933218027	0.4471091397882224	0.43655744850855377	0.8717448502163295	0.8192542246772614	0.5599300676160646	0.7656846627770068	-0.22017681213086387	2.296815747393841	0.3089774220275496	1.3674377245385698	0.7516573017728405	2.169005022567656	0.6987823955948784
1.1418528114722417	0.12879979256800708	0.6741139491979558	0.33574120716042877	1.34779160707539	-0.27296418361457836	0.12084534830196896	0.1846804029860626	-0.5331190745942683	0.7381776520487975	2.2933751134224964	-0.282805910208183	-0.25777838499188255	-0.25808007439175323	-0.633520589173607	1.5710216042619938	1.0337994554656658	0.2823139930659119	1.2425135467505557	-0.5756695899956448	2.8648966134953726	0.3608298012340688	0.7521040505147176	0.6255300024860665	0.48605807270816986	1.1936673467035295	-0.4314606672191883	0.25734128750847984	-0.3830704370198032	0.46778172802111523	0.814248421953871	-0.767424738599167	1.7395587021729562	-0.5311288338237243	0.40951164452337246	1.4365070806762734	0.4216639334677524	0.5085533357053078	0.4685000090311685	0.8484575114065906	0.811063176227492	0.5620083409487086	0.7553946784162153	-0.20849997220631825	2.2675624768184646	0.288445788798375	1.345756623558922	0.7303532793390579	2.1772294248437594	0.6768967448004702
1.1659437480355086	0.11930016445026208	0.6609584748701909	0.2882732005493563	1.3288425985992454	-0.2982865217739253	0.12113904248497567	0.21580183515822063	-0.48224987653448814	0.7219015144109148	2.317161076764916	-0.23187945464996496	-0.19415913616973668	-0.25733361246672765	-0.5750256274217481	1.622165360966017	0.994665382186442	0.26473242773194333	1.2520379022611483	-0.5587950631783588	2.839438734601158	0.3461574051603702	0.7452831771285486	0.6567106458668118	0.4319047470731179	1.1702406048532428	-0.41634976180046956	0.2598259508902383	-0.41093714330395564	0.4837223277627958	0.7541715352869435	-0.794267791349067	1.7432134987801966	-0.6050957359899494	0.4158134326495871	1.4605613588097297	0.3277257026603257	0.5479382863578411	0.4819387138992388	0.7978049729296346	0.7637330926894089	0.5642022244917351	0.8092088648081504	-0.18603445164514637	2.205074331399893	0.2592978416239239	1.3165042620887752	0.7193088973541304	2.2105960300637113	0.6417629346993567
1.1995238505438843	0.11758089926069035	0.639086231601362	0.25803831460815485	1.3548867354908325	-0.32456520089210267	0.11460844173726784	0.2512221991413017	-0.4558757601693942	0.7295032919697176	2.314279267603373	-0.19439542727649467	-0.15431184491541636	-0.25284619255248936	-0.49996999011070126	1.691036989658104	0.973619430136465	0.2821897844455468	1.2201257987980823	-0.5718363121744349	2.8154089786853955	0.33563470026583586	0.7020416678630215	0.6878886224118251	0.3855832887778149	1.153368892268632	-0.39286184036309524	0.24117174972556188	-0.4334939445285819	0.4961453710167449	0.7112499040527963	-0.845637041793676	1.7738301928538913	-0.6491556040636791	0.4004068784367482	1.488844229528705	0.24955233890350442	0.6215320811232574	0.5048308676571857	0.7446954799892426	0.7399343773026368	0.5407410927055257	0.8719696633589626	-0.1525231751961717	2.1530498838083085	0.24783064201137836	1.2794678768107128	0.7118159293707301	2.2416608517166123	0.6152794463401386
1.2470544432849946	0.10970213023520174	0.5944797898597746	0.2244710082283877	1.366465155838075	-0.3443133643061364	0.13507555772048535	0.29089674537335125	-0.4315821809373877	0.7863244038295316	2.3298907478749307	-0.1465376348349545	-0.14392296654105616	-0.2590249081679624	-0.46108711085114484	1.7114582667864902	0.9494051495474694	0.25951165362825557	1.2101117352461745	-0.5842813085934334	2.7708507483560414	0.31222659119389395	0.662073122932928	0.7109722191425007	0.33663181680111076	1.1347945869369311	-0.33684172531694584	0.21129581230858824	-0.4442311515531058	0.5317435398537105	0.6704149665433877	-0.8832646903799584	1.793105099630118	-0.6967996096232647	0.40931354447406487	1.4906428632612976	0.16072327051177354	0.6636700401253206	0.5253353382251297	0.7037002938468561	0.7184771732289815	0.5282037422805392	0.9353889316248356	-0.12901284011589437	2.074795748930217	0.20906255501181503	1.229287907865525	0.7497660895428255	2.2553867018480123	0.5844969793712133
1.29118807770609	0.08914183624320968	0.5808325123818789	0.16260475592544338	1.3809239431752922	-0.3553878864938274	0.19003129699036675	0.3155289718161399	-0.4302735688062066	0.8264425385455644	2.3522856809581754	-0.06745658797976604	-0.1461719253322632	-0.25739366454483814	-0.4066532979929214	1.7257354625932853	0.9343481216411421	0.25219186375953223	1.2411712415945033	-0.5913958174985602	2.7394272824201713	0.3008048823354527	0.6549441992432865	0.7246493528786017	0.29250672190707444	1.1444409923351433	-0.2905391814879272	0.16816965689952595	-0.46688568109171086	0.572619448499376	0.6533863742316424	-0.9222468031786134	1.796955503853507	-0.7420935933740849	0.4107946863406477	1.5244892479569665	0.10666163768389673	0.7141831630412716	0.5451207538284113	0.6446145020062015	0.6644226306825913	0.5177825832548497	0.9855183896290974	-0.11879499150401703	1.974167188608319	0.16199713207776478	1.1687027748288363	0.7818274659454989	2.2713834805388613	0.5353503473592613
1.3399575695439083	0.06733995042764215	0.5775240184628155	0.18305293745051454	1.3538121388622772	-0.34949962565047804	0.2248516216395605	0.33147958498221003	-0.4280189965608384	0.8821448177510174	2.3733713449651903	-0.020283760915111162	-0.13615536722849836	-0.21392174358644792	-0.39315764046666624	1.6859284236125194	0.9023530521577106	0.24748034499934154	1.2805810740437003	-0.6099280633077205	2.7104046498914096	0.24692978277437963	0.6084981812653206	0.7545904510110261	0.25402787699045687	1.1484544347509476	-0.2343798120363118	0.1373387528444885	-0.5012399493510105	0.6116487075407664	0.6421483280080797	-0.9670145922664867	1.8390469811314545	-0.7935989149524519	0.40784248262950706	1.5437264977249585	0.02214384991275727	0.7657987390979771	0.541306850263849	0.6170298292654454	0.6474786428241106	0.5130717090855419	1.0648779702933102	-0.12137288499498408	1.8829529568342849	0.10922951553044272	1.1433626637245478	0.8453821114859448	2.2491102790517985	0.5023279277909135
1.344131343348349	0.044427481513800514	0.5639848752927713	0.17897986955726944	1.3258314309596686	-0.34899136947824794	0.2555890202640681	0.35739383445039735	-0.4518059913653721	0.9245251792931611	2.3528198540200838	0.019083371425894027	-0.14454129487412884	-0.16301617533167845	-0.38751659576460795	1.6425374302119393	0.8938657221814397	0.24792276950993383	1.2942477202049618	-0.6173309626914337	2.689659576826087	0.21938826709161244	0.5915144534228916	0.7300907645065587	0.21709074859675187	1.170803276836017	-0.2006235126371807	0.10633935156577326	-0.5052566445198954	0.6259075380721508	0.675913561097098	-1.0137945026508155	1.8539718854240643	-0.8352361535363867	0.387908272495881	1.5586137257284556	-0.045473004865718314	0.8081716823293098	0.5328432162046267	0.625233982813077	0.6058350835968842	0.5315213297941895	1.1251752345131962	-0.13555665492970376	1.7956012584094325	0.06530064037314699	1.1127631472007116	0.8889191554934961	2.2039076929160215	0.46865286298309733
1.3380191073313918	0.03095362295523458	0.5228465295496239	0.19558526438838714	1.2841428387088896	-0.3387750363437509	0.2921982937670312	0.39273873783248625	-0.5154103394418672	0.961661610774479	2.3235166460525223	0.08660568946268066	-0.1295654788849658	-0.11405297559796554	-0.3649156165753878	1.609329314735667	0.8841375477377762	0.2697439158062731	1.3117027261450738	-0.6175551494503349	2.672148012204475	0.2341665128595165	0.5749135159575638	0.746644347263398	0.18181286302521765	1.195249875516961	-0.18882874803230512	0.0919802966506176	-0.47571196152402784	0.6371254575025267	0.7077921864355392	-1.0517254845064472	1.8630631056235956	-0.8655468995159603	0.37173190838175085	1.5671476596843434	-0.10492501449422224	0.8082113776431867	0.5685682086779245	0.6306952461602373	0.5882611803389434	0.533389579703184	1.153391924702678	-0.13508267243534627	1.742961914050999	0.02616735159810089	1.077146567865213	0.9571396174189741	2.1470809969166136	0.4256752421080849
1.3566551683106545	0.030562989632760683	0.47236392395398774	0.19571347233660064	1.2195587270469257	-0.3301534583021369	0.3126430556156595	0.3818127310457803	-0.5706443411752375	1.019466732555988	2.317465228365471	0.150519016049995	-0.16743147293194865	-0.07512398624077961	-0.33596884018245887	1.576316642904904	0.8777137481966752	0.28773547950657913	1.294552592205632	-0.6387350093065175	2.6712637660603167	0.2443980113555125	0.5473270221143901	0.7726865315553633	0.13456292882899756	1.2318916769828996	-0.18182371388774438	0.055952735100906995	-0.48785239962285426	0.664251551818343	0.7231953266899408	-1.067966514309052	1.8395513292454972	-0.9018937201098634	0.32040761212333546	1.603353384542725	-0.13301434987993693	0.8014609489407298	0.5875725907839532	0.6342822216014289	0.5770760709658831	0.5302701184731842	1.1894320692078888	-0.12725482029925292	1.677152508046969	-0.004362518489721581	1.0869554757330273	1.0474399201635491	2.0804562932534405	0.40896655292263195
1.380642744065911	0.021230562148448283	0.49185409319120926	0.15575204109343077	1.197895794932823	-0.3218327371886692	0.3109469227769336	0.3567219584850782	-0.6494573349596663	1.0661690672459283	2.2664789546808413	0.1868294475504005	-0.14873666464376584	0.013692734591640355	-0.32596871473520916	1.502505055444772	0.8836806292113707	0.3160891198810538	1.3018552570600803	-0.6319851985796029	2.6732730557508333	0.23042872546775756	0.5427459044902453	0.8222864759711873	0.09908776049200262	1.2463768670127313	-0.17840201086141141	0.05666811376095068	-0.48462429204412605	0.6788643536970096	0.7267893347533659	-1.1017514109951658	1.8038449509079157	-0.9284177969176799	0.32273202377775456	1.6461100483608349	-0.18962773795864046	0.764808250800122	0.6504864955697085	0.6580471016367087	0.5530915490843645	0.5453341894327652	1.1933188614510306	-0.11689526788138818	1.6073224134277821	-0.0655771782367008	1.1122286442325673	1.1510059737010971	1.9952039072512882	0.41011143548695983
1.3988149331836175	0.002624032982183741	0.5161240067860468	0.11602187726453808	1.1966949063853303	-0.31120075207117365	0.3478438126106421	0.3117012557248488	-0.7018250433311615	1.1126816093901977	2.2247262439234903	0.2485878357337871	-0.10294746667355847	0.10132331066898922	-0.3128072853266895	1.4407370322528665	0.9002611540696709	0.3688547005182419	1.3110287671237155	-0.5986855709828279	2.6842414369261713	0.2232510624932702	0.531104520799652	0.8947902723893375	0.06654391207245594	1.253063955751876	-0.19732129181574637	0.026201286345399494	-0.4939103258025838	0.6916710910831283	0.7462289920517302	-1.1252745399962454	1.8166281029354134	-0.9734953520902163	0.28639112793083166	1.6922757377641315	-0.24384487941676153	0.7282658274443532	0.6990894043326958	0.6643685740527516	0.54200534811155	0.5488406118607991	1.2066685859953683	-0.1085041710109456	1.5536364266051577	-0.11524749371885101	1.1106905211281237	1.2559486711083045	1.9286830821137062	0.40085265799885833
1.4409425095696564	-0.007116675118650081	0.4961363157574136	0.10179178122782277	1.1931194829681324	-0.2970374320878485	0.3465115267920429	0.2640674240082109	-0.756646383978672	1.1487111097639338	2.2296695250443572	0.29743141879062834	-0.07952840135574793	0.2090636034378947	-0.31840447204044725	1.4259606410229728	0.9051908148790672	0.37346580815037667	1.3457159017070697	-0.5916752615571903	2.6892359003424797	0.20682089095471307	0.5136578758345187	0.9127972806202193	0.03178790312098567	1.2852711330898365	-0.2276853035932465	-0.0440891381205039	-0.46475655606263305	0.7253772695585103	0.7610771112125863	-1.1009222576198714	1.8279327550121551	-0.996857890656428	0.2619105724109218	1.7236511079643602	-0.258903887493258	0.7168183785540927	0.7685189542651121	0.7368593103644923	0.5334367379942058	0.5198218322707244	1.1713514659078819	-0.10005416106210843	1.545553692681732	-0.1685180127249148	1.0889938521008609	1.3681463858120433	1.8554230090658925	0.3859639941678522
1.4535139019626377	-0.004365192780641847	0.47613978682861935	0.08648523153360674	1.1572023649683494	-0.2792292624260878	0.34249962922725885	0.21046684241844016	-0.8055841679389107	1.155623270422605	2.228534134750525	0.3355383265851403	-0.0913175407801032	0.3430487083274801	-0.3024683947284318	1.3889493680825364	0.9299411113163268	0.35447068276517457	1.3835930367314049	-0.5235803754509714	2.6923190591726263	0.18806825259623833	0.5124498024221774	0.9377071264602972	0.01677604039333222	1.299122112040315	-0.23755291562091957	-0.09383031057665622	-0.4134356690670032	0.7303939352330542	0.7726977566163076	-1.1094467818798153	1.8120069269795196	-0.9979321538665975	0.26098148435337276	1.7470541568267237	-0.26357680402253025	0.6752214125502004	0.7868885168347914	0.793806223715303	0.5323435631988346	0.5199955107097285	1.1258283589344065	-0.07630549580105259	1.4835636454571486	-0.19866486969841832	1.1017347422696566	1.4415784635105606	1.7986148260710455	0.4082827052402885
1.464336386566098	0.0006747547566378909	0.4780539720281779	0.1008923531603551	1.077516350119204	-0.2551688163752919	0.31814505712895	0.1691245725325392	-0.8518080240722433	1.1117342107052	2.2137865976454227	0.3470714269081271	-0.09829959845550695	0.4737292192481809	-0.2451409628720122	1.3913723560649265	0.9622127885914227	0.33913602938978304	1.4276378584560454	-0.45169536484333034	2.7058576650083497	0.14713411632808368	0.523117657375933	0.9519645636517222	-0.023147716011893173	1.2966038320240845	-0.24757408432414615	-0.15432132486185607	-0.37835612149641257	0.7116993843680864	0.7647586931371666	-1.1101782192911123	1.8102749575570667	-1.002744490105262	0.22094412015531653	1.7913795385149327	-0.2771620143987571	0.6167305479855696	0.8457411865012802	0.87212664180402	0.5359283282984244	0.5051691845002448	1.084550942505503	-0.06612781519717112	1.4499706489197361	-0.2420214437232553	1.1052743973625763	1.487255576508144	1.7570305038266372	0.4144228983178757
1.4687390562775522	0.01177101432565867	0.459033251252445	0.07907136037441267	1.0068044083725947	-0.2482115532553378	0.27399913865661907	0.1457252248441033	-0.886927088150476	1.0754084146648748	2.189534595560216	0.32827574396205217	-0.12885091267904142	0.5598760063100426	-0.19943403269035118	1.405869132893086	0.9785313779011755	0.3077205366041781	1.4398753001020452	-0.3808586641505515	2.704928988371529	0.08052352640990303	0.5015315794439976	0.9811968168465312	-0.04768649996286825	1.300096742571393	-0.28686714469596164	-0.1809589602533349	-0.3731298079507301	0.7148180610826426	0.7551017900769599	-1.1095910959452122	1.8338368233026547	-1.0163602927682631	0.1940577326386922	1.8563269850021347	-0.30069977711061746	0.5700271527467631	0.8972401039024265	0.9439084969495127	0.5550493640172167	0.5274871440113512	1.0714966776102968	-0.0409181502230469	1.434800922991705	-0.254399441840824	1.0983237830370283	1.5223726363147	1.7116808421546275	0.42926777275625616
1.486447731183557	0.01878506594282247	0.4529990449484589	0.046927359462813144	1.0326694300059815	-0.2570891797464376	0.24570117359952395	0.15579246015847892	-0.9357795071091838	1.0236293049901144	2.1751936840716275	0.3244732756994913	-0.14433630820495563	0.6030624772013751	-0.13725995536983987	1.4845970791814733	0.9804246449078502	0.24197147284788795	1.4283480050152986	-0.29395050939655004	2.7288758338143757	0.06430170155451059	0.5091705536361089	0.9936722744017082	-0.07402440660993917	1.283013088334759	-0.3504037469149897	-0.19935632770443648	-0.364637893573787	0.7402871912031863	0.7155016440098358	-1.1062076409051405	1.828849044993318	-0.99985011603805	0.153299163577059	1.908027456895089	-0.35553600785050665	0.5292516451769083	0.9866917768174412	0.9703915739147796	0.5342077296385297	0.5324977525472578	1.0537796717711483	0.01921759770392379	1.3906169772638788	-0.25845919807524415	1.1041711417215345	1.5072895371507613	1.6733203539544192	0.45129650278230493
1.4995191180734202	0.03047624869591753	0.44616578849463007	0.035144555914496625	1.0549852737806722	-0.2572901777792844	0.2245935653038389	0.14905223676496893	-0.9646682728712491	0.9983786975359157	2.202039695954409	0.31685021001062325	-0.14744178406454472	0.6221189312520164	-0.07394495029231003	1.4876585748741773	0.9697232980808085	0.2162481973276918	1.4388219446763295	-0.2085006210954003	2.742124451345309	0.03538222401550456	0.49361620164625697	1.0030568693432786	-0.09531992718913061	1.2686923108157404	-0.38697096767745903	-0.20675666445020796	-0.3809824931041628	0.7673284404785087	0.6900605674053022	-1.085264595305267	1.8581660063416117	-1.0019508868144602	0.13027646231120288	1.9654246523864507	-0.3794213087890498	0.5538078760453657	1.07745480873916	0.9756527299210817	0.5340513110751987	0.5156409000050427	1.0084656773922869	0.07025596128651604	1.3677998988630058	-0.2678957033751167	1.1048115074134657	1.5081535955824563	1.6406598141584081	0.490100814494802
1.5075412043145175	0.027205517163564247	0.4298489452916575	0.042137313274558184	1.0437810923167057	-0.27445822631732975	0.22461262297618406	0.12688252915214598	-0.9737757816016789	0.9737049476874953	2.2245327424571877	0.3201666581784514	-0.18171389504721475	0.6640249037361184	-0.03132975622840821	1.514139290096661	0.9467211900115851	0.19468536099405873	1.433541495605253	-0.10413479082097106	2.7609796416691474	0.01630581012181297	0.4818512050561103	0.9920028352333583	-0.11628572120651315	1.2581836139189815	-0.4030461980497327	-0.2317106050667987	-0.4063015021465356	0.7786122904499055	0.679754689837596	-1.0546180680166235	1.8706861891897837	-0.9926006660227873	0.1724027384710049	2.0584354055942944	-0.3704942887460495	0.5901378091830626	1.1612945241050396	0.983641145947848	0.5020613313056289	0.5119985927161533	0.9664616534365933	0.09701276403530038	1.323903632110357	-0.27500149477587815	1.1269964942009454	1.4911966347594205	1.614374947433061	0.5163281086843481
1.520348645611606	0.01576947240746019	0.44037904339514966	0.049611343547913855	1.087553852436343	-0.26315198028285425	0.23723070783596167	0.1164886267559204	-0.9823949247732042	0.9241325659950345	2.236127568347924	0.3377553152716475	-0.2078665369947128	0.6964875112674772	0.02219957384121583	1.518941133701564	0.94617629639614	0.17649594285423312	1.4355206386112191	-0.010019979036294303	2.77180679734995	-0.027722873088698453	0.4896410060634735	0.9885103471584848	-0.1358916561396663	1.2414096730060087	-0.4516880361020326	-0.2712474119221878	-0.3850133250731835	0.7827966100647775	0.6744405223557225	-1.042459273799243	1.8925722201489001	-1.0088718735107833	0.19480814194964619	2.0963433777755127	-0.3612756900213415	0.6175715413255867	1.2385124715912288	1.0122388836761755	0.4922988883814673	0.526243082291482	0.9413887009054605	0.09168782510858105	1.2931542490763959	-0.2789489815910881	1.15070974432938	1.472132818896394	1.5811122207387003	0.5388834576561605
1.546879111833835	0.020209411947126645	0.3995370272456332	0.06461512524134845	1.1308064853864876	-0.25043405379687805	0.2594787375462297	0.11088865335576872	-0.9942199649187851	0.8667182355383369	2.2788619583751704	0.3647967362880481	-0.26351728994472284	0.6832023754264366	0.07678711651015369	1.5570118643994637	0.9349289357712826	0.13126751717140708	1.4565046685199803	0.05275336597600906	2.759829209269839	-0.02941215757495367	0.4768657279225046	0.9572166299426943	-0.16186446951450362	1.226259773402022	-0.4684873921067994	-0.32064622459103387	-0.38342508631015404	0.8059414724486362	0.6686014916662651	-0.9956766260947498	1.9211214323989343	-1.0017483073729163	0.20382589535298776	2.120717806764514	-0.32185012891952386	0.6294926755992305	1.2931759274219758	1.0151679432006155	0.48132269033713415	0.5131891611599293	0.8977711030806554	0.11108651825922963	1.2674671979610765	-0.26600401439790994	1.173456737635791	1.4577680333684426	1.567206897313087	0.5377278696964257
1.5480057088761647	0.024895516283421192	0.34234058082363605	0.07251865214121947	1.1584854880171362	-0.2534375021093504	0.23751842718115218	0.12600815197814702	-1.0115877678633403	0.8103519458408636	2.2967709278874877	0.39570928853636556	-0.30213436044064385	0.660462691216846	0.12056644777683671	1.5389576978484814	0.9092688066112968	0.1141728935969224	1.4753345668758489	0.10555303151720022	2.764546378807831	-0.02642250241101717	0.45217103526148783	0.9184813742998056	-0.1883808420234117	1.2230354176031528	-0.5148766203503843	-0.35717907980518593	-0.3849285042723725	0.7808186938341589	0.6648932316117966	-1.0064521187501207	1.9102136090180863	-0.9679448568633517	0.2163869145809186	2.161949356342201	-0.25298454573066465	0.6653923957366804	1.3208696947856773	0.9988030180018772	0.4612540408307207	0.5205906534674065	0.8759869747552578	0.12427055110603955	1.2554692122664772	-0.2655495681087502	1.196522875918327	1.4469050887822534	1.5073886540517039	0.5531644010610484
1.5497939581497042	0.034186068832705745	0.3301318015660497	0.07542995878065287	1.1930648418985075	-0.25764053740766546	0.23087749796273255	0.13564947814416153	-1.0400824794308487	0.7572158337330194	2.2691896104327522	0.43164743320126353	-0.3474042347894737	0.6265881841964507	0.21164406356319043	1.5172322169404062	0.9281232398794235	0.08915859648500517	1.4812605533400702	0.14457573658592185	2.7677560852019014	-0.028983011303423768	0.43648403647429407	0.9409606660535677	-0.19000688547971942	1.2224022753632038	-0.5355381386324721	-0.3302329373665639	-0.4145918134606793	0.782832277406641	0.6697904083243298	-1.0184487108331237	1.9169484699211021	-0.9424433430055872	0.1786819708219049	2.19493033159069	-0.23461508878305923	0.6841865631026881	1.3627483023536884	0.9440883960970229	0.46165626426477396	0.5393807785277643	0.824617173619574	0.13557695273461873	1.2325798732699438	-0.24000524050408983	1.2726376553867278	1.3939194195835931	1.4829010915191279	0.5836250897965216
1.545144510038502	0.05028219564405075	0.3274778321353747	0.05619235615121343	1.264902305200023	-0.2683378148797801	0.22295465698937184	0.13114789879160327	-1.0555888652475258	0.7112726362985351	2.2655594139099846	0.47646733257125984	-0.33924687209186555	0.6315986679809622	0.2580786330587882	1.5068121348164731	0.9210538848174071	0.06515170822764113	1.4378485885898327	0.1570470460047913	2.759620147933827	-0.05132974968595787	0.42251690104806927	0.9260946569480575	-0.17899163332945242	1.2421984363757061	-0.5897347265008756	-0.30551341100732765	-0.4423601767873688	0.7752281082041732	0.6619800958198673	-1.0189891724190168	1.923647491018069	-0.9478359103179814	0.13872987256358774	2.2142907696082927	-0.24934835340302125	0.6971322875574726	1.4427205798372873	0.9098190152125654	0.44598351289847915	0.5757449287442149	0.7822102554822921	0.1419788405868409	1.2226060931921532	-0.23437298759395425	1.3696556523889056	1.3860561408437522	1.4402296445069036	0.6052075832573672
1.5546651491708248	0.055391835037483884	0.3135069835362937	0.009997553087400315	1.3721005945658644	-0.29362772023552525	0.19920416159718388	0.1315791467326409	-1.090835223350513	0.6986315714046777	2.245104946235306	0.5157035981073029	-0.3189581240345737	0.6035558069148821	0.2907458271465927	1.4880385699307224	0.8812391269264392	0.05607733419734564	1.4108312597852954	0.13972467192970026	2.785119283714086	-0.04989527079842358	0.4252663482010991	0.9159713485086709	-0.1846156974973699	1.2672677649604114	-0.6412204017498349	-0.2977202547294783	-0.4832874424661119	0.7765034858829327	0.6499395598500783	-1.0348509878909777	1.9113838002758397	-0.9255920477107932	0.12961366634237684	2.21218681451866	-0.2576056260498558	0.7283370504605532	1.4981304153101944	0.8533678984133652	0.41667002024078725	0.5874227143408413	0.7287132036123569	0.1350717284562645	1.2318759005486963	-0.20107755105111408	1.445133179774898	1.361443116670691	1.3969206301876127	0.6089571479985652
1.554815362109802	0.05914143636254854	0.2864131009018031	0.006093325199802382	1.4334225114489636	-0.3222769812485283	0.1811086441692741	0.1466020750450548	-1.139667025416475	0.6793151968953663	2.2296706151934633	0.5732652285299545	-0.28858063946887813	0.5943173811647984	0.30893471287740615	1.4458969086780544	0.8306109181336069	0.031521399870314895	1.3932104045607203	0.12871794408365203	2.7748205335353107	-0.056988637183860644	0.4110791447802993	0.8956911294996714	-0.19636379322958025	1.2739937613414622	-0.6666461804474194	-0.29639169436082574	-0.49326679407468565	0.7396856020370861	0.6439694583485601	-1.0941941792908914	1.9055410482800266	-0.9506561198701732	0.07489378348617645	2.1862138700691083	-0.23255165419311402	0.7548875017248976	1.5748046380468668	0.819858186520988	0.422742832128242	0.5988990945134474	0.6358915297539477	0.11021509564130841	1.208391206958984	-0.1993574900172348	1.5430992708768794	1.340046888345746	1.335731653213545	0.6377850746977284
1.529472293405203	0.04869932309999821	0.2444713380463805	0.01687097843412441	1.4304771238167706	-0.32445040583725004	0.14744146321863438	0.10511447293199612	-1.1769316295357495	0.6763087214089986	2.2370214906147896	0.6512166204442055	-0.3079447821627458	0.6227001769916671	0.2934739301298622	1.3690592018113397	0.7951100769746003	0.02367482255637073	1.380386553593619	0.09762124083607912	2.7427202959879855	-0.061448693077256256	0.38864197267658535	0.8449300448060528	-0.2113871637407027	1.2595650428399132	-0.6923105421851465	-0.3057133337935716	-0.4949287900558126	0.6969599634258039	0.6422893161249451	-1.1083442147811486	1.8895064054145663	-0.9739953536821474	0.0718808234778936	2.199999120277622	-0.1912010847441816	0.7494155628513571	1.6185466733579006	0.8133711186843275	0.4164100036547855	0.5974272669288033	0.5429096732984848	0.059218462155912664	1.1938750076759843	-0.17892294938352019	1.5946891860011407	1.3279594891833746	1.2880247203858155	0.6541262119742176
1.5193801298050567	0.045106752781287854	0.18632762469007705	0.03618945069243778	1.4348448973229058	-0.31580706367742983	0.11036141370152201	0.03945948281115981	-1.2148245975252412	0.6502166696035776	2.2353241284568472	0.6796238807692265	-0.2855791005119694	0.6520328875086441	0.29855782714606555	1.3443461197167281	0.7458643706542759	-0.011289904076381257	1.3414128955247602	0.07999363596248431	2.7268546430990392	-0.07841577641311745	0.35934268547940673	0.8475547445336729	-0.2467085775712214	1.2520543720487418	-0.7287086436660688	-0.3251575812659335	-0.4905519138052187	0.662000023842489	0.6224779048861803	-1.1456277885886619	1.8730926378537898	-0.9745526620467919	0.04375272913842409	2.209789680989883	-0.16582784895716488	0.6831227166618996	1.6554710700840665	0.8011076854854886	0.39649904062614905	0.5931938429536311	0.4740600563958576	0.023194899962364884	1.1612736628349973	-0.1697725473798691	1.6392480518871722	1.3114749596198938	1.243289999015298	0.6464983906627966
1.4985756377567	0.040653353441076866	0.137698482721129	0.09474793793147283	1.4841957071480185	-0.3208823706936608	0.04842552379619811	-0.00650737060561718	-1.250868305947195	0.6282681473184072	2.23432555187581	0.6596153765818622	-0.26599349041320125	0.6731698676965888	0.2992990271483388	1.2683974265978868	0.7297743886778095	-0.062131899884907894	1.3240311699647378	0.041310315966098736	2.7212802030731487	-0.11678413525204934	0.343650686626175	0.8459413089156991	-0.2843602495413216	1.2655967324691209	-0.7704356596576828	-0.34424030702259456	-0.4938138267755748	0.653370688768578	0.5651245653011723	-1.2067355966153077	1.8685228466800627	-0.972443677299626	0.0036562656331477774	2.20973637581913	-0.18029250776125022	0.6183757503414118	1.6847577120451915	0.7984572656024744	0.4037354546965212	0.5598797572846814	0.40343327613647934	0.005672722251946749	1.1341754849930972	-0.16677469610786605	1.6642752452343825	1.2875291888312623	1.1856943448014554	0.615120828064862
1.4744879200421255	0.027789373400523565	0.06674397314333705	0.12423477980559797	1.4952264353702933	-0.3434129272587766	-0.015116206786713327	-0.040857804661209016	-1.268778503522407	0.6148296672658412	2.194079972257415	0.6573927212933536	-0.21810865261297369	0.6878960317979481	0.2788579782656817	1.232413424309847	0.6800498365830603	-0.09760390331676137	1.3303099602893018	0.024575195422129263	2.7046679592271343	-0.11543299503778033	0.3232593276489809	0.8264488731819879	-0.33495069649460735	1.2492728649648135	-0.7764431397474366	-0.34425244291057805	-0.49167363816378284	0.6408575044142826	0.5143421650995126	-1.2422138122866697	1.8878158892617605	-0.9581411007212909	-0.008332884947931565	2.22857442316335	-0.19274026675489422	0.5703592160762281	1.7135588742937937	0.7560594126226762	0.38823129719428184	0.5316933531019449	0.3393864938682865	-0.0031008633168612505	1.1125995618547986	-0.16145669420776732	1.700309048245985	1.2683974578763593	1.1492460442723196	0.5940420126443711
1.4293990028591055	0.019058449447218375	0.043287666239783834	0.1364643387426889	1.4702276595484245	-0.3493370348850542	-0.07600753021862852	-0.07414534221202382	-1.2807421980956843	0.6047980029207487	2.183598188603839	0.6572464001192972	-0.18853776171911746	0.6669490291427975	0.24942324394430276	1.2326218431975269	0.6658608169657244	-0.1065188946041103	1.308543556550282	-0.005939990528294128	2.7061619345429255	-0.12073649577957246	0.2957819700244321	0.8327991424274745	-0.3676880280253407	1.2581713659160012	-0.7942528529311438	-0.35455772800088364	-0.47551097310471374	0.6177180461731304	0.47168847508293854	-1.2697410041017754	1.903505951823277	-0.9659719279457372	-0.051633552714995125	2.249109707144356	-0.207663204779927	0.48868496503025394	1.7130132577394612	0.7277727094416737	0.3761680048071729	0.5153545424940729	0.29231019722436946	-0.018449951794675463	1.0838916542655401	-0.11352753478818803	1.744473004657495	1.259680531047374	1.1122376739302087	0.604478789134612
1.3952241286423503	0.00019349211049642378	0.02906452158493259	0.18779682877741266	1.4591020106805748	-0.35270364524838105	-0.13300336240873303	-0.12417653258159547	-1.3064468114447616	0.5993241529983261	2.1572160351656335	0.6587492384472823	-0.16691389362201714	0.6501517440000766	0.22097253164593766	1.211142649749186	0.6721110182825362	-0.14646460675176573	1.3015920820206195	-0.05415856279194072	2.691479640221958	-0.16177743965771715	0.2727457551083558	0.8472779269846711	-0.37716086538687393	1.2700069337346753	-0.8147669082799525	-0.3524237279087357	-0.44461714766114857	0.625707530750579	0.4075681698558366	-1.2472879763090428	1.905405461543888	-0.9659025389951091	-0.06360565010812688	2.239816483675224	-0.23732529790334014	0.439096195613463	1.7248038372866958	0.724772746834259	0.39374034670322067	0.48435939472914324	0.20135074150838653	-0.0022902282843743323	1.0367800182405698	-0.10187141082142756	1.7813360656721007	1.238805315580554	1.1005611671211704	0.5708570350332149
1.3473455425926089	-0.010169058775500919	-0.006986052986167284	0.21068539928597935	1.4613710887130458	-0.3528952548380795	-0.20455101511498555	-0.18563242301026142	-1.310297190884453	0.5758035201834757	2.1318251543094555	0.656085341107828	-0.1364380058313303	0.6670192430487067	0.20111474359619247	1.1792700924270634	0.6564557142767425	-0.14507632810113752	1.33796560760154	-0.06818918058316614	2.672094060891956	-0.19319659843680426	0.22252703552486847	0.8431528654741222	-0.40393278504957103	1.2659767249329776	-0.8318799181254087	-0.3718072959411836	-0.45291606398407047	0.605430646901117	0.3670997666527187	-1.272258065480599	1.8970578093686559	-0.9497382086382252	-0.05078883306097724	2.2250967938234045	-0.24016980993155812	0.3874573436681659	1.7143882615704136	0.7494089279348903	0.39452010744317406	0.4824589079561403	0.14090098956501235	0.0007290669833529412	0.9981101467715531	-0.1253635961353328	1.7649626310596105	1.234787914817241	1.087466214472694	0.5574587785134365
1.3175318507041616	-0.041066778692473535	-0.06362701138922702	0.22753586854118182	1.4102729321838652	-0.3435004104790177	-0.2644570053794295	-0.2206412609584071	-1.3130470927140085	0.5601152323578538	2.071016092105789	0.6321378550642334	-0.1068973095700819	0.636159863846067	0.14608501662337525	1.1603571266657347	0.6210422430507819	-0.13887688899619371	1.4026752563287785	-0.11766393546065561	2.6645698362996506	-0.2015084337003339	0.1944015097617849	0.8661719247800784	-0.4510329094877855	1.2599198078624567	-0.8497992977855127	-0.3899823850229146	-0.4692766442450339	0.5893619689772901	0.30804366642962455	-1.2735847108810714	1.9037563986607295	-0.948228652733649	-0.05680508730299685	2.2157619923210845	-0.2653492489786108	0.3189841902629195	1.6706600076189613	0.7170186688460489	0.42458745275319787	0.46045793974759297	0.04713977751816327	-0.003841472122074724	0.9873810389579889	-0.14261245339513667	1.7123047478689024	1.216603525034437	1.0680437585629203	0.533091930656145
1.2682133663393664	-0.08118924768940121	-0.10213202679795733	0.2413453438862582	1.3637723045834342	-0.34821724966596823	-0.30755155327425243	-0.2665499120941776	-1.291612076601094	0.5393529134831283	2.0686335712347663	0.6090442229131178	-0.059717775080517656	0.5932094932942351	0.10649370482406868	1.1287463774844695	0.6206096638125974	-0.15855021543241576	1.4285980907094489	-0.10602359057771296	2.636713504203292	-0.22105853694954125	0.13521466589901174	0.8890064390533675	-0.46550525304790547	1.2580145744896853	-0.8664992025725	-0.3793034423289252	-0.4471703766942855	0.5712856520379588	0.2531812522330967	-1.2585682817295654	1.8886531589476583	-0.9661358253156994	-0.08647487268245146	2.2231596839182286	-0.2842029032522042	0.26486266107003725	1.6381153269677307	0.7168437629073952	0.45951781194165864	0.4459051940016989	0.007360335636404772	-0.0026060827205866043	0.959976094436397	-0.15965978285618537	1.6685144246001724	1.2113254813613132	1.025040620218983	0.5232782730597587
1.2645653378213464	-0.13157942084448823	-0.1169557847502152	0.271829544975986	1.3274855655897817	-0.3455534922964809	-0.36700737041356823	-0.32699270170678574	-1.280100978151405	0.5615282494946632	2.039054555543403	0.5635320470608566	0.011481589648135527	0.5760910565564719	0.08101698254774663	1.0582107876722844	0.6165134873573583	-0.16467106235721757	1.4341788298328988	-0.12667087531650573	2.6341143203825093	-0.23188921176884492	0.0697224155634319	0.9223696207973362	-0.48670977236065677	1.251687422728879	-0.8874831598176887	-0.3944771346932058	-0.4558485280469243	0.5502084146536481	0.21165152342790283	-1.2090947209865233	1.8769430420771784	-0.9443321264785988	-0.09800338006519752	2.206810988048188	-0.3183588423609715	0.19847555655344587	1.6158884996648422	0.6982490929561223	0.4720923119303513	0.4269417356750079	-0.020830509176214512	-0.002846198146164989	0.9611586231779631	-0.16405620868954518	1.632252809158458	1.2070111379700115	0.994656048633663	0.4975638321913783
1.2429364628578885	-0.16749824457797796	-0.10810634333144102	0.2743330517186019	1.3063485840267777	-0.37494657405524096	-0.40804214447842924	-0.34997877680565226	-1.2723252355166257	0.5779645341967311	1.9938384410764929	0.4926282486729585	0.07211926887198876	0.5713275376188423	0.07226302890599177	0.9882351353704693	0.5968292650493332	-0.15636337428006014	1.4521204214382692	-0.12420113714861165	2.6367646786100196	-0.2739958369574284	0.043839063953644154	0.9743281147347069	-0.4714149079366985	1.264165285167305	-0.9107271862804398	-0.41155360654701284	-0.47572917154158467	0.5280027922721972	0.16321505877837428	-1.193669603568653	1.8710458826649525	-0.9536697875359185	-0.15657176009788024	2.1701013161055043	-0.3556491050361398	0.15550501841501851	1.5906629738021505	0.6826626050351099	0.5056901567090423	0.45910767518725715	-0.07535438024704302	0.026335859663200484	0.9828763406926526	-0.14949581735114864	1.6174797698408756	1.1866068665709537	0.9693145737657234	0.47793138597828244
1.2064003843003521	-0.19964234202538653	-0.10149403438163504	0.24060154054362287	1.2727848810530595	-0.3880618023853362	-0.466288056959936	-0.3588224797931719	-1.2639140601546892	0.6024220564227828	1.9392012580360831	0.4531354505165909	0.09237794259401501	0.5670979470588671	0.04171306660050851	0.9374606563028861	0.6126907899085402	-0.14360506050504454	1.471084329464762	-0.14638457481987505	2.6149489100116847	-0.2786014960500931	0.03694666005256322	1.019016281098986	-0.43678909835572266	1.2560719199404053	-0.9249781530683236	-0.42288213861356	-0.4851092457531168	0.5222841284600651	0.10512169106863967	-1.1708868241840555	1.8697988301363953	-0.9502062139487236	-0.20574431686000424	2.141704052490092	-0.368791940483149	0.12588569837707173	1.6106027218399792	0.7006238725025231	0.5420999533541226	0.4924888714770839	-0.10461187551067049	0.05369116573113101	0.9947034459849347	-0.12277988055060451	1.5949673351185432	1.1132164302426388	0.9314025322459913	0.45559495693577173
1.1952996481099296	-0.21679192255936078	-0.08584065754250754	0.13350327755719982	1.2281974739848387	-0.4033222899747095	-0.5115526041409872	-0.3901769117942407	-1.262179241813834	0.6115279717356845	1.9070996373135838	0.42475772685917035	0.14493025707888818	0.5674843127243329	0.02546443810750253	0.9221413660576913	0.5851433165452204	-0.10625289030209055	1.4696656560403443	-0.19803015218672387	2.5588617602379506	-0.267776089767605	0.030866796901947345	1.0304351383370696	-0.40563701160688587	1.2222975385394188	-0.9424235447286012	-0.42990945648659507	-0.4994525660991175	0.46105573200847233	0.08940131305230613	-1.1229733449587376	1.8424677394871445	-0.9801489549361848	-0.2777985236208682	2.1223079000080842	-0.38468739649505	0.16270069622146346	1.601206966732713	0.7556174116504563	0.5846364122617576	0.5474695588519826	-0.13076804302980083	0.06523174684632913	1.0284795935918511	-0.09781273234317946	1.5963544481611134	1.0489980014319467	0.9098970033480471	0.48189070618150176
1.1801310024720597	-0.21628045013866354	-0.09640574333310777	0.0662389775269725	1.192377269964188	-0.43564029852143327	-0.5598720446917562	-0.41112754268268936	-1.2970294709290322	0.6134939467981784	1.9457906643069134	0.36019259244199636	0.14681561715672692	0.6088018180847736	0.025969157853320563	0.860333265490558	0.5677856400595506	-0.08263566537144688	1.435972958200772	-0.2345141790278895	2.538840666182537	-0.2621425870379966	0.06871332974156578	1.0833840950653753	-0.387348794962233	1.2034713599042917	-0.9940487377096936	-0.44562543142442623	-0.5254655076350894	0.4224874463399554	0.06953248583834767	-1.1231764159197506	1.799725532236712	-0.9889768244945681	-0.35825505011152214	2.0872880019782807	-0.39654080621628374	0.14571771776771977	1.6392535419840584	0.8412674125567712	0.6201574507111689	0.5986397662860127	-0.18425328826166926	0.09737796710089115	1.062414350933897	-0.08217014145246875	1.5679277121495263	0.9821036188551678	0.8721926828819875	0.4973751414871869
1.1566030067801027	-0.24304930146189085	-0.12897678462320633	0.015001987620442936	1.1798680577664362	-0.4706429750610191	-0.6030016174979161	-0.4192983972987965	-1.328900551762499	0.5998302445019635	1.8767450350408026	0.3046161351694323	0.17286757022975344	0.6825854443744831	0.04615467093977784	0.7696892985524857	0.528797714098698	-0.08579144368178317	1.441315448329839	-0.285933464595847	2.516959838648517	-0.2629093986236203	0.08612159466888944	1.1176577345283127	-0.3611824168607236	1.1847625176567935	-1.0416536589106493	-0.47772485513914803	-0.5386803425442002	0.40702241115645654	0.02512731859867421	-1.1372608830432864	1.7484564737808004	-0.9894667974012739	-0.4267046133794343	2.051893368598081	-0.3804810058565107	0.17065118643572252	1.697250514505636	0.9087457360126099	0.6559641796299193	0.6174246628291957	-0.23607708693773793	0.11706546822903394	1.107859903036276	-0.11239394139289041	1.5211426154544305	0.9306542187786089	0.8290548110048583	0.49003887459087225
1.144435401073087	-0.2598952887169133	-0.11713035927221767	-0.07286488589095404	1.1522542181589746	-0.48491554238279183	-0.6430752667899071	-0.4264706002981226	-1.3119456326710768	0.6017047581503516	1.8558790360786332	0.22926695685798942	0.18137878755610298	0.7444544897266374	0.03834895725196121	0.7021264979526145	0.4947388910019992	-0.07850490435081241	1.427953341608484	-0.3168259789644208	2.500438439291965	-0.250072369193338	0.054291637756429534	1.1387326705855039	-0.3518787049221201	1.1327415611521698	-1.0809143028617878	-0.4759951717361147	-0.5714973874496541	0.38549771075603856	0.025531550262416332	-1.1563985705070077	1.7152886764042257	-1.010688211671955	-0.4858204904988649	2.0292978397674597	-0.3484191318254647	0.14807838605510676	1.7594802436949784	1.00313838456627	0.6579686028763223	0.6026748687569269	-0.2495469055500361	0.11965170773944048	1.1492061433596674	-0.12028607315045811	1.4999996499873705	0.8734850790664247	0.8045444106241559	0.492878778094595
1.146803043111253	-0.274634966740035	-0.13067475839347514	-0.134074319013051	1.1243884116978342	-0.49685508158233016	-0.6684389683925074	-0.4011344651339573	-1.323290019664595	0.6337303294773732	1.8380602218973767	0.17046601977368017	0.18695950150544255	0.7570781824668289	0.01805153067811753	0.6451529596256277	0.4499746867049689	-0.09588696645826533	1.3681208565997878	-0.35862996811951015	2.4960509281414986	-0.26869808371034487	0.07197514478823776	1.1359447605110742	-0.346019619895041	1.0902360123332877	-1.1220854271800424	-0.47963402193813975	-0.5504433895437617	0.36189890038482464	-0.004248782164378322	-1.1577704135194922	1.6746640403449444	-1.0589309631684223	-0.545775909178807	2.029649653894432	-0.330271745914231	0.13670387429687456	1.8299349388526118	1.06508670205701	0.6618109373209321	0.5890180837511532	-0.29626700590919575	0.13621253112514542	1.1848433421567124	-0.1004924949108011	1.4745365513069173	0.8198574387438147	0.7643902334095677	0.4990576511715452
1.1369576579108551	-0.2955724342539564	-0.11496133582090114	-0.17196617810755885	1.1112901694339672	-0.5138306670358447	-0.6822362080982288	-0.3696662238566518	-1.3492605341462773	0.6278730145385045	1.84680430787609	0.12998572705875247	0.1761753862170137	0.7470134487703118	0.009068204798700758	0.5752086676041631	0.4302260002620339	-0.10960597345628098	1.3360065722047003	-0.38594654580561194	2.4951900873461543	-0.29628945890970393	0.049758534457363314	1.13756833010483	-0.31926134815521323	1.036266266660284	-1.1658194463824156	-0.5041057206901469	-0.5272633398262128	0.36104882873707494	-0.012570038852135692	-1.1679494250135185	1.6169161812870683	-1.0734443809147012	-0.5272935674231412	2.0512163929295144	-0.29192001902807757	0.14598175174941733	1.8969875174699724	1.1519816920620378	0.6531341945873318	0.5578890616147104	-0.3101906152988632	0.1657959565966348	1.2111171129512637	-0.09423574217456182	1.4136753448925077	0.762751752548129	0.7156928548378387	0.48320362560635716
1.125185612943146	-0.30688016224486775	-0.0878549761508893	-0.21619520815001395	1.0852466495265767	-0.5193826509155353	-0.7325870935065542	-0.34665182625021884	-1.3771103013336565	0.6496479554502196	1.7916742684248863	0.08771451072528066	0.1204956416078072	0.777680115395016	-0.0027602442343778177	0.5085713200986375	0.39853213537167465	-0.11230064100340349	1.337582048029107	-0.4464801282688941	2.483607613290082	-0.2994582443253725	0.050351472374822535	1.1352951193267127	-0.3184356714925984	0.9829548316818209	-1.1975380513937872	-0.5337843541177568	-0.5354006049128046	0.3675651440127024	-0.0015368922653013523	-1.1510703449782393	1.6274755381199426	-1.0761277705470378	-0.5528139738727653	2.0702090252689196	-0.24240112315642692	0.12385444105044914	1.9518636384718218	1.2419525011365091	0.6142489140272127	0.5600056151623823	-0.34330271356354036	0.1788691257413748	1.2318131838052921	-0.11089426006703498	1.3570683669565844	0.7142152654633305	0.7176877236442796	0.4934172486700213
1.1005063423688846	-0.30724420498359906	-0.05870134290242501	-0.2815812124281637	1.062377133626247	-0.5282799077877626	-0.7217087681030063	-0.31633210985889926	-1.3995744880533174	0.6370494709508179	1.7671235109771986	0.023256467160614948	0.04599652081374499	0.7806280183976988	-0.026734432160720557	0.48820544613220473	0.38115471620820285	-0.11831596556046149	1.3896438812867216	-0.48769049614689297	2.4948100479535547	-0.28332119501692254	0.06039392741802767	1.1447287840457556	-0.3081316257522039	0.9530103401742339	-1.2421115378487264	-0.5637274221572046	-0.5141314817874615	0.3846071080379897	0.018827800188971906	-1.1542946534971417	1.6036748842689896	-1.074642952066016	-0.5731417881541282	2.082702691190081	-0.1912741266765688	0.11548414281973256	1.9675017230439795	1.3267438740963968	0.5844332137458031	0.5202933862366164	-0.37267063907376163	0.19881588904557423	1.2308278946770392	-0.12623369264280815	1.305034243540351	0.6682640134452489	0.6925863007354771	0.4833331987381356
1.1190898288195048	-0.2978061928416807	-0.05935108452719691	-0.34070065875138256	1.062472011557531	-0.4891407685467285	-0.736913185128922	-0.2718829553013541	-1.389918436752286	0.6277722242917485	1.7703994090405366	-0.020843521135712546	-0.02295430616439444	0.7465844142385453	-0.05557282386991924	0.4943889138397951	0.3808194340364892	-0.12826969265528798	1.4292785346656953	-0.5494181625443219	2.4876849043935616	-0.23506427153290388	0.02095662056683269	1.1470809331615457	-0.3104644094376449	0.9263662737423539	-1.2710030132864212	-0.6055847385411093	-0.4915863587890339	0.41936866154254504	0.0634991687681825	-1.1535396624007117	1.5733660670834049	-1.0604117701753535	-0.5848076876179124	2.1291000448654716	-0.11326828812596539	0.12242540975087435	2.030196886331908	1.3883789845051389	0.5251918934294302	0.45794314917269363	-0.3852579308746089	0.19531323874829043	1.2095810072070314	-0.16036377255721151	1.2696802452746394	0.6546393536995809	0.6472788589988683	0.4663502189393613
1.1241355529697235	-0.3016150172891418	-0.0643026480614705	-0.35584546918785204	1.053310603068888	-0.45537053854400256	-0.729431761052855	-0.25923034708798437	-1.3768566669610363	0.620489818898915	1.7763963192722911	-0.0631127066065792	-0.08557448556899624	0.7221283540718753	-0.07665288868325794	0.4816375049310473	0.3514440462219057	-0.1352693430489556	1.4864191866351844	-0.5982619316849039	2.49819112910504	-0.20951857338748403	-0.018295564324214076	1.1341563804690682	-0.32453037135820645	0.8796873435498596	-1.2840535736839402	-0.644420857548223	-0.49278921608750503	0.4321391911725291	0.11021083432449985	-1.1534931916165303	1.5429039591611027	-1.0705673421462343	-0.5690759491328687	2.164404592507098	-0.09018055796526615	0.11480992392797192	2.0581717934310677	1.4246082330572185	0.4676260860640844	0.4140883841969263	-0.4193008151432881	0.20703872659363168	1.207579070578823	-0.1976502788622014	1.234164858248644	0.6615949497151339	0.6230348761812986	0.5117764557092157
1.1092716250080643	-0.3180590051678968	-0.07319659090693696	-0.3544372577400493	1.042156620388334	-0.39932750741530987	-0.7109607559725217	-0.2801469909673538	-1.381525679730267	0.6235545207011968	1.7572042442622866	-0.11671189127992324	-0.14057244499771776	0.6730180618807708	-0.12174444591873454	0.4399921156855127	0.3309906320191738	-0.18111606385527962	1.5447667262495368	-0.6095507348895695	2.517688578068354	-0.18589062264296186	-0.03507844224655597	1.1241653470819981	-0.33754613694947144	0.8469451354071079	-1.3086895993875607	-0.70707844720384	-0.4653367795116662	0.5006453466071102	0.18200458165055064	-1.1869618959943842	1.5535855167784582	-1.0605018850754462	-0.5350089267477426	2.171885440170617	-0.03269125574575461	0.06581447916481319	2.110804684948344	1.3941529178354466	0.403504075813084	0.3646396773597634	-0.44773343170855595	0.23366984810850738	1.1991532124432978	-0.24512014398064896	1.1861166739569835	0.6808198780223947	0.5949415974604451	0.537580297442773
1.1341576171983472	-0.31464530064309115	-0.026287252321654582	-0.38366294495473846	1.014689195876672	-0.3146638073504735	-0.6751297566023597	-0.3095750204121338	-1.3737204895915487	0.6355730140202314	1.6631730079716207	-0.14742442832822764	-0.13904845813243752	0.6327137664250801	-0.20639016169216476	0.43946885375724837	0.3244686813261922	-0.20319332173166327	1.6079553036298626	-0.6591807364662976	2.5221058417808715	-0.20216944348754168	-0.08721693805462105	1.1268732520844622	-0.3022354736920829	0.8211367928541355	-1.3303854466554765	-0.7389939164059787	-0.4608750824602598	0.5507909271959923	0.2567433625325274	-1.1899245676324823	1.5335627239290104	-1.067134188904222	-0.543800639109216	2.202265123086345	-0.0016466673375562166	0.05789045249313879	2.1932209737971067	1.3836734554483725	0.35655126603187126	0.30983420755446556	-0.4869694745417837	0.234859057690136	1.179216559547439	-0.3065799144733234	1.1503137969850157	0.6975269906242179	0.5686143205271506	0.5632352260448703
1.1829857636123382	-0.29561403999297275	0.025645548715092246	-0.40601593662179275	0.9979085546280437	-0.2399492965378362	-0.6214669567837682	-0.33946140243769213	-1.3478423580085042	0.673591725104112	1.6297449483244737	-0.19604588454927382	-0.1891087530484814	0.5934210593058743	-0.27057683168429064	0.42969460442003526	0.3130904610826001	-0.20571706502686754	1.6548559478013107	-0.6909515787705665	2.5315504950783665	-0.19142258629939615	-0.10567066623409278	1.1169152874604715	-0.276814380999876	0.7706497742607344	-1.363655408942142	-0.7172981423473189	-0.4641087218303454	0.6019551886850701	0.3558589946202348	-1.2083620104030566	1.5282778638538672	-1.0853883062394125	-0.5316272864818009	2.235034476806944	-0.015047505739288569	0.057215030713078964	2.2218016342924076	1.3664894303646153	0.3084687998470693	0.28375803063996285	-0.5017173752348822	0.23389279394222298	1.169654528524168	-0.33146531708106547	1.1279632699578876	0.7163583088369487	0.5507218615942957	0.5641185887756497
1.2239921077038678	-0.2791018557914581	0.04754170630200374	-0.3991372843356411	0.9860615563141468	-0.1840919005350207	-0.5535850731067318	-0.3668648446332876	-1.3451335880447726	0.7088817024236833	1.5750185365797433	-0.2553290276692765	-0.23173491288140005	0.5313878307073303	-0.32373523407815263	0.44957324239231705	0.3019800545552768	-0.2048146289443923	1.7206175293332204	-0.7396422062518992	2.535131513446835	-0.18176008977949037	-0.11162338765390148	1.0885374884342558	-0.26931219487999924	0.7265319531636625	-1.3961135986773807	-0.7350491140805955	-0.47488219282043315	0.6543714279149875	0.44956685378772115	-1.2290332337447718	1.5210598132765247	-1.093299506212591	-0.5579478809812879	2.2469428519532335	-0.07895801848263634	0.05879021294101949	2.2451973714579645	1.3141802267798668	0.2494173178826456	0.2766064490045803	-0.4994961107675048	0.2521450698290952	1.1758725755042252	-0.33796726375821284	1.0738316115928817	0.7298610188555961	0.524128239092886	0.5770506685795892
1.2551684455387524	-0.27768887584094726	0.0919207592699796	-0.41864388696473254	0.9951938716249208	-0.13363798031119445	-0.46553244600505816	-0.38520532042862243	-1.3164182604369352	0.7751770552219205	1.5157033547526506	-0.30816015001191055	-0.28979690573571426	0.4952316528167133	-0.3657529512715563	0.4482887111350097	0.29586411632317733	-0.18900496003545392	1.7924714700890902	-0.7994758629186121	2.5323502439462997	-0.16413156559431874	-0.14655490612182803	1.0768951503618147	-0.2622937165380896	0.6931355586779804	-1.4387316576272888	-0.7454866164768197	-0.5029400532281545	0.7084485223229267	0.5239634586559136	-1.2699307067550107	1.5360088986430953	-1.0784245782417738	-0.5555521497189733	2.2577952516669004	-0.09334904630649232	0.0522831886859265	2.2334800836866853	1.2784009946459867	0.2209882398447161	0.22759071318487428	-0.48069729968818875	0.25436305796841496	1.1809476325592094	-0.3538528098822752	1.055768524879153	0.7535861895282756	0.5076749811345815	0.5844054914946084
1.2943446953237423	-0.27292320912809964	0.1347526026469026	-0.45510127170635395	1.004632780620902	-0.0926945529961152	-0.3753143007455185	-0.42429514849196986	-1.2633394731050478	0.8705529131421568	1.457359953641572	-0.3632090089928896	-0.32850600369755	0.4887714761921166	-0.38366062159784825	0.43655843075218626	0.2853721706374296	-0.1651459130120641	1.8484808611947472	-0.8530586033359656	2.5214623930389135	-0.14088290160473393	-0.13046717821763817	1.0633321571950518	-0.2790681472926785	0.6515390660309375	-1.4570292288619666	-0.7449737155268064	-0.528989873373175	0.7516319458628865	0.6441574231724051	-1.2901773271782442	1.5353269059964183	-1.0873787614783486	-0.6234894269359814	2.2609594466028176	-0.10358316351052296	0.02970317097551442	2.2673452691559777	1.2484894165742726	0.17441026765288103	0.17867866497199406	-0.4468223516296221	0.24815785946201516	1.183778975395473	-0.3601093420251463	1.051236147283264	0.7652026446228849	0.4951048567378984	0.6008279465220658
1.3507321290668384	-0.2436361786763052	0.13989995166356453	-0.49608210407006936	1.067925012804525	-0.04828849714915168	-0.2680391781864391	-0.4686387545046518	-1.2156238151581162	0.9736319315580669	1.4152256361896878	-0.4041554094423702	-0.35661528189746805	0.4854612607865775	-0.40182034932816435	0.4413303905494481	0.29150742235868293	-0.1633190570205007	1.8851025756417592	-0.9054219993392956	2.5343698478583274	-0.11594500102468355	-0.12906356861266643	1.0237301799392018	-0.24025640187870145	0.6174423811803215	-1.5057405760740112	-0.7299756741728046	-0.5422047082822863	0.763619415214683	0.8070181847866765	-1.3348160166081453	1.4855728350046493	-1.086559274628537	-0.6382352564173981	2.2827090223735835	-0.11330422004431631	0.04297704335834958	2.3251743596608385	1.2148241813734146	0.1675501417988942	0.11198928490002835	-0.4632100827451445	0.25401489060132654	1.1885104537692028	-0.3395435483371988	1.0641280475139339	0.7769246903347924	0.44114696678022913	0.6115052862233318
1.3851966996659066	-0.22218514499493525	0.1762148834247716	-0.5355864246671087	1.1032751697882888	-0.003009742836855753	-0.20564487400037876	-0.4809052325315366	-1.1765040255706352	1.1009675941540609	1.3712501114053326	-0.43595326918693267	-0.378900364329731	0.5009197791690496	-0.4221588612588641	0.42778936403563367	0.2905383143917998	-0.15125818014479114	1.8787931589342908	-0.9339931808592479	2.527971063513208	-0.06836580295831474	-0.10175550398822823	1.0091927249958972	-0.20773934147520504	0.572521868768726	-1.5214956829418038	-0.711101813435638	-0.5811202458374238	0.7719131530265132	0.8945363698444778	-1.3663664961370339	1.4646000713924505	-1.1028248469505497	-0.62084445677289	2.2906898725387697	-0.14045225697877992	0.06092774544888459	2.4053355169417534	1.1817889812276727	0.14700505544512668	0.0953977965801287	-0.48957559781685933	0.24017991286937518	1.2351630759475236	-0.3416568328070223	1.0493877010963446	0.797344329382377	0.4086585465016207	0.6194686892401605
1.3912180926197684	-0.20952425838926705	0.1990457789228205	-0.5865553958578978	1.1137492833449116	0.005377977620893976	-0.07617373372436706	-0.5231343745376915	-1.1791319877979691	1.2291110384979014	1.2842839733986176	-0.4610284783753274	-0.34960838282113393	0.5170730627991882	-0.45566586020539585	0.39747501695226084	0.2860567265307763	-0.172903455828224	1.9098721939896754	-0.9772701717471165	2.5104543417808407	-0.06090699170102855	-0.06501619035048463	0.9916198776222153	-0.20115124879400578	0.5291529430956101	-1.5310172119957877	-0.6719456902243446	-0.640424737048609	0.7379535742996183	0.9749531267056956	-1.3726311397963658	1.4564700488828666	-1.1105732001779323	-0.6188070495812208	2.2770346869468936	-0.18278182394084114	0.030646836846319487	2.4323933372033215	1.1383466158209141	0.1464787878990368	0.06218624417005686	-0.49559445743266706	0.24881558827739578	1.295521124436149	-0.34825723849798046	1.0084831749206693	0.8065485593888472	0.3997683445864957	0.6425200656793473
1.402812027959833	-0.1850253276512274	0.25219373924404564	-0.6654781870374237	1.1199370653093026	-0.007541373645344915	0.03572812811513132	-0.5509669027229137	-1.197131328682387	1.3357302827758437	1.215562554476612	-0.4969965906469632	-0.32267200369659865	0.4889788790974955	-0.47299077381358423	0.3812710242595046	0.3031774908828238	-0.16549710464221074	1.8990196277408695	-1.0087568336527781	2.4960120514604185	-0.046184784006527486	-0.03144196171967587	0.9616425105238336	-0.1664469704578227	0.5047423499098446	-1.5761741032206285	-0.6671756475161255	-0.6761060205901771	0.7322732799007032	1.0501247892430765	-1.3957022926773228	1.4331678187828358	-1.1126696729463883	-0.638374719735838	2.243884734307117	-0.1905548992616879	0.06959208972436592	2.4689646805540333	1.1289980784274125	0.1349193392435868	0.03148948403245449	-0.49613697538880547	0.24231680626366256	1.3426941137970578	-0.3599650676595073	0.966455154642051	0.8362502581467316	0.3676881360584507	0.6189719751135854
1.3978489209260523	-0.14303942404556086	0.29976389282312377	-0.7527120042180668	1.1294645827279284	-0.03509389379971578	0.14247705288859208	-0.5122099113276478	-1.1879078171703692	1.4460531817271205	1.166620092335791	-0.519684297943173	-0.31706253868274464	0.4842386242592527	-0.4926749447234375	0.41382488514872123	0.30520025698021874	-0.1533592843733552	1.908664197808934	-1.0586362824682838	2.518748959379855	-0.05740006201337329	-0.02773781112613128	0.9620878720911087	-0.1410786693822159	0.47516451986691643	-1.596615062718889	-0.6305335693101276	-0.7454205955841429	0.7522621769853304	1.1163785329181555	-1.4334925890082406	1.379196136687386	-1.0995058296975257	-0.6632723741397542	2.189126997650777	-0.21386234426739148	0.09466148477019024	2.54560971186541	1.1280819326255227	0.10725167428233658	-0.016897777232584857	-0.49379902609363385	0.2217864464343958	1.4037334115491755	-0.35531727253145684	0.948364564377535	0.8279071121883705	0.3501337451588794	0.5815094387326541
1.3770480053762428	-0.12610310657355003	0.3496346038017366	-0.8256159795782846	1.156303774946852	-0.06996385189298446	0.23383937958996132	-0.4688047243989897	-1.1595731668007259	1.5479692653074648	1.1619448679785827	-0.5653306593270921	-0.34054097073837153	0.4556721804210545	-0.478376232307962	0.4220175369194659	0.288542587179219	-0.1634443648321961	1.9578517822900305	-1.0785068074508841	2.515248074578511	-0.0484603129529965	-0.019595594399367845	0.924657232488407	-0.14002691329030564	0.4438963663150973	-1.5968774813624713	-0.5925923123590151	-0.7922730244500408	0.7842000659256831	1.1766477920999512	-1.4462631424529975	1.3510624977836154	-1.0639759171486618	-0.6418564698095706	2.136725882593441	-0.22057572252077812	0.12246504492033572	2.547326743984152	1.1089183663657172	0.0939774959159547	-0.059512087825819605	-0.44733144681431797	0.1906223205860091	1.475828580437373	-0.36108266929612576	0.9276803373802214	0.8387695610439618	0.3569073449775735	0.5338482246688582
1.356722764133195	-0.1218779256292408	0.37658448065125205	-0.8947712482231627	1.1483134024626687	-0.12690817356386835	0.3153952976963682	-0.4369291582587044	-1.153184296041837	1.643602175125667	1.148410666828386	-0.5868875228847429	-0.3649059941976461	0.42145703596028883	-0.47139575456092037	0.4400387722231347	0.2866803376361256	-0.17374653557884318	1.9858989717181952	-1.0903960733126064	2.508051128168768	-0.04810061557585508	-0.021733317616431113	0.9179810759164466	-0.140699198181936	0.44261564660456443	-1.589631003905355	-0.5784769971730311	-0.8538504672655931	0.7855019779451315	1.1831659551828688	-1.4462332229070176	1.3178025532430542	-1.0290493494051893	-0.6617286118623661	2.07962165232054	-0.19208347841124837	0.13121064430043566	2.5761047284916407	1.1178328796101387	0.0963436235942467	-0.10830488171028614	-0.42964386946109745	0.1644191222496549	1.529747709936563	-0.3711150855215498	0.90300601977897	0.8342742759845192	0.36243872219024287	0.49109665524665325
1.3226666296682028	-0.113193363211145	0.3870204811118544	-0.9903376993752724	1.1307004020729932	-0.16827749479992676	0.3621626196026741	-0.39840913184340854	-1.162601418522277	1.7541501920510356	1.1162456539353767	-0.6150075399841877	-0.39588195803513904	0.38005885703810055	-0.43808989742279997	0.42364815337989076	0.25854444663658077	-0.1763620613501578	1.9822155533358263	-1.0848461353798105	2.50607793825354	-0.044227762058458485	-0.016252715550614156	0.9145088557931377	-0.12047387426020599	0.44357736612190635	-1.588976319330882	-0.5387453773789698	-0.9227876511602944	0.7936734740489388	1.1936110229934704	-1.4636826840741695	1.2847976326718025	-0.9840280981368442	-0.6393475109025812	2.0337568173009752	-0.14470577144466604	0.1541388981734962	2.5848320876592146	1.1022914114354019	0.11149215600984434	-0.16217490528537257	-0.4460081635189651	0.10809293051661979	1.5776133102898418	-0.39664222449093967	0.8647745273789325	0.8208563358980692	0.3887028646354843	0.47380023444660735
1.2741328290846363	-0.09324384505720174	0.4160129526515021	-1.0668287704010324	1.101755300411342	-0.20414518835135972	0.4170393416424343	-0.3824394859522542	-1.1868209967956818	1.8097986352377216	1.1056831501912523	-0.6735478975829322	-0.40768613462712705	0.31825842023927203	-0.40389578999289866	0.4189830902068003	0.23843009146566302	-0.17982396444608356	1.9835624244279912	-1.0521711783999734	2.503621170029776	0.009697149123417065	-0.01300038890217862	0.8871369872051034	-0.09030579821604143	0.4265939090909236	-1.584808947826661	-0.5572008693462003	-0.9472977893775323	0.7946500026360226	1.1937426737648758	-1.4729692018774745	1.2336870466113137	-0.9431868028702641	-0.6909489387254608	1.9889862841318053	-0.16509860772897295	0.15385483610161566	2.62168908100852	1.072981384075317	0.10818007556722364	-0.1774595755328871	-0.45228900127296845	0.058498562190377544	1.6298281804574124	-0.3939130433363824	0.7952356912234585	0.8138006023017914	0.3888986910837269	0.4594848499463957
1.2295017037156424	-0.08024646343791694	0.40492138794955174	-1.1083974608626819	1.0609244253520758	-0.2451709779176905	0.450804164834871	-0.368063925195279	-1.1943086088903705	1.8695111216148093	1.0793089929967385	-0.7177681971519967	-0.4134405579369645	0.288273417671692	-0.38123230056748125	0.39896152967623444	0.2131762022365427	-0.21571970613590788	1.9852461672565151	-1.048139500559735	2.491260368950447	0.049170942777851286	-0.03330689657356041	0.8605742365782151	-0.06150464552980387	0.42048430036127266	-1.5981532536608543	-0.5529903549470869	-0.9951877364446666	0.7995926315554858	1.1709608847467914	-1.4882670020784095	1.1877471945929705	-0.884158868993364	-0.7030415130941752	1.943929022449153	-0.17557187835678878	0.18555334856491243	2.6367070043995193	1.0575406370219393	0.11444202264010081	-0.17594930363473174	-0.46323017165170544	0.012403853876378913	1.6939424165129258	-0.40307920200920844	0.7490115631774533	0.8114800873742162	0.3850727215661889	0.4188307864835196
1.1878136790010392	-0.07283430083131012	0.4289443602163635	-1.1303111578573326	0.9878621535003831	-0.3193247426259526	0.47100565807137373	-0.37398521744376856	-1.2087663869277072	1.88268420820483	1.078385494984627	-0.7558404316825145	-0.437102443437715	0.213187672064541	-0.37388029020690794	0.3742808118634162	0.16426972662349218	-0.22225769617069663	1.962218797797367	-1.0250551057728878	2.459229950748735	0.07298999772141387	-0.06060093901751819	0.8379632031392834	-0.06515065411784299	0.4208113227486711	-1.5965791958108562	-0.5505842554717442	-1.0145858848042728	0.820012725186673	1.1056489950486363	-1.5089859693764756	1.1622290799639408	-0.8475739387588341	-0.7154716991595104	1.876130175768015	-0.17818312743964074	0.1861042714059944	2.6337602991508637	1.0037875427543625	0.11995129361881038	-0.17027375955886143	-0.46825885963622066	-0.013905209476606065	1.760040864899599	-0.41523648700763366	0.7000536859701081	0.8138100211831463	0.4093324712926426	0.38546141478221846
1.1491406425616233	-0.055710742578388706	0.4038431641299197	-1.1171052460838462	0.9254448523673474	-0.37369791111657985	0.5111239641253194	-0.38923547164274364	-1.2295421651551188	1.8504566832090397	1.0896618992230105	-0.778723299921779	-0.46014179019845497	0.15457024945125458	-0.35876944883566664	0.3613888427527197	0.13111576195309085	-0.23288247957289374	1.960526433023124	-1.0283368631168017	2.429874486225829	0.05375648563903732	-0.06125731060857942	0.7981180104646576	-0.04337403745622388	0.4060386880625109	-1.6103375601276564	-0.5441726742311034	-0.9969173432090492	0.8490853917054102	1.110272314958273	-1.5373745258227607	1.1195765154091204	-0.8034419262338222	-0.7689006487839312	1.8306208862373743	-0.18116135332795524	0.19058683465335596	2.5648127835910755	0.9600408414488536	0.1165014589779075	-0.1659567811631264	-0.45012785785133236	-0.0005253352752536578	1.785239816142343	-0.42751074321535076	0.6417565369980255	0.8183246397358968	0.42520295015237713	0.3638603058282487
1.1160887888886513	-0.03593440719145363	0.3944074060169408	-1.1242978106001238	0.8856808331579901	-0.4313062517664644	0.4656925232417464	-0.39499957397424107	-1.239012322262555	1.815681688293616	1.0798444251808648	-0.8093804092809267	-0.5122656055544553	0.07246634666028924	-0.32731167658384996	0.3472973872127857	0.09379652145514357	-0.20782256602075364	1.9314036558663505	-0.9686895024891757	2.4348832308719213	0.07750513377242726	-0.07818576895211624	0.788024037218325	0.01430824202374808	0.4093263720062413	-1.6214099924454402	-0.49059719990330686	-0.9588745994013976	0.8832898321383416	1.1039324313781305	-1.6025743092017268	1.0764316371426024	-0.7479032584805505	-0.7910829109530682	1.7684057561926465	-0.19496451140566076	0.21447198616851418	2.5003542327021764	0.9507612820312132	0.15250192411659702	-0.15698376295488042	-0.4566202165191574	-0.006305511625932099	1.800577241188605	-0.4294201237807075	0.6036018469662259	0.8111955380111677	0.4393045114263341	0.2973125293780529
1.0746232223836762	-0.039768356599931484	0.37690368481000497	-1.112188471269857	0.8568866790529641	-0.4678883204919634	0.4562541852591594	-0.3970723094862882	-1.2273999229433192	1.7854210164197482	1.0703043450294702	-0.8436509680806316	-0.5365410074946363	0.039708424521589514	-0.32270406723829054	0.29569112247955065	0.05006133986023834	-0.21700081363179727	1.9381238467020658	-0.9339626577793965	2.4408611156392244	0.09287537149525348	-0.0880598753461415	0.7882384508111928	0.026157019525828485	0.3968103333612631	-1.6539694267438603	-0.4192701151112875	-0.913596272498394	0.9008305985354482	1.084197168801417	-1.6362076983996876	1.0311834588366184	-0.7013378284657807	-0.8233520992727575	1.7293064667502627	-0.19010427766268517	0.19892651937685565	2.423075885275494	0.8853987056057709	0.2156803845502961	-0.14817433395823315	-0.487675786398997	-0.01808808267374833	1.8341829628623596	-0.439740401746633	0.5546517537826884	0.8029555040171171	0.46015683981336064	0.24462301163743705
1.0677009094458056	-0.047369853734199927	0.35873088257324	-1.0587968629653255	0.8138781108127542	-0.5006288089803392	0.44157256654217375	-0.42528766356544556	-1.227598593495237	1.739608814476392	1.0317949368771897	-0.8562551948749324	-0.5664445205365366	-0.011083531255250445	-0.2804108513022888	0.2326829448940964	0.0047188467790726385	-0.22635658064274272	1.9480923555879073	-0.8948989044308755	2.415042635692951	0.09156973228075624	-0.14173929600556365	0.7614468856784831	0.034896718582832296	0.37250261301886345	-1.687672515995884	-0.36822720898623407	-0.8566827444405319	0.8707543286746674	1.0683566580062778	-1.6275431252011132	1.0027539429026913	-0.6753183091383252	-0.862691801672379	1.698097472648989	-0.19089772510563607	0.2183820347298216	2.3011972996911263	0.828543473218153	0.26791439020210583	-0.11697633783434865	-0.5091710338984645	-0.012193650655880095	1.8288797622915158	-0.4671957233995734	0.4854050779874715	0.8223643483761045	0.45960931770347724	0.21691320942085027
1.0333053652686959	-0.031885100974260935	0.3186946749678071	-1.0160388711963733	0.7568760040335812	-0.5388192887160272	0.45749849674163523	-0.44653426465796003	-1.2523871310326418	1.7355900462253202	0.9741037556239558	-0.873349114024163	-0.6159745447731666	-0.08703397273491457	-0.28753853057328055	0.1752345729437192	-0.04359234417938658	-0.22374050527576267	1.9368197774118685	-0.8595321275642334	2.4101386200652777	0.10108902039085473	-0.17186755105827908	0.7564348346034084	0.06810864416230746	0.37727204342209086	-1.7159887588705711	-0.30878307472229405	-0.7914530900421918	0.8259848432917458	1.0378056756013194	-1.6539111574146255	0.9688268554856941	-0.6549169261317958	-0.8863239300233205	1.6695043658362294	-0.19898358483049722	0.2099936931746153	2.179270479348223	0.7664563126573649	0.2779635811137682	-0.07613533768998428	-0.5401999360485426	0.009833770831411435	1.8372592645732209	-0.48276636933882855	0.4160395660954542	0.8218661391254714	0.44586768009318833	0.2196799420876448
0.98750722842379	0.01811177680891085	0.3232815451513232	-0.9801782697983115	0.733915411773822	-0.5670853305496328	0.4557017960508715	-0.4665634699669245	-1.2726017686905482	1.716063650876232	0.9266944246782683	-0.9139876654226076	-0.6085076888132719	-0.13171466473091115	-0.3079133387701597	0.11205571511304054	-0.08795499957747284	-0.2450527259860042	1.9380859717262229	-0.8330854576538675	2.4013401924155318	0.11071942673197424	-0.20551208698057252	0.7100510940806037	0.09680189210819949	0.36960896037885294	-1.7617685538652985	-0.2234900739126687	-0.7335573616966657	0.7823387710946739	1.0628776660784427	-1.6767480466164202	0.9350566902845564	-0.6327444104566362	-0.8917519528430089	1.6262114520003412	-0.19973344273315258	0.20625391345207503	2.097833293455168	0.6766075807200861	0.29709270047924435	-0.05380057223081636	-0.5799054249087793	0.02576529542517303	1.8401046959532923	-0.5212518258120558	0.3228365191615362	0.8476530533537556	0.4345869864641593	0.23170550739154655
0.9512333072097547	0.07575441951480903	0.3480962892972572	-0.919407534688552	0.7019967785085643	-0.5968812618689181	0.4547455129569219	-0.4737470019692768	-1.2803265514915636	1.680807369636052	0.899210239508872	-0.9212368542591474	-0.6357093235748557	-0.1845691418320768	-0.34794408744764144	0.07219803902422813	-0.10687492274137775	-0.24305109857286572	1.9365820580512945	-0.7938180416863448	2.376997439546992	0.11864522193428433	-0.22586394369662938	0.7251368504504463	0.11905212343273326	0.3551680670178599	-1.8011495108623694	-0.17286681401944498	-0.6507544354431443	0.7374392620382307	1.0457192208692625	-1.6659770100636417	0.9001704389786536	-0.6207611822369714	-0.9134764715461767	1.5955153149426606	-0.19144907388559373	0.18524306352810746	2.0486563910656193	0.6013392721057496	0.3321939983429727	-0.004990440492861914	-0.5860698997274095	0.04273092306924152	1.8385399586522886	-0.5609336105437699	0.2680463323823801	0.8999982386202585	0.40812588622039686	0.2319930391732274
0.9387681368236217	0.11436131497040747	0.3598938462591209	-0.8680200385129693	0.6542106880654334	-0.6457152489023285	0.4368628748798307	-0.46621076033936754	-1.2854451027943565	1.654593454157569	0.8641140336998214	-0.9216628400739356	-0.6875352225657089	-0.21547407088730292	-0.39794925171716267	0.027688883311253083	-0.1190930651688447	-0.2598984040979509	1.903136298895685	-0.7693932626860682	2.3605541902534273	0.08806567634045516	-0.27708866916006036	0.7358932656926546	0.14792895181089308	0.3482515199296933	-1.8347236608500737	-0.06812426427060159	-0.5866680179253134	0.6867565096643121	1.0734390157377958	-1.6623363742453594	0.8779893557367238	-0.5989267574185669	-0.8998042334517635	1.5378532993629974	-0.16691582032103278	0.15884766456554406	1.9882157329201036	0.5345867562751873	0.3651580907584012	0.040820644350022375	-0.615013197443681	0.07309347400250012	1.8553939472691148	-0.6117955714023283	0.2256072637532121	0.9259328805666408	0.41453036758315803	0.22354534677661392
0.9066937402035657	0.16538412866176122	0.4079039193156208	-0.8726284732115044	0.625252487354693	-0.7093735876661544	0.40304742008762273	-0.46849119424023256	-1.327305654201209	1.5938652176567738	0.8221726181322329	-0.9166931706788546	-0.7474264567882549	-0.24614354823033416	-0.4287264689781142	0.019507452733101022	-0.12054501036457747	-0.2972879468061478	1.833835377852925	-0.7228629324941465	2.3557826727020883	0.07043188361846778	-0.30424676547009233	0.7364677021093682	0.16625077136464342	0.33281398691186687	-1.8546057321991132	0.026725876071732435	-0.519722278919241	0.6359537853223062	1.0761991002584745	-1.6828369925163806	0.8668431328749149	-0.5762533901010153	-0.8918244461521001	1.4826495690039991	-0.14001459443229752	0.11745567674229489	1.907210780577552	0.4721773183001421	0.3821775444417452	0.07612102332274925	-0.6637030679567101	0.09913751776494908	1.8554843866309796	-0.6791387561117965	0.1758200247558796	0.9357820560806462	0.43000003989415303	0.22408023807337413
0.857342709701992	0.20021839157802993	0.4185832219688887	-0.8590644667765078	0.5923163996895167	-0.7212764265879333	0.37549893662592093	-0.45097230718521164	-1.3770046324783585	1.5352504153239024	0.819652498641058	-0.9274562471550537	-0.763220294696659	-0.2302301799493037	-0.4476852186791865	0.005956976793946004	-0.11650205330167382	-0.33462198035214574	1.8121970962273093	-0.7045396119039619	2.3551527117882602	0.05718486623234938	-0.31584371472802264	0.7455226761544405	0.1832558293447527	0.3036249973411126	-1.867203643137028	0.14534849639897598	-0.47427615434506637	0.5964457192371105	1.0796186565508048	-1.719923861223727	0.8463988120897412	-0.5521022196065349	-0.9028758785197857	1.426235928540276	-0.11407940700417067	0.0936463071899934	1.8280431340373617	0.42998566903488716	0.4095497355064716	0.11731067728899185	-0.6610063378390939	0.09290701341351157	1.836902051817314	-0.733524847295489	0.12351864985557426	0.9487300435605291	0.4342438890646367	0.21883994702179277
0.8232597514978968	0.2153594707640616	0.47355600072275106	-0.8700654336012436	0.5832913874225327	-0.7481154250630699	0.33222272275714804	-0.45769135006348005	-1.3929699115980814	1.5209748153628038	0.7704764066453438	-0.9417847258345606	-0.7678216679923894	-0.2610540846435154	-0.4729484281697081	0.043053058326818584	-0.11677887997954779	-0.3628332754492988	1.7771395874899405	-0.7022319618152735	2.354970626108508	0.033648396445262616	-0.384441186750453	0.7560385428136056	0.19848539684604066	0.3060042857642915	-1.8700307727107053	0.26666611420864933	-0.4565240212359992	0.5397811213012471	1.057279956472603	-1.738894763133263	0.8495553490319183	-0.5238533187780055	-0.9069582874402655	1.38172680392848	-0.11033718606499687	0.07172066071440357	1.8060161364484018	0.39188176445290795	0.4140124621503385	0.14635458092263287	-0.6815891260563347	0.06571068339500677	1.846813115151701	-0.7840704772636787	0.0882222533660411	0.940578745343457	0.45598110307215717	0.2062235303996863
0.813285612349804	0.21073916989709668	0.5034530573376921	-0.8615230366332749	0.5563714224802572	-0.754741532188355	0.3521779084553943	-0.46832031511125055	-1.409981032106169	1.4727015774748995	0.7829177878242943	-0.9439007856029036	-0.7938612304392862	-0.2632740115994029	-0.480055942848378	0.060777227321326864	-0.1379893829571167	-0.41725808540012393	1.7233871754325532	-0.691501520467871	2.3363058521817957	-0.0017183332824246861	-0.43557349712284205	0.7576237099728182	0.16688878945054303	0.27919364082916237	-1.8961632202988354	0.3417513641434947	-0.45811656250341803	0.518950853238628	1.0625602543287052	-1.7541199925205444	0.8419014518686252	-0.5129979356009975	-0.9104068977155573	1.3338634674385832	-0.12271425931762106	0.05073807866546962	1.8165131474713003	0.33499744423994837	0.3861662870159845	0.18228462274938412	-0.6659567848191075	0.050854322481947954	1.8389467085461022	-0.8250249722833752	0.05048530594526655	0.953872752780496	0.46989414024967074	0.22992787107749754
0.8448954218085942	0.21914795595736622	0.5371878421283912	-0.8638003549687928	0.49976879398401913	-0.7763750656854382	0.30951272476778785	-0.4591159721940558	-1.4331605492923534	1.4624199405859912	0.7788733564442537	-0.9383827833043693	-0.8150834858632414	-0.2843835872836552	-0.495649726205729	0.10235883294580897	-0.1570638140342533	-0.4303703387836128	1.6799087970661386	-0.6915236233877624	2.3115735391008005	-0.019801867465311717	-0.4891074215278196	0.7338179341258662	0.15405000703979344	0.2783111994663412	-1.8835321665218525	0.4725743842792127	-0.45404946656883294	0.4830014151257337	1.0743238597110667	-1.7945903162679628	0.8357433527600673	-0.49667355697905186	-0.8785775021376816	1.3099419724854726	-0.14059892989139705	0.027660666643295473	1.8239080997375374	0.2793395801979794	0.36111455102578655	0.19021272972228576	-0.6172820690952395	0.04061148044287276	1.8311921013526569	-0.830664613180554	0.02609287379284625	0.9833826037970919	0.4902470803386719	0.24309983284002748
0.8470888883675178	0.2290319361573309	0.5930610469457072	-0.8843061807598109	0.4777622823551605	-0.767945950728355	0.292442510112052	-0.46666203229325465	-1.4495498142289935	1.4485224549666913	0.8138664886553378	-0.9294484738377028	-0.8324832932748611	-0.2794545602783626	-0.5303222385884682	0.1660975692279481	-0.15184230494430817	-0.4463119106522308	1.6568612892052013	-0.7068183176927922	2.301259714290586	-0.02496647041832791	-0.49339021852474446	0.7426968970126141	0.14949928172553273	0.30009947893381916	-1.87420631642182	0.5911192710502707	-0.4680830065988242	0.4683005257209489	1.0614834670104805	-1.8254933877487325	0.8024985645712206	-0.48235101376599	-0.8489374044943305	1.276290439510975	-0.1850013562088734	-0.03034260714921213	1.807255205959848	0.23129264824855617	0.35963397576821243	0.20247106745804655	-0.6066731292881694	0.014241629504453252	1.8474384647091164	-0.8477512082611881	-0.0007295749119296049	0.9962373939246174	0.49772833975670017	0.2220742199906487
0.8638197485707517	0.2401395617801449	0.6493725076357083	-0.9074214278518937	0.4714693093313434	-0.7539191899180888	0.26624099202737744	-0.4977577853918862	-1.4696309007225565	1.3893975549840358	0.8525194694448702	-0.8815280416680945	-0.8234766313493361	-0.26821925428735344	-0.5379610902748208	0.2210560176009424	-0.1394288816820617	-0.459273025227754	1.5785403780008893	-0.6902121834741904	2.2886355038618986	-0.028514111526831133	-0.5383751017299572	0.7411223971963296	0.13418455753341288	0.2730675158173194	-1.8593932834042566	0.6877192569766944	-0.4933589905973066	0.45335158616593113	1.0732887134738414	-1.8559183830799082	0.7951916053665824	-0.4847463891097948	-0.8496188415997785	1.2204829374744048	-0.2052828624510732	-0.03834001000714453	1.8088720100089084	0.20755340412241527	0.3806083148343763	0.2333477248012926	-0.5650146697690245	-0.01399755126387743	1.8198762738598606	-0.8120118493025446	-0.02736764603944205	0.9915527397768745	0.5258955676457715	0.1872826148825053
0.8711240315534503	0.21901664812538577	0.654805216852272	-0.9030237472959218	0.46559182295733736	-0.7156326920138433	0.23961662539914022	-0.5067747277173524	-1.4950230938907785	1.3507752877998513	0.8961822577044598	-0.8352823281494153	-0.8594298976733874	-0.2863316312936424	-0.5558178450055002	0.31985389366586114	-0.1421525128414234	-0.4579468508873082	1.4998531880667807	-0.6979039995964873	2.286427070356054	-0.030906027241137123	-0.5509134785264347	0.7600201285617625	0.12784601462806958	0.2544833950950587	-1.8373696398376098	0.7452533940914126	-0.5145537418610684	0.43201116703180864	1.0814578468253013	-1.898125313666333	0.7742942348885545	-0.48448841312129326	-0.8455978793889077	1.1873858102588444	-0.2598239802222035	-0.07725645371042326	1.7832825309681837	0.19181395787184377	0.34699158422086457	0.24471748622865683	-0.5217061004162032	-0.032516341883805575	1.8072147631988176	-0.8196269214617304	-0.03316482371713295	0.9740916209360335	0.5684084816289411	0.16089273385191144
0.8616216325637172	0.19281221110499838	0.6548779995594797	-0.928338081219737	0.45001150073232815	-0.7062754014273729	0.1945658331916908	-0.5179569257462479	-1.5146466338769022	1.2803568971932981	0.9596572250392376	-0.7816997519695248	-0.8452829303641615	-0.2637502121467944	-0.566792424376707	0.43087944423999575	-0.16694674102867854	-0.49247135139212944	1.4144933881202675	-0.7418046085812995	2.284272588162728	-0.043926497544182735	-0.5847196146079269	0.7205162908608572	0.11649143702804896	0.2482685540531569	-1.791862705750828	0.8137916390503473	-0.5343071541545106	0.4084253266030909	1.0967941177671783	-1.9689181423852937	0.7587778010741755	-0.4700808696376034	-0.8438780619323009	1.1381837863674586	-0.30552996941366	-0.11638400431023	1.7530731643405475	0.17453295325421952	0.33426471302892785	0.2602062893301467	-0.4756994499374301	-0.040881106393450425	1.818655115240111	-0.808271405120301	-0.053266442479169805	0.9594170037845536	0.5675486554171203	0.12905256300327375
0.8488989542821944	0.18623994005237857	0.6623824165490579	-0.9503305028256654	0.4618763441275938	-0.6780964160665927	0.1447876565909505	-0.5676446113032221	-1.525600814143312	1.2351527843320507	1.0184792724675145	-0.6985601896571471	-0.8052726362126978	-0.26155514923764966	-0.583087935546861	0.5490081278430443	-0.19922344410284096	-0.49228284007892037	1.3923319083527452	-0.7570098386867679	2.2465272978422446	-0.04521010469563241	-0.6002725638186192	0.6667827510601415	0.11795688841386565	0.26102808988702025	-1.757057730602656	0.8600966306337886	-0.5689281776859293	0.3835689722240495	1.0930051853677645	-2.0501802658528945	0.7618861744986811	-0.46560269874176347	-0.8179938081122902	1.120736097791997	-0.3256394736860442	-0.09494131748681175	1.7393939121052402	0.13516149538702207	0.34382063539055163	0.25810608904506627	-0.4004265520105926	-0.07093079317553755	1.810591014552044	-0.8198141737182126	-0.07732120367880319	0.9593347125053446	0.5725673149684805	0.09735459008352228
0.8411554772779146	0.16670498375521123	0.6602030943446718	-0.946300680459568	0.45466033427001096	-0.6240313592101806	0.16363296465758856	-0.6025157546604168	-1.5286110843235208	1.1809628527363616	1.1138726500660483	-0.6362196423246184	-0.7659654800197578	-0.2833306489563926	-0.6008791553524937	0.6282332910810997	-0.24241570205819546	-0.4617654415700335	1.3619941943489255	-0.7694727279456783	2.2186650152334755	-0.034794207411088594	-0.6289533937398655	0.6334819732723062	0.10593115947062573	0.2814299454379373	-1.7344965374270114	0.9065875567957467	-0.5868942067274786	0.38277294200336653	1.1036271987746467	-2.1045198906272264	0.7450084757617684	-0.4747004736485014	-0.8289354648976397	1.0958222636521602	-0.36190597121210405	-0.08380016605864542	1.7375854218729128	0.077867954129163	0.3673783030773066	0.2603781513687028	-0.28045184269957346	-0.09248583888879182	1.7922868148612987	-0.7874585468596813	-0.10120706712985221	0.9537646835102084	0.5797917064482283	0.10753953025696819
0.8392095044184489	0.15748442216875916	0.6815227089152033	-0.9509297517066908	0.4565448413069352	-0.5952596216888397	0.18562016179283952	-0.629363131624131	-1.5361993675698107	1.151032095229488	1.1707192928069137	-0.5804130239256597	-0.7478902030380588	-0.3122722372076575	-0.631142679624044	0.7329672961453045	-0.27367608641420943	-0.41655020618317584	1.3245468362212043	-0.7762509567124536	2.2021059292983254	-0.04414394442730166	-0.6400320890427997	0.6098756767381216	0.08486080694780732	0.28582374839474445	-1.7152505361811865	0.9122187365659933	-0.604871913995227	0.36584554580345957	1.08027240992331	-2.126307685961469	0.7156414682264731	-0.48066533982216947	-0.8271928638296044	1.0797623538751921	-0.40813444583926717	-0.09441685818831531	1.7271955295994865	0.02918561613612567	0.3440035860325869	0.23267207363040487	-0.22140009068648148	-0.11536687517712621	1.799421071658034	-0.768585271547894	-0.10176980015767215	0.9479353874125043	0.5723224804831645	0.10035534485661372
0.8379627370249372	0.15254497447554635	0.674114988950915	-0.9766719500712189	0.45503181570853374	-0.5622472950965929	0.21568982078414786	-0.6347226941392259	-1.5547676749982045	1.0932812484964611	1.2315435080831532	-0.5157989506730194	-0.7547218890371319	-0.31954605192530405	-0.6677681327731613	0.7660302448247734	-0.30716438904129906	-0.37893038289120573	1.28903649057754	-0.7666588157394718	2.1995650604991637	-0.0059456156401473895	-0.6382323233808929	0.5614064706727456	0.056861027646251804	0.2718269070778233	-1.7177557716055563	0.8934705780790916	-0.6298239808775651	0.37243805949125053	1.0588092164729208	-2.1420167207731065	0.692228704710147	-0.4998676215897365	-0.8372059158461317	1.0363922541520527	-0.4092029786243548	-0.11181182588457098	1.6824292887013883	-0.04645021292702871	0.38387318345831745	0.23606461171140905	-0.16192523810625398	-0.13378569208826346	1.7867086604516202	-0.7054372684930758	-0.09722496812369016	0.9525957507609621	0.5631277756405245	0.1288938203723948
0.7884772301779932	0.16530157521842098	0.7221235023779752	-0.9828016706968065	0.4793838022514543	-0.5196468075659222	0.21017571507355667	-0.6308831061968457	-1.563659437992418	1.0662877589293016	1.2361015959189288	-0.4309633307923864	-0.7052875011866481	-0.30161761481263316	-0.6920311784845156	0.8212361500238876	-0.31671383645633167	-0.3256388392022944	1.2932357476552894	-0.8020134886261736	2.2088843563352167	-0.005922625661315639	-0.6538978315913601	0.49950387965719106	0.050475157371753156	0.26503588373431464	-1.7001019886694935	0.9412664954377773	-0.6627528908971335	0.3361822064868913	1.0351139914858354	-2.1206083307453327	0.6900466607305474	-0.5087193212144407	-0.8803656704285732	1.030865558056798	-0.40329895210564837	-0.10160892732986257	1.6410175560104654	-0.09995666416105536	0.4388222756349192	0.25657098055861777	-0.12752269192273777	-0.1683975719563388	1.79898750808407	-0.6910172186556921	-0.08602583360378165	0.943136219496705	0.5425950022822214	0.14160144912607237
0.7195298488372662	0.17801630102626778	0.75408134935985	-1.0287844375385737	0.5116366511097815	-0.49422418376386	0.22604045469262277	-0.643439889926283	-1.5911748362345406	1.0388481822447635	1.2373314040268268	-0.35724529674567773	-0.6881048304756505	-0.27640439037038317	-0.7219030055502127	0.8769523241914223	-0.3203872620934221	-0.29167547587177733	1.2402869625243618	-0.8068629745024032	2.2265657089109334	0.013267301252858127	-0.6663814438894426	0.44472707371804326	0.01664839059992589	0.26521142821932486	-1.703263724714312	0.9812861190156014	-0.7003955017966075	0.31457049938889703	0.9881296290453128	-2.1249402990515773	0.6879123355095802	-0.5120160556840077	-0.9246811754816531	1.0212697744384696	-0.3905549020475609	-0.09981542087559832	1.5891651905858393	-0.14135551931528834	0.4705586780521118	0.2822774605671856	-0.10728200838591484	-0.18418672327731336	1.7910861073535282	-0.7023663995555788	-0.08611566123852524	0.9136496678181982	0.5402239492231061	0.14071792959909796
0.6880427132786406	0.17477936854861562	0.7515833428731906	-1.0829626016053955	0.5182235648967509	-0.49517711074336423	0.23231794894869645	-0.6327901550396303	-1.6215581811211455	1.020134869927327	1.212475023277289	-0.27955504404253834	-0.6669782114378421	-0.25521881718674044	-0.7267399871334338	0.9469158694170199	-0.3216164583809117	-0.246861994916277	1.2346955691394152	-0.7964456578534659	2.2216236100038347	0.015507387315295131	-0.6809485760178576	0.380752351338578	0.0021088185506431545	0.2731151770887871	-1.7175995916515905	0.9977865194287897	-0.7266370907086814	0.2935645966883137	0.9751445132896756	-2.1350505592484583	0.7195022314492246	-0.5344593983914494	-0.952056720231519	1.0054497805740281	-0.3721094579283589	-0.08517807460550007	1.543158752610511	-0.21026693112877687	0.5127166894130837	0.2970238594984323	-0.031074330169559773	-0.20494956661063882	1.7725742152589032	-0.6952348050333756	-0.08324154018118225	0.9072254950033202	0.5631827489790671	0.17514550800929035
0.6402131252589944	0.16396755943110547	0.7377743838099983	-1.0912103224665455	0.5284038990553188	-0.4892214238083169	0.21423329954474585	-0.6301335038299289	-1.6573450883808096	1.046139702992048	1.2311473587995472	-0.23118499870539216	-0.6528883853656215	-0.21391552757476268	-0.7261491645784015	0.9929796918342413	-0.32186109591019574	-0.2145573113037314	1.2808276777034853	-0.8169287494730636	2.222260314831728	0.035296969510668796	-0.648089989203166	0.3263382350590084	-0.035701654483458994	0.3024707451627905	-1.7513258354898134	1.011494856972537	-0.7473604104201041	0.28835986684757986	0.9643576754368317	-2.157905272860624	0.7419812427945489	-0.5685587715241803	-1.0022814655941523	1.0134548579393212	-0.343155400310831	-0.09813859458636563	1.540715066986573	-0.31594221606841427	0.5469817284906333	0.2804385503351936	0.004552916818427402	-0.2164447578768014	1.776258142230131	-0.755611039808189	-0.08009041166326207	0.8912441319964494	0.5526297192793006	0.19658657670869523
0.5837209001084687	0.15854894283850257	0.7353377227479851	-1.1261918611366062	0.5116194609808675	-0.49936563662954203	0.2207664756535815	-0.630665022888586	-1.6792141370418683	1.0679117902106177	1.2639929245256647	-0.22399425908529996	-0.6031712987636353	-0.13752517624549626	-0.7312210636621732	1.0012886896544981	-0.3149627467730352	-0.18436142625906413	1.3233118718259553	-0.8179665341879769	2.2014319345926614	0.06653029262753107	-0.6317681150127544	0.29796043603279265	-0.07874810687753303	0.32804125325220046	-1.7719402273788152	1.057324568858712	-0.7480414354005367	0.29794789683764306	0.9209162266414047	-2.1314105600162607	0.7972386239564045	-0.6049587441497761	-1.0488042193059122	1.0101784023137979	-0.305577093241006	-0.08620113110405864	1.514064423258088	-0.37008663229015815	0.5920517240773335	0.29701702394784024	0.03213445687151674	-0.2174061122015146	1.7833224107769816	-0.7647361050878054	-0.0789827969688877	0.8674768242229698	0.5131339107894032	0.2128922996720964
0.5558546116789056	0.16035435075156002	0.7165311910820347	-1.1816920957032564	0.5179443558177915	-0.4779117637945146	0.2366358509226775	-0.6322411704346405	-1.7113828961042803	1.1123227190620324	1.282928923510685	-0.2136967454780768	-0.5920552229625377	-0.06074813493711022	-0.7258325804789476	0.9804283745070919	-0.2916277599885264	-0.15271790623191228	1.4045035768699647	-0.7910878048197283	2.192862006619468	0.0825840032627151	-0.6087552423418953	0.2682529527105079	-0.10810065831865232	0.39070402788804975	-1.8154331664778287	1.1044526419143907	-0.7467506840838328	0.313380507164902	0.8860063277923764	-2.121288204683771	0.8313471082905493	-0.6569999318086637	-1.1003580086685327	1.0158485799371693	-0.2801414183827547	-0.04499859818795011	1.4641172681530328	-0.40013164019969416	0.6174077927549417	0.31123661016376963	0.03538686259167322	-0.22536651876399594	1.7607198418173156	-0.787240914484495	-0.07104968315830489	0.8361917619362085	0.5189295097171647	0.25590999549193433
0.5341116464117956	0.14608008272060455	0.6920876387428592	-1.240950746271786	0.5267301443277651	-0.45836033093916956	0.23224692048879342	-0.6116412665982185	-1.765532087464407	1.1384051670924442	1.3123754860856773	-0.20396481224648313	-0.5802101452745871	0.03878021182010461	-0.7342830570062582	0.9868719376471968	-0.2791559670701697	-0.10194241149889156	1.4300091398704358	-0.7792990546175133	2.211944903218204	0.07766558466635752	-0.5612842809653292	0.2744730803722638	-0.15485467868761565	0.4212449931296506	-1.8325171649888126	1.176589190434869	-0.7667204508836937	0.310274205937144	0.8658289622066668	-2.072909572006378	0.8590269850233934	-0.6935879613844852	-1.1560729139729309	0.9846235836236351	-0.2830731094915649	-0.06107880897306469	1.4106775406748153	-0.41553973888479395	0.6403620394710801	0.31735016138294675	0.034803930689651895	-0.2180853978478535	1.7459291431646364	-0.8183250411672363	-0.05661125307747834	0.81065420019854	0.5116530761245959	0.3000540773318145
0.5087936131970261	0.12147706285835302	0.6776366322268004	-1.2505570719669294	0.5335358122345271	-0.447714263156952	0.16778990656108544	-0.5879414643086853	-1.7995747124140873	1.1636595227628326	1.327547483646667	-0.2037002057089714	-0.575650274561524	0.13662412751507635	-0.7451280788717962	0.9708433499123347	-0.26040943612000317	-0.06226874920557587	1.454418280826318	-0.7683633718711168	2.232695133394283	0.04608932769858589	-0.5293396159954213	0.28298241982653033	-0.18132516515684424	0.45727880193448156	-1.825776456336109	1.187992345437892	-0.778484112526739	0.28573345349216867	0.8506045828212976	-2.046107388083114	0.9120420465607527	-0.7359974087307426	-1.1727125448527707	0.9490343325319639	-0.24989970218297763	-0.061772274077613966	1.3376632711876741	-0.42125772944727713	0.6397063394533964	0.31324668077184087	0.00560858180947986	-0.2313095987026596	1.729286028235776	-0.8675894648514249	-0.05696214130269166	0.8152000497789421	0.48916491808457846	0.30434277768057744
0.4738440693949739	0.08914961301685828	0.700498720313652	-1.2919962724008829	0.538832526638582	-0.42806809237529697	0.11468307570274887	-0.5582745817167643	-1.8255711436112267	1.159399688783282	1.3180435637411165	-0.1909296463139659	-0.5658352145040431	0.22751221802932595	-0.7543286782334819	0.9483004464651262	-0.2512213655464743	0.005473862907572996	1.4837227962818098	-0.7604136883500836	2.2216478087543026	0.0341125066429319	-0.522840035147992	0.2962419270869708	-0.19822569183667976	0.4892184603308426	-1.836286822424214	1.2300106858934008	-0.7913289320583948	0.261532621623439	0.8624200945650721	-2.0364993943070457	0.9772541713454809	-0.7645641185940508	-1.1961824262738432	0.9006549326924536	-0.21917673389642128	-0.06374320655602574	1.2320105451616061	-0.4220607224016237	0.6564822871222527	0.33225253875133304	-0.01760732165459951	-0.21652643282639392	1.7163900114907027	-0.9173716526847215	-0.07365695231146452	0.8254715877621409	0.4862907741265257	0.32280201528564
0.4439871018741071	0.08717610715033183	0.6791536317955978	-1.311277071246721	0.546643964213792	-0.40616656150108466	0.0385685351086861	-0.5405626295685007	-1.860402189989001	1.1672714805923774	1.3833672059297408	-0.16681671926788402	-0.5546860569341528	0.34281437009216054	-0.7453892103423654	0.9176258400406235	-0.23924228119586893	0.05401250328269348	1.5184795838695186	-0.741597262142316	2.1965850438841263	0.020459332964115572	-0.4878505145673698	0.3336042956949289	-0.22256868930609747	0.5190378999875485	-1.8250323314973014	1.2942714263515567	-0.7910910650300307	0.22293191109868263	0.8633097522009109	-2.0479560340730236	1.0344045419740757	-0.7806356597347821	-1.2172116996222122	0.8639439814256722	-0.18281068728509137	-0.05489115156143677	1.1602274522254228	-0.378258802506514	0.6438840345004959	0.33246507457933894	0.0024426406228264057	-0.1944193001587896	1.6919459335145777	-0.9966317953716819	-0.10310272082649186	0.8323270461969698	0.47403089683127264	0.3335034637536322
0.4468504466108981	0.06756936525025972	0.6671101732586686	-1.3319008483500951	0.5226696194592917	-0.3847630448611233	-0.02918973123421838	-0.5263985435346864	-1.898004723325918	1.1855221324207046	1.4904225189979714	-0.17717822981379372	-0.5487993065491447	0.43885050743213744	-0.7303353339444338	0.9003936317529376	-0.2456037153345482	0.11876778815693016	1.522616762938083	-0.718862303993756	2.1714453190534444	0.010501798382533307	-0.469421250856444	0.3780977830507581	-0.24473454835529948	0.54891302310993	-1.8150822155928992	1.314615965092965	-0.769150136576517	0.1833838543574578	0.8558167354543154	-2.0840014479458353	1.070096411667281	-0.814828070413015	-1.200561022142892	0.8038606317697103	-0.15255954631984442	-0.061967743426250374	1.0804578734842476	-0.35874014752407335	0.6234945306616689	0.30836630135770215	-0.009591013835883153	-0.15460387801038394	1.6793966767348447	-1.0004538464949193	-0.11169161269614576	0.843488420602941	0.5009411431356834	0.31592585330766926
0.46590352732075013	0.045746242860499574	0.6172706548688589	-1.3375893363908307	0.5127769897774616	-0.3605336068336666	-0.08235291099402928	-0.45734399811027127	-1.935733564250808	1.180224580368097	1.5999858727052831	-0.18175183146758983	-0.556769005394691	0.5133232461825383	-0.6889732180588968	0.9044365093262245	-0.23286625464316266	0.18833928976560402	1.5433516802008538	-0.7099495646774434	2.1319712065273793	-0.02665192324144434	-0.43875189730956066	0.43567529987585	-0.23065234041891056	0.5819569129442603	-1.779663416904722	1.314778202753367	-0.7552241591562503	0.1592846203716119	0.8594443811597741	-2.084834739130681	1.1364407720597411	-0.848689782808172	-1.195266939341904	0.7141363022543208	-0.15621105389137585	-0.04157271216711211	1.029977154250239	-0.3287247705735474	0.614082242520778	0.3221262986505583	0.016785773344513328	-0.15318639363931216	1.6675604820594603	-1.037511137382079	-0.10054520196416276	0.8620976515079267	0.5008785948927746	0.34716293732810044
0.45832957634760146	0.027599739766183774	0.5843432382516835	-1.3345680667804296	0.5110834156191119	-0.34206184494032127	-0.11984841776826782	-0.4048748534935876	-1.9498057583459563	1.171008962505231	1.6978753756131695	-0.20594178269297392	-0.5387123745008568	0.5622486633756583	-0.6708719676463144	0.8560489550998062	-0.21428667807701646	0.2427138117130514	1.532512601138567	-0.7042954272651583	2.1004128623102107	-0.044885371244631614	-0.4086079182246882	0.48834103864939715	-0.22393289214783837	0.6241800805270393	-1.7449338076645677	1.3349668911438362	-0.7344123307831113	0.13083072819278227	0.8406127532391239	-2.126687727854024	1.1976863371050896	-0.8693072314500911	-1.2336103765508855	0.6423709645122585	-0.12221887008263839	-0.03369800391570973	0.9943025013249398	-0.26281139626036054	0.5940573388311102	0.33790934730732786	-0.03267987552478593	-0.14138414026757762	1.6565882332479187	-0.9996134487877727	-0.08233369986316333	0.893119480847339	0.4995758964718518	0.34969022165888564
0.4572330218930672	0.0007656831869843006	0.5359021875932186	-1.3817689077517243	0.4756821438677064	-0.32850151905553565	-0.14458012575012189	-0.333207249919033	-1.938783146302778	1.144466584750535	1.7609128225057709	-0.19630787226468926	-0.5427014343305672	0.6123244535279051	-0.655256003237409	0.8373884661718108	-0.21225446982936788	0.3271366522690241	1.5206481879741562	-0.7104042533152144	2.078889462221631	-0.06888068269257233	-0.40552904802490913	0.5055666640107477	-0.19863354255497923	0.6772686967019216	-1.704973532001042	1.3751065322665013	-0.7048535109871089	0.08704636398384798	0.8482803957446183	-2.153601314342107	1.2640528663607131	-0.8766592128328681	-1.2374380232708484	0.5677795998375383	-0.11320408191120486	-0.05471366539287521	0.9593313617492477	-0.2087026097882949	0.5733683524928831	0.3801714855808716	-0.0442435318052527	-0.1252196412274366	1.6453555736105052	-0.9926111850061623	-0.05602375128590074	0.9377238328316195	0.49435898321165095	0.35581289681671613
0.47996417370873495	-0.023950997213199897	0.462756606602591	-1.4075461019550404	0.4548325393052132	-0.298724364622546	-0.1876133800501046	-0.2809357539213995	-1.9375695742615666	1.1331406608064634	1.8021128276664125	-0.1281669831982431	-0.5369542288611938	0.6352846710216454	-0.6345015965900691	0.7950910665777399	-0.1945727559145586	0.4037911779337959	1.5442939356974303	-0.6918846377459922	2.0749839425763925	-0.11909798082990597	-0.3837066691379624	0.5235518041886255	-0.17646405615086175	0.7258961706780319	-1.6766500249424499	1.4173630554919479	-0.7135697702357648	0.0416207616349172	0.8725279160163252	-2.222700187489735	1.3001938131417645	-0.8710250019621956	-1.1731481951197793	0.5135877508739158	-0.08794217616629493	-0.044168545117014395	0.9319977263684234	-0.19089446377158556	0.5729917874392836	0.43122031672334904	-0.059008267237007514	-0.1294569197598539	1.6412535350165869	-0.9537226351194186	-0.03599732619384834	0.9644169425923981	0.5046604417494428	0.3816088068254953
0.49974185302422497	-0.052235422077756485	0.42110488283539027	-1.3944338806052485	0.41841604378906033	-0.28884345495687647	-0.20898012118246134	-0.249837121367832	-1.933846594406285	1.076116298493861	1.8765028039094642	-0.08873426885505423	-0.506030594367064	0.6539585322556518	-0.6302493881841834	0.7592293162300503	-0.18319668161420571	0.5146976046533844	1.5066299511834862	-0.6878145429259428	2.0905695246812313	-0.13149915857816627	-0.3534573637826628	0.5919694748979166	-0.16737358733934618	0.7351065934157572	-1.632221368154124	1.4150338592225598	-0.7151051496591586	0.027226287121597657	0.8737255320645699	-2.2657633263600543	1.3537846433223297	-0.8535067990999415	-1.0997732293085378	0.4543145332030628	-0.06382066704317675	-0.03922431334037934	0.9212534025835837	-0.16732789390820424	0.5699120564713784	0.47625533457275226	-0.06822243778590334	-0.1366840370208014	1.6371637670898558	-0.934942135075737	-0.01372256366511733	0.9829855235883771	0.5154031783209444	0.3642260994571181
0.5205838983073259	-0.07794663218485202	0.41041414289956146	-1.3624430388810147	0.37129455923005167	-0.2820376871695349	-0.2131702337372845	-0.2279282456400631	-1.9126884354262361	1.0107677132754067	1.9469835054586297	-0.07559131365142557	-0.4981029995908903	0.6585416084818901	-0.6107270381277132	0.6966393938337565	-0.1524002501865356	0.5698559599387287	1.5164996156201769	-0.6747932918097694	2.086152260968714	-0.13257202425698997	-0.3247993149949707	0.6390935290199766	-0.14456881506373515	0.7447204853327399	-1.61012462873693	1.4076916469929164	-0.735621949159909	0.03290604110624194	0.8654576316365888	-2.2999664601038026	1.389008263790477	-0.8347971936860825	-1.0462427890513915	0.40658455025883955	-0.017839003461741935	-0.020625855900668903	0.9325215433175996	-0.12942832828184064	0.5380729629502315	0.5209973008248022	-0.10084435380779858	-0.1363827769608285	1.6136527142891475	-0.8783068676045837	0.024905913949124003	0.9957550480531081	0.5053878485536412	0.34346276338843806
0.545324684656597	-0.08293034766652278	0.3896715912218897	-1.3697035536098454	0.3176763070211762	-0.2706917536253884	-0.20671792396785996	-0.20078584255586862	-1.9087186643760112	0.9766564873856606	2.0041866269571367	-0.028962510098842664	-0.4970576156970372	0.6693282805860264	-0.6053289767631347	0.6645367430045781	-0.13998425179240173	0.6485349212367512	1.589954836452288	-0.6479798186812011	2.0675311241330103	-0.12356426317590188	-0.2940696587775699	0.6577373776237045	-0.12708700475870913	0.7436044565503483	-1.5849251747691477	1.4641235069513867	-0.7613189639450306	0.05307754417292535	0.8194748415867862	-2.354565812000684	1.4238081541179477	-0.8233243777887245	-0.9789261926426891	0.37557581302305215	0.027231697632296055	-0.014892890266179501	0.9305447325707498	-0.08337059321812287	0.5120915134667486	0.5926670302383124	-0.11816916780095918	-0.12739987143923948	1.6010243798764268	-0.8287704081784136	0.0773769805684416	1.0072718612975908	0.526099683806057	0.33547929586536973
0.5888352930307915	-0.08646668592962417	0.3392794441337824	-1.37947201304873	0.25863614007673263	-0.25541547638163	-0.20493319870634047	-0.19581335431084407	-1.8986435412420328	0.9577674534249093	2.059556935271288	0.044121008170092124	-0.5044125951297419	0.6645609239368344	-0.5822112798956656	0.6065308549590747	-0.12244588688597972	0.6878243062408671	1.6442740182701328	-0.6585187013895428	2.070219962340773	-0.12122215908239838	-0.2790635689944984	0.6534944419737928	-0.10082445641000548	0.7928901751558701	-1.5676686518904104	1.505684196683752	-0.8138076735605357	0.08260253743620524	0.7853593130531483	-2.382649443712409	1.4562508647196075	-0.831530086818009	-0.9245106436021742	0.3513523442776242	0.08570588784335423	0.031544612528506086	0.9748235518374745	-0.06520633255962804	0.46307731841373395	0.6595205540615778	-0.12361572853774436	-0.11211594439661939	1.5769843249791844	-0.7866198054935988	0.10491254964100634	1.0208142297640497	0.5467609168460065	0.326286767473187
0.6164426429655462	-0.10302044595948809	0.31606643942289425	-1.373713010636477	0.19756833050786984	-0.268909229669549	-0.16930101721523957	-0.20116253190649758	-1.8820084315073617	0.9248690471220632	2.0799568954906698	0.07215004262481545	-0.4992921388073161	0.6433485570402128	-0.6117972738651994	0.581312701079981	-0.11244536220203935	0.7324702209739644	1.6809682186465225	-0.6593428245455033	2.0765878040213592	-0.12895349738042147	-0.25095092074410097	0.631397574464027	-0.0877563798266667	0.8270505656663689	-1.5672200885342527	1.5242819979058548	-0.8543415674094266	0.10396997728386079	0.7356823153638158	-2.4142839526044755	1.5014520712894224	-0.8499403651088452	-0.8520125016246901	0.34986502340326514	0.13005111761538865	0.05780366410234335	1.0047086806596892	-0.04785713449255165	0.43967189458510453	0.7377874385815039	-0.17301810909927445	-0.10658302445071888	1.5900212271623384	-0.7152971038118209	0.14704575802801537	1.012325834740579	0.5599122467358715	0.31211012057203386
0.6420092428293379	-0.09566062702166594	0.27339185868118737	-1.392019675629639	0.14251577988403313	-0.2720338742481113	-0.13090495816185488	-0.18044098290007923	-1.866678257515865	0.8897148951692688	2.0715785545369987	0.09951565865956381	-0.49277623332853865	0.6331887724171816	-0.6867243619001936	0.5410782291556917	-0.0659629440721395	0.7559307561804222	1.763633771409026	-0.6652885099963595	2.0921079304896857	-0.1359180240928211	-0.219075345453367	0.6269940953030384	-0.09294231846532268	0.8634340477598894	-1.5695963846943017	1.525415234351077	-0.9219037938300966	0.16097125331034515	0.6909455853663793	-2.410820924303818	1.546922767292434	-0.838635897407463	-0.7779312438591698	0.33075138832625023	0.19569195839412565	0.10639968980571728	1.0274914542723415	-0.03923844805274622	0.40233618819007566	0.8092067254174928	-0.17578543821336928	-0.10091755007843047	1.5743770354363844	-0.6933886780407579	0.15577995167541706	1.021126540040566	0.5603945465021871	0.3452081267200713
0.655899290236627	-0.08930221724436678	0.27868056211277575	-1.3969191916813684	0.09502057375926698	-0.25887682467126627	-0.10328987586138969	-0.2299232594709299	-1.8479971104555648	0.8641060559314775	2.0556018743149527	0.13749303704643978	-0.4591242551390581	0.6636569050338756	-0.7490894130334378	0.4980174931707838	-0.034961789659436596	0.7731801788700041	1.8561314215590106	-0.6813825932374707	2.1329649420998855	-0.11891645578871227	-0.2179692260303534	0.6167582463957533	-0.08778907136284149	0.8810017092866864	-1.576336639335511	1.516734242057638	-0.9937175092305944	0.20606720295417286	0.6621146463879997	-2.4012982330630965	1.559543560680479	-0.8536828889633542	-0.7308347573868961	0.3326453210431153	0.256204371947499	0.13275629562062854	1.0493171563118533	-0.006486220548139146	0.363259286446341	0.860358768847053	-0.22040183062702007	-0.07065274129796263	1.582574295586895	-0.6235738391777383	0.17443540260092755	1.0205856979585357	0.5736629865734028	0.341656817250981
0.6724044733815403	-0.07195402987568908	0.3134291060395801	-1.4014316183509914	0.05853810839443918	-0.24831994709895305	-0.09854194008629984	-0.26110143106657874	-1.8441023231607356	0.8358121823008183	2.0994798307543254	0.19432771772283228	-0.43039484414595053	0.680936931049327	-0.8199296423195864	0.45101959505859285	-0.006790276002118417	0.8246972430342575	1.8559516539907428	-0.6978208505168955	2.166914598904306	-0.10606601553744448	-0.2205079140313119	0.6039649020213	-0.07525479179465738	0.8783723171617451	-1.5920899301573277	1.5437046562722263	-1.073436154480677	0.27245655569057553	0.6354805934099839	-2.3380228494181168	1.5793962224024158	-0.8449648573860055	-0.6560513501419021	0.3212625348804529	0.2967202606045521	0.1438872224982515	1.0362433505242241	0.0033452230245815243	0.32583498660570437	0.9099108520697815	-0.22083373624413632	-0.05664392535362724	1.5793516548080924	-0.6228801045472774	0.19258982186066834	0.9937359373289019	0.5808683507984636	0.33134087115293764
0.6765864731326392	-0.033248728322774895	0.37036649801156624	-1.395307716393823	0.04530427198836791	-0.23565451054512182	-0.07649272825509322	-0.3006097713833939	-1.8577358986867	0.7780857642786927	2.1232194627597423	0.2237052167135874	-0.35807051883232954	0.6817648497535719	-0.8746205537299149	0.39298476814798305	0.033408820323013955	0.8163010150954151	1.8509096017188327	-0.6960463018055939	2.182854038147138	-0.09851380749115389	-0.23135913466570762	0.6171108020795488	-0.06852754471051682	0.8832189493868746	-1.586232273860623	1.5620649773284323	-1.188129243265562	0.34912404744067516	0.5950881648811129	-2.2522517867127307	1.5851150463941799	-0.8464445182574828	-0.5713812363619378	0.3262167174502661	0.33170204478757104	0.2086974005988683	0.9953212068966806	0.035827995881573795	0.3175856251649257	0.9336126144759571	-0.231030600886883	-0.029194983195945202	1.5727591252442343	-0.5683560416656164	0.2055642327437023	0.99201674361627	0.6085636359187709	0.3111918031032227
0.6447513442653829	-0.00618166764081358	0.4414913191242242	-1.4038818694843491	0.006576933355690373	-0.2184412267810007	-0.05596813021150523	-0.3293575838843762	-1.854312489854189	0.7384454695041557	2.1152312861710856	0.22143070012879046	-0.31629287629461217	0.7145285825118908	-0.9205418839394388	0.3500300429036206	0.05008065334939314	0.8402821383079887	1.8391344872779538	-0.7026166578733879	2.186763921501478	-0.08849448734146068	-0.2503382821961232	0.6010911198362938	-0.0917089271102179	0.8710693362596669	-1.5820730745632958	1.5797827350524931	-1.2631643051664627	0.42492471470063525	0.5600035242813164	-2.1538604048785714	1.58300179325195	-0.8397472667529641	-0.5426759571996173	0.31039734192580565	0.38290974082176044	0.24057574486291075	0.9702275435881649	0.07172013947025502	0.30772025416415427	0.9876809142867552	-0.24475293353028596	0.008491980839852425	1.5612224257420604	-0.5740525376673149	0.21757238680471347	0.9868105808798054	0.627931735590154	0.27945272254646275
0.6043111598938558	0.010320346933623135	0.5166620789429018	-1.4045643302548392	-0.021722233312823032	-0.19460482312350505	-0.06502876573109864	-0.3492107648088173	-1.8670244203866482	0.7320588493654837	2.087881625401362	0.22707882623377262	-0.2917413919566867	0.6983145322325595	-0.9570912157525407	0.2964801494955358	0.08085562534466997	0.8408381642426048	1.897149958811421	-0.7281413202682736	2.182634662589615	-0.1164282695380475	-0.2598652288037039	0.5406883572365216	-0.09652074943128848	0.8496642345390393	-1.5734513962905914	1.674890347839348	-1.3230213608698942	0.4656843802366814	0.5610254126479058	-2.0732195894296175	1.5970842461999557	-0.855624299155975	-0.509752948273181	0.30228482798885903	0.42845704052462674	0.26421051517856803	0.9150018771932986	0.10854351590716486	0.285506647767415	1.0467191912832736	-0.2659869665049653	0.04503772713735313	1.5564195957109799	-0.5305335628046192	0.22775907929467243	0.9849877794722655	0.6456299108251466	0.2811341184371578
0.5532233816978206	0.026384469330340027	0.5507165877688346	-1.4189704656666016	-0.05235312563988661	-0.16597604598646104	-0.06710708216117946	-0.34800847436263554	-1.8664307383232959	0.6954820216221554	2.0632322639670417	0.23963812143125968	-0.24423837791699907	0.678044847831581	-0.9947496001433486	0.25633603770107044	0.1090537486981554	0.8646608725501987	1.9013168220073928	-0.7637985926534918	2.167331531473848	-0.1409964146252174	-0.2907256577054896	0.4825278701203735	-0.1094086054198494	0.8317233050347067	-1.551366007160749	1.7422802950773424	-1.3415823648040957	0.5352897382977865	0.5570022346688865	-1.9999879994202499	1.6166048499598216	-0.8843696146500191	-0.4707398109706992	0.3129474612946445	0.4950810021513846	0.31978846543760053	0.8441529036022988	0.11553049000685918	0.2796479860761487	1.1109078858937191	-0.24366541293746175	0.06489991446916026	1.5534937232904562	-0.5059592094517376	0.23904124340186478	0.984773623854083	0.6605405418234204	0.2856841277556207
0.5145929055911147	0.030298280222049424	0.6107248901084993	-1.429970214515829	-0.06142943776977131	-0.1487375841248074	-0.07809666316544571	-0.3430290471032575	-1.8907906308589824	0.6788691646567007	2.039203197373999	0.2537401341636495	-0.16643908001683402	0.6389504044590074	-0.9904217745162557	0.26299374844296786	0.14627813850492424	0.8710088673634822	1.8824378401462447	-0.8267192904650729	2.182780648494079	-0.13235888799490222	-0.3145745194221349	0.44584234442124515	-0.1260722204817734	0.8078256603844414	-1.5494582508625971	1.7715194816137831	-1.3815409523518265	0.5973062749217108	0.5745065676316614	-1.904452342761963	1.6362649266998548	-0.9121611071454374	-0.4859944744406818	0.272658347135876	0.5159716427668256	0.3526916705326515	0.8055759965772479	0.13381010622166262	0.2399019134158391	1.171711805978965	-0.2439378936969824	0.05622942678754288	1.5752187123116275	-0.5038148881252387	0.26332272726827666	0.9914724314200558	0.6731494921046688	0.27146265876965847
0.467878827468302	0.03485397404639996	0.6475711356323214	-1.437465448411389	-0.09380402235604837	-0.13155331918496144	-0.092201916062044	-0.3593135448701889	-1.9066850030100102	0.6450290835187624	2.044468890092946	0.23886732981934128	-0.06530450389691005	0.6246772524788391	-0.9870013555436496	0.26142041912367253	0.19604642492289098	0.8909208831971581	1.8616139936719018	-0.8593416214451676	2.1987926839883167	-0.12566832519691656	-0.3331400771562185	0.4206748822494378	-0.14445252659934066	0.7674469368180918	-1.5198921143446902	1.7700120765801195	-1.390878616162953	0.6659796885730611	0.5731587421129587	-1.819067687809977	1.660442978026556	-0.9287028981119316	-0.46057348738638104	0.24589755226259058	0.5572175089618725	0.38207805125143757	0.7600305200228974	0.1759449074963125	0.21370923713716033	1.2448476704573384	-0.2096605213727702	0.03877374944591853	1.5775433220399562	-0.5045002402076982	0.2867676880427979	0.9611951894383065	0.6720731665895131	0.25998755624674436
0.4407056644571627	0.033501413645000595	0.7057021640025118	-1.4492531830346362	-0.12467886074223974	-0.0886361850717596	-0.1233308210851894	-0.36345099118380586	-1.9232487689774118	0.6106937219839115	2.039522338524762	0.2633955335949606	0.0035158004661739626	0.5970309459321617	-0.982301997303025	0.28268280731934325	0.25837277117743523	0.9346470385924093	1.8478946304710928	-0.9208566788036382	2.224237868456056	-0.12538813482990233	-0.36783798800512035	0.39787076990349557	-0.1634173673589419	0.7627265833676633	-1.4681157355360672	1.8114127642103952	-1.4056810751916091	0.7522154311509179	0.5849951323931679	-1.7209933258459889	1.6531994509605763	-0.9517252254707971	-0.42519122925061803	0.20031374210323727	0.6006959548346475	0.39762538251995994	0.704227101448857	0.18036360162808107	0.17164769800894059	1.304770777789992	-0.17337918663588986	0.022359316133800225	1.5838268125783475	-0.5334927131760605	0.2972387568692061	0.9321974281290777	0.6814028980879173	0.24244254859588335
0.4087618100340752	0.006673937412734321	0.7173697518443624	-1.4570309675237594	-0.15557648008336875	-0.05569000432896337	-0.13484010996503226	-0.37988734479547076	-1.921328675240942	0.532106634747944	2.0168139875735602	0.32075909052038243	0.025842385481104728	0.5685348132939687	-0.9574536742995274	0.2955428846195135	0.3283300915910483	0.9412449015789788	1.7961665280981811	-0.9506572036775648	2.238206497988625	-0.10333787138272146	-0.38799373058353304	0.3744250168803885	-0.16304012244774185	0.7475929499421671	-1.417585164267218	1.806540524550742	-1.3753723903449495	0.8258190441935067	0.5981161326234312	-1.657868813103078	1.6403044614660094	-0.9659917942936108	-0.3904627917216017	0.19357543546831107	0.6435057725021561	0.3964128711142605	0.6309975984463272	0.18887088531772017	0.11307065966392246	1.3751877567519002	-0.17574593590441542	0.013596442033791368	1.60846767569863	-0.5714948747896683	0.2924266733511526	0.9395892670705583	0.6747450199752313	0.20774122024890493
0.3664947502047002	-0.023406024844480348	0.737808175781203	-1.4692146674639897	-0.16747620681588296	-0.050604455374753034	-0.1512467055653741	-0.3889387461718088	-1.9080277946296949	0.48444843907525437	2.004402640002478	0.36466807371201193	0.05199382445519225	0.5170442913134476	-0.9572938699053763	0.27442341898212685	0.38173317666779727	0.9864681280868103	1.7792089468408043	-0.9888926237901462	2.214671824705392	-0.1410759216353446	-0.40818494103022	0.3541005283982348	-0.17018823338594008	0.7225943771103713	-1.3642292794706674	1.8173433810483464	-1.340410854323315	0.8689381584352583	0.6021555494641218	-1.6139933903887083	1.6406227016715313	-0.9834216492145972	-0.3776715199357513	0.1659457663117469	0.6812009466638014	0.4184037141356722	0.546692511624404	0.17690528851806891	0.07260713567670764	1.4534276499006973	-0.17568525800828194	0.012691769231473032	1.6164204314436976	-0.5930983333801719	0.3086101777827295	0.9184726308026854	0.6707726434466258	0.17163484119538883
0.31642055169690714	-0.05668792409793107	0.7453728984424679	-1.4789969339126818	-0.20090441056804348	-0.01778032439287853	-0.15813167600425754	-0.4142387701388273	-1.8952550762955316	0.43188955774844534	1.9938565375516528	0.42216555859627397	0.048804140456857735	0.5031892336844789	-0.966831722073646	0.27052848397433704	0.3945466037498552	0.9692618816326972	1.8041207041224516	-1.0094672846492951	2.19682822149129	-0.19466608914626943	-0.4015649400086042	0.3318548514546128	-0.17536895770190547	0.6919160907796897	-1.3079059755487672	1.8269550043307887	-1.3033871894123752	0.8670661634016895	0.5764784294060112	-1.6082450180440522	1.6447883234661962	-1.0042906268330873	-0.3374370429782165	0.17983762686176777	0.7048162869764317	0.46091442416392436	0.4758236552900804	0.16019185858371782	0.03721742880218637	1.5228679033761288	-0.17901367263221096	0.023937472536857934	1.6463426806153794	-0.5837567210447425	0.2985521811530619	0.8908445731347486	0.6590229537020581	0.1459806046592571
0.3209344505131748	-0.10354178890058444	0.7404039190461125	-1.4844793030212895	-0.20690102235224672	0.025225317134362463	-0.14368029457209147	-0.4191343155716307	-1.8872281744800579	0.3995797146811459	1.9878209270266378	0.5075302677188442	0.030527004536852052	0.4974439848873658	-0.9691002387098626	0.27578354564216295	0.41546225412633964	1.0127536784443378	1.8164780462407577	-1.0746514267097815	2.199931612063632	-0.23574151799266158	-0.37898019553728873	0.30573586229356053	-0.17098643283507114	0.6286484427005976	-1.2952000098752596	1.8094493052809555	-1.2709026666318437	0.8889419979744693	0.5402622881233451	-1.5956304281900413	1.6313371692705274	-1.022224590331382	-0.2992247841380651	0.181784864749386	0.7241650948658712	0.5157745929314369	0.3853364635446359	0.14364161014256988	-0.011388929665399705	1.5898002227639567	-0.2080629128978207	0.00956768009399527	1.6750042323508179	-0.5798922466654166	0.3046413635105338	0.8469049958819094	0.6599351460042788	0.13798091684011768
0.349170191242651	-0.13644621552542713	0.7423321409106328	-1.4983706342102252	-0.18204557670519617	0.06357348004019223	-0.1253957456374062	-0.44325843622868344	-1.875543812595571	0.3643124851374556	1.9967313697589169	0.597142773646749	0.02181296589346705	0.47558075832544305	-1.0052064536066903	0.30860021867367954	0.42671214696421983	1.024780909073415	1.7984969784410538	-1.1235404542101417	2.2120516157407604	-0.28441417692722426	-0.39045666850986666	0.2892724185844694	-0.13997626181310588	0.5969909767828284	-1.2919633619339161	1.7783712123496354	-1.230393358522319	0.9062628157634167	0.5401161383683049	-1.5904059661930767	1.664878046073928	-1.0833413083180663	-0.29011064915425644	0.2094635746630434	0.7245649228694728	0.5729784873046406	0.318395889795146	0.1273940078509815	-0.07162344778524764	1.6520948361007946	-0.22803774736386698	0.0021365986146660186	1.6918432234855252	-0.5796285052340884	0.32252022832747457	0.8456507974698683	0.6494223820894313	0.12156224654841086
0.3862481093300695	-0.16464718962660668	0.7200512747284816	-1.523312997427674	-0.14937768732409215	0.12704217225243195	-0.04901367652939441	-0.49100876785977626	-1.8566045903771369	0.33868308284540133	1.9813150261773216	0.6720923029640693	0.010551931796386308	0.4870320572094576	-1.0070731907408923	0.32813454321009433	0.430755533215771	0.9820910108091908	1.748495482283961	-1.1552781421345726	2.2155600378578244	-0.33133023384376503	-0.38511090157688077	0.26811854418960535	-0.14230466093329297	0.5815430621019099	-1.2721248756883086	1.7000730180078698	-1.1857431972601113	0.9166922707728986	0.5173074972325283	-1.5744906774900027	1.6933288068085495	-1.1370052805132846	-0.2972930100539276	0.22706707425261713	0.7240363702409945	0.6396461053726298	0.2644302155212716	0.09729649702018613	-0.12678940869949124	1.714377000587217	-0.23052142934084655	-0.014957566654990793	1.7105755331203731	-0.5741958893224067	0.3344048758773999	0.8275660495371906	0.6515385213607476	0.09614039278731983
0.42654737965884193	-0.18209737237274523	0.7162847696304903	-1.5181496688671205	-0.14085428795468175	0.17800900019532082	0.015350006311044162	-0.5428635028789925	-1.8570242810080657	0.3754569581004362	1.9771206774922327	0.7210085017423621	0.014737076292032424	0.4837544785678813	-1.0085774693281078	0.3277648344436236	0.41930177577015426	0.9545453150840462	1.738203034580342	-1.1704302199803016	2.247048166028552	-0.3231309536849336	-0.3949466840442629	0.24544884036456574	-0.1560400483978346	0.5648248093735503	-1.2598924440031332	1.642739186917964	-1.1487017076881307	0.895397246437512	0.5191366890079103	-1.597722250064299	1.713618886886244	-1.1655937191945802	-0.3196817055508552	0.23413000937743061	0.6926312845535941	0.6583811507787267	0.18684642931648812	0.04685249290469175	-0.2030506311754964	1.7794284684342887	-0.26619758283059614	-0.025068746890077896	1.7544286253032872	-0.5531613095158162	0.3368890173419664	0.8171031595433007	0.6634641874986673	0.06458737524678788
0.4415826219009059	-0.19418726432864108	0.7003448368755569	-1.5369400230002928	-0.13421316498702435	0.22906766418209168	0.1113235171116214	-0.6117724942166074	-1.8339402043105455	0.3538423398647922	1.956564885908903	0.7533495429340141	0.0037851341830838227	0.497798221880259	-1.0176147354919853	0.29417153676688484	0.4161601148677703	0.9594054884797962	1.7040851023778452	-1.1962811635735875	2.254574374124994	-0.3537430684154414	-0.4017060932587704	0.23052149403721497	-0.14669167465183544	0.5528424825902574	-1.2297624252095707	1.5930117982756369	-1.1098359562552091	0.871031372050522	0.5304151583978475	-1.6191688352571538	1.7071349046255733	-1.2014061541329248	-0.33639244891485015	0.262492624631853	0.6801501265473173	0.6888700387682414	0.11883686056129386	-0.022894469709143616	-0.22186781036688882	1.8592233361713706	-0.2944092214236912	-0.004086318446371895	1.7695883529099063	-0.5305794588305929	0.3221367354212049	0.7939004889205388	0.668970520730167	0.05139611133193389
0.45816613036400006	-0.21637798882661002	0.7030923840726423	-1.5396023103556962	-0.0878301915267836	0.2758970905792168	0.2281715608751005	-0.6485445498732811	-1.8382565022303663	0.358855236026121	1.9204013696176863	0.8085284266549719	-0.026628379436260424	0.4873005672933646	-1.0560101357321592	0.2798509326624288	0.4144150338255443	0.9521261378601278	1.6629865042008887	-1.216393241895004	2.2598262963782507	-0.39086853152377177	-0.3866889495759203	0.22844722920471913	-0.16539118800195726	0.539531302931186	-1.2118475856644078	1.5354098918074988	-1.0804535391391563	0.8371157830452594	0.5722319670790132	-1.6401844516706805	1.7110746924616382	-1.2424760079113464	-0.35975531640345637	0.2865636405889265	0.6561250740082992	0.688788422797134	0.020769795761049186	-0.07754614845667224	-0.2151960334806335	1.9318821833360897	-0.35919336054586876	0.025466177658960375	1.7828170410765114	-0.5208891703143117	0.3277043881835464	0.798859282088779	0.6898996780861208	0.03449077809044967
0.44821273490748037	-0.22616386203593794	0.6655417059183467	-1.5641694187708741	-0.06989208792601342	0.3004760347402222	0.37571879005467346	-0.709734855428082	-1.8451113278692652	0.355852272777471	1.883225649881607	0.8452413701704413	-0.025927045937852628	0.4986146923125466	-1.034379073433624	0.2330018629993605	0.4076548834329972	0.9234982492486525	1.6429660998970252	-1.2035988088377187	2.2403732779075987	-0.43119439126866466	-0.372325500981495	0.23110073075824644	-0.15668299705658745	0.5168011234849959	-1.2080152746428228	1.4779250647218478	-1.044734762345055	0.8179346431709889	0.6242003841420097	-1.6620900154305893	1.7389615160070993	-1.2604791215820492	-0.41606742849226475	0.30179132871802505	0.6112002211598996	0.6947611842140902	-0.06523810332223033	-0.11826035344804135	-0.21890675951313848	1.991325444070903	-0.4155409283997001	0.038586834315376066	1.8038616897725006	-0.5234029262879009	0.3370493682324094	0.8006156555962344	0.7016585729079556	0.00953206784983229
0.42786996882155187	-0.21326518562064747	0.6458014760942191	-1.5685196130752572	-0.061397639353504084	0.32775424165571043	0.4965376852772831	-0.7647409414558212	-1.8593087375559485	0.3822116168489532	1.8696783669421397	0.8614382424469031	-0.008009959959654027	0.48214750441646786	-1.0503020437606303	0.17892693589575992	0.37084208553953263	0.9300799651145752	1.6386490916748666	-1.1936582837464442	2.2238439445345	-0.4681373714200168	-0.30214222078571396	0.22674792147616904	-0.1478317069598052	0.49606375145869536	-1.18318129992778	1.4579585908276544	-1.0280736214203445	0.7882013202063696	0.6426442512443278	-1.6798800501530444	1.7604865580763704	-1.3063508053574708	-0.49224615933412874	0.30048641813798416	0.5753340994519344	0.7086908712977068	-0.10138911520571156	-0.134462634252427	-0.187287132570061	2.0597443259554127	-0.4865728936808885	0.048382472532091755	1.798513496755302	-0.49429613553333623	0.3726924132488548	0.7621434911048193	0.7213341478725861	-0.009069043278196676
0.41561938834824347	-0.18860982208961102	0.6285192222677859	-1.5506301663320319	-0.04808169658901009	0.3819603385330481	0.6549136384050842	-0.791044526274266	-1.87148777382676	0.38397486994067725	1.858825387517993	0.8504745860918191	-0.004118340976205776	0.47891447566038065	-1.0319764622584662	0.11867739992082646	0.36445125197847467	0.9095878510561421	1.583142193724321	-1.1753023350364193	2.216055120490354	-0.49093049855820414	-0.21756950691435212	0.20331550263172335	-0.16396600025570177	0.4800722151467772	-1.170009972472834	1.4420775039401605	-0.981612720453847	0.7998888596379495	0.6884323895390346	-1.6749051299012738	1.7804951013643766	-1.3228226820612536	-0.5155786486741631	0.3281955119989709	0.5321360403518723	0.6817411212624082	-0.16373855429578005	-0.15287818475474468	-0.1769622117920617	2.115026275510371	-0.5359665807974734	0.03850739092178342	1.7894718329146184	-0.47379633707856417	0.38298081698323716	0.7564297002363658	0.7474771072754737	-0.015662431428000865
0.4441530514066912	-0.1712161705057601	0.6165781793974271	-1.5542678203088438	-0.038812695548607494	0.3964761518818328	0.7868484618488863	-0.8128910924853898	-1.8954196037588271	0.39546114948804895	1.7955631082737835	0.805156630051161	-0.00669571150852036	0.44161467593984954	-0.9972167380139348	0.10186864400623843	0.377958162077756	0.9214362377597641	1.5662481069386416	-1.1825868259207128	2.2303609457261686	-0.48283797811357304	-0.19211827300803774	0.1740571144467389	-0.18872745845654543	0.500776082714917	-1.142715255459842	1.4007079863800729	-0.9667168356156001	0.8280356884281904	0.7550372406018171	-1.6570100584748464	1.7801215901326586	-1.3553347244477063	-0.570763317203502	0.33501963995880985	0.49318012709434916	0.6815439317835029	-0.19424484657984978	-0.15284740718021309	-0.14464711439696504	2.1683746922530402	-0.5680399886097479	0.03874661372496157	1.7712158069543136	-0.47228431323861003	0.38921789579305943	0.7866003601396223	0.784190606594942	-0.009579712266158147
0.42290543118835194	-0.15767531205114982	0.6103625362019023	-1.5451921768978054	-0.046709618657222146	0.3712876417120844	0.8774734111521634	-0.8458948385103919	-1.9147235527874877	0.3961685361158832	1.7631908580357358	0.7382481278535435	-0.04086857718481217	0.38056922510989766	-0.9467684568281388	0.07819074645774568	0.3825161455180996	0.8937748296136452	1.5610468565975388	-1.1263285796764744	2.2371433397713334	-0.4966163513854447	-0.17658720715223697	0.17774214806147684	-0.20707525440568358	0.5114040743584793	-1.0913815378579532	1.3980687501092695	-0.9333515287222893	0.846871530604222	0.8071210695745474	-1.6692274186120168	1.805107116607698	-1.371809466490125	-0.6439774169098101	0.34608206204524494	0.46044343985569763	0.6482253272576115	-0.20372642197178142	-0.15842840736193847	-0.1210450254106592	2.256068355578863	-0.5877157803175982	0.04620179600908825	1.749220408785859	-0.48569921993861487	0.3755839186260349	0.8093266336580477	0.806376385560468	-0.025395582288222796
0.41867300280773945	-0.15481465577539055	0.6426681805489332	-1.5400367380571427	-0.0772617268484584	0.3340844421228736	0.9598070368119231	-0.854599761210838	-1.946091150463365	0.36231824753707775	1.7843844468042385	0.6701163033689705	-0.04446173846507791	0.2949005844773467	-0.8597340434482538	0.010336785439551735	0.3966210012415886	0.8740664939335415	1.5514843181844709	-1.0519233099411875	2.2377106219544407	-0.5164599600310735	-0.1211100969440642	0.1623454386452609	-0.2102368614841285	0.5054195174797094	-1.019182814022327	1.3848993954550037	-0.9183443934134123	0.8760006163728156	0.8152364406946887	-1.6701912099442215	1.7998261427765847	-1.3725802425831293	-0.6729505761095308	0.3320542733098031	0.45985458639965165	0.6337060625174149	-0.2351523067951849	-0.17820571466681465	-0.05603045875739691	2.278263524156325	-0.6031469387917489	0.003747782046521003	1.7418021087671876	-0.46170880874537906	0.37119321026345	0.8227614285848178	0.8588901685973781	-0.040559937084778674
0.395673613601041	-0.14003250460388333	0.6581355455834975	-1.538065787407106	-0.1161863105826407	0.288007840841979	1.0135473034932365	-0.8587362634408695	-1.9514069891225876	0.3238774642612131	1.8023964354070672	0.6160837425222843	-0.0783152147008425	0.22579875008466987	-0.8023869511143202	-0.03568191597166643	0.4052421136112857	0.8877123827242415	1.5748021240437395	-0.9778580041642341	2.2308885578265407	-0.5080472801833132	-0.11021494687750341	0.1650954796522935	-0.21116573639408592	0.49681547824531336	-0.996129018375598	1.3971438676987842	-0.9368119715380239	0.9105551263619953	0.8213352931708844	-1.6854622735295997	1.8100240789147215	-1.3973864342652962	-0.6781901163255841	0.3180547363148606	0.46196962158054244	0.598660994516621	-0.24452363131046634	-0.208702730484667	0.0013620485112352087	2.303225732667087	-0.6575402965833724	-0.024001170499773922	1.7174966438833672	-0.4377302150540247	0.3491732447806977	0.869039367066747	0.8969791841557084	-0.03695903135706945
0.36238821457294423	-0.14401152075156473	0.6391091061664841	-1.52997389344486	-0.15875157567785383	0.2540707952744132	1.0520733667763496	-0.8645003657723672	-1.9583571824503878	0.245925345701638	1.7889538067817692	0.6098962985624865	-0.12029477632553776	0.17393418635750277	-0.70198593359904	-0.042217374773213655	0.43726173268537566	0.8947840565306595	1.5598816622187655	-0.9100857154364341	2.2180013347493217	-0.5301459183776196	-0.08550150747579595	0.19003892762259697	-0.20658361632303227	0.49855346302567194	-0.9821159536106153	1.4067197859213185	-0.9390757034901286	0.9460390516221426	0.8069198236816945	-1.6592062804669911	1.821564928267475	-1.448309232499025	-0.6798353692356975	0.28869531436735163	0.4526306803817475	0.5601006658943515	-0.24287863811680815	-0.18517719738732788	0.05900066406417772	2.346567537102908	-0.6752682867076867	-0.046657265943328884	1.6916382578965758	-0.45135011602000424	0.3244734993683406	0.8865247767068727	0.9473090497546041	-0.0508014320238576
0.3570209632033433	-0.15882268527091287	0.618498603114746	-1.5116514983226672	-0.1911745697933742	0.22764484562303955	1.0888627095293637	-0.8810619520716532	-1.9697470692954808	0.20708328926652433	1.767784849932315	0.628321671049101	-0.17164843607430674	0.11046823138763853	-0.6225409686543188	-0.08367436610100945	0.4556035387406043	0.8887712711055755	1.5876351204318366	-0.8263435408269141	2.2233361674754937	-0.5312580586036143	-0.08067379249760749	0.19927577986460457	-0.18339185515407938	0.5123978826526507	-0.9727224557979636	1.441565382241901	-0.9164844822303901	0.9661410033721918	0.8001824359662162	-1.6510796225099722	1.8308776643766844	-1.4699821763830498	-0.6891089894995045	0.29321346064040255	0.44914557882553446	0.5303503513206103	-0.262409956770682	-0.1534406901904482	0.10363330114482125	2.333210486463733	-0.7146672728941325	-0.0676753992830315	1.6656957951160911	-0.44428640753127685	0.3289327071404348	0.9093080592440274	1.005837450848231	-0.03734561508008928
0.3414174153421485	-0.16296471455852407	0.6363625987223582	-1.5059930898390124	-0.23367623805605175	0.18945534740640785	1.0884258304183778	-0.8824979032052551	-1.9627874119985527	0.1676422316643969	1.7533447348750861	0.6360944261719563	-0.2052661896702551	0.0669123131930798	-0.5301891522791429	-0.12150454986506976	0.4393819246058376	0.8646072232197313	1.5779809430528275	-0.7684286281107963	2.241499114855611	-0.5111638591887177	-0.09145942478961176	0.20616848349801833	-0.16190376737081735	0.49768753794504256	-0.9546273736896485	1.4839220584797543	-0.874244952712998	0.9842212112942719	0.7628922099758746	-1.6309329461020332	1.8464075273232097	-1.4948566586360343	-0.7078840661414021	0.29451730511702856	0.4326054688555299	0.5189732533525345	-0.24443843745123633	-0.15610144168279524	0.15076334211120268	2.308826583640463	-0.7269808327842611	-0.09567383979010408	1.6406168237302938	-0.39311977571754003	0.326037569218811	0.9039779638581509	1.0543409056971862	-0.029343980825421438
0.3432417872510134	-0.17560496280335727	0.6826601986535608	-1.4946757797642096	-0.2522498353789467	0.1734749369265623	1.0196592071795203	-0.8590275132270075	-1.9609124541148462	0.1404256820749337	1.6889499651336657	0.6569414784824075	-0.2677666732204974	0.005903347649108664	-0.4581481215202238	-0.13862986152858472	0.4201422558992721	0.8569242605353565	1.55305785407109	-0.7351926779737095	2.2557886753575045	-0.5017307834992388	-0.12396827070420476	0.1883406866283399	-0.15713638014746023	0.4701355478863882	-0.9481581639104089	1.510060014651811	-0.8583570332913417	0.9650791974131975	0.7243736300919817	-1.6214344451325293	1.8150973545927065	-1.526404514571573	-0.727032655928231	0.28669263910215	0.4080590206193123	0.5513047797688991	-0.21830208900530837	-0.15667595640738424	0.18345709744924665	2.2882893755956335	-0.7572163993436499	-0.09658699250522164	1.600133620332434	-0.35136727473344664	0.3095390712904737	0.9096863016900298	1.0936008687939829	-0.01609297215337282
0.3587072822682906	-0.19720285786400332	0.7457347324725834	-1.489840367686587	-0.28409571196937067	0.13308320867064188	0.9609302084576733	-0.8338686297560269	-1.965179976193778	0.13636586454553676	1.652488565599252	0.6706527730628145	-0.3229127788247402	-0.04709885432107173	-0.34037243426520153	-0.13799202531805965	0.41255462979363805	0.8419915814295882	1.5268161616620848	-0.7364604383074953	2.26394246416281	-0.4877332390958361	-0.19737918302409388	0.16890212097641938	-0.15600129011056266	0.45838444905378106	-0.9509807533691452	1.550202082952072	-0.8435213835145412	0.9269151416191352	0.6913403056968547	-1.6266487217521388	1.8054715599366815	-1.5631295598653892	-0.7431765706563871	0.2770833159704504	0.3870301893801768	0.5444180638221305	-0.20429521626722788	-0.17877606536661395	0.21237052434214085	2.2638686920779527	-0.7577286077214678	-0.11827280740006393	1.5882983345953603	-0.30136008166432304	0.2705727670429689	0.9260776339011529	1.1274778621221702	-0.0174095195177831
0.36442896464390684	-0.24069326806388483	0.8226000296779968	-1.476467785580423	-0.3056906334409191	0.08615614246477868	0.8826462969654969	-0.8401892693611985	-1.9673967289625172	0.12569305218081755	1.6281009489652667	0.6926560994743038	-0.38351256438615805	-0.11228487161320606	-0.23354798586577327	-0.10292284552085577	0.39029755029824625	0.8255221778839854	1.5385142759691486	-0.7095090850596033	2.3019471968243796	-0.44513089248868953	-0.23892891817854495	0.16554084121956936	-0.13024113041763985	0.45298173720194085	-0.948845537312456	1.5449154346543508	-0.8472553426807206	0.8827357345783481	0.6517704915034953	-1.658119628020443	1.7894913244876332	-1.6116894088375404	-0.7372272864237172	0.2361993161060746	0.4317171847100435	0.5538136438947603	-0.15392810555020459	-0.17970120304812168	0.24954992844546994	2.2490834187819995	-0.8079350144613884	-0.13271186734116056	1.5920095297158945	-0.28544458526349187	0.22104909509177223	0.955605826949862	1.1411385310500122	-0.03881760694851068
0.30358127956274894	-0.2918839404233646	0.865121766734568	-1.4439808777181014	-0.3357415606235195	0.06466812983648682	0.8248658037469943	-0.8416672322143567	-1.9778467708734753	0.1385543727946763	1.6354181387792202	0.7258815070307498	-0.45732520840343344	-0.17790492867782112	-0.10937775350510279	-0.13372501918746352	0.3743167968326619	0.823581793564621	1.5293588781500589	-0.6795375256865153	2.283831456842717	-0.41258522474683784	-0.24054679388348738	0.17310558745749494	-0.11439915658598727	0.41742595679311967	-0.9664584592140513	1.5734860615091235	-0.8248011869179468	0.8303561894774084	0.6266298338398769	-1.6945387179249611	1.7686191714153072	-1.6456742352827454	-0.7379439345650091	0.19336114868188312	0.46631779603461165	0.5541254325419401	-0.11615653106504972	-0.19596021114674186	0.258489483820946	2.2415133860156	-0.8498902846380002	-0.12315777274586318	1.605879019391189	-0.2876899749082166	0.19611219642073394	0.9388273291419781	1.1372951284531796	-0.08114036040349282
0.274865572728255	-0.34170168321662076	0.8867460289224113	-1.424028269223625	-0.36243134774630775	0.05503644066165	0.790266548097005	-0.85808342964147	-1.964615778034247	0.15459871371893202	1.634033376877405	0.7553260428147797	-0.49395815470450116	-0.21338630174507872	-0.004095442714974034	-0.15874001042172356	0.34348045086074014	0.8430301045435428	1.5110063276604628	-0.6879229524854122	2.267967390757081	-0.3590423303798865	-0.26365034219922956	0.1635268468746211	-0.12071438149367646	0.39410260686935394	-0.9984839759954254	1.5486228206869312	-0.8349040818668334	0.7629280524299418	0.5961141129631188	-1.7218972780862345	1.7605198070530672	-1.6728209310738429	-0.7421526889670467	0.12629045063323552	0.45446438631337793	0.5248102026660574	-0.12219527226339919	-0.22054666534264	0.3027110563942314	2.190628709941558	-0.89510330582862	-0.13563797283033657	1.618441910245575	-0.2764632787912988	0.16594988256744206	0.9164966486404731	1.126384849190403	-0.08368208079778092
0.22275420064804569	-0.37637383031299587	0.8657133861688697	-1.3778438214171673	-0.3836261786967575	0.04073954873717592	0.765625971844017	-0.8755461437231518	-1.9549031977176188	0.17950953412542708	1.6118690103300661	0.791364789478495	-0.560128910130632	-0.2146781511301703	0.07652987176475516	-0.1792411292883513	0.3319545897222818	0.84325906609772	1.4737097304121936	-0.7145138176350716	2.2766075347767147	-0.30380708619616875	-0.2926149206777849	0.12898012343270726	-0.15151561233832184	0.3516873785193727	-1.034584699947721	1.5538744665287867	-0.8064110538723372	0.6801088088712022	0.5677227831685501	-1.7604209215867033	1.7523573991765713	-1.6961696205033143	-0.7591554768048054	0.08764846625074472	0.414973381996332	0.4749353683683671	-0.08015899341326904	-0.2518426307864206	0.3078940470311101	2.1887800556548314	-0.9329426997399013	-0.11245567648202928	1.6225066823687755	-0.25037852894725554	0.1340115139486443	0.8800287229553355	1.108571019101919	-0.08059752116165751
0.18531147970882497	-0.43301847367450935	0.8617675236852606	-1.3410649059346513	-0.41428981864654446	0.016519072405451363	0.7294205664731054	-0.850639802611302	-1.9797974405102028	0.22301628127938633	1.6093093402293284	0.8313086124995779	-0.5990823921408409	-0.24518579596027404	0.11868596847296764	-0.20139944112417618	0.2956117533982313	0.8586845896204178	1.4293086252562595	-0.7676597622545651	2.2952326386206923	-0.2548696114429358	-0.3044763050295537	0.11280469798269228	-0.16487996673695554	0.3289048188639456	-1.060865609294417	1.5487837808854414	-0.7892815546127088	0.6002605576151324	0.5468233681978212	-1.783157866773203	1.7322119737377502	-1.689437029822289	-0.7615263532182889	0.04595849220457911	0.3661166348036877	0.4363364871761058	-0.0749565301713301	-0.2803112837462717	0.312820918949977	2.1771347219478114	-0.9244336968028974	-0.08146918249122678	1.6453092177566853	-0.26844777294435307	0.14007267382040842	0.8436966274539527	1.0761725411704677	-0.09270489082541003
0.15344416235464553	-0.4725449427033192	0.8979514465734939	-1.3485078704359397	-0.42775193920522375	-0.020980076516624483	0.7003193462802699	-0.8381486326910593	-1.9848661239756695	0.2485639691657898	1.637722986526446	0.856834078787557	-0.641056540385188	-0.2668829198795032	0.1807457982545309	-0.22501946094245437	0.2423876399876424	0.8516369595251664	1.3666332999875976	-0.8087169884733145	2.3183785450931245	-0.24064743578802933	-0.30751871419341403	0.09985881060435749	-0.183216064466492	0.29934775214720205	-1.0752718480132788	1.4688565032647105	-0.7788664207738771	0.5301852553042606	0.533187364068845	-1.8164290384889807	1.6962629210507747	-1.6638848949819605	-0.7697519273563918	0.015262709626284319	0.3461159865724743	0.43476557520162834	-0.05751684604663589	-0.33140326443238954	0.3094833141161151	2.1306914561879773	-0.9247520648542474	-0.0668832861653437	1.6399223948613026	-0.28760085518735923	0.12198208355589199	0.8307858197688927	1.0450920348887025	-0.09332342478224202
0.11682797022965488	-0.5054038692201872	0.9038972738758705	-1.3344641690316275	-0.4657069085448575	-0.07495167568897407	0.6698584435771587	-0.8132805269644241	-2.0035752989445403	0.3240205275816252	1.6639697979531498	0.8502278313319416	-0.6593200827056533	-0.3008645044577174	0.24423028673052674	-0.23052965709449075	0.1885545078857306	0.8288358841575402	1.2757165451707582	-0.8460893421901261	2.3233515866647556	-0.2318609532531987	-0.29302188935648354	0.07491482926690747	-0.2248739472621811	0.27130546445433873	-1.1027686001411392	1.4153979167001176	-0.7885114063270755	0.48333117591369207	0.5233292151157853	-1.831486845735991	1.679791723439341	-1.6800191392831691	-0.7666250492909671	-0.04011816447616201	0.30818224803488603	0.4266666485712348	-0.005349388627946527	-0.3686755106719772	0.30037996523389554	2.133685404712945	-0.9259239177369845	-0.05571390207515188	1.6194431057942567	-0.2954069637246963	0.07816685141097675	0.8117185337916828	1.0147840917147604	-0.12204470303474035
0.0942681326943924	-0.5296924083203798	0.8713296117828928	-1.3136693329388864	-0.49656466121484577	-0.13318861528234716	0.6431618380692882	-0.7914509542578403	-1.9988524143510447	0.3841898243768737	1.665647809964462	0.8198465230212519	-0.7076796138137229	-0.3382346261887089	0.30204613021872395	-0.24377893260089795	0.16113836624865774	0.7917122220923402	1.208156641310235	-0.861129326656404	2.3155409440751056	-0.23945483063612247	-0.2532879452130598	0.04945241506312008	-0.225944697091267	0.267538808327045	-1.1434625583791083	1.3692796070104003	-0.8284742963791952	0.39614981644503344	0.5337592039834064	-1.8640303995569805	1.6375309786436663	-1.6633170803756514	-0.758518916509746	-0.126403777426256	0.28789891574437637	0.4148794258375109	0.007660214816796819	-0.3950748243559699	0.3043190819689383	2.166580360222673	-0.9404842632293521	-0.05952049029960793	1.6324740998783944	-0.31907159002605884	0.04473187448137645	0.7973963810951289	0.961268395156026	-0.12339385319425282
0.10466429867104039	-0.5520880208933064	0.8441088792872691	-1.3071124826027507	-0.5273189503811573	-0.19313595851828752	0.6288116168222191	-0.8061980119057239	-1.9894030051759266	0.47109504298140126	1.694840247881369	0.7620303908408812	-0.7372348660532403	-0.36427430992376425	0.3675206118994894	-0.29740205905537664	0.11503878439265505	0.7561996694922983	1.1533665165000822	-0.8596173816838155	2.3396544038654388	-0.24288225331365015	-0.18572157198418177	0.04853769040697907	-0.2438249723337488	0.25672866568559616	-1.1647384450149942	1.309803791691516	-0.8350313130680511	0.33159895305741827	0.5746658244679063	-1.8964128970985452	1.6294052741830043	-1.6472826453702525	-0.719896552663884	-0.17303673995637664	0.3098839483451613	0.3372412920610529	0.02560417141708	-0.41634695621211526	0.3172597822258936	2.178849268164151	-0.9298336183823448	-0.0730089073847901	1.619033629085513	-0.2981931588109984	0.0361217062799807	0.7886675567318002	0.958591445551552	-0.1329490674065782
0.13954946549924555	-0.5785511851908305	0.8241362646765573	-1.324523615077641	-0.5436040109392379	-0.2592527891445961	0.6090547339308082	-0.8102268886070039	-1.9547663341640813	0.5255626553837756	1.6738970772639905	0.7076922842385531	-0.7647697244495738	-0.38690599768685224	0.39268007456251486	-0.31852093410367915	0.07341134824742263	0.7143839031337846	1.0735927643321692	-0.8436480220620923	2.3587567388047153	-0.28190898767138184	-0.15138235176641748	0.02498206375170613	-0.25673636078732376	0.23702710049961323	-1.171480061690686	1.2420546221692284	-0.8487224966773743	0.29585595319591584	0.6521372403947453	-1.923686791310557	1.605360650567981	-1.637759214858051	-0.7031229817653442	-0.2335285138306505	0.31242268563868364	0.314396638924794	0.004729170204030001	-0.4474817920009954	0.33112725098184	2.187098894991879	-0.9112302335958038	-0.07258134125522861	1.5941891637837462	-0.29713412156237223	0.03937932024359333	0.7709674957428948	0.952902856932653	-0.12003717105771554
0.16277417411440998	-0.6002311850347992	0.7728842418904408	-1.3310576345368446	-0.6038800446890691	-0.31543280619376357	0.6005546927200555	-0.8370903149916721	-1.9320091284002772	0.5641961178256852	1.64227472424368	0.6797651495533861	-0.7928356956067084	-0.4086566333588532	0.4215041090819801	-0.35272253853675234	0.02444478622367095	0.6775485726945089	0.9923612874842587	-0.8360056743795529	2.3543926330030622	-0.32315732031690597	-0.136589742526987	0.03022719626977413	-0.27180366763485886	0.23172678959736276	-1.2074954314820932	1.1898292973160745	-0.8782468964382645	0.24809305912637708	0.7394311551736816	-1.899095470859385	1.5879191873638643	-1.5910890567161469	-0.74158240826887	-0.2702696358240783	0.27659461642130106	0.28901088425625254	-0.005466530184386388	-0.4955104987984413	0.34154419798691504	2.1774623530564776	-0.8768423722855052	-0.08078900422248747	1.572613240645447	-0.27151866835305327	0.027468103225736902	0.7552002883542066	0.9612859208003431	-0.10083774727528975
0.22500989828168913	-0.6241616216549007	0.7256415065185	-1.3458252177410703	-0.6208684672308611	-0.3483132678345251	0.5530656516113127	-0.8295258452625554	-1.890703635142771	0.5941725289350175	1.6614628202094477	0.6634786716561158	-0.8005768295042313	-0.4023444086228287	0.40667889916097855	-0.3738130653090317	-0.0166302841317571	0.6150631162693063	0.9124264896873558	-0.8188732801635308	2.3756066064463104	-0.39013506651927726	-0.17028576605555817	0.05323558823280181	-0.27422347609891373	0.213644763853734	-1.216380890432862	1.111006343345543	-0.9092366062653559	0.21127841776615455	0.8263213254547269	-1.8459131595869998	1.5570124499441058	-1.5608014722238783	-0.7709642916493664	-0.3186408799724644	0.2420935541820028	0.26767068351593537	-0.01302372663842046	-0.5195586471809633	0.34346169988449055	2.180864284360977	-0.8370727986385488	-0.11479559684117724	1.5353154115556729	-0.2503709493591152	0.026646629246541716	0.750338162652507	0.9862462334743824	-0.07567357995110997
0.2857552955044004	-0.6531455074877617	0.6866050213842104	-1.3706166900656214	-0.6377690881754964	-0.38547272581361575	0.4875126670020862	-0.7876302479871713	-1.8557706690974682	0.6331836666890108	1.715909227156318	0.6562344361430037	-0.8161571396322449	-0.431068328360547	0.37762590577799415	-0.41319059247269935	-0.027201200528712083	0.5733878925143311	0.8232321532841274	-0.7704394675609392	2.4191937131503174	-0.46615492791968804	-0.1765063621837048	0.06916779826404112	-0.27704038924233054	0.20669801556384507	-1.2015610472428875	1.0447065820869792	-0.9063041422025012	0.16485358943077155	0.9501196793069268	-1.7583927583209138	1.521287935801053	-1.5499953251157608	-0.8108079951502809	-0.35744118071209263	0.25272999106200683	0.2605498253617074	0.008731214383895375	-0.4984989409372715	0.3102023439688215	2.195022588281451	-0.8074281513774222	-0.13638456220562784	1.5181878325074778	-0.2160492746502046	0.04750080743032846	0.7727362625152913	1.018920658023814	-0.06163383234879401
[truncated: 196 more rows]
[truncated: 5 more columns]
