# Supplementary material for: Obesity dysregulates feeding-evoked response dynamics in hypothalamic satiety neurons
Source: Sci Rep. 2025 Oct 14;15:35837. doi: 10.1038/s41598-025-19800-2 (PMC12521569; doi:10.1038/s41598-025-19800-2)
Supplement: Supplementary file 8 — Supplementary Material 8. [file 41598_2025_19800_MOESM8_ESM.zip › Supp Fig 3/Supp Fig 3a/Supp Fig 3a/NCD_to_HFD_1st_MPK175_matrix_6.csv]

0.49518859504967594	0.20556520873549405	-0.3214352830840356	0.2149151441792294	-0.028424733241518563	0.3690654678736632	0.16881057987809356	0.8371207373965195	-0.19994228172368808	0.3565861906063031	0.09770518383201056	0.7206165491014616	-0.685906720411524	0.10101945716830973	-0.035145548074418165	-0.3986909464536178	0.6192190028515592	-1.6259273697023153	0.282214528143838	0.024964918513999713	0.3556645189612588	0.4235463676005534	0.5340726546012616	0.02597288472380268	-0.19351191575889914	-0.1790365719161295	0.1651899711646569	-0.33340443380275386	-1.1549161616805277	-0.5116216456756343	0.38023526561223725	-0.5340385001935883	0.00010810954298233755	0.15124112863950642	0.3310940150543275	0.2901557813797162	0.3189336557629715	0.5842315340709358	0.3465778962107843	0.1624024512163694	0.14980907667001883	0.1132638497398926	-1.0528814910089612	-0.16776666039423965	0.33830292094030534	0.38312021139448077	0.42133404729060897	1.094647225011035	-0.5223865250290674	0.37504043195287895
0.4814171989465912	0.188043014885857	-0.391990097231538	0.15088754923964304	0.2766558448369263	0.30799336894537577	0.18069066082717056	0.8114929269358064	-0.12771686160389273	0.2923334071827492	0.28419708648430275	0.6407840065250052	-0.5611963852067445	0.08501421647507516	-0.1600034031419833	-0.3725875993422276	0.5209001886286069	-1.6973815554396996	0.38988104784675104	0.056760942835789224	0.36341981828175174	0.6106282131502299	0.3144965900349954	0.15102295798917287	-0.12586390909041992	-0.054372783059957595	0.3394477337094749	-0.0702490624402505	-1.0636424698660285	-0.590059036564449	0.41413613922985615	-0.4521024692191374	-0.1592214211540569	0.06969625647804213	0.42140493884078123	0.2605374738229669	0.23055720680103473	0.4189685093473483	0.17841313311565157	-0.15154445628130475	0.16064653871674706	0.2565810041283663	-0.8898272137394032	0.06258461589279515	0.31199520422731497	0.5485601506755292	0.5709362462396217	1.0287455106732781	-0.543517617198578	0.3660894351585211
0.43954263059078924	0.1927891673268207	-0.4233778200431608	0.03916600982096233	0.41260518034783417	0.28429377508879444	0.08900631928976614	0.7637514710383456	-0.05566341330397947	0.3660961312599584	0.2773404961403057	0.5285290992872097	-0.5042874517511479	-0.014152502797139957	-0.19734832795500382	-0.33450063706758865	0.5066913489420183	-1.5596757431763058	0.4335343976146384	0.15168982100854905	0.34829279617421155	0.6748186605906844	0.2550873627912617	0.13817253868269627	-0.10241692892332098	-0.06076398412447676	0.39040102429439455	-0.13404375075200473	-1.1111438295128542	-0.48167282369990283	0.3325731976144596	-0.4249051018748455	-0.2505807042095635	0.14020213806410217	0.40696058458960166	0.2767647825839467	0.27249948147148423	0.37238463499526714	0.1409336160411507	-0.17203272891751176	0.09061755387635656	0.25286834887348103	-0.9430394010154769	0.15777541993115032	0.2754559533187004	0.5694534629151802	0.6582518170996456	0.832867173071805	-0.6172390563112621	0.34221388513983264
0.45748945620256465	0.1681154841616065	-0.3922614137740167	-0.05851476943813256	0.4631194950506382	0.21214173061633626	0.12405717759004416	0.7231397447010672	0.0251875827498019	0.3969587058050206	0.26003312155002606	0.4892116620219148	-0.39217759638098376	-0.040112065320777913	-0.13723304942300174	-0.2776425485457047	0.5369868533956113	-1.6157591480709246	0.44485837511167475	0.1313765268698154	0.334857326624551	0.6294360002430847	0.25976353191615187	0.18131258108497222	-0.15273265999706653	-0.012726222138079592	0.41313183734954473	-0.14458453286159823	-1.0935405642660823	-0.5289352350523151	0.30622297915069624	-0.5080557932595591	-0.19029495752108305	0.1711589876809541	0.4761827096804523	0.27951664552335465	0.19291408232758275	0.36946038114191915	0.18645852916003103	-0.10974502003325183	0.05922147559791402	0.23028926309748188	-0.9001365522317095	0.16537660053693876	0.23856722018144685	0.6254413576069838	0.598044346290753	0.7893380071768528	-0.6271817859499197	0.42730037985387936
0.46290095066721404	0.15269102983259808	-0.4241437104545255	-0.09457288109324871	0.5379153309438202	0.17890659287646363	0.13005265207061953	0.7409939997828501	0.052634559626285125	0.36081137850649625	0.27243992286616386	0.5211946418568145	-0.3076495073144205	0.010281012469415225	-0.075524760249335	-0.18393858160120521	0.5078611125016902	-1.5434175928041292	0.4425932273205312	0.14717405323561233	0.25713349668224383	0.5843292817041734	0.3193049795595629	0.14815849927426156	-0.13704517736373484	-0.04337100734928065	0.3762883937666028	-0.13374448228046892	-1.0932487135851958	-0.514755716631714	0.3661786673370601	-0.5480690699768312	-0.07589745391671847	0.17619983267334963	0.5004823329502301	0.2761589842016652	0.1310421876444866	0.3482263602686581	0.16021088513523057	-0.09856376122713603	0.021722914341951272	0.23742323056498113	-0.8563927812348175	0.12205267014909334	0.21887518845805082	0.5974258469117204	0.5486909573870977	0.7342045544208906	-0.6406532084202659	0.42300390139258803
0.4524263768060319	0.13923798623953956	-0.4173226160581525	-0.14848449135211797	0.6250393010329328	0.19107478649876508	0.12689817039946727	0.7531796556255568	0.0704831306196037	0.2856297817640704	0.27371830421552695	0.45937379304066434	-0.23301528045721387	0.049831192473922946	-0.10105985853292095	-0.12765404043606518	0.47563072438009885	-1.4819297824427968	0.4011447834568893	0.1509361612747346	0.21609383418900374	0.5501160749410364	0.31478698953463286	0.1219052141480967	-0.12183649950582383	-0.06541786478906993	0.3866547851467745	-0.1471093386427279	-1.0641958162274057	-0.46739894312887215	0.35560221384125296	-0.5704418696997139	-0.028887795679170113	0.18844521521726917	0.48718417821107907	0.2781056269091269	0.1194217997591814	0.3473897070904899	0.12700462582485997	-0.06717074688779169	0.00623244862582813	0.2467668775253796	-0.8096480200220069	0.02079211788670556	0.18776809711883014	0.5986482019261662	0.5472896437786555	0.672167444992494	-0.6227784844825276	0.3857727349150535
0.43081817760940755	0.09424124704443779	-0.38948931820845534	-0.15998204309771455	0.62264779064053	0.17995297234556634	0.09798544494751972	0.7430799326062928	0.0750286620590914	0.2811474190398262	0.2900670002488807	0.3841721356661929	-0.14257832526213307	0.052753359610309136	-0.08689877075479592	-0.053951480943093225	0.44455014419774724	-1.4667589264804772	0.37467986073719384	0.15480969619016385	0.16338618788291917	0.5104978093941607	0.3057891133258909	0.1240513990881629	-0.14977297181017596	-0.05465524045660845	0.35304462771394346	-0.07092046239168552	-1.0554339718423862	-0.441532697276341	0.33339586209912403	-0.6046648289578028	-0.040676582560987454	0.25170398388861076	0.4906389178979034	0.29384290504150723	0.022764228958577024	0.3111164335333433	0.10087782486412235	-0.09466771867832326	0.005439441703145586	0.23762064641022582	-0.8360793057992565	-0.028833693722177152	0.19463872217404452	0.5632322184789329	0.5304363210907702	0.629993700007032	-0.660545563294025	0.35542408522041224
0.4515529281770391	0.09932117243112865	-0.370097643523248	-0.16386037984362287	0.6136435952050189	0.14802567934757455	0.10169839692210794	0.752404651823339	0.0973297840594186	0.27416774852104026	0.31996978372941554	0.350773058394306	-0.050536518012456774	0.019332033815723664	-0.09546564784701919	-0.04630847034472401	0.3337429095021138	-1.4193250928649457	0.35362500986544165	0.15216465996299802	0.11287104946228399	0.44174320896678737	0.31434060176982104	0.1297890071511044	-0.17740510339587884	-0.029457476203978147	0.3633740633706119	-0.04217291468231174	-1.0534126766337528	-0.41938004454326655	0.35316089105806703	-0.6415353628475949	-0.04770957170710653	0.2860613118618002	0.4774382669704891	0.31332400131779004	-0.036426724760401326	0.29809305859016705	0.08809744092591047	-0.12912215877956335	-0.003955369088452196	0.23380678741273692	-0.8643047309010564	-0.054105463815955324	0.15268026267727114	0.5918656956329194	0.5325751732722106	0.5693097674596413	-0.6339145253888632	0.2913139284805377
0.4439870142413793	0.07860458474674445	-0.3964233934553784	-0.1518478064520005	0.6287956290139607	0.12326829159411982	0.09220545613244961	0.7376107582255047	0.15740601255647657	0.24153518755458864	0.29994005415613806	0.31325452196070236	-0.009504290647226514	0.014609429557151677	-0.06728993612141301	-0.04801785033257249	0.24982860906627677	-1.415242401675489	0.3336221713182898	0.15671539505449683	0.08369501657203643	0.3721200112594694	0.3044778072974504	0.15860257883306525	-0.19344657725077127	-0.027672469524385165	0.35233415410448427	-0.02107736260190164	-1.020768842455438	-0.4104714271938084	0.37154368270697735	-0.6224167612269791	-0.02932174829060376	0.32163232605569025	0.4628650090680266	0.3052119327969398	-0.058782212669133006	0.25898976047356287	0.07557227688507223	-0.12907202655652428	-0.012163621331291612	0.24592467303268814	-0.8740161915650059	-0.0650799271472454	0.13344680361445332	0.5767924054231721	0.5378787873975797	0.49372585515380596	-0.6267917902265859	0.23612048740093877
0.42692523529241744	0.030462626348175592	-0.4137985824994552	-0.15122964665890995	0.6167724896330674	0.09209136696827602	0.10498071132270041	0.7318024394175409	0.1671639497448947	0.21856884616460906	0.29760956005311223	0.2995898663202833	0.039893876856372225	0.022173307576473716	-0.02651665895981429	-0.027773833586734166	0.1898336385204175	-1.41420460692903	0.24946518889420535	0.14336031018819062	0.07394554443305915	0.33093877852737424	0.2897593236330066	0.15609386104032552	-0.2321173455399471	-0.0225084557899023	0.3405516893265489	-0.01913807933503654	-0.9659006333839025	-0.4100058406606976	0.3446134613386752	-0.6342107824879877	-0.057610569347224506	0.3080103367680642	0.4308892972547388	0.29911239945157175	-0.06928983112593026	0.26148038798904605	0.06422338311649414	-0.13915997700151642	-0.052468795582380476	0.2542642363820894	-0.8483828632173063	-0.0742460634413798	0.06340471460539268	0.5436659181964281	0.528262135981236	0.4032775905047455	-0.6458600115444936	0.2424931109574099
0.4099136449757334	-0.013755914505312042	-0.43239092035469157	-0.14977770714337285	0.6886132061297838	0.072622697842424	0.08854166125640048	0.7180332408305041	0.20744651906510025	0.18422575575492006	0.33817503400696436	0.22662690092500543	0.15460395319589176	-0.011795062380764425	0.05217622872446039	0.019090005333671764	0.049259011272148226	-1.408368081336672	0.20216051142597088	0.13983449000751436	0.03052254366725581	0.22676934502777152	0.2586183755321648	0.16429352221056498	-0.24302894594167568	0.005492069394398476	0.32407497939510455	0.018837782529396163	-0.8778780885909407	-0.4048066879834768	0.339124106652909	-0.6061377363748648	-0.07568890443092545	0.3320701275663148	0.42909739244328265	0.3088326089398369	-0.10446140515864308	0.25251021677324365	-0.00292374583723527	-0.1911627720168475	-0.11561386051988945	0.3174276047998381	-0.834502812634762	-0.07528672640021347	0.0002195243382348	0.5456271649761174	0.5522425781445365	0.2538577303652884	-0.7245313075965962	0.2575921485901914
0.38907118166727045	-0.08282779034243373	-0.432337395699662	-0.13527314215545824	0.7088097031619138	0.050491677932873714	0.06777923659853625	0.7031399736745293	0.23684711411033205	0.15650545092715146	0.3318873634800039	0.17161168512483796	0.28017381759159293	-0.06984767172218492	0.101508719931071	0.06753841568511104	-0.05468332693934408	-1.3875945252846846	0.10370413072966941	0.1014242761150238	-0.003562064651272928	0.12800298009993247	0.2603155477362723	0.14294040879630243	-0.21944202251039369	-0.025740076436585112	0.29090741361276573	-0.008400215576139203	-0.7943714825026649	-0.34928860975678744	0.3250241025242867	-0.6194455656806486	-0.08399307445199003	0.3694115714468985	0.422887751481703	0.30717173813940946	-0.10708346775832578	0.29403316301005444	-0.0011152361988437608	-0.18021284697506146	-0.1787921297787512	0.33225716250483656	-0.8139883297857671	-0.1295007880512114	-0.06102390459072364	0.5057331177261778	0.5009961509829253	0.1480917475883238	-0.7667511303311921	0.2532679233728167
0.3875155334539627	-0.13103700779408411	-0.43923389805406365	-0.07377172927518778	0.7348178581000177	0.005486071478930621	0.055102530752351976	0.6954562118395796	0.2671467192863152	0.09143019073407307	0.327957945493493	0.13719718214652518	0.42680204094524676	-0.04691171315228433	0.1530245371257554	0.07425094906995783	-0.13895425296418776	-1.4482706711987434	0.01011835943287077	0.06695006890981525	-0.0021765173079675406	0.0491794396237198	0.2613119841255071	0.1694282216696213	-0.23392614667156586	-0.04989273451229202	0.22686544339956005	0.014733737200454067	-0.7172401853724734	-0.3665313204994139	0.3357806885431084	-0.603917800329119	-0.0859019219118337	0.3964260144410165	0.42592515252932295	0.2864106152551199	-0.18909482791397642	0.30943317519088476	-0.03625851021730855	-0.18516101247236452	-0.20293625574086488	0.32309993572080964	-0.7800575279962276	-0.15327928845600086	-0.11404859938453038	0.47840670874484276	0.44866192138123406	0.07969725836270365	-0.793008841159403	0.2507776520142913
0.3915958521678018	-0.14982528031048753	-0.4385043938466916	0.009254193371166397	0.7230577875257371	0.004680879019903599	0.0659327107422514	0.6854942595173393	0.25647605081130403	0.026691881085587843	0.3211381286715752	0.06223755505281188	0.5712598787380874	-0.023564965791068485	0.1750425760731882	0.06338964966549178	-0.23564632169005803	-1.4246684146213726	-0.09799574692094579	0.06319507957447704	0.024497910389865846	0.014311282763010077	0.2535467379500507	0.18466325956584312	-0.2343690106506966	-0.10974906678045855	0.19099153897203197	0.04173185255093671	-0.6592616287002182	-0.3593040237153501	0.3774921218013417	-0.5434362446384144	-0.1332125208451066	0.4028658456629164	0.38288832039291465	0.2960023701125871	-0.21698952456061038	0.29542918644269844	-0.05694600833639698	-0.2354855122358998	-0.2178425967483189	0.334631214592531	-0.7864216836307489	-0.16423040987557433	-0.1111646230790972	0.42020454496796666	0.45084294720378715	-0.015058323847632954	-0.8370494780403753	0.20987519840645716
0.39129045389278766	-0.15267905558764422	-0.38987081317139427	0.04419186698318082	0.6756294740778271	-0.000269358516913811	0.05403685977421645	0.6560932876881164	0.24035533923595062	-0.036432482875520034	0.3181073218427761	0.01784159405655566	0.7291086119883043	-0.06540628663613732	0.1816963822748864	0.02308497094477753	-0.27978864946295	-1.4659783242607158	-0.15920625994824722	0.026491570032934036	0.07411833835147182	-0.015321891906863266	0.21569110072273173	0.22913391276155598	-0.2404865295833242	-0.14371736145897138	0.17072635762072344	0.01284742752218978	-0.5851977043600015	-0.364205596208519	0.3462918563807812	-0.5094595956070636	-0.21664064518758544	0.4332457526026256	0.35788214146351427	0.2721773664048224	-0.22420204039987998	0.2977178000789581	-0.06223895112080545	-0.2539526319729794	-0.23491673007511776	0.31224425774170605	-0.7977787150940399	-0.1556511278723693	-0.13395739168086365	0.3788456707064699	0.43453042805457487	-0.056821771772910055	-0.8449373816899465	0.19525159076734297
0.4206827871261334	-0.15208705180631432	-0.34900917967873035	0.12007745600792344	0.5950800800780048	-0.017291530328922975	0.01513126724376077	0.647884691751204	0.24917271863372875	-0.000228434161176444	0.3139241665539205	-0.0021182378556061183	0.818803648405731	-0.09751546247625456	0.17883553304226035	-0.022183188737313557	-0.29308649206027737	-1.5450046484695492	-0.20474125272319785	0.006665296631248807	0.14588921768819105	-0.04214728579804598	0.21376859971120288	0.26371840117521106	-0.21710862374909126	-0.1890262832466091	0.12672336089417335	0.0472371795795916	-0.5096115399895293	-0.3700432681421486	0.35866685458506586	-0.4786797205341656	-0.27795439749253575	0.4050461303121412	0.3345209967034644	0.2515313769303593	-0.24431569421043267	0.28035295698278834	-0.06972945825117141	-0.3251301568463427	-0.22735094336664718	0.28795038193785527	-0.828681082310033	-0.12083134668634095	-0.1327063268935204	0.3274223576335712	0.4086815677466845	-0.08512387459691159	-0.8626510162611748	0.19219677964080398
0.4491264660955139	-0.13813522656783012	-0.3434979944272785	0.17416397408039885	0.5663955589322993	0.04178638200310453	-0.009862779168088514	0.6382467291958177	0.28264213034764885	-0.010118195735355755	0.29789910139377224	0.012184077498616702	0.8967337993577024	-0.12877592686666295	0.15741641291100794	-0.07395804559085946	-0.32542937563089946	-1.5849451418182379	-0.19558078685139704	-0.011710604329783918	0.24029532332879877	-0.06689448466126326	0.1942617049475503	0.2889448679265324	-0.18589249885428877	-0.21794105670665237	0.1127993297044518	0.006572310443167978	-0.4446908579663857	-0.35903304595219004	0.40862274682818533	-0.4280719433862301	-0.27880774813416626	0.36558173900506974	0.2871294915174976	0.23442740496067488	-0.20033262215991768	0.3230052820585446	-0.026028994118657313	-0.3385594548443738	-0.23595069121990372	0.2433683884967665	-0.7780928712094013	-0.13484729712567328	-0.1955739642811781	0.31393240031030556	0.388348968068288	-0.10562365660004706	-0.8472346342077921	0.19364868201203794
0.4589097702847087	-0.19371103819070923	-0.33094424686240825	0.2159851643759692	0.5297381512440105	0.09587948375282127	-0.03529169579971478	0.6585745215360823	0.32361416579505276	-0.017456846943152218	0.26705447398817256	0.029271973399683286	0.8955048383172969	-0.1158474372592145	0.18445926927215378	-0.09919028427737013	-0.2576027306827862	-1.6599708141493725	-0.20536797972198345	-0.008226344414806233	0.343470479651792	-0.06438397827586703	0.10346274353990843	0.30352052437819815	-0.15708640607204666	-0.2378614294279789	0.04520756613169054	-0.03236324675098473	-0.3762911766999856	-0.3281721645627872	0.43855591154655016	-0.3619280873726146	-0.31010393780012535	0.39189343347435296	0.2667729715883264	0.19491238173778622	-0.19641528343070694	0.3319239774840574	-0.017688891309218923	-0.3389162855991214	-0.21000693388474861	0.2205603622084967	-0.7405790104477126	-0.08497031326460573	-0.23216886037576936	0.25983319589218534	0.34870742333326554	-0.10267109689787017	-0.8614128038541058	0.25537240810348394
0.47187624188459576	-0.22187594091272772	-0.2978401007457178	0.23411943646322833	0.49457833405119767	0.15571009651080098	-0.05684787807851279	0.683964470731311	0.31337093876682376	-0.013869398740882579	0.2721939080034549	0.02114962516211899	0.9603667890271689	-0.14611112108630064	0.1746824035431851	-0.10042068754546847	-0.1746277092763644	-1.664759491740756	-0.20192837935512173	-0.015036718120497904	0.46333163789166604	-0.07717841830512759	0.04883914433115583	0.29573736261384986	-0.10293949965258282	-0.23601519196558005	-0.0014499863814508185	-0.06291984965434902	-0.374703230741791	-0.2994540072705357	0.48999131724411155	-0.33104275024794566	-0.3879840430064693	0.36973774253448544	0.22189818198149677	0.1770624213936905	-0.19404396269046736	0.33920728705208125	0.02007372761736547	-0.37145073607946455	-0.1823065437015972	0.21622683130812334	-0.7172460392820029	-0.07672691907937042	-0.2632279579687281	0.22493888420405878	0.31692760030286016	-0.08296370628672801	-0.8765160126175872	0.32994661740199355
0.49195272225066045	-0.20871327907631015	-0.2882921531694712	0.299209315352967	0.4569154139007404	0.23046611490596666	-0.08542601970830548	0.6779746915913831	0.3657202547727775	0.031028270677300553	0.23214353080250535	-0.0075333422888973125	1.0226237034781	-0.20504603001362437	0.15505652025920336	-0.09455307379371773	-0.09589104669031215	-1.709849357150241	-0.1615499335674004	0.0014981524931787949	0.5476741238820759	-0.09865656420307706	0.024340525686829928	0.2950966644030374	-0.026200271293458043	-0.2757437329701323	-0.05699148628125463	-0.10575323917930782	-0.3583570630287638	-0.2311165465372324	0.5574282536695316	-0.26680690267379237	-0.4195554732277407	0.3580816942286672	0.1967683661838832	0.17112734169293625	-0.1721764567293727	0.3055364578659905	0.04459340009983702	-0.3954536530062606	-0.11449406513329789	0.18691142194664379	-0.7499062453152783	-0.07392372899150393	-0.20825334271854343	0.2343936262532583	0.29050547533697074	-0.02857668389488231	-0.8801906656713469	0.3298537724874051
0.5062100333467277	-0.19399094081202364	-0.2817026979475428	0.3294331021650656	0.39690327120741087	0.18713943502649943	-0.12061753383424664	0.6651419113915773	0.4029562884191279	0.07842313317788493	0.17123344006321056	-0.03836285985129865	1.1068893238557402	-0.2344036766101735	0.09766836566489258	-0.07408651165430306	-0.016316182433427057	-1.6839019751751234	-0.11317252776228966	0.022836964964279317	0.6261122222795459	-0.08667359524930437	-0.015007529733442649	0.2909148098648978	0.00013646033008778285	-0.2849324330749643	-0.0998933201949681	-0.11878819551764938	-0.35841296049720045	-0.17755492653745422	0.5633711942174513	-0.24939766379782977	-0.4410869673524904	0.35238787698172613	0.15204584077381297	0.13897895366736046	-0.19647428151528165	0.23652595437263174	0.09129667608243752	-0.40707036168511346	-0.02799843609186639	0.1557274800464908	-0.7890587928652854	-0.09605696836511352	-0.1766934384517991	0.19691782071496858	0.26495612209626207	0.018901616415044297	-0.8449715692337675	0.3028860599397575
0.5355390712845424	-0.16778844821281175	-0.2731281022122952	0.32991253219636557	0.33177285081258134	0.162529417978361	-0.15331786284403628	0.6522288667585804	0.390778488186459	0.09216072662496753	0.11803977147506775	-0.03685102240215892	1.1254315523793692	-0.2456765514200137	0.07976239420171492	-0.05346931055921746	0.03963101789541278	-1.6748338716754436	-0.0703955036883208	0.05931514781112919	0.6861265765668617	-0.10361511244041628	-0.06511014049687532	0.2924286074867456	-0.008255864671116716	-0.27220869725731367	-0.14328083297148803	-0.09516610201013732	-0.3541834971087475	-0.1511475778339006	0.6163332336602351	-0.20412317680319741	-0.4588840591759181	0.37221143414401975	0.10556543143548644	0.14571425814219624	-0.28248879579588804	0.16652917473733095	0.08688657705278183	-0.41541275264691696	0.04499717277319104	0.13729550499449325	-0.88260332716708	-0.09230681034132107	-0.1625858335743778	0.20656635526872974	0.26539115272325436	0.027869601988478286	-0.8007655059648788	0.3194924934559401
0.5475297760165343	-0.15398552678054345	-0.26553744957945913	0.2600536587379673	0.278602515319271	0.15884481341593293	-0.1522153951549969	0.6324350711268073	0.36900520925053837	0.13882823088984714	0.08874163782526193	0.0030260805147835244	1.145118828441077	-0.2839608916347737	0.04768533482346904	0.004510709220427794	0.08073843995447555	-1.6393666010940422	-0.029723775030172723	0.06950383653198862	0.7117040739303963	-0.12213471089029666	-0.12223452170594126	0.2639813335135031	-0.0025817356843410148	-0.24883218128931522	-0.13984099816008738	-0.11148349223352985	-0.283022206441775	-0.12260623796584755	0.6882623044734038	-0.20354253478164924	-0.4451554341742196	0.34646807126714585	0.0693804881532566	0.12900897128587746	-0.2825276808970851	0.1169816675523313	0.13228783982388767	-0.4519623782617005	0.11003167070639346	0.13063162346276597	-0.9096403197993785	-0.11156673567910294	-0.11598182084570388	0.19839930610800685	0.25991961486849763	0.06337403059475312	-0.7381969839589353	0.40988608886248523
0.5258028143603377	-0.18860672468685222	-0.30316805220232484	0.2137972579639849	0.25079012040328386	0.15164145685446065	-0.18688602077593053	0.6344955580829763	0.3827952452946127	0.17024430569222204	0.07258769818546391	0.04870688745414738	1.1085357280153154	-0.35033412126684005	0.04319326772205297	0.035378023985485556	0.10495574294437723	-1.611945873913354	0.0046595461359402405	0.0885081827547434	0.7206098780563996	-0.1748127555289879	-0.19581327319489106	0.2309088199671844	0.005982054467927891	-0.20540652542941892	-0.17709207982037384	-0.15332842313636125	-0.13074875006148123	-0.07816882024724006	0.6932465487448229	-0.21858521227667382	-0.435604647313445	0.3542516517603823	0.038989467235459443	0.08899012045552587	-0.2792807749471331	0.05818293133655099	0.13580470870167585	-0.45600044319467037	0.15229635882720696	0.13700081544430406	-0.9698522756747845	-0.12928452343858915	-0.14568101101481987	0.18212573323927575	0.27273110872260087	0.11449281665498341	-0.6704187194521303	0.46769965671196134
0.5198067600696564	-0.19774162963860792	-0.34777732647293835	0.18866511159935712	0.2643108036693046	0.1408730932509153	-0.1904811072192088	0.6204972943327227	0.418921456971859	0.22065940223688424	0.05833628685613281	0.06766006138303908	1.049351216165398	-0.42311458465470847	0.0259718587059684	0.029092713957616905	0.08520649774543677	-1.5823768749267009	-0.006920107088678268	0.145017632680637	0.7434865144558676	-0.25447207146279494	-0.2387350812710169	0.19855037050076801	-0.03807081422102058	-0.19283777238992791	-0.18557455000016512	-0.10320850022050307	-0.00602726274858355	-0.019552801432890437	0.7455782481716349	-0.20401156502863058	-0.4212744864149681	0.33881302696554166	-0.02138515377937832	0.05434638228722823	-0.29872801857510256	0.027777726286409204	0.15519941951508623	-0.4926377171645978	0.20661627212483005	0.1494787623499984	-1.0199129454624203	-0.13486851109312412	-0.13264872351918197	0.17749303734942593	0.30595832337178397	0.12327951797162988	-0.6398755703960672	0.5419398377545385
0.49333931648129437	-0.21466129507859927	-0.3817430045777521	0.12475464664475888	0.2707701589772437	0.14367025944374037	-0.11818465000030667	0.586348992808861	0.43824139324327477	0.19849734143531472	0.021200378432314176	0.09026545462500872	1.050427752046514	-0.504747422298134	0.08697628628557626	0.046307251903711	0.055014796157598175	-1.4849777526004346	0.01791223281600301	0.21954245226518831	0.7421151194129022	-0.3144533557808745	-0.3297914761198673	0.16435002760042344	-0.09838736287516905	-0.14622193683166174	-0.1988423649787488	-0.14679246471156393	0.10926134495179829	-0.0311414886785307	0.747562288343128	-0.1707827336776978	-0.3933059509295215	0.3812864673208212	-0.0516471442743088	0.029003710904481027	-0.33227178181977385	-0.005367535080828831	0.1803239400619378	-0.48206208654332505	0.235679307674304	0.15289456266721818	-1.0462090328094487	-0.15718089063631768	-0.1320204714194503	0.1569471449102163	0.3306714962484606	0.13221166557902417	-0.5997980345141283	0.6104108278975279
0.4811517676527857	-0.22701429017219893	-0.38325039467021177	0.05124816598043948	0.2744793172856472	0.059759299825142165	-0.03803328970175991	0.5589476682284569	0.45597273799903143	0.21385954493216847	-0.009514371579397805	0.09871842092570615	1.0027011509510078	-0.5644267618371177	0.1589416966475618	0.02059652305738463	0.03348673719758847	-1.469312608389837	-0.02512372568410875	0.25877603816403644	0.7419295659447007	-0.402917899493906	-0.40034364525947125	0.12573360620720403	-0.1375234946556654	-0.13997895577071445	-0.2145024348278557	-0.16825356868304403	0.23416565790249436	-0.012750758106665	0.7366933140631877	-0.17543232270492318	-0.3972977497282536	0.42214501424888845	-0.06785768023013436	-0.02762284883857208	-0.34179796118026645	-0.08172363384846146	0.1747858434908829	-0.5136107533250054	0.280902736471231	0.16354485561272578	-1.112630749794069	-0.11108058225835601	-0.09357307473952983	0.09226505397945045	0.3627463088940536	0.10295019902125171	-0.54475993608771	0.6900594920106023
0.45391464838781204	-0.21309186040432532	-0.36603914735820686	0.0034680349283869095	0.2512869680735472	0.01960038199172629	0.003673153771677562	0.4819905694898268	0.39387813571034597	0.21869818809896252	-0.024376056222866257	0.119345040386836	1.0369803477495956	-0.6445102257433668	0.18604145322924548	-0.005873381694292712	-0.011514905305051466	-1.4449962990323388	-0.022291828562275812	0.27690717754900945	0.6605608271763995	-0.5050962475967402	-0.4120901642100686	0.10536979280408891	-0.17595109666622463	-0.1326729757194422	-0.21169158406669203	-0.15810453543510303	0.3285807128204312	-0.02179306773998054	0.7094355524313836	-0.16571968967617023	-0.3859856140774064	0.4032115492109972	-0.08601197030535589	-0.07541563119744381	-0.3416350460149066	-0.13136740076130193	0.17397361563159747	-0.5356829619604017	0.2888846268816104	0.19813101494501964	-1.1531603287646435	-0.12601934028179493	-0.032277808213078	0.037857114224550174	0.41637614372753556	0.08849807378740349	-0.4805639504013284	0.7143539113278634
0.45981630906755894	-0.23774857118472212	-0.36854533815359325	-0.05753675626149679	0.22703816734777588	-0.02553843959770778	0.04346807979554508	0.42967318572385693	0.35304117680951	0.25864607761941405	-0.06757608558987982	0.15939423740753575	0.9986095710654048	-0.6882221374285135	0.24763394752111623	-0.038140280176812244	-0.060970662909411756	-1.4516874871132395	-0.04455014889605745	0.32014531743421687	0.5755297897475873	-0.5615335214304824	-0.4209224173320023	0.07269646249580117	-0.22557574121803045	-0.12461696454216498	-0.21447019232048584	-0.1764763467853851	0.508555510165901	-0.014741120660341781	0.6374744313303413	-0.1947301585342246	-0.34284672976294245	0.39890894721465536	-0.07058391466312261	-0.12313814411569046	-0.32547560473642434	-0.1324844254105781	0.13190052585326803	-0.5141654095713182	0.29522986558143394	0.18721628094383397	-1.1215661789950484	-0.09539992465101381	-0.019127213503853747	0.005733091376704108	0.4541162929184145	0.08972913119229149	-0.416511043195219	0.7137408147367028
0.44524487141560903	-0.2403291260609371	-0.40262821627318274	-0.16742337574893665	0.2409368013445275	-0.06722735153287787	0.04822728036561148	0.38316049644593575	0.3039690216647994	0.2434058917511693	-0.06175166114969063	0.23875675952856729	0.9498930030816902	-0.6907660122846644	0.2948312139570157	-0.10764409462058969	-0.12040736295335537	-1.439946576460549	-0.0408384031629435	0.35168630628545766	0.48559768756254645	-0.6239594404441362	-0.4409490493404736	0.0780462469872211	-0.2659585719174512	-0.08831346560276812	-0.1919334683348774	-0.16308238329785696	0.6466005660274334	0.013704633957470135	0.595869496296879	-0.2066986579335802	-0.30182620257255743	0.4276569485841425	-0.038817537308655226	-0.1953841209027178	-0.32171112468088425	-0.11360773835361301	0.12116830233180668	-0.4743645082742035	0.2710819693221859	0.22000182216284903	-1.046662973158562	-0.12368285747784491	-0.03073857425049953	-0.06846000806310944	0.4790616628275668	0.09027310031968747	-0.34068333900235387	0.7419059065276615
0.4299108994077582	-0.25315274263900983	-0.42546804774834335	-0.27895695617691996	0.2628291832775149	-0.03009407208036143	0.0902309648024568	0.36249625319393824	0.3141010524460873	0.21807337555707976	-0.0758882387987115	0.3190593225604471	0.8735349025530548	-0.6947785226599072	0.33757354508490234	-0.16351337468274654	-0.13127429494767937	-1.4960406799199395	-0.07217686685266136	0.36773240349530145	0.4287838740423953	-0.6784858674136267	-0.42775185816036193	0.10411345925699829	-0.29763333979301654	-0.08346430148221613	-0.1592837914482474	-0.19008719882499112	0.7426541522469325	0.012427350824689988	0.6131276742390013	-0.24201964775660065	-0.291351239510416	0.44847225067598434	0.008297237034699229	-0.24709824253353574	-0.29767677997722436	-0.08659272885191995	0.16798449411767735	-0.4437314334337004	0.25222705610801704	0.1558936755038335	-0.9145412375296145	-0.11823617133486652	-0.043674040210421726	-0.12864674035374843	0.48253196944911875	0.07770828615458088	-0.27876926055874324	0.7798309197711134
0.3991238418248151	-0.22515022312123914	-0.4437845155645574	-0.3558159520527208	0.26364962795288	-0.007983126941027794	0.14516797630309133	0.32840402682203196	0.3726427480372717	0.21449307301895257	-0.09127946216011737	0.36760713091294883	0.8888916045769639	-0.6959622874895892	0.4072496835945727	-0.20702590270167	-0.13332124575987542	-1.4950087269294818	-0.06539965457658149	0.3804040476746416	0.3490086373786806	-0.7408237682210516	-0.38276263094248286	0.08136730570727842	-0.3560330027322687	-0.06645627214749891	-0.1268092772020129	-0.24278563999624322	0.8431873839737698	0.022244372489935733	0.5438096671513893	-0.27316846064378125	-0.26597831434619457	0.44299686094423407	0.05320604752472852	-0.31614684083263644	-0.2229925796660969	-0.082327444868554	0.20224289352161828	-0.43705723576510247	0.22966902559943145	0.1004140861191678	-0.7731186357853892	-0.09621430529037323	-0.043520050453336144	-0.17467273782682227	0.5164142146373869	0.13311110544100796	-0.1636433875532169	0.7719545761835429
0.3921690194510078	-0.2395892940326648	-0.4427958486601081	-0.38471683125210143	0.24754948139367042	0.009459524413186265	0.1542424275155613	0.3214891909269689	0.4393837123978746	0.1869228433783149	-0.09862179730030243	0.4149798881268906	0.8401293621552737	-0.7267233241269483	0.4421254125830013	-0.2973633923155142	-0.15391066100930612	-1.5068908586371457	-0.07617502576734474	0.39109655162433354	0.27325180370067653	-0.7932985191963244	-0.33910728665163875	0.08555189437718536	-0.3481861052208016	-0.04604003186823709	-0.12180301323761891	-0.2528788080110731	0.915025464670396	0.048633368580823004	0.4947516605392363	-0.2774095543342549	-0.26824032942627785	0.4494455132773245	0.09101735497943042	-0.3355795525313188	-0.18427106406720717	-0.087964558663128	0.19229696087893816	-0.39685600765902834	0.1876474359552067	0.0643185729745037	-0.6615066413101396	-0.15377840596796716	-0.09905002968085894	-0.24175881644748368	0.5178548300781747	0.08205998099523382	-0.037338373590588225	0.7044595248266565
0.41699909858531303	-0.22470515994862325	-0.43819387099040197	-0.44033436244284285	0.214540745298507	-0.010051684470725755	0.13566821245809207	0.3110852344657853	0.45973257070355134	0.14806169027948118	-0.1142331603370627	0.4605021711068794	0.8263266532187572	-0.71591985524186	0.44682220315831256	-0.36718706888666175	-0.18419019060391978	-1.5395459350502387	-0.06007564571252616	0.3688286916878561	0.20683690543187633	-0.8379600927554771	-0.28044078967409647	0.06675656123126494	-0.34055432809824726	0.0021246307022929566	-0.0992866089904679	-0.24619898748270938	0.845199420907283	0.0416950291271425	0.48059180090610915	-0.27399292778583095	-0.2431866031853691	0.4696206547284917	0.1490727474932171	-0.35694108187511514	-0.20395966349571032	-0.06974006986912767	0.15012835106189262	-0.36889158429168306	0.18441269239115066	0.0014944223475940488	-0.5147511718682594	-0.1696706139729429	-0.12569357569806974	-0.29592465439152754	0.4694792436585529	0.046679298093126084	0.08095208417044655	0.6493832811831445
0.4283931673348403	-0.2520495615972277	-0.43881241557411155	-0.4659274058524355	0.18085448164447887	-0.05290140636078292	0.11860887497940689	0.28337128175062265	0.4711506579795741	0.11695991643172199	-0.1624668162671945	0.4829780311524723	0.7924558708713667	-0.6852416766559513	0.4857188419580923	-0.41023665767596273	-0.2008169842166731	-1.5805844068176844	-0.06696382988552456	0.3438860891192127	0.16090101127116313	-0.850839143834596	-0.25369653638219186	0.05856646952221149	-0.32262938224458476	0.060121629076645325	-0.11444346376412654	-0.2505754625419748	0.8224787031111813	0.03679975559800096	0.44833350454199666	-0.2677469162741615	-0.2790287672221075	0.46023079189277655	0.2101983172713649	-0.333681278542861	-0.1863185657750649	-0.08781321983967798	0.11985438247959797	-0.32371828580061096	0.1568621029682296	-0.0070586613305339925	-0.37070672052709	-0.20468249941977534	-0.1823523417285038	-0.3387211469748295	0.42434809126079875	0.000750850185999813	0.19708555819565468	0.6034074399436717
0.41294356086470996	-0.2741185261094925	-0.43528572442096297	-0.46782935121352676	0.16593688623561875	-0.12791326468102776	0.05120303515522876	0.252712467297143	0.49443990509751445	0.08074255079784118	-0.1974966047901266	0.5401120399505166	0.7315378547708511	-0.6518267183776384	0.4849771446503758	-0.4814876874827759	-0.1991876579551503	-1.6290776385173813	-0.08526256724974204	0.2847972942207437	0.07012289864590497	-0.8982872034451266	-0.2026004710840564	0.08034109491727184	-0.3068004137743389	0.11912849013866085	-0.11079749030920656	-0.22672089526902664	0.7346819236336619	0.05910316411922648	0.47496464059516547	-0.2481628450138142	-0.28986600243093164	0.4478131876541881	0.24864938328574873	-0.3140001260730575	-0.18875491849489276	-0.10121030902035424	0.11053627562899285	-0.28631978031779876	0.1319327269393341	-0.040270587028980495	-0.2039659291152677	-0.20652340037300138	-0.2831999127185844	-0.362893013783057	0.38615981083214634	-0.0639277190250834	0.2902443457360592	0.5496662421409634
0.3825419209708999	-0.27232312425328287	-0.4467666020669501	-0.435424254580171	0.1591603941168727	-0.16633817900629583	-0.03095828574154056	0.21054322001807627	0.46484887138612424	0.009567675905685552	-0.23135047636839712	0.5553870879270544	0.7164286444689949	-0.5646037594437979	0.4467471124652082	-0.5138955696730984	-0.19534603699019884	-1.6006970972401184	-0.06713451523173711	0.276891573412795	-0.0201463469094601	-0.8840645970373838	-0.1391312004079791	0.10049620292881405	-0.2785119248422902	0.19127490667643116	-0.13764417927631878	-0.19403769828687914	0.6952063839317082	0.041268638186479925	0.47489703783564485	-0.20321565993245733	-0.29634243781469116	0.4125526859087089	0.29717851361480696	-0.3126608200317273	-0.2501410846294163	-0.07471777879009701	0.10120731818475384	-0.2044064886625725	0.0998436423410427	-0.05400802171761746	-0.05054431347085984	-0.22742799746508888	-0.37432904925821575	-0.36434580789039156	0.3292123592544992	-0.06576383299948167	0.34736032408594764	0.4621561750012864
0.351381192255839	-0.25012193261518295	-0.47817466954808774	-0.39415015105118145	0.15519345727640452	-0.19332244152329886	-0.045052381776580705	0.20574897777801054	0.46808179524093374	-0.026682278287388755	-0.29733220412045025	0.5613252597438096	0.6479424802155936	-0.48716430134619565	0.4482853542004383	-0.5285741097721675	-0.2045787764510691	-1.5690843667089749	-0.09909653529461483	0.23894755456688185	-0.03323805548749181	-0.8914683478296919	-0.07585525330068603	0.10464934908339667	-0.27407276571655936	0.23463291962728058	-0.14617740241015675	-0.1583939223631871	0.7585085752775091	0.05115776708954167	0.5144283616944183	-0.1780764757398654	-0.3362740908581147	0.36698618592245547	0.3294365342203912	-0.2771511549244842	-0.2417613453214563	-0.050024327430448524	0.10429068553827334	-0.13343881593976528	0.07400305404565234	-0.10768717015707137	0.10007194281056406	-0.2668034781611647	-0.4946547906054146	-0.37061324628290426	0.25329477151975227	-0.08506135596329706	0.3824517262218431	0.41306736116579135
0.3159900885884649	-0.22495657520940174	-0.446690131170589	-0.3803510108438291	0.16584396850599734	-0.22796194933637492	-0.0375219587840005	0.1624827832453308	0.4556142041968876	-0.09479924199726315	-0.29611566914912846	0.5364678393591191	0.6119844822723547	-0.43466665299081486	0.4307986259085864	-0.5349999762844818	-0.20522112434597717	-1.535359433818808	-0.10747227132392212	0.1960361409271903	-0.08126698495056747	-0.9057897617721682	-0.05171266808740631	0.12475615410038235	-0.26505243645041143	0.27133276871229145	-0.15015473605664056	-0.12946038704781662	0.761145665936876	0.06056235888691873	0.5522341702203055	-0.10917241914446443	-0.36686260993609243	0.35437997792555753	0.37634469393163045	-0.24011749456229725	-0.2943809324343868	-0.05297131642450763	0.11361981705620675	-0.1023313622580048	0.03059713554215402	-0.13032806790284898	0.15691772608831506	-0.33096276560844623	-0.5818109805334116	-0.3989874674593908	0.1919170547718941	-0.1163421988218101	0.4291670661613677	0.41004243116118894
0.27753679880767124	-0.2611941040639911	-0.3890427903432012	-0.3396420594924113	0.1398169783260877	-0.23372446334608127	-0.02862623445306526	0.1372031518327072	0.4934043530007515	-0.1511993194653405	-0.34373654447952623	0.46878180965433086	0.5568426892813683	-0.3902986653486794	0.4310773783292025	-0.5170958998402249	-0.1986404484103565	-1.443436753962045	-0.12630103160532555	0.18005228844488902	-0.10185374396973809	-0.8772247306243333	-0.025448493375053394	0.11390392942719989	-0.2509739378245194	0.3252679127497724	-0.15171708270510315	-0.11589623542203356	0.7419252591238918	0.0016982403913768339	0.5956862418777227	-0.1062821633139105	-0.3929812891631664	0.35668270799916335	0.3925141558943245	-0.19562009681707246	-0.3266052839694761	-0.11226010216384179	0.1520303962988816	-0.09673129964818972	0.03137111756181865	-0.18704133758880698	0.1928419181065722	-0.30844531771322864	-0.6872392871664661	-0.3930620811666202	0.12056209355077359	-0.16408639822262922	0.4544815828990828	0.36506440595780804
0.22074977947674435	-0.3007893830409699	-0.3126488969275154	-0.28184670545895857	0.08593690239599974	-0.24644628199510268	-0.033484833930508766	0.09964709368869942	0.505023757075284	-0.196429316399953	-0.3118358483807679	0.43232931771969063	0.5089174574904815	-0.3455341192319141	0.41812078749250825	-0.5263914256413644	-0.19784183304152525	-1.3462736114072933	-0.15618893407104015	0.1476893255554503	-0.13586612962019914	-0.8505330676206786	-0.013985747580691793	0.08977248244869632	-0.22889438084121833	0.35574417750310067	-0.16801957639492948	-0.037002107208996764	0.7252593520733648	-0.007611818021596571	0.6105811355963143	-0.03301846573275911	-0.42099522646367404	0.34195901326365785	0.3877250942507411	-0.1735804221742417	-0.31959590926232145	-0.15098173589311248	0.13847875916957145	-0.09262788189376484	0.01643761327728342	-0.1936761045016478	0.20603737873305666	-0.27954010850784233	-0.8033383714025693	-0.3682533089064378	0.10826016828155913	-0.20985217899818345	0.5566292435429958	0.31310540364202366
0.17976552628802378	-0.3348846912537856	-0.2786791414356794	-0.2009750630006315	0.0839193921077799	-0.2444335098004629	-0.03329941673790069	0.10007260513589097	0.4967005588263027	-0.23598863336576587	-0.2892005754745516	0.41361855591544694	0.38553805416437764	-0.2733687067906101	0.3706193101868033	-0.5281601303392554	-0.22653862135984415	-1.323828633864837	-0.2187141998580211	0.14078738493531986	-0.16221120357710792	-0.8190083533059841	-0.04315474558235936	0.09184222019656944	-0.19210563853680424	0.40057787032583203	-0.18572345007448512	0.01660957306033933	0.652955973488383	-0.03642357975394481	0.6586249681571793	0.02571339132698962	-0.424850495518543	0.3319516726446151	0.3504821844787653	-0.1601036759477653	-0.3240750706605519	-0.18503400068524675	0.14856342854689636	-0.0804177239252477	0.024158667676828224	-0.17517503390381545	0.2577557267223829	-0.30162856283905615	-0.8909436935892228	-0.3887675504208336	0.061691562659413376	-0.2547974099798552	0.560605614963009	0.2632898382337169
0.14693475821962299	-0.35804889950584834	-0.23289343658823905	-0.15592795706001672	0.060482772042594266	-0.21656262433991263	-0.02087120816016063	0.07376676179205567	0.47253173073428334	-0.31088975557277077	-0.2996694957533144	0.33176406182602497	0.29374358689443475	-0.14082176125498805	0.3556058643676854	-0.4944504985802191	-0.2274127459594264	-1.206518565480385	-0.24460235809623923	0.12211142846209137	-0.1928200489589793	-0.8200021072472741	-0.06430951255520126	0.06044345098048805	-0.2188052871978805	0.4149167113793394	-0.17631715551159852	0.07216690840773721	0.5730642685097174	-0.04574666417990707	0.6431421320716404	0.044752192860243525	-0.4418428369906078	0.3392866366258827	0.33823840052625803	-0.12050073266646386	-0.33481071075482816	-0.22056156162707025	0.17254840466393612	-0.07618579707865158	0.060210763006087055	-0.1734397317509594	0.25527403424876316	-0.23586821012611722	-0.9479638541608363	-0.3637361111281895	0.03399190226970857	-0.22074284817826811	0.5513945595668723	0.20093433984990056
0.06789986976803435	-0.3596934711026796	-0.16903643422278264	-0.14974698886021476	0.07655670447573583	-0.18069138998713902	0.017999499176840395	0.03581487904600899	0.48389432965608237	-0.33013757634837104	-0.3013599077023353	0.32114480702211334	0.1997015123976139	-0.05486261804411927	0.34138315563398436	-0.4157393372361822	-0.19422750524980537	-1.1126028958434717	-0.2835011785917172	0.11193586033624729	-0.22257105773805672	-0.8104955731151968	-0.07596359401532614	0.0502938981715107	-0.2194464406308506	0.3932369952674783	-0.16042466125684973	0.12160536676270266	0.5335218782433507	-0.0558964968077144	0.6353866522303833	0.045112862713877225	-0.4750603691537486	0.313572677452977	0.30495104075947327	-0.11273017901897553	-0.278965001108102	-0.23248438417386272	0.23623600461489783	-0.06265308177472359	0.038248182379000906	-0.1861677309487765	0.2971869258466622	-0.18495704535182578	-1.0236613785191888	-0.3141091268583195	0.0377852067088093	-0.19468469072792108	0.5567991222219898	0.19779949000388913
0.022918124978334557	-0.3534010031751304	-0.12470718196456192	-0.14813550696996297	0.08489719285338469	-0.1211724228749479	0.03861282547363813	0.05564642461668019	0.4681748795621649	-0.3787058976490247	-0.31427894746579565	0.33270718686059636	0.16384707858699338	0.014275123688613722	0.2980999204508584	-0.32760563658697656	-0.17541198281230105	-0.9933817581176856	-0.27535214229468574	0.06607078989189999	-0.28086568273923096	-0.7996596801393699	-0.046890512334417524	-0.010364637841340457	-0.1908401626059387	0.4031175408594703	-0.14391570881803575	0.1455278363095526	0.4419171272057881	-0.04020424854068792	0.5660489851565844	0.0227030450762724	-0.43249490213295305	0.32896635658603823	0.28753400811651775	-0.10126298655185909	-0.2808046686543892	-0.23117381055309894	0.28378156518139563	-0.015311519661067818	0.060486937271171395	-0.2157843260228744	0.3088835181156301	-0.16752505687605007	-1.0665656663069603	-0.296030340716437	0.04818799515987732	-0.16120935423460764	0.5522945275303972	0.15305837941014738
0.007466138067967418	-0.34188432496797183	-0.06765615849194619	-0.1258411367626227	0.08520258385638362	-0.07958008796328872	0.07925694312447751	0.07639606336152487	0.4172407965005031	-0.42235995083738	-0.29906122826765347	0.27511734457625514	0.14532025190872844	0.10590948478538147	0.25538416231256383	-0.24968650462444225	-0.15362765175632295	-0.8783342833456057	-0.238627314103597	0.040105600949249545	-0.28335523656700545	-0.7516744255411482	-0.03898710689900712	-0.039675897453061396	-0.14292727674781655	0.37735187006560456	-0.12528540351953749	0.18130799049508492	0.4180643576136839	-0.015776804887425517	0.4713942650577775	-0.022836215955684074	-0.4425921004738713	0.33424894203034133	0.2635953381197122	-0.1215545363968984	-0.22489929049030896	-0.20903046984437917	0.3195745982774626	0.03285992541893873	0.0763033337494086	-0.2225664377108098	0.2792097426252248	-0.14256446706275488	-1.0539562659065047	-0.26278298767739294	0.050366762256433495	-0.09194224544301807	0.5412161034491361	0.14498300620682172
0.004136588841935471	-0.3039432236076837	-0.01591466414523165	-0.1430849848148026	0.09332774640733046	-0.054228272735567164	0.1008871967044463	0.1360186100606793	0.37424912217090256	-0.43773882755056553	-0.28089945432234353	0.26383500317184305	0.10190138763203352	0.11781427344211966	0.2381592336952086	-0.14360583430593846	-0.10461602621535745	-0.7876318512192653	-0.2511090103188803	-0.0068715805004501695	-0.282937704612222	-0.7308487500880798	-0.023604713323152435	-0.08230830272386906	-0.098828017794071	0.31784407846261553	-0.095610884283784	0.21830479589263668	0.34286408118574074	0.00542893270828635	0.4024426819070537	-0.060058608960347336	-0.47388857628572334	0.334868520078238	0.2254915340472568	-0.07319955093723454	-0.1490056294453978	-0.2510064030357352	0.34026673836174126	0.06227010869525231	0.0805025021826952	-0.2161043506065365	0.31824497940197516	-0.09208052802184626	-1.0429124697385792	-0.27533952035834347	0.05264039584485756	-0.06541342379581183	0.5402971159897438	0.14150292268415146
-0.01761033799378651	-0.3025011133146819	0.05101162113581714	-0.20419377609619635	0.1287632125398007	-0.02973065197642675	0.08593865236944855	0.14807036967998047	0.351150379580669	-0.49802116600059526	-0.24669004964651836	0.19226544487473163	0.08453925912213887	0.18562430119005047	0.19040276127746325	-0.04548322434721717	-0.055732739028062604	-0.7052559592173526	-0.2330348589365209	-0.027634102075014922	-0.3072815181978402	-0.6536971012426935	-0.002806277966810047	-0.12970493259925867	-0.017219599918077477	0.28765987004348675	-0.08959127774605005	0.23794357504720748	0.21086966225722775	-0.02666153703676105	0.3028718403175751	-0.08115362725245656	-0.47090191262799375	0.3707007138394372	0.2014022594089701	-0.07965368249799047	-0.11339291064393246	-0.29031589029010885	0.3691232828729817	0.10515841429045096	0.1314318472494748	-0.19938759865988748	0.3264438016336818	-0.045016751955496724	-0.9762523491151555	-0.2619123096053226	0.04860811819529039	-0.05310721313565399	0.5611710127037831	0.1275649800751866
-0.041693129797092957	-0.2435128759940773	0.08044752115575929	-0.21165042207605972	0.12327708130735296	-0.008500071385660252	0.08646718694425418	0.1698337592111582	0.359214028445748	-0.5359283729364537	-0.23288844535316305	0.16829871942131702	0.06673791247031899	0.2671859124323978	0.1300159064007689	0.010852711787767122	0.005569656867945594	-0.6366469803624291	-0.24667753256861052	-0.05415390950279234	-0.3063608367806907	-0.6147339967125949	0.016301445870242633	-0.18653568413783966	0.048225024332711273	0.2620026462537693	-0.0593755946995556	0.3151402901835131	0.12426341221918213	-0.04695778372840368	0.21068714145232598	-0.09859213425358002	-0.46547465341760585	0.3729958829605945	0.12136564234881812	-0.07726014454412312	-0.01892692074798578	-0.3250744029250111	0.40802533018024806	0.1438906175355596	0.1772807469188338	-0.2278564990008442	0.35290985104590133	0.024222102142491132	-0.8754684736409871	-0.23117648521422124	0.05211140221639623	-0.017721875952242713	0.6040439822169026	0.07933898363560678
-0.06295152315557206	-0.16715835105108498	0.1274972855940447	-0.2225417631762277	0.16074574677132847	-0.03665938323505417	0.07947772338990247	0.18423165920776663	0.29864072363601096	-0.6133835828698997	-0.17747392347524713	0.17826352317115393	0.01717318079536497	0.32698416714141676	0.016113866167715964	0.051111250385927696	0.04516990155867771	-0.5807312678287591	-0.195531642154191	-0.09228727884045923	-0.3092098668560529	-0.6340332661118417	0.013431410883794025	-0.2162844048323341	0.10029457259068426	0.21650658060075187	-0.07414767342123955	0.40921712366297774	0.040363455917446577	-0.0711139499590525	0.12497655298042838	-0.07343665898976552	-0.44180263603612663	0.37074691965995843	0.030699573732865304	-0.058531935131683296	0.035657034408173714	-0.3272729339282642	0.38813619204943767	0.2013376505464894	0.21065837340704546	-0.25042174598233513	0.41244214340191904	0.02558686738182233	-0.7741177026357886	-0.21092988836228604	0.04883353904977528	0.03385046982105476	0.6527395110329441	0.046859271273610247
-0.07062136263593535	-0.10668880772693487	0.1544526724119947	-0.25270624821044235	0.19212253291449022	-0.04901162276521263	0.08526579822719974	0.16816814394594895	0.21608030939771572	-0.6927437619030574	-0.21954918452376332	0.17293045642890154	-0.033981573663170714	0.3934803471086773	-0.06695042495442138	0.12599427683975814	0.08711043484006968	-0.5408995941674531	-0.14412100449998114	-0.13265087598500241	-0.32331525349331647	-0.6575676308791694	-0.009695852861552414	-0.22994230438743107	0.1649642848116712	0.19597822231346845	-0.06093153923864101	0.4180545516899777	0.0022229038370576272	-0.08778210344989369	0.032184389726860975	-0.12391003052947265	-0.4204873105084883	0.36282304149350375	-0.03043387893285295	0.010665622963353761	0.06513462284663821	-0.33005108233017383	0.3840744725073618	0.266862281415189	0.24464558839101075	-0.2572027946618725	0.4678196022295209	0.03451382274047001	-0.6829303643864852	-0.1931853804087882	0.021295603441444082	0.10454399947526494	0.6145712731792908	0.005493126684298322
-0.10147449269468578	-0.07907055577444737	0.22259103059935326	-0.28475924644134143	0.2062638143258912	-0.07070601769664897	0.05246845970684466	0.13674663412502205	0.15657698032051817	-0.7345107101520564	-0.22005966787116873	0.17056925130637782	-0.056526848016466305	0.4396586973840968	-0.17989736272272924	0.1652125265636753	0.17432712303823042	-0.4677745982861602	-0.06200708515650917	-0.1943391106721029	-0.29470864585154305	-0.6890838273029385	0.004820808948692704	-0.22279619532487177	0.20803349053889647	0.1488632530500783	-0.06283213066585293	0.4281491825158546	0.011411722922433276	-0.10454413596673998	-0.04815039971498073	-0.13548506155361434	-0.41343955623427775	0.35224022838251656	-0.1062788742495133	0.07435152588137757	0.08203824451009853	-0.34437113243073564	0.3792915076237434	0.32994150974598346	0.2705625252033698	-0.23176736595117692	0.4359006032257611	0.03474422999805979	-0.5968918648606765	-0.1502711685963543	0.0023783214726705248	0.13289380868263115	0.5741168054701691	-0.012845878312735837
-0.12528059311149672	-0.03506458616700273	0.24860781286961128	-0.2668391616451808	0.22115913464923048	-0.1122670147656922	0.053951797247710785	0.09965061212960605	0.09048952717034617	-0.7399625270895932	-0.20336515745680978	0.18649936716173451	-0.06955468480175073	0.4134685302425886	-0.2330321965017997	0.22443280138203053	0.24850496366022404	-0.4591698954776926	-0.022064071954790803	-0.22477151077296248	-0.25333359436498903	-0.7397431317923235	0.04781964826687886	-0.21133608202208487	0.2969749364398826	0.11335723080100117	-0.07190250005483703	0.43221288986030065	-0.011281042977470453	-0.15114423877141633	-0.1086406060467171	-0.13740440142674737	-0.42847639574830537	0.30654015156966563	-0.20910242994351602	0.09426817850764359	0.10475518880251411	-0.3213135816864791	0.3390568101347223	0.3529398526786971	0.28271102238996654	-0.21186761252635494	0.42021895475219334	0.021052381839224688	-0.49152555664695263	-0.11675617089485006	-0.014424792963056616	0.1537947315556481	0.528705165520074	-0.021927605015564525
-0.13188265255326764	-0.03024526647498573	0.28325038694436255	-0.22883326807637977	0.23780281007487672	-0.13709126972081395	0.023201693915844354	0.07534492914055493	0.02623944655663078	-0.7336050513558589	-0.20075958626514198	0.1336319351224415	-0.07304134393323809	0.375635938987607	-0.2753055407604049	0.2330095238850535	0.3209627138475973	-0.43049590785243197	0.023513142984748894	-0.23995395262580085	-0.20533647825661444	-0.7793217959066263	0.033328332220150435	-0.18670611168467077	0.3597714707804929	0.06814647993603631	-0.09251450872282733	0.436389674096113	0.0430344240220467	-0.14693310612163984	-0.14592931183199961	-0.10006317072323141	-0.47111098925811135	0.2799230786320291	-0.29188187698943685	0.1658445260619007	0.07579383360407925	-0.3220774824143711	0.36479534662720603	0.4105327605814429	0.3266218736527427	-0.181931633390211	0.41026077882392703	-0.015638353420584665	-0.32134577014828203	-0.07987506957542992	-0.06037360417166802	0.14409695467375844	0.4535656212685792	-0.09020543504889326
-0.16998272772874906	-0.04646533546202179	0.3543928346067647	-0.17578080184928685	0.23124822982506826	-0.13768775388079954	0.019349986254961336	0.028283949487957472	-0.021305456127495948	-0.7171359195228049	-0.17696795324191522	0.05376361671079586	-0.13851650052783476	0.3889454499380774	-0.31860191578827435	0.24546898042330473	0.4184239706664183	-0.442976547840699	0.043089642476339306	-0.2209128843567591	-0.20310172447708927	-0.8052621809306659	-0.01953646979084603	-0.12031956961925176	0.4133578544653253	0.030916177614711722	-0.08952133702071166	0.4674537469184864	0.10539592655350519	-0.18314432144041964	-0.1566214258313408	-0.038990956934683185	-0.5268591339926884	0.25946944209899325	-0.38974253262448194	0.21832633062699802	0.1271932330587588	-0.33956535264933263	0.33606413517612077	0.3921089194183046	0.3456305978522757	-0.17846315510129376	0.5034437126739821	0.0056557556849732	-0.1986809891199567	-0.053302729995798895	-0.12281066341204631	0.14508948016182005	0.4234115073552502	-0.10186547570166693
-0.21456580981568968	-0.04620372102278012	0.39191237766026166	-0.16969646588710058	0.23275421018326456	-0.09121397281297453	0.010076737227736148	-0.007027270056523982	-0.08030038893844518	-0.701120429095138	-0.1682125119396593	0.033280100590425306	-0.1885146082654387	0.38299764642060186	-0.32814590123318543	0.31033084220416746	0.4720311503229409	-0.46172654678462005	0.022847311603238937	-0.21535053305805962	-0.18518357325132062	-0.8140026727388576	-0.07519576647349652	-0.11202740365755104	0.41781783135387573	0.00022467467143882924	-0.10884976915071858	0.4660216069801245	0.20570219141280105	-0.20145406445829042	-0.15390375244789253	0.012177640767157633	-0.5635340080139576	0.24235228586049468	-0.4701712196190691	0.29426632956524845	0.14739002053393935	-0.3700719650063444	0.2907210130190312	0.3839110006005688	0.34779594804734054	-0.16448270488178968	0.5991927042256695	0.07281799808028233	-0.0810825037362222	-0.03722572602854301	-0.17126395000595931	0.11977309879428635	0.3973163267644483	-0.1494511623854664
-0.27368704916896014	-0.09855128006968997	0.44007049522937064	-0.118646741040762	0.20540703315508768	-0.07422698153887027	-0.03255535857065563	-0.029727810983455078	-0.12803354588072047	-0.7075612709105299	-0.14328708436978904	0.033236306033554985	-0.22777125660710357	0.3954354818912119	-0.3817734791901123	0.3203455899823133	0.5152229606817418	-0.4636749082660113	-0.010336456200947914	-0.1815275915780464	-0.1900049335812555	-0.8283240866813346	-0.12480885611802842	-0.07980839491126886	0.4329186199374858	-0.003923241279168918	-0.1333826522832237	0.4465353298708098	0.29084278187653795	-0.2142969304812777	-0.15991943759787458	0.11527899617016923	-0.5581044214836377	0.19953965277729904	-0.545764377422288	0.3323412336495251	0.15867742680554586	-0.3636395502518015	0.2453651254576668	0.37868929929233575	0.3985522878888002	-0.18176279222307862	0.5855901967691448	0.045498532941839115	0.053533487068524656	-0.017268429734992968	-0.1834434523261451	0.0664435291146922	0.3758567160299592	-0.178291780968774
-0.31761966985746315	-0.12836028196133306	0.4995342622509706	-0.08192460155340668	0.1739512145051059	-0.049390760206376824	-0.048205429809645525	-0.062161239069409346	-0.17793464544599208	-0.7115563467718171	-0.13365760330866536	0.046740450168199596	-0.30764087165905485	0.35236021352589775	-0.3966009727421106	0.3489585325372665	0.6015995608452311	-0.4598692759404191	-0.0334001154437937	-0.14124592005356912	-0.15518880869152427	-0.8575086524291397	-0.20274856985911444	-0.03173051053718489	0.4451559720563136	-0.037983920614026084	-0.11464650805477916	0.43483983377936336	0.3720374752471848	-0.1441777802530771	-0.1532443055703197	0.20635430101798868	-0.5103858955084747	0.13242779873497063	-0.6383298070539497	0.40029706364684914	0.17841966085638827	-0.3460054887724187	0.20243733383855447	0.38947088373030525	0.3782368129779602	-0.23694411267205745	0.5687005244430953	0.006164890903791303	0.1091023580926976	0.020919243971915538	-0.1969799972252349	0.062365796907291646	0.31939820707129124	-0.24133347797420282
-0.371698572197291	-0.17904954802566664	0.5761860553682415	-0.05887360942690421	0.17868519454472775	-0.011457644624738927	-0.0649703936010964	-0.09391186971684663	-0.23933626899158383	-0.6885965700096527	-0.13169640451524456	0.07576020392979504	-0.3632094550960523	0.315512821062299	-0.4284422188352396	0.37765397192245226	0.609953309434587	-0.41449819111410324	-0.03934979443142574	-0.1301677252795726	-0.10275668614302261	-0.8461270465746964	-0.22414387309748696	0.017998789424369867	0.43694378539740447	-0.059899768250146146	-0.1683277776517041	0.35897516670542895	0.4371890639639623	-0.12675844778222195	-0.16376730654407817	0.2783783169787654	-0.460221341023961	0.07344094419423816	-0.678974805145893	0.44132119090266697	0.12750297300277608	-0.33359055767046114	0.14434400984237106	0.36189346106831055	0.36212693314324895	-0.2542492929171291	0.5642365570134991	-0.03501672340996633	0.12911286739565422	0.07838399672856837	-0.23142873089351146	0.06299703380913627	0.24552345929495215	-0.2638307612435721
-0.3931363103646987	-0.21691941786163627	0.6324532504128054	-0.023759504052016895	0.1497728886261805	0.0029871437986097133	-0.07982336206361568	-0.11533481343984482	-0.2889843504431336	-0.6201914519798647	-0.11554747944663939	0.07414720722253293	-0.37801747965633	0.2576638803227849	-0.41809341789983	0.3991512958552493	0.6306117273264569	-0.3993595996941932	-0.07264611944534445	-0.12792823105246703	-0.04768742707673625	-0.8133138592926951	-0.27562360367865935	0.03156691831977228	0.42680004381174896	-0.07907801137425154	-0.15992593693638485	0.31110774459389345	0.4847467490004109	-0.09293134142382162	-0.18866979652432053	0.3759938007728699	-0.4236779669376318	-0.014207216995096328	-0.72178510798685	0.46608153462579704	0.0734104450738134	-0.32500130730279986	0.09135585533616564	0.3128950896662378	0.341492268304565	-0.23835666775863373	0.5610528473140903	-0.015895867414362174	0.1639120503674375	0.10064681301908032	-0.24127153599544138	0.052979275087601786	0.19029862400002126	-0.24492508211267155
-0.4115984555100757	-0.24506444189665427	0.6752161396394388	-0.014073137672423372	0.13415167738032802	0.034276664775969155	-0.09769461657900602	-0.10555538023965597	-0.30388662337973976	-0.5441556307873797	-0.07104416302667259	0.04408193551875389	-0.40781700193203596	0.1948510729328441	-0.4142599855161489	0.3978729154041622	0.6502340011020437	-0.3446779513231645	-0.09267866058950865	-0.09468204906166902	0.01685507689811059	-0.7310310329538819	-0.2921520233460723	0.031936937485618475	0.3899638593090954	-0.08893592138349851	-0.1767474793243436	0.30510556386618126	0.5134132524989989	-0.09555739787334372	-0.23781105959619744	0.501420790941429	-0.38209751582214485	-0.08192382121746322	-0.7794160692382794	0.4286760218953448	0.05118425757581533	-0.31000640959154596	-0.007405145452224193	0.31338605137816355	0.32806272697803046	-0.27548831881072544	0.5624297863639698	-0.02500019511197296	0.2073096384402709	0.11932641145304212	-0.25614479493946407	0.022524567160535303	0.1705408258843596	-0.23191932378983063
-0.3917779335064116	-0.24997637254374822	0.7042943235345202	-0.024801110781431202	0.10813951628277554	0.029727438484268183	-0.10919717283179223	-0.11096289405989908	-0.3157987820353119	-0.47354093265691216	-0.05164078125407838	0.007946491502863959	-0.4069814252661457	0.12187189387137927	-0.3222869383183872	0.4071314436625876	0.6110256553334046	-0.2195604983116164	-0.1183866216046356	-0.04251846821972681	0.0544899138827792	-0.6401854547975194	-0.2960920471335293	0.06978051096593738	0.39695427261199157	-0.10110661842055717	-0.17167311176164995	0.29593695633103123	0.5117105266955587	-0.1098311561343932	-0.29499057731740486	0.5986331034643516	-0.3422695556916352	-0.17145406729196694	-0.7946686269098608	0.41381953020673173	0.05530071484046647	-0.2751562700499289	-0.0930981438596351	0.2982465972686256	0.30041445258390315	-0.30514448141961775	0.6088626836086115	-0.0010360724919886567	0.24287387472657512	0.10379080488391679	-0.2651205203057256	0.025420111916739662	0.1808982381677534	-0.20383106916956603
-0.4242250734884423	-0.20851841807639088	0.7648891179367272	-0.05144997710006764	0.08242660061377949	0.03399751895492582	-0.13833252179813427	-0.10519400703816487	-0.3471433904402027	-0.4061838453679719	-0.041030951524803766	-0.007207041998977075	-0.4363469554053868	0.08713386030245233	-0.24473369752546867	0.37412217624158056	0.5145258426228626	0.03155865937344569	-0.1261181921942122	-0.012961047798951714	0.09887494365315537	-0.5585312488089966	-0.3430547650754237	0.08608277162867564	0.3640474276923474	-0.08156931745536872	-0.19284103692720636	0.29227046722495487	0.5643132127977549	-0.06525014649795721	-0.30810140025167265	0.673592814874122	-0.25011906864331224	-0.20043503000746302	-0.8110716712779382	0.39329010141577037	0.05911614778723018	-0.2951190962819966	-0.14884147297790348	0.32605906173357185	0.24539313548645034	-0.3097254570525144	0.6482706669000722	0.02260100146312983	0.2065265806716357	0.09482359813272691	-0.2637987138523721	0.0063807270297431395	0.18199358822518522	-0.15663970657703571
-0.4192514793164577	-0.17959919135908942	0.814930739688989	-0.030339994129246338	0.023639461776161257	0.03823267370832086	-0.11981182922925307	-0.11789389279287858	-0.3757388280606405	-0.3722646768968973	-0.037887818301290795	-0.004553461947488446	-0.4867554957670291	0.09960561310690916	-0.2298956451696587	0.3728094598492933	0.4072742481279625	0.395300691380259	-0.11680130879151703	0.021808802337391037	0.10462089487547241	-0.43908032148775283	-0.3275342122396159	0.08609689797614016	0.33587317873211264	-0.05874543996022909	-0.2398561333314217	0.25221897461449366	0.5406450395518061	-0.04893558504701893	-0.36511233558120265	0.7519123248383279	-0.14139323099495152	-0.23667719541255838	-0.8253782824410403	0.35077827923215604	0.08287628548417317	-0.2828194709502871	-0.2887832037612289	0.31123125685246744	0.20344802289205158	-0.35534688372706313	0.6572854302056118	0.04917326352580818	0.11729851866755514	0.04657093033503447	-0.2317437779955515	0.015474029127285353	0.18467879523259054	-0.1330506951740599
-0.4440838656466847	-0.11117712339657684	0.8166360819489595	-0.05853624956602617	-0.004806409724480959	0.01437519298164068	-0.11729149347199537	-0.1460790966870243	-0.37369053391658413	-0.2868375042041477	-0.021415453390763787	-0.017075621088648102	-0.5153128698361094	0.07258836180386269	-0.22841447963503034	0.34517494422649236	0.3089327373940142	0.7809008082335331	-0.07437146822362095	0.057822531740454396	0.1683541863457236	-0.2845627704472382	-0.30434631745213137	0.08396381950899028	0.29340573153045	-0.07828141263157498	-0.2231164822729716	0.1616163835512468	0.5144754421414367	-0.03255442581136436	-0.3639600640560897	0.8211075252546365	-0.03932766156976638	-0.28142026567183437	-0.8442524046181088	0.30479437595386455	0.07641130219377716	-0.23630337305542054	-0.3420428087868876	0.31196378477547704	0.1618243709726342	-0.3855737637333555	0.5789064385555142	0.0926789858291694	0.09485224061776112	0.025673546046576956	-0.19079623788915348	0.03013908773078868	0.15393118659595736	-0.12189543204542672
-0.4473691783583137	-0.06853316667391111	0.8284918305798403	-0.035665439251109175	-0.019985768850197465	-0.0011827284543815778	-0.15174325034495342	-0.16331652509729627	-0.34241892206077124	-0.19802420698295103	-0.01756526562909617	0.006572205971782263	-0.578001248396472	0.009792712594573105	-0.23109993540434823	0.28833377374954494	0.1856396688484129	1.138161955375511	-0.052334563246071206	0.06796756324337591	0.1837179353233058	-0.18143621072659527	-0.25427004640372625	0.0936503926720326	0.2595774034348464	-0.0541734252597582	-0.2331271545178824	0.12298146711730844	0.4921202491417662	-0.016958313189493618	-0.40470961723439114	0.9001766750393481	0.06715352051603433	-0.33263521719033495	-0.8504309289182255	0.24678426468553966	0.06720357840343283	-0.1937539995602423	-0.3729198266720504	0.2781273070973115	0.11333719303028862	-0.3865301760109729	0.5051743082964675	0.057573405359429466	0.05924530494632296	0.026656945833335267	-0.16319641318850914	0.05052018556067378	0.1660297472737214	-0.11424906637847392
-0.43306865311640685	-0.027195156225026496	0.8266301553345266	-0.07172299831718335	-0.06304120194994418	0.014383805919357427	-0.11761071688607357	-0.21824646118800115	-0.3129606981610042	-0.10287903932453021	-0.0043167685382827035	-0.006646348306088744	-0.6280113589514975	-0.010861347608239761	-0.18616753238595324	0.28590535928827443	0.06556999149138108	1.4660680748262507	0.0033495493147007198	0.06750257872788633	0.25333923857211843	-0.12187116734506687	-0.21371881268004372	0.100067399929969	0.20586224205802975	-0.040143139587600594	-0.1909558105624995	0.08240883951366032	0.4669631631264144	-0.022221164904879357	-0.47163098975753187	0.9125176882029085	0.14505763018342255	-0.36970875132247905	-0.8190313132802037	0.18543338150068622	0.07864920681094428	-0.16333026322559632	-0.4144440098690067	0.27570457687766486	0.043726154196088066	-0.39846817370677257	0.4700186403990734	0.055820895937248774	0.016184742848376142	0.06745720903583793	-0.1624582615327402	0.1027903244584621	0.13774559561313537	-0.13647795314187797
-0.3982523921959433	0.038961166603935636	0.7970223586446314	-0.07364692444239317	-0.085339481246382	-0.044016733007208333	-0.12648350300761416	-0.2641953569610001	-0.2716671540783784	0.012510282052945836	0.021370372395741674	-0.028689197380936927	-0.6380115115971341	-0.023089788432935375	-0.15063715756122972	0.23879099659133668	-0.03933146704685014	1.7983789462297444	0.06176251366445307	0.04452120052879265	0.3092786490881802	-0.0616184462361663	-0.1304545006974321	0.12919820684504565	0.1325586283208567	-0.015711084909763647	-0.20300119378685927	0.07113726195582036	0.4211350174770887	-0.09101716575738117	-0.5058998914183328	0.8832419328306307	0.23104935720338754	-0.39157376564597757	-0.7787526620158862	0.13742607990838193	0.07878396379957574	-0.13713577782111358	-0.4552419518093839	0.1985539944185918	-0.003599001031763366	-0.3588382527206994	0.4595099351726894	0.1223225589572162	0.014206428660737468	0.05650432321211929	-0.1503695599976278	0.1545610589723389	0.16060097798750073	-0.11670305351750491
-0.36768149689759366	0.07009039256937079	0.7159910540715309	-0.07233062900624646	-0.15557358098157964	-0.08871833843463786	-0.18847353601779898	-0.29399805777590915	-0.26092897751662586	0.09587825839491651	0.051731093681256335	-0.04813089650759202	-0.6623947040906316	-0.05072113301664943	-0.06627876771198618	0.1925702997125265	-0.15598163698876705	2.060775002529726	0.1222406121720939	0.05275456914785905	0.35638069084217566	-0.006386737898057634	-0.09379309620992876	0.12294934869080043	0.09807009627764646	-0.019362118886247833	-0.13267968211679573	0.09097215820202068	0.3588784294157477	-0.08775496898058319	-0.5120516841649947	0.8775984233273755	0.2936297819957653	-0.38732337622682433	-0.7227795964872112	0.10636479866566957	0.11549820365736325	-0.11214325211988445	-0.4848865279363516	0.18435302204876025	-0.039823373233486885	-0.30914344282865025	0.4417134290162054	0.11570085472821616	0.046854868080713694	0.0011440793158919548	-0.12848521555939924	0.18004557625197712	0.17452541026849744	-0.1305940400777133
-0.35608325962005133	0.12415501454331326	0.6730796385639743	-0.10146449297012314	-0.18601930210941628	-0.1037280132583008	-0.20630130351121126	-0.29707057294838396	-0.25868858719078525	0.14013590366800532	0.06514457016430604	-0.08218023923707216	-0.6912837861100172	-0.023032333466968005	0.0006141874330917229	0.15867495396021178	-0.2574907025416662	2.348000349084298	0.1642181101506473	0.05370634726311182	0.380439210472735	0.07680977420734676	0.001963198356124363	0.1545057861721319	0.06372825635293913	-0.026730647020869247	-0.1276607995020354	0.10592350198710684	0.3496779552750119	-0.08182698947239733	-0.5382721095755494	0.8129230413989127	0.3149101341364514	-0.3650178062067736	-0.6491555010213783	0.08533059075146188	0.20178022061689446	-0.07508686020647073	-0.47822640455162413	0.19683074708216797	-0.08671254501090306	-0.2947524351436325	0.3621440871051876	0.0799812477561519	0.0790627151190602	-0.01826515622693472	-0.12502421488895415	0.19532558177276113	0.21954196341808233	-0.14363128029688005
-0.34095861376072867	0.17467679991384322	0.6525012651592432	-0.11564052724207738	-0.2247789576993942	-0.13104629467350573	-0.22430062969572223	-0.3059923861774883	-0.27644376285000805	0.1996629670717385	0.04340038655901217	-0.054770398059016234	-0.6927681575453841	0.018845448511985937	0.09585852803162993	0.1219315664209355	-0.328558924319296	2.5936011259259564	0.18878623125314237	0.062100286973556365	0.404745737438328	0.1499610807585551	0.05530052491519277	0.17311793248964072	0.029746703632157045	-0.03340583306328152	-0.13229481328062692	0.04967898775922015	0.3499472294243544	-0.043637563096563706	-0.5092935552526151	0.7616504108864326	0.3934222529566031	-0.34676705316972717	-0.5748198712300889	0.07434248648143255	0.2564922284338934	-0.05832685764619923	-0.44235677902990655	0.15394380073866368	-0.13108624309119551	-0.2241366691873187	0.31598768611877365	0.012944521334926351	0.09488161344320337	-0.04594361233690018	-0.15173907074403484	0.21330216152400633	0.2026409800338989	-0.15425882146845712
-0.37351327029346126	0.19667477436458397	0.6530029826599166	-0.12370483224890412	-0.2774555707463039	-0.10754337138881327	-0.2157384651597368	-0.30263817582989605	-0.3072318411739579	0.2419562043115695	0.042863325984285904	-0.07623836647184903	-0.7426375005447656	0.07328531313597952	0.11288870537868909	0.08082396412311595	-0.3534142010270887	2.7410580380639935	0.2058325714949968	0.07191007946395847	0.42723623496912566	0.19821646607098947	0.053239069482501886	0.15280606759010498	-0.037404729965470875	-0.014949872460931537	-0.14882250812660244	0.04216137130031348	0.3808510229312659	0.03800630625715358	-0.4727424305955422	0.7197908137129533	0.46308822235749253	-0.3025781587196651	-0.4982969475823518	0.03640031884898029	0.26964075610072313	-0.06600344225203245	-0.4248641714780502	0.1352287480555649	-0.16811780163393647	-0.184267358119574	0.2818351638887556	-0.07570393442674475	0.13345629236670567	-0.04544163977494105	-0.15394132859095827	0.21068529186087437	0.14324525574758795	-0.1902794467799236
-0.3794390405602234	0.16319206828420907	0.6082030507666236	-0.12909011945793622	-0.32659297054406106	-0.09103018852097801	-0.22902207779615943	-0.2980054886681439	-0.33113135041911573	0.293426931985303	0.08423408992595549	-0.13697709907763306	-0.775686520088263	0.09162496420964417	0.08726894113121013	0.10659501690744819	-0.31035545860085867	2.739404345623716	0.22013949119578285	0.10614691323768144	0.40153021898286534	0.30401855211722234	0.06449706126570957	0.13466601469108924	-0.06094037321934933	-0.01912740208591052	-0.1368941721628082	-0.004410835463818449	0.32207105630481647	0.06441589934886086	-0.49844821010047335	0.676497904063829	0.5347166438822268	-0.27370430949719526	-0.41157605675110276	0.02061134169235315	0.28582433295925913	-0.012853144504689542	-0.41878261683226575	0.1335046732067093	-0.18908510950614793	-0.17136538897533077	0.2734269680984805	-0.15814553687845195	0.17190863891165392	-0.05728852540480367	-0.21134240914545538	0.2183112154203223	0.10852343699728977	-0.27369206507406474
-0.42196468983929475	0.18787136633425558	0.5629766739150281	-0.15717264262388825	-0.34782074950170316	-0.10516947247602189	-0.2775755767739557	-0.2907129701319689	-0.33090248153967555	0.31045905553864733	0.12923635617958468	-0.16749018554602885	-0.7437246105893711	0.12479831136273153	0.06868603302369096	0.10436089935669782	-0.26632635968067786	2.6489910804194645	0.2568828147030239	0.10558132968386295	0.39632895539725477	0.35217005323193107	0.05914860818793276	0.11604521028965091	-0.07183098754890745	0.015525549371681338	-0.09385965685186232	-0.016768279797793502	0.30480089502766466	0.11001077922724936	-0.5178468060259471	0.6216350881595603	0.5942445278734519	-0.2872655077936811	-0.3225255651983149	-0.01580273916728543	0.3281668559989267	-0.013942886985112474	-0.4045616083224216	0.1131111675986172	-0.19411275789040358	-0.08883323982729933	0.2535044581961094	-0.2300214049859422	0.2440797923933328	-0.060626865053584264	-0.25110321461311164	0.20815790075581142	0.0851432894415031	-0.3022306708892286
-0.4012532117807929	0.18590281465776787	0.5253446292894349	-0.17342735629073552	-0.39605377663237873	-0.09316676787298707	-0.32480057112430105	-0.2767407648346828	-0.34201112930915517	0.284208321502293	0.13351127812126495	-0.19241545665263143	-0.7413893031305991	0.17523333691434345	0.1428158749809303	0.11079701922957974	-0.2952347980216731	2.6236409840318338	0.2606511032598059	0.09745831464072895	0.3571423792771658	0.35636766987994023	0.07738165469578204	0.0899101004143185	-0.06687816932339094	0.058654886529806896	-0.11276043735390784	0.0034792158824939966	0.30628774693917554	0.11928345359449524	-0.5740034207681263	0.5876760911103105	0.6796234677401168	-0.27582255233104785	-0.20857303180982342	-0.02658103420701203	0.3312347563968165	-0.02151034291553259	-0.4104708474178616	0.07504635693533426	-0.2079305969774817	-0.039115037844903736	0.25136823209412695	-0.3313575811137792	0.24068287952508852	-0.035118996050584966	-0.3255759856767167	0.17396813208234546	0.08125726062685809	-0.3573890876180657
-0.4208729222875454	0.15250121383032134	0.43006196203714364	-0.19620573059697893	-0.4486806587680171	-0.09660078181557104	-0.35616761671301556	-0.2508362436568036	-0.32800841534953423	0.2747095685046186	0.17151169861868584	-0.2911974722095108	-0.679635657254382	0.24200599303088682	0.1478975926151817	0.1341383673381033	-0.2730281948519411	2.588739209016885	0.2397926141400077	0.07694235091416073	0.3246336266693951	0.3661689230380348	0.07860023924760445	0.04593432506849312	-0.0437246408923614	0.06716060705398405	-0.12053784044448904	0.0015320112744775598	0.25644813107194675	0.1102142418808338	-0.6040012166961428	0.5260969807260809	0.7135412942859907	-0.26443995847213214	-0.12516295375824996	-0.058654728243568224	0.3131303896257032	-0.007607761474216287	-0.4318925013441798	0.10776139759576178	-0.21672691441314762	-0.01917447670882303	0.24736119166587706	-0.44605260503916144	0.2936328367963821	-0.07112997457731703	-0.39294628319228364	0.1614382250270175	0.03992357349515742	-0.37561923995661706
-0.43429024316461684	0.13799985076715743	0.3694012333033316	-0.18985846615639185	-0.4764145791030554	-0.0981918819073995	-0.34279081760092633	-0.2683899121013279	-0.3186280843698811	0.2725529854129932	0.1850445218961191	-0.3655143679192975	-0.6322017974404115	0.2974377900346001	0.1225083622509141	0.12107067290652178	-0.23747215019924783	2.5256231789885395	0.2609718648856606	0.07497565182014342	0.27594492439246915	0.4247548064647253	0.08366491916914523	0.048867592766216286	-0.04779194154630473	0.0702473435948732	-0.11560312237198729	-0.0008506591743159514	0.21207236468425722	0.14007822965366232	-0.626086199830015	0.48723170066473365	0.7447661700365555	-0.26736692077991997	-0.0476953282684929	-0.03219259854131213	0.3485077865216485	0.012334474441735846	-0.3926833242125115	0.10890577878209784	-0.22135846737687687	0.03552226604712491	0.25015509706359806	-0.471979019648339	0.3412668566038884	-0.0649608206355425	-0.4646625231191478	0.16767321661878726	0.050770305535857	-0.38930159225473265
-0.44298022641221574	0.1224785908543995	0.27897513178848177	-0.180035870047483	-0.5168989429672646	-0.0770818722518428	-0.3270026392262046	-0.2723763422993991	-0.33396504352355394	0.2804259536570185	0.16098962388528196	-0.41613532423857125	-0.5839265719910858	0.32725112648585053	0.059277552227691044	0.13322218684906262	-0.24809544053373944	2.4367382801801076	0.24530633210403235	0.05733355918473271	0.2265884837459073	0.4984485323100595	0.0958766074266371	0.027587845221043822	-0.005335171469079564	0.07280289906720619	-0.07951447820616901	-0.015932674660706518	0.18955338116161832	0.1687091004278911	-0.672567819642315	0.4724798253393499	0.7470267225931841	-0.2678277608316809	0.03290761203028831	-0.04933177659499307	0.3689512932595969	0.024585712530573577	-0.3622711991412216	0.12942977255282812	-0.2462484731490549	0.06152345144936514	0.24480991327426266	-0.5523216178761697	0.40132449369092943	-0.09015606734608275	-0.508365212021977	0.13927860995387023	0.035721129431088315	-0.44189823636898196
-0.457743472614027	0.1531432634003658	0.2247706933026606	-0.15700334950853218	-0.5374015021914109	-0.07670300492055984	-0.2924223328047629	-0.28855966047410064	-0.3346840320896614	0.2622236193327604	0.1198922042193203	-0.48348826858124766	-0.5601093176499897	0.35628275817311206	0.02986131140987013	0.1692311347153573	-0.2167276703745744	2.3691979351091415	0.22781451896169186	0.034367207190882855	0.147268163393883	0.5972951925563544	0.097890850162581	0.02870337098211643	-0.0023405799427350755	0.07821510511273472	-0.08702204166493081	-0.05141549572772745	0.1514699976653077	0.17072845044709212	-0.7282112052713979	0.4203376354118345	0.7202981526451289	-0.2715685672589526	0.03701086245522468	-0.0630702372377726	0.34631882349736753	0.03679010765024797	-0.3365764711952279	0.1414226133604854	-0.2594143293197616	0.12372715950828202	0.26681051732588423	-0.5682462361091953	0.4401107657458563	-0.07602476233580122	-0.5496927150155645	0.11209062571699575	0.023660175483788452	-0.5376871351368848
-0.4846076562418797	0.16343524756402567	0.1449234718656889	-0.11923823362661563	-0.5753742725569031	-0.03172777308720415	-0.279762830615625	-0.3325941652195086	-0.363484189355258	0.2743558202359092	0.05934125706883847	-0.5467337769492935	-0.5186057525089967	0.3607417403700145	-0.036816948057713385	0.20557707636563674	-0.1967726748242093	2.264469990241639	0.19683539284294743	0.025685043933390522	0.09777249656061984	0.6666112903254573	0.09564004696714805	-0.020397990050207194	0.0410242138220577	0.1025549525433366	-0.03245514693752662	-0.1430574357194074	0.08964824498463325	0.18923486791459515	-0.7493511294201325	0.3814313458101359	0.7361643701337307	-0.2883012490654243	0.07174079064743902	-0.099957173866115	0.29863831466923796	0.056326714338721176	-0.3524171193847577	0.12522419344107177	-0.2484109741991261	0.17969892178097915	0.30690986442383006	-0.5398206982789453	0.45591171401000724	-0.0682652882419792	-0.5524040897021767	0.10148002791437372	-0.015276622907399895	-0.6253535445752654
-0.5145609188541362	0.17223787871405985	0.1002587351867251	-0.04893242426178572	-0.5963634857681088	-0.040201731625595004	-0.2689034999846194	-0.35896418345947123	-0.39369268605645213	0.291454041182568	0.04851028474997081	-0.5939153184923931	-0.4842457172661735	0.34761598305985497	-0.13169876972540018	0.22965008719532148	-0.17634745524454448	2.1688608906381575	0.18342364644396852	-0.009946548139851552	0.056637144774230985	0.7084405515800545	0.11147364483117492	-0.030719793160526677	0.05170344212642256	0.1024663025761873	0.0037123174009835204	-0.16658418407008244	0.03291728515259466	0.1940408306955267	-0.7843582155398933	0.32436863740108735	0.6782363596256215	-0.30483747212409823	0.09416055267602504	-0.11259377923138418	0.26319253362980827	0.05161410573774211	-0.3502810610775803	0.09249917587320929	-0.2728426710062985	0.20248568790129937	0.3197444635640758	-0.4471757667603039	0.48903882169644514	-0.016653180178963407	-0.5350109960360736	0.09630510706808879	-0.010049287372861128	-0.6531952799395541
-0.521358601653841	0.21645162705599946	0.006447805752564009	0.0032192150872866086	-0.6103440174097996	-0.054170056411579535	-0.27329664496309297	-0.3947638065823574	-0.4058073689722487	0.28957305336478834	0.026392515590829592	-0.613726495641094	-0.417479487706506	0.33402475872472853	-0.21623313963816376	0.2515662181849644	-0.1900490179773536	2.097492904765499	0.19390943382753523	-0.06472585236602472	0.025237559158235112	0.7266995593535592	0.15765064410405225	-0.061419991710053946	0.0745971955939215	0.10594540893011342	0.05318563823756315	-0.20724047259880632	-0.04093763236198147	0.1752211162113988	-0.8107943966962964	0.29412136818167234	0.6114947376657109	-0.28985712505824385	0.12671231456582127	-0.10828560121757975	0.23045463058580617	0.09408060321055434	-0.34229068972808396	0.11416179304009802	-0.2762966916241401	0.14171727740306203	0.3767414884476633	-0.35740945276935343	0.4890431732261401	-0.007195661732850708	-0.5107970016046994	0.02290400744383735	0.02913995159983491	-0.6673487934996317
-0.5299171998595926	0.29712261439857707	-0.06135436192995762	0.05613344148338613	-0.630112769875957	-0.044814719138464194	-0.23141290824620792	-0.4223499226112321	-0.36041119929294013	0.2492503196262624	-0.05200383620842145	-0.5835822703699999	-0.37193904047487686	0.3476992301630758	-0.256504417374121	0.24165070584817738	-0.19591107130633706	2.0327537496247916	0.18028736926201616	-0.14107881990419505	0.005614284934476683	0.7359233392570731	0.19577763009372634	-0.0910629926428779	0.0771176281212321	0.12754577768067618	0.08581505569546156	-0.20984870349043822	-0.08497492152338512	0.14766376625691163	-0.8103196385413259	0.3512870275056831	0.5554642559576675	-0.30210166749633516	0.12865233468584208	-0.12279383812936315	0.2042688670935035	0.10308732223746123	-0.28058110077446063	0.10521030508312763	-0.2633502196179333	0.13046669180429604	0.4267842321638578	-0.2656307582549506	0.5513108434570848	0.028983011167456406	-0.4629977652627887	0.01958550487413941	0.07498385281963445	-0.6672954343533167
-0.49647933896202445	0.3276264359792011	-0.12579980085665984	0.1424992689759021	-0.6134099375282739	-0.028837974494413478	-0.1822682724971321	-0.4447450078917953	-0.34434701887965435	0.2590949335951798	-0.09012159767174836	-0.5565597951315842	-0.4002533150033239	0.33187779149223234	-0.248910877633225	0.23377256188955173	-0.21664286601766203	1.9234755523236533	0.14953177224992165	-0.21013509653946713	-0.05213140087567643	0.8113290135349583	0.23175966872383152	-0.10578857065311953	0.0683005849927731	0.11481229937356266	0.11824990469881709	-0.18986919661957372	-0.12734493699222668	0.09237098913093372	-0.7836631381874888	0.379315983522868	0.5437863241144919	-0.2797827859994455	0.11983138349427742	-0.10990075168460098	0.1946468158455769	0.1580588334452369	-0.19133398171860358	0.11964376386272646	-0.3250901205200734	0.10650943532631188	0.4297856637063946	-0.16659217265740361	0.553250537818679	0.037580401849769476	-0.4582838041073737	0.017091973665562164	0.12577455200993418	-0.7206156284915985
-0.5221369445743925	0.37026545846215686	-0.18778259747034368	0.2352405240582182	-0.6034899316456902	-0.006469910230375372	-0.13274611205176637	-0.49300892783033	-0.3450939986036793	0.3042212696792939	-0.12774091075853242	-0.5467362442482726	-0.42957460466950376	0.2992664246339257	-0.28581858975510005	0.24093880647951021	-0.1691297897808607	1.7771717620639347	0.10698356165864624	-0.2716295681537521	-0.09277928996906791	0.9025083794437151	0.22872314685938083	-0.133948760790792	0.06668849699272963	0.08926647940647887	0.14784202229199525	-0.23316018812751454	-0.21466834857805636	0.0906338327001604	-0.7379227608773442	0.3458940440374086	0.4966682695733843	-0.33174396151936225	0.12784330148780107	-0.14242736723419283	0.22232898530118578	0.16606383359311563	-0.16294513841017697	0.17273075239937657	-0.33060306612750845	0.12477664407670035	0.4272423907743721	-0.05313751762332899	0.5939123191721973	0.0010452395857702245	-0.3786570720641684	-0.022224893113790667	0.1581945794990547	-0.7372471408065497
-0.5152541152585203	0.44885802855684054	-0.2119840275897999	0.3112012485205541	-0.5977787003964716	0.009052336315695346	-0.048363129999235185	-0.5572370770263374	-0.3674078910797645	0.31352941749935875	-0.15002566513838694	-0.49455102037656395	-0.4605658261417969	0.2613857006919414	-0.2551822204968729	0.23667383570679318	-0.14369723106128385	1.6343385862158446	0.10478261903643356	-0.29533981102570295	-0.1407055957073025	0.9636653598532503	0.2636471241066026	-0.1494658699476768	0.08820789941810415	0.049418119018987426	0.18336171378100938	-0.25090182686867646	-0.2992541887616475	0.10746079958598016	-0.696466244147163	0.3333948463374741	0.4933763200415511	-0.36377312221463487	0.1534307396533321	-0.16716922538443546	0.24702906975464983	0.15905386047152786	-0.08797795180980775	0.17023070794336662	-0.32837781962115153	0.14915910391367443	0.4240106483174097	0.10553288227369842	0.5638073488590123	0.017637542820169647	-0.33950729715317857	-0.060147977178166445	0.18970469701544695	-0.7396739147809597
-0.5163378259356214	0.4789325345383902	-0.22689070592224928	0.37255839787697403	-0.5704065089925957	-0.00483156639142583	-0.0335101615367159	-0.5762744610062207	-0.3376631694460218	0.3141510361459057	-0.19585583709591187	-0.4715965043291213	-0.5050186322307046	0.21265217809549458	-0.2287828645679995	0.21473745433002925	-0.1188521789922676	1.5607086180773728	0.049532353748851454	-0.358273018362442	-0.21805192427778017	1.0491249620056395	0.28028438146441054	-0.24536964288462232	0.10641318553409107	0.03541112397859325	0.18151771143363807	-0.2521341938288302	-0.3304863095415878	0.10478875458355955	-0.6515523822077374	0.2874719223216512	0.5008256514623406	-0.3415648070457231	0.14445586470973032	-0.23518038602458086	0.2147061646010091	0.14531548680123435	-0.12174975721260788	0.14979898017763535	-0.34027811986117124	0.13009286718451699	0.4552054611303561	0.2011135911767735	0.5436080919555302	-0.0054554161474754835	-0.29382377783034797	-0.09693867460129793	0.21528159634387292	-0.7533279867315288
-0.5236220035791354	0.47847800707407584	-0.2138294927354886	0.43812058453924785	-0.5247294032003171	0.02821173982055918	-0.006088010084551026	-0.5885277356634284	-0.3204228115539814	0.3186676588754583	-0.16348276839081224	-0.4263585775564168	-0.5820342534708626	0.18159741734702284	-0.21454549082900537	0.220681840119029	-0.06923195337094465	1.4917609532291358	0.01234831327956298	-0.34765830079748394	-0.26557374593481764	1.133821417917058	0.27730004205425934	-0.32230947788332853	0.1061183811869381	-0.017019090428755844	0.17024591642566075	-0.2499346828412084	-0.3824639355939718	0.135967403419397	-0.6152243891077954	0.20859386947865022	0.48910447979529736	-0.33229188694121775	0.12855856981263303	-0.2635102936344274	0.21262178909029233	0.1374957994983967	-0.08197560069509272	0.1686508768842939	-0.3257203734574438	0.16209532555072528	0.49371664820610156	0.27677025970548486	0.5063551901769174	0.010956976566930036	-0.2785756155453691	-0.14674442972717414	0.22624460666612317	-0.7264120325558067
-0.5223728828240313	0.4772878527085439	-0.19516435512393773	0.47645175468854006	-0.5032294403163209	0.0828692896790855	0.03172037142985104	-0.57646267560449	-0.3025271312589394	0.31350675708261705	-0.12962237786999128	-0.3634233320349306	-0.6053212063431404	0.14086524319717325	-0.23157801457691152	0.21633676496687854	-0.03795301181154651	1.4058912156463785	-0.008240672662005753	-0.3509975703276641	-0.3524363236414084	1.1539457926958676	0.25319423304686645	-0.3950273577446406	0.12294168974334443	-0.02464395198131969	0.13822073283428524	-0.2392803065695718	-0.44545656917532206	0.17511159985430758	-0.5895077475268249	0.12004634555022656	0.48635366394157675	-0.3352486141984795	0.1525611326876427	-0.2979803801722024	0.24266924539112752	0.12485386016126346	-0.04230774518045035	0.16740090902635674	-0.31104095720875824	0.12178014151626146	0.5183174255333101	0.34682526227345245	0.44455966091789223	-0.014303237831385351	-0.2655251033062799	-0.20091793696420218	0.2044102254108004	-0.6025258081127653
-0.503420000768269	0.4578222770541284	-0.14030714040138584	0.5285904672324142	-0.49310358915190766	0.06473519780066114	0.04784497687569651	-0.5712754601655373	-0.25907881686292544	0.28909191739259954	-0.10711798527190172	-0.33117388391034225	-0.6357028599528042	0.10338863431228582	-0.20649088332168639	0.18328984207918747	0.03281083832609484	1.3376165210895485	-0.019471557067738576	-0.35609171944114426	-0.42518945863018204	1.210916513645294	0.24679020346498265	-0.43968575465504356	0.08588954856469178	-0.04168546159919649	0.10226559584502473	-0.2062218266685259	-0.4672628425845061	0.18278074144514805	-0.5458744643907866	0.10462313687461111	0.48205320910599825	-0.3394714061411944	0.13229962229813894	-0.2700895495207385	0.2427476860263011	0.12065343567366187	0.0033679041530925574	0.204038940371328	-0.3217089701058726	0.09163676672519314	0.5390337075444899	0.444154944937467	0.3781950254790031	-0.02953566185755736	-0.254083752641863	-0.24877546811477239	0.19525968659242182	-0.49395862106276345
-0.4617184110696845	0.45554591280682005	-0.16712267781689344	0.5384670281481172	-0.45816299907196223	0.08673177433922354	0.09985688879912703	-0.593801251860753	-0.2222194015021189	0.25895513300694445	-0.11616828336028154	-0.33694736352027566	-0.67268698725497	0.07811581573239518	-0.1960845955655267	0.1405467433261824	0.07344656007111482	1.2921659612106497	-0.03775285599101143	-0.32954172683495375	-0.4924255910399168	1.2809933726459093	0.2229643409005106	-0.46800953701012826	0.10778028349513295	-0.013422534695630678	0.1108041540700099	-0.17136885871991242	-0.48012748779486863	0.23155881196803385	-0.5009165598372304	0.09172060277204941	0.5195421363995587	-0.33936206636772503	0.12179297783291221	-0.2769842328893419	0.20377408770241048	0.14449959552514932	0.048095675799557785	0.23671404621698153	-0.29263226722928704	0.0919733860510601	0.5481642421118262	0.48331651812841525	0.3763080934149619	-0.057824925288490966	-0.2480425640907024	-0.282321840576487	0.21818206946359134	-0.4215710695802466
-0.40593386226315686	0.4262118262380358	-0.14936302195038628	0.5338615196451993	-0.45117701208110395	0.08310636970846327	0.14657341950788677	-0.6143404438588475	-0.229028936723262	0.25083939894376317	-0.10856870071791647	-0.33931782101396957	-0.6959098365846483	0.03986279418516796	-0.13383810069759372	0.10831573160564915	0.1364619383640912	1.2363362040030812	-0.056887053207741546	-0.28878965464460443	-0.5724373020867305	1.3405294381625092	0.17548327724591184	-0.4732362855720179	0.11930526628695984	-0.025194088530844566	0.10713166289248263	-0.1259268092729369	-0.5264155117001875	0.24655725686718752	-0.4787218416117656	0.02346580885506643	0.5169296243942396	-0.38406943212932526	0.11933227224440893	-0.283919545981909	0.17053403050674337	0.12146366461281406	0.07334914433695697	0.24467268236648027	-0.2745211736577088	0.12637092044882395	0.4808931335483681	0.5235382004150267	0.36881965475089207	-0.05649947340199094	-0.2909434504391721	-0.26986739105679947	0.22268709641645357	-0.38776858398109904
-0.3406273388796007	0.3758943393882477	-0.09010124967635609	0.537201330031696	-0.4525643597804425	0.03495694415603812	0.1827866397106234	-0.6536631991432887	-0.24476271170387856	0.284470575496382	-0.034194586617951044	-0.3596933928040259	-0.6543269253851266	0.03237394662868087	-0.14519585399718596	0.05282454421441842	0.15484430792251327	1.215385968795737	-0.0909284752438257	-0.26196983075402114	-0.6491729461917408	1.3411923174701015	0.10851728515604171	-0.4581356758210238	0.12507301735008391	-0.06690788295613341	0.14317883252364177	-0.10629127523117192	-0.507707345518879	0.28343010802880747	-0.4459717006809353	-0.08709675467255933	0.4913446206115415	-0.4426484993013135	0.12921367925863653	-0.26381401747258093	0.13151953578331788	0.14979902813542628	0.06818259646224137	0.24176170893829624	-0.25910935576854943	0.1320306724370916	0.43099448810483565	0.5666496964899284	0.34160736380253065	-0.09204901476170105	-0.29442550243590787	-0.2939360177852675	0.21634452680607713	-0.35555460016775164
-0.29297138311294607	0.384003499891434	-0.052873313884061024	0.4938752461322137	-0.46241636582568263	0.04312267164524965	0.2333496214072804	-0.6800044321385805	-0.2765661555601172	0.28575787771835215	-0.03388067446129513	-0.41318751878388404	-0.6132020332008364	0.03511037717205963	-0.15659818891286997	0.01788878142085359	0.16895031799773247	1.208441683239689	-0.10814444395668332	-0.21957418145647956	-0.7072433139199159	1.2729135852438263	0.0792349766821817	-0.4729277843709371	0.1579026030180719	-0.09327128597923852	0.16005688048566652	-0.0939657069419726	-0.5476977186754588	0.3265995381731998	-0.42453034198285067	-0.18226541750904515	0.47654197561414025	-0.5121007999683808	0.1366887311197163	-0.24328744322897075	0.10395871466075457	0.11166679220496786	0.04304235125830517	0.19191854738469244	-0.213526677636727	0.13128420431797583	0.4529516163528253	0.5626249354430234	0.351316714434742	-0.09785890294287028	-0.3005832412485059	-0.3322502941932387	0.20569015103039628	-0.2517032944690776
-0.22073883152691004	0.38577809395380447	-0.031143526163611324	0.4773337529214742	-0.4575533035531859	0.033563452376063195	0.26615699539424625	-0.6790930643175991	-0.29206941512259244	0.25870915163892405	0.023814474395009014	-0.4499422548434032	-0.5397146773185727	0.05757811692389285	-0.20757785351402966	-0.00263289253161161	0.15927606004423525	1.2022780872386252	-0.08930352961037996	-0.20620991824801188	-0.742069407971489	1.1841793083181589	0.07625212819929575	-0.43846724326406783	0.15069496545937916	-0.10094923379599738	0.18683018643384836	-0.046087189374416145	-0.517010710463039	0.3770122265541911	-0.4206645147933938	-0.21179448906831327	0.49665230899133955	-0.5328199519482473	0.12323762070243967	-0.2105738548278843	0.043151802447511226	0.10880010544376	0.03410732258508263	0.1551855859014021	-0.19637049750297222	0.1288694035750449	0.43801281294896655	0.5809850349947687	0.3689540082302292	-0.08805988767639814	-0.33927160361286	-0.32110188255024513	0.18292986613536605	-0.20914830809986534
-0.14081674079162662	0.3500660616282888	0.00861979352066522	0.45063231035312407	-0.46218895440173213	0.044645500190537056	0.25495311374295593	-0.6800084820106662	-0.3175918626807119	0.2527709856424032	0.05414059513929488	-0.4378580412709458	-0.47943551914178417	0.07680685105023025	-0.22193548029642907	-0.04185028780881524	0.1603668704377846	1.1616565782778223	-0.07120189947259337	-0.18341479782898987	-0.7673637127229014	1.1240948439480036	0.05061712479306267	-0.4136440609484281	0.11992349283055911	-0.0891621270955491	0.21034119084717756	-0.012012363876217734	-0.5106086068931474	0.3898847405166007	-0.39758435907774414	-0.2760598894770161	0.49262146717517286	-0.5852662885836357	0.10047889450831612	-0.15789311447910173	0.019020244990858574	0.11085553375000907	0.008071004025600483	0.12705505654002555	-0.16522278754824982	0.11454223544989788	0.39584066762119324	0.6155278560501907	0.41489038751543095	-0.08547617270870413	-0.3339943161938324	-0.36426946896639933	0.16403399699149582	-0.19115026804778512
-0.06213858267246941	0.3453869326100472	0.05680903845899343	0.4378316135311204	-0.46452355535651313	0.04906393723926347	0.27360331161904555	-0.7022976952053118	-0.3900889616861753	0.23371810074995353	0.11089601335410793	-0.380728967070859	-0.40243978221508925	0.0944132392931882	-0.2243323287615734	-0.0844850427184901	0.14309073024689573	1.110008688294772	-0.024178350809885528	-0.15108984171076667	-0.7576472007180262	1.045603728361637	0.05604857282196311	-0.3679412257029029	0.1191661007522353	-0.10606512113975511	0.2344683472567326	0.0035325023691413237	-0.5280391121359302	0.42119224291754226	-0.33163144649495957	-0.36006278534146086	0.4872005921976033	-0.650478621344342	0.09821733555317681	-0.15300608183829081	0.014508902819224285	0.1540056297178623	0.027388484143146135	0.12294962709309373	-0.13209070166090728	0.11850123305822753	0.36272454450608915	0.6046721974841461	0.44623989532141695	-0.057722198602691274	-0.3078825401799096	-0.41512100037630634	0.1500278673305246	-0.15613492905289544
0.008134149414644243	0.37405638758832926	0.08323294285100712	0.38930813686586496	-0.49253630858411074	0.03373693426948322	0.31098642828885514	-0.7249764914344289	-0.3969215484491323	0.19271960371885882	0.12760055291085207	-0.37111513660072837	-0.35329199442707565	0.13623675353798742	-0.22466141148035654	-0.1543745116866123	0.0808362410848484	1.082825346982683	-0.006011722846761378	-0.1633356522929572	-0.7453426161095289	0.962221753377818	0.04439797019212508	-0.3201691083981323	0.12311332320376041	-0.0996351781714887	0.2624137866476413	-0.03400391371307013	-0.5780824290276884	0.45433121497569456	-0.30650338404162225	-0.36681455461125645	0.47719534207038067	-0.7242992244840027	0.08755842689119082	-0.16053209117179248	-0.013252377704337237	0.16635261277663818	-0.002434169373459373	0.08142595582875044	-0.12000949570929975	0.07505312705231665	0.3442627230770243	0.639111305809808	0.4654018563338275	-0.07999500992209145	-0.27991589837737796	-0.4533529541837139	0.1480221750390946	-0.14463710020491982
0.0757864745778509	0.34232183014515744	0.09528853317021348	0.34709335675984865	-0.49964530774216637	0.03301405907081254	0.3504398999507063	-0.7604812252287962	-0.434132774245721	0.17199880172123178	0.11459776980847516	-0.36839247217783877	-0.35840779702936887	0.19615237219780274	-0.21107457737617535	-0.2095061906229458	0.051749855755090904	1.073867285863502	0.0017129780539588114	-0.16998986358339335	-0.7135380577279322	0.886570440161428	0.0645746888786756	-0.2680191904452299	0.09146990294476977	-0.11623412029634639	0.3141439206277442	-0.06297966744398568	-0.5745332970856017	0.4747657881404792	-0.2363324094831182	-0.34572009434954903	0.5103971680033819	-0.7858546185822121	0.11205014368440054	-0.1603850819832126	-0.0026830049393175457	0.21002570277383045	-0.013251689005304374	0.08649580153771307	-0.07086272998988595	0.07571868842118065	0.2902141705417478	0.6411784890825084	0.49939600631201586	-0.0759503548985194	-0.2811505180072535	-0.4403213156038235	0.16743891901295907	-0.17999607210207882
0.15853912238411313	0.31843911260431657	0.05611523625018298	0.2974992931398602	-0.5104631547837049	0.08278716098600437	0.39940905839791185	-0.7980974267220582	-0.45866235896713203	0.18818770442551175	0.1513886757342437	-0.29191792351126283	-0.36281657526474737	0.2381913113909607	-0.20977525790718493	-0.25073751680494627	-0.02922387031174737	1.0374413016093305	0.005819995115143401	-0.17968121927414799	-0.701488566378327	0.7619115039706102	0.07009643740230058	-0.1528452568121034	0.05751349143325375	-0.11026967153674103	0.3520143089468478	-0.07309917062180989	-0.5614416913316557	0.4995761843446111	-0.19640650625244793	-0.38753615945749287	0.5043264239082668	-0.8141809288315068	0.15484634030549396	-0.20206899028343997	0.03754899571124269	0.2092319460875706	-0.03423190944933345	0.06538281682287554	-0.030808378564034438	0.03805901747565399	0.27052751379505724	0.5862914732418236	0.5598626871903971	-0.09018827355027953	-0.29444131351788716	-0.43574749518794026	0.16968927118304172	-0.21830793915631425
0.2698867169812741	0.3429325210470898	0.12261960645046222	0.3263775964792306	-0.4935464228859817	0.1726250448928562	0.44262765553776784	-0.8163334692926778	-0.47546967718080674	0.1828967190649922	0.20872528275027769	-0.22334366617417678	-0.3297759045836338	0.3259461421025692	-0.19422155329305932	-0.22969719369710911	-0.05974005381840887	1.0691047739048147	0.021547355096483235	-0.16134313374231993	-0.6524348168516074	0.7232982008278458	0.13211617889310084	-0.04368695989346878	0.0798099044956477	-0.10702162917508422	0.4307703677605697	-0.08717401445864255	-0.5420443401621988	0.5562442332447384	-0.14129550562043924	-0.3544357149583109	0.5262343893748022	-0.8085006792936824	0.2317650678870419	-0.1907268745660891	0.11580660273582088	0.23542488721834448	-0.032517225532364157	0.10408489905044196	0.026008756765040074	0.0581233009779961	0.2864288197637469	0.5963539651359596	0.601633564674956	-0.052772993464703676	-0.30739149314819636	-0.37461409204605556	0.19001462834582533	-0.19462074692411874
0.41056295277621013	0.42993170231239075	0.277310747378393	0.409926367542046	-0.43558270712499364	0.3523220086876032	0.5588568528156855	-0.8070332917245352	-0.3887300184116082	0.23042165701318212	0.3023514890099574	-0.0732325794911645	-0.2730705056293553	0.4519606141271602	-0.11157169522051184	-0.1803345253617356	-0.05370757161741109	1.1722662043512575	0.08583770816958947	-0.1353900227759737	-0.5387035887176548	0.7411772141299832	0.28091419883901203	0.06051216882557279	0.1545207527143463	-0.04149723053440437	0.5121780596587754	-0.07887107020320258	-0.4215041276746268	0.6561501447236916	-0.05211643923996669	-0.2919133168157423	0.6343415796019689	-0.7566183897109828	0.343508401289416	-0.1598007085646603	0.31283271747171043	0.3286532057690795	0.027016790385393175	0.17001078101925343	0.08978624620253643	0.13678769407181465	0.36509539215458453	0.664860937356896	0.6720424030242367	-0.011792819742206594	-0.2395280705729983	-0.296881776418888	0.24034453702262018	-0.1321670677110824
0.5789521822542573	0.5777577445946858	0.4307777771634515	0.5081792024059185	-0.2990763266788077	0.612047082175061	0.6796462139092326	-0.7507063879920423	-0.317668207191815	0.33910103735973146	0.40911722572843584	0.12552747480247237	-0.21123687637686958	0.5445126884966415	0.023173752231989662	-0.05009725796375393	0.016916731337953926	1.2424041609485597	0.22889839733202053	-0.07007007767753305	-0.3773692707102779	0.8461114974487417	0.4867807399191017	0.18687130792605303	0.2544517472851218	0.027653564961347916	0.5994786612779871	-0.011720877437740352	-0.31820840119303834	0.7782266972393703	0.08218838181095091	-0.22577304814042481	0.7544220678221149	-0.6688704281498522	0.47375697921943355	-0.1438523525142649	0.501145217375569	0.4115678349774631	0.07156664130854586	0.2715251345448841	0.16785573243602997	0.21649501651560063	0.45630836714034384	0.7151845930881761	0.775686593361121	0.0835730825598827	-0.1604713054478371	-0.21399874220821608	0.2676340555016159	-0.052922332335612755
0.7580142376085017	0.738533541519119	0.5870492536321561	0.6406029628865213	-0.1556135754571643	0.8669097700904125	0.8198273460734299	-0.6998980378757921	-0.19585134655178313	0.47760636570175263	0.546343584019728	0.35280703798979324	-0.12027304656033806	0.6408557730999737	0.20898810964186382	0.08770906156631339	0.13537409251433707	1.3608391070003358	0.40667521766379855	0.007873949443317096	-0.18876103629929547	0.9528047252435838	0.6641026833363934	0.365180003246639	0.32722213070081846	0.08771510043241411	0.7448290443019591	0.05368480475585433	-0.16212842776313724	0.9203124288055164	0.2002447336867225	-0.14166921710349017	0.8582211726565501	-0.51343371607507	0.6208743142174268	-0.09535502029336106	0.6437811320285047	0.4957127355737593	0.17178539324058723	0.4260323076497947	0.25482299137352943	0.32004266451364843	0.5467152539256153	0.8276298168377195	0.9336411379402317	0.20741149048919594	-0.029744376164056407	-0.08348548031015465	0.34398911844352054	0.00855434090839462
0.9480717142687471	0.9118524382449424	0.819068934474599	0.7914318113148379	-0.010993698564144028	1.1404359601546532	0.9850044361669257	-0.6015175006334108	-0.06364224713108109	0.6433465809142505	0.6930654240007357	0.7063952228362128	0.019605450837173244	0.7666789563495121	0.40082397688520766	0.19345504510696038	0.29893933401765443	1.4574648759303173	0.5303056260197687	0.1091458087605676	-0.003353147181715921	1.1016582195343827	0.8498021470595839	0.5100211804475934	0.45708646993040797	0.19507522359482501	0.9202416917078633	0.12472529443546669	-0.022472659693113527	1.0285391494546892	0.31391298991136585	-0.0825868372327226	0.9581560361726635	-0.3175056631289606	0.8170905878491908	-0.007450186133125281	0.8524144494717074	0.599289747004242	0.2894956502577518	0.5503903538873857	0.3372029554943413	0.43154752092701837	0.6494905757810253	0.9631098735775294	1.056036613674551	0.3355921831912075	0.09815779038807017	0.05352043419266184	0.43503760646522666	0.11803983886647937
1.1224193992891174	1.1658008012111059	1.0873509612209502	0.9501891884270591	0.13701333790102704	1.395256653628119	1.2024988030964212	-0.5183664798813938	0.08688739445414659	0.796080290735517	0.8051293560584536	1.0750809334976588	0.14076380184219817	0.9331810934618201	0.569768533445911	0.3072449609021423	0.43104658796083656	1.661855123629154	0.6650844825151897	0.19733217846403622	0.19798189516282555	1.2370083581271745	1.0275644109960087	0.6955447801428913	0.589041369086187	0.3309307068874779	1.136872928574407	0.21880732192108163	0.12396289771526647	1.1578480746186475	0.4452136584154691	0.0488640569591756	1.0810804966317753	-0.10686643302417775	1.0482110429773621	0.051643225854928164	1.0318678506304368	0.6753323582090132	0.3936391837587351	0.6957986417816123	0.41848584883765366	0.5063049447679615	0.8335206966939293	1.0224223587391894	1.1717911111529227	0.4532619924581282	0.2392269742662032	0.2206036060444995	0.5506834897782081	0.22225505394302228
1.3012963296372428	1.4334784762016146	1.2888966989766468	1.1330173064286444	0.2960576121229268	1.6877811190085517	1.3933585637629744	-0.3856420927666158	0.25664438195117006	0.9898080153076443	0.9209685080385104	1.4282538102435043	0.2641522338362739	1.0774818915282882	0.7418499346388612	0.43683017865153556	0.557846379543545	1.8390454747511022	0.8168720016512732	0.29733428048386157	0.3553094408733069	1.395629545085822	1.1790704518321637	0.8756954919333356	0.7167813287294224	0.48847454475092106	1.334941574047138	0.3407949005346841	0.2659716842326216	1.2829695341141751	0.5147889433520105	0.20555261632122432	1.2350441559507237	0.07198071424989708	1.2568212903142952	0.14751709985512926	1.2001243539427593	0.7044043402906642	0.4957323032103139	0.8218953884162877	0.494758959863813	0.6221706159639065	0.943274931900093	1.0992051353734114	1.2410147016014985	0.5866450976966375	0.3414939559897411	0.4059793426231576	0.6376142569447074	0.32216151795462183
1.4856037460905234	1.6966752316328546	1.526588969927547	1.3621764261417881	0.46964831842189597	1.9953243053454564	1.5706230866608886	-0.230750758278711	0.4185046247227741	1.1910254731637364	1.0630799512650542	1.786891322449636	0.4542535465842651	1.1902540338626413	0.9833151127959543	0.5856947902759713	0.6992268887622144	2.025881969770561	0.9620391857828867	0.4188824574217004	0.4826686109818083	1.5170745674586286	1.378977955421601	1.0531922275860897	0.8100159253943741	0.6579439139094531	1.512385128280543	0.5035407308557434	0.4664702562205618	1.369255556491117	0.5808212387670108	0.35282902494337803	1.459321809736796	0.2887266316106223	1.4726037206740674	0.2352701149144985	1.3435057898462308	0.7535889431541244	0.5692689231756821	0.9187172245032507	0.5951201565264992	0.7375371456612149	1.1063596914965603	1.1349707059416192	1.3377192899571084	0.7477371994111609	0.4501142821972038	0.6098917842544327	0.7234846872166212	0.4413509102615695
1.657210384696517	1.9923176576856716	1.7811284570881303	1.5927136934799258	0.6540160131309585	2.2055219800776436	1.7132101120326382	-0.08084476135263378	0.5977204282108659	1.377427051440315	1.22025366198277	2.1897407968306943	0.6715961563369646	1.3131732449152842	1.146629656504499	0.700437328712544	0.8209517054928888	2.1695575811760266	1.1487996039202821	0.5261487495371874	0.6588852749603802	1.6519496916674838	1.5270884591077285	1.2305918104233782	0.9184279702925296	0.7805520770649308	1.7248754297707631	0.6713262076716091	0.6636789153218772	1.48143484648999	0.6334463787433912	0.5112973596362081	1.628658498200346	0.49122237988560097	1.6651681429165197	0.3122115842150807	1.4486028323228894	0.7907204897213604	0.644018430620879	1.0128917819906942	0.6495979510166199	0.8063191040198397	1.2910370230272743	1.1996137897021517	1.427210129960652	0.8949184420303338	0.5932985370987824	0.7483319853552729	0.8461176416931091	0.5534227260415466
1.8135680757369692	2.279959476508913	2.0781502396342866	1.8050164670259066	0.8426593916285763	2.388305520061739	1.8821529870776594	0.10656763239006557	0.8012024799974533	1.526554387876099	1.3729894771950464	2.5642231180299975	0.8936630431608481	1.4209229782834225	1.359119130602783	0.8239727646707709	0.9687724248877287	2.375989384025607	1.3322815951601488	0.667139695818243	0.8373518419350013	1.7716671154028123	1.6767980816814567	1.3566995369940793	1.0871044458024437	0.9047390448231651	1.9207211979188785	0.8288287389895771	0.8011166182171611	1.5869320364456176	0.6790279373257133	0.6644476645989711	1.8291062399369262	0.6779097727909875	1.8927143308646275	0.3733354357339465	1.557203556503957	0.8601978786326425	0.7496659028191635	1.0780271231741902	0.7193600159576188	0.9324157585933058	1.4255897088321183	1.2458242928554824	1.5130027136645656	1.0747112427953613	0.7001100755279718	0.8941413682231328	0.933575767608648	0.6365824219821544
1.881967889653041	2.4623756939776404	2.2837808230471017	1.9092589420374886	0.9399651872495476	2.496890201889103	1.9911136392535878	0.2447866513879613	0.9782316449644451	1.6498618088627164	1.5041551144224126	2.8822244627884195	1.0468061939935644	1.4025502578092572	1.4753508535767372	0.8698919700265616	1.0400250565006632	2.49092253699128	1.4528029725770488	0.728961104544749	0.9257656505452319	1.7738593933832374	1.7668046649449614	1.365089676010776	1.133419970728712	0.9439005408254063	2.041431578458523	0.9428527833930517	0.8896140290475619	1.5683317460676096	0.6634659996439285	0.7346859832736812	1.9424015731484903	0.7802443238165503	2.0722649355055656	0.39472308418600494	1.613989883339984	0.8518927746273774	0.8159269966670719	1.0961376840068615	0.7205502302120487	0.9166631552631669	1.4943627647760125	1.2247605910075146	1.5139203424890215	1.123046091941693	0.777325075475306	0.9549012652903768	0.9837051070563001	0.6189242796921012
1.9113138348202312	2.553728942848143	2.3443558769292125	1.981144164236196	1.0408057998316056	2.503290277146367	1.999431894163008	0.3680751810571201	1.0480391778864322	1.630878594195653	1.5625425749775652	3.099904505839686	1.0612271011370953	1.3153223569203614	1.489589517836197	0.8771883041287198	1.0713467884467274	2.533697844330936	1.492857537900175	0.7777155955473225	0.9178289760081911	1.7208640289146075	1.7871290400981479	1.3715445965625532	1.1182304641824614	0.9187061728524709	2.1191202479059763	1.0280460849664956	0.9000085930163598	1.5239258843241301	0.6517698307818711	0.7173327182635415	2.003564939889546	0.8597695815683289	2.1653928713987165	0.38624698158491155	1.5326315247113318	0.8099044872463516	0.8067730413105316	1.0559614661319596	0.6868150681603657	0.8739249026426814	1.4437226906133134	1.149463970648592	1.517353699418462	1.1584023960762244	0.7940500379915423	0.9939675572000294	1.0013072182199443	0.590242671364813
1.8830918847033828	2.5923440928479113	2.354744760716698	2.0299552516903994	1.0887882637121553	2.446686967825768	2.0185149551655526	0.46927433764506654	1.0992948848410242	1.5408816610163665	1.54340501562389	3.3117875065757723	1.0311154312546962	1.2301938392397123	1.4651202760479998	0.8151224696911065	1.063238114060176	2.5603439954222216	1.5116515798309709	0.808269790695363	0.9035160939729859	1.6754358451721731	1.7571711924802045	1.3734181147872575	1.0643417180086943	0.8982770590404178	2.1524339487936586	1.0662930483927198	0.877879165332131	1.457533824995446	0.5325327839758546	0.6859210730570684	1.9858512373382076	0.8990457891700052	2.2352194480107084	0.34425896884021745	1.4836114911902434	0.7289531446795994	0.820051614837485	0.9638998925881008	0.6471849608506901	0.8232589696179149	1.3835524247082465	1.043774216978364	1.4590045816779629	1.1662707049290553	0.7990757033345216	0.9981546650180722	1.025486616863415	0.5556680789184858
1.8432710869397013	2.558082097094079	2.3717698405041707	2.066978245211778	1.0722350645660788	2.386022327104855	1.962266164815151	0.5471975416160808	1.098723920104137	1.3977331125950745	1.5500257940860316	3.5003566908506576	0.9873216117081111	1.1468220399385938	1.4100966482471677	0.7266949675393066	0.9707869958545583	2.54741890648605	1.460850769740959	0.8079628624905404	0.8496382474836688	1.623940651653315	1.73691903287401	1.321942784608424	1.0198641154134898	0.9004667878318108	2.131236471862355	1.0786883751968595	0.804597894085447	1.4175262301728486	0.4089769608789141	0.6400535933476056	1.976861169252239	0.8718717260686324	2.288083087792697	0.27560520201555805	1.4283061503636003	0.6817416088579255	0.8042213530450697	0.8440370004431875	0.6070201568565192	0.755739629011402	1.3286940891449772	0.8983571843185019	1.325679151231955	1.177244136089934	0.7705362486191901	0.9696797720006624	0.9906952040486944	0.4894291018658567
1.770229719746234	2.4982822613283027	2.310112290091865	2.037189445158449	1.0192425941624275	2.2651532517434005	1.899387562918534	0.5637822259372494	1.1149499552717324	1.2193582263690692	1.5088371593700765	3.5578743029574	0.8747574904160687	1.0595672046963494	1.3250359219644154	0.6625009840324082	0.8665262339594113	2.5229589306873446	1.451057816900485	0.7838982854543957	0.7812908956076625	1.5188695142203554	1.6872335338619415	1.277481883149348	0.9303824490933048	0.8832556933014072	2.0505800999740034	1.1033101551429574	0.7173972551959047	1.3461345057461414	0.3060595067635255	0.5826887513352447	1.9522068390903229	0.7919478381016307	2.2931032425087468	0.17492817149087783	1.3015185961795714	0.5872001428969122	0.7530866249929343	0.7170758784711708	0.5415977896056294	0.6191991531568314	1.2327289501842977	0.6960319161413967	1.2371499992910304	1.1520033564700125	0.7098759032479299	0.9436687391485179	0.95481146700543	0.4141740298603668
1.7120300922454685	2.3484981657518817	2.164103547034113	1.9577602017894624	0.9564201411031753	2.1018820214683926	1.7790430119355023	0.5849636067017256	1.0877649042833433	1.0615316176587144	1.4690536827208518	3.5331311185154184	0.7676854547414996	0.9459646862239376	1.2361295033535566	0.5848518572314845	0.8005484989590606	2.4043197948850876	1.4351132162199876	0.754131169809715	0.7372472705356141	1.4163279064625258	1.6441338581630194	1.2222982637251354	0.8268441643628242	0.8075893435698521	1.9546180474650268	1.0593742488116038	0.6496276931460504	1.250296196154127	0.16548991570119187	0.46218350389859025	1.8735014573338742	0.7113825293352136	2.265008216318108	0.0670709077109096	1.2037131806101344	0.5306040557476078	0.6987222496592007	0.5830410475726127	0.45113225190324613	0.5401255018299849	1.1249988646458235	0.5285611964858643	1.1367400834000352	1.1157930326448917	0.6514074255840078	0.8878575066776719	0.87710256176681	0.32056981462004286
1.6361047301495497	2.2121861193400525	2.0727283093792375	1.889174455700162	0.8815599130136184	1.9335617749827048	1.6782279568553613	0.5745160362334654	1.058061016809386	0.8879409646977671	1.4412550613093358	3.49049742581463	0.6320010391659772	0.8557740064666683	1.1407651443516977	0.520143924026141	0.7124246884634475	2.3093636134059006	1.3685211527578909	0.7365123193711886	0.6656980388971764	1.3301592182835713	1.6092700149821801	1.1733970183537494	0.7349506566045582	0.7226448613466554	1.8670455417656817	0.9864498547623752	0.5653779587043399	1.1520943684870537	0.05708178031527385	0.3939459519821882	1.7729510622074045	0.6496771763467676	2.212052637173716	-0.026070146352434827	1.0474768665971488	0.5029476578989109	0.6848462552121735	0.4385430233529218	0.3733373118519841	0.43297974757455016	0.9990859171548483	0.35846583763517564	1.0671836009297837	1.0241369518986077	0.6239349930295855	0.8167715047525081	0.8389974340585337	0.24856111307636297
1.5461140180997481	2.0309310229604383	1.9691089768417211	1.7784653664608694	0.8297751633484758	1.7294193522143395	1.5823070889287818	0.5357772688387359	0.9942040034028379	0.7015561679051581	1.4035432293840486	3.4441439159769978	0.4969773096467488	0.7654277060011612	1.0000005686625866	0.46087644529907357	0.6066643602679792	2.1696648113623582	1.351935520272657	0.6751013002081161	0.6161367906168955	1.2331272663059505	1.5020560885022867	1.1185961773769642	0.6584201318403492	0.620904740335037	1.7889152195554126	0.907940352289493	0.3965061351493996	1.0864762867188626	-0.006961168589181324	0.30060181509820333	1.6538838483892242	0.5527503865338289	2.213205613203129	-0.07227289826097476	0.9085424113185028	0.4916162921825421	0.6649043727518806	0.3784733413831706	0.3165613498813872	0.31851712935122856	0.8396436416728882	0.19077708553639888	0.9800583612567433	0.9445004486702056	0.5785174341754319	0.7046905931023788	0.7848567100280224	0.17724981557502112
1.4724845600938976	1.8642707777389116	1.882112952297284	1.6723701595738238	0.778706068973328	1.5641289231680875	1.482418976447874	0.4943901416529569	0.9418773876771086	0.5572155386499721	1.3754287351185408	3.3315873403174185	0.33116003337399963	0.6270942139191312	0.8632296845350016	0.38780869088904524	0.5011619444848611	2.0575695291204443	1.2932239358326731	0.6693473726024368	0.535923927295704	1.158141944266637	1.45925251095833	1.0624274047081181	0.6008628624612109	0.5764938998494532	1.6795036342241603	0.8405182272863879	0.21169211834503035	0.9747241031740417	-0.06477781844034672	0.1733158946946101	1.5123974217752463	0.47824518115521075	2.1700682120168726	-0.13190819848783888	0.8322183324293075	0.4420754768502805	0.6109130953703688	0.2680430579248884	0.2301157201212704	0.20749706382312957	0.6828296201555462	0.038346479526571185	0.8690938100902622	0.8877953181090833	0.5155165969262411	0.6547024483279046	0.6797264466231466	0.09329186680553962
1.4107182396381106	1.7320945690581488	1.7638378996261181	1.5454761623603506	0.7096973506376643	1.4607874308809956	1.3691817818578953	0.40253427819443466	0.8318748264091862	0.4363328309751505	1.2982666698726328	3.203088682402437	0.18433424152119654	0.5420789202794117	0.7069071807102407	0.34387517697415504	0.37852336217538973	1.882950305991925	1.2473973511876302	0.5844586067300969	0.4409209913924824	1.0975948448473563	1.4062673414194173	1.0073196118715864	0.5124136688144633	0.5274049813098447	1.5522320194150712	0.7413823131485067	0.0387622106747042	0.8503081276495834	-0.15172351038995752	0.09915581807400498	1.3473694545841899	0.35805292060407046	2.0826898468733486	-0.17757020397650905	0.7170788773521258	0.3825653452127025	0.5312341690397794	0.19688775409822148	0.16445513864235198	0.10050839858643279	0.5827995551357189	-0.10061679281327644	0.7518266121016285	0.800816355603265	0.4719155055187498	0.591305319116824	0.6238938519830112	0.00964873699931706
1.385183745511843	1.6400720483121405	1.6471092705695163	1.4818051526573224	0.6728373277646936	1.3869714968001756	1.2828372483865516	0.3543506959899435	0.7485531426863263	0.3120237719307908	1.2571873026629639	3.1371402813735494	0.09619160489681455	0.5424260741670189	0.6658504452907719	0.33484713571681973	0.28972876069881726	1.7058358718855895	1.2412792908417407	0.5453680196971595	0.38771679635408984	1.0889471980502505	1.3787001459744284	1.0054254965209022	0.49355050352377694	0.49582015526780354	1.4555546007713653	0.6643181775294733	-0.09690534037251096	0.787494736058332	-0.16779669261403357	-0.006764160277358147	1.2595678128213916	0.2849481716401555	2.0172328378195354	-0.22202525926936018	0.6379657981012127	0.38847219214839235	0.4835826556177986	0.13481181662790975	0.1360472350642421	0.05876464937780705	0.5218324380989234	-0.18060582491692895	0.6808640415986453	0.7668360337790597	0.4571244642010123	0.5195688813794372	0.5863917287459726	-0.029627329828832503
1.3438516733823471	1.5868798944042983	1.5402518960454927	1.3968424620942588	0.6316959579458318	1.3233988429069463	1.2269293628368996	0.2716990006433134	0.6917911358924403	0.29600075690224703	1.217692349396447	3.075359892148483	0.03951334505626337	0.5709505519320944	0.6425424372817234	0.32345851452283503	0.22189276594733073	1.5560326727913458	1.2635128813525132	0.5078915509116537	0.36564860522470344	1.1011249030263583	1.376096832906054	1.0171046639040018	0.4652352460414265	0.5035635170073669	1.3774284538498196	0.5947744972725321	-0.22964826301911198	0.7500225659892503	-0.18655985443804624	-0.03946639314290982	1.1626088665950174	0.16186657712124847	1.967622590204602	-0.2297011370963716	0.6270732767365899	0.38889223459715294	0.47484415614584785	0.0949270223162328	0.1210128753313654	-0.010022505910761773	0.5441996921998735	-0.23688294490251122	0.6060237141961082	0.7376822003492655	0.4576701724018498	0.47497853934718937	0.5297036890530917	-0.05376220529861192
1.3264329545408309	1.5043017184301328	1.457414309021503	1.3018494302803618	0.594004499677333	1.259174357810178	1.1379731230742085	0.19034934833483474	0.6466657120602015	0.2708895397612864	1.231653768073711	2.9995853100338894	-0.004202403067270355	0.5637620722938791	0.6364480717019565	0.3226958353859571	0.13899325377166066	1.3769387596637996	1.2505150072852793	0.47104712383668235	0.34850268286783515	1.061757919858738	1.3754867454689343	1.0103868930378856	0.44565940636304113	0.5286261928339064	1.3116087384820845	0.5293251361344218	-0.3536699410937222	0.7101062144125645	-0.15738278997118135	-0.05841095586849661	1.1404141193554755	0.07151150254356446	1.9357297962268305	-0.2364478597606115	0.604896701264257	0.3438359901148892	0.4300057896787087	0.06587638829805458	0.09864001782521455	-0.07682502452124453	0.5980862881295513	-0.2589484174356536	0.5995448304213037	0.7124097698045305	0.4593664756254806	0.44709124934440014	0.4553512925737289	-0.06151795721551053
1.313400654612853	1.4850623829155944	1.3522117569377579	1.1997475057444533	0.573240428432212	1.1389617004238282	1.1181453348733112	0.1394649962299503	0.6083638739126872	0.285501220078498	1.2320055402428713	2.894394146126477	-0.02502994678401304	0.5440221839950993	0.6091363178037523	0.32765888912397706	0.12558491399516836	1.2215106220210354	1.2378092958007505	0.41808060943906994	0.35499123891048145	1.109598938170624	1.3790377863327734	1.0102566572280345	0.42155058035555504	0.5166828751383893	1.25575126201006	0.4911021801531458	-0.40055136731302454	0.6539578973151872	-0.11821203185098243	-0.08240916718578331	1.0497103223554185	0.004658821149068104	1.9018159543425888	-0.24518943526535333	0.5564291043532779	0.32779819289237555	0.3834599343406464	0.027320289702439382	0.08578930279736079	-0.14070667952437177	0.6086984485260515	-0.3001264960881692	0.6093863587680033	0.6646224261295384	0.4470378973895028	0.41540722936793484	0.402380699800308	-0.07630911257405402
1.3263652035494715	1.4642934330910768	1.2752103030212072	1.1449741242156495	0.5515450824251978	1.0522798721027118	1.0756542612747615	0.08670047726538092	0.5218429852522293	0.2970854784631106	1.2294133078105753	2.788967571055268	-0.04226939162911337	0.5234243866637263	0.6183116836756096	0.30171036775715643	0.099169816698649	1.0742808251294174	1.1990072956431455	0.39122536775182304	0.36066672184174037	1.1403775988121376	1.3680471178083038	0.9899900877781113	0.4063683405655225	0.4697642158776844	1.2292256527458307	0.42231190463718704	-0.498664211463527	0.6303295047685467	-0.06641818295046728	-0.08932463296571842	0.9900857846402527	-0.03477910682443183	1.839446128845848	-0.24586396480440956	0.5303036798111089	0.3478531607890611	0.3893854029068857	0.019340557966647978	0.06774273271992082	-0.17963717700907983	0.6028821742299372	-0.3388101657346014	0.5903206753500968	0.6680484999207856	0.46559287970838226	0.3708459765938365	0.3291824409110568	-0.1306554030959754
1.3172652077821376	1.5044492207023032	1.2307026402186438	1.1208637669426533	0.5397216683873832	1.0467247820960082	1.09935702986149	0.06045474062037352	0.4728966970142867	0.3247452075471287	1.2750811330257403	2.712264858915646	-0.07594950975286267	0.5188753738968338	0.616540151036173	0.3005348199680943	0.059940939636638046	0.9330107401616601	1.1838855251564169	0.3649650825694978	0.3013838792387825	1.2159731425573426	1.358802931422376	0.9675984599808889	0.4007581691320274	0.44068577114208524	1.1903759829309568	0.39412407433663355	-0.5878518191154228	0.6406055001418739	-0.011695525150067332	-0.048364569411719814	0.9631626354847918	-0.09874489055806157	1.787492742687196	-0.17914596169008523	0.5402743561042505	0.3269853901637083	0.3408246793678674	-0.011428442043270337	0.061622640741012515	-0.20544837918828285	0.5767628227985233	-0.3602686830879027	0.5721726207566464	0.6699325628662801	0.4493964590754077	0.37437683074802575	0.2983769092642832	-0.13238797457682644
1.3245899444650733	1.5320940860540755	1.144369936928813	1.0767341005013977	0.5260059208131282	1.033210114499883	1.0778010865223728	0.020919192961910082	0.39507123411848516	0.2865318792767442	1.2742863184771447	2.643745930758155	-0.11705265878028434	0.4710497884004042	0.5983246893012841	0.26306348655086176	0.043180514916023226	0.7745997815261577	1.1702116684212938	0.3038234221931993	0.2851628507586268	1.2043559318399046	1.3434228239349955	0.9350220318593216	0.3914583621889785	0.43557788995299596	1.1724115712350176	0.3680581187806285	-0.6560340637196135	0.6514150728078139	0.049359742614624266	-0.09917374998123729	0.8888275917498495	-0.15408308147869967	1.7620575272295427	-0.1689610509233822	0.5753125140138903	0.28499144044575103	0.28630073648069515	-0.03190203476118113	0.07217176074554044	-0.22822179864761236	0.6343116085893968	-0.36667176559678577	0.5536133466070084	0.6956669858574203	0.42429207485607723	0.37739804109943575	0.25209512737827267	-0.12140612867371736
1.331587523207752	1.5827130864452674	1.0674659425069417	1.0470066992305218	0.49317177356623165	1.0183571288892985	1.0262252012867765	-0.016618173464779028	0.3308972400581434	0.274324215829549	1.2455691228999997	2.5745106161739804	-0.15989421940489543	0.4278598545074721	0.5839986216102756	0.22195009537655483	0.06474697368251907	0.656858836087396	1.1494871477460802	0.26915292932458584	0.28100334992494713	1.266183440623083	1.3611306122943612	0.8950062818275798	0.39109063255595067	0.4419971883747145	1.1485112907363115	0.33473815855238287	-0.6382954868426072	0.6184683108849832	0.08781754101981439	-0.11771505032863767	0.8185037411464038	-0.1895006830139502	1.6843502204687557	-0.13882273999084735	0.6099946721177437	0.22492537027304954	0.25407807091124235	-0.06369139783286122	0.04808770247186115	-0.2618837312343233	0.6331187951101406	-0.3481083655236364	0.5431745708096547	0.7154288238082602	0.43051983417457784	0.3908436780013099	0.23513362741633057	-0.13412588197230904
1.332725251567153	1.6619879464095841	0.9767619819837897	1.0104578932290178	0.4623167949349255	1.0005217224787848	1.0179867713460502	-0.017444274069404415	0.24006944523283114	0.24651946224373694	1.246552430165154	2.5374160713626326	-0.18871675483034714	0.42172301173223287	0.6125963204926428	0.2153212977696756	0.06193230012667268	0.5843296279945214	1.1269638687974657	0.19869990287090838	0.27416196862945225	1.303687657581428	1.397478425080315	0.8665254236024615	0.3813894919660651	0.43250832115512894	1.1085332259477003	0.28285286232114804	-0.5882183367733241	0.619062125843295	0.11768623371869935	-0.14109392192426057	0.7662528651602585	-0.24716386681262748	1.6320700803225237	-0.09057185035791893	0.6368810378643719	0.195450332753434	0.23276553217919357	-0.04122008571502974	0.07419958078377556	-0.3105396334915085	0.6267039587583538	-0.30070693380869573	0.5614716652951627	0.7124103250839136	0.4082695761248602	0.36413508473874007	0.22167517278407534	-0.1391955344637058
1.3287453386017696	1.7065052869726358	0.9108346117714016	0.997632065413058	0.43919139682732916	0.9433404799409744	0.9425070163304436	-0.008823360838701801	0.1939378216004049	0.17703301576087593	1.2696283334420624	2.525777131236844	-0.24194144295203707	0.3866035079143947	0.6675766571978492	0.17541483394000162	0.08736835818786254	0.5145486366526275	1.1096400459695552	0.18385863553785836	0.26470680504384014	1.3386158428587858	1.4243341003365422	0.8656983031739799	0.3844021241509422	0.40049936452056445	1.1037140149181461	0.24896727117180686	-0.5156644472236198	0.6369454962669999	0.17653024387369703	-0.197508460938944	0.7265294563803428	-0.25067130864309306	1.588000714381005	-0.03724015189483132	0.6519946040072103	0.15656037318991772	0.24253994420806846	-0.03108322154062803	0.07166876883240085	-0.3740744052321304	0.5894151437818975	-0.2806019854341266	0.5569520577655804	0.7240439834308199	0.4528776075817448	0.3291505975326295	0.22372495572501502	-0.1407520207617173
1.305433199065942	1.7253966011119108	0.8695535543819902	1.0110651744173196	0.3942594870316818	0.8924818471851058	0.8611646372970061	-0.005427698859173435	0.13562762935058262	0.1581572025912214	1.2396496257001988	2.496260059995892	-0.3475382102129469	0.31069980674199843	0.6507360690392221	0.1239228843934472	0.08189298210715903	0.5078485363615999	1.0474960373453774	0.16250121259611122	0.24725080265894173	1.3603397583029015	1.4395183496787867	0.910919019851198	0.38350870655921865	0.3930815212025551	1.1065295512811002	0.22974197233285834	-0.4263589736347722	0.6681354587760906	0.19512110886869521	-0.18436439647355404	0.6630864606897746	-0.27127742438384833	1.5330814249649993	0.018972308179160895	0.6607082188392407	0.10407153934779134	0.21605428341810268	-0.048595222297264574	0.052242312848105946	-0.4272089390359445	0.5804619609347608	-0.27613939167011325	0.5719267593288729	0.7303469597038249	0.464224091754294	0.3589217078931821	0.19463290775135073	-0.1599010175998145
1.3245423356603347	1.73643302556878	0.8305130708855767	1.0400647639669534	0.3525849414369797	0.8879358469227393	0.7952365581615348	0.030687484432560384	0.07729789817484171	0.13055261962888184	1.1905112308063577	2.472685906482964	-0.38160948209912426	0.2602713651434274	0.5991383976509922	0.07268889230983644	0.07063937286455532	0.4296453444425632	0.9739044954664257	0.15464606465305653	0.23894315313028738	1.3988373714511186	1.4412280953695014	0.9700672260326588	0.44462009086256343	0.36601657887660843	1.1112137613085746	0.18067937198007306	-0.311800593412656	0.6909261502620769	0.19487521311703165	-0.16209955285668684	0.629199156372514	-0.26650684143621045	1.498165170203944	0.04713051476584094	0.6663653306306293	0.022476234644520587	0.17590018204970934	-0.029548843858207587	0.05416846339657287	-0.4923653300869142	0.547258393568726	-0.31756732371704877	0.5905534821887856	0.7390470770719373	0.4921080641853412	0.343844745394282	0.18071495938939913	-0.1830850330822588
1.330782140927586	1.7689055720492	0.77340230424548	1.103497404704562	0.2907118013444675	0.8472769200245918	0.7428518525475022	0.04905081393307635	0.00772927801837095	0.11928781573847821	1.1099906565042146	2.3846750141503765	-0.41939929055423164	0.23292955488252706	0.5484603628787054	0.014115544732019559	0.09131665439480927	0.391842546604381	0.9539634268715782	0.1277221741383191	0.17401223301744806	1.4265536629113706	1.442609489178737	1.0027239692748913	0.4918526650653332	0.336029526565147	1.1227083311660313	0.1453194179126719	-0.2224829651757329	0.7093070776889557	0.19602244362004528	-0.14717417562981633	0.5531826557808923	-0.2444427094299703	1.4497403429241105	0.1223359435190842	0.6368133241536664	0.032204644251283054	0.15475620467865656	0.0007490395145191509	0.03565703282019233	-0.5165279834096994	0.4474968193475338	-0.41756186961561365	0.5667555102274484	0.7259230488618693	0.5025786144163138	0.33546180298075134	0.20394640906840772	-0.2140786932193799
1.3011090378201389	1.708375048871107	0.7676402602436914	1.1358413387046276	0.24983945247371456	0.87043196216813	0.6643573955742426	0.022862288603234138	-0.05369781199246333	0.08887328263564752	1.043307545694025	2.3648401200902445	-0.4981684703098471	0.2145730448988032	0.5020435093644965	-0.04001570526927739	0.07000232865927987	0.2806179441308374	0.9391250046283142	0.14235874456937384	0.13537796801076799	1.3873360324432347	1.4201314248624466	1.0626343556984736	0.5070404801026093	0.32554110003308245	1.112257769057988	0.12318003515911533	-0.15647004699877137	0.691348878018805	0.199608308361126	-0.14827028399964648	0.5243270680263895	-0.25175683878671207	1.4029032536676525	0.200732756210817	0.6453338543452707	0.003939287803464145	0.079331958580673	0.016050951386542157	0.002772286993714354	-0.5542699312051902	0.37453937125519	-0.46273512761597796	0.5153269565258075	0.6978625605366071	0.5171004155952273	0.3514969656430972	0.18577500981256223	-0.23656903979972813
1.27531757822214	1.670175109893711	0.7299360160332639	1.1424270665702991	0.2239625988871745	0.8916692241561434	0.6043513265249665	0.029439940578041703	-0.10861591497971172	0.10319817388786726	1.0082349327331084	2.3423469272693263	-0.5719990217946647	0.17346319126088433	0.4489841710326763	-0.060106738077907965	0.0720591377729272	0.18153694628795505	0.9317627659501223	0.13543489333655592	0.10500369114281963	1.3788344958684686	1.4114774369439138	1.1278698237329576	0.5271814815421061	0.34656871939613276	1.0844039540585253	0.11699565344236833	-0.0245838309987517	0.6660567639540526	0.20578207465780224	-0.14004276347272307	0.4578716555476995	-0.25601491517418845	1.3849839192798068	0.2693350460315784	0.6349897469940816	-0.05850496388059993	0.010075781754721281	0.04032995951745266	-0.005723520622636244	-0.5837156181513826	0.33929933812978413	-0.5119438715023471	0.4813034337221773	0.652300221348086	0.5401882092445749	0.37475208217815587	0.2242419402035818	-0.26685035533354295
1.2647917597898057	1.6334711904027397	0.7156299566988955	1.1373621393161781	0.20632584897084202	0.8307145975440546	0.5211699721291707	0.014224149672257314	-0.14383812202548082	0.0656232944684378	0.9677639633879519	2.299596778056748	-0.6530044963872873	0.11270575933852398	0.3671677545409607	-0.06215993080921123	0.0713625500830112	0.07723400954780209	0.8674708804079632	0.1311438730256957	0.09327659955507014	1.3350920027401594	1.4036680990794534	1.194000177651777	0.5484808720880612	0.38375280437005177	1.0577144415158266	0.1259452135810565	0.12599183226566577	0.6349435509581116	0.2040733363770959	-0.16685783254015057	0.4097527262599999	-0.2560841398943873	1.3552605084081446	0.305433651833135	0.5585630918896597	-0.07927904856762581	-0.00366748730258411	0.04231452136097456	-0.0034224397307379304	-0.6142398865680729	0.2942186245907447	-0.563647260105549	0.44855599700163784	0.6308553315882881	0.588844781178204	0.3574515367863056	0.2249789456684284	-0.3046702510587539
1.24609981060617	1.5701076787445643	0.6889974094294957	1.119870570791713	0.15945474825546452	0.7998282971067829	0.48558181813244355	0.009228513340691118	-0.16753181393301214	0.04774722467285197	0.9447614232875903	2.2785673103548865	-0.6783611067516997	0.0706102081249016	0.3391400550843353	-0.05160110554148598	0.049588006248107844	0.0032250676778225575	0.8033722444977233	0.14729185009385817	0.09815718843477077	1.3151611601217679	1.3864280598281278	1.2645848423393515	0.5760237242980015	0.38199968394519146	1.0000666940231002	0.10516118801940558	0.2549704629330013	0.6104723203316107	0.20919708430218895	-0.14085253391612654	0.4270029360522594	-0.28782216191508603	1.331941474863275	0.378701461420265	0.54959538303429	-0.0937952214291898	-0.05552363476995679	0.05083382164927401	-0.0427028948254959	-0.6543142401444858	0.2259664161640187	-0.5867734899389161	0.42231464111649714	0.5959027155649779	0.613223662607348	0.3353733716359771	0.2348340703564252	-0.34521893352651883
1.261298311149767	1.4910225245495092	0.6542145632963305	1.087573866624305	0.09886999743151144	0.7830799555572143	0.48239365074503604	-0.014686556736914824	-0.21976386345267973	0.0011605800937989686	0.9161720491301448	2.296130963181502	-0.686818791139061	0.04727977101099111	0.28612899394994074	-0.05873817077616274	-0.023362073965663532	-0.05687531204760306	0.7427527794190357	0.15638642567318187	0.046360516877331476	1.2589042952178247	1.359521543455165	1.3220602110109447	0.5638013359323877	0.36892261286746464	0.9582688064480396	0.10198841703925281	0.3541782562154817	0.5999025363836461	0.19511441598324916	-0.1421419827376506	0.39312199053262564	-0.34025627501068223	1.302262033908704	0.40317302010304595	0.5621968375532443	-0.11078532077205436	-0.11268996411996542	0.06332730204091894	-0.0474321756047168	-0.6686468296124604	0.1833127116515382	-0.6090440308240822	0.43750093581121463	0.5482575234119564	0.5972115540157159	0.30267413655009345	0.18906495033628465	-0.38091193367961
1.2770189826222633	1.3971806341403612	0.6554730836077326	1.0938540174726867	0.057359054159844144	0.7775906092762783	0.47315612797894335	-0.05367473028135518	-0.2026854151995722	-0.013742048931076983	0.8661533562925884	2.2731766321814826	-0.644087380263706	0.016145573871513413	0.18791534173962646	-0.058633073830345925	-0.0038513854457737765	-0.14782628711723195	0.6762930314486983	0.17077572365240462	0.007153860715082128	1.2073273299460832	1.3104570653468306	1.4257986385271901	0.5441809363533944	0.3853985968328374	0.9276158314958405	0.08706656224690597	0.4350950748533401	0.5705923559743067	0.1826995512536679	-0.11993265745158443	0.41538986394488575	-0.38565303161445763	1.2897937702115136	0.4496526631046394	0.4941941703202132	-0.14785406687513739	-0.16446430275330381	0.04282320771499144	-0.07997076102555499	-0.6669236670155037	0.13997669565995793	-0.6850100697114503	0.4203172889864429	0.5260957679690959	0.6068847739698031	0.29388161738181706	0.18478815733382653	-0.4228058002259785
1.2592813458259258	1.3511195064511434	0.644971325813654	1.0823894478935623	-0.019538664675999025	0.7267806472631293	0.5160408785962317	-0.08452343059253531	-0.19262780796757045	-0.010566017755173008	0.8258193409041865	2.1916557909329373	-0.6283387809400065	-0.001378016174113069	0.09542192149403582	-0.058685195079897376	-0.017982656393264556	-0.21592931556048317	0.5862927092975683	0.16079563677253295	-0.0017504578103326133	1.1452088443303015	1.2639510681239918	1.470802948675024	0.5352645381113273	0.3769561385773973	0.8850084946134673	0.07004582691298565	0.46051264471583747	0.5094905763742725	0.1785944612363622	-0.0830065330368253	0.35527753650490534	-0.4133500605935462	1.2999695118009646	0.4866789967952919	0.4707129326594419	-0.15743062290054663	-0.22679870022162785	0.019126557379920243	-0.06758704871092276	-0.6613303530520778	0.12796419563938538	-0.7210378684884236	0.44192970515841157	0.4927712310958568	0.5734149721485587	0.2756973403273842	0.13554063087637208	-0.4619095170115302
1.3005578743498922	1.3151042808430458	0.6305572654474259	1.0090312547348357	-0.04262268817559284	0.6941364411414424	0.5563992243883603	-0.1447786461098886	-0.1548677908219354	-0.04796274277542249	0.8317031393716674	2.122493391201827	-0.5644661438676607	-0.012077538406647437	0.037888817987406266	-0.05705533797302441	-0.013568838397311489	-0.35596706158558666	0.5734691139522563	0.15120674230741413	-0.009627121902561427	1.074929373097542	1.2028352261368025	1.4846449920046507	0.5118708532754626	0.430580093390601	0.8475825982535126	0.07132004715644266	0.4730374340769803	0.4615177886515463	0.18974583888064303	-0.07397532345904072	0.33033140111985654	-0.4460967976815118	1.3120119336138119	0.5170813533578003	0.44292885742138566	-0.17292689480921752	-0.2765041091669068	0.008792547339798878	-0.043683236346832764	-0.6458055287991087	0.0749323364723338	-0.768142893935927	0.4694052636533274	0.4670429161779272	0.5901986615407127	0.24291200103737726	0.11049584517095248	-0.4898830494672174
1.2719861826290007	1.278993519955464	0.6719969431368519	0.9808284324621231	-0.05023774707317865	0.646257986763849	0.5804265686380259	-0.2249974128701715	-0.09531188227555254	-0.07159024395799671	0.8426491960994049	2.072050758916231	-0.5268375768005689	-0.022915044333819565	0.0381211116712528	-0.04481367990216066	-0.024958265836284604	-0.42238945248900217	0.5412127541437434	0.12191692735580609	-0.02889418868871082	1.0132906775632085	1.1459285700061022	1.487893814963415	0.411017470865967	0.46496875667873344	0.7857175307968607	0.08874359638034979	0.43346420818937864	0.3393423485161366	0.19017337061805192	-0.08553455311210822	0.2614257531513049	-0.4658294553932529	1.3229169721637493	0.5343080708635803	0.4102338620752562	-0.15336763877301732	-0.35723420851498583	-0.05788048810025094	-0.03452175706485626	-0.6067572558895626	0.044494963297737854	-0.8319653507222405	0.44414898530291697	0.4141347860356935	0.5521992106053963	0.22173502110452126	0.09716015273929365	-0.5250296519620423
1.255820857127629	1.2386235653440758	0.7388934386305215	0.878013195763599	-0.07664530142605672	0.6528473937584982	0.5921551618292236	-0.27915245633161806	-0.01743543156464298	-0.07551257479296436	0.8788456246102923	2.084038747828524	-0.49050350828139627	-0.009671372913757598	0.08196765903770761	-0.035607443782629804	-0.08153988586418955	-0.48882802879254966	0.4811217361813056	0.0974137866213963	-0.025935986517493702	0.9248645552168441	1.055805083135695	1.504992756054292	0.33926824657953714	0.5019229376430193	0.7333613122725782	0.0902744589487925	0.41181714675726955	0.25261380862752214	0.17768509799402696	-0.11488643977493054	0.19989243156427206	-0.5226949167032794	1.3580429947119477	0.5587115961678275	0.421752567655707	-0.21214115185155627	-0.40221897095933457	-0.11229165963733863	-0.02296729589833387	-0.5922685695440215	0.0026539976752525786	-0.7999244460602724	0.4392040157456381	0.37585160427496095	0.5318467341382284	0.21222108833413675	0.029612845428891716	-0.5631798408029439
1.2412681272944646	1.2543595906647904	0.777956795273645	0.8136629266073001	-0.12116728252921646	0.6421250507629905	0.6140899010237345	-0.3165730178502798	0.076615298114026	-0.0777250239860646	0.906835471679666	2.0397609087708686	-0.4629044635857559	-0.025988204172491113	0.1287308999769451	-0.031013511025039277	-0.1433300024975644	-0.5052507536582272	0.37825554367651393	0.07938519093437067	-0.06659702122135316	0.8840773840952408	0.9870366593767598	1.4991007932334093	0.2779210661354743	0.5111272406515519	0.6872908981382398	0.06502058944930132	0.3700673851298442	0.1735895132943274	0.1520563612257899	-0.1603873504522258	0.15575995968529732	-0.5642592365371606	1.3903051227168455	0.5784303335110865	0.3702774092969713	-0.21761148408559242	-0.42950609605179874	-0.1514236242427027	-0.01003946115637024	-0.5726855926216474	-0.027565380676598184	-0.8055951752706058	0.45542379874294336	0.36754073775411966	0.5193284229185158	0.13383600975409346	0.002373469257181654	-0.5823950029824714
1.2288175093013087	1.2352850797533184	0.8061562525411841	0.7363709748555339	-0.17948434994344079	0.6171225589612593	0.6178397248045554	-0.37967503139331604	0.14278491354537848	-0.1472858990570239	0.8983770434291468	2.0156104312260226	-0.388976190047596	-0.017272446942531525	0.21217038059450716	-0.03672805064798448	-0.2031986142478625	-0.5445861361834821	0.289720138813785	0.05198779142232248	-0.11539890280624747	0.8363394890494907	0.9216345505934452	1.5024293298038498	0.23427061458480752	0.49594684356753227	0.6483285419199117	0.05096655815029431	0.3346141232907264	0.11997786851227399	0.11259794646558918	-0.20815925126285273	0.08390307292059991	-0.6307687767063512	1.4051257396384362	0.5948439807797056	0.3565791267511488	-0.20594964379556652	-0.45214536645998393	-0.19757447643527917	0.012527309586481511	-0.544617800782671	-0.010782242543585067	-0.8032828528184748	0.48119246971495266	0.3515270356364913	0.48170934144106764	0.05640325530734961	-0.05045101920707877	-0.5875884486933192
1.207367606473921	1.2268464800116472	0.8253308114286689	0.6734025561431091	-0.24699883372871584	0.625000354413674	0.6141436098852738	-0.4595888299578984	0.18653673990861214	-0.20154693279091557	0.8883688118058467	1.9958519925929892	-0.31814283767056806	0.005839437845325554	0.2742029423652213	-0.0662248756061909	-0.24287294656181607	-0.5115441996682797	0.2851177643422614	0.04458619042844751	-0.14614384679463546	0.8027690612642268	0.8680608623651898	1.4458432374895827	0.16258818807195252	0.46501905443564884	0.5845229858326845	0.01164250025006314	0.2146524897586113	0.08096025067681818	0.07852192651488657	-0.2512885668972173	0.0075633546455652345	-0.67517265843824	1.4388211425592072	0.5975015643635465	0.34274742808225406	-0.23316180557406724	-0.4750455095094437	-0.19897629989248608	0.016872062902293383	-0.5372499891845333	-0.025776345199089046	-0.8128436343824011	0.5062534731702946	0.3390826693908459	0.44510804189779823	-0.005024182055909515	-0.09844239441477129	-0.6226912966881658
1.1907506076968217	1.238055602858353	0.85443763648137	0.5676422087696015	-0.28504573272626865	0.6175366577945753	0.5831239348050821	-0.5289730160753627	0.23545348375379657	-0.19103035572354082	0.8757815360724879	1.952547441299919	-0.27635614412393983	0.026474943271386785	0.3200510811081518	-0.09196807342764782	-0.3050949584983812	-0.49693913038982274	0.26623933092604674	0.027364042742184985	-0.214394488027089	0.7855511101196175	0.7669334029293461	1.410029711277647	0.11342905036661896	0.46586310784054347	0.5337730008805647	-0.02421663523444146	0.15448622291201167	0.02134960709604397	0.0015360737754595954	-0.26885234602937813	-0.055748350950384495	-0.6852269189677572	1.4621400516374312	0.6102699546648561	0.2697802061188089	-0.2460528877362	-0.4839101543854588	-0.2268244854919542	-0.0023293406185145803	-0.46960308757032365	-0.04114245540380264	-0.8334144650532632	0.5540838557552926	0.3380093143440908	0.4316044743982624	-0.07481838820516881	-0.16274039376080313	-0.6746065445039713
1.1258268468959802	1.2663621812503307	0.9058870506894365	0.5238181193456354	-0.3303571999113576	0.6377153948336046	0.5322794821639761	-0.5877776645352558	0.3236360592713132	-0.17425266112071233	0.8791812548747835	1.9021094968823835	-0.2540391357408974	0.032641663227470516	0.40929854908211283	-0.1346062461241786	-0.3584096150669097	-0.503872411707821	0.2442986015924929	0.009835169907927198	-0.26156768223030813	0.7375382007688577	0.6724548926670778	1.3871628458103988	0.07109225329846704	0.4772682117884604	0.4638996368668883	-0.08921181750434304	0.08434669420627164	-0.03899385673657857	-0.027845438628734294	-0.31648035471494484	-0.131164089510899	-0.7284033178743277	1.4703417356281094	0.630815083466248	0.23112841552896263	-0.2767010585165074	-0.4860552761296719	-0.2458143788676092	-0.02888088698942713	-0.4579446728942641	-0.0441500449921803	-0.8764302625638868	0.5606992687742812	0.33600197937563725	0.423056099990604	-0.09370837066230919	-0.18966205789928056	-0.7420367111389383
1.0771437922040135	1.2691384784656645	0.8622153914542989	0.4142064152681245	-0.4133070217288604	0.6659464641759293	0.448775559198565	-0.6527554981974396	0.33567884333049947	-0.2129264354175647	0.871590096712022	1.8786103245854142	-0.28612967720348265	0.0694197047190394	0.5544584614977256	-0.17911309378413393	-0.4731699765059574	-0.5133525627878142	0.2267005724916739	-0.014373995304298342	-0.3004732159496527	0.6831780430302301	0.5635270508698833	1.3119655185558785	0.04770514304661548	0.4356716893332617	0.39968606228712156	-0.14761992283548997	-0.04040717177371426	-0.14593638373903808	-0.05116250593339887	-0.36100332280710534	-0.2333649105616248	-0.7393507369145176	1.476003125908038	0.6086690293588006	0.21547984402827605	-0.29732895195911235	-0.49246454771548087	-0.3203705304330307	-0.038725325606275805	-0.4481612420367294	-0.04570704530242879	-0.8683830975775709	0.5842649778381419	0.3517241598173488	0.424013799813266	-0.1438704110220011	-0.23180623491167793	-0.7575754281373561
1.0687383966904342	1.2411902098636625	0.8414749170533149	0.31957898958882425	-0.4574469158989684	0.7061105293863237	0.37191024075963763	-0.703245821571165	0.35038792239285393	-0.22670836446262038	0.8286245627347736	1.830489358956211	-0.30963308442391474	0.09221484649935754	0.6358124023825105	-0.22975956830722793	-0.572738547779805	-0.510624612175243	0.21162583295173426	0.0006204237360434184	-0.37491270307977453	0.6517445837203159	0.46998528026913144	1.2449201874411204	-0.04979141455574208	0.3799103232200534	0.323711116900428	-0.16527237802640782	-0.13701270675978194	-0.20803573577604134	-0.09906277549121553	-0.4310994006712092	-0.2568791019501059	-0.7881472757869441	1.473764580835717	0.5783294728380155	0.1728188654184599	-0.3014274543819412	-0.4863957120543196	-0.3562527634659883	-0.09580833243507277	-0.4738853365833616	-0.07237631022737673	-0.9138307818179857	0.6029520781725737	0.40301753751469604	0.4305735918533024	-0.15840049546769014	-0.29781253079558245	-0.7717188034596345
1.012796830383662	1.2108702517025158	0.8365825498688482	0.2545490500797106	-0.49977194013512766	0.7093275380697472	0.3096535510652381	-0.7466102337482685	0.31150990546923285	-0.2423530382283657	0.7858620496897418	1.7824109542343884	-0.3630679280701029	0.1276336209099605	0.7054536968396038	-0.26765769785808186	-0.6558930197983383	-0.5116694034434258	0.13945605244734754	-0.004147010846738141	-0.44587578709666964	0.6106605811357464	0.4020234481609333	1.1917917692975513	-0.11604022614402776	0.26513163345634166	0.23152640170805078	-0.21751819214148246	-0.23656021866158575	-0.29810933133816037	-0.16233089276731708	-0.4902637768459287	-0.3369016450471455	-0.8490113888048662	1.4818527719898185	0.5519263371143482	0.11977690565459576	-0.3156085198487223	-0.507718236813985	-0.39641653059537185	-0.14366882701170353	-0.5093167647597143	-0.1399827243868361	-0.9293694826264698	0.5882934064533881	0.4333952067039566	0.39880054500088813	-0.1464669182044279	-0.3934711284848163	-0.8098247042090942
1.0025642943959057	1.1851745160198632	0.7722733056135384	0.13246947308794663	-0.5930413308523109	0.7021590256829313	0.21304780077285868	-0.7621568680505904	0.29853183254324966	-0.2987355763390031	0.7864079359097665	1.719573167022557	-0.38074605995901317	0.1552221498475365	0.7257356220683844	-0.2930928676391572	-0.736836618720974	-0.4982888613212995	0.08902038217320495	0.013515653007285725	-0.49450511421850896	0.5384019495535144	0.3359255733202978	1.127140808509174	-0.16631580710981544	0.19233080475343894	0.18018883301299765	-0.2762255005246383	-0.3082913169536925	-0.3122658554823119	-0.2073395789855994	-0.5335237456187777	-0.33936790470702893	-0.8965114343587619	1.5166335891999674	0.5392963923595652	0.08406026977234561	-0.33242566053621514	-0.44626598680563445	-0.4439596751722766	-0.2155275627579237	-0.5660342215176385	-0.17282419865746498	-0.9234999903266603	0.5615043017678756	0.4393006029389504	0.38967167801204056	-0.1447279623522492	-0.47817185976090915	-0.8200589884723289
1.0091333938959344	1.1350065786268062	0.6780384273775194	0.05826682469026484	-0.6486677986568294	0.6775094604710754	0.14332950271406353	-0.7908129126389465	0.2572733048503315	-0.35959979921224355	0.7523895863963791	1.6368427817957305	-0.4383499707059266	0.12938695254394952	0.680350422346552	-0.31183173852295104	-0.7675324059359427	-0.48554473096639245	0.07308428933813782	0.020124801301746674	-0.5334118207804228	0.5390229605879113	0.30698246570865434	1.0636057380327724	-0.22695503634733333	0.08944684988305077	0.09443396967154624	-0.32492601748909367	-0.3790258416109364	-0.3383180649247011	-0.2426638621348637	-0.5736174897505838	-0.33705266649080173	-0.9111356185589813	1.5275668223494128	0.4866418876797284	0.027625920145430433	-0.33440181612541886	-0.4089590289846493	-0.4975921585988214	-0.27421566519559104	-0.6156354689539031	-0.22477517914449802	-0.9623405254768528	0.5415128304073346	0.45409768792908745	0.39635073078471017	-0.13297182956369932	-0.5654193015335943	-0.871094343965399
1.0098362341351248	1.0720948123616192	0.5915235842259474	-0.028860786942123417	-0.7082586863430004	0.6294592518840176	0.0627584878746382	-0.8077905994793431	0.15372643763670563	-0.36692258921099724	0.687214532653793	1.5871766701811763	-0.4371062451378963	0.15096249682894494	0.6383873309399328	-0.31951321448142556	-0.7731144025814295	-0.4966944694971792	0.07400852670818577	0.016592198242039946	-0.5390624785439582	0.5063318062899012	0.27393506891317776	0.9889324982691876	-0.28053158445448173	0.023335026937267016	0.019515604292535682	-0.38195739169968645	-0.4007961949363188	-0.3588619220576116	-0.2994580122887688	-0.5913076798513377	-0.3811194774254735	-0.9431074420315164	1.568895059349322	0.4237700065146496	0.027177400616105928	-0.31992219107496067	-0.3881477644686579	-0.5399489097895	-0.32117124561571336	-0.6710428564459716	-0.28569173862494485	-1.0110074882056053	0.5054250507045871	0.4402701207411413	0.38706601170208066	-0.10429854780570938	-0.6169906645769812	-0.8942634188868753
1.0306174774036478	1.0275534514997255	0.5512805699033406	-0.12248084752068529	-0.724075704399938	0.5970782754860433	0.028053407151676025	-0.8103784310916641	0.11291351820090459	-0.3555079320821217	0.6667943964261899	1.5404225881861198	-0.47542837323466197	0.19593244232921114	0.5224554779942169	-0.3357323220057595	-0.832543065075105	-0.4813686226264533	0.05580755030077754	0.011155640648049919	-0.5676573577600348	0.46427108554589214	0.23449373114364902	0.9022885916641286	-0.3081301102418464	-0.020801266128503314	-0.05695578292345367	-0.45151065667799506	-0.5079545825703299	-0.40993459509669733	-0.34238454412648917	-0.6324530265813294	-0.3731501934814694	-0.9619877283705168	1.6359322969388785	0.38062590209277436	-0.057784534201063865	-0.2922328487204789	-0.4025379435974303	-0.5614494280363522	-0.37808849518698834	-0.7294897747161672	-0.34142950471465966	-1.052541607945169	0.43242106883338594	0.466685871534852	0.3866029728727276	-0.06626486638184872	-0.6496263904396848	-0.9280472287848129
1.0517664681703143	0.9645599028359475	0.5168068593203919	-0.1573306075221919	-0.7456061896045092	0.58816218784366	-0.05184256963681448	-0.7901065673016506	0.016058623345169044	-0.33628068215784024	0.6299293450507679	1.500656822135586	-0.453026654702119	0.21589059864698124	0.42148879367019293	-0.35591264449599835	-0.9038098908924587	-0.49773424772358393	0.00785025239114335	0.0008032803142522998	-0.5837995809932007	0.3850723035814484	0.20095179377414368	0.8652892725046997	-0.33411023642851473	-0.05841102833846155	-0.1335339647465859	-0.5048896587078393	-0.5634473809081075	-0.44679870109466746	-0.3735466039058767	-0.6355033460302232	-0.35215413682391766	-0.9418426165021592	1.6942718053162644	0.3601017066386235	-0.08861237425695676	-0.25543023245319085	-0.4164807881456641	-0.6302469738743532	-0.45441734662873456	-0.792100024431097	-0.37340287926318877	-1.087974531718212	0.3891315074852336	0.4801275195518233	0.3586146473006258	-0.00780511513500427	-0.6897640106381129	-0.9563926744903156
1.077096488583921	0.9317230624876043	0.4833374787749659	-0.18257967606054487	-0.7539914337048363	0.5542149818485662	-0.09263865292489425	-0.7757455559589268	-0.035218159304796035	-0.31994526085835484	0.5944428293836147	1.4505996436329234	-0.42751020504871795	0.2057565222626913	0.3500150246776658	-0.3630447112173983	-0.9692011034320773	-0.5378306344446455	0.003287193677384989	-0.00045586726392976286	-0.6250010517794516	0.31793082336558576	0.2425536342443803	0.8281626339426387	-0.39184660273584054	-0.13067098215712641	-0.1704401768366807	-0.5187920688431251	-0.6715670228692288	-0.4969643233138072	-0.4130373342709034	-0.6703176670250733	-0.4084784712879291	-0.9391904024042479	1.7675293050211796	0.34784285303947865	-0.11500999450750549	-0.2526942941993181	-0.4451179417770671	-0.6322165839492394	-0.47410604391643163	-0.9150988953662542	-0.4129702389390412	-1.148059205295079	0.30364026721270687	0.5006711908735022	0.32073761931433786	0.04439247515295876	-0.7439332639124249	-1.0031608456934211
1.1264454561729407	0.8830126680096194	0.4578896113324785	-0.2380667003607937	-0.768830751694521	0.4700592924849022	-0.14165999579847252	-0.7433388826840363	-0.1202915209085724	-0.31832720100071454	0.5788866366591151	1.3730623059313136	-0.39444860379085295	0.19028532994224726	0.2417488046388679	-0.3517835307508006	-1.0034738739024847	-0.557538613445467	-0.024884871886931732	0.008821916338112783	-0.6247176148251271	0.31597880669519485	0.26629615397470024	0.7869862905445258	-0.40311175796746407	-0.19177941333015003	-0.20215808237401056	-0.5403412609681213	-0.7393441104295974	-0.5252283864546733	-0.4533138220163918	-0.6807805662349873	-0.4563056290541233	-0.9394728459835061	1.8681005122918362	0.29446709939560656	-0.15853583140256616	-0.19984615934097313	-0.45247265401822806	-0.6888921546316324	-0.5363027077475311	-0.9836671299809654	-0.444778602491235	-1.1929290416868263	0.18565207514771467	0.5437741976760538	0.28766896723013335	0.08841092236998724	-0.8119206131953861	-1.0087944670099662
1.1809328176426563	0.8407572039262178	0.46998141083741246	-0.23141872357568055	-0.7642643130184811	0.3843507770899144	-0.15612349258064168	-0.7279874119007753	-0.17544946969993494	-0.3262691736241485	0.5205709847634405	1.3113607098991293	-0.29781370829175924	0.1369954624493854	0.08134549912113782	-0.3545228869157472	-0.999808860334584	-0.62641841882573	-0.09858342238076878	0.03722438857278554	-0.6313154407005089	0.28701877255218233	0.3091354640754576	0.7467526757797901	-0.44420658981718153	-0.23040819981612573	-0.19814878457273863	-0.5384809121923031	-0.7757503169144673	-0.5365432828075881	-0.4977792452425442	-0.6584731870354453	-0.4828470595879965	-0.977545601987065	1.9746505578737796	0.28313074034874747	-0.1797355863155192	-0.1691712211497158	-0.44332450111817623	-0.7017003289755066	-0.5988213892293247	-1.0343665832038655	-0.4972714479058893	-1.2620903100005836	0.13267872840431025	0.5827003929619509	0.29435253745479667	0.08708782655231413	-0.8740555339216888	-1.0198787624740004
1.2296119049342285	0.818901146608231	0.4919281951062204	-0.20911023164837594	-0.7503018111917753	0.32618062660265335	-0.17440094455406546	-0.7558930463445177	-0.27905407553734324	-0.3142530897633095	0.5018992289278446	1.310963474763574	-0.18725726534171483	0.0882833875787531	-0.05284000323325053	-0.35009770738416346	-0.9444525566434931	-0.6824050475601661	-0.10382552341614593	0.05471445412333416	-0.571280610536665	0.26026680288077614	0.30963765807611693	0.7037865697267793	-0.41974387762076565	-0.22425801736611045	-0.16304949826614493	-0.5770192967896162	-0.7892158077378688	-0.5538402380268386	-0.5389156836011171	-0.6258248695868358	-0.4971294913514804	-0.9933197608489429	2.0697179745314864	0.2634881242681837	-0.16664203413658862	-0.14944260976346369	-0.4532197667107972	-0.7626044283752608	-0.6547487545715269	-1.0733074154924378	-0.5667112293148615	-1.268488442583728	0.0391175763122044	0.578805108092324	0.2914794379868103	0.1042702695560773	-0.8771881313432388	-1.0226080828080177
1.2695529454483405	0.803058877658024	0.5147814521240156	-0.20318095122680213	-0.7667128021647516	0.2905377930881739	-0.18694671145495395	-0.7618464645966968	-0.3501532631856489	-0.2840870189814356	0.45041678275917185	1.2669376086141093	-0.11949180123171425	0.07218218078210653	-0.15852729410118224	-0.32427504601830837	-0.9324295843408578	-0.7315505860375995	-0.08381200602573946	0.06789817771009439	-0.5157146526421457	0.23950308088770486	0.3109208494761187	0.6703736567754273	-0.42555738778862146	-0.21338101939552478	-0.1575963856240777	-0.5824866957065755	-0.824416608935884	-0.5503426006518937	-0.5679633795218975	-0.6550988028190254	-0.5165589246787108	-0.982995666728641	2.162457076622994	0.22813788563049736	-0.1336795361115352	-0.09135012139045118	-0.44644812011235746	-0.7917428156828129	-0.7319037295285333	-1.099302577180426	-0.5549074870482733	-1.2972014296729353	-0.054992771463896986	0.6053285830862778	0.30348547015043825	0.08982163503320699	-0.8600139156104749	-1.001225472105171
1.3047761365236166	0.7774011986114298	0.5728085369110312	-0.17732224000851515	-0.7413204631502777	0.23192810757106175	-0.12393019357435038	-0.759478993671391	-0.46280724572380694	-0.24078104625091362	0.35939609754544843	1.243390940811802	-0.05193877636811075	0.08408696544856961	-0.2569308757280515	-0.3054481671229774	-0.9345882406986187	-0.7767064768753844	-0.0722915378128103	0.07658701841326432	-0.5188344138773273	0.2522986566357551	0.31347083207619975	0.6428825542500847	-0.4093854890162458	-0.23394569196276285	-0.18328482166386575	-0.5864442728005699	-0.8156113189565483	-0.573504074845629	-0.6230320886316629	-0.6760437337097756	-0.577341742816943	-1.019607856745528	2.206959296069905	0.17896397811160208	-0.10858925978054228	-0.0796635727210864	-0.4657085040580552	-0.8002960972634666	-0.7610479121549651	-1.1119785625505703	-0.5897964499803267	-1.2751071415006723	-0.0644051301944165	0.6759556783304046	0.36107485165638864	0.05605581320801262	-0.8431937650837265	-1.0233577788137447
1.3161924837522843	0.7877363836185045	0.6001349858377055	-0.12476719648977061	-0.7101838787767829	0.21287144774925815	-0.08720086366023014	-0.7395361774070356	-0.5063016632034487	-0.22831835838119088	0.2673716456161046	1.207724283601847	0.06875852836242177	0.07176880330016319	-0.34252581882363003	-0.28849466264799706	-0.9427291308988984	-0.8413704363894172	-0.08096478421337946	0.07776599759392708	-0.5158363350587435	0.2907210454499129	0.3468064748097092	0.6471192736990223	-0.3574267619463999	-0.2161044766683234	-0.17987954896468078	-0.6038711219071192	-0.8074548038710845	-0.614456697737309	-0.6615666697629334	-0.7318359549425896	-0.6189986711914983	-1.0549435059572907	2.2768748663336815	0.13539026431339207	-0.08390928831045585	-0.015570036716155141	-0.506694741513947	-0.796176803449254	-0.7913159003931214	-1.1152896211070256	-0.5541893357423839	-1.266054198746442	-0.11710161086096935	0.7611982822065265	0.37406975406143517	-0.004320105651657841	-0.7882920018617733	-0.9686817287675961
1.3917821427378647	0.7661400930244646	0.6289871233742079	-0.09281645556955734	-0.676968034725451	0.1814341180582112	-0.02335426932715117	-0.6752519164086466	-0.5140634466400096	-0.252023557834547	0.20501605458483438	1.174787075886973	0.13374050724650804	0.015760062472031083	-0.42061873181134335	-0.2610878570744657	-0.9365615413052961	-0.8920260008659213	-0.08062869789699861	0.08613580478139696	-0.5519452256708353	0.26326481655679884	0.3303595591661538	0.6867136621272139	-0.28338116695583027	-0.21130942687500903	-0.1733879492327357	-0.630587848094877	-0.8544980981299963	-0.6741763806662466	-0.709344256761871	-0.7747274243536151	-0.6187730992044551	-1.0835312991454438	2.299180119048083	0.09072468615340015	-0.04473992361502127	-0.003485580187854294	-0.5067483678168158	-0.7923634500063602	-0.7961419664135502	-1.1003925623687878	-0.5503874198210728	-1.2037766491397288	-0.16274099824447993	0.8562793261852919	0.4296773293777541	-0.023039101449395576	-0.7621981180547803	-0.9295283879759711
1.4651418175168618	0.7897025364146227	0.6782849203402883	-0.005388561384120294	-0.6633227309555496	0.17395829197652907	-0.03235369347972563	-0.6317679047285241	-0.5313405772297054	-0.2452265154884326	0.12688702957585957	1.1565592878577913	0.20253385865019918	-0.040858292553563116	-0.4531638981585532	-0.24934989534147994	-0.9283998737641873	-0.9399708547027983	-0.06231357896704566	0.12316734091314005	-0.5479492532992685	0.24812824045276688	0.3578968863682526	0.7679522357971134	-0.26588751381343506	-0.22282191337241883	-0.1349288080898559	-0.6694662164515393	-0.8381597088858209	-0.6857640282770473	-0.7348421179837327	-0.7533135770996389	-0.6161714607430792	-1.1347473007962288	2.314518973594122	0.056416166995696106	-0.005063711738466817	-0.043273277534014776	-0.49563924631437795	-0.8103627696803828	-0.8353530694631806	-1.090503099966967	-0.571791186069858	-1.115885885582173	-0.17270056183415977	0.9287016396736814	0.48106876674836274	-0.05545500716090346	-0.7710097640377102	-0.8763629353620027
1.5204116724183117	0.820829295260203	0.7192332231692922	0.055239949728985646	-0.6597832156713395	0.17302396660870412	0.027318624622855548	-0.5800666512759689	-0.48276823439614897	-0.24924107952465296	0.06367073754509368	1.1217389141974983	0.24102625680295184	-0.11547617762414472	-0.4595384826594656	-0.23877227224604783	-0.9030258196622091	-0.9981838853333533	-0.07238559970638958	0.1261574698479871	-0.5065332989280986	0.24573414524335027	0.355865746456631	0.8670099208654058	-0.1890151264595401	-0.2129449569031736	-0.08715543286124675	-0.6956379827672837	-0.8241216595153741	-0.7104959626282943	-0.770824562284617	-0.7431619051109132	-0.6294394162918456	-1.1880469329207677	2.3466463042215615	0.00535973307456305	0.01201154071648342	-0.044856158085409145	-0.47553715803043256	-0.7983079469954728	-0.8088555068921451	-1.0894419223061758	-0.5916062380723177	-1.0465235779791597	-0.21832580674616123	0.9502831281616231	0.5247534310177373	-0.09631069569636616	-0.7735276859337403	-0.8505696576247509
1.554971086889055	0.8033664960087717	0.7350848110820486	0.16824634525854054	-0.6866815350440097	0.16126733720372774	0.06054509881063917	-0.5613165938091756	-0.4984174870567806	-0.3011088571091205	-0.02836610037509559	1.0750323277077798	0.3052609806378376	-0.16445118565216793	-0.44566832065301687	-0.24172908509969648	-0.8672543467914411	-1.056480670442399	-0.06581976247205876	0.13720020777593056	-0.44510664671320166	0.24584164102682818	0.344146064196816	0.9420102949380661	-0.13416894728442888	-0.19705819862770535	-0.09070841799707101	-0.7376651603006805	-0.8087348362940165	-0.7386780169268233	-0.7821063697427922	-0.702919024507106	-0.6306326128726859	-1.223968711366899	2.330013826336296	-0.05810199272482397	0.02673022195233806	-0.01610075211403727	-0.4612283003293493	-0.8234175394666089	-0.8057327154464053	-1.0233979192433134	-0.6295112209575032	-0.9486581837093262	-0.2007820708391194	0.9678332883311768	0.5739710704889824	-0.0832133735715733	-0.7442903981734549	-0.7555637509698762
1.6042239213146599	0.8047446186612837	0.7467734862934783	0.2469992101940484	-0.67483148319206	0.15260414885620932	0.08267521420367029	-0.5182207504570767	-0.4539175832770548	-0.32080219921721886	-0.1070768657881221	1.066714446026161	0.35957638496033983	-0.21502851437063977	-0.42075247665961857	-0.2628117033198742	-0.8390961290183077	-1.0920164118383338	-0.035713615275738006	0.14970065942983252	-0.4061697394551202	0.2040883593592841	0.36343149165466604	0.995330649131702	-0.09119536230709199	-0.19364088978012747	-0.056516236361837245	-0.7386323043281485	-0.8332768541138537	-0.7687956878314817	-0.8079678690735396	-0.6150229156600789	-0.6090401200740534	-1.2445051823345417	2.313104202719599	-0.1107315201153388	0.01869776682403489	0.007076737221593276	-0.4469165414000221	-0.8414143581175143	-0.8088956519877677	-0.9707634127784669	-0.6954450852345675	-0.8396021888448605	-0.17552824022416283	1.0013183009460163	0.631291663601308	-0.08866935483009916	-0.7018436382722643	-0.6803986798364756
1.6515406643475496	0.805318817186129	0.784549482570652	0.292401196374264	-0.6788901631813689	0.14581114016819532	0.092891797092258	-0.46309517439177184	-0.3949429577767515	-0.30667814443444874	-0.1541812402856832	0.9933857035573054	0.3255399000007603	-0.22153006824159543	-0.3682852525815227	-0.247891354800755	-0.8118225885468109	-1.082450060893616	-0.015577500361116608	0.155269516356894	-0.3705856958929323	0.18888903479210176	0.3895996506511089	1.0264863084648048	-0.07358862631966955	-0.19307522765907775	-0.0477879344603897	-0.783334531953565	-0.8694097391159954	-0.7924308685820741	-0.8484302962457436	-0.5834891870677215	-0.5926676850651125	-1.251580175567441	2.2639861377112487	-0.16710169393047758	-0.01349440393764989	0.02010783353331333	-0.443958443279637	-0.852815543847743	-0.7946649653644876	-0.9849935754817423	-0.697346505048661	-0.7771804801348295	-0.17929666494012703	1.009007809837618	0.6609464772138817	-0.07296342439149002	-0.6633806414587987	-0.6594856296212017
1.6919858698964607	0.7953602616462513	0.7862246919460427	0.31826222185435155	-0.6888716331982374	0.14592626813448117	0.12913655733291227	-0.3523610429458216	-0.32435639251069326	-0.33345976883627254	-0.19897790912041594	0.9581477395448829	0.28806827242694427	-0.18256733147146892	-0.33328751074905355	-0.20918363698842649	-0.839546122478905	-1.0980614066070808	-0.04026346304938638	0.142704750357783	-0.3867268928888496	0.13885040062147705	0.44125118575086447	1.0787346036685168	-0.038541359828679636	-0.19295468044389635	-0.07076548542948899	-0.8139750605028807	-0.8821620645009365	-0.7976455546268966	-0.8572169038915591	-0.5830604802114652	-0.6124810625930999	-1.2672538661733894	2.238600750400818	-0.21134099301937725	-0.06975444104195802	0.027290250552370103	-0.4180367812603709	-0.8377187702414007	-0.7864927606373994	-0.976052139402403	-0.6729326305707499	-0.7431442014799822	-0.17165211514824535	1.034650611730613	0.7085066635486421	-0.08671100779295716	-0.6462354304572322	-0.6311476541961822
1.7255772386708468	0.8147243179432371	0.7711612331101618	0.3487581941920518	-0.6931978659096789	0.11551824565754794	0.17056009622381335	-0.27099453144133023	-0.2051491310578923	-0.363550593609377	-0.2052055050844893	0.9394030523796836	0.3282612467471037	-0.18518909149938706	-0.25879714430168255	-0.2195459395119413	-0.808588978187186	-1.1061794775551193	-0.07627490047457178	0.14194736268284416	-0.4421061733410386	0.12382654460735705	0.5160221820766094	1.1179837942904232	-0.014588887948362711	-0.20795211869793118	-0.06550551700458959	-0.8857020946457108	-0.897217259342972	-0.7773280321140391	-0.8784336638297647	-0.5027394063026638	-0.6479195955916256	-1.2971314654376846	2.2115728182539542	-0.229752680706373	-0.09516585467421598	0.026196904766626415	-0.3648074824649525	-0.8206733190362623	-0.7454741985637454	-0.9756828030403024	-0.7087247940861926	-0.6796974087006091	-0.1609271392428445	1.0369922248874506	0.7828557919511798	-0.12699410337100459	-0.6284349113707932	-0.601490107082791
1.7563816612601335	0.8530271935596809	0.7552504733613497	0.3940618053538267	-0.7049208532907381	0.11744980651342021	0.16030241571005968	-0.21536405910586875	-0.11745393099587446	-0.3731436477201995	-0.19879588018612518	0.8983706367160096	0.3018592972049093	-0.25897843097036866	-0.17275638504518592	-0.21967538818910565	-0.7735851733828559	-1.132534627684641	-0.11164587152325782	0.13108315856564495	-0.4196115415401831	0.08781233391561186	0.5835696358000979	1.1340582106392167	0.057646434781668865	-0.19774427149539117	-0.06994823297147179	-0.9493870911462642	-0.9461789263873014	-0.7763073553216371	-0.8773641711938609	-0.42898504056098863	-0.6635792538980907	-1.2993955506432184	2.186598170874837	-0.2298834665508409	-0.1322971037207029	0.03865301650081536	-0.36997277120660976	-0.8324858143291399	-0.7343170453110319	-0.9481197630220605	-0.7011672707482894	-0.6622271172280476	-0.18883279205400064	1.0451914802523699	0.7758261849037998	-0.12365855449603076	-0.6411118376274227	-0.542464219429036
1.8042929039829683	0.9003374187821963	0.7654315595833919	0.4253466575863946	-0.7347166117536751	0.05206201421946819	0.1892967902644962	-0.20120680580712955	-0.061651636726183526	-0.39940342210437063	-0.15507884852915585	0.8480975695527195	0.28005771954343744	-0.270310760871305	-0.08165091956057902	-0.21382456431528424	-0.7505797361354416	-1.0941940282790976	-0.15975324571253371	0.12419597861490686	-0.4197449523824771	-0.009075949635067864	0.6361223867343859	1.1393653882439287	0.09602964520097076	-0.21103789995900182	-0.08460108400403435	-1.0189767324242367	-0.9433463849395537	-0.7509712708186742	-0.8651653222207418	-0.2873950813120976	-0.7032982751076433	-1.3182106027647016	2.148755746758672	-0.2154090084493785	-0.15277480253039327	0.03873589252318073	-0.3820898089936587	-0.8341374138776635	-0.7231565801950403	-0.9131872991762784	-0.6917324240296653	-0.5975596374049467	-0.19250314416946096	0.9921223190891542	0.7785741509515611	-0.11005641738531144	-0.6664851418978175	-0.5545463309291623
1.8122524247290894	0.9903293056676258	0.7672594223509598	0.457610494513257	-0.7381697114518718	0.0346936532753718	0.13705310685030542	-0.2159793098090565	-0.0014997360546579158	-0.4179247670255194	-0.14592274298861238	0.8189785070072345	0.28250395746569656	-0.2901144736118352	-0.0240467787683075	-0.22764267657339837	-0.718783843400763	-0.997673716630428	-0.2275486197279232	0.10958775804093852	-0.42418416150847865	-0.04695166020963687	0.721423434575623	1.1469644837008137	0.1073417166641133	-0.21858779479057738	-0.09567543424745799	-1.0436099227529143	-0.9370603702742993	-0.7144348332601103	-0.8048200426211899	-0.18188349010791782	-0.7346987172607072	-1.3392283703610086	2.124400113498261	-0.21096029155432366	-0.2195633160001865	0.04940836812384758	-0.43574401007282937	-0.8312668374098298	-0.7346334503603111	-0.908315726575523	-0.6626880008241338	-0.5659703309678553	-0.17648788306782587	0.922753486926221	0.777892015700514	-0.07248525516602859	-0.7019539081221653	-0.5307081323128949
1.7854407328603075	1.0230895078247344	0.7435489195738374	0.4380311359591789	-0.7473242992517107	-0.002115040739129101	0.16405520234292784	-0.23942916869790282	0.038306434734721825	-0.4534782355000127	-0.14507227171434953	0.7737134399457655	0.2940505616054791	-0.28597885329041545	0.019866699682306022	-0.2030892958011266	-0.695143056941668	-0.9869922695633203	-0.2848603201101631	0.07688303489086243	-0.39444233999619677	-0.049680224602721826	0.7373372443265443	1.1000755365257553	0.15816551274325963	-0.1976411467645169	-0.14453243607626318	-1.0525305598538388	-0.9492970400900205	-0.715939857577726	-0.7785709895114508	-0.133099561304138	-0.8029073774212921	-1.3809765893605639	2.118743104444266	-0.20491131541426225	-0.2700609833667625	0.12852923158791485	-0.4608608998091522	-0.8098340479563936	-0.7221023108588718	-0.8895969164242734	-0.62683961435017	-0.6084542471723389	-0.10699069018967042	0.8620914354839921	0.767564668697741	-0.05184119044247195	-0.7284606014417264	-0.5274313471376855
1.7806841249714598	1.0268264070260877	0.6911748683548419	0.4071965257213289	-0.7172604846748769	-0.030948455116217112	0.18073749300468536	-0.2676748457951378	0.021146757239031238	-0.48699681370857395	-0.16711331793424394	0.7511049625800724	0.3018215892386743	-0.2137725904131985	0.07191690966988047	-0.20739912502632657	-0.7115757464493037	-0.9550017268591299	-0.3230420507765071	0.06275262265203582	-0.43017294001114664	-0.08066490463274908	0.7607333719554701	1.051516262685169	0.17195863760530725	-0.1847742554426484	-0.140999353150024	-1.083942430265552	-0.9753834950341513	-0.6917629047657863	-0.7352707852776978	-0.09360156017985742	-0.877056744265507	-1.4444416700209102	2.0986185073651997	-0.19360683214615654	-0.34721103544000487	0.1298027426396709	-0.4792369661761492	-0.7560029452352929	-0.7235253409613428	-0.8541476178956392	-0.6039384576748696	-0.617843195599914	-0.011093854533714653	0.8623685198959583	0.7885139005732759	-0.06071975563635414	-0.7178935424425257	-0.4862871765970439
1.7893242074776299	1.049580810922694	0.6948589367022058	0.3404216186459255	-0.6721546068808044	-0.019628027687088184	0.20944513994168626	-0.24946701672254146	0.06171308006204433	-0.4992153580534403	-0.15547600256760857	0.7197326392423774	0.3039103981288708	-0.12459778468307012	0.0371045335043191	-0.17808391271717178	-0.6456257327957968	-0.8821665092464845	-0.3614351564846005	0.04316494102280197	-0.4501234808047407	-0.11864748634546177	0.772897897213791	1.0084560614873856	0.19213982816196004	-0.1624383576235149	-0.1422834863931705	-1.0920301094381475	-0.9476771581418267	-0.6710533787634562	-0.7045746751304554	-0.09559840364278831	-0.9346979730006091	-1.5106789024876528	2.104104997114376	-0.2094744045065168	-0.4087795592904862	0.1879317788237886	-0.44647136475305105	-0.7281794708316238	-0.7149776917593957	-0.8423197006250003	-0.5116307052996306	-0.632665276802374	0.001790480952289636	0.8424317689395687	0.82985807296472	-0.04983187902505115	-0.7272269277779891	-0.48262673915982823
1.7735034354413237	1.0647287168635526	0.6604870613463513	0.2977753940185885	-0.633517619473652	0.007823198753726262	0.2177898693677828	-0.2671405485531524	0.03234047617472942	-0.5493892884333051	-0.1633599113965934	0.702904426558809	0.2951770207094985	-0.051524300469982166	0.049863674709743414	-0.13604342549705367	-0.6013278953751503	-0.853253485116918	-0.39849977005530074	0.01142559689049028	-0.5279249700291107	-0.09264350106917993	0.7759520269292494	0.9750736796741023	0.2023738256369493	-0.15031130777625518	-0.12223571882062026	-1.1221585400172793	-0.8865748822101123	-0.6552674410508961	-0.6579583804330187	-0.16316170678481795	-1.003177772292037	-1.5593445528721308	2.08372731785541	-0.18854890727059542	-0.47365130544437795	0.15820348041595023	-0.4327474526905914	-0.6471850876917082	-0.6664420569300178	-0.8651377664370239	-0.45450996527511267	-0.6587625817049048	0.05578643717404452	0.785862681827207	0.8469480456020462	-0.03911539632276475	-0.7321382803243739	-0.4726202984513591
1.7383431124030746	1.069278411325667	0.6271534279542296	0.25271048715404487	-0.5904611795903788	0.044263366058617526	0.2289483524796463	-0.24849977532694784	-0.010966235892997856	-0.6081163622560343	-0.123485044187384	0.6875695465820405	0.26557042513540774	-0.03017952373906751	0.0916908508473038	-0.11023828028883476	-0.5895471431248168	-0.832577133167705	-0.41305188480451555	-0.05685175375403906	-0.6090563547823857	-0.01990678866227761	0.7786901148526849	0.9879203668907168	0.2552054470770631	-0.12003639781284332	-0.09406439630973788	-1.105546392226931	-0.8230880945181556	-0.6045596798404658	-0.5792606496520692	-0.2064679408333346	-1.0376536405589154	-1.6177058646135904	2.0683550635147343	-0.1917630800121042	-0.5364413578186694	0.18414882299543253	-0.4093467433247663	-0.5659476703488794	-0.6406009973474859	-0.7863996714276468	-0.42287497534550517	-0.5915372866841171	0.09714881480847555	0.6991141602652085	0.8648466421462431	0.042097739934575086	-0.7592229069615298	-0.44989357085283493
1.6996255571338228	1.0680005482247015	0.6249062904626101	0.2269712201825469	-0.521794809602995	0.0897186799824609	0.20704953069801343	-0.24699820736902814	-0.00875658095624261	-0.6258738789874443	-0.1060293218659907	0.6653601548261368	0.2736409921060223	-0.05548857840135727	0.07566610626315617	-0.10392477351940554	-0.5966316695755531	-0.8512219805035937	-0.44814331236048854	-0.10253426830047929	-0.6828403695214126	0.03581305161179325	0.7833336078216686	0.9745506051789861	0.27997569201528155	-0.12136787592165935	-0.06418439719824168	-1.069930480457499	-0.8162130663660591	-0.5598947655569856	-0.5616319300539554	-0.20889856182673555	-1.086213234522211	-1.6592369162566964	2.032362504178111	-0.18489836939068696	-0.5866661590440869	0.18149679027973128	-0.4201508592821225	-0.47364942390003584	-0.6119287445271211	-0.6961060845774945	-0.4154965895610946	-0.5293068792272944	0.17290241950577365	0.6327882591194607	0.8483674290184642	0.14989205850379067	-0.7771016653377852	-0.4134796886330269
1.6766103622583213	1.0426889483526331	0.5697946368450185	0.1975062278619132	-0.4394035051416775	0.16879341901252592	0.17517975602006158	-0.21181123276907549	-0.06724553242437115	-0.7059913901520299	-0.09457202960516897	0.6578854725704562	0.24096199393091777	-0.050554903165897426	-0.001378904106316009	-0.06788891058162141	-0.6727729689059357	-0.9016397311689079	-0.432542777404198	-0.11884109828686303	-0.7148687453600441	0.08760444059109555	0.7374329270686986	0.9467410218716115	0.3237717521930062	-0.12610924808708146	-0.04237434510138628	-1.0023116404587173	-0.8021808350373547	-0.6055451313583069	-0.5217693314481737	-0.24847310991726806	-1.10793482363028	-1.6981644799398954	1.9837669086601675	-0.14067967061850423	-0.6776029907900142	0.16439035565081306	-0.4900621044333639	-0.4048239318472035	-0.5806427332184283	-0.5978105839033045	-0.36725390422446275	-0.4829549496242918	0.2619665376285907	0.5566949936320541	0.8113726594065446	0.2591580026427906	-0.7911432404228722	-0.4026045610225478
1.665542230710468	1.0085982861989309	0.5285593754732604	0.147563230238256	-0.3897930303496725	0.1947807212477757	0.17056344137935098	-0.15239730029536627	-0.0680479456179969	-0.758933182710589	-0.06866525045290933	0.660704978478256	0.23309536863684407	-0.003543697794343205	-0.06807769458130995	-0.05528026764711341	-0.6930281423540745	-0.9276415229877163	-0.4307175539186943	-0.10202128427489165	-0.7810038718075505	0.1126635078340594	0.6950905927231699	0.9659048248420431	0.3168793159709095	-0.12532455395052258	0.01633110972697832	-0.9518375849091113	-0.7986697733249312	-0.6009291526710407	-0.5022759643072335	-0.2894183059469875	-1.1507247625661294	-1.7194603225651566	1.9553358225257267	-0.1353088397774766	-0.8045956974044962	0.14132199499059564	-0.4856016400813867	-0.31652976903897656	-0.5361457164308454	-0.5133294088585026	-0.35251338989666	-0.4420320278580592	0.3046440019310047	0.48512059176104405	0.8370756060150386	0.35006484328587917	-0.7848292000562959	-0.4292868021374094
1.656255767124574	1.0015974399215817	0.507993482850756	0.10506132108758517	-0.32119742885432995	0.22769233615171172	0.1422529121924979	-0.07919426805323981	-0.11204565509391469	-0.7954166701999451	-0.08906653189282812	0.6774641067904238	0.19473574501308916	0.019133830643018296	-0.08494127746823686	-0.034689383510817864	-0.7157044227809789	-1.0099623937993791	-0.43759252715158314	-0.08636482968761286	-0.8343349781856639	0.11178048647479873	0.6580766833324823	0.9715202758035227	0.3134567979203115	-0.10651136418559888	0.047994564860136237	-0.8781452264707289	-0.7752522590243321	-0.6364381863882419	-0.5254950182232712	-0.3482351430650817	-1.1962601123777161	-1.7573478352337168	1.929306378407444	-0.13646588297044093	-0.9078577653643229	0.07525333291226673	-0.4483360015530581	-0.27923869881006963	-0.5208881765297632	-0.4518274044539631	-0.3358837102659863	-0.40062943471668955	0.34461644658669666	0.44370841067880795	0.8741453653300543	0.4375955846281333	-0.7711874666456857	-0.40313495093691937
1.6360052399550309	0.9606857687803725	0.46465334501507194	0.08887249303729397	-0.27417002499648324	0.21128876693145796	0.13381404053201001	-0.031158167163434104	-0.11404565076940798	-0.8275185663585081	-0.06699489678865866	0.6386022974031766	0.1256617613649079	0.10897466307734524	-0.1152644022133991	-0.026998508638490033	-0.7453525946004388	-1.1528979701959892	-0.40833082324704995	-0.047367219252090774	-0.8206176069651818	0.08154651656499094	0.6250289585330076	0.9659064835486493	0.3016597851403536	-0.1079615699289899	0.0762620581879638	-0.8160558578701412	-0.7839583893357092	-0.6467244557999827	-0.5665246930401204	-0.36112882270565405	-1.2401849695141478	-1.7866687887776656	1.8995675212250323	-0.07878109494855899	-0.9940486034658746	0.006751924984868302	-0.3500266639777471	-0.19392499437663097	-0.508460146086089	-0.36367426178495604	-0.36281549268510405	-0.38575314004185496	0.3900502241921136	0.42315474432824074	0.8631178132682591	0.4578987232461779	-0.7450797504780625	-0.4614388893410307
1.6161877697978244	0.9406811011917263	0.44795992585490224	0.09773904398163025	-0.20978798035625554	0.20732187715767086	0.13826214163715878	0.024799593477231787	-0.13717128682509094	-0.84414631028199	-0.017098910508184607	0.5749768249924261	0.06530511597299582	0.12346449724568065	-0.10619614954020473	-0.03826396133865774	-0.7140318468442032	-1.2245795768530694	-0.38871469093513145	-0.004250405821385433	-0.8846719152204253	0.06266115987877599	0.6334904180439641	0.9801226199004555	0.3048531920872585	-0.12239866833524879	0.12588647808425896	-0.7584475747163115	-0.7553789667445057	-0.6281004372856382	-0.5925686030821146	-0.35279976342233654	-1.2793381213228163	-1.7713179550418148	1.8506207223213746	-0.04899199030863767	-1.016577826580098	-0.08684496022433703	-0.2778547817785164	-0.17082642022399094	-0.4765861140950218	-0.2829688925679853	-0.37746665376776467	-0.34497635894028267	0.32062537549513936	0.39053152531534935	0.8802552191515186	0.507298101435706	-0.7132471660544704	-0.4663730096007869
1.5939425557835807	0.9011819873971728	0.4704400671531924	0.09782447330294028	-0.14828676287811027	0.19724025518568866	0.11679388916104072	0.06374059792326223	-0.13139632675441607	-0.8509455179808743	0.030078676728788268	0.5210256318767816	-0.0020567135688507377	0.09921071059622588	-0.14278240474604917	0.010794780300561335	-0.6787759800892836	-1.294213783886309	-0.42664277155137675	0.024958733090634254	-0.9132780341777949	0.1293531793834783	0.6935321960289522	0.9765433680038369	0.33051211039737693	-0.14808978181376287	0.09070442827673439	-0.6838355394419933	-0.7775691044295259	-0.6188632817369084	-0.6182246993345034	-0.3552488905260045	-1.3047177359421425	-1.7602520810799256	1.7818517387991915	-0.026114220563534473	-1.0297028890996538	-0.11164187792246696	-0.2401022243114833	-0.18032518640907957	-0.47392047117681174	-0.20701420236896637	-0.37161817289190546	-0.3052590976575006	0.2553502543036631	0.38569226549513586	0.8773947685491146	0.5774471965343897	-0.7045539596594393	-0.4560325406363853
1.5716863551220897	0.8896490944384577	0.44125656733477864	0.12739304064659068	-0.0885017379635358	0.1528831927489958	0.0929113901461163	0.084916701026378	-0.10833825367009742	-0.8954705843211009	0.07386541092533426	0.4990753065136314	-0.09812423695063044	0.07642310045915905	-0.1908748231050547	-0.029010901539201845	-0.6899716861636284	-1.3852310594901887	-0.4429588110239878	0.05112894304521594	-0.9316662509317777	0.1940464473895789	0.741237644237036	0.9602850812936898	0.33126144992520146	-0.1992987846970506	0.10001592522874517	-0.6074842423717937	-0.8309987745737495	-0.6063558630681258	-0.5910746563854523	-0.3584664482698338	-1.3075989071472294	-1.7413959057781785	1.7071561929569783	0.03557254769296088	-1.044707174699473	-0.2348718313274762	-0.252132614015787	-0.16484711551749517	-0.4884060812995106	-0.171553954853838	-0.4507507861919331	-0.2512554078503898	0.2361246521694614	0.36393086648720024	0.868891116916194	0.5997470218318173	-0.6703448027750107	-0.47197998869557695
1.5586409322543437	0.8766931982426381	0.41999627581267995	0.12290592316519407	-0.0011530230285073605	0.13176752097876257	0.11749302666822099	0.13118965986708328	-0.07372142402006654	-0.900901289069127	0.06638016050616034	0.45661864251455847	-0.17285133516505394	0.08819223075376517	-0.28278275767931377	-0.08035588625095576	-0.7247502208515958	-1.4866717939135614	-0.4708101149624501	0.08237552292604439	-0.9450415430694548	0.20632526540956456	0.7812581128238911	0.9390646644078684	0.3491047657437557	-0.21294882351196218	0.07916116713001972	-0.5342665558487327	-0.9136714402657404	-0.5771423075438668	-0.5738317606997996	-0.2791606935947189	-1.297851569851784	-1.737496974632025	1.6461275661003967	0.04321750125700214	-1.073323055886756	-0.301820729419751	-0.25162867066974515	-0.22274493619727828	-0.5165464223139449	-0.08515599850032182	-0.41665239318485137	-0.16201237172322408	0.16780416731498474	0.37934819854781093	0.893735295900688	0.6367293592876373	-0.6772125698280786	-0.4819373389894362
1.5491429757089363	0.8712659020054488	0.35412504425819635	0.16428057900791035	0.04761498369849343	0.1103742577934056	0.12839393280375483	0.11291282537219809	-0.05019073944393484	-0.8774212863038869	0.058355843683783507	0.4579707223548331	-0.22428347154761	0.15179391542623444	-0.3830593068542328	-0.11552363132735972	-0.7521741236580436	-1.589131031703109	-0.4633940216226845	0.14197391236305515	-0.9305740412888216	0.18002207501804465	0.84765566404493	0.9105570071345443	0.35283828791651517	-0.24242248115529588	0.025410402171887347	-0.4690202538790138	-0.9971843070728476	-0.5655643224215742	-0.594563181642965	-0.20336917523485704	-1.3400395850042002	-1.6974205662295063	1.6160252260678796	0.05109457709647432	-1.1045799729213743	-0.397286185816456	-0.317514682125312	-0.26239169835227666	-0.5648118810782243	-0.05465220480648765	-0.40895692962012625	-0.15692396591941388	0.11248045059501	0.4380190181236843	0.911664159373242	0.5998401074578955	-0.6761466135369868	-0.507918974513181
1.5366044645378014	0.8835805045147547	0.2749877356811964	0.15788211742872296	0.07096942505833867	0.07402546407450541	0.10890123361176691	0.08334582711267535	-0.044358150518724354	-0.9098847963750973	0.06443801708327158	0.4382027229382575	-0.27228374750228657	0.21233938895126886	-0.4110864783706677	-0.13056702017328908	-0.7757099298687373	-1.670306850411024	-0.44937298666586367	0.157611709151827	-0.9298810868039394	0.22179659462696186	0.8943784420922001	0.9273276701378901	0.3501494934417936	-0.25830059642288317	-0.031094986325924216	-0.4423938979212883	-1.0249941671644378	-0.5425357380223197	-0.5882872683195404	-0.1442304798469998	-1.3300619956466584	-1.669513762825252	1.575041429765926	0.09321722932455989	-1.1249899580203595	-0.4282710082652549	-0.358152650340296	-0.3273835025568708	-0.6034600830501378	-0.04871865728864359	-0.4274013853599219	-0.11918490710141336	0.025766376084036445	0.43324972350569063	0.9178228016762382	0.5488012586790606	-0.6960116124475353	-0.550116454602082
1.5445630697299848	0.9322977229412744	0.2334338911551456	0.13418218740151483	0.08837931308672917	0.03908634324637937	0.1174719999762753	0.04557466761780028	0.016275637145963306	-0.8984170881033482	0.04939430350551219	0.4492759607542321	-0.33629243597900577	0.2345557912836116	-0.4312062790329291	-0.19025524982347736	-0.7820989621738124	-1.6867355664729733	-0.49281742743415535	0.13660727660666755	-0.888965496394033	0.25761801705409637	0.937456464557467	0.9634687134373484	0.29509727206337544	-0.22256216824083913	-0.07942195844725283	-0.4120081860357456	-1.0544796232778653	-0.5127278171448336	-0.6133409358993704	-0.09095389383105897	-1.35656997890501	-1.6369226973471513	1.5237239976364811	0.13580089094984277	-1.0781944204608518	-0.4560988204956149	-0.3191189220854759	-0.38052980883745324	-0.6480851057098571	-0.03664760637509385	-0.4344878797715044	-0.14065815637655574	-0.03915518331971213	0.4741904723920161	0.9165073196556757	0.5203030942551313	-0.7055736639946726	-0.611713719516761
1.5322113315620562	0.9501442380679956	0.16893206494937835	0.140469706103791	0.10074081097007503	0.0018828556104388105	0.11699842152814441	-0.03542860151346812	0.06436713579420165	-0.9395051982588439	0.04688651645209943	0.4361659676314198	-0.42233815331386165	0.2638420124641385	-0.48913304994165374	-0.24466171711133972	-0.8013458878195928	-1.7520341037145506	-0.4722897402546942	0.08580266139343747	-0.8443466555705597	0.35481782826888586	1.0001623158666644	0.9573421621108285	0.27790237853787586	-0.20093668018000374	-0.11967252113483802	-0.40657364902061593	-1.0197325705229512	-0.4645427604498836	-0.6049073059272849	-0.075198474852307	-1.368495903855663	-1.642975659835415	1.4521262606540084	0.16434731597626703	-1.005474588192954	-0.467340618336881	-0.32278305730894696	-0.38177341539746157	-0.6659956451804641	-0.022899954994636908	-0.46007633375493845	-0.1452945868182905	-0.05040606334641549	0.5172235139923479	0.8757517712590095	0.47060235135117445	-0.6994627864248576	-0.6404433510757332
1.5009357038797124	0.9137221476515025	0.09811655411224138	0.0928478752818542	0.1070694102675271	0.013380413964588497	0.10714837211051158	-0.09756529414323963	0.09346147464104552	-0.9504418537636659	0.0736979242475014	0.46966756998764936	-0.4668324429455114	0.3076929303517808	-0.5997852076816587	-0.3285303615431573	-0.8364776373016622	-1.7720275815581115	-0.43010509473522707	0.06332460640086318	-0.8060704496266957	0.45285436667361595	1.0046172462945993	0.9394567024482144	0.20691554301362033	-0.15628519561025683	-0.1361992139115197	-0.3927999480008301	-1.0596308668449974	-0.3847228998445287	-0.6198276700733253	-0.02164695067386443	-1.3507885601019525	-1.6526902235735192	1.3899819977617698	0.16981091960620345	-0.9316545757342919	-0.48394053118935326	-0.34293475659587047	-0.3483176358463905	-0.6574978281671179	-0.01388280909498861	-0.5004590741224523	-0.20737608400914614	-0.06711882026405563	0.5316468959579292	0.8426392998904657	0.43609609154904183	-0.6585068956428788	-0.686526977790763
1.4961656678664514	0.9323205569229092	0.07178776223115843	0.05352648918406183	0.13833440148994797	0.07863468024186573	0.12087927983013322	-0.1462532228614953	0.09623534350601363	-0.985358708523677	0.09012866821713036	0.5229007791005204	-0.5046542766170129	0.3043570608110935	-0.6363368534750107	-0.3898168337718023	-0.8619971327894467	-1.814304641452729	-0.41891225783700925	0.0061885933938419955	-0.8054683904409586	0.5818898520078144	0.9932923615747382	0.8892810372480972	0.19116178778448584	-0.1244837030074953	-0.1394746536882236	-0.39705008730417146	-1.022256898679807	-0.3095193237013926	-0.6445583938584586	0.018890507346078216	-1.3638832320565677	-1.6273954772086139	1.3612048943518598	0.13881638719571698	-0.8761648658933521	-0.5096475408597969	-0.38517699958575796	-0.36535022853050236	-0.6629776979860565	-0.02665544555087292	-0.5034147771866085	-0.2455011191793753	-0.10918016235576311	0.570136641649025	0.815716189498476	0.4541203776836519	-0.649421196014956	-0.6877755818145366
1.494795999176271	0.9213621879388931	0.023083175352594368	0.017847231631602383	0.14172910774361508	0.103400092014219	0.11441739509186266	-0.19053127335347847	0.10671501349170757	-0.9820538388579372	0.09574965150403633	0.6126518635709637	-0.5468046555315096	0.3380339806149398	-0.7193771526484879	-0.42594284083790923	-0.920471677921346	-1.8426332182725342	-0.3787504714670805	-0.0355099852441207	-0.7682843941400511	0.6142043054189491	0.9446632839255609	0.8314174036379969	0.16746709219415926	-0.10963046651652683	-0.15643229193174896	-0.39981596404152636	-1.0573398801057663	-0.3042212222494499	-0.6718115389752877	0.03253519341222262	-1.376106748736195	-1.616204847531317	1.3062533597768016	0.13751899542465848	-0.8150549180638839	-0.5283028820185187	-0.40843626246975867	-0.3511901043925831	-0.702198282476094	-0.043132489103891544	-0.4842487832157113	-0.2185652732856666	-0.10201879554240167	0.6144251699336365	0.7510163385544588	0.44499449561698184	-0.6881245733205038	-0.7295835401353374
1.4931498331970305	0.9814129350430945	-0.031935553620273636	-0.05048044120609415	0.133552431435569	0.10059579084340375	0.12149287693144514	-0.22437599939783198	0.1284603012697112	-1.0027849262812238	0.1134199974724727	0.7096851809767575	-0.6014910849978445	0.338011435563618	-0.7878498221637654	-0.5151400713119778	-0.9700666437092643	-1.8939325306749581	-0.2824781233896513	-0.04478822572402538	-0.7442034927637882	0.6526126113201104	0.8561840562506022	0.7530320331739	0.09606600528039752	-0.09837117466051293	-0.14206549456888434	-0.39213540731937935	-1.0370930948419057	-0.3241940752355264	-0.6731259191584347	0.015945006505736797	-1.4175254129636417	-1.619957600263458	1.2504229330242738	0.13897576608948503	-0.7313480334094872	-0.5684668673916937	-0.40106290693589913	-0.337666327527795	-0.7219440997653749	-0.11198035398315986	-0.46184242552367527	-0.19301835298310802	-0.10803152169861803	0.6184465032231359	0.7047558231582827	0.501984424828047	-0.7326815462881389	-0.8039560518607758
1.4766402594152392	0.9904378694396202	-0.0498471170154783	-0.09588049568615403	0.09664500164330045	0.11047167572503716	0.10505430474450787	-0.2764964237738611	0.13678887821178218	-0.9972973810229758	0.13943559281961132	0.7892278159232277	-0.6635555826013524	0.3221343824409526	-0.7464024110032819	-0.5458903268772235	-0.9978880498521082	-1.9351574631426935	-0.2646121764234148	-0.09016397997801948	-0.6945125965111242	0.67117684351844	0.77031181429485	0.7326574655191664	0.03990259504906851	-0.040937932396525045	-0.15216941492863284	-0.41565480738367305	-1.0530882828628585	-0.2876599615666033	-0.6712995303201723	-0.006044238422847059	-1.4386209784452686	-1.6367353537475828	1.2353470350120392	0.12227428529630091	-0.686719334592546	-0.5898581468042877	-0.353778300245067	-0.30942368708668583	-0.695524780714061	-0.15155745585364291	-0.4025670468401129	-0.20554402220902507	-0.14931502785732506	0.6217398652419178	0.672560394544458	0.49960783243723067	-0.7987825073901089	-0.8887039294323064
1.4561992970267412	0.9944375956433781	-0.06903843296914056	-0.11014527481367042	0.04835450395299491	0.062433499768718426	0.1252501078423835	-0.333298855790065	0.16455720455807957	-1.018025220417107	0.1902397179430632	0.883933853567453	-0.6982327843280652	0.32032530667121784	-0.7209903032307569	-0.5745634224808397	-0.9986223648187931	-1.973686357288202	-0.2341630732218563	-0.09926318681498875	-0.6214928841799645	0.6944301803497643	0.6735560965152734	0.7128158758404985	-0.04491706004567313	-0.0292373012644014	-0.19943141007273363	-0.441887276934742	-1.0680298994117476	-0.3059333785200822	-0.7041827330090671	-0.07767467212465326	-1.4855601600091108	-1.6086472555057199	1.252385124802809	0.15764260273387704	-0.6300766815011147	-0.6042487187375462	-0.3160909972037061	-0.2680117952446627	-0.6836318068468817	-0.18629341078594727	-0.4641319253866212	-0.24912811833657927	-0.16063330220018127	0.5989306540388313	0.6194283829206809	0.5144573169374016	-0.8359280150796413	-1.003487030154846
1.428966145162162	1.0241186222540422	-0.03793776566252359	-0.17028576006593354	0.03703783762345357	0.055799244340987306	0.16180510736510326	-0.3818468898318409	0.19013557954741042	-1.023488405456688	0.21053469047369874	0.9582162070915397	-0.7192038201337865	0.26459009916487314	-0.741470863023235	-0.6214913449047924	-0.9943564486832178	-1.9784652533346523	-0.21231799109469343	-0.11149896170396842	-0.5873822240958585	0.6868986044076367	0.5435743241259725	0.6888636967682068	-0.09927419536354413	-0.008445149278688275	-0.23594848525374182	-0.46127570773135795	-1.0356006406557894	-0.299261063275326	-0.7332183517021649	-0.1636774635366764	-1.4746248721408686	-1.6176981356399758	1.2463226656499498	0.1881429654221053	-0.554266154120832	-0.6002866271589837	-0.19958823138183562	-0.22255238351488424	-0.6337257118534848	-0.2669550194905552	-0.5035205108336857	-0.25164845552510245	-0.1725071037027393	0.5385629006694328	0.5610647101430123	0.5532740230121314	-0.8358229755911033	-1.105367142270348
1.4082825609802827	0.9910492427364058	-0.026508849838954796	-0.18969268722396418	0.015932718458774527	0.025968008388374132	0.22011594716422844	-0.4324181373464272	0.24713337068328095	-1.0128559820160996	0.2164538903094279	1.0422197185913258	-0.7519317324453735	0.24507366624202467	-0.7251792153427487	-0.6827350947977393	-1.0080498098341206	-1.9307417069518897	-0.20676094124711047	-0.11192848937340479	-0.5095543459136719	0.6396694545938878	0.4006511042802014	0.6421314153434168	-0.16177145463987203	0.02027611178385206	-0.2434347779360592	-0.4854346825600174	-1.0154170949760863	-0.3197860235161544	-0.740428180698718	-0.2413224969589985	-1.4807751012063295	-1.6367321613454373	1.2479768688622113	0.1956313946397302	-0.5030846453194123	-0.6463260592357718	-0.13028386515474483	-0.19099942149785026	-0.5953416877466836	-0.3182559346759518	-0.522287623543326	-0.29909585083618684	-0.19177317506310565	0.5141306078307201	0.5240179898331649	0.5281275229121908	-0.8062878598159913	-1.1950653612821147
1.3692775217747228	0.9560022304415398	-0.025163366818243875	-0.2107699446437376	0.03298972886117196	-0.007271764538985197	0.23783714755982716	-0.47991888546197536	0.26490089538276107	-0.9754587156576575	0.25692312962752345	1.07403368844619	-0.7802938058042602	0.21578225770455658	-0.7151741621314154	-0.6777417082013738	-0.9683629017612443	-1.9007044165015583	-0.17517358344573325	-0.07265522929439132	-0.47147459110021916	0.5607721491822616	0.31066552818187054	0.5807752975083338	-0.16378275138119863	0.02269979315172766	-0.2547286555821773	-0.48510013014277636	-0.9952569479425215	-0.31765721829485427	-0.7313603901465435	-0.28851302119785405	-1.4660125166339824	-1.6423762443273813	1.27458333869111	0.1577453664385151	-0.5089127174695118	-0.689809718324699	-0.06583530785003133	-0.15559232848709809	-0.5717524381275911	-0.3921138171885426	-0.589115168064911	-0.28719658292693995	-0.22676872081238084	0.49227370076896043	0.4747330403272139	0.5225860192347062	-0.7879781369538403	-1.218858684856331
1.3428143507714014	0.94995148776785	-0.012949703165574047	-0.26318967469192023	0.03808728360175438	-0.05493239823136189	0.24008556995988334	-0.5124683121465826	0.2551739680065454	-0.8961239795195516	0.27565656468878824	1.1335190331708433	-0.7671056682057247	0.1584830521047353	-0.7060290648304838	-0.6853535467526605	-0.9351235306110415	-1.829203768425743	-0.14849329723856078	-0.041744629583503556	-0.4011492402305534	0.5020102861290535	0.17708944324972264	0.5347156580671711	-0.18472143394985235	-0.0005273807379913231	-0.27850302792980375	-0.45656025302641073	-1.0497568848090262	-0.3447429470776619	-0.7486192579127422	-0.31435694654035007	-1.4422508344830347	-1.6115405799761686	1.2872310583982907	0.1656871929270678	-0.5059648245391092	-0.7040226987814595	0.015260114158574567	-0.17427089341771934	-0.5827280344355755	-0.4601966703577616	-0.5939562665378552	-0.2963339101294745	-0.23755072351443593	0.45289550806554707	0.4669128791809383	0.5425005253638726	-0.7905695432657198	-1.3073974218912743
1.3059022678664782	0.9386996889968472	0.021356287582907862	-0.2772741681022184	0.047713098948069965	-0.1278022851948017	0.23312860220217418	-0.5632289690633296	0.2737906675987598	-0.8354367201014673	0.27243319832619356	1.1640777646703433	-0.8087366868036915	0.129571278289876	-0.6815103491804293	-0.6562164865833661	-0.91755792925607	-1.7763418542202332	-0.18531113044801897	-0.002243231253721817	-0.3422441995403338	0.4516955155632549	0.08276002571402322	0.48849557066012883	-0.1456368469080194	-0.07260776924450266	-0.3008275498248241	-0.43410859092240905	-1.1251435282914817	-0.37937355051049754	-0.7247184455553214	-0.3633783742220143	-1.4569898915041597	-1.5204694537978685	1.2786008315970538	0.21189422665663446	-0.5636421565387707	-0.7023523093865736	0.09736435125230271	-0.24340567068843982	-0.5884375067811338	-0.48950603828818184	-0.632420714045673	-0.2915478033618371	-0.2565435188099493	0.45096535693128875	0.449908286386293	0.5320452641997694	-0.8428394405209494	-1.3769953038452918
1.2412485954771362	0.9107771414316301	0.025246820886296855	-0.28880854337400924	0.037779501487880354	-0.2413406293484189	0.19426076214134816	-0.6210071197186874	0.25811122839527656	-0.7541401743534283	0.24313506467638776	1.1894995796963896	-0.8376364970050201	0.11001599006840002	-0.709282936204972	-0.6699282202255927	-0.9298395247748203	-1.6961148453708437	-0.17345880341954406	0.05439810408170973	-0.3064265648330301	0.4258732566505681	-0.004019395785324659	0.49118581961259855	-0.12886418894685098	-0.09187326125869018	-0.34663267539205245	-0.3824004157778847	-1.2208491197272786	-0.4103565645315424	-0.6772846562635544	-0.40184224821038994	-1.4575208511060684	-1.4384954051732877	1.2446382195320784	0.1966601735050537	-0.5004505149297029	-0.6687638414649454	0.16711789724109466	-0.28812151193444513	-0.584264918942644	-0.515924395430409	-0.6419284646989707	-0.30200676073655297	-0.2921180899792799	0.4343974859897283	0.47361226048757954	0.5259452467658136	-0.8683873783443052	-1.4551866229542085
1.1992423704651523	0.9211853951799365	0.041467810118429135	-0.3138310976349396	0.0701944492439845	-0.34223166950529665	0.15669466546367872	-0.664357423314258	0.24211290953003112	-0.7185412334707577	0.21002370065460335	1.1990541949910338	-0.8705473094168908	0.057785241203333705	-0.7016723850579363	-0.6989610378957843	-0.9124122567680034	-1.6103044084042435	-0.19675761739633568	0.11395459352332918	-0.26636714949894397	0.4472056727919731	-0.05864100709105628	0.48862393814660565	-0.15154860765936873	-0.07601693546886575	-0.3913604744058487	-0.3276559560854752	-1.2668894341814525	-0.3857260863096298	-0.6258790721914644	-0.4405321358999089	-1.394461990380187	-1.366918346651674	1.2350825085389416	0.156626574180055	-0.4627916352859387	-0.6804195046601362	0.19493660858231326	-0.31285051936822705	-0.5879191937514582	-0.5892078400162083	-0.7074052418654972	-0.3604883655063921	-0.328680132024673	0.39078140103756387	0.5309319501095069	0.5628467160839785	-0.841010543088829	-1.5458423718465992
1.1399553700715361	0.9207276657090026	0.05650591954084694	-0.2894784985502466	0.08581591218571835	-0.43568265530228806	0.07803858969005788	-0.6945549188542319	0.2728225028425655	-0.6188078998272519	0.1613497653737626	1.152362412295187	-0.8822319459570191	0.07257369754481661	-0.671138670836762	-0.7110728200661262	-0.9088002800964311	-1.5429939296392083	-0.23971325338058286	0.18077000139297067	-0.2507658999010142	0.41140264900923695	-0.0934228492722827	0.5135118282474058	-0.13940082767313652	-0.06443598725113539	-0.3954095766262908	-0.2945371380813472	-1.2803828642531345	-0.3901639205094033	-0.6128045711480063	-0.4564320164224986	-1.2986280426300962	-1.2858111990301224	1.2486469250928258	0.11513953449547314	-0.4521806956886045	-0.6801682513277346	0.18210538704326723	-0.340454311513088	-0.5789502995333288	-0.638615407322453	-0.7976967268717222	-0.41125692527726443	-0.3837438992394865	0.349856755253337	0.5735184217992154	0.5358897005568115	-0.8010696882203703	-1.6273834500992268
1.0998879831140786	0.9082109693392498	0.05399701877481801	-0.3230504554292226	0.09941005289478197	-0.5178125511364804	0.03889262384031895	-0.7184616868773144	0.2351773592136377	-0.5108499067561432	0.10962295915087521	1.124684252353207	-0.8295321314814015	0.09315947417404684	-0.6670752911700808	-0.7029154172879777	-0.9276743071515344	-1.4908570724518757	-0.26330006585175775	0.28903716842166566	-0.25847733979624776	0.35535753887369725	-0.09111489386499833	0.46296684564192947	-0.11448578409661088	-0.05997833319178397	-0.37479367102215816	-0.28539628059663147	-1.3301340775056696	-0.4002159663073096	-0.6226329192764845	-0.4414696269750939	-1.2498112988907386	-1.2150329139695508	1.2454549572154985	0.07081640686603083	-0.3454538311255665	-0.6647929475262435	0.14150716565523053	-0.3997339963982013	-0.6057770304663285	-0.6654376190716877	-0.8788229212998881	-0.4602741541797039	-0.40781476650682774	0.3178254640624011	0.6045316332262913	0.579326944396012	-0.7658888080016458	-1.6629428923090912
1.0662181818857317	0.9355597803084457	0.040688074491911856	-0.33269384266109825	0.08991616813973473	-0.544489571308397	-0.08708368764057232	-0.7486353339850156	0.22633489754298122	-0.3998647505120918	0.06623087170718525	1.086389304906294	-0.8327652443723146	0.10826195016067512	-0.6622370126236992	-0.696985129869758	-0.9150859724694861	-1.4473677123320932	-0.2795003774890111	0.37292970235326034	-0.2412868885164868	0.28114450561161525	-0.0753210043638144	0.4223067929023287	-0.09914438677678616	-0.04687745108224058	-0.3396249125504053	-0.3062763678871458	-1.3546912728257041	-0.3904808256704716	-0.6288691624091574	-0.4303808340333884	-1.1960319587188357	-1.157600087188817	1.2261337052087575	0.02539484941589894	-0.22943275694365947	-0.6650024539927208	0.08707635219470138	-0.43833227023597254	-0.5942693552596994	-0.6840643313565004	-0.9012718926691384	-0.5464190671437505	-0.42676865912686723	0.29383128665663716	0.6516879593528164	0.5959444740065114	-0.7188069105054121	-1.6827430308096716
1.043237778059847	0.9279899217071371	0.006740297110610574	-0.3280060928505752	0.08828991909945097	-0.6413070435777074	-0.15112917536427928	-0.7520972599349591	0.22348863585979228	-0.3021031871012623	0.037268714327282924	0.9936694429398445	-0.8410040579150942	0.11591960628285458	-0.6661555020380819	-0.6817952034123853	-0.9305481414515328	-1.4030982740038842	-0.28081248806066855	0.43722159416310447	-0.22879709251887076	0.22572750475291073	-0.07643721191005917	0.3968423655495233	-0.06559033980688007	-0.04638364874829341	-0.3110225146748076	-0.3226794774686309	-1.4215886345308584	-0.4032933465871447	-0.6199547781189729	-0.4371464401794757	-1.2040555531533783	-1.0962121261820597	1.1953798432738596	0.019948373070068567	-0.1177051342801275	-0.6433579136919036	0.03490693010150507	-0.521023706301064	-0.6090471634103033	-0.6643512540174794	-0.9431263505700592	-0.6255571834418785	-0.46191998963922726	0.3055260257356402	0.6940598520728247	0.6353284206151566	-0.7111844152754394	-1.699851467174387
1.0102064231104344	1.0065550910238585	-0.05902397762088505	-0.34242961144565115	0.10430826449714288	-0.7080125643782039	-0.20460387601599295	-0.7560526838725375	0.19328496900545467	-0.22738985511326582	0.018796538425151926	0.8767157704055467	-0.8343834100450624	0.0894136089091145	-0.6672248742240731	-0.6428418321697944	-0.9131236073053512	-1.345496589931657	-0.2862881585171785	0.5093047608289007	-0.22123455476153825	0.20940779359934852	-0.04486384520459276	0.38568391811839897	-0.04941686313434086	-0.04561155520743422	-0.31741859307916453	-0.3087222974969616	-1.46812601211651	-0.412602298094789	-0.6435117397058334	-0.4691424798772408	-1.1880454996624388	-1.0270596382822375	1.186720267237531	-0.029166968652340218	-0.053808197387278975	-0.6054341547121161	-0.003431738137414714	-0.5904994099943089	-0.6315633778961276	-0.646985830724282	-0.9483320792532967	-0.6591978216037694	-0.4485207050079275	0.31462816537682603	0.7570182252732746	0.7135756161115705	-0.7434084987310036	-1.7064139645099854
0.9612645718388613	1.0246613886220994	-0.1028101368450021	-0.2974027198734131	0.07819775323385782	-0.7765510610243989	-0.2547922002925337	-0.7715588194540024	0.17061021013073144	-0.19077482244311086	-0.020885413215707693	0.7672676213641622	-0.8197568617110196	0.10930028943364592	-0.682513435542494	-0.6341448462917819	-0.9254073899126094	-1.3141663015104608	-0.28865185992153697	0.5649368256322902	-0.24542150065347057	0.18390977104403192	-0.0643254157793682	0.3789825611566598	-0.03682416789876612	-0.09876973832593425	-0.3205226882850508	-0.3247610507419072	-1.529498763749666	-0.4242777642720301	-0.687601898634238	-0.507135353429665	-1.1663181240485287	-0.9814614663062814	1.1400854130468097	-0.04883717869063102	-0.008814112705641345	-0.6043161005470341	-0.057468471963058584	-0.6737359603588207	-0.6330277912940753	-0.6096796691269378	-0.9685469731721634	-0.716424266632773	-0.4485787435352358	0.2835808292520313	0.8227909710657929	0.7661963387485766	-0.7711920918412719	-1.7445594043868653
0.8981719189125921	1.0547261311080536	-0.15010971582475258	-0.2619009992619111	0.09623956572230036	-0.7679121316020474	-0.2743135722462647	-0.7640242248533398	0.15551507262761313	-0.15400334303529847	-0.10799052065941236	0.6914974865559779	-0.8464729557888233	0.1221040729850891	-0.6753633655616692	-0.6338923572878079	-0.9529914969522955	-1.3002220978615564	-0.3400006703760354	0.6137586682416215	-0.2778537741520145	0.16045820017649898	-0.06876639112809632	0.364666191534263	-0.03526309867066542	-0.10439406198066696	-0.29739483620030327	-0.35308641266577173	-1.5283218750884955	-0.43388240015901963	-0.7592242099868186	-0.5204212601125171	-1.1689876744685685	-0.9403107305713551	1.1484825553092464	-0.046700549998360055	0.033451980997191336	-0.6167119856065842	-0.13339251265069407	-0.7525342277215374	-0.6610845388228429	-0.61003571788407	-1.0374101829071591	-0.718664697306321	-0.4792352702372761	0.25578132223663796	0.8489691536240231	0.8491548304948886	-0.7945787233161041	-1.7305996789736
0.8571090196406586	1.10341416403161	-0.19672364736973713	-0.22613346915221638	0.12013934815892971	-0.7388636486026815	-0.2734710709303666	-0.7513870846281347	0.15230174258334545	-0.10483516488343954	-0.17739469325040566	0.5709218191210891	-0.8262362640371033	0.07816131892821383	-0.6471578675808667	-0.6542004195617837	-0.9488589932157309	-1.2992256029714813	-0.35263297130856447	0.6590361351811705	-0.3022273974862774	0.10841672591962885	-0.04749582880428639	0.3407115517433804	-0.053732946047344445	-0.10877879634721252	-0.3148698112735838	-0.37665994358502425	-1.5259548174534807	-0.4204004155607156	-0.8251204508685289	-0.5085412939446783	-1.1627153564886563	-0.9596841170258988	1.1616535742844727	-0.061763044854141455	0.08234530272300045	-0.6402503202321428	-0.20483951310890128	-0.7814332236207164	-0.6956690031483042	-0.7112460053009431	-1.0310817439385112	-0.7101796996028972	-0.48438231395477177	0.19848870608862146	0.8982712694475504	0.9258899663526906	-0.7772696852933194	-1.764291284266705
0.8399909076752177	1.1456559802179418	-0.2528389348856033	-0.22014661556463372	0.14566718345632776	-0.708955655576131	-0.23954976014966442	-0.7362619815367287	0.16142960429551026	-0.0714784467944619	-0.19689234896142033	0.4475198607062101	-0.7663501184661484	0.05420974569901983	-0.6472693216210959	-0.6395624656816274	-0.9563043892703481	-1.2920239405143772	-0.40401295958172073	0.6774732655856079	-0.31343195350135483	0.04043349636533562	-0.034765297858335306	0.3105276484092517	-0.0840019100708657	-0.12469011896086893	-0.30745848821991284	-0.4466973008905125	-1.5163601077451072	-0.44195345234780287	-0.8839962990578376	-0.5105779910278425	-1.1798936482797466	-0.9919550265741378	1.1598888654351354	9.323593921832796e-05	0.055828345437744196	-0.6646385201553757	-0.29486372034754743	-0.8082036476778824	-0.7315545627393716	-0.8155079949420942	-1.0671287163063403	-0.6794384215146488	-0.4537433565538757	0.14901331309022744	0.9281140090630615	0.9687809139238428	-0.7750266815648216	-1.7749453982931467
0.7841509678554843	1.1531623236059667	-0.30688236282757864	-0.19227058122705742	0.1408081944621816	-0.6700814924581191	-0.22973794108102302	-0.7287237512137954	0.1962544466681021	-0.034248102067704025	-0.23566701925097586	0.35880997640473683	-0.7135826734253424	0.024162439498345824	-0.6661455298344818	-0.6469461669602878	-0.9677237251446738	-1.3147495261271056	-0.4415188185520728	0.6691917881181523	-0.3220533237568498	-0.03231951360620365	-0.0018635149591409218	0.26201959397043983	-0.11992648905258159	-0.17719370795617578	-0.2869244646668697	-0.5244067529784259	-1.4888768168661057	-0.46499286118038563	-0.9829461504007544	-0.5079062211821936	-1.2513651982670067	-0.9723906000543853	1.1594205223401217	0.07272148419234233	0.04836374687347278	-0.6329587745376724	-0.3378418250668726	-0.8768166615058863	-0.7407492891869861	-0.8844466879833253	-1.07519403210423	-0.655275123311377	-0.4028880081013228	0.10743843514886102	0.930782016210534	1.0036438080308885	-0.8000347250623163	-1.7426931559718912
0.7446435947229998	1.1695119793756743	-0.36248832503527917	-0.2145890386490527	0.14746383060844956	-0.6491928251090588	-0.1963642800496223	-0.7492865094358813	0.19913149862499974	-0.0034443890287828237	-0.2826956737235293	0.2557064866868322	-0.6778229344088034	-0.029770959525824668	-0.6759012779558289	-0.625981462386636	-0.9801414669230694	-1.2928682101114277	-0.48511280716240207	0.6105761156280336	-0.34940059168949655	-0.13732381398836896	0.012296318258849187	0.2226918426290852	-0.19327049703393212	-0.23094771274427858	-0.2651353029312635	-0.6152826455252253	-1.479672295391984	-0.4523386093792744	-1.0563982997119807	-0.4909463106635129	-1.2831678979579957	-0.9799487927556487	1.1461819594650797	0.13667761759293348	0.07278962432022024	-0.624454510699778	-0.36734150805286137	-0.9106241871229669	-0.7842084759907915	-0.8591213396977906	-1.0576899161222868	-0.6756994597514553	-0.37530872001730003	0.06951340858996838	0.9095508953305929	1.0123548772763462	-0.8416643036783554	-1.7079855071583132
0.6986769885629613	1.2186186877877827	-0.3870266716333592	-0.19520296771282472	0.1793360381452126	-0.6560785885109458	-0.18966919018250455	-0.7474431513321521	0.20575168189552673	0.041592079501979726	-0.31568252594260154	0.18028855880784372	-0.6909989581904115	-0.07488041500075131	-0.738602974588068	-0.6284367150191914	-0.9568205421583229	-1.2431785731970826	-0.5179018320761228	0.5426258817229194	-0.3665978845509136	-0.19579516017508322	-0.01849033582608957	0.24600578420915528	-0.21393309967070245	-0.2958249957380578	-0.27894711163850017	-0.6542077964504648	-1.4394576114303974	-0.46014510507890644	-1.1508730500155055	-0.46576177226529747	-1.328762384587519	-0.9823171762595801	1.1250349311236585	0.1929337046656076	0.005498286265982938	-0.6146499169233876	-0.38934401978720745	-0.9100796165242242	-0.7965444970457755	-0.9177371286631301	-1.0958834342453172	-0.6741938573393261	-0.32832324131672874	0.07422051191709955	0.8614702985261593	0.9860593514794997	-0.8813798639730439	-1.6851836498817776
0.6656151151489721	1.2904648923935444	-0.4436183620433981	-0.21841468295985927	0.21444304115220417	-0.6896053404458996	-0.15990638561334117	-0.7648701723967153	0.1887637932709745	0.07489092853816988	-0.34505086358910314	0.06378393468765194	-0.6835090938998223	-0.151542891821887	-0.7953195892599857	-0.5989698384183093	-0.9725156360665113	-1.1485659684836758	-0.5547365752889213	0.4604178564690377	-0.42961715923846977	-0.24868217707114285	-0.04154355018390665	0.25411476334244465	-0.22541968689189168	-0.3268376473800584	-0.2810792692175606	-0.6625957968925623	-1.4157573124756966	-0.5122418184348743	-1.2330088109315507	-0.47782701591494064	-1.3814291259385123	-1.0098300540412468	1.0746833643149167	0.23660923065267186	-0.05996209986809786	-0.5986064573639416	-0.40821372433752245	-0.9260230023861784	-0.8239359199476312	-0.9773814668370593	-1.0833421428284424	-0.5993153289222456	-0.2878536996663158	0.07926300399137988	0.8154383662008634	0.9914321374597173	-0.9209507896468894	-1.6700540374581574
0.6138533577505572	1.3489009882906435	-0.4781532533213747	-0.2331529411597603	0.22671090816759762	-0.6695222630760684	-0.17546422613538915	-0.7878704405084127	0.21157762978130945	0.08655999296403316	-0.333431600678761	0.008921691424158166	-0.6184014625124734	-0.19849901644084308	-0.815294499669949	-0.5945767006384985	-0.9741362686512129	-1.0650890413302139	-0.5893106624302129	0.3881128736487026	-0.44679490472372657	-0.24787979174597558	-0.07169009949611033	0.23328797029339388	-0.2792176669886059	-0.32576555048670097	-0.26849979697724236	-0.6807830338942328	-1.334223212256877	-0.5675513703747617	-1.3002663930970175	-0.4389055683853863	-1.370627436408427	-1.016279462469582	1.0603972901483798	0.24959551806844632	-0.15786673948886526	-0.5865353845411163	-0.4482918715504791	-0.8954661000106146	-0.8278803748184982	-1.0217624217677765	-1.064516189990798	-0.5422261854047981	-0.21460461788503782	0.08126478616600642	0.7584272185501051	0.9955692117537434	-0.9336445740930372	-1.6531672016280878
0.5699131776383788	1.3640543533903298	-0.43304780580195346	-0.22351899989441565	0.2500930360744186	-0.678607638264096	-0.15618083810412958	-0.8159879144150983	0.21583393232342013	0.16671274524495633	-0.3187599682834914	-0.006089355561668835	-0.6491205811760195	-0.22455905075293078	-0.8678697168470254	-0.6644072127833578	-0.9535524851546912	-1.0386342417116845	-0.6031171517196581	0.29848983784044547	-0.5161618477402535	-0.22646922111603368	-0.1311691518334523	0.20496145380654168	-0.3056927278597902	-0.3266278042466128	-0.2323926423647474	-0.715365621417234	-1.311663755400377	-0.5700740748902419	-1.370874663056786	-0.39434775186404614	-1.3627982940053383	-1.0644503073236864	1.0525373625249954	0.3210229534025559	-0.15003541419433905	-0.5926110720689549	-0.4728124445741978	-0.8741070907391364	-0.8237236222279721	-1.114939537008124	-1.0882151215047025	-0.5040728649446348	-0.19720350336375334	0.08783762821900284	0.6790957923437272	0.9890951064599844	-0.9182756543270679	-1.632947430793142
0.5662827010923932	1.4046694452298445	-0.42059288017571905	-0.2786294607388913	0.27741756047325206	-0.7069411455047092	-0.16314736344908662	-0.8355845307543743	0.17311503457195365	0.2836408594112089	-0.2713321539440082	-0.0018351152978103725	-0.6800464775800457	-0.3017298137366622	-0.886351729718126	-0.7018020732196911	-0.9226959469343576	-0.9669446875493461	-0.609591040810828	0.1976717324341418	-0.5176542899100913	-0.2033811938331939	-0.19533021276080875	0.18292435176181726	-0.3613347472805343	-0.26628327850171857	-0.21351755380598383	-0.7557373806459469	-1.2851442357839356	-0.5986646445256933	-1.3892276979354796	-0.3072188778777485	-1.3323697304816842	-1.0641524310003745	1.0740539115935117	0.342187043221237	-0.17377946150457996	-0.6066660218495277	-0.4793238800114027	-0.8317966845942217	-0.805648907739311	-1.223828152587241	-1.028843566461207	-0.428257091660043	-0.16796573852468238	0.1363418375770579	0.6030435845395685	0.9860517882723808	-0.9146360144361545	-1.6006267286871645
0.5861505267161502	1.4121290708163636	-0.41012021105734886	-0.2818656488725383	0.3176649904193237	-0.742881048924226	-0.2076766403161765	-0.8848033408949018	0.15598773900404975	0.33729916720147524	-0.19841226548989238	-0.05603797290927291	-0.6870777492694374	-0.3455711400018064	-0.9009750863964407	-0.7129624289740417	-0.9327926410332459	-0.9271246294726486	-0.622299436758387	0.1023922831567303	-0.5464588147354877	-0.21176393422252118	-0.23943382918286935	0.18448781944410547	-0.38221878190687025	-0.25852549658584845	-0.23511493061286265	-0.7958462446600199	-1.2964388255144623	-0.5842328617690435	-1.4281746346744713	-0.28482454843089033	-1.3107088678909593	-1.0687776336345365	1.084261255264345	0.3238489552801095	-0.18780223351556372	-0.6555168042129618	-0.4843030259489033	-0.7873091921958261	-0.7671915342155344	-1.2893382301544603	-0.9843582866905527	-0.35224980339152084	-0.15574065978748639	0.19137502191687625	0.5403928498198887	0.9606143955909445	-0.9163475097074235	-1.588816642114952
0.568786252815438	1.4317185273826372	-0.4171046258538908	-0.32054017518226247	0.31016613112040686	-0.8008236445777259	-0.2547835984640109	-0.9210179567926848	0.13916176001843034	0.4073979700344078	-0.14652298716036494	-0.08584294457080899	-0.703240817562857	-0.36162702725502205	-0.889227830556257	-0.7319572066486653	-0.9333962774615561	-0.8932896542019829	-0.6316501401677612	0.017234342029748422	-0.5656240396918422	-0.14918061594175563	-0.26123814346779545	0.16752982284583437	-0.39217059823601186	-0.22257545117926716	-0.19947114026454918	-0.8465644823968349	-1.2497977350107923	-0.6152571554087147	-1.4344483193354935	-0.28776981011534564	-1.3107591023922178	-1.0308597091350153	1.1155260320360267	0.3396341263736018	-0.13407173928740096	-0.6725095288211309	-0.4606615303054302	-0.7704916603147625	-0.7216800204421212	-1.3132204264283784	-0.9840902762194936	-0.3372026184233332	-0.16229324759650204	0.25015911848681976	0.43259921732727136	0.9232061913958152	-0.949407283875707	-1.5462173463106401
0.5354939649938986	1.4518685975669814	-0.3845757791563579	-0.3544648916813524	0.30707656417385715	-0.831050163407413	-0.3144817220521615	-0.9488513019359589	0.16395434087809135	0.47517015544942326	-0.1300812111341125	-0.09485722138913896	-0.748564635183954	-0.42072514838795333	-0.8287434827243729	-0.7493076016222786	-0.9037606814010198	-0.8897004385580386	-0.6758914648434474	-0.06592289579446785	-0.5849734986685069	-0.12812893244946766	-0.283535457701909	0.11943553368114634	-0.4246700819301963	-0.19907665939451097	-0.17911939126036083	-0.8796148837470141	-1.2342512950790208	-0.581690526501595	-1.4443939906204089	-0.27895098520026596	-1.3070226729062122	-1.0201329018851675	1.1636786922502633	0.3446928600375788	-0.07345120738679177	-0.7208973379267043	-0.4053149673594013	-0.742744728092494	-0.6864355398967358	-1.3236290503203219	-0.9697228889736342	-0.3100257582883092	-0.20360536506295465	0.32107884596562863	0.3403343260629612	0.9002582574268159	-1.0030544303754063	-1.5138194868790906
0.5248549230579866	1.493183931509967	-0.4024084799196429	-0.3745930136610703	0.31658143964906754	-0.8745197619924383	-0.4019809554268541	-0.9587431053426156	0.15430562409017362	0.5812926601778389	-0.08846729063531442	-0.18824263725506651	-0.8052672193182178	-0.431285719284267	-0.8045825932034762	-0.7609421753028756	-0.922499655740731	-0.8590628057874289	-0.6835231607257972	-0.1377080531361004	-0.6201690381295091	-0.11994891786416309	-0.3711070585550926	0.1102119401640401	-0.4170530318758317	-0.17736669730401772	-0.18851745586525098	-0.8919006708783875	-1.2503906693518525	-0.5649641473442444	-1.4270380168495609	-0.2555752624904822	-1.2774498127793104	-1.0699168171368385	1.1727941896103495	0.3345958502989734	-0.060942943024154664	-0.7756850805631477	-0.3726501604079676	-0.665225462203901	-0.6564077367237462	-1.337379654501883	-0.9146296855420184	-0.30538638146220665	-0.25453643013220245	0.4067873292438343	0.2600126743795668	0.8673821596513831	-1.0263693064794677	-1.4750414743226459
0.5205548713991992	1.5403001466264534	-0.39034831497109373	-0.3779335797248892	0.29973207834898397	-0.8787676221030688	-0.43646711961390433	-0.9477900888478075	0.11525301917962252	0.6551571197460406	-0.03176452541802334	-0.23998128001164737	-0.8442464113821263	-0.473156937261553	-0.7997443146570948	-0.7641711294349196	-0.8899945995572139	-0.8256392667505181	-0.6872660842775684	-0.19759907870122068	-0.6058168658682217	-0.0162927156857821	-0.42697856388522515	0.09262600463653783	-0.3654046777680821	-0.17354057418367166	-0.22994114478643798	-0.8955839423751621	-1.2757845243702906	-0.5291613862073964	-1.4682120240886212	-0.2294291522969834	-1.277452419886338	-1.0713165090552383	1.1857615811529607	0.31387897289862565	-0.06781957204101553	-0.8430072810866003	-0.3580878978271108	-0.6180078040376769	-0.5797870300083792	-1.4092686682942834	-0.93101445353158	-0.29000861216791113	-0.24890533313024693	0.473991127093628	0.22940241967032798	0.8708117831872121	-1.0113021828867814	-1.403690050743275
0.517290616428128	1.5772360803675995	-0.37094422902879154	-0.40162701139942225	0.30150737330048416	-0.8523666746152466	-0.4896746857020404	-0.949295809299006	0.06725202527531593	0.6572405139140282	-0.011539255426964457	-0.32600242525118694	-0.8913564075649655	-0.5020935355720824	-0.7102954081704242	-0.7740451156614081	-0.928986013484429	-0.8234891609048784	-0.6906052814995995	-0.26697461533865463	-0.6204260861260169	0.05740578017847051	-0.4606307801748158	0.046171283154995246	-0.3637899073377614	-0.1473280598823614	-0.23250096791108898	-0.930012261525684	-1.2062626566830168	-0.5362031999051	-1.488414848760796	-0.23045080346747499	-1.2982107147417943	-1.0960299861979885	1.2262992060184152	0.29660610687733685	-0.0512002138759615	-0.878089061684519	-0.3170919151455468	-0.604736396716438	-0.5494659705536294	-1.408212746619458	-0.9102470597399263	-0.2704705481457754	-0.24966418551495262	0.522413155103044	0.2125392231230852	0.8864740215600804	-0.9487165433345577	-1.34212357405602
0.5052446732752531	1.5812286151794404	-0.31489567143224195	-0.41842807977044416	0.25400212481143397	-0.8633249815257182	-0.49788513102730486	-0.9497438974086844	0.05827564512364377	0.6827671539839792	0.003705542455617722	-0.3863069132367368	-0.9185223948568264	-0.51278081264953	-0.6202135600552928	-0.8156284738895592	-0.9317308095624328	-0.8843627717572773	-0.6965813823674502	-0.3102639099246657	-0.5723370973496883	0.14689244240957347	-0.4831596851108662	0.029539559614293324	-0.34028287667350865	-0.1341538413960529	-0.25158514565073586	-0.9441830438592481	-1.1603751290641677	-0.5004441645865008	-1.50040346058068	-0.18929247398935817	-1.3078525595845965	-1.0904013611632735	1.2771592232243527	0.2785006645453211	-0.04148229074060082	-0.9012773609361107	-0.2813095179522232	-0.5727300427043046	-0.5035688582096662	-1.4323069540126503	-0.9301044175173085	-0.2874334722301398	-0.23848102616912942	0.5620584371895349	0.18190231544708368	0.8858689649905702	-0.9529439721000156	-1.2885281534410447
0.529957915519775	1.6204127775031676	-0.2836175681762291	-0.46198909902651125	0.21596852794122373	-0.8920938753161227	-0.5370588138800627	-0.9603043511893776	0.027988169449424893	0.7071979685640593	-0.01613009535377751	-0.43457098220669915	-0.9694522080193151	-0.5477075363271956	-0.5621460050957519	-0.8424478473472453	-0.9501001659442305	-0.9246058816523381	-0.6796370305832402	-0.3613764764367343	-0.5565662742635682	0.21569014133695993	-0.5172189245439894	0.02649783802313273	-0.29195021677531	-0.14474957769438607	-0.29503744499062534	-0.9581904295142685	-1.1818999230842668	-0.4721939224735004	-1.55572947407107	-0.15285664191873044	-1.3303754207817247	-1.1110295716872958	1.3139686032221598	0.2852706993462612	-0.005715372399906072	-0.9364476798933266	-0.2626488004772609	-0.5508054216178586	-0.5031548238867526	-1.4656504565282957	-0.9481322198755524	-0.3214306229005781	-0.25683795418794514	0.6130880571801004	0.20695068326169258	0.8897698345084221	-0.963567959908436	-1.2406862361366409
0.5255066753874769	1.6770835704062854	-0.27873599115010206	-0.5086833453810343	0.18270305785190438	-0.8852249300766412	-0.574459086418982	-0.9531608166353589	0.013189079604748457	0.6811488830044432	-0.03329747983159706	-0.4607360710500501	-0.9498547406490211	-0.5889986531753089	-0.4898006009826073	-0.807388189780157	-1.0002845520851547	-0.971789609024097	-0.6835379569787193	-0.37450292886054887	-0.5074358990223005	0.2201674287370176	-0.5227174642998456	-0.013049555236864066	-0.2885177579536844	-0.11487465703780095	-0.32492434724614516	-0.9423318233894932	-1.1716304470129333	-0.48818320052966346	-1.5738983789846643	-0.11384895022114398	-1.3405934362775684	-1.1025944891247126	1.3271972502544158	0.26622230487261045	-0.03504613605971343	-0.9632109727805054	-0.23674157496973872	-0.5147549675952331	-0.5030481844598529	-1.450912967161723	-0.9291328626250925	-0.3833671579805205	-0.22410139629164322	0.6353392126035755	0.20331820011356722	0.9197346793282506	-0.9454363286894034	-1.216659786452174
0.5021468965284452	1.7325654215070347	-0.246500616869712	-0.5123974994211691	0.13330236612379645	-0.8276403574258667	-0.5731224578423703	-0.9427946834139258	0.009467902140466214	0.6193778796822704	-0.08012705582780433	-0.5315993650145358	-0.9308693107475966	-0.5818083779135368	-0.4366751528069246	-0.794970942909575	-1.042367962391077	-1.036166847002274	-0.741980513834317	-0.3769343781737163	-0.5001975056301455	0.21322761907044355	-0.4964006101574382	-0.06877116065516278	-0.2694204322787833	-0.134702854354553	-0.3187871367426827	-0.9430127950218582	-1.1528988821854866	-0.46813659462497503	-1.6206594306114355	-0.13041632051721794	-1.3525819317968777	-1.1294870915706452	1.3401924808368166	0.3012908948383248	-0.03236172321156015	-0.9473131897075785	-0.24388083039656255	-0.49302770985477656	-0.5201176691816624	-1.4187987157457136	-0.9167641627589818	-0.45751056349774544	-0.228212503971097	0.6475420323177473	0.22369461907630234	0.9240672334370414	-0.9401363732615543	-1.2212782873614767
0.4740374069535604	1.8224714683690908	-0.20608496995851905	-0.5501289404324015	0.06568783322558809	-0.7898185016331616	-0.5357881326554609	-0.924402033572518	0.00972037140795434	0.6011628780443059	-0.13661319156957544	-0.5885230365746537	-0.8687732552940373	-0.6264315685536526	-0.38545498211895374	-0.7809093133379829	-1.01015816315619	-1.0651373377083235	-0.760922359763056	-0.3581362361594077	-0.48304663778710866	0.23510610584188413	-0.4755549621043488	-0.13514175361860548	-0.2730937838586539	-0.1382960711572653	-0.3143385985676352	-0.9099683270706203	-1.1283454812405016	-0.4612479130236265	-1.601336927587965	-0.08862923882504617	-1.3212401813459167	-1.1841374878501816	1.329475114340162	0.35105517032520905	-0.021043477032107866	-0.9463478642122846	-0.2625019577109022	-0.4530101438376156	-0.5396561629728446	-1.4169895935652552	-0.9796971004532684	-0.5296380528302754	-0.23051908668011065	0.6506460440670291	0.2314790923518278	0.9251691345357458	-0.9522862433520327	-1.1971223883880497
0.46939969900270145	1.9238454232030484	-0.17129378009922697	-0.5514773521547542	0.04573715917114699	-0.7165970131471873	-0.5009497713783276	-0.9156968610121773	0.026818578125474064	0.5598109737875625	-0.16729434395429685	-0.6293266102580621	-0.8340670556101916	-0.6597595188949624	-0.3943525341305341	-0.7590008723687655	-0.9824729032729923	-1.056550363950048	-0.7500708935572632	-0.355326351398584	-0.4461196894827083	0.21468975479793634	-0.45669572614491105	-0.16540494677398673	-0.2890000694368951	-0.1720075775226836	-0.33226431925473127	-0.8778020021627277	-1.0969135107267065	-0.4414842712602461	-1.6001127551686996	-0.053191745920161	-1.2706858325668282	-1.2502772554393284	1.2857697718488796	0.3549278395648196	-0.10811593423838528	-0.9314280696790629	-0.29184752165009537	-0.4153063504242979	-0.5846556875331392	-1.4057194604231802	-0.9933121210589405	-0.5607318363443302	-0.18370353521413307	0.650181275223711	0.24940163139159108	0.9259272006031226	-0.9476342475674707	-1.1956235513117175
0.47334939868815445	1.9849160881536085	-0.1284016575936781	-0.5422476982569525	0.01216583663637917	-0.6756932036115886	-0.4648048879244132	-0.9277321645901528	-0.045562264270773326	0.5420327400435224	-0.16118509187036859	-0.6958782992574373	-0.7746185242648524	-0.6639389225041038	-0.3728630219738732	-0.7705717897691726	-1.03535889049388	-1.0476858388542916	-0.7294232510416089	-0.30676371004872005	-0.42347698630743896	0.2275063981295415	-0.4530851972831707	-0.15812213112306056	-0.26731972119487696	-0.17955328731886416	-0.38523156808773756	-0.8385977532795851	-1.0831939359020768	-0.4942625569859752	-1.5607747412415858	-0.014844491744500515	-1.2376029161494648	-1.2997984275934003	1.2466938629427644	0.3650253250613173	-0.14600544275821425	-0.8805519208709078	-0.340711261071865	-0.40217331492552305	-0.5876283097577928	-1.4458669253549306	-0.9737340922408719	-0.6179653526958173	-0.14161423454413438	0.6376019760880701	0.24720027703506614	0.9352985960085745	-0.9024546670800166	-1.188347177965314
0.46703921784159047	2.069873197570748	-0.10373784184104415	-0.5906042930314983	-0.04175536640076087	-0.6341926041312332	-0.40943587348017596	-0.9417202395219466	-0.05763962564268029	0.478391939446687	-0.19546520200000933	-0.7084121780687457	-0.7122046703206457	-0.6852665410543662	-0.31089105600503075	-0.7641792466787024	-1.0501206443811215	-1.0144805505387033	-0.7141688427161828	-0.27658126118784143	-0.38980907429336337	0.23379373735123435	-0.4396623791101851	-0.14390282317840425	-0.2671340549423431	-0.1781759557787641	-0.3876517973927129	-0.8142096579687225	-1.0556328603345615	-0.5032992464756584	-1.49848628028124	-0.012070055693278719	-1.2050191653458717	-1.3463117268474227	1.2442480103739995	0.38035662312599083	-0.21259953072202137	-0.8481957833688044	-0.36907116172732596	-0.4284700506412924	-0.5815038476617518	-1.4474200987356856	-1.0015066080263757	-0.6741181352610635	-0.12087381052894453	0.5965551688396494	0.2725969403983884	1.0084307363519756	-0.883010171932637	-1.2084469814316
0.469616807359697	2.0699382875413854	-0.06014893367276699	-0.6184689497023876	-0.09963254072779468	-0.6088185838327236	-0.38374890199285755	-0.9670541135652198	-0.09945182941612428	0.4589156739538156	-0.22712770596711968	-0.7422388470654071	-0.6523594830363965	-0.6821247784201464	-0.2931522656021972	-0.7899754201964246	-1.1477402464079485	-0.9844151381466884	-0.7268159399016343	-0.2396695129646369	-0.38638339662127297	0.22301945711976834	-0.4213498164814994	-0.10837004673011137	-0.3184084467114202	-0.15319720810770038	-0.4030683551250106	-0.7983095180513566	-1.0744390478713148	-0.5872330644507946	-1.4258032317521911	-0.01814574266023883	-1.212125757574531	-1.416976942904756	1.24234718065187	0.3948729479219356	-0.2756423362540941	-0.7950551630700359	-0.3954955485767713	-0.45413351099275917	-0.5839375744619194	-1.4428408947834515	-0.9910258603281065	-0.701884802618906	-0.10570976302979385	0.5809346045249713	0.25009686725341995	1.073729721260872	-0.9029045646095252	-1.2748462493597597
0.4558042540552849	2.0931586096471664	-0.08281333308508027	-0.6634917322791842	-0.1785015291234773	-0.588031498184593	-0.3274876867790332	-1.019502988064961	-0.07622410796097856	0.5171212766956266	-0.23126623157236126	-0.787334904146842	-0.5913506491580465	-0.6693030535966666	-0.29400224930899965	-0.7720824515594489	-1.2047029666084375	-0.9466577633577898	-0.7395105964714797	-0.23636007716836063	-0.3662960241945573	0.21087419395089793	-0.3927135764894372	-0.09643601725431959	-0.34122440970087486	-0.15571923780735827	-0.4511016188806468	-0.8018157004104921	-1.1482896650941687	-0.5766179524238289	-1.3691331225799623	0.02268460160207001	-1.1465377486802286	-1.4309151386914025	1.2224635634458385	0.438817277117892	-0.333068926394313	-0.80760650501626	-0.4851509284711718	-0.47817758606085403	-0.5852258035885549	-1.4524717508645755	-0.9544830310247374	-0.7234134439201693	-0.13925673893768867	0.5550263790870469	0.23725420298056035	1.0664771874190317	-0.9537013154576008	-1.3288820963684196
0.4343703123848705	2.087591317481195	-0.11175114547328305	-0.6855900986809981	-0.20791852723393128	-0.4884672632455457	-0.26689258362767215	-1.0394589618322922	-0.1150291832201448	0.5672653252072604	-0.23660374114975058	-0.796075310778547	-0.5661096322985797	-0.6389958408618629	-0.2558104693236394	-0.747572647569589	-1.2827896811670148	-0.805274701546054	-0.7466497885065547	-0.2615391237930095	-0.40919811670675293	0.1843654100654109	-0.387947578996789	-0.0750651319835691	-0.4081915445594434	-0.13188582514906408	-0.4865261601788481	-0.8322690986854985	-1.1764011780021904	-0.5558712441872397	-1.3178330815916142	0.013682722785511626	-1.0845980999247888	-1.4543817307647449	1.2105972453413198	0.4975395979503072	-0.4007504563260792	-0.8157746834193557	-0.5900623416564978	-0.5039877640401872	-0.6152844803537597	-1.4723886895918235	-0.9853444472358927	-0.8068508653606272	-0.17128568371144454	0.5118556281998067	0.23620525062762576	1.051543344070227	-0.9228837669475294	-1.3719939387885758
0.40123122725550353	2.0932851151546155	-0.12427270157036999	-0.6745369009443153	-0.23338515848278907	-0.38171463990956706	-0.2134656709121976	-1.0611758053223044	-0.17604167478606428	0.5821231801502275	-0.28391220869485023	-0.7739960690437646	-0.5429900815524616	-0.59289993963475	-0.22324535856923058	-0.6965066397099422	-1.334349745979703	-0.6917535757261509	-0.79824115182146	-0.25397447597643535	-0.43958744505434433	0.18026200129103645	-0.33162730455968376	-0.06498529953465863	-0.45747936002308387	-0.1358435039472609	-0.47847666743974615	-0.876846724933143	-1.2144391554770757	-0.5488748074925297	-1.2295493962500754	-0.0015006580894193918	-1.0674827602302124	-1.46522875715853	1.1870165123757688	0.5333936641954562	-0.45626363131429243	-0.840654991897754	-0.6271984287388044	-0.5263000980798717	-0.5879645345735987	-1.4458767286545957	-0.9939500699758061	-0.8778367486058712	-0.19410782513865343	0.48138189567733913	0.1890448587943064	1.038183229587312	-0.9469011108409878	-1.3577903209901077
0.42907761714727694	2.0894059628722723	-0.13684945156495396	-0.643864430721976	-0.3133204984301527	-0.34083386616005085	-0.17506949778205239	-1.080623987435816	-0.23034177691420044	0.6435646860720423	-0.31463097036351617	-0.8251178870556947	-0.5598099588859287	-0.5379451749680608	-0.22211556656143103	-0.6586854103633442	-1.3757212589761514	-0.555650102792136	-0.8500010867321606	-0.2464974940402465	-0.46612105345431926	0.21018353496170233	-0.29968716974685744	-0.043500947795564036	-0.5012729271185508	-0.1789303993877393	-0.4895210019964537	-0.9335659110763513	-1.2404963937333258	-0.543493535253429	-1.1625696009339737	-0.007429047807030113	-1.0439723777615102	-1.4591589925537127	1.162733899547591	0.597099073187046	-0.4916772315803171	-0.8340218215610831	-0.6836378205374547	-0.5453964969812735	-0.537589551718413	-1.4507034363953755	-1.0299846141755202	-0.9177565443501207	-0.2238989413725784	0.4462282685174929	0.19127376960799292	1.0586754483833283	-0.9767682032712328	-1.3500783235731872
0.42585096092456365	2.08695931486307	-0.14470707359928853	-0.6456799454893056	-0.36446536039704325	-0.33446854843842483	-0.14960569595697126	-1.0943305504446226	-0.202427292815877	0.7549962839235196	-0.34198044164788327	-0.8055725613719387	-0.5291863635295249	-0.5110558917704808	-0.16457419199181575	-0.6279795860272243	-1.4215309213282081	-0.4468432536874684	-0.8368250235047319	-0.2420503152190697	-0.4854812634878723	0.23753788987934815	-0.24363476524182087	-0.02249233498398555	-0.5064163556837784	-0.1844853060423336	-0.5390775038628369	-0.9652447844404332	-1.2456674945298833	-0.5245087022947962	-1.1209185538141506	0.01125485208480596	-1.0111695663796447	-1.4562585271837287	1.151626757451673	0.6265618079131621	-0.4875346274372748	-0.8586027983189488	-0.7425567470551301	-0.5447170886144714	-0.4965136425684614	-1.4832646237865006	-1.1084152779882643	-0.9696664744975312	-0.24464719814121993	0.45509608025918047	0.15407978036315123	1.066104844914717	-0.9867824001064813	-1.3471017903142923
0.4157829499793374	2.062542702087266	-0.1036804153255313	-0.6218652469687413	-0.40985078422200677	-0.3184010366815126	-0.17302847502527444	-1.0876459891768384	-0.21199368266874402	0.8750978459998213	-0.3268725415588587	-0.7457917575945974	-0.5711252697961962	-0.41499586726947213	-0.08935204178030678	-0.6219241221654104	-1.5230610376080003	-0.3698239802296259	-0.8143896765734852	-0.22894793283920575	-0.48361546643337305	0.23050154411562004	-0.20821331526361445	0.0337838434944542	-0.5120931145041592	-0.18282584852919376	-0.5560361348972369	-1.0254701529427772	-1.3065008125101762	-0.5115321025384579	-1.0874196353797116	-0.008943701755033211	-0.9965551417920221	-1.4485270332518068	1.1691938553806445	0.6474209369231716	-0.5042639365781275	-0.849119876756076	-0.7842160636612521	-0.6014205565786348	-0.46752477047738983	-1.528688508067185	-1.0786679754305264	-1.054214977483222	-0.2593170750493696	0.4382605646551586	0.14452491765129905	1.0892372047803844	-0.9506505018682792	-1.3222388292930431
0.4007933055999137	2.01972242503285	-0.10603942239425826	-0.6013840300370977	-0.4761075856362771	-0.32905141832757595	-0.17882515169109447	-1.0796238339575717	-0.2084014840693742	0.9781010247280066	-0.3298948236166306	-0.7250806331434505	-0.597519783964767	-0.340322317868636	-0.09674555084900115	-0.6396013430071121	-1.641491880336219	-0.3270541750089955	-0.8268898681049208	-0.24394024321249147	-0.5017417483468083	0.22203016087472918	-0.24535281042764828	0.059250002464045395	-0.48883907383273517	-0.1706701402873813	-0.5497249540302704	-1.1057526919439762	-1.3761212707091517	-0.4701562871121216	-1.0513089368639432	-0.03485373661759009	-0.9401060667949486	-1.4580315705329974	1.2208309261544152	0.6606184608429246	-0.4763792964231824	-0.8610092400391803	-0.823610060636998	-0.6333383417503777	-0.3881468626054497	-1.5680883237593781	-1.0847959392168456	-1.1624319039537077	-0.3110059046208994	0.4477880483034912	0.1331413903724012	1.1107010047985948	-0.9358464179034331	-1.2918782754269502
0.36929409964608484	1.99902381437015	-0.08236085749133656	-0.5883108123576812	-0.5131780682155733	-0.32786331198546287	-0.1689540755815164	-1.076087434341763	-0.16344054945336603	1.0688809873627236	-0.37447586589008264	-0.7186348145618475	-0.6229036715284165	-0.2996152325701471	-0.12295426170906096	-0.6225867455920839	-1.6630166586634665	-0.25021586013241837	-0.7926259738373955	-0.3071264905959546	-0.48593378524598324	0.2113708153848158	-0.23179729972801635	0.06741639836444852	-0.49405245597186376	-0.18529993227986993	-0.512690606968443	-1.1732113301713372	-1.4026939115762853	-0.37961675167694653	-1.0479876992513795	-0.03892660122445581	-0.8787177257938257	-1.4551563083378436	1.2646909221871678	0.6533916984658139	-0.5568841941238377	-0.9158846459464864	-0.8240882468786864	-0.6639424917148302	-0.3490198757417702	-1.5616712963999537	-1.0955094610478762	-1.2255773994675925	-0.34916104168767137	0.42952490940655286	0.1121347868565468	1.1026572431350874	-0.9354007565343677	-1.2668088678686085
0.3478918971788295	1.9489591285676124	-0.01747383257769376	-0.5502020049835212	-0.5524839961570974	-0.2888285608985412	-0.1680332020501865	-1.080033878924943	-0.15134013653964512	1.1503269424519165	-0.37253673120990916	-0.6805946157344757	-0.62606041251025	-0.2780679992832271	-0.0675551511126981	-0.5992855564791167	-1.7085627768502654	-0.19140236491227341	-0.8039334816957624	-0.34317220535430704	-0.4696855174971481	0.26217305008392766	-0.18479730860447965	0.029714088358775	-0.5059203690658206	-0.19687428451790137	-0.503872721927815	-1.2147095223683322	-1.4301866883929104	-0.34873935232459435	-1.1280216192689803	-0.026441866761468574	-0.8278683288048143	-1.4463822430738005	1.327169651850142	0.6629867836285241	-0.5668763242659162	-0.9725366872798352	-0.7958489038616909	-0.68351691225203	-0.31694432993773336	-1.589347310588439	-1.1636727719248523	-1.2842846972800328	-0.400965513160848	0.43950661158993254	0.09867232817015303	1.001983393175713	-0.901243989715827	-1.218845451788045
0.3086102325066581	1.934702325321545	-0.03522219607111808	-0.5246449979362457	-0.5609473960235911	-0.2744011767250761	-0.1979513174121273	-1.1122737927610116	-0.07795061355823443	1.1873985397536988	-0.3963047957485306	-0.6188486083206761	-0.636458038985895	-0.24174614593189644	-0.04133529484861534	-0.5734056471834268	-1.6918392045710167	-0.16631025677225683	-0.7589634415636469	-0.3682242633629148	-0.456641064700984	0.24906912668437978	-0.19009854898550946	-0.020871906223211507	-0.47341825553803085	-0.217902267797073	-0.4754789029200345	-1.2647591116859682	-1.414951640173531	-0.3012194173069454	-1.1857222194850812	-0.01169443859673713	-0.786926955927298	-1.4257505041053018	1.3745336665029275	0.6970643699055272	-0.6302530053220596	-1.0340310047299017	-0.7683890628493844	-0.741024404778315	-0.34232254270274876	-1.6251364410905413	-1.2541275067263022	-1.36339063906086	-0.4561741047233269	0.4355707913253692	0.11994049215644251	0.8966942415183352	-0.860291124762736	-1.1595157371551716
0.2833186531510315	1.8819238076787212	-6.771600056086624e-05	-0.4729354156518921	-0.5543889564369318	-0.2563198582017156	-0.21237084929295671	-1.0581774779423712	-0.03678742045610497	1.1743872597596092	-0.4459350097557978	-0.5277528459068932	-0.6234868172597758	-0.23030843287956126	-0.0013924545712080626	-0.5763184560313068	-1.6857853435798489	-0.1444625036826316	-0.743919879842365	-0.3830919280835549	-0.4613207065537572	0.2688630584026317	-0.16914207533900438	-0.053402150302342036	-0.47211017630275887	-0.22472478528119497	-0.42810839666120437	-1.253680543031543	-1.3948667482451138	-0.31079666798916306	-1.236554294432445	0.010303689264774995	-0.7629238302304293	-1.4619065586630624	1.4354001257666278	0.7227362657494302	-0.6756533722679281	-1.036566491108809	-0.7243711637297439	-0.7550934209936788	-0.32103487225459576	-1.6772929481126564	-1.2807789133183136	-1.426409616829977	-0.4478049164489669	0.4477808296715159	0.12134135401968557	0.8774534426079121	-0.8101112107465287	-1.1086814389254172
0.2724587185685172	1.8590809024188126	0.04354456255674706	-0.45745253191032303	-0.5348382271383414	-0.2616475972311723	-0.25239659104886003	-1.0555588049964748	-0.007145881914292209	1.1722921510331343	-0.46277795147745715	-0.48226263781362605	-0.6127335090648698	-0.23556480161951257	-0.16343020425889282	-0.5462637200912221	-1.6501084622870685	-0.2264067850143648	-0.7292499235073746	-0.3500998795223991	-0.4437920856664235	0.29082604265205153	-0.1803712425284085	-0.1256379115953476	-0.4440161898641578	-0.2567808827003232	-0.3722141312563108	-1.2224585413859579	-1.3792933682504913	-0.3021012233467898	-1.2565676297370778	0.047743993141378796	-0.699343675275033	-1.4712518958899115	1.5058911053341801	0.7300467615155053	-0.7143735470012584	-1.043130683886492	-0.6777858748973838	-0.7878071839575137	-0.27999417682299266	-1.6893515972615691	-1.2678680775705655	-1.4552879550099256	-0.47701387416145646	0.4863299902565605	0.09164226937757387	0.8332843130336695	-0.7683024684794222	-1.0665010337633367
0.2564434523574671	1.794272288428663	0.10874604848585175	-0.41321140306399684	-0.525371315791938	-0.29694214189146984	-0.2736937627132414	-1.0329020979791772	0.04693358402790827	1.1951867506769114	-0.4658187874486416	-0.44123700722214315	-0.6364695585040312	-0.2597592828131678	-0.19011699429151563	-0.5820620468425263	-1.5875506229100431	-0.2722921957002019	-0.7209899153134252	-0.34483524077249994	-0.4304031103654343	0.2726860014218039	-0.21290228151420218	-0.1660634168412875	-0.4226282791190485	-0.2807934330693286	-0.34848364583238445	-1.1826198752313757	-1.3174115379648677	-0.2880826037063456	-1.2478564782325798	0.07532219725433877	-0.6789744752464124	-1.488452222605348	1.566129281862946	0.7524283157794154	-0.7849372674510603	-1.077502510384742	-0.7007683025823093	-0.8391491651692184	-0.29715359170031136	-1.68937232592532	-1.2800683364088077	-1.4735529452742668	-0.5183531886885033	0.4865843082138362	0.09166124267594741	0.787997574161322	-0.6804368066388056	-1.0646484575624229
0.18589968578645227	1.6995411850335493	0.18045162307542223	-0.40435014186091844	-0.4796698877876347	-0.28318289744266417	-0.3123943449972305	-1.0173773439812457	0.12153989910936495	1.2076805113588882	-0.47509072958373394	-0.3832752196167777	-0.6766278521172165	-0.27672553125820154	-0.17856390312141632	-0.6456226290003686	-1.5139097125168541	-0.3011092384201112	-0.7397933105898185	-0.36125648547136835	-0.4306806831069106	0.24124220707090077	-0.2172344191725351	-0.2032120651640755	-0.3538270457074777	-0.2792940986495617	-0.32665407658034823	-1.1743418708773479	-1.2900939347963587	-0.2521660942870612	-1.2548831324050627	0.10132407936569812	-0.6370684727687826	-1.5317731197142763	1.62215678080474	0.7452619746545686	-0.8392736988251179	-1.1293183559217215	-0.7030496079803112	-0.91434998262814	-0.3225623952852569	-1.653953240457583	-1.258779294554027	-1.4885173957693962	-0.5671496652599364	0.5092030585886572	0.05927833980438466	0.6910663481554663	-0.6609327458884608	-1.086191465859093
0.15897705929893602	1.6845983125001989	0.23096438192569052	-0.38817297957929353	-0.4310053154831747	-0.26803197553685787	-0.31802376388621384	-1.0213483076994962	0.1301168838567952	1.1837442687649369	-0.5171554600327455	-0.3563292306466984	-0.7014778798546709	-0.3108785606480776	-0.23097252583836	-0.6883864053638514	-1.4784296691898273	-0.3559078985224041	-0.736652277469427	-0.3605477390442012	-0.4394936176487766	0.20745230162946057	-0.25839246029335206	-0.20203912263588855	-0.30579997247421387	-0.2648376671993583	-0.281122831396582	-1.1617320288807074	-1.274054732024832	-0.2315823916200536	-1.234018076619215	0.09945365256554743	-0.6260670534052128	-1.5851299210403875	1.6572003939867201	0.7270233201128368	-0.8873866367958694	-1.14613112116704	-0.6792018019346642	-0.9908528544699184	-0.35716703926924337	-1.62792843264651	-1.275907344834552	-1.524485559726758	-0.582969020494698	0.4847918663664867	0.046251815235381875	0.6467791161931369	-0.6360262837893467	-1.0601302184890462
0.13143719686536598	1.6326706887477243	0.21081833088348256	-0.39239107593387673	-0.4184602054542066	-0.24051735991301237	-0.3021251953787797	-1.0404929143334996	0.12644894447717858	1.1675157617584873	-0.5115220907549939	-0.4093372987277715	-0.7019973894097723	-0.35857467669823384	-0.29956902665833457	-0.7187448971107475	-1.4058555112165956	-0.4634517056375662	-0.7670295131567906	-0.41334780932219034	-0.4868759687769102	0.18505251993338828	-0.2633284234942886	-0.2753566887315028	-0.28958231459710615	-0.22702113694717863	-0.2714802340487499	-1.107799714578801	-1.2261893231718728	-0.24990014594168733	-1.2538945614397	0.13670795010431153	-0.6029706922500466	-1.622499508466198	1.6224782242154308	0.7194982575375397	-0.9357999286517288	-1.1335678883132596	-0.6338704587642466	-1.0520507153458114	-0.34849130707544573	-1.573840498422205	-1.2667351818773356	-1.5512581052132464	-0.592242783004429	0.4634341554697731	0.012724190028618349	0.5795567495353936	-0.6288676049017676	-1.0742358688948799
0.12965520540768258	1.5820994559962742	0.2624892168207862	-0.38969330789251766	-0.4080743943934218	-0.198237009266578	-0.2725803037988674	-1.0674838274422713	0.11547059280357223	1.1669602405052555	-0.5061178873807436	-0.3974116091146889	-0.6978710757073838	-0.3610958818069827	-0.32831712983499045	-0.7247819903682114	-1.3531209798749124	-0.5520297084737171	-0.7874219203095326	-0.43822922149681887	-0.564729747232509	0.16739612454988215	-0.29180662519618766	-0.32560775217199084	-0.31011710732065945	-0.23523790807104145	-0.2745003595591843	-1.048119305948471	-1.1598840736931852	-0.2496725882218236	-1.2945071580070724	0.1858466268064389	-0.6325643774391789	-1.6214426553350063	1.5933034830631272	0.7360755655209525	-0.9483866336495398	-1.136097974881766	-0.6065513911488116	-1.073716915500166	-0.38964847041306927	-1.5298502581335822	-1.241482680084716	-1.5504602243263492	-0.610319309328516	0.42217911845284073	-0.014008283889237794	0.5508072539210523	-0.6285598348777378	-1.045360780303053
0.1359579702673548	1.5240098067170837	0.27494868226939984	-0.39047118323637564	-0.4254377186837175	-0.21022594336209136	-0.2611761906947342	-1.0918831156196194	0.13057648769287017	1.1567473541639215	-0.49213074395326173	-0.3518350455571714	-0.6944503789619025	-0.3675759779764371	-0.30959637067771406	-0.7373120242050357	-1.282837250342071	-0.5922636481704028	-0.8306824647915029	-0.4479419762532533	-0.6292825135798399	0.18848157296179774	-0.3339809817364487	-0.3794223006825726	-0.29550785567654797	-0.22511512626185595	-0.2902096514231384	-0.9789020995579039	-1.1176684892888562	-0.3233255795793785	-1.325404909038286	0.22027163618315	-0.6172312179557028	-1.6313126386512269	1.5856909328983744	0.7674175439198532	-0.908029262069258	-1.0984118796257438	-0.6412434661507167	-1.0969319014048993	-0.43134050181233097	-1.4409571257910818	-1.2516978743722167	-1.5759389652946285	-0.629013263322218	0.42278937049442583	-0.029650142115467026	0.520305421395784	-0.6053409207755507	-1.0220487028694525
0.1583330403483703	1.4699956294703849	0.31626605326542584	-0.3945806509758477	-0.4335673026923173	-0.20924167314833486	-0.24202278585004486	-1.1146694185436588	0.10175986504026358	1.13896802150335	-0.5262358455482813	-0.3457297142346157	-0.678364532334548	-0.3725064609922409	-0.35210670142185957	-0.7623494490407638	-1.1906640454732114	-0.6694285443784388	-0.8500206389235213	-0.4630064498991233	-0.6972550933864131	0.170121486215979	-0.3508344235477816	-0.35666885611480625	-0.28568963489455496	-0.24174745769084321	-0.29412254644698044	-0.9316891313496178	-1.0433414882785441	-0.38501066159484737	-1.2906903083270642	0.2327495660917469	-0.6506550931018609	-1.6072956932501872	1.577001094871551	0.8226868139732645	-0.9080171942792316	-1.0565925872642383	-0.6870589662905494	-1.0926243240460134	-0.4657879586812471	-1.3422554377970122	-1.2217758803700831	-1.6077965694922849	-0.6202212151497355	0.375135849150664	-0.05574475181181395	0.4970142341806203	-0.6071577148921199	-1.0274235696777714
0.1804303679869705	1.4516565302432916	0.3528120162436982	-0.3747208841823029	-0.42620083542711773	-0.19092093024568482	-0.20552618318540983	-1.1275494777931523	0.07733126802584786	1.168418443194625	-0.5088558432518957	-0.3320584105941708	-0.6712028866796421	-0.419398302287871	-0.3113027906936477	-0.7777880194918978	-1.0872831055432113	-0.7152391873801929	-0.9183264836647347	-0.4718741758575466	-0.726105065861382	0.18692047069894066	-0.35444197055499055	-0.3385529547130688	-0.2565592310321089	-0.216066874580194	-0.2698775726680506	-0.874102299715038	-0.9586765227272551	-0.4104829994167722	-1.263776026022088	0.24816475735097562	-0.6064994751995217	-1.6111971447138234	1.5669486706859221	0.8334146786764555	-0.8417496070789227	-1.0560215663225598	-0.7171582287104262	-1.0476807211491304	-0.4458533514749389	-1.2559867255478225	-1.134501283601454	-1.5923313515099429	-0.6133565029945139	0.3552951615274808	-0.13309952172383296	0.48895243717706005	-0.5890809808543398	-1.0271064562712207
0.18817070512050493	1.4255113588117698	0.37871565599650975	-0.3790169097607699	-0.4121918621508069	-0.1700175852276155	-0.18829003034263952	-1.2068297664122571	0.06473222830883732	1.214031815837227	-0.4803003675957118	-0.3524907302607351	-0.6600354865946783	-0.47778109687428955	-0.3258376294000119	-0.7940882994540576	-0.9736337850664158	-0.7643798962198154	-0.9490725687999509	-0.4343869645848721	-0.7639219084654789	0.19675960007868276	-0.39832492974172945	-0.30553649086798046	-0.26189200761691755	-0.18403843478628518	-0.2734576507884846	-0.8492618968387105	-0.8237535418959931	-0.42111510030011445	-1.197475972738531	0.19138089331724156	-0.5919606567156912	-1.5916609037445888	1.5505524304944847	0.8829472600700115	-0.7806034558793745	-1.079136517720568	-0.7017818350645559	-1.0437348678510914	-0.45617189938666425	-1.1719560888954832	-1.154934049182149	-1.6389231403715887	-0.6100323150662995	0.34386140375834606	-0.15253721416227925	0.47065122130486603	-0.5954581313662928	-1.0245206720407916
0.18590168779772837	1.3491093811805068	0.4089977629962796	-0.34533589919818963	-0.3952208520362184	-0.1648734240854355	-0.1833578374433875	-1.243083268412148	0.0730807283691913	1.2540246039473713	-0.44710490921502766	-0.37204099054244855	-0.6399240755775393	-0.5275125871407437	-0.1554344327528106	-0.8336491823102721	-0.899757762658577	-0.7871195428033854	-0.9928456977581629	-0.4623908440768085	-0.7975937299547866	0.19223841714739004	-0.40051858072531105	-0.25828476997625927	-0.26321113215333136	-0.15593055434620046	-0.25683782123799737	-0.8284224305101805	-0.6592467673979392	-0.4525740224576763	-1.1988274972950417	0.1429843401077579	-0.605530394441068	-1.5984640807369501	1.5355830344422183	0.9205701941570364	-0.6948162183109368	-1.0706332319226894	-0.6210891383510033	-1.0298204801084534	-0.4984961839087701	-1.1042621786876958	-1.122056691978409	-1.631780338603236	-0.6107416579218992	0.32212721344016254	-0.15847380111252635	0.48294725072467115	-0.603973678379475	-1.0092610233776016
0.2095310057358967	1.3054854529563653	0.3970372056292324	-0.3719725802200008	-0.39566949994515743	-0.15963970877665196	-0.15028189525475727	-1.3045670703511119	0.09272119084107044	1.3208496099268188	-0.39868270540805456	-0.4205394529153784	-0.5607630516319448	-0.5492352927518879	-0.055503801722751545	-0.8734305124186875	-0.8818974511271029	-0.8294448990761113	-1.0230363949711831	-0.4620138222170672	-0.8429157876356266	0.19657811221603366	-0.40472051073577375	-0.22991405169250187	-0.2528485358150429	-0.08755403588803506	-0.21322326553907983	-0.8131904825966909	-0.5607215821868548	-0.5082832222608555	-1.2088360486977212	0.09509889719290843	-0.5326233458893666	-1.6019841241548303	1.5074741385183432	0.9324127596008175	-0.5684141629749812	-1.029651193290238	-0.576259011372078	-1.0231525893677167	-0.48534767967373815	-1.0747869046744407	-1.0892455645576804	-1.644966940770619	-0.6279961258924589	0.3161029874172715	-0.19845912394426843	0.48129847157275574	-0.6137579122192406	-0.9762887527359704
0.24736447160484037	1.2571367277507124	0.3290385228095041	-0.3914936146537308	-0.3797009483827073	-0.15527371381615415	-0.07347903564849464	-1.3677377448024317	0.048244338603159076	1.3540471745871758	-0.3830001354603595	-0.44445498191498717	-0.4550729332551871	-0.5731160386074612	-0.010197147769270604	-0.8747147458297647	-0.8196561928116639	-0.9356749224374259	-0.9897606790238349	-0.453556505346772	-0.8775664439861608	0.17827157461116544	-0.38523657625201324	-0.19133864227579234	-0.28180936800662026	-0.007607987080445478	-0.1673972913634893	-0.7829744202793456	-0.43252103239111805	-0.5494641978872763	-1.1849676050085167	0.05642944024912413	-0.5002083575748111	-1.6223310672477536	1.4972650523144682	0.9328285719982891	-0.4529396255947263	-0.9825356021645684	-0.5180056440210238	-0.9739682299252314	-0.49419312236729185	-1.09637436109832	-1.1185967200265148	-1.6358213047641663	-0.6186414249303993	0.3062273435959872	-0.22032472095672317	0.5206027136140712	-0.5684439633160989	-0.9200980499625218
0.27579809779198944	1.1870180319624324	0.28243011065426904	-0.375898796208765	-0.36468900896756334	-0.1327302412146379	-0.011314576671036608	-1.4136962796374983	0.044323051802080925	1.4072476185341527	-0.3166508396398895	-0.45874927854752956	-0.4082319382680981	-0.5422581679819698	0.07047000158761627	-0.8871033687354288	-0.798816519959663	-0.9264026291872645	-0.9753575836790531	-0.4563957864883325	-0.9139294504883365	0.17599161914014846	-0.37727154582295486	-0.16284215393073773	-0.3115496302821335	0.09762395460458723	-0.11008477316321194	-0.7362260828497107	-0.24344833551041517	-0.6080189118813417	-1.1799016431156986	0.023275715234936527	-0.48907887202702016	-1.6382985386611035	1.5101593902337407	0.9755944488961477	-0.35661921863134805	-0.9593439055108183	-0.47512752142945447	-0.9607044344134799	-0.4931064027691974	-1.113433874197133	-1.0929418699928313	-1.661185337096225	-0.6439488119970782	0.2862739342581163	-0.23653288696488098	0.5431893589968534	-0.5555586871274723	-0.8606783718089612
0.3076445428357663	1.1333161290990579	0.24007534996784646	-0.3701603715409575	-0.3598235178298094	-0.15265415761115797	0.050590393812642354	-1.4526824374085023	0.08540930215071185	1.412807757244026	-0.3059918671129278	-0.3981715372000992	-0.39750468043578097	-0.5493214876704479	0.1577172801596073	-0.879403522172604	-0.805932759193771	-0.8624484430274505	-0.9824243797623289	-0.4377307247948935	-0.938993096201058	0.20706091022003487	-0.39681263251856747	-0.10564183891493872	-0.34583582292775283	0.16722950423447025	-0.020498340143844683	-0.7295642450842924	-0.06554090341063742	-0.6355889270343725	-1.1446134271529702	-0.01325267016377723	-0.5053907522061529	-1.6331881749114696	1.52406411104405	0.9891616366978633	-0.26633672927797764	-0.9487259942478576	-0.44434372581023834	-0.8907517421157255	-0.5037258516685648	-1.154160383425397	-1.1057225862319746	-1.636062649000531	-0.6781465047767554	0.2848402028919899	-0.2288419249456249	0.5846892582432954	-0.5371936348227992	-0.7989347961150861
0.3366800236628224	1.0379353858034528	0.18771772266267336	-0.40056835470041835	-0.3448036080450821	-0.15153736027764517	0.09633257628942035	-1.4835409966843074	0.12079078437349186	1.4277966539232723	-0.2744532230542743	-0.3594084197719963	-0.4085523710054003	-0.5790074346060443	0.30348363747211665	-0.8830571363214847	-0.8001561116710393	-0.8223471655339223	-0.9794656576154461	-0.4224019648780004	-0.9116179732573825	0.2702245921597016	-0.36367031335384226	-0.06114794559920349	-0.34957702421463954	0.29320589305066463	0.004858049101344311	-0.7149909044533113	0.07024293258392642	-0.6923380062969885	-1.0933637433222243	-0.03956835896338643	-0.43412283635412097	-1.636949748754801	1.5520042592383663	0.9955582015537064	-0.19908762848883305	-0.9108618957090153	-0.38516296344351136	-0.8556974021046386	-0.466958385302365	-1.1260638903596891	-1.1376080731502718	-1.606956673164298	-0.6996909065395893	0.3029101045637489	-0.21811026598941669	0.5686680584248617	-0.4888940573298073	-0.7709207107081999
0.377652679835004	0.998868805362167	0.09897180294641192	-0.3969674577989949	-0.3304236266494412	-0.14675091125700723	0.1401670165635917	-1.4798990438412882	0.11310144863977598	1.4654505145850003	-0.2256087923528854	-0.32138549203747424	-0.41892477032053554	-0.6199472626445267	0.3232338800009859	-0.851516090322472	-0.7930797868022095	-0.8517755548121595	-0.9635892782296729	-0.40538267877240663	-0.9024614935794997	0.3087002121135491	-0.3540960754293517	0.006695888698204863	-0.3860265179839711	0.38459023495643363	0.06998934286424914	-0.7197179977484905	0.2176910822138356	-0.6759095130986423	-1.057249861003025	-0.13410480182546375	-0.4168623253097052	-1.682324284559435	1.557650439694172	0.9998124286225749	-0.13890690049141768	-0.8947401929483301	-0.31321505606474354	-0.854290522231129	-0.42429447412817545	-1.1554764114438798	-1.1515788933285012	-1.5729980612013952	-0.7043076946060871	0.30862392941171174	-0.24123040459503903	0.5733636464753582	-0.44260276569586343	-0.7740267466152012
0.38806826557328866	0.9382357654803197	0.004116416019520397	-0.40576732021961953	-0.2848571495869854	-0.1445093559931098	0.17877058933701473	-1.4851338242032528	0.16105101565198704	1.4810706657306212	-0.15636709186853168	-0.3109673221003191	-0.5006523577775482	-0.6375957482842003	0.3053853953585582	-0.8399250934242868	-0.8424828355735186	-0.8558177782558246	-0.9708542384145888	-0.37963273006703135	-0.8947783973796986	0.358140208909941	-0.3574715347588686	0.03614704471868793	-0.422543861460319	0.47783268708805915	0.10968358080381542	-0.7208124816455495	0.33468911911357935	-0.6532646579186381	-1.0453161167289373	-0.159417544861421	-0.3500740234164098	-1.7281881820086784	1.5847721699053499	0.9313356437336816	-0.04606805095073228	-0.8806682561569616	-0.2504609669185932	-0.8605587603517467	-0.3737049313750503	-1.1788948998324105	-1.1787196675073455	-1.5175421280030619	-0.7097952128857529	0.3325792372606874	-0.2567645667657386	0.5836402995944237	-0.42456320612727794	-0.752168705918687
0.4114777590111148	0.8077049682669768	-0.024542095357653344	-0.42293498655172385	-0.24714903744098798	-0.16575995019713932	0.2490862365988003	-1.5127033742395235	0.16784792740975588	1.4483186224027622	-0.10415637952555971	-0.3132649942741439	-0.5411539532129108	-0.5955487786634701	0.2745888842425274	-0.8613691426044688	-0.8718909744291846	-0.8426304216461306	-0.952073037517579	-0.370462332287287	-0.8633633204680955	0.3759314141138256	-0.3925555381992745	0.06734075405221925	-0.4557736499466925	0.5625255890927524	0.173433419982625	-0.7188480701806033	0.4395628629386493	-0.5965660584314276	-1.0182208882622916	-0.22054072163055033	-0.3036284117244258	-1.7605973645750919	1.6080092629083667	0.9106225723964686	-0.01031789342951896	-0.8242521283705084	-0.20223937955396915	-0.8526631391107887	-0.35557410458240246	-1.2041103153328394	-1.2093738038955175	-1.4856910152794456	-0.701577387132425	0.35206176968203	-0.22190862997475067	0.5759126218099685	-0.4099436977245957	-0.7566200859817311
0.4420611973984053	0.6818944962491791	-0.038178617908417325	-0.372986746416642	-0.2637803713785736	-0.19338898028947143	0.33079022694576	-1.5048220666078156	0.19203832515875896	1.4460791063000324	-0.04882911118639542	-0.3388015387026953	-0.6315112158711674	-0.5533849438762648	0.27393805130760857	-0.8768124125125298	-0.8995877165270516	-0.8281781890072557	-0.9171686768735542	-0.3868464722558474	-0.8578749059266906	0.4077639082206225	-0.4177363057652282	0.05610939644063295	-0.46393244572374714	0.6170732949414164	0.21811167919571	-0.7241100822111255	0.44454234779520946	-0.5761938388950156	-1.0585994752774766	-0.22719073576481646	-0.236014553493931	-1.775753293758926	1.6284648167987545	0.8586269923968359	0.07361492707148834	-0.767960726423926	-0.2194937498473135	-0.8522399768733673	-0.3379809984239289	-1.2043806738019307	-1.1907441141368476	-1.4002998227933867	-0.7430911980002457	0.35540399628648955	-0.20236297043365498	0.5809095745748944	-0.39384542351825413	-0.7650001399105161
0.47249768937876163	0.578237300727467	-0.059147376258419815	-0.37859859513292904	-0.2625848536953905	-0.20911166365652706	0.3954390373644877	-1.4958511418077172	0.1924066009815513	1.449280580370988	-0.03264257683384548	-0.3589741751517621	-0.7181243324093414	-0.5436867810471221	0.2750802205798751	-0.8894180648835391	-0.8891711607338136	-0.8465308126882638	-0.8764594291454955	-0.3921439124932854	-0.8491460251023145	0.3927911595520544	-0.44292949772506207	0.06813274088749058	-0.44235886872610425	0.6531418860245124	0.20240624715422087	-0.7521358074884432	0.41335222442310815	-0.5329098654533099	-1.053739399339871	-0.23759356129370998	-0.20035886755642118	-1.7736009426284702	1.6564471176971327	0.7933672823725919	0.10070778611412827	-0.7399929000439796	-0.2398178401165157	-0.8108012316548739	-0.3027891735055666	-1.2434637129916761	-1.2326472575481813	-1.3841472722656403	-0.7436797315126847	0.3875030315621144	-0.1380478031141604	0.5660938336141772	-0.4125709817218608	-0.7471403000473918
0.4805145848382858	0.5051103984575019	-0.090119108631514	-0.3482968790969465	-0.2418060162918823	-0.2176575376766469	0.423511582628869	-1.4458498084192144	0.15701150737217656	1.3829807265721685	-0.020030428827371327	-0.3565253809154972	-0.8223396869156498	-0.5232955801816216	0.27299685126788126	-0.8762117364726176	-0.828886253089111	-0.8621794505417867	-0.8247666058105505	-0.3899827240077998	-0.8074700417597727	0.3670056865709773	-0.484381748492975	0.08186491768893321	-0.4530749147009435	0.6547871053194066	0.18327683712006246	-0.7725613051369763	0.4212588356438573	-0.4686996938777295	-1.091071617105379	-0.21644187843080095	-0.17230843075753097	-1.7745506822666361	1.7275503486956338	0.735075046674404	0.10589358366169772	-0.6952982215127073	-0.22136577897688653	-0.76448022561672	-0.27359865478424006	-1.2326075625643957	-1.3024335090902635	-1.3580252766621042	-0.7435847593770892	0.44496334208370636	-0.04927806445736758	0.5406256063191032	-0.4254428578111269	-0.7934640429208393
0.5122901049703875	0.4460553179364055	-0.10378310879286981	-0.30365982256345797	-0.22711633150380434	-0.21989980643834356	0.40791646751655425	-1.4018883553031385	0.12972067724917244	1.3418772424120033	0.04856058089903234	-0.3608160138392897	-0.8782371794158813	-0.49990040086280985	0.2881328965312518	-0.864773258312874	-0.8405981120514306	-0.8515053396333793	-0.8019645231818693	-0.3900971387202846	-0.7705890297893493	0.3552254434212279	-0.5628750932253863	0.10288173289581341	-0.44879880525874033	0.622707785502788	0.14076970716706766	-0.7675585369986679	0.3967469198660794	-0.4154013461123004	-1.1088972018823167	-0.2189404140017869	-0.16315309752121984	-1.7297663208059304	1.7714511038209042	0.7069972431714454	0.13335786246404732	-0.6657433965181434	-0.2136000265205238	-0.7689036112199477	-0.23775741332221498	-1.2452642129929108	-1.3524476794737592	-1.3726733444037809	-0.7670674086178947	0.5010582206032435	0.04448413627025073	0.4926841817480298	-0.4295592818825245	-0.8582783307668554
0.5111828035201689	0.3938663369550567	-0.07069312413744763	-0.32326350920433716	-0.24653743742337433	-0.29676584168174325	0.4185683985042816	-1.3477479793422231	0.03978179378391167	1.29504087852471	0.06174790022129639	-0.3381945831539588	-0.9550388530909923	-0.5473250784853279	0.28487955309695395	-0.865750745353641	-0.7984392471919695	-0.9101952205794296	-0.7966954718286694	-0.36265088451649974	-0.7438863365855878	0.42083790543005195	-0.6025998562681225	0.10956486231243731	-0.4360546316075011	0.5620210921737907	0.11112831188852498	-0.7828228903986849	0.29592882985917535	-0.3257486191951965	-1.0913974263231636	-0.23571144831198937	-0.11876544709344786	-1.6746679800990882	1.7974438800653183	0.6457462691438792	0.10545109802738677	-0.6261032287869511	-0.24065440928077164	-0.7356652314722395	-0.2062036423661319	-1.2124467815219715	-1.3901272840392374	-1.4095469087064036	-0.814454043962234	0.5558109888547994	0.1283799959710518	0.3963242687722306	-0.40995623330141695	-0.9680042116790899
0.5265079556917577	0.34843490223984336	-0.04336289815811239	-0.3470791523215548	-0.23283310006241828	-0.34185431580863074	0.41247448087505323	-1.3167087334656726	-0.012193016994497163	1.2353793467139382	0.07712959589743637	-0.38853920198762915	-0.9955732050648546	-0.5840024353738045	0.2721083279271673	-0.8533471696304826	-0.7404551566580718	-0.9351565005559639	-0.7383892518750002	-0.35759929923803957	-0.7106768105424708	0.4538774414669091	-0.6488767476678009	0.10569834430479703	-0.4187066712468395	0.518956318284536	0.07117205138547285	-0.7928959761401744	0.2100269549573918	-0.2745442794614406	-1.069042881165456	-0.27310028242530016	-0.05876602010534697	-1.620950773372913	1.8634181600526305	0.6292165369496507	0.07330920972414601	-0.6021855175869617	-0.26993518879326894	-0.7432166901842395	-0.17827002502979822	-1.1742773980498555	-1.4368234377435494	-1.468933465971079	-0.8238161479641872	0.587203708755632	0.2126435762641396	0.3388852014153364	-0.4325479363012622	-1.0299727495338296
0.5332497897012879	0.3130846966623954	0.007343785196875868	-0.34652467408616305	-0.22046308898537065	-0.4397676901187683	0.4068330672140742	-1.2805937700764953	-0.11101914798308173	1.1222013593728857	0.0806192359903574	-0.45229235712052257	-1.0220317165564023	-0.6337668454054627	0.27040758033528084	-0.8125631463032384	-0.6698996813780661	-0.9379821443485564	-0.6961126582123722	-0.3800308307874555	-0.7047241458172593	0.41681712019765327	-0.6812830457390315	0.16848722465302995	-0.42294491108512633	0.4870820879470291	0.05493778655260793	-0.814075471869584	0.1061331970242592	-0.20225354609604534	-1.0752873809616932	-0.34631466834032487	-0.07909172595819394	-1.5770554118990336	1.8850251133949176	0.6193983213356656	0.013615886357251972	-0.6116405907472883	-0.29821254950517884	-0.7409393672738261	-0.18009305795164304	-1.1593379370877626	-1.5020648543980613	-1.5322421322512736	-0.8547862241384087	0.6080222433717465	0.32132082236672266	0.32451103539332893	-0.4716429423171629	-1.0876016947370548
0.5234194870766454	0.28858435928726417	0.05841136702757144	-0.3873686555291469	-0.2179471033935197	-0.4995296541956561	0.4201171577298588	-1.248068239469715	-0.18954806709657762	1.0093401956224262	0.0522407746972718	-0.4806829496425748	-1.0935548060566698	-0.6721453062216469	0.3230206918860351	-0.8044625642315678	-0.6004803985781574	-0.9285924725591956	-0.6688130431328749	-0.36778283343942847	-0.6998162883478147	0.3397319109014845	-0.6999554188145033	0.2058126801634396	-0.427990509840237	0.49532751746544446	0.020203661719405498	-0.8399460040852201	-0.01582819863808459	-0.15608128360530765	-1.0790421464747948	-0.3655110280492971	-0.07978254573246168	-1.486217373082617	1.8993440882448414	0.6250203523435867	-0.0591046163434259	-0.6403424618967593	-0.3222962079997215	-0.7419798472606611	-0.1794750719759086	-1.1546164553671283	-1.5825398170044835	-1.6192068472019165	-0.8489971339720489	0.630327816174726	0.4567571953539244	0.2979705780428631	-0.5207404741140298	-1.1457682866985515
0.5321679101320613	0.2997217256905332	0.12243991799335738	-0.4269444215056294	-0.24466478902183342	-0.5639117203777521	0.42777613027092254	-1.2231103987983787	-0.2952285740435958	0.9090159372078936	0.061100017623214306	-0.4733575389750995	-1.097785501782775	-0.7627512239263778	0.36801415998647113	-0.771705640558594	-0.4841196351231101	-0.8991591925084919	-0.6353317649574258	-0.36296413872249056	-0.7039715718350881	0.26254766692682346	-0.7250601490899066	0.23179376728254536	-0.4194025252187993	0.5084457383585874	0.0028943528242779916	-0.8845204354257422	-0.11772879665357538	-0.13454092424776307	-1.067685307382426	-0.4141653571393304	-0.07447755348285837	-1.3717538361755575	1.8679533097386751	0.6351387711873255	-0.1519240233335125	-0.6612925937865748	-0.3312214305214782	-0.7694674831927468	-0.18607564976472185	-1.1879196816757136	-1.597056794268285	-1.7036732933829544	-0.8684102108843399	0.6611946865001436	0.5375888673674064	0.2834963449728212	-0.5438668843044997	-1.1894555541525702
0.5180320625250074	0.33954544946768533	0.13462738692062018	-0.46079309797414164	-0.28365084505730376	-0.6508978300280888	0.42366015532263646	-1.1823100449346966	-0.3717064547818673	0.8125505485520108	0.06702774222997072	-0.48879789598320367	-1.1149080997313763	-0.8714642594541949	0.40484150787933837	-0.7340266765898699	-0.4210286929221693	-0.9172507712090937	-0.6292832681377761	-0.34512458113209965	-0.7308638745876042	0.20152305454226788	-0.7138707399609211	0.2439848051444664	-0.4425476907789644	0.5105646399748724	-0.03159603721005066	-0.9172079866098821	-0.17190502273669467	-0.1401536412179273	-1.067557424611276	-0.4091070393136557	-0.12644253792766452	-1.264903002236388	1.843500675472263	0.6561401518069958	-0.1813506588807539	-0.6633295422841106	-0.31132583425659544	-0.8234756637875542	-0.21549090818625044	-1.1443012049516987	-1.6074217091242993	-1.8196625956051515	-0.9198860330772936	0.6389951720592596	0.5889644936560371	0.271654515229763	-0.5795803104075006	-1.1986423983736392
0.5259598440679689	0.39954660168869505	0.1436319480897942	-0.5760705872368336	-0.2743414701631891	-0.7247368508591201	0.38092197030579356	-1.1343155789289572	-0.4709828592205546	0.6888367991180386	0.07668229614705771	-0.4612554374850474	-1.1178391824347056	-0.9965694426732583	0.35866639231238506	-0.6931913864597881	-0.34311235255839356	-0.9437789324146225	-0.6219575376283571	-0.3272023559832338	-0.7272309947282147	0.13144806947765678	-0.7055493779153631	0.30707079447808294	-0.4568061226201306	0.524435075490748	-0.03432299482272279	-0.9278890175352256	-0.27182426134094684	-0.1902337320672732	-1.0467571061618606	-0.43254653123232617	-0.15419805369258505	-1.1934953930602128	1.8049568859556075	0.6497749869720146	-0.22290542340479239	-0.696553561610491	-0.2827570219577161	-0.8469529308991899	-0.2321793572539285	-1.1112089267539904	-1.6545093913831344	-1.9530657460038463	-0.9452050332888469	0.6629599196577405	0.6292655863821379	0.23803896851216916	-0.6094024476656965	-1.2077476031008465
0.5508281201125376	0.4587925428011121	0.12469954621204982	-0.6119846242874297	-0.29587837361274066	-0.8469925072647244	0.36568970899334297	-1.1063919857764184	-0.5777751639831179	0.6235969396341224	0.07865552991134063	-0.41767615245070927	-1.070594935270106	-1.0817621040176235	0.3194245392880004	-0.6803819485475002	-0.32142993982690526	-0.9741952577311176	-0.6233748072832845	-0.2971710321663098	-0.7075634022045406	0.14020037276126543	-0.6859715150138638	0.35079229556954605	-0.4798129589326571	0.5472301535738383	-0.03724918561528484	-0.9310519755863591	-0.33427368586625955	-0.19235843990420592	-1.0169110715307277	-0.4204487168286131	-0.19450240222376292	-1.098392220967368	1.7519692815432382	0.65778722562856	-0.21218922586111472	-0.7044005310821818	-0.3111013720297876	-0.8596493062475196	-0.2399962543203978	-1.0704499367135816	-1.6522979755414429	-2.0488720300941474	-0.979051340045644	0.6507243384599897	0.6387761780644525	0.2228706657426794	-0.6025865519649932	-1.2521995604807066
0.5459848397842932	0.49318015169989166	0.15970142758708522	-0.6547252613502472	-0.30116973418214943	-0.9511007548651271	0.4034483910540567	-1.1001129248231671	-0.6423293602949097	0.6073618824355426	0.07863296434097415	-0.38442313046657395	-1.0736162568543242	-1.1848218182912447	0.21117098981377497	-0.6739996588175975	-0.3050273227862598	-1.0344336795094133	-0.6160823683429415	-0.26000366663664576	-0.6858970904684774	0.1326495463856466	-0.6162125191796057	0.3661348759819495	-0.5015874552177446	0.5847179265509843	-0.05941495839380469	-0.9433112906301471	-0.42359744201888727	-0.18396412243533672	-1.0000140960878663	-0.4358512630050512	-0.2700745500371638	-1.0103466939220809	1.689537351339105	0.6646895211234328	-0.22397677498604845	-0.7539905057941702	-0.35112696639432645	-0.8818052094467316	-0.2556620531346926	-1.0673067921447121	-1.6334239961042905	-2.128080270340237	-1.0026754683956614	0.5823722228467763	0.6306009451914729	0.20034743494266313	-0.6099924842988433	-1.2243941093359116
0.5421962775918031	0.5517979745956576	0.20473390976849984	-0.7260688990578787	-0.3247001948618555	-1.0635779748992065	0.43994977251231593	-1.0835487647406223	-0.6834214778097789	0.5598848447973234	0.07219856746091849	-0.33734583230531984	-1.107947288829033	-1.310848605300728	0.12374057465568153	-0.6780843413336696	-0.3109920599207113	-1.0007851649390378	-0.6282961466928072	-0.24857180153808436	-0.6714628192273169	0.11112313243911975	-0.5559109719673594	0.3925566140042247	-0.5012050774115353	0.6036313069730541	-0.041319164279346815	-0.9792042464886184	-0.5323009750605344	-0.2216886791504486	-0.9942307171552361	-0.45326086061484405	-0.34038479281368617	-0.9368714582881694	1.6601317743454036	0.6420072878718778	-0.22392716296038317	-0.8045990319686112	-0.3726825468188597	-0.8840506388753935	-0.27853957348112185	-1.0471311289847234	-1.5893264761641053	-2.167898651534535	-1.0236090459351932	0.5283474258659372	0.6204009903349219	0.18649978449316237	-0.6464831161647732	-1.1984268807816718
0.5858078043589602	0.5100471310080051	0.19573385361474271	-0.7311309925220403	-0.3433416727881925	-1.0856240376065445	0.4673880284989938	-1.0622172345104395	-0.6831366266145041	0.5425803739992894	0.07864028561491494	-0.30561143284251524	-1.0782442989468903	-1.4126451133658184	0.002423849086290897	-0.6541974289982846	-0.30951850903819705	-1.0651709617690313	-0.6367458639867261	-0.25685124843726415	-0.6457810854804074	0.052562348397689765	-0.4620228092652129	0.3993472859370307	-0.5468868650356009	0.5997837082525997	-0.03953534176011887	-0.9923202530565007	-0.6274131559612022	-0.23168005919772244	-1.0425666902126014	-0.47474913090303206	-0.35068757108190635	-0.8883330251291737	1.6274219398153746	0.6681501840287065	-0.18872877161650076	-0.8599560968456542	-0.35748594808974754	-0.9254762809075551	-0.2972029727385846	-1.0487043814129866	-1.604402049766076	-2.1822819571768886	-1.004232064961723	0.47078438865854616	0.6155271113789306	0.19530743007567658	-0.674186308678877	-1.180748835530043
0.5922806791401798	0.47169627778417195	0.19789445602544803	-0.7061549124164439	-0.336827531676693	-1.0940794961662887	0.5416613053823367	-1.0687219521372788	-0.7620091234702777	0.5662472196417007	0.10295794715624426	-0.2120526892233406	-1.0756536039303757	-1.4912280843983754	-0.10844546805209762	-0.6343913541687589	-0.32216862897060744	-1.0993097762791861	-0.6685726040228844	-0.23579140480779884	-0.6592335897539174	0.004595492443866122	-0.3534261521113025	0.4468459900650677	-0.5305550723800234	0.6055329188222605	-0.03920878778979686	-1.0142405108229937	-0.7437792333725015	-0.2426368930809244	-1.0745028917962658	-0.503535072242952	-0.3191607160320044	-0.8518451707747801	1.5940036826260353	0.6651814547836001	-0.1628909627366339	-0.9124351502876253	-0.33554354690339605	-0.9655286981381541	-0.3104245050584498	-1.0143748145910372	-1.6297879779379165	-2.2293982378126787	-1.0072089301079103	0.4302101241648016	0.6067885522423379	0.17506246997393143	-0.6772480152521952	-1.1957514531854332
0.5898807070859068	0.5036798936012822	0.1403880336714902	-0.6885636889450731	-0.36722260488126307	-1.096921765612838	0.5893286726584488	-1.0962291964491544	-0.7398373821687129	0.6077092645671075	0.11406622526206196	-0.14095253455690898	-1.0649437979821506	-1.5499137508003584	-0.2339475274721889	-0.6344631276927313	-0.3183395837645789	-1.1477877243149246	-0.7354659350476099	-0.18862099135698648	-0.6369060880192327	0.02432162175035182	-0.2773063138882904	0.4380470983491539	-0.5251618096222931	0.5963450375287017	-0.006375430673774262	-1.0145650221035645	-0.8104964255023905	-0.27699196270380455	-1.0856976752939904	-0.5078663561735854	-0.27194244684028546	-0.7930559091247124	1.5572273568204786	0.6476416885849863	-0.10134255186952992	-0.9301628977053346	-0.33977027090064027	-1.0098215239459207	-0.32554531599084385	-1.0396691584649784	-1.619337158342431	-2.234164870747473	-1.0175012225369018	0.374683851733147	0.5767090981423575	0.18605704598412692	-0.6498966834116313	-1.2449011124554716
0.5945594928900853	0.46096465811157766	0.11017382511048876	-0.6623832481067271	-0.37144031471842454	-1.0516722448398845	0.6269481962488342	-1.1500695153714688	-0.7241606871963978	0.6561098792956985	0.1464989673643537	-0.10355198298973944	-0.9941838964745638	-1.5700217419282398	-0.37388018674101925	-0.6263595550575619	-0.37165041292821727	-1.2232682384854554	-0.7833603488823242	-0.18954700858970502	-0.635569047489869	0.02066517510579944	-0.17272820269116362	0.42867084914170395	-0.514842868521853	0.5718337401154512	0.01073337157840217	-1.0491188554624649	-0.8620005767881868	-0.28933096052859264	-1.1290892016228256	-0.4903275517490033	-0.20090882724564146	-0.774545017318132	1.55377506695335	0.5720556535182676	0.011937793110765881	-0.9524619012038891	-0.3060844225080176	-0.9982166135717729	-0.3188924124760071	-1.0387738573590117	-1.6215842292695377	-2.2496339779571817	-1.0162757773806377	0.36206568304071707	0.5343945770626689	0.19993843997308153	-0.6057364398373316	-1.2438578344267193
0.5968233525923482	0.42502670059765596	0.05497720769771395	-0.6322397520101449	-0.3533705639871253	-1.0472725116263182	0.6856383958010013	-1.172527063973259	-0.7208198601720491	0.6991722498395568	0.15918332519600117	-0.09038215786669554	-0.9741714821462459	-1.557337656638216	-0.49516922478041653	-0.6328742840281277	-0.43127700693190035	-1.2869809427547296	-0.8529714345063383	-0.21448004405781634	-0.6298504625941767	0.04760385694628942	-0.08623106342078571	0.4364499097084016	-0.4904900833701384	0.5658476383466282	0.02324448506388687	-1.037184964529854	-0.9311447144392879	-0.21957030085503923	-1.1435181987726633	-0.4943500398766282	-0.1921420610559628	-0.796884296584517	1.5336760394722304	0.5172421595252424	0.07090838994161788	-0.9769031211911198	-0.33325165840500476	-0.9462216478462002	-0.310217387212922	-0.9922630469919091	-1.6542366515328708	-2.2697392798978746	-1.0208327536714767	0.3517147200678433	0.5352673487878498	0.22774660719370404	-0.5639774076162414	-1.285497071126872
0.6278237037242145	0.41683827730764494	0.0241560005196685	-0.6089148268542321	-0.3448455741384061	-1.002741585065241	0.7006031880343205	-1.1600420963172817	-0.7591490857466238	0.7383421876568242	0.16018623943451904	-0.055823317898133704	-0.9237438275634089	-1.5554612300215793	-0.5880069206902739	-0.5999537338094313	-0.4646793161759768	-1.368006370209296	-0.84985735170377	-0.23619138770881629	-0.6496412035876599	0.07196718285847155	-0.002211348290225357	0.43549706478748523	-0.4817511462997567	0.5174001219708158	0.009856681565792186	-1.0266988229389742	-1.0065446888260832	-0.15031606565829098	-1.1668867853231821	-0.5304649133591616	-0.13397979244325117	-0.797580896794852	1.5338015848290136	0.4667290411165962	0.14782982443713316	-1.0098468548393749	-0.36733888534252995	-0.8947443939058936	-0.28654983109300736	-1.0448677242600017	-1.708075214704995	-2.2951388809820257	-1.004569400983099	0.3691021833782665	0.5279260375529051	0.2866418828135638	-0.566094623315255	-1.3075633725714542
0.6320965939495293	0.42715083830073197	-0.003492263636377067	-0.5414281189708573	-0.3554173884556877	-0.9608932063719882	0.7172333898455776	-1.1472049180663424	-0.7740864848421849	0.7979001235776805	0.16659536287576382	-0.047302500875524775	-0.8903653678585618	-1.5337571290656185	-0.6465132526081917	-0.5722021589868185	-0.520160502620896	-1.4014647560000317	-0.9050870079247819	-0.2665828640490327	-0.6235566961549674	0.11228934527867836	0.08256526091554871	0.41772657536568775	-0.42375121806850835	0.4740337389491767	-0.033370402700318706	-1.048230214867146	-0.9818866263693173	-0.042815866296939196	-1.1520433630933937	-0.5507899237210954	-0.1252484638327515	-0.7868589201535134	1.5279335176836466	0.43053100191564414	0.20387331175373982	-0.9942975113909155	-0.3667389113416007	-0.8741841896700319	-0.30076301154118446	-1.0988885117871992	-1.7265087091231943	-2.2880991437388714	-0.9573494237866701	0.3699984043019412	0.49245771496965274	0.34136634059994364	-0.5473219486332501	-1.324368835703393
0.6064685912478005	0.4204532377978766	-0.002978910665420467	-0.4839121010596704	-0.3928678898668749	-0.8858368054034331	0.7258834841842434	-1.1473181678830369	-0.7382918311746984	0.7727064064961701	0.18198523230294747	-0.036876929041433006	-0.9099511616922664	-1.523536040754051	-0.7561411477184883	-0.5209443278398881	-0.5438255110852211	-1.4166218712206589	-0.9713393441354029	-0.2677449738932473	-0.6241030453186476	0.12144278443893082	0.1406502962594726	0.404459200964692	-0.42133071921819854	0.4446127035769831	-0.020704432395266113	-1.0532781681204706	-1.039405873941837	0.0072883318496845375	-1.1563685600545708	-0.6110557266370265	-0.127016082397285	-0.8234977289235494	1.5153633946323786	0.41360686642907674	0.1918859736605869	-1.0036599281287213	-0.3478237851618926	-0.9048431587990093	-0.3058576255438587	-1.1292645082492485	-1.7131929818614497	-2.2980479051963973	-0.9065272231115695	0.36458554087940104	0.4710879083135052	0.3823077260899149	-0.5382976301056255	-1.3167036876169367
0.6141592443210049	0.3884366780569181	-0.02525610449985552	-0.45389093022966953	-0.4342430851597359	-0.8066467039720913	0.6885501147560588	-1.135373610760121	-0.7286870220854745	0.7223640116707725	0.1800435903371776	-0.042952035951500996	-0.8835770416913494	-1.5021332055281404	-0.7973486393923721	-0.46495158022756444	-0.6253667319427683	-1.449407775797234	-1.0376508653577141	-0.3154021770388844	-0.6511062794308734	0.16533922424923003	0.1809374370668261	0.4113068339759841	-0.4198580123992356	0.426763800554481	-0.021179209115293512	-1.0975773810331668	-1.048318064114233	0.08180593857923779	-1.1348083738529284	-0.6556431529347938	-0.07103373678728427	-0.874040007705846	1.4731508221136873	0.40422016322299414	0.24611459944373942	-0.9713272121111991	-0.3536832797978554	-0.9131220890177163	-0.30364835995603656	-1.1445110073757472	-1.6992652680041012	-2.3087144058860063	-0.8560739560028449	0.3688595262880276	0.4406195015968678	0.4456012975419828	-0.530435229870967	-1.3616709342727618
0.6206871438938557	0.3460256909372229	-0.042661375765044834	-0.405776955105482	-0.44918639549783207	-0.7207425882519136	0.6710979604414871	-1.1243566026213168	-0.7152523639777018	0.681897628429462	0.18288374316923509	-0.019593499696312387	-0.8773611224515907	-1.513059076085669	-0.8806323776537196	-0.42077796678605245	-0.6549837377509836	-1.498810079829165	-1.0146485048769756	-0.32585273096859113	-0.6865085323947708	0.23076911946255443	0.2067682489206195	0.3681918544482418	-0.4253533127008512	0.4262974875345469	-0.03258809740892169	-1.1032410385304998	-1.0547046297182976	0.11699780416891188	-1.165192471263921	-0.6966850362729233	-0.005627525917156323	-0.9355403748723438	1.4387982767916978	0.41032841879637943	0.25573732112444514	-0.945553695719702	-0.34715412365853415	-0.9204423118315077	-0.28318472950553414	-1.113668350227206	-1.6556123712896738	-2.346489115954861	-0.8147233818927118	0.36846805432322577	0.41152394854111324	0.4685742482729901	-0.511203493720536	-1.3475851868285038
0.6159534248534402	0.35329837707823314	-0.06311671153016572	-0.34993746873306486	-0.4759933912147975	-0.677773100659877	0.5649572743830362	-1.1473864769472297	-0.7092095669449956	0.6256529691564756	0.15544300668916305	-0.01723229457378785	-0.8832195754824191	-1.4687146560027142	-0.899383053421794	-0.3919027945345857	-0.6752585949956976	-1.4813940390755156	-1.0244827286943514	-0.36826524960258106	-0.7155910209091665	0.2558247795491479	0.18920413177930887	0.37126319580021533	-0.3962047629865283	0.40620354501916517	-0.044530211825505164	-1.1074318438444266	-1.073056630561632	0.14067609918784751	-1.157875029711396	-0.7065891648365308	-0.0007866368712044159	-0.9899776111002287	1.3925368457723077	0.35794081429386726	0.3138665248173278	-0.9290521016266821	-0.38257034523022576	-0.8759209523179008	-0.25377264156114127	-1.0989344987115939	-1.5922767220296188	-2.333259260864954	-0.7710114501935283	0.37572389001694134	0.39374461272955025	0.47426410716703726	-0.4800737661214834	-1.3105570341163166
0.6306179438223477	0.37161271587052846	-0.05842933249203462	-0.3452886363046509	-0.5152846285066992	-0.6395332880493279	0.43062029619931275	-1.1172486849513963	-0.71060253868605	0.5674216881457673	0.09031074729713362	-0.01857388839340366	-0.8440859825742292	-1.4329288760885168	-0.9303731426076969	-0.3845310555099206	-0.6957062322325728	-1.5048153370716217	-1.0056354730967954	-0.40935430631318004	-0.7269299651353457	0.25843170845981933	0.15848804825161283	0.33926246190669207	-0.4341085547395852	0.37723001275238627	-0.022381191233188324	-1.107679677354061	-1.054063253855773	0.18945888476050482	-1.1394232969263374	-0.760572342613403	-0.023791812868389946	-1.0533942176543192	1.3659289055774324	0.3157943741711895	0.3725260408386045	-0.9063064941715782	-0.4410326010148723	-0.8132792344854106	-0.23614645961417174	-1.1399388724293555	-1.491830619432824	-2.3455244697127258	-0.7170636436478497	0.42590115615506574	0.33287375409538406	0.4583231937010961	-0.45007829209413613	-1.2670655413701282
0.6493578069953682	0.3502843807386756	-0.02378629598192611	-0.3075458129037484	-0.5195565913911381	-0.5568546920220332	0.30363785750884037	-1.1040343738157359	-0.7748938376519139	0.5044864677491492	0.06284794670381445	-0.031097281184053055	-0.820616847115222	-1.4312958562206621	-0.9600850299322321	-0.36505821489883833	-0.7104226040332653	-1.5358790783933869	-0.9807782966247085	-0.4416765797383155	-0.7240042116085543	0.23778223977702626	0.15616264899531976	0.3047846046319628	-0.4778205969932875	0.38580396754930746	-0.01662787533185865	-1.11913889637135	-1.050031097969892	0.24399170716532392	-1.1162648414022724	-0.7450224268714305	-0.05434450012173618	-1.1406969231267923	1.3379774724072253	0.2921316039045438	0.4176515303449765	-0.9023212384873858	-0.49979593466180317	-0.7642790427734691	-0.21321606941929155	-1.1264479257656848	-1.4203023367771315	-2.370851381726683	-0.668250903234181	0.4676015272369223	0.3026596799259916	0.446731706113672	-0.45673554790885806	-1.2074761651235422
0.6771299149443633	0.30567438670209796	0.031883387829055435	-0.2881452145432935	-0.5355498091499844	-0.5256379911396842	0.155797370500089	-1.090484711281127	-0.799520019310451	0.4081839190349781	-0.003215017101558626	-0.04478400544311441	-0.8040197123316025	-1.4687760064742306	-0.9475886856216647	-0.35802440954954334	-0.7035064833976731	-1.4905385608949873	-0.955627837282195	-0.4268940817371053	-0.6918609949349812	0.2655167197737011	0.1020673350143757	0.2910487823214969	-0.5219681396920265	0.36646546486328374	0.014185152354764568	-1.0973108344961022	-1.0369582111328566	0.28236420100539045	-1.103088140268675	-0.7874214857004735	-0.11486963434490545	-1.1940301174791461	1.3065651196824446	0.30799194474494823	0.434433803675391	-0.8924508380606897	-0.5732323990059662	-0.7416135751436455	-0.2310203764837123	-1.1122233970069164	-1.3422125885401501	-2.3427778189730533	-0.6722977823353353	0.429783114319508	0.24126841082215225	0.4159264726259038	-0.4806374348171782	-1.1604766820211605
0.6689738552863717	0.2623311852222862	0.042002547492589894	-0.24317391248409265	-0.5482492926529957	-0.4416162864698516	0.02655019460812822	-1.0885459037396585	-0.7964914857930604	0.34391581574057334	-0.0527539659131205	-0.03954531288679394	-0.7427898885271882	-1.4971104474129002	-0.9150763688863119	-0.37117605337077136	-0.7078079397215095	-1.5137367173973033	-0.8941361954493672	-0.41858550399304023	-0.6457951595912427	0.2744450594697665	0.09806866808780161	0.2826331247416381	-0.5777363911258246	0.34301580175490376	0.032823641219162	-1.0977485367718656	-0.9687785403797411	0.2343671347514133	-1.1246196722394375	-0.7768507385741111	-0.16697565692109329	-1.2541450829273724	1.2949132451620649	0.3409629181655226	0.520341719144096	-0.8835788826527597	-0.628389661451017	-0.7352529840259211	-0.2390892193717505	-1.0869999203594727	-1.2458085656524365	-2.300851181907964	-0.6172843296826213	0.4103505570426077	0.19794740143826975	0.3858813414535826	-0.48863772639687236	-1.0732804733801082
0.652226542665532	0.18860912965628307	0.036120444332686595	-0.2135282188237136	-0.5457344816419256	-0.377307640740199	-0.09170965544440361	-1.102067711950421	-0.746416950817949	0.29801129517785274	-0.11646509582917093	-0.015169015802931094	-0.6344805535717926	-1.509439897050497	-0.9103542371818536	-0.3719694071446806	-0.7371597610480849	-1.5264197130963768	-0.8707501892678542	-0.4306857384495847	-0.5999365264348034	0.2651566969172565	0.06534281460595824	0.2815335480825414	-0.6339317275371217	0.3451492600160405	0.07991864337113708	-1.1165870784111938	-0.9757601904707277	0.1773064096569173	-1.1455929773419435	-0.7510659758425915	-0.27229356056889203	-1.3010307746314607	1.251181847652918	0.37151323543239434	0.5764998504659569	-0.8826128879721924	-0.6497606889444716	-0.6701066600887362	-0.2169338180372471	-1.0359894545018802	-1.1798046597619851	-2.233207382451522	-0.6007047295736516	0.4049476886489556	0.15364836369775356	0.32531634241594015	-0.4864284390474117	-1.0209120463346486
0.6798527723538526	0.1482627964052064	0.01625307772103087	-0.18613963886600549	-0.5680239557774389	-0.3352847099068275	-0.21094103424067906	-1.1488747041500438	-0.7359021546733006	0.19478642221965806	-0.19531220743292385	0.024798760351475668	-0.5250192136929988	-1.5019706018394035	-0.8755101846048585	-0.36859263373112194	-0.742142495442278	-1.5896036025926974	-0.8143225649977298	-0.4102734508532714	-0.5934819828266763	0.25852290667866	0.04490568062366744	0.28870153019923966	-0.6969930335251127	0.33088820603346175	0.15893027624687056	-1.088415300236854	-1.0008074293283988	0.1603481919303632	-1.214578568819651	-0.7390174161631272	-0.3380204456033824	-1.3521260110695206	1.2177909108923435	0.3938272320756625	0.6350701989275921	-0.8826462957600902	-0.6828138601111491	-0.6239922793376164	-0.18450401854201798	-0.9856224276272796	-1.1041755434818503	-2.203571054482637	-0.5964944614112705	0.3746377635443843	0.1107899413980247	0.24347202743527188	-0.4746601259797016	-0.9637297171860799
0.6892312185919794	0.13334212270135795	-0.013667384939551793	-0.1976419923112548	-0.602976837006269	-0.2554321257690899	-0.29699277102668503	-1.1761019392064032	-0.7164203087629524	0.15947162975427634	-0.2779123745543447	0.10537519356998051	-0.40125305409686723	-1.5290999798578728	-0.7886769284623093	-0.3631831315850592	-0.719744522028064	-1.6221645316358075	-0.6978242676129359	-0.4324581902583514	-0.5706198603540074	0.2219556009361629	0.058610781025623046	0.2991258632508344	-0.719644842300925	0.3218177331785383	0.2199986058307699	-1.0388454034028747	-0.9561980369449561	0.10893656124061472	-1.2358373549631474	-0.7446518149659428	-0.3688752393320182	-1.3815378766656088	1.2187726747526106	0.3986771080251204	0.7389933136077681	-0.8965755416607767	-0.7401177018774829	-0.5971145450777009	-0.16294845862829005	-0.9157164441891641	-1.118636667269881	-2.110858532906589	-0.5776436130144118	0.34839970215313687	0.0670998561862575	0.1375468100591962	-0.473848771576466	-0.9449895047679029
0.6974651003346402	0.12084317909617767	-0.04582271116233155	-0.18024658372607913	-0.6289666181450169	-0.19281443771572868	-0.40523722540219564	-1.2133887999705988	-0.6918698678846619	0.14857947224888537	-0.32852544451535837	0.16917954515668013	-0.2822560599846831	-1.549049357571588	-0.7443410978592481	-0.34425670964755195	-0.6364447179781498	-1.6558821283672738	-0.6158461567337877	-0.4401673208176537	-0.5369807807197677	0.13916817473893303	0.019056182481477352	0.32633320846759056	-0.7055920634476929	0.3006110079474374	0.2981454900196451	-0.9402163384591902	-0.9688162311718992	0.003233517471272429	-1.2904979535364336	-0.7787207098392397	-0.4430371965955353	-1.3778095710130527	1.2498964308145415	0.35934953341161846	0.7902760577588563	-0.9009139212663527	-0.7055123155755189	-0.5663568540418782	-0.16885235834197693	-0.8942922008935122	-1.069649966834831	-2.0211225077469432	-0.5978690389295978	0.3360547309169943	0.03517547469205432	0.06150923461182032	-0.42436652724956236	-0.9103002968752915
0.7052836257744188	0.1218815635971092	-0.08995222118069009	-0.18754784355650175	-0.6621218034888845	-0.13102512060703614	-0.47999619497550644	-1.2589543322864374	-0.6890015974675026	0.19794433480625667	-0.414292062616338	0.2250712689189962	-0.14920026142445147	-1.5480572755565727	-0.6713070250975279	-0.34789622542565196	-0.5438798602346537	-1.7200551765949688	-0.5819838750455858	-0.46598287249810555	-0.518517306567568	0.07076439987387377	0.028296949674209114	0.3965169127314849	-0.7297455072121263	0.2559725106342697	0.3940371239646845	-0.8852424844353951	-0.9326827137739162	-0.004873475505461522	-1.2929627480260262	-0.7963618729832556	-0.4737335290872899	-1.3588670748375136	1.2545062604880974	0.35604920091589637	0.8118036543008665	-0.9481650934465493	-0.7069683898092445	-0.5450444942885434	-0.1585649312339954	-0.8621533821723173	-1.0796904019394304	-1.9792922763783796	-0.5778028191677193	0.3775218846581173	0.02003568608040378	0.017256327974107203	-0.38142396367202047	-0.9334983458132168
0.7119259695894307	0.1276142630263676	-0.15846032875704838	-0.23126107039427227	-0.6709425276086125	-0.05623673999027222	-0.520241283358748	-1.277920597946966	-0.6654577405817629	0.22381970493987216	-0.4288102491331144	0.2916420794854552	-0.001751741097704329	-1.5896474086174472	-0.6302256524691667	-0.32346332164004815	-0.49453367576456253	-1.7262193839425912	-0.505475093371695	-0.4935654090727345	-0.4942140537874818	0.04711248821177684	0.03679374416136294	0.4556911797455749	-0.7441133401312724	0.3013526189641854	0.44974656325539114	-0.8765505114013704	-0.8863416318574886	-0.07864345635995289	-1.2976323263916694	-0.8097841554633055	-0.4921742902005766	-1.3324965729602944	1.3115041843787214	0.3747978679176852	0.7841241665763741	-0.972972306302737	-0.6954155828911543	-0.5489888197876781	-0.17900336924455512	-0.8662729767270964	-1.0847074480981225	-1.9180090607826947	-0.5572216067452488	0.37682723015036185	-0.045795334842833484	0.013787724832357906	-0.36932583525552565	-0.9280669183098034
0.7228903383577249	0.13359435683596005	-0.232129314370563	-0.28800393594486673	-0.6901595501175244	-4.0634056403113236e-05	-0.5541645056568998	-1.3060726698559046	-0.6310423374994887	0.24500101510959213	-0.4125986419246016	0.32772139244958143	0.09681805105757173	-1.628000431433247	-0.569865077281958	-0.33580409552973073	-0.4159676607593763	-1.766458825758301	-0.4556973279149966	-0.5181376281779247	-0.4376630058713646	0.02908704100744462	0.08761945464865364	0.5353028083073211	-0.7503202734064799	0.33977342738683636	0.4542282300268597	-0.8409478356757308	-0.8498356333088181	-0.1333848172825717	-1.3071200606164082	-0.7308239924325964	-0.543384231015076	-1.2757460990351641	1.3397449195227715	0.38829892537243454	0.7882339195132323	-1.026014952729848	-0.6729637898521185	-0.5417027468134507	-0.2078013271989192	-0.8206142266465923	-1.0736142211605815	-1.8437621193187734	-0.584006213036939	0.3423171717950623	-0.03421620189260925	-0.012641611551977	-0.3349429093406761	-0.9686790981616831
0.715736505076416	0.10162090345297566	-0.324877950229983	-0.34870754249189756	-0.7122083610409218	0.0005007069165436251	-0.6013641724010383	-1.3099572485198032	-0.6054633587793006	0.30357066237253494	-0.3992222732683771	0.44335320955609203	0.21492251885288746	-1.6712779518529945	-0.5363496741845406	-0.3520714792934029	-0.3879537908277959	-1.7765209787618221	-0.4053203142149394	-0.5490905175971155	-0.4311742543549572	0.0028025331900216333	0.08306516882773356	0.6286546337903615	-0.713332189714785	0.37026504940048416	0.4921558569151612	-0.7732126554161647	-0.8215985265866591	-0.1628130084771898	-1.317782087673326	-0.7443810563372679	-0.5659935718599405	-1.2387522909460646	1.384692480628543	0.3993008266213276	0.7941203193151274	-1.051809162389041	-0.6468038209448622	-0.530448833285779	-0.22727683989024502	-0.8513408918621614	-1.0905095527307582	-1.7798771402561677	-0.588515246349362	0.37006614838663066	-0.04665771642842894	-0.04920157297946631	-0.29240321326649893	-1.021515591638619
0.6855995213074105	0.15292744290498111	-0.4417735035333397	-0.3856587466676385	-0.7205305175685279	0.027959007178394602	-0.617721505096369	-1.303157128458479	-0.6053579803024358	0.3210562107959889	-0.3624398921136362	0.5551835357613191	0.2706409781782179	-1.6591350475515543	-0.5441086351851452	-0.40006233342951825	-0.3382463813519412	-1.821437221748742	-0.3617331952934668	-0.6202861072496366	-0.44352135450660324	-0.03293427818725473	0.09234917291117037	0.6913625382694187	-0.6579331669191698	0.40313095116854025	0.5080081756139644	-0.7074632924992649	-0.8134602245014323	-0.21520426261417874	-1.2503003657463085	-0.7508786940066898	-0.5732162121453044	-1.1730124557361727	1.3646747174205003	0.40817085675686754	0.7352080501360699	-1.0552027759299654	-0.6320969727532203	-0.5233153716547634	-0.22444125511313656	-0.875718272881237	-1.0941713731092033	-1.7544501967250798	-0.5763829966193874	0.40911894737178256	-0.013580932930635637	-0.0954870042626038	-0.25805486825322543	-1.0763976079895436
0.6857301403357967	0.11516686122938809	-0.48666344125893846	-0.44466344890416953	-0.7532583652547652	0.0025914593242046006	-0.6112581867200112	-1.3273749970265591	-0.6362942471094755	0.31444419784410094	-0.37560013275146026	0.605246882511428	0.32311915478806974	-1.6724131849682167	-0.5582457002879326	-0.40930616520446356	-0.305301720378241	-1.8269876371518028	-0.3160323259545038	-0.6535870755345018	-0.46585911861377205	-0.12207218957090409	0.06387792886984413	0.7253367684726049	-0.6153545829493476	0.4272181862235397	0.5384518758168919	-0.6341990059737472	-0.8257822677557657	-0.2339565842987128	-1.1864003696159107	-0.777283838496236	-0.5403496220232331	-1.1127373409140204	1.3863534465285623	0.3837002495898706	0.7013699669013038	-1.064929280932487	-0.5911363299329003	-0.5246473295748914	-0.22853119204024339	-0.8920611411520856	-1.1330998909515422	-1.7572721258175275	-0.6237462968857368	0.4616872465318049	-0.005843892901043956	-0.13301214727549424	-0.2557643157850603	-1.1591668803924788
0.6987514536165274	0.06253164650579039	-0.5278574265457304	-0.4598440617167349	-0.8076248434760311	-0.013059541467189606	-0.592125330687905	-1.3361890580028866	-0.6595614854934453	0.33533348052740697	-0.34992151658846293	0.6816905899407713	0.2605048113050759	-1.7450755861072396	-0.5742252766557766	-0.44113302362929474	-0.26601668981877746	-1.8182258182778448	-0.29596490792845087	-0.6547609001956943	-0.4793903010763277	-0.17024313419129827	0.07600264637017086	0.7463945956559954	-0.5153172905042467	0.44497474553026084	0.5548366830043091	-0.5537056031024721	-0.8331750383833596	-0.27374536656509607	-1.0882247131406617	-0.8248448835335752	-0.527153781598362	-1.078746810346093	1.4292193029824514	0.3351924506953462	0.6751091149377245	-1.0554546984476407	-0.5617425127655473	-0.5776125835298135	-0.23691150003142886	-0.9119964463022008	-1.1179619917676227	-1.7734964502684818	-0.6170470625259958	0.47513444734260324	0.027987756824894627	-0.16590255696593678	-0.21096648683794586	-1.2120105773541674
0.651772549986496	0.042637647614801766	-0.5978239458460488	-0.47952237149321214	-0.8472170251436903	0.02714529504600575	-0.5584917032833628	-1.314229588691995	-0.6648507166473226	0.4194034642375227	-0.32673915396513553	0.7720005176298688	0.2708293586799607	-1.7779125531140594	-0.6035793378511537	-0.44136842369899004	-0.2414420165666086	-1.7653608473395432	-0.22930831695048431	-0.6891126485140934	-0.45323889274872703	-0.23645962823860844	0.06547868777743734	0.7877718977390072	-0.4879254696382579	0.42638581907508993	0.5592665251642919	-0.49707815643520564	-0.847630721967582	-0.3273318766460311	-0.9763486729307864	-0.8771536853953708	-0.48637392218058856	-1.043648869078266	1.480255623043351	0.3467733492986134	0.6320928069549014	-1.0615367174976844	-0.5638088255457305	-0.6203268777231274	-0.2265915112663787	-0.9190051913804773	-1.1343647474090834	-1.7445615444550486	-0.6111763594202035	0.4637428908065532	0.06615932268117092	-0.18177988131356299	-0.22321028730233103	-1.265245396858345
0.6377371081278982	0.01170516658400073	-0.6320731515216103	-0.49423871505076056	-0.8365224671348189	-0.0017178314179991188	-0.5434294236601155	-1.2928909775994866	-0.741620034735673	0.4492191809411543	-0.3028677892599467	0.7650593887783106	0.2842077202217993	-1.7708328084578817	-0.6379775742672311	-0.46636953454937524	-0.2573908127417678	-1.7200888006556767	-0.16516391834370556	-0.693887217420414	-0.43225967128469855	-0.24465951790273882	0.05227304800948694	0.7997433392511489	-0.48796123537528996	0.4030279083187932	0.5261886353053278	-0.5122923041518707	-0.8872979408491167	-0.34494426930657657	-0.8956228805895693	-0.8857410899780153	-0.44647577364186414	-0.9901199720733596	1.484065061652976	0.3598733428505388	0.5820517043110011	-1.0576632157542103	-0.5505340816400597	-0.5936505301942164	-0.23914617228062146	-0.9287927348993893	-1.1207733860155296	-1.75794456438995	-0.6320826855050193	0.4709987265002683	0.08227939837545206	-0.16486267416560746	-0.2019041293185871	-1.3086266496082466
0.6194046664569703	-0.014168065249227113	-0.6983147788801094	-0.5023006585659544	-0.8171693610525926	-0.008142649759651125	-0.4939015286624011	-1.276609025798025	-0.861062696338095	0.504287674723108	-0.25836998886829204	0.801149187763096	0.24688798670915632	-1.7549465278252725	-0.7277015962532045	-0.4983309683316553	-0.28228387140354233	-1.6270516360230807	-0.11172883622714372	-0.7161980863549566	-0.448388211354552	-0.2687867278784705	0.05935594647301358	0.8133246284341249	-0.48166541372422367	0.3735642720156498	0.5275729290857557	-0.5318004070409842	-0.8804756545102073	-0.3303119593358891	-0.8069672208804943	-0.8864329337926108	-0.3809727818718437	-0.9634613138972543	1.489893876167129	0.4146939732119412	0.5225461021222999	-1.0532918916428486	-0.5857938109602521	-0.5757079728709419	-0.22531252365215132	-0.9281774479221243	-1.112963835414545	-1.796658405012312	-0.6430589785685494	0.4781429510380609	0.07251447414589345	-0.18734506364718173	-0.2172256300232694	-1.3172740328600705
0.6092951198814557	-0.09667952400348952	-0.7176836600661709	-0.502211394182233	-0.8050965583454337	-0.07311753068448117	-0.5062518429040707	-1.265245561181158	-0.9272217190371377	0.5117756648980936	-0.22734082524280524	0.767318200993223	0.2256084784957047	-1.7337162719745227	-0.7527523582953017	-0.4759935951120317	-0.3497639175002917	-1.540923910192709	-0.049844565254266816	-0.7253891412619722	-0.46499859424675627	-0.2827413046517623	0.05147341401932306	0.8136262943057874	-0.4757950991504935	0.3728547402049944	0.48485318415251016	-0.545756217766744	-0.9011205329563392	-0.3563487577206582	-0.7294830498407064	-0.886590662793963	-0.4005946387740842	-0.9465410364594679	1.47618856337014	0.42733248160877785	0.5302983163488733	-1.0138145933121319	-0.5964075425177578	-0.559771893965505	-0.2429830438649768	-0.9448134112305653	-1.0828613983532003	-1.7707282779588305	-0.6978306058372817	0.45499057717646696	0.03468533115073893	-0.24192401696429783	-0.26854498474641825	-1.3339661611652351
0.5932756726407582	-0.20730224399509764	-0.7298680858704365	-0.48616647543204766	-0.7816529746941905	-0.1435083185810762	-0.504152518865081	-1.2510688098557257	-0.9980947820371717	0.49669788048762464	-0.1740745456637937	0.7396357232780308	0.2066371226943541	-1.7037712564624556	-0.7531840960511379	-0.5002833790730475	-0.3916122157915648	-1.5059695593737445	-0.0061728963160950275	-0.7450704242788598	-0.460038936230487	-0.3615232778202595	0.04044104922899007	0.7907905068029615	-0.4913574024931626	0.3343210722952249	0.4696658265751171	-0.5315064755857275	-0.880789006649708	-0.3447833705264199	-0.6345390599748258	-0.8796642527851251	-0.4385545622079244	-0.927660691313059	1.444709786945356	0.43333797347752484	0.5158538421197358	-0.969274651006469	-0.6104388107004227	-0.5469578476543129	-0.22121159159602666	-0.8932479427830483	-1.0979625894258662	-1.760470099000499	-0.7336002887193169	0.5110238196845248	0.02961810524941768	-0.28432707949776637	-0.30467683975849325	-1.3837982572370706
0.5787696360583952	-0.29837951139009766	-0.7151989401941533	-0.39743243550150187	-0.7973870421784177	-0.19620064068044196	-0.4770280862556865	-1.2507862350703811	-1.0380414574623713	0.5110852963010882	-0.1527410554391726	0.7780071569932805	0.20154070517329492	-1.6873822012340014	-0.7775180326344964	-0.48978607396872775	-0.4488399017648425	-1.412788728299942	-0.009195030975502207	-0.7578005253949197	-0.5106524686379162	-0.4206323301075844	0.015336815929342046	0.7685358590072828	-0.45382494324517253	0.2821253563385403	0.47963094178083754	-0.5295584950716957	-0.8592404345459658	-0.35578937302203006	-0.564522075375607	-0.892255240791983	-0.4814204251874479	-0.9203984699951435	1.4238104555269575	0.4363790179221919	0.44223831165874755	-0.9129885150332333	-0.5767808494939304	-0.5799836948071239	-0.1915007076037434	-0.9074604890749367	-1.1115642347559742	-1.708611200230345	-0.7477816955403668	0.5808513126175665	0.0013876442504546255	-0.2919373181292195	-0.38017040598987617	-1.3898993953858847
0.5910124233077869	-0.32842824384295133	-0.7233827531902735	-0.3385631884250303	-0.7538413474506421	-0.25967656465777467	-0.4603147334353735	-1.2475272791802605	-1.0671615920821975	0.4777028700613447	-0.1282137848219935	0.7391768056680106	0.183385647176224	-1.6146589484077836	-0.7955378045387507	-0.4796053413719288	-0.46014386872035135	-1.3200291150048273	0.024700542281774873	-0.7576318320304368	-0.5493885266059505	-0.4428174609523374	0.058734229803221884	0.748208491580626	-0.444885612854068	0.2187398110154956	0.4660366656161262	-0.5696654877830257	-0.8438245211158961	-0.41052757223163727	-0.5105835103571084	-0.8657309738941956	-0.5587393347091641	-0.9095714381200566	1.414886479143733	0.41402838792125174	0.3547756625749412	-0.8908954661716265	-0.544555688868188	-0.5752004772214089	-0.17114851514013	-0.8210015455674167	-1.0854789988985154	-1.6509610828075065	-0.7519087624549773	0.574820423242083	-0.03528367579871718	-0.27753929891552925	-0.4479100695652967	-1.3646687898465246
0.6220115537010702	-0.36013509080588196	-0.7179135849148442	-0.2747474665147414	-0.7402304312110705	-0.2990909985020349	-0.45154134622121067	-1.255193448810675	-1.0652406302643527	0.5223231577896476	-0.09110746236821103	0.6883097362756208	0.22536311116611651	-1.5887106916620932	-0.7525458750207711	-0.428255657203248	-0.5402709454869934	-1.2686900650761133	0.05371810801308781	-0.7612282808426734	-0.5791323028558482	-0.433077479822966	0.0978258457337961	0.7086978723928994	-0.41431064139223517	0.1617955719416055	0.4917081499836941	-0.58709735745791	-0.8415422045236524	-0.3835911044342829	-0.5063127564346029	-0.8118933395568385	-0.6059010551135806	-0.923762085707914	1.4736908289544959	0.3861898906378908	0.328557718309234	-0.8636928788901198	-0.5269355085079714	-0.5566919818627595	-0.1597481648689707	-0.7460920229416017	-1.0665019337739974	-1.593294456203777	-0.752393936258333	0.5609923007747544	-0.06323450651927112	-0.254484840083186	-0.5037863225936724	-1.3496535260734577
0.6463451462462637	-0.32875106910054885	-0.745622264012745	-0.1814483846018986	-0.7125174561683125	-0.3194421471877863	-0.5010066390224518	-1.2108046517261015	-1.0870084207379365	0.5773966481231187	-0.05622610515257909	0.7007214837874886	0.18862216838028156	-1.5478792095538778	-0.7087022019953547	-0.3833271400899549	-0.5934948378824243	-1.233184891008095	0.06713038284967092	-0.7536226311666762	-0.626850380169535	-0.41086736316483236	0.10644141742644952	0.7081227022067774	-0.38980532589141365	0.1280162043174668	0.5071376975031336	-0.6226453089886972	-0.9055994765042937	-0.40702728684560185	-0.48048818391731746	-0.7832763447681864	-0.6546608876141704	-0.9312085317325117	1.493336685824731	0.40840064781862856	0.30658629526735426	-0.8341493270936292	-0.5207225282227181	-0.5375935440838165	-0.17576854299102862	-0.6876648293827812	-0.996187950019498	-1.5513947490918123	-0.7349334233567099	0.5679643887039107	-0.11588586125091979	-0.28935622825361185	-0.5429721034762112	-1.3342198945777923
0.6582134719353052	-0.2872049880621394	-0.7643205144820981	-0.11298770310947408	-0.6757745977282228	-0.32696159856346585	-0.5226794238656736	-1.1925215866587766	-1.0729963763923431	0.5663319120019306	-0.015712883030553702	0.6603564724975275	0.16739789437089284	-1.4463277193109274	-0.651463513134994	-0.3646463715827105	-0.6326486431313857	-1.1625468529260803	0.0801743366760062	-0.7633748258069364	-0.6775078941733251	-0.3873454913041957	0.10633456763907553	0.7142804226354448	-0.41611365531202205	0.094589644275028	0.48159935845376795	-0.6577135223942967	-0.8842929222891224	-0.40415887316850146	-0.4916565418465638	-0.7419003264914519	-0.6592664375599233	-0.9436490456570203	1.490987809368638	0.44898802932973353	0.26841453454745706	-0.8239164547420325	-0.5517714961034669	-0.5319544981354132	-0.1878496032720648	-0.6266052726956798	-0.9304888673981386	-1.480257068123921	-0.7448893969343914	0.598074968510094	-0.16683458832614667	-0.3253435385451697	-0.5998442864699864	-1.3251872582895732
0.6883739549220342	-0.3164374870340089	-0.7806678529876905	-0.06292119947341915	-0.6424474621479133	-0.38354569440761954	-0.5617986284711185	-1.2006374570176186	-1.0739464292228258	0.5123955187821329	0.04296712760797424	0.5626674703881693	0.11768604851780846	-1.4220434070610106	-0.5526864900813309	-0.363535590854566	-0.6658847336488258	-1.136234497055641	0.019393971858664417	-0.7456827187129075	-0.7684647186851283	-0.36051924562392057	0.05661512518292453	0.7020667370487175	-0.3973434809376194	0.11859647661197723	0.49003098289531943	-0.6898939961765888	-0.8967568119307219	-0.3682430976091034	-0.49860344174309706	-0.6874376981039714	-0.6699663481751804	-0.9504656643426237	1.51226144518222	0.4334797493292939	0.2536361847942484	-0.8413970668905634	-0.5107306053099087	-0.46986774102161644	-0.2500533364102904	-0.6244597674134427	-0.8403290414119781	-1.468969999958691	-0.723077794930041	0.6568573992418894	-0.1752198827168329	-0.34012379061094444	-0.607030630078827	-1.346940917824066
0.7371345265140246	-0.30737575580730836	-0.7648091047855285	0.030110707999067194	-0.5908388157012577	-0.4061281036033109	-0.5727554464920528	-1.196044425616923	-0.9797836251432409	0.48681144272994886	0.12212965573974088	0.5351102080961414	0.05595704559417369	-1.4140498895282572	-0.45815821236125603	-0.37990379933048574	-0.6792221461449911	-1.1210076883273645	-0.0670663467807731	-0.739966669015457	-0.8509800576705512	-0.32854961347322587	0.03951468642124269	0.6890130350453388	-0.36990695290034087	0.13373070183810665	0.5118231415603871	-0.6644109605533643	-0.9061446017197321	-0.3425072429328674	-0.5261910241850092	-0.6141498571666562	-0.6554981123450174	-0.9970081992794482	1.5357311663463356	0.4008289609699306	0.2296809511585411	-0.8575203654007474	-0.4742724946511097	-0.47617140667838964	-0.2872273093584209	-0.6323360690785123	-0.7210016928839394	-1.407626029917335	-0.6951189990624839	0.7146014575280397	-0.15246728400541726	-0.35870036540078154	-0.6941231926385767	-1.330446218360267
0.7726384874634017	-0.32678572153035795	-0.7270385284496405	0.06299419560740387	-0.5800265059691145	-0.4370221760701793	-0.5881207016310566	-1.1829781822027665	-0.8222587187713961	0.45394847920642833	0.12781617947213403	0.5258128087200171	0.044449211616859066	-1.391005056316709	-0.31789682233377003	-0.38825558873605953	-0.7143221828436893	-1.12676107078779	-0.10859097373237916	-0.7516740666093404	-0.8943151245646976	-0.26943601831074104	0.026841804662897872	0.668911297285895	-0.39772691067727084	0.1473469692369615	0.4956952538057928	-0.6266234247713356	-0.9018556931221717	-0.3265340486392208	-0.5117671211206616	-0.6003357576258461	-0.6857084419340909	-1.0265879474236062	1.552946023667545	0.3332190069599773	0.2315668785665968	-0.8644067966256415	-0.46075654262920446	-0.46952508454353514	-0.3400277929109353	-0.6047834996929855	-0.626148121224723	-1.3458563191203177	-0.632624015799091	0.7850575267222959	-0.12127924718618525	-0.3766140541759073	-0.7662049206681807	-1.3729883985343632
0.7924727427761248	-0.2776070991990779	-0.6753050944009297	0.11756326088013429	-0.5508740821795279	-0.378202436801034	-0.6017536440813883	-1.1457278619134081	-0.7067029861958245	0.4352825969878583	0.12250273983646935	0.5387155487286265	0.03788271451073373	-1.391699862876245	-0.23450338983282876	-0.4427445101318189	-0.6884593144600906	-1.166030305615434	-0.15522189325503838	-0.7608951895465992	-0.9270222830404956	-0.19366653923284033	0.015361167741348169	0.663234875186004	-0.3632361169771603	0.18200791911600425	0.5138255358051118	-0.5806295418378802	-0.8851218667582594	-0.2975531266990415	-0.5558961755143161	-0.5584866662288106	-0.6736077708658322	-1.061593939108596	1.5763963247157964	0.2811087693084099	0.21781093880175853	-0.8582415412227004	-0.46385110872374674	-0.4523335029072628	-0.39536954799027246	-0.5923568724704794	-0.5464326488859156	-1.2952731458538898	-0.5693979211527986	0.835385828852514	-0.07364136067713284	-0.33864215833635647	-0.7940127204095525	-1.389536974728197
0.8118827914312385	-0.18919754425065244	-0.6081924476708451	0.17742579856721222	-0.5233158581546358	-0.3546753565194316	-0.6170156772781155	-1.1330442489478894	-0.5873964384593527	0.4019350870615366	0.11897398608824647	0.5267769057959061	-0.028420105387824846	-1.3774002151696112	-0.19671695059377647	-0.4645734875566383	-0.6940429514219582	-1.163419244464815	-0.19411701468728543	-0.7165979521078037	-0.9801369022276344	-0.07774258661408298	-0.032226248724869504	0.6276897495758951	-0.30313495169528465	0.184446129835023	0.529734151313545	-0.542296042070171	-0.9219902913637366	-0.3062033166484031	-0.5737910610792718	-0.5449396240946225	-0.6631055234748303	-1.1158477802343039	1.577866317292196	0.22151866608127113	0.2691137959362244	-0.8453550918816933	-0.4271636269599499	-0.41624178200320294	-0.47057960660171183	-0.5766634964248866	-0.4015624035975686	-1.2678642284860293	-0.5196558571786183	0.8416310560697184	-0.020731155946245913	-0.2900308663286161	-0.8095719648125728	-1.3946494852859137
0.8221723969477528	-0.08698235403811815	-0.5781979356839986	0.2212703621236347	-0.4715880630725658	-0.3215905145427179	-0.6488744607307319	-1.0900421207353659	-0.4396024111566058	0.37594500736491204	0.11500996756050656	0.47288307738151386	-0.06857908942856104	-1.3234177856466591	-0.0887983498404518	-0.47693092315724295	-0.6775255122346233	-1.1869389692568113	-0.18889023834243512	-0.6738548803880853	-0.9964628707967069	-0.006264988843764785	-0.08038767218837659	0.5998960242327713	-0.30368458691879063	0.19999252191118838	0.5408491874259809	-0.49884786113181045	-0.9571198803632193	-0.2895902576885553	-0.5679332342097436	-0.5311193178891387	-0.6258216674047613	-1.1771679362997107	1.5978785334367223	0.18906246269967236	0.3081919817736798	-0.8303004822537037	-0.452610415940182	-0.37510566058189443	-0.5279646429366347	-0.48002014111885966	-0.25239926139306756	-1.2447433610722123	-0.4322870895856032	0.8314999837323933	0.00696895618865811	-0.2220330731342326	-0.7879995338866912	-1.387011710441518
0.8245299483362649	-0.0391183916379786	-0.5045866013395256	0.27894563903054054	-0.464953141497353	-0.27941820275229484	-0.6532809863313522	-1.0385420891173085	-0.3219146305017204	0.3926416852938381	0.10593108641632883	0.465544713394401	-0.10678522569679408	-1.2977907460038705	0.019993698628144874	-0.4985368899897197	-0.7091316750412009	-1.2427451284872286	-0.1587951883358061	-0.6355218905691131	-1.009347035108357	0.05701482034218417	-0.12752085281431458	0.5612077042878435	-0.2930148260154043	0.2133418295413581	0.5718030615188968	-0.48942471078206945	-1.011294070131729	-0.23409840272181692	-0.5512653864871415	-0.5210598518830446	-0.5224869773550614	-1.2117868072193174	1.5966871470003985	0.19213157685995802	0.38490088907816966	-0.8010395325459008	-0.4429002487095498	-0.3600936444741925	-0.589071648051646	-0.45110093860952805	-0.1100342323134507	-1.2072485398400263	-0.37226698444218254	0.8369356136096243	0.03275954136582998	-0.17056835761608813	-0.7634453647223867	-1.4036414779123847
0.8211115751190838	-0.0119830127821788	-0.44240612106918437	0.32749885159843684	-0.4534625113643176	-0.27245303723820175	-0.6490206918156238	-0.9995481248055421	-0.20012433401939878	0.3545326674797832	0.10069687700550718	0.43618323872426856	-0.15839319804359306	-1.2467316913879112	0.0945282360714588	-0.527999494357032	-0.6522252723698025	-1.3162149238274181	-0.1314385019950366	-0.5775081644247123	-1.0102076083438138	0.10140910248410022	-0.2043751715059802	0.5725087822594974	-0.3067436093684647	0.23466350222832416	0.5505526512049911	-0.4601855141381502	-1.0404165310320925	-0.27231360592617027	-0.5415035267869833	-0.49355897484006184	-0.44127637558566546	-1.2515543507142985	1.5566643576710715	0.19291134404469013	0.4362546991038595	-0.7553996555533381	-0.45133255255259314	-0.3464271842405661	-0.641448744373697	-0.39784176707110985	0.023186714497981663	-1.208677586936394	-0.32661490147078653	0.8330719796648115	0.06976289413653783	-0.1028962710273531	-0.7639545684980985	-1.4200452533908627
0.8384173756416683	-0.034188981184252794	-0.40553590140175	0.32645886485228287	-0.43817026663570646	-0.2780956836176717	-0.5950141114335673	-0.9730123733386892	-0.012178885850520304	0.35364642648455424	0.12532092884670315	0.3870087364312015	-0.18169555276123495	-1.186916527890401	0.14256962021204417	-0.5778325356084387	-0.599155569714212	-1.3651067534831456	-0.09639991819950096	-0.5315293821568992	-0.9934330274918631	0.16850475644678461	-0.2385482183870507	0.5450423324889232	-0.3172571581556961	0.2507411026667552	0.5563110702369837	-0.4455441676269933	-1.0249468639554884	-0.2806937965922205	-0.5378056982919087	-0.4862955827987322	-0.3962615887418669	-1.2867550789301396	1.5135843356085528	0.1647264950160669	0.434830029447934	-0.7243932132726176	-0.44695947899779187	-0.35175363492135703	-0.6896196029553349	-0.4125444133846539	0.10670379485580783	-1.1519170242036831	-0.26688226925784847	0.7761858280249294	0.12649395976368744	0.011675611976637268	-0.7629180059733462	-1.4209396327218236
0.8415418560449804	-0.004789618823463445	-0.3611632398890109	0.30685121090546086	-0.3915548889360274	-0.31552012113631966	-0.5965849008977516	-0.9486396567202741	0.10650022087162019	0.3707086267878785	0.11159153437852046	0.3364426775142012	-0.17785146459768475	-1.1625020329326319	0.17805717322131132	-0.5940003763299354	-0.5683750328195439	-1.442824796057157	-0.019716752116167025	-0.49143503055589977	-0.9877007594328585	0.21731726861167605	-0.264721446536197	0.5498632903276778	-0.31922953335966436	0.24618387205871223	0.5830058714787325	-0.4306901315845481	-1.0243844110939917	-0.30904115283022593	-0.5118717621267646	-0.4742383679538505	-0.3222620351697594	-1.3509811274491774	1.486310233329522	0.1383666532605572	0.44046568739038605	-0.6795871411311598	-0.4472093327741944	-0.34149394876387207	-0.7339953575613369	-0.4629928430800926	0.18504355359585728	-1.1201991375527651	-0.19956649821585093	0.7078975695407262	0.19609389088525947	0.15004640610753261	-0.7217183198352537	-1.4381495581828296
0.8455770074312466	0.014563829907984632	-0.28540810395733396	0.3399597486664076	-0.36115342433403713	-0.3370299902476896	-0.5629914153596507	-0.9059645236095462	0.2654576872633544	0.38530586528478866	0.09000129810883936	0.3485157882412554	-0.19121814198097153	-1.12113984430658	0.18924481245950067	-0.6160049425544732	-0.5434116045850119	-1.4983381202861357	0.0718281931525439	-0.45928008376659984	-0.9824737910475978	0.23491636698222482	-0.20044956001542422	0.5369589630565214	-0.31109282818489414	0.26937195225909993	0.5872018974701654	-0.43456418467805785	-1.0157996375446132	-0.37471323445507937	-0.5342883914513783	-0.4610646937120328	-0.3147885085239971	-1.3628068771321822	1.4298471052761326	0.1359445698331792	0.4358953471341767	-0.6120725241036059	-0.4568962437592202	-0.35932295420061794	-0.7017869087833174	-0.45678558271110326	0.20026143963719586	-1.065085250115731	-0.22063426061294375	0.6447134391422835	0.18733455146949587	0.21951481256551714	-0.6961885369852258	-1.4450114483524874
0.8130357790229276	0.00637509166650258	-0.2813499104885558	0.34626743450722797	-0.35199400145631304	-0.3171396592118523	-0.5292478757017582	-0.8615314308199699	0.3593949155409003	0.38373755440704665	0.04672905891665293	0.37407515518535905	-0.21239089947310918	-1.0731667682863488	0.16953211234418217	-0.6508599601335687	-0.5441502937287142	-1.5132861549838146	0.08538578833032986	-0.4517978301627708	-0.9577839889039421	0.269818368262878	-0.19294224425693143	0.5620052049555126	-0.3068992955178972	0.2666339110477397	0.5842737396526934	-0.4350854109543051	-1.0210859608635063	-0.4220555753801497	-0.5206493489961918	-0.46458461282668556	-0.312073969610742	-1.3847281785461334	1.4001364190445644	0.14081490337198665	0.46123100186237886	-0.5504904919068865	-0.463761013981847	-0.34422237468953243	-0.702894390722222	-0.49670107558811605	0.17975557805237719	-1.0379126327741974	-0.2094805828808048	0.5603159704866283	0.19378366593568705	0.28659027846960566	-0.6289281214795266	-1.4486628680939755
0.7788416705731613	-0.010827032750908095	-0.27654562480861766	0.41369893071622743	-0.3372823771772228	-0.32747528640028806	-0.5058188842017444	-0.8205863173022452	0.45854942123108955	0.35778043679296934	0.052399536021229785	0.3653711412135892	-0.21722495452486865	-1.0516918587260138	0.19731273579162528	-0.6492574453215421	-0.5478535813455108	-1.5681123256812324	0.06468794424226063	-0.3920136046790996	-0.9420913553224629	0.2837933879743909	-0.1750759658564414	0.5610920049452226	-0.2570630019575371	0.28315567566117184	0.6265515998626376	-0.462044950083362	-1.0401779913206506	-0.4577925949021485	-0.5305106494901818	-0.44419201815005727	-0.28364531152895933	-1.3909936458035033	1.3765389204218172	0.19793249283521186	0.47915636308142995	-0.5091513142414085	-0.4347735660522224	-0.32629630780781127	-0.6934513816394589	-0.5699613524964529	0.13497451502392477	-1.0237831286813166	-0.20105928503834586	0.47714178231105675	0.2217494042478198	0.3575725481002078	-0.585045389640377	-1.4168855755340712
0.7779978350276293	-0.03305971953609085	-0.305171561841422	0.4363939988238285	-0.331813403214037	-0.39321834963402685	-0.46239542017923113	-0.8032042058373217	0.5412844783409382	0.3337611908139487	0.06218797898915886	0.36989246659188135	-0.2442291693305983	-1.0111646350537764	0.2200200299878457	-0.6380676111555597	-0.5920748706683651	-1.5689229712175758	0.052083650502762945	-0.3510525909180701	-0.9166401828773638	0.27036180970391543	-0.13706129638744885	0.5235829069177742	-0.27568380178315965	0.31319972633513216	0.6291730595272758	-0.5023801960878191	-1.0424900305174485	-0.5112348403603584	-0.47448372167443004	-0.40518233348674987	-0.28793266724142474	-1.3744071004057528	1.3847109888187812	0.23854889557771938	0.4562416411191327	-0.48322656197804115	-0.4397910082025483	-0.32413496712595613	-0.6585794321575099	-0.6034340105323914	0.11281971350446252	-1.023342467435215	-0.17692096906073046	0.3610189814043327	0.240978842149357	0.4404711159747315	-0.5666375434700031	-1.3739050659807397
0.7822777444997968	-0.05812376755208942	-0.3393165455267542	0.438653474018132	-0.32479029108064383	-0.3979276950246551	-0.42744427937257257	-0.7959264207724447	0.579129621537416	0.38047147162280653	0.011292087212882685	0.37371616318397327	-0.2227101358668336	-0.9754097797674982	0.22968016227467997	-0.6076916032510271	-0.5958804046729288	-1.6046946923850243	0.014224795212690555	-0.33886293335859385	-0.8889151619004197	0.26498702053002426	-0.05412300050026725	0.5226924913388789	-0.30413334172519624	0.3268617561862403	0.6616537439224028	-0.536732841581071	-1.0293548526900178	-0.48859550747600133	-0.463638785110395	-0.4101269953244472	-0.33731063845939857	-1.3418887040817438	1.3907411488770416	0.2948719693615656	0.41717083004224953	-0.4764976466714326	-0.4754480317185207	-0.29909907328167645	-0.6457765313524042	-0.6524091696449519	0.07660225686915506	-1.0385978674939316	-0.1921214606210777	0.2663455124924677	0.25438528443102904	0.4886033660792658	-0.5827695340553815	-1.3665680766441222
0.7869070903913616	-0.10388773852858331	-0.3796786096055662	0.43815302671129996	-0.31201808005264625	-0.43532914772134834	-0.38702380926333313	-0.8014677452984327	0.545563667770993	0.41519295742911416	-0.0036819238253000377	0.37755836451840424	-0.2535557302357216	-0.9313536570222396	0.17799247121795697	-0.5936556070808537	-0.6500698966448049	-1.6528027757529753	-0.03118173438063731	-0.34131835899717644	-0.8803944606321503	0.2569228492613046	0.027144855508679944	0.4775342040036811	-0.2990766976689427	0.3628198668838603	0.7135088350155989	-0.561528698323807	-1.0205696096588603	-0.5280736223903529	-0.48833422174083346	-0.4093353893400439	-0.39044659548733546	-1.2734822973653466	1.3711411040302561	0.35476084854478207	0.4329709193510488	-0.46461085717784256	-0.48519708701254033	-0.27801468722248407	-0.6387483547398516	-0.775902498936194	0.004317267382566848	-1.068609620812624	-0.2317462724482519	0.1744106814960692	0.2494409332239363	0.47128711248801525	-0.6005238011859617	-1.3385296594665157
0.8093390774088116	-0.14177351341382977	-0.410676277143576	0.44376142764980314	-0.3356135705582934	-0.4694557525451818	-0.3308371432300428	-0.825246897270792	0.5567644668231061	0.4053082681937997	-0.05672906664319588	0.3655247305750077	-0.23867382992750935	-0.8749578096823661	0.18138014610074132	-0.56428229239515	-0.6642241866988464	-1.6721445581653582	-0.1368105986810893	-0.34619226955147064	-0.8684099643082778	0.24371233865331163	0.0670838151019201	0.4510618845437106	-0.3037330810504708	0.3922389371089989	0.744173083247353	-0.5544072503480724	-0.9565844308041583	-0.5898276260801797	-0.525424099001843	-0.4165326718613124	-0.44539477804516425	-1.2402062516006658	1.3487540352406475	0.38186905746416244	0.4121834805973409	-0.48361880750004554	-0.5787184579867398	-0.32120772073648995	-0.6370787557736568	-0.8836320810259309	-0.022547207595517184	-1.098610413581467	-0.2615517487301712	0.13377811266714132	0.272622238129553	0.4494608603132616	-0.6185659543221653	-1.2806351297843361
0.8244606714216769	-0.19304438461176435	-0.4568654444092985	0.4233451045082298	-0.3371050784032978	-0.48387431992441626	-0.2899368822409611	-0.8440827607152048	0.5378180752983263	0.39735866270185044	-0.07623324129676114	0.3754889175001001	-0.2911806327258125	-0.8411481633706286	0.16719269203976617	-0.539902364305812	-0.7226970915143642	-1.655651650714784	-0.2377791717485786	-0.3652585246770153	-0.8843967859009692	0.19200913823805651	0.1813520589696573	0.4204605704264351	-0.2834431784322425	0.4031460946281372	0.7965651628625656	-0.5870773208261004	-0.91548382350811	-0.5781561533238219	-0.5158688150809735	-0.43414385510669595	-0.5548497154295107	-1.2326387043210114	1.3703879563562027	0.40665271332399316	0.41899507763461374	-0.5012065407681676	-0.596382562942576	-0.3523519666431078	-0.6330144183072061	-1.0411675632908546	-0.051392110115824896	-1.0826086766839897	-0.2746277147051242	0.08576588084215646	0.26643649111459433	0.46504164876331117	-0.6405758336529888	-1.2629163608322398
0.8211808520336717	-0.17359392662794873	-0.4485622932564272	0.44902135743699745	-0.3440723140509776	-0.49620763902186793	-0.2717808116255854	-0.8829737373295888	0.5310999520639397	0.36723124346692737	-0.1569116743000472	0.3948843547709065	-0.2996133501907409	-0.8218223708032143	0.20339055924542157	-0.5126318429831567	-0.7568840187608182	-1.6472859844106236	-0.3036298953798768	-0.3566487980378366	-0.8943117037738713	0.14588566745235684	0.2255709737669313	0.3824661640102848	-0.2599545566032265	0.3923585608870225	0.8414031709418397	-0.5990367710156896	-0.8999819042435858	-0.5809281867358038	-0.5048017021008366	-0.43311360571266483	-0.5901366228986052	-1.2270242770747841	1.3939314198590975	0.448463268375029	0.42509869765698827	-0.4751886173243773	-0.6522518575887568	-0.3481835712206956	-0.6364790214635951	-1.1180828351226502	-0.09496644248142241	-1.1047571783286267	-0.28842967901558547	0.07520502226262268	0.2772901212746325	0.4287120742603663	-0.6631835303198136	-1.2574896822928487
0.8371862607806639	-0.15951291879451418	-0.466588222385185	0.47686145459490525	-0.3882953433707755	-0.4858700751965488	-0.21214051144028448	-0.9066629235009644	0.5188048085065124	0.33365535919729916	-0.1757649576128146	0.4181485168401637	-0.32788423400311173	-0.7641215041651565	0.21326069440805678	-0.512464371427221	-0.7821519990701405	-1.6345070073018928	-0.420067422440168	-0.381562699304884	-0.8645635293643368	0.09561829951741677	0.2802214096664663	0.32314575765323095	-0.22993921373259973	0.4241699793019926	0.8846401413638073	-0.572218903196744	-0.8924027033218958	-0.5886787867740668	-0.49644198943174356	-0.44718126743507086	-0.6763935219537195	-1.1753696981766704	1.4200654740443306	0.4871828244027546	0.4250517673624402	-0.4644862857653422	-0.6802019423473358	-0.3389516424541882	-0.6256301628368931	-1.1242391892006052	-0.14283293279767334	-1.0767193846812266	-0.3133325043665106	0.07512395147274879	0.276507246844126	0.40082303890208815	-0.7049814660551774	-1.2300886934771227
0.8649150325099608	-0.141480105673446	-0.502698775126129	0.48152913172654904	-0.3896010577058512	-0.4591997822895936	-0.1386273733647309	-0.9211479049100214	0.4618449261800011	0.3336607184454056	-0.21007365079825285	0.40598905064885865	-0.3864871934160178	-0.7293116955323986	0.23949726877817396	-0.5240664761326879	-0.8560788712857992	-1.5924634817925558	-0.5148173417793998	-0.39753909335370935	-0.8177685768898195	0.052396249524646055	0.30606911869593745	0.3019190066954819	-0.21618833977725488	0.42104185185125687	0.9354525700784009	-0.5177662298076662	-0.8790809687212002	-0.5738701058106123	-0.4420165678052359	-0.43774485945525676	-0.6989673234786429	-1.1662703439361588	1.4629529420568277	0.5080738291915173	0.3934422026859308	-0.44574034721571165	-0.6971778991734402	-0.32230529473148517	-0.639666850534901	-1.121404145804539	-0.14822904362610817	-1.092263801475385	-0.3479897621972881	0.05435206032478106	0.28756958328627275	0.4171130234658236	-0.793035680261639	-1.1849718277750303
0.9104934438005898	-0.09491774846598137	-0.5122490597412791	0.49610241612097994	-0.426776203822576	-0.46549538108342914	-0.10752889597768052	-0.9463427858772974	0.43161118255205866	0.31473872912792306	-0.23905285772021032	0.38406524874972825	-0.40066799110130874	-0.6998215713213345	0.2756424006247948	-0.48110147756806826	-0.902193632484774	-1.5793996171876437	-0.5901868119782631	-0.40505688190237166	-0.8001075225289995	-0.016464595367466778	0.31020395697944436	0.24946035969718458	-0.18853353555073707	0.42780717081901287	1.016208035485805	-0.5098068033352678	-0.8892853080208518	-0.5612974347669049	-0.4225399156323092	-0.47838012084441334	-0.7465377110889937	-1.1380579915220683	1.4661990363295483	0.5239360730634888	0.3558738314673669	-0.41460881876458855	-0.7040571059078105	-0.337237783741066	-0.6283424203378545	-1.0815242046528197	-0.18665795920942757	-1.1322460605682392	-0.3854779729441639	0.05225810177262683	0.2530038476113593	0.4511590912040303	-0.8569638800914386	-1.160231859586038
0.9611672179368627	0.07008637693811767	-0.5343161567617849	0.44934975118644394	-0.41806387672918727	-0.4356530312304205	-0.09121552818368973	-1.000034551093458	0.3756736525703914	0.31861533312576273	-0.28950195120322697	0.3121539695440801	-0.4630662095169809	-0.6582399175939218	0.27895305489977906	-0.46054477130033106	-0.9402385838599923	-1.5011576506131452	-0.5726194322584975	-0.41527649774005315	-0.78410506303538	-0.02113410317273958	0.3230274223916235	0.18437708710752906	-0.20156478183833015	0.4512658408513956	0.9897123676809378	-0.4962658741201114	-0.8860044383947617	-0.5366788206131603	-0.3915011698661482	-0.49326871361826097	-0.8317615598815197	-1.1204017393739631	1.4645522098404977	0.5363604904089952	0.3580701692522198	-0.4245534266905654	-0.7535045376376026	-0.38580770704772877	-0.6135197542202093	-1.0322013827382635	-0.1648069956717239	-1.1000120263037068	-0.4096232513692919	0.03781139807297212	0.18743619413935445	0.4650655019549933	-0.9104486908713001	-1.1296221718657997
0.9786579603547791	0.19458863555646388	-0.5278434540365444	0.46192582764731416	-0.41376474327433055	-0.370439362977908	-0.07435355488167258	-1.0355787079186756	0.3644862453663806	0.2779559790589408	-0.3129947157833756	0.23615314228139575	-0.4957106863145455	-0.6245944212023156	0.3216208291407542	-0.4561853841657218	-0.9350901775112896	-1.4288903739531862	-0.5644799078383447	-0.4340473051814132	-0.7696747012694514	-0.03238112635056291	0.3407430674407036	0.16426937071328768	-0.18462654955337246	0.44690685355043225	1.0149714263067582	-0.46310410743595287	-0.9044754561354793	-0.5260299021074148	-0.380178142766218	-0.5458416119090356	-0.8537390905941014	-1.1187616427719207	1.4477293394759598	0.5396075380208307	0.34255099127792954	-0.39467121566976215	-0.7431202874317676	-0.3922851938111491	-0.6117903874755795	-0.9969429887066106	-0.1852133740259925	-1.0613744381087926	-0.4713391204378361	0.0438778253289477	0.15572910208604765	0.4565609664423976	-0.9386245610838255	-1.1200826236875876
0.9832931047546134	0.24418440061247088	-0.5529785560598801	0.49000665526227394	-0.4650635520907448	-0.35919876066325196	-0.054618092973590215	-1.0232956841105907	0.3586714390591409	0.24301822864469527	-0.3617187967761423	0.17905120837007368	-0.5995568320325793	-0.5913025628944937	0.4145649929890414	-0.4632674657543553	-0.931625829314032	-1.3442231550506598	-0.5520859322653878	-0.4288314781689218	-0.7903797707828324	-0.06022043319155869	0.3103604546447659	0.14187409740704202	-0.18223129710567368	0.4595995200292271	1.0283312368135626	-0.44713231031598577	-0.9197595150325814	-0.5277805432136058	-0.38449527409203615	-0.5267079452074589	-0.7914194464512309	-1.108972855683943	1.447198157320344	0.5523840162063018	0.3126986309158589	-0.3518752731390987	-0.7341318703563926	-0.43320519421308834	-0.5899283512473217	-0.9690237227631704	-0.162937733173008	-0.9762379900152045	-0.48303113678738113	0.05662703995569449	0.14072212656301147	0.4507140255543428	-0.9261551202366547	-1.0588033259258003
0.989938195231437	0.30013594934004545	-0.5776432171244578	0.4821143990898493	-0.4849927355118292	-0.35127958743490656	-0.07822867863131334	-1.0266574810963887	0.38575601276753185	0.1177558730431906	-0.3956719568640259	0.1289113753516282	-0.6377407471556393	-0.616740064495198	0.5134818615331828	-0.4484838287094691	-0.9376446968890656	-1.2293807259142429	-0.5520795910141352	-0.43585724440450946	-0.7369993072799144	-0.07515740671824038	0.27896361869731423	0.15164315021173208	-0.17219164433411546	0.4677392774039192	1.0206909223694225	-0.43644762806821663	-0.9156761350835323	-0.5077215717698267	-0.4028024091379314	-0.5074679110782563	-0.7375315616038243	-1.1426114827227822	1.4558419841770838	0.5598719696660351	0.24285361440542336	-0.3390984672314083	-0.6997386218636545	-0.4558922467598151	-0.5755780862228855	-0.8960730175225873	-0.13355584905543103	-0.8907646759040357	-0.5317818352664218	0.038451079921840145	0.13516520886557407	0.5140669390930355	-0.9328331245923224	-1.078300597911896
0.9547650544380659	0.42703435874843754	-0.6150084912454805	0.46199184550740185	-0.4810048881970115	-0.29421928277403137	-0.11612594570712054	-1.0232801809803438	0.40904515011622566	0.04785140520801435	-0.43368190504671206	0.07985653705902315	-0.7351680941536047	-0.6663493526029397	0.5643479603333513	-0.4528816659462064	-0.9573864513098643	-1.1118453151883905	-0.53235988493176	-0.436694463324535	-0.7050999441239404	-0.10678490358343411	0.24575569873289846	0.11952484865221336	-0.15412626536593046	0.42642920242570065	1.017522342148797	-0.4453513778029231	-0.9793893837263568	-0.47305036142326085	-0.41038315123421015	-0.5009735760377434	-0.7557935832745951	-1.1810648066662692	1.4718366991178897	0.5857403535192701	0.2203686398546311	-0.3191835134843089	-0.6104608426277113	-0.3948540490249233	-0.5575645062453701	-0.8236523814194046	-0.17676919677387326	-0.8241715571132797	-0.5572550373721327	0.0029864963076826206	0.08363147175716427	0.5299560736794702	-0.9393918248375513	-1.1113417552114195
0.9462015732779816	0.6028149949081063	-0.6329191596045094	0.49890092067241304	-0.5007046634068183	-0.28711687086188253	-0.13412527189163148	-0.9928336091444943	0.4390023850116454	0.005879776988398294	-0.4818739400359452	0.029458254472568102	-0.821409187083489	-0.7080008860137632	0.59600904390345	-0.4669027092988854	-1.0008641305398724	-0.9849083725499466	-0.4624438908100227	-0.42213813938977945	-0.6803754453876002	-0.13776560859769643	0.21724161538147166	0.11018095333734412	-0.15169861336821427	0.4262771309765114	0.99595187275814	-0.4461049194684962	-1.0484425196158553	-0.4479799770077724	-0.4281818859355456	-0.47964084248861444	-0.7117326478689314	-1.2011511909367447	1.464082261125753	0.6166374982892959	0.16335570673921546	-0.34903380951513313	-0.5560908969357481	-0.3855771725233944	-0.5374785135972402	-0.7394572146895453	-0.19551170193233697	-0.7750010396177026	-0.5522525732287571	0.00042832419159330866	0.07415114700320777	0.5560008500710686	-0.9512875253014433	-1.103178029933625
0.9406621667727546	0.7919155849179138	-0.6729259341009816	0.48234823399133353	-0.5052951767939322	-0.28257403037548323	-0.16365773860812158	-0.9516683269879878	0.47523606078144454	-0.028845498185256703	-0.4715544539787212	-0.02521524041906319	-0.9178833510487593	-0.752782585323337	0.550893680279015	-0.4939399666686305	-1.0439792998496187	-0.838940272685406	-0.4545749264433092	-0.4320139253491571	-0.6666981462882469	-0.13907452450322452	0.21987558688418626	0.11102352161031134	-0.14137599050072694	0.43941559470390174	0.9742459384444346	-0.4672807638754799	-1.0674302047591404	-0.3830920858268359	-0.45649093946030594	-0.46596767409522294	-0.704986663053736	-1.2115836251045813	1.4635831623225495	0.6411590115507206	0.13738381130349714	-0.40146396095632986	-0.4507873943581126	-0.36802809138054143	-0.5170668961094768	-0.6763902256998346	-0.14644931911390974	-0.6811770240026109	-0.5677484520642202	-0.03191114705673938	0.025749811107222065	0.6200274708285045	-0.9262755914525214	-1.0884524049426711
0.9040741899616304	0.9594970106996958	-0.7316292187186869	0.4642307284946671	-0.49659692369525593	-0.2633992357038126	-0.21893977900840333	-0.9319792782740504	0.5183949136738213	-0.018123483273795316	-0.499970524555751	-0.06648204948570409	-1.0127032718462623	-0.8264435526735523	0.5840748972358075	-0.502416932517799	-1.1240836035571669	-0.7158193552640455	-0.4672109264390687	-0.38441848662356715	-0.6761229137039301	-0.13275084228024966	0.24735909161199454	0.11990079177022195	-0.1626776427035831	0.4315154669971847	0.9735143350757781	-0.5094017803952134	-1.1328262587363955	-0.3477220574031717	-0.46804462250614265	-0.4215235420327998	-0.7078181084613748	-1.2489404429218112	1.4707916232237657	0.6706988190553156	0.11179339211917667	-0.45712524775398194	-0.3839505227528326	-0.3659605064435417	-0.5316812533104537	-0.679191666219336	-0.1362109520999127	-0.611316482802942	-0.5874301489045906	-0.07333498900601206	-0.0256804763505322	0.6682533883442805	-0.9293632337020217	-1.1028004659502142
0.8746250923841725	1.090979381290228	-0.7712921998752519	0.46067181891447573	-0.4909114912739002	-0.2503062962710407	-0.28001706243641833	-0.9170326114472264	0.568067967629003	-0.07550533168794733	-0.510941403410892	-0.10880177839146461	-1.0546307595034397	-0.8995994011416123	0.5902878147183662	-0.5290269665305652	-1.1675689375969542	-0.6298988759169466	-0.4585070306574461	-0.36711878684891047	-0.6961042416149761	-0.09181101919607607	0.2767727507779616	0.10409067482560405	-0.15899219388912858	0.4495968214421687	0.935091008631732	-0.578538246918645	-1.1694378673906092	-0.31632098786667734	-0.49357172165618024	-0.40254236567982327	-0.7502728115862942	-1.3044816874209941	1.4785737343001635	0.7030289465955759	0.10910495667434786	-0.5382958771873667	-0.36740789337730273	-0.3961863222914448	-0.5125597201068922	-0.616186449828723	-0.14211744176758695	-0.5402719665087723	-0.533253125532222	-0.11893764147771706	-0.05971179745459228	0.7139945014289235	-0.8827814624948364	-1.1175542165471912
0.8620688805035833	1.1591440289172523	-0.8118248081249073	0.3930629746838502	-0.4860651290231476	-0.28810200746582487	-0.3430383591106457	-0.9184532186138586	0.5576980668900429	-0.11088021269270612	-0.5144561163597762	-0.18053171112218527	-1.1143495560580452	-0.9196759688572531	0.5667569338248712	-0.5650982890069788	-1.199465436403018	-0.5427605942256581	-0.40376089484443567	-0.33356493471488113	-0.6926248086584447	-0.06619317830841007	0.33675002130992077	0.07857985837047954	-0.16166147499849864	0.5124273037011966	0.8856778583448767	-0.6087730222634213	-1.2292903394206198	-0.32654347262326683	-0.497883382146436	-0.3387219091038153	-0.7973937275863345	-1.3539634191267744	1.498600123046764	0.7480099522378604	0.1320055995482805	-0.6243909895745611	-0.3738240872937027	-0.38521616071043635	-0.5095073646667062	-0.5758497103461993	-0.1203059513037198	-0.48332796188530025	-0.5371121708540867	-0.19393661788564037	-0.08576019361704376	0.7413896011838226	-0.8630193720247666	-1.1212877560148582
0.8182730527288505	1.2122542954426794	-0.8343493879693176	0.32948613654415626	-0.4976216195785329	-0.33828781042118106	-0.4183272968968497	-0.8904298263510094	0.5223361784778052	-0.1718637681571206	-0.5098978711457149	-0.2208862363914875	-1.0852967577334243	-0.9725737918735927	0.5353758755978474	-0.6198123571118657	-1.2286778308371846	-0.44010878227023775	-0.45697509004236936	-0.3178062410148964	-0.6896169561517805	-0.05166790284312025	0.41520829446328555	0.07170579541877026	-0.14544013535434394	0.5298351858741948	0.8711134120922328	-0.6358571627702504	-1.2612358153577734	-0.35989868872803	-0.5085673615280107	-0.29317250672343326	-0.8222271214894452	-1.4249193454047098	1.5099966957320592	0.7781530207493138	0.09341615920690485	-0.69928708050222	-0.31220925245453923	-0.3474304859750633	-0.523188787548381	-0.5234594005326619	-0.1915185663715954	-0.47667915092011326	-0.5507558482718875	-0.22108422690574656	-0.10298162410738643	0.8192795805901607	-0.8400682005530348	-1.1655854521027211
0.8013197404721213	1.3116764960119265	-0.9025089286794994	0.28156745677800477	-0.5408282799538033	-0.41185893321432915	-0.4966608041008553	-0.8558085877285635	0.4639487635629055	-0.19532628569874003	-0.47096072874951955	-0.2454734875380209	-1.0741226392572927	-1.0542626928747298	0.4732294547260355	-0.6398918548898577	-1.3108325300213302	-0.36503652533135844	-0.5183045015306547	-0.288800549424394	-0.7060704713502988	-0.03921179344141465	0.5013455735893018	0.04697876340361534	-0.13674637882530147	0.5466549341056531	0.8583147603899481	-0.6604141317432946	-1.2965443723804222	-0.3286687920101052	-0.525487143616117	-0.24528900552661495	-0.8404410070621744	-1.483969543924848	1.5429485763993893	0.8285724148532674	0.09023428523654145	-0.7755102687793259	-0.3055498311670469	-0.34647346404224894	-0.5247073047102059	-0.4909464028555554	-0.2246776418564353	-0.45973685152632626	-0.5334048035391568	-0.2359851491404476	-0.1566447525620615	0.879853888190411	-0.8133646122251234	-1.1910450750980655
0.8004929952667519	1.4387376933372065	-0.9155277270963816	0.20431517808567018	-0.5318027592850864	-0.4313740663361355	-0.5328740243035915	-0.8479425669895878	0.3989388053386743	-0.21621068009816674	-0.42556632302863057	-0.3071954387867785	-1.0182929042546998	-1.1129531476061967	0.40289110323733823	-0.702468541656578	-1.362462581666286	-0.3125096290398125	-0.5939714821007801	-0.27978396719157017	-0.6950618777812287	-0.0421198014033272	0.6188160509173132	0.02213325234520926	-0.13296588782435176	0.55844545706869	0.8331896357479774	-0.6466755747018553	-1.2858764869288963	-0.2700860843191121	-0.512148493014657	-0.19993764699702823	-0.8572377576421312	-1.549791289452936	1.548667860265192	0.8716694192438498	0.08817605660421587	-0.8800281032289249	-0.27903609229013254	-0.34425170190408527	-0.524772824762428	-0.45678603744247265	-0.273709807143924	-0.47864380001680196	-0.5482628569095599	-0.2672829162668389	-0.18704901146038821	0.9419687629022603	-0.8129725512535011	-1.2385761753751843
0.8112614354924667	1.520885698094135	-0.9504629780005647	0.17335726964668613	-0.5398514062880289	-0.4514094005103864	-0.5470847229030555	-0.7970525707190818	0.36260891682411317	-0.18656429398117594	-0.4480065291154552	-0.37123541742593513	-0.956134742187456	-1.123549321727363	0.30866996938812774	-0.7621986391957501	-1.3934645612724266	-0.2778533708026885	-0.6703803890674445	-0.24144484661837967	-0.7587804598509188	-0.036626329615875794	0.7085900992249459	0.003642774891346471	-0.12498276493213074	0.5566662757005928	0.7978637704399559	-0.6654159870509962	-1.2807806412374863	-0.22748002617873203	-0.5000197938438034	-0.18906620120267265	-0.8898427468298007	-1.617891948054416	1.5708435846901432	0.9309450465044794	0.13515864490913648	-0.9275918878835482	-0.2900460794037067	-0.3635836863091166	-0.5313008329002639	-0.40594045599853246	-0.33001650893077306	-0.5093769460841948	-0.5270146964095443	-0.302738615410873	-0.21618341460328888	0.9732210982877868	-0.8034360031212764	-1.2654770289124984
0.8269641010708628	1.5650886121054786	-1.0097471908204874	0.1348848870207336	-0.5437022051953191	-0.5304219938821557	-0.5395165474408466	-0.7542213800939571	0.2810583796557707	-0.14993518651801369	-0.43863429555651107	-0.4304129666030073	-0.9016380209681538	-1.120265924297274	0.2333167726893172	-0.8353747374491084	-1.4115211639975271	-0.2900103639229772	-0.7142533927328822	-0.2116961115215378	-0.8081243901767378	-0.010410532785250094	0.8464183733256828	0.003539789261443463	-0.1171090431178899	0.5827496452683556	0.7574559756574406	-0.6511123878642029	-1.257592203476956	-0.18249930752401328	-0.4463723876490806	-0.18252730117096166	-0.9002327678014721	-1.6662261766898834	1.5898231218184722	0.9949016556629623	0.14729884167596072	-0.9466477106907198	-0.29571148767257976	-0.4206419189654528	-0.5486728625449557	-0.35769428442255213	-0.35175170120668053	-0.5214535863324045	-0.515439627420556	-0.36334430599575757	-0.25233960960162055	1.0373058975615224	-0.8093536599035334	-1.2448717542531698
0.8439802813646189	1.5546684426931925	-1.034863894877991	0.06433608016688397	-0.5416101803413541	-0.5604412416012255	-0.5496963336185304	-0.7584438390362072	0.1737615754352175	-0.14167658518573573	-0.4619445297452497	-0.44923784098501074	-0.8333220205511159	-1.1127162749320232	0.17110965629359778	-0.8725837557251557	-1.370883419195637	-0.28887081393825376	-0.77239262640357	-0.17564477755597502	-0.8219473172284854	0.03143956890914477	0.898944257750643	-0.022750710435999483	-0.12464351639704821	0.5699042704871593	0.7295203713910821	-0.6338497113422125	-1.2206539623705688	-0.17239179414967137	-0.44452521388075256	-0.17753406791154863	-0.9512063521081519	-1.6894408210255114	1.5904205617185638	1.0507998776493914	0.1973634094671349	-0.9541008903666981	-0.31691360565764903	-0.4350603716063482	-0.5440462284051248	-0.3039913364061993	-0.37181406033008374	-0.5824885277956902	-0.5371855267659221	-0.4096951419077097	-0.2919386902879026	1.0566147653360158	-0.7869790817394605	-1.214074455774488
0.8475799342613826	1.5161000104949303	-1.0553714112521508	-0.0032909475493146543	-0.565294133559518	-0.6041021085605183	-0.5094459885623024	-0.7602831773212004	0.04514835188365075	-0.14252134343526698	-0.4692933838279852	-0.43062207019144366	-0.7154876798795557	-1.1144939422530473	0.16744223176983736	-0.907722449613285	-1.3401657610955844	-0.3213558748734755	-0.837965391854968	-0.16591741832770823	-0.8357345703187405	0.013562219435034984	0.9995268975753013	-0.04445470409373704	-0.1299031836076298	0.5671784477595723	0.65160816162455	-0.5484473610623539	-1.1936329528517582	-0.20524608972677916	-0.45441092353438145	-0.17258314246729953	-0.9713638105345694	-1.7077009412425366	1.5712762763888963	1.0935500545368193	0.2410488093636586	-0.9832648905710701	-0.3502243710776851	-0.46798557976372485	-0.5230213806573303	-0.2281600969157403	-0.44328464825429925	-0.6365806091338462	-0.5459742840940722	-0.47441750169930874	-0.3218388015437339	1.075890471356219	-0.8079476436715648	-1.2078039503593552
0.8926636412412317	1.437518043766431	-1.0559143998653675	-0.04609888712366872	-0.5793782380564843	-0.6645603955251268	-0.45137599996182287	-0.7509271298434887	-0.08491810672542685	-0.16367153488725397	-0.4706688807061116	-0.4183040800407638	-0.6621892222295545	-1.0774388061196376	0.11205585039806883	-0.9153428326317116	-1.2677042381805337	-0.3042314464281484	-0.8250789124347356	-0.15966077668599205	-0.8657769327394871	-0.024315137931780435	1.0271686542928467	-0.0702958948040811	-0.13395838702698848	0.5816164968966979	0.5578789607410303	-0.4650399290463073	-1.1658144921767222	-0.1783964192075224	-0.48320855292100323	-0.14325679423664567	-0.9527738656701408	-1.7135111131466083	1.5677876256656265	1.124460044769925	0.2929389656127557	-1.0112368864900299	-0.34153047508876283	-0.5165530020472706	-0.47549284360565675	-0.14688743555065042	-0.4850785664065647	-0.7035749076201702	-0.5390414269838255	-0.524251272011296	-0.3602587820851431	1.0845189271085318	-0.8337220864002459	-1.2107618612761857
0.9427056831607772	1.4161254900296776	-1.0650636585496018	-0.12176561310388027	-0.6268305884610867	-0.7143767099248751	-0.4009683290579439	-0.7662081218573312	-0.19167885282955463	-0.12957599843303463	-0.49498854807591763	-0.36736299167901615	-0.5810133182515096	-1.0632399128459018	0.05988192642583976	-0.9329914295084956	-1.199914336319361	-0.3152962077873282	-0.8534977583602942	-0.12167509214102694	-0.910451972269421	-0.08462861999594888	1.0065256232551645	-0.12352533911645339	-0.14077386379846066	0.536218643106917	0.5082150611702435	-0.38943277148643524	-1.1261721264517608	-0.10813553800785587	-0.46287768628750714	-0.1457969714028265	-0.9439911579748099	-1.6867205583555607	1.5278203069714678	1.1438971334412122	0.343785258024546	-1.0051295928269537	-0.3097301703271209	-0.5221247106667463	-0.4563370349736024	-0.13499957641759835	-0.48866131747642105	-0.722909081844029	-0.5543274261026819	-0.5522864395967068	-0.3777730338137165	1.1146839060244291	-0.8452734043105641	-1.2152446165172635
0.9743051117522743	1.4237796506413438	-1.0823955368483893	-0.1401681978704635	-0.6518205496595211	-0.7275983337821142	-0.3817054898392673	-0.7522209411959349	-0.23723748099402928	-0.12103476443040709	-0.48761311676586105	-0.26167130533255606	-0.4827750906500475	-1.0961531938538762	0.05539795440734566	-0.9165740903465238	-1.12791538262383	-0.3167787231912738	-0.918576963089208	-0.1049078307980188	-0.9155103445352999	-0.14354346437017546	1.0168243027380526	-0.12929663558867072	-0.1379252280372099	0.47938049468028926	0.48260258754997576	-0.3131829355381354	-1.0329968203416464	-0.008312124611164751	-0.44086413178361206	-0.181931489833182	-0.8922592171042592	-1.6668066898167944	1.5417967911008874	1.1825619773113754	0.3596657992668568	-1.0222184227355933	-0.28112081046229853	-0.5407633679676271	-0.4215608424700067	-0.12730416334816588	-0.4762565499358241	-0.7086285460884366	-0.5296370641891206	-0.5245811634925568	-0.3836457665800327	1.1554094492189306	-0.8375382747615449	-1.2667089795467066
1.0242296575832013	1.3715596469401188	-1.0980198850209992	-0.14304213318763254	-0.6788467724893541	-0.7538382346238703	-0.3176562746565336	-0.7493881931111023	-0.2346348521539665	-0.0985681467616886	-0.5149114394240634	-0.14026230766764392	-0.4318922796708241	-1.1104089485402373	0.07636597897577464	-0.9054714097453648	-1.043854635804641	-0.3733637379370009	-0.8995553230822088	-0.08223436094343525	-0.9443940362341452	-0.18899833750417594	0.9718910200809401	-0.11305817133383714	-0.13131803408727716	0.4353972997620654	0.48936520991221216	-0.24288975289105386	-1.022101904782995	0.08282666857648195	-0.4195306748369779	-0.16841787258122978	-0.8264555177944276	-1.594000783297893	1.5476005961170005	1.222806337382461	0.4049615786991613	-1.0073995207513384	-0.2947079006007553	-0.5989536398049166	-0.4003750287411503	-0.14314257507839012	-0.44590263059845536	-0.695207765291473	-0.47314142612813176	-0.5709511565432123	-0.36511653373751696	1.16272016157707	-0.8054541142789846	-1.2810807320152136
1.0592386090371524	1.2808898427613093	-1.1144855671987028	-0.16280767646502706	-0.6990809819544094	-0.782317499271999	-0.24143499423430254	-0.7661394902693883	-0.24852505263568547	-0.08593818539045635	-0.5620418896918258	-0.007237883236209064	-0.36293006562115343	-1.096042463734553	0.1137054288534857	-0.9053312804842758	-0.9495112923633515	-0.43650862352290004	-0.8761740728391351	-0.05839365405973945	-0.9206337118269111	-0.2495708770243538	0.8935140670704034	-0.08193828355802389	-0.12173865479331651	0.3760449913219029	0.459565418097106	-0.1756187469948363	-1.0052099794586895	0.13791482110405456	-0.38221961875160904	-0.18474384348079348	-0.8289662890377045	-1.530629794490244	1.5277188168684392	1.2324247346818713	0.4920280020104254	-1.0062867171168657	-0.2835279363268015	-0.6101159778274502	-0.35353801131261503	-0.10777971094367496	-0.4183297956073682	-0.7298236566792247	-0.4361404779188656	-0.637794355961882	-0.35254947921079244	1.1660799708933403	-0.8058315215935643	-1.3019521087372155
1.086069527538617	1.2026684954669062	-1.1158529835781403	-0.1444701744078452	-0.7056418546012578	-0.8246582424107078	-0.19780221905106124	-0.7790464436015649	-0.2519196665909343	-0.11960454892559362	-0.5614336222061649	0.16583573821592612	-0.34100384985382026	-1.0783231507212583	0.12986139590499785	-0.8783871578063522	-0.8827668188091795	-0.44079391835815657	-0.8326176032987158	-0.029082596240011582	-0.8917808072455179	-0.2710847980641896	0.8334097496563769	-0.0561649904532351	-0.13479877665389567	0.3296755224288073	0.43920536490756695	-0.14288025986285985	-0.9950115846799479	0.12239717033506889	-0.3590315591619736	-0.20619179891953818	-0.8469754919094772	-1.4743923542916826	1.5151131253986747	1.2536506730264918	0.5684519753837303	-1.008654346091219	-0.24941343784377962	-0.6259406415900213	-0.32645001164149645	-0.11765359436687091	-0.38882029830584347	-0.7730119944584476	-0.3953703162788783	-0.6922002967110049	-0.3356668576199767	1.1864313976799126	-0.8103702649254636	-1.3280515612560235
1.0920346666246827	1.1677104569625487	-1.0897880384167864	-0.16828726748092498	-0.7296323734032015	-0.858723175542641	-0.11031541053979066	-0.8288468960045329	-0.2883070741907845	-0.13253170496455552	-0.5057773979967668	0.37579856352191443	-0.3616181576769918	-1.1218201362423676	0.18899333694873005	-0.8657234030587937	-0.8197354747700919	-0.444005321829054	-0.7559518756563266	0.001160784507920437	-0.8095489052144188	-0.2872227942113446	0.7814938234548395	-0.03831748965332449	-0.14594401147311825	0.2791910719940817	0.44971238619757914	-0.13667209890881687	-1.0096693187355539	0.14887373425693556	-0.30195445378446695	-0.1726653779271375	-0.8408221661095714	-1.4155400006939576	1.4975298302101892	1.221363363696498	0.6247535793203524	-1.0064829428294477	-0.24255005208727137	-0.6257995512641688	-0.27365852967339	-0.13242610395453816	-0.35380196098873296	-0.7845647675659986	-0.3526768057107137	-0.7105275703766444	-0.3317362226402674	1.181315178956574	-0.7866028112720216	-1.341512313019493
1.1222787702043504	1.1074581409170188	-1.0544574798683661	-0.16683655594103747	-0.7479236165103025	-0.8410977413415555	-0.07974881288308289	-0.8721101218526977	-0.2952088155791843	-0.15063513680102789	-0.4292209425137871	0.5126861613290983	-0.31246943515629444	-1.1676808606619988	0.2234145680931073	-0.867167418005381	-0.7520254016394745	-0.40261165771122	-0.6993361275990456	0.022979517886157562	-0.7484912097245474	-0.3000668651517301	0.6985185525714688	-0.02689292006351286	-0.1446927366437209	0.2550898807558306	0.4895152280360689	-0.10233556487576731	-1.0240155978391845	0.12241496643732126	-0.29759052054821106	-0.15087085372136397	-0.8244516323811204	-1.3776079624165312	1.4719311112176556	1.1750673632411566	0.6891587042598795	-0.9979786275157633	-0.2651287042325195	-0.6078625940578741	-0.21036419524479283	-0.14909614258772025	-0.31475416179846794	-0.8324893592893499	-0.3325233486572724	-0.7039055305703406	-0.30397887438860277	1.192839761250253	-0.7674514757177558	-1.3829198643063456
1.1254105750391612	1.0443583486237484	-1.0549810760311105	-0.1577761170876783	-0.7670924937919972	-0.8442947211224775	-0.03337062076289673	-0.8653093420837038	-0.27499755302428863	-0.19995586405555751	-0.3399871495988295	0.6542622440203745	-0.24370986159278027	-1.210459646638904	0.2683076688973161	-0.8801840592458039	-0.7292599973558546	-0.3812510866939264	-0.6698815439689161	0.024549502513094134	-0.7201123290150415	-0.30687720287623926	0.6907557366074555	-0.05464253474745717	-0.13411817571684653	0.23318253056114302	0.5652713419015223	-0.08934525508238422	-1.022058965105352	0.11030254173704938	-0.23525433968077208	-0.15507971261484696	-0.7871410057730391	-1.3295926379532421	1.438992054763737	1.1316325707473653	0.7430856352923658	-0.9815134268064781	-0.23853790293097904	-0.5983176187521915	-0.18887848008547717	-0.16312301084058078	-0.28881099205854416	-0.8148984428407559	-0.359070617079979	-0.7520947299345915	-0.2830174453926847	1.2191143427812325	-0.7525596427151595	-1.4137203643338068
1.1503615561227316	0.9837685095853163	-1.0560227986910824	-0.12889082373307453	-0.7724364588006589	-0.8420716658372258	-0.010311985768736992	-0.847078368267016	-0.2708312612644997	-0.20688309823698856	-0.28620537210122016	0.7546603404082399	-0.2410240984202085	-1.2772827797287598	0.3073701982369744	-0.8560634557341515	-0.7541627338842789	-0.32772806232024065	-0.6210391130719571	0.04232541350284406	-0.6784949878009805	-0.30422018876692736	0.6358173380460683	-0.06258336477705558	-0.09798849601225439	0.23226937403376408	0.6511370127665019	-0.12346569472598348	-1.0622407644831768	0.13327440488256176	-0.19255645799279686	-0.11812278264422818	-0.8004211574956548	-1.3009549004736354	1.4608806761255881	1.0924610447223881	0.7702985018024932	-1.0132540373986194	-0.24144119684982895	-0.5961747965154169	-0.1576478321626578	-0.17720610042646318	-0.24209944323963167	-0.8243009446364244	-0.38582872799523765	-0.7898806367969426	-0.25149692410671703	1.233839325256523	-0.7139578468079923	-1.42583827982111
1.1502834288534163	1.0093436188546427	-1.019851900622208	-0.10788511950977617	-0.7757376180850007	-0.8602505704738421	0.021184565127185924	-0.8403071287414704	-0.2432275887883036	-0.25287302572635345	-0.22591317682427586	0.8708016547538329	-0.2318703037322165	-1.363630276412173	0.3590060924950009	-0.8612700267856492	-0.7978968492418937	-0.3253578717136027	-0.5801718625001916	0.052650654035337405	-0.6188886849910105	-0.21498733129242922	0.6038417042550466	-0.08639355127289745	-0.06262933125567637	0.24097893762433725	0.7466365360690417	-0.17136812389127387	-1.0947914432407175	0.16113504078171986	-0.16593917148455312	-0.14391555709794615	-0.8182892516533927	-1.2638618758862896	1.4707322526336934	1.0938883183979202	0.7826901108615396	-1.001661277619162	-0.25409944716094734	-0.5589612036330763	-0.13784785969635718	-0.1885670617305001	-0.21254057688460573	-0.883927337588668	-0.4294088083446594	-0.7827316923843963	-0.19641748410298027	1.2310333754154195	-0.6637312485746569	-1.3927860238191527
1.1249970498441535	1.0297477498921197	-0.955158536674856	-0.09627621556205246	-0.7553707229410327	-0.9046519462202671	0.0719769289177911	-0.8110508894449747	-0.26205850306551903	-0.290982043540408	-0.15872243595769012	0.9513386111886802	-0.22705706772660453	-1.3913851299695212	0.3733549202742241	-0.8049773683767267	-0.8408786061526297	-0.2924069035662791	-0.5347066763327788	0.02875836290754858	-0.5547146490567851	-0.10094253898368173	0.6098968071591838	-0.051719747888175516	-0.03350373472906006	0.2923835454228251	0.8131416946689842	-0.2077765095516418	-1.1370639432707885	0.07855638253898889	-0.1737675073609924	-0.11604754957588126	-0.8452663870007127	-1.2432776028970536	1.5035538167228157	1.1169397397735468	0.7877471853154916	-1.0227973400635022	-0.2589272766381362	-0.5054022829082185	-0.12933979861431993	-0.20277611781148322	-0.17794775437700988	-0.9755679998881917	-0.4810965717914136	-0.7780164264503393	-0.1561836110625449	1.2544368471670404	-0.630269039164278	-1.3775231736071831
1.097024130398247	1.097484362722717	-0.87943667619922	-0.11722684980047286	-0.7685939855736386	-0.9166203621576458	0.15164945409522054	-0.8096962750356045	-0.2574811254767119	-0.297603150973932	-0.15271046655489848	1.0082092358207573	-0.2427792183641276	-1.391087854514041	0.35248544454136665	-0.8040703731898613	-0.9092426187472498	-0.3212722426642962	-0.4673044598950426	0.059400184886583864	-0.5145467457850091	-0.023047107902694885	0.5647226055652084	-0.04826471671151907	-0.011436800947064065	0.3438242264068371	0.8593991153460653	-0.2453141123136419	-1.164674978109788	0.030425692630643826	-0.198545510627078	-0.07363744971674421	-0.9126880251377216	-1.2390149059275253	1.4988412190886675	1.0811779705594158	0.8092365671890841	-1.0116549007926527	-0.2706003104546717	-0.45429980184502217	-0.10927830462861546	-0.1448625935327314	-0.19025559427608063	-1.091086550030011	-0.5195437508948486	-0.8029890061284176	-0.11982363380477801	1.2475304754971792	-0.6002260163972634	-1.2910552105950397
1.07999360642614	1.1754117553110155	-0.812864700933142	-0.10504296986998474	-0.753610655590369	-0.9115473928065703	0.2160408309014273	-0.8240496081140574	-0.3050666427821298	-0.3268727657088829	-0.08795530291655194	1.0914410995649848	-0.29615399481339677	-1.3781094864744652	0.36763322180897173	-0.7835598070446778	-0.97574487224912	-0.3092531693275668	-0.42384522287382875	0.07933171591881617	-0.4369405348484802	0.03977097480916135	0.5485843118656504	-0.0887731572877349	-0.017001002889137955	0.41629900582554386	0.9022559489257521	-0.24996893224556066	-1.1657083129149215	0.015122108790605437	-0.26786193111931317	-0.024351749086280204	-1.000549757538101	-1.250363584714179	1.4925458620969776	1.0547343954149415	0.787807524265625	-1.0031713816982453	-0.2757870375323176	-0.3844810937052628	-0.09666855871635556	-0.053146465222669394	-0.15582485153500017	-1.182019803121046	-0.5991717400561866	-0.7919655998230961	-0.09618561450259926	1.2249205587078773	-0.5961727024712424	-1.2337042665441154
1.0447423383634533	1.2259903369301175	-0.7220060831312642	-0.1087279831033702	-0.7255351126301763	-0.8834416952203601	0.26314539965245004	-0.8198329399391338	-0.3577827746798947	-0.34725523133614355	-0.058832679258486696	1.198520024762165	-0.37986344924397	-1.4099344200934172	0.3251311034677901	-0.7588432269500404	-1.013554164837561	-0.277848602299534	-0.39038825282818057	0.11158401283720339	-0.3956598971887803	0.11322018039899887	0.5546120811032497	-0.1296115164305423	0.019540955829755593	0.4941835607849841	0.9482164277079852	-0.263194889259983	-1.1832231481431785	-0.0654167363615343	-0.3417907594802466	0.0325450306910212	-1.0225569202476277	-1.276439755514679	1.503029953205976	1.0220698100767152	0.7582052353302184	-1.0246297340655866	-0.30750551605255644	-0.3505113278059688	-0.1048576440919767	-0.006302637947046741	-0.07025067596423865	-1.2581347345960743	-0.6644846651618894	-0.7762908957686049	-0.07957051641884991	1.1869404596975284	-0.5897907538591952	-1.1874783843450103
1.0057003718157564	1.3086771711617182	-0.6351076722266253	-0.12782220153938	-0.7409085292806008	-0.8774304762635647	0.33090181177687894	-0.7994196824702126	-0.3570912284254707	-0.34007600422606366	-0.021997143649104097	1.3129595196372654	-0.38797230838874786	-1.4411044498985357	0.3152148028684917	-0.7707785658739505	-1.0331406359742659	-0.27301065017554904	-0.3344922367880552	0.14877226979047825	-0.35908963963086526	0.1687324680641886	0.5306859288313722	-0.14970829629771462	0.07864383627506248	0.5829039911933027	0.9672388111745154	-0.28591916822458247	-1.227300252946768	-0.10510871027786543	-0.41806879434720595	0.044199541188118543	-1.0613315328335227	-1.31847856712002	1.5264884308830826	0.9674076070932968	0.6715685594304596	-0.9951355475519839	-0.3577180016703804	-0.28278025084719505	-0.09819634309715912	0.10632281829653203	0.012356245218398227	-1.2902563937608051	-0.7248301015441407	-0.7600810134450692	-0.12251928775845236	1.130377560796098	-0.5720848999908217	-1.136829135634677
0.9755511806609206	1.374793358674915	-0.5738172358190251	-0.1597368635904268	-0.7739499061366756	-0.8238642773491905	0.3487248004766675	-0.7894483476388873	-0.34163901156272714	-0.33078447548851114	-0.024204056430961466	1.3488087569716372	-0.35708390751171093	-1.424543314079241	0.26887602584246445	-0.762147372392913	-1.060841752249149	-0.274620325663627	-0.3029286586788743	0.16330967507680258	-0.3346318159737917	0.2182248214968014	0.48884901882891174	-0.1742945205268513	0.08891018070339665	0.6624187539076335	0.9911131120989383	-0.2585735017490235	-1.225315731556322	-0.15543082811784176	-0.5006842483135404	0.008194508587754223	-1.108303379540778	-1.3500165599431537	1.5523920724135138	0.9385942818895471	0.6075154117000435	-1.0003438680134484	-0.3445716104232222	-0.20066720356299697	-0.1069499019357792	0.20396510031047327	0.11561435786768395	-1.3815847039606912	-0.8026271845862617	-0.7487571454657702	-0.1456513524373382	1.1195534478386586	-0.5757388045036353	-1.0708037552447474
0.9249082301738696	1.426819667221582	-0.5085122140940924	-0.2012869782614633	-0.7798838882411039	-0.8189710075152121	0.42620113546834987	-0.7873486080763492	-0.2611752997062977	-0.36442647880498175	-0.01411072753452373	1.4331990175863196	-0.3886602928882042	-1.424442559646343	0.2713770545052133	-0.7428791717698232	-1.1009141346716256	-0.2919923494650765	-0.2738894270057821	0.15684610681292704	-0.31534539728524363	0.22225117175127201	0.47748288512136716	-0.1642875982584032	0.0703020040790794	0.7401274736951632	0.9861923023770978	-0.27168311850266186	-1.2120775364462992	-0.18927669071184614	-0.5380019267100467	0.012346482545370522	-1.1396285335299308	-1.363382223608253	1.612086068319948	0.9270542984649788	0.5633841740053124	-1.023870672061982	-0.3224342118841127	-0.16064882199481892	-0.13606959048412376	0.28445993480872195	0.18935572519549074	-1.466618712162567	-0.8380944361544864	-0.7508067927231854	-0.16910777016937073	1.0621085626301348	-0.5902748864812641	-1.0278450535745152
0.8861934215664296	1.5174687895871408	-0.4055885235619696	-0.24193142310743862	-0.782300294552334	-0.7748603311577615	0.4821182775412514	-0.79937537210504	-0.2147028425627623	-0.3459408622045436	-0.003951206298343507	1.514219564620973	-0.3883782797886121	-1.453501235419504	0.2600797210274298	-0.7114299787925606	-1.1465078220334812	-0.35611722358397513	-0.25885326341096165	0.14745644280380604	-0.29576479058548305	0.2584854279585881	0.4562218001252094	-0.10565824370554303	0.039019607377423646	0.8204035580331622	0.9375571475558339	-0.29231578305731426	-1.2124025879088682	-0.2093921510204034	-0.6184300015924199	0.0006395171904953866	-1.1633214134905465	-1.3854550801135135	1.677725582816575	0.9265966193730248	0.4698406996136256	-1.0553905853508372	-0.3712369326734474	-0.11263905718532759	-0.13136750725741195	0.38071942006561443	0.2722855127215323	-1.5506715737805687	-0.8176230998568176	-0.7355767563983585	-0.19024402455744446	1.0168020430622458	-0.5956422746671872	-1.0403642832012547
0.8457616441419322	1.5976360120521313	-0.34381717924477884	-0.268210101997711	-0.8002995704367871	-0.7180543884622391	0.5282632645325898	-0.8165698718712038	-0.15587761300726424	-0.4097018398801331	0.03536503768001163	1.603741807111151	-0.40994983885604813	-1.4225037849895474	0.23422214905411415	-0.6764164613480259	-1.143074093075341	-0.4215908504798575	-0.24267620302830045	0.15639074406711567	-0.2926655540952694	0.3417197594997016	0.42061249331152634	-0.07719593200757983	0.0013262286111256003	0.8509422116565368	0.9338304704090872	-0.29626697033706373	-1.1979909190752185	-0.21130382544773005	-0.6834988780891631	-0.03166174236035495	-1.172046510479371	-1.4241249413340786	1.7007346529243903	0.8994998286430487	0.40753402927317967	-1.0307202980968186	-0.4380876141251699	-0.08962224474059412	-0.13274750455940942	0.43835986929825904	0.36138258315658245	-1.6484587179743522	-0.8184409589841891	-0.6512849851731997	-0.21290175677699263	0.991161025573763	-0.5870420044451427	-1.0558097284119141
0.7779697580402188	1.630123781186975	-0.28194233393872287	-0.31245713457311936	-0.8345617981665271	-0.6382678028709117	0.5772720582941121	-0.817472242012574	-0.1212333410455499	-0.46651095248652874	0.04382812948174033	1.684352165690612	-0.3719001109829744	-1.4316200660294907	0.2085849627803471	-0.6608416066460157	-1.0872420976336792	-0.4733254416318107	-0.2776735686906945	0.13090246532363842	-0.30213234836969666	0.3333241854880469	0.38597278619629527	-0.08063957096853888	-0.031163261715358964	0.8644251219927404	0.9003284176078511	-0.2826251733399017	-1.122226545556591	-0.24950466946030034	-0.7121167074833512	-0.02169657210380537	-1.1793680300678446	-1.47930922486709	1.7153236374180494	0.8249961427802754	0.37110003031712263	-1.011482611322555	-0.45565722027463096	-0.08412608333027882	-0.1430429594011871	0.5046455296034804	0.4579299037709991	-1.6542596184460714	-0.8265413315116336	-0.6854288700923734	-0.2750483438541771	0.9871339086755425	-0.5769059099318377	-1.0673945326683838
0.7444324069481325	1.62893378954637	-0.2539353591731768	-0.35281578225572136	-0.836321110429546	-0.5273189460864744	0.6017977351428805	-0.8505744670742693	-0.019289049949616766	-0.5073597911609011	0.08049066238497879	1.8397165636763937	-0.359401938348769	-1.4379596147528964	0.19481745581095217	-0.7027590535393237	-1.0404280148841525	-0.48193381251962764	-0.30235741762854695	0.11378434521214045	-0.2753837188319589	0.2930584682917055	0.36503276244728833	-0.09210788666662814	-0.054878238582449855	0.8693043273891059	0.8726170263459769	-0.2846041900945506	-1.0899395758649866	-0.24582405635360777	-0.7506531988966801	-0.06309140739345905	-1.146059185570771	-1.5299881888675462	1.7287016029364466	0.7427775669433594	0.31217703421359716	-0.9895210831051369	-0.5081517772147135	-0.08687726312929898	-0.1626207842465654	0.5427216045607064	0.5657702183300135	-1.6715882713292864	-0.8235699764899227	-0.6469100832895618	-0.3007214752795132	0.9432033110181253	-0.5714512049694344	-1.0794216842478055
0.6940140723603625	1.6177026200967066	-0.22426049443918736	-0.3441377728033512	-0.8218470031640519	-0.4571836413660593	0.63081710278797	-0.8725210354351687	0.0574246151306393	-0.5676691965205596	0.11820073921034888	1.947667617380036	-0.39744747054672613	-1.4699810693944315	0.19659485445250613	-0.6798432198943508	-1.0283842652406878	-0.4758007838464808	-0.290719636267447	0.0639886803259554	-0.27896558003957034	0.2987040128251438	0.3906619512371852	-0.1057890263417475	-0.06610184244311033	0.8560172039261633	0.8472631422740223	-0.2886115164565931	-1.0550755931189655	-0.2770046621491434	-0.7683948055517834	-0.08406040761593164	-1.0561675342037162	-1.5904367435378182	1.753142371382621	0.7387773945887347	0.26354384040614093	-0.9987359702279734	-0.5112701914054243	-0.0986266184624803	-0.1979772940299811	0.4922053194958952	0.699099608328692	-1.6727173493902403	-0.8387935986063647	-0.6136899389402697	-0.34025189069549144	0.9460005340817844	-0.5642389256844116	-1.1152539517727789
0.6402221656614094	1.5953531388077589	-0.20939760326541892	-0.3575390961302349	-0.8616992705760232	-0.3986038921780294	0.6866279597118815	-0.8716722115663519	0.1327688155540289	-0.606260113593655	0.14237147381573495	2.0073343085796167	-0.4218523318433561	-1.5019102489365301	0.14893417384933666	-0.6580522653483026	-1.038799727489671	-0.5135697742199871	-0.318065753856129	0.03234863098234916	-0.3000310054324663	0.3056014601808493	0.38201805192648347	-0.0847785907756572	-0.10363009395733229	0.8064252623278844	0.8007441165623275	-0.3329489769716968	-1.0095544756507238	-0.28849069462763416	-0.7610243006087398	-0.10873360795200146	-0.9795189436927165	-1.66963280582103	1.797142948757865	0.7468391120660317	0.2265017589192957	-1.0179922397625314	-0.5155558584964176	-0.10963567638996843	-0.1851355206045356	0.39765739587098203	0.7841344006643051	-1.6815451353438249	-0.870234488535948	-0.6289173099240596	-0.37321393091264504	0.9887006561194764	-0.5587764400191535	-1.1314460515178255
0.5909316409320533	1.6240630650500425	-0.1800238237284891	-0.3789274564577187	-0.9049575286070203	-0.3476016425080424	0.7382521681086031	-0.9032652087310697	0.13842906676186734	-0.6428924690859729	0.18869507957861073	2.0551774563438285	-0.40421668780372577	-1.4996342960785523	0.15310900755624726	-0.6225948628358673	-1.046697850865521	-0.5823221138428385	-0.3089470345550741	0.001826143938928898	-0.3573590615509547	0.3018258198492818	0.37932548698222723	-0.06074010427724289	-0.13061260752099385	0.7669991583648925	0.7416929153531394	-0.37613544937520615	-0.9726156021484952	-0.24147430613293458	-0.7613607225046286	-0.12829684417928197	-0.9597304290634525	-1.7496478452703326	1.8318291476685027	0.7901245165817836	0.16201215944958144	-0.9981805979265423	-0.5036543587580962	-0.09968454036705468	-0.2012834461648742	0.34246127539230914	0.8551532959261376	-1.690240758280191	-0.8982100921869527	-0.6370263879172287	-0.4220614555420473	1.0395306440247982	-0.5651142547555639	-1.11810252979881
0.5643058065125409	1.6243187006605297	-0.16430903712275474	-0.3713428648611875	-0.9113229594018121	-0.2830532803746446	0.7511873111139694	-0.9721743870008744	0.15769521610238385	-0.6980992206423128	0.191287612885178	2.112915632642763	-0.43292875482105053	-1.5257451565129778	0.11630688347248452	-0.581774952746637	-1.0613092424178117	-0.644616494096792	-0.31863276740562135	-0.024265514262876847	-0.42973864618130503	0.3040048667058027	0.37108811383930307	-0.05378584012702502	-0.15619247303293698	0.7082760563495106	0.6988298652324636	-0.42528726979145953	-0.9761880062575512	-0.21537054303350542	-0.7384930543606061	-0.14469695909785726	-0.9486714625813526	-1.8053561028080534	1.8562462674519655	0.8252040489790102	0.1575852918081334	-1.0207970011480207	-0.5153488396143058	-0.17394497313389753	-0.19070476360327082	0.26633392900713115	0.9035937161147001	-1.6902751484785359	-0.9071654423900679	-0.6512346102276024	-0.46061121796178306	1.0960248922769955	-0.5778119295531389	-1.091413832227244
0.5360197676200825	1.6168496265298855	-0.14908099107902137	-0.3955122594250048	-0.8910979368364351	-0.26625937179778214	0.8235033135987934	-1.0116124078754463	0.1713839900163463	-0.745623300569468	0.23278770261790474	2.1740900100609517	-0.4769973114230385	-1.547142505111355	0.11618956343013775	-0.5644553178547259	-1.0574654343643524	-0.7066247641614473	-0.33405997482767774	-0.03839018624138443	-0.4990684491831277	0.3219574575497529	0.4065677099808715	-0.022965795468362922	-0.13354140061053374	0.6761827939964948	0.6738851594554713	-0.4788220463642842	-1.0164861664702258	-0.23404635982485172	-0.6797469037104034	-0.15254349290916835	-0.8899919502932155	-1.852384386934429	1.8376835608228195	0.8422161996755688	0.14409283212554388	-1.0635236932980079	-0.5293249612505015	-0.2709584093396674	-0.19343467294990613	0.16755245632722907	0.9495339696921213	-1.6447774346315505	-0.8960015385631456	-0.6049102056142666	-0.46197322973788035	1.1166259048984908	-0.601782978264612	-1.0648036259599074
0.5023357142687787	1.653104740174929	-0.1522879554205418	-0.3892136417120546	-0.9040587645631666	-0.2157904107684388	0.853244561029919	-1.02992519643835	0.15597085100544017	-0.8065660716144535	0.24229181939921407	2.254823055082124	-0.4867236298800696	-1.5636068767723217	0.08315939602786625	-0.5405837855601918	-1.0334812750094433	-0.7859274170146454	-0.30360294506205354	-0.0374166654258204	-0.5660626828128784	0.3583308393088496	0.41341300433582306	-0.024880599082753505	-0.10100667714603817	0.6288246605298016	0.6377242827947261	-0.4817738210546302	-1.0373384075128096	-0.20274112015856058	-0.6489996404547007	-0.15892183734471563	-0.8500376726478326	-1.883185606946708	1.7960883013786748	0.8447990892703896	0.10613024643277529	-1.0979956916841604	-0.5075278999942783	-0.31279182688007295	-0.1957520646613387	0.10537420141382928	0.9914727250825492	-1.6231161176421889	-0.9061419027722455	-0.5846513370879736	-0.46005602311175897	1.161537974125872	-0.5965612621265795	-1.0320752599760823
0.44722367034765237	1.6073890092653838	-0.15639507753358767	-0.39278053313396516	-0.8808086930955547	-0.19253257397771223	0.8908832475827355	-1.0852739369482678	0.1636726455486607	-0.832584950502923	0.2774468217648252	2.298583193131594	-0.5229319874751874	-1.5606301319429527	0.07408821035361282	-0.5060773822403907	-0.9870827390765072	-0.7805732438568088	-0.27884141579635824	-0.03837595273875653	-0.594280786353466	0.3565224910653995	0.38792063297134083	-0.04117465735018964	-0.06446145743347424	0.5900957516209525	0.6204184069147718	-0.4655012462498587	-1.0344502557043374	-0.1779680774226609	-0.622253940541402	-0.14821163955975752	-0.7838394735331808	-1.9195038019292063	1.7751746272537858	0.8630482104857424	0.11258115063480637	-1.1144910057307649	-0.48107592246422914	-0.3712999461335209	-0.20328254767846113	-0.01151502875683973	1.0872660545642856	-1.6193043218466916	-0.9118956585174818	-0.5161384125655307	-0.49348155390346476	1.1881552271178526	-0.6127870534074841	-0.9839041167389138
0.4046337186637192	1.6211455645919557	-0.11340581874086735	-0.3884117736132059	-0.8882014206310664	-0.13153141711630123	0.8812147923228114	-1.14339861738254	0.16083741567476856	-0.8265539016993187	0.28201359174991386	2.358133489501859	-0.5321216312860085	-1.5727495933812925	0.0709786426312109	-0.484595310181438	-0.9569736383539086	-0.8091604202707867	-0.22949696917524545	-0.042216499287424304	-0.6182668829553514	0.2836873686253399	0.37846815410688117	-0.05122031315200829	-0.07410347936391269	0.5950744926254461	0.6070769676783532	-0.49196009779131183	-1.0498256958005472	-0.17715349294843707	-0.6104149674827802	-0.16108189331182585	-0.7011935639632723	-1.9379143010893813	1.7409389561122512	0.9149928843909482	0.09123859353987204	-1.1225818674968457	-0.4088752600808143	-0.40548403340294126	-0.2285173520506607	-0.1114616767524184	1.1033028375414606	-1.6042867716124793	-0.9068477752829134	-0.5170146434314281	-0.5145988349931649	1.1894386451874097	-0.6400441522912523	-0.8992114658838195
0.3872826897766327	1.6039282175201215	-0.1327130418792737	-0.3567900262613135	-0.8748745431938719	-0.07883492717050647	0.8398014131471546	-1.1920341359914517	0.14890440086231646	-0.8312667920039756	0.32048720724335134	2.4233987288137904	-0.5349512689382027	-1.564108155015203	0.07655703466473657	-0.45717269734369853	-0.9311949728778821	-0.8253219778867467	-0.11062651538442263	-0.04141969648597287	-0.6477521451555298	0.22448950312863286	0.3802165148137776	-0.029931907522905938	-0.05240998195386835	0.5833305554748873	0.5925136070007769	-0.5141469020948698	-1.1066428575097507	-0.1784826966682007	-0.5390912968920389	-0.15922554823804153	-0.6464995107526323	-1.9512497209446846	1.706285782351646	0.9475851545296147	0.03687051773863319	-1.1169375470916312	-0.39985296246200164	-0.4143380901984761	-0.25406170338734013	-0.1861297488319515	1.1111334086319202	-1.6641301952372811	-0.8496851565079065	-0.39115476312057773	-0.5255510946825808	1.1967778650185354	-0.6543022902724611	-0.8962004092572589
0.35839574231666876	1.6171005378683105	-0.14808076329063755	-0.36621143327970224	-0.8992674817611686	-0.07228776943838576	0.8035433200722893	-1.2342764642201907	0.14103784267974834	-0.8364620146382269	0.3526607461606985	2.4536813078751094	-0.5666709445863904	-1.6012840468327934	0.09368048144546197	-0.41108127825271	-0.8648687800009357	-0.8837092422864256	0.013995463861144707	-0.007935215593148229	-0.6983690983537871	0.22617383088021023	0.33192885950844214	-0.0034481958472382555	-0.02265820100716367	0.5768270559606027	0.6117565848882307	-0.4977173204257988	-1.1217539561441818	-0.1430209785671939	-0.4514341097769982	-0.17370831624920463	-0.5674679862658615	-1.9646779724939436	1.674544007904176	1.020700103106095	-0.0017182521699628194	-1.0881131635612715	-0.3610645794748925	-0.4397132532656145	-0.2662809364894902	-0.25500820473065855	1.099015606027479	-1.71192656031293	-0.8015232417542622	-0.38593902387889556	-0.5646623357280641	1.1803977037545375	-0.7015289952940459	-0.8477257591958507
0.3306501854318551	1.6256966133453943	-0.1635378391468683	-0.4179781636615708	-0.8978297109868839	-0.06881812790056133	0.7759814844824969	-1.283110591488218	0.056809923814317466	-0.8133712340334567	0.4345702764500487	2.49773308066385	-0.5676673377618032	-1.6348008568695103	0.1413489638314475	-0.39396585612543517	-0.7389086116965904	-0.8804654374479369	0.07556425758421068	0.023899799544483392	-0.7471228933933266	0.19118483354023968	0.30436196224890627	0.04739571849813361	0.01402101924692411	0.5721432735213765	0.599757964897581	-0.4807021579227305	-1.1211936534285465	-0.14581031884150325	-0.4063214405386554	-0.17281265467741042	-0.5261567221303458	-1.9815023518515038	1.6557117894978781	1.0566726330663134	-0.06755341022764942	-1.0600567885268695	-0.38858023431616406	-0.4831277686876714	-0.27849293747622805	-0.28443475752569647	1.0946384670442302	-1.738316405826606	-0.7495716211286801	-0.33092360847932356	-0.6021907293567386	1.1348538158401478	-0.7612957726542716	-0.804633979814709
0.34768412747199495	1.613216136394787	-0.15431891681363025	-0.44019663552783184	-0.8744380605858764	-0.03611974691027693	0.743419931639546	-1.3065725816681086	-0.011907507183741117	-0.79864521118053	0.4959749543460686	2.56720975260236	-0.5341467615120983	-1.6865542192606842	0.15611721076206048	-0.3875852752889606	-0.6173402264714772	-0.8497483296247446	0.17988365350102717	0.05268454343887881	-0.7703241628423764	0.16844990122922543	0.27264397559866776	0.07039386785907664	0.09344141556331531	0.5957279950002755	0.6312612605944918	-0.41321138805802515	-1.1419684892201223	-0.14234289203189385	-0.3652253303568766	-0.18619644444810507	-0.5018332020562102	-2.002187017487145	1.6396619814707296	1.0952661132527002	-0.13492855237929424	-0.9890436708880983	-0.4067871242617766	-0.516091737266358	-0.3172267423308036	-0.2897687564961605	1.0804269288541049	-1.7991875872467094	-0.6911897581272255	-0.2538672664305658	-0.6419654937510553	1.0573565414188282	-0.8142529653283315	-0.7551505750922132
0.3778166860636367	1.5795341762663937	-0.1757402651231102	-0.4446863034201919	-0.8704176383705697	-0.0007397863706103735	0.7180060204198989	-1.2962804090065747	-0.04660666376882279	-0.7676162473196734	0.5138699531039326	2.591908840243346	-0.5545952073936453	-1.7074183674196177	0.16578537947179567	-0.41370186632441686	-0.5060304345720844	-0.8208249126036863	0.2356176505716517	0.09481008810629847	-0.7899507058761138	0.1533464881138626	0.20364982545170776	0.09620680587449146	0.13684487314177354	0.6237119392562988	0.6560624756156658	-0.3629946138148293	-1.1250190158742333	-0.13675326473996485	-0.3078766996100858	-0.21424407740119067	-0.43783077842675455	-1.9932894566664363	1.628387128867302	1.1423808930399058	-0.14303341424775767	-0.9463645784013917	-0.40577743880818173	-0.563512256679825	-0.3164547354327061	-0.2829719989147489	1.0730859224079448	-1.7995095092027742	-0.6296304625365237	-0.17694458012922276	-0.6359252312775531	1.0120575850580578	-0.8380948975985433	-0.7530967815505456
0.3853037809781178	1.5465272621238046	-0.2258412924153183	-0.5028455916521657	-0.8896085684064232	-0.0128282483126751	0.7122846575415915	-1.2881557425454653	-0.08012744749021465	-0.7402667591538263	0.5842248382473288	2.5851794179806475	-0.554836681774044	-1.7137045462206466	0.18557844381612149	-0.4198081697657113	-0.40125147486120694	-0.8068648139442651	0.3068048541944677	0.11364180088112694	-0.7659572790081687	0.13220088067763822	0.16944646304956826	0.11769480312260969	0.1801820063167058	0.6801159857886793	0.6711536855721618	-0.31477707552421347	-1.0993937039777784	-0.1536631700239782	-0.2673773403180799	-0.2006907602720751	-0.31802359132864505	-2.000594596890822	1.5951133774537978	1.1815019887283478	-0.14283161398120076	-0.8688652023314349	-0.3923702468702088	-0.5657436042609361	-0.3575159275705483	-0.3225648333095147	1.0154182863323544	-1.8402177220473308	-0.5630796251419807	-0.09085538620065207	-0.6302340142497954	0.9306128983058475	-0.8606438067326883	-0.7887983191670471
0.36983015647636586	1.5482878408457235	-0.23021006840946362	-0.49611156211195206	-0.9024257616833926	-0.001498871582581321	0.6661363731826528	-1.293241355673143	-0.1265598388586924	-0.7248402446796933	0.6549697065923723	2.6163459254057946	-0.5681352723788603	-1.7179192737354207	0.1801893476709218	-0.4352014545410056	-0.27899125886368326	-0.823124187009558	0.37954376199876355	0.13349665843623848	-0.789458111996875	0.10421989291758435	0.10235125726333898	0.12014185105437505	0.1728497146451221	0.7170065724107676	0.6813726119402108	-0.28634696628826567	-1.0383497400018236	-0.1616772257615624	-0.27322305812189146	-0.20640205908078513	-0.2706666685546547	-2.0067672744595266	1.5986350396357691	1.2165482180731457	-0.17562382208032296	-0.7520751431132972	-0.4213014399841759	-0.5578359264574516	-0.36192971588377415	-0.32394591744192314	0.909073145303352	-1.9130782718106587	-0.4875198810926002	-0.05244115850560317	-0.6278763560542886	0.9000296158577603	-0.8928684521279026	-0.8263226052216723
0.38366524461502105	1.4935072816866808	-0.23456501609469496	-0.519439840585983	-0.9196790948734328	-0.061121703588659024	0.6588147882502322	-1.3001657206789958	-0.1885483985665708	-0.6862590716940649	0.6902710341453832	2.6398202149925645	-0.6026375728740143	-1.7357912147510255	0.19735444306667985	-0.42070320269858164	-0.1800053405442238	-0.7778166822253076	0.3727168765878728	0.17042262063737648	-0.7752349524182455	0.07906321064461619	0.036860338912565016	0.14505708247284824	0.18350843024736613	0.7161329999496931	0.6958196676307715	-0.27052017231012343	-1.0077469036759177	-0.15946090774877483	-0.30302802699510245	-0.2439842393399771	-0.22442197579131146	-2.02483627060076	1.6073643003982228	1.2515335504077878	-0.18159536684518374	-0.6808367674162205	-0.4574272381574123	-0.5648803299174668	-0.3585144693444154	-0.33401626843938104	0.836770913288411	-1.933773115799577	-0.4317308824993879	0.019892310281554908	-0.6530918244181435	0.8620454443512706	-0.9426298075566552	-0.8655298387510759
0.38665111015222814	1.5368015607046908	-0.26916681629922284	-0.5421654191654806	-1.0023523406714479	-0.07456598972332307	0.6263209509129327	-1.2650098989412404	-0.25250473667602585	-0.7188530442696883	0.701982515019957	2.6218513699911874	-0.6108646544594117	-1.7436595374191384	0.18768023237476403	-0.4548477478350216	-0.08352441881067331	-0.7480930125593976	0.3851774352989809	0.18837327374210894	-0.7669449101886675	0.09376188197617628	0.0014995199764964399	0.16833137914229168	0.19733399147710162	0.7435377489539065	0.7067515013524125	-0.24254150345056485	-0.972398252756913	-0.15791859111791737	-0.32530048308767684	-0.22488825677309202	-0.2036949789377788	-2.0608205235167647	1.6033344438054578	1.2700448142215468	-0.17442374740544872	-0.621491873065471	-0.45122676216589175	-0.5362388034741932	-0.3598241334671447	-0.2965160487534759	0.7259137720722588	-1.9503557205896989	-0.38335302308462393	0.04003196032438217	-0.6575003606442653	0.8226638248832774	-0.9652513063258212	-0.8745096494844429
0.4019054594859998	1.5309891313105928	-0.3164290474083332	-0.565160207791122	-1.0297255262740563	-0.16853614709736298	0.6651184471316153	-1.2690359482499418	-0.3041105526430765	-0.7438509593269405	0.7304375488151535	2.5851920567196656	-0.5838650602072913	-1.7683044707333373	0.17933995056433163	-0.48308037615759253	-0.028183971511267798	-0.7488737021143822	0.4155684103640582	0.20431717869851518	-0.7590140509960348	0.14489932407617026	-0.007154318849309696	0.24872884274283313	0.24033056120014873	0.7392716375960511	0.6815960826711436	-0.22226890492860188	-0.9381922778840501	-0.17386573338558728	-0.3219849763212893	-0.20441482740681724	-0.23427963186679893	-2.078185931027336	1.6201861489429512	1.285264309181637	-0.12872436744003046	-0.5446659032840786	-0.46895605191792206	-0.52302127689011	-0.3534204722994539	-0.2881054259174153	0.6690097336808594	-1.9601389417986066	-0.32354554456093015	0.10192728727558262	-0.6789556374921333	0.8014077221682545	-1.0346900463062318	-0.9511915984215449
0.40919851800270524	1.5541406890119107	-0.3513544529145841	-0.6446829237219193	-1.0749833822363657	-0.21134049970094537	0.7140894501931595	-1.260911648293093	-0.3466883969124898	-0.7542792982689243	0.7362468091920565	2.5556162971332417	-0.6012714823000597	-1.770908623674714	0.14941764974384764	-0.5039288759781462	-0.04472218803943243	-0.7258069851221064	0.3915784000007469	0.22774513353068726	-0.7173737416149855	0.21387907872560122	-0.042359584373991656	0.3416524120533832	0.2556167846109346	0.7641537200473938	0.6534928637585609	-0.23214299359789883	-0.9324172390587885	-0.14420684722008972	-0.4120419340471816	-0.19712969097063335	-0.23164530918561735	-2.0656393705442024	1.6370909681471182	1.330127326866744	-0.06959353717493544	-0.4920586751242874	-0.4975566500734467	-0.4934723955709252	-0.33988724351729865	-0.2364314065957099	0.646787193657155	-1.9659016571289136	-0.3324911473375284	0.10938413410583385	-0.6791858784678958	0.7725028899153947	-1.0948509162660471	-0.9617796538248482
0.4170194849196499	1.5530509569228523	-0.37425002525379336	-0.6569258409432287	-1.1152366850863416	-0.23805484600057708	0.7381583221594168	-1.2330888438123702	-0.40396653870451854	-0.7526709824987501	0.764361253311852	2.480041695769112	-0.6071383107481771	-1.7093032733697158	0.1380006498228698	-0.5312903958758379	-0.09851527021916619	-0.664993897578982	0.35327823589851104	0.22733626689346118	-0.6473550402088346	0.24459453661644792	-0.036958948841916	0.3926817005325808	0.258224895790646	0.7841571429765527	0.599332359161093	-0.24528866716048942	-0.9204301758817375	-0.1755537517814472	-0.499672589466963	-0.1396747669076804	-0.26325858029527877	-2.067793401886313	1.652738246892691	1.3138897100181075	0.000499539463826093	-0.47029110768467897	-0.5060309346891854	-0.480638993515608	-0.34002086627528005	-0.18164076476465169	0.6231156654472403	-1.9456343629756592	-0.3320147092300354	0.15665562323429932	-0.6898696976074908	0.8137590211785435	-1.1248794798935904	-1.0218118949781057
[truncated: 204 more rows]
[truncated: 39 more columns]
