# Supplementary material for: Obesity dysregulates feeding-evoked response dynamics in hypothalamic satiety neurons
Source: Sci Rep. 2025 Oct 14;15:35837. doi: 10.1038/s41598-025-19800-2 (PMC12521569; doi:10.1038/s41598-025-19800-2)
Supplement: Supplementary file 8 — Supplementary Material 8. [file 41598_2025_19800_MOESM8_ESM.zip › Supp Fig 3/Supp Fig 3a/Supp Fig 3a/NCD_to_HFD_1st_MPK175_matrix_7.csv]

-0.12131312690455545	0.16303121230086148	1.7959064673787224	0.3559539466953273	-0.13206479654647627	-0.06681991761603576	-0.08507678750456774	-1.5197010724342057	-0.4607978720233962	0.6247928396702441	-0.6237071760402665	-0.3079228941903983	0.1473361934006213	-0.2693623889225943	0.060835374690977065	0.599070599227278	-1.5739462355492833	0.20377821417276998	-0.913559369828912	1.6955167691700055	0.4181978438039545	-0.39235886917913687	0.37264043406699193	-1.348060275282338	0.5511740472626279	-1.0642024480602523	-0.14639039114549443	0.3641069981409605	-0.1409578289485464	1.7996458797329304	-0.6219075825940004	1.3042402205566643	-1.772238685764393	0.2626338493209064	-0.30269625768024355	0.5040767926441146	0.5113878848876995	-0.11772420570802337	0.24605573144787343	0.7313263906806049
-0.10229170831611521	0.14543621839898188	1.958979718242462	0.4064486919188477	-0.08279545656345026	-0.15849671839524332	-0.1810331905128706	-1.4698724524051614	-0.4752967972296429	0.5705304716611879	-0.5902938982947616	-0.27153612650689807	0.12402980482786656	-0.26915057510811424	0.08497190668074352	0.6727874851714251	-1.553102825686878	0.19009229530746274	-0.9398481417811763	2.0912898983229673	0.32660695298787945	-0.33111708859019673	0.3636739284376789	-1.347455725517956	0.654917730616368	-0.9870270207028878	-0.1931451387590521	0.30697454250700107	-0.1726958110379529	1.688048082316934	-0.6732076917137475	1.4001987026199647	-1.7270332439724743	0.23388695297941975	-0.23791573314107556	0.5485910916796083	0.40963138270780236	-0.15200787818357345	0.19641452192608888	0.780788267971614
-0.1548887327849852	0.12111303764854274	1.834506279089046	0.5330527653852838	-0.060461356701442516	-0.1443643497018575	-0.21044679049751003	-1.480579049204206	-0.4603698307532169	0.5185731247941548	-0.5472848470056279	-0.19694000705804424	0.05190536357090344	-0.2847385028627571	0.04293793188358608	0.6275298156139731	-1.5088534353759158	0.16087251178191683	-0.9690158599824074	2.2393346141009904	0.2951003897100443	-0.36759947777621466	0.3253946013418566	-1.366525558436578	0.6689836207144341	-0.9411463201487585	-0.22003963962833348	0.3468373465226691	-0.19529902546919212	1.6523940747669401	-0.7268434778174632	1.4024755930133586	-1.722060337532736	0.21471863482539097	-0.21942059735253425	0.5170726760589338	0.4557440366075604	-0.19676797752370442	0.17966514198160852	0.7881118503886885
-0.157769865768854	0.1160998291495587	1.7088414101314888	0.5840751270067813	-0.013837823423868842	-0.06993794337151003	-0.1826413908850527	-1.443484493318471	-0.4417680326901976	0.4666296063650048	-0.4933195177728135	-0.24698217388852678	0.03549611583060891	-0.2657399804471536	0.03137493551681103	0.5863402427472226	-1.4142010585043516	0.15979560155306044	-0.9506691445846671	2.2375154368079375	0.30617599006723406	-0.4110004048028217	0.32308266863583	-1.3960560719900454	0.6900041740647341	-0.9305983086087588	-0.23901935439775693	0.3710581996128036	-0.19571087490888753	1.569856177965474	-0.7760800409367402	1.3675820331135806	-1.7507791426245325	0.2671323120589345	-0.22535198647961074	0.5427135445526319	0.447459252371484	-0.19604190556823478	0.19582750651528422	0.7727825632839322
-0.14768539268539366	0.11004522094671806	1.5826331701735812	0.6300758531621014	0.04646219017944665	-0.08054499394498382	-0.13019950708911776	-1.4122511460335692	-0.29121661001623644	0.3900785199524897	-0.43808330819130026	-0.25168863525979107	0.05233712930940004	-0.2894290021101157	-0.0326712097013457	0.5941075513041005	-1.3047813377107889	0.18063722936805407	-0.941348556103631	2.206844310655062	0.2918893837990769	-0.4088585697865814	0.3140583919393693	-1.3924096823585534	0.732099038861116	-0.9438265459220805	-0.22722945824902765	0.34944510908612975	-0.18243627076289054	1.5338861839468756	-0.8014746479201479	1.3500432045994013	-1.7790428398323503	0.2818155261756494	-0.24840909215223736	0.5543633693058043	0.4535616884951644	-0.20938063884304964	0.2079564397965612	0.7859616672149562
-0.133462407771339	0.07494224866187878	1.487585623022314	0.6311929505273334	0.08281903164436838	-0.11070139765679811	-0.06988765090179191	-1.3716901134575379	-0.19277915945423918	0.3222471679273984	-0.41335971586174597	-0.2548931874799865	0.060074051567931476	-0.2787776437255811	-0.06997662033506291	0.5812784963548604	-1.2477423262114675	0.19111563426769618	-0.9252196274923913	2.1690389568745205	0.28028923647960086	-0.42417364112017575	0.2732175175266387	-1.4275290236335867	0.771719492069647	-0.9536557877164888	-0.2603063783786967	0.33677001504933424	-0.18564834363068128	1.5151826795380703	-0.812891568297046	1.324661647633403	-1.790911421121102	0.2943088523822859	-0.25396693823162514	0.580303133634304	0.45198320374167816	-0.17916245315322973	0.20637070791354503	0.7734368153902622
-0.11205851369277371	0.06908973576592167	1.4619526309351343	0.6427128908520655	0.10188896620975038	-0.16130198107436017	-0.01945890463530226	-1.3593507394812305	-0.1443283189488531	0.28156974469626866	-0.42187930891931574	-0.26675746084570495	0.05469663896389088	-0.276382503916851	-0.10695164784967275	0.5625725495622075	-1.144764985004175	0.20381202493136844	-0.914111743248944	2.1174737419686394	0.2420259414921241	-0.4419853287792102	0.25455886429252267	-1.4371790924289705	0.7755848451437218	-0.9350238340073646	-0.2860832196770779	0.322704450263591	-0.16847400781856287	1.4731561776999647	-0.8264016115810211	1.2844002460688577	-1.7891816783591452	0.28010651352599536	-0.2685694606723223	0.5775764458250181	0.4777647386146002	-0.17195322719185757	0.20109736861195898	0.7631240583185087
-0.0895648488214823	0.04242779807465504	1.3791899769059652	0.6095578059266846	0.12819204247421495	-0.16554859528195007	0.059547418160132065	-1.3383727484320882	-0.11528634658422923	0.26361345740833325	-0.413615545308236	-0.279776703247405	0.060284681108940134	-0.27132558918459965	-0.13597705270468163	0.532271219008481	-0.9981275509479721	0.2093017087511365	-0.9240907706032536	2.0625851302670775	0.2286081371511472	-0.4592791622474207	0.23722559768380913	-1.456876391942017	0.7764657265381252	-0.914841701785792	-0.30358958348152837	0.3076544987428749	-0.15678581143019746	1.4497115948284278	-0.8350497310661945	1.2422598205736695	-1.7533026201603739	0.25874277339612317	-0.2821258259286993	0.5739103033653631	0.51328236802118	-0.14264271132903705	0.19471748787498178	0.738570717318024
-0.07775467309667056	0.019671772730747928	1.357023352076576	0.5711801940239404	0.16841136760263042	-0.18589707175418133	0.06396583666651977	-1.2844642225063174	-0.07301155501958456	0.2357820730319881	-0.3964604326631315	-0.2522699979703936	0.04787858891307186	-0.28314249012894627	-0.1732877472037907	0.49879130236376995	-0.7883589678423687	0.22585553755699964	-0.92071645822279	2.025430341955771	0.2019637438569907	-0.4402879452217781	0.22075605956957278	-1.4673666813738022	0.7645309217404771	-0.8934937447735274	-0.3136542806570165	0.28229142313709427	-0.16550182139611047	1.4285060032273487	-0.8502083081197306	1.180658584365868	-1.7145617348715545	0.26416130040505703	-0.28868984202585685	0.5543406083326619	0.5281011346582265	-0.09070526740303217	0.1823305776002973	0.7371452164782559
-0.06932372228929548	0.021099021453235278	1.3578623508992151	0.5292581694617401	0.19613261536548293	-0.21292025512131393	0.03568650198543464	-1.2405666469918457	-0.03436382482509774	0.23581341645904072	-0.3711403732731761	-0.24159681243022288	0.04767010185514892	-0.2829639737947657	-0.19603379699149787	0.46290839153148317	-0.5368364653903759	0.2296570589657208	-0.9091080356012636	1.9860848341074095	0.18161727558466842	-0.4232463034232016	0.2130479700746139	-1.477317560394472	0.752521857970937	-0.8569045899692455	-0.3108165236992404	0.25968830485947086	-0.15820470771183698	1.4199686900650357	-0.8618363085425648	1.1262547350951586	-1.6628795060721582	0.27113880609484975	-0.29742841107615103	0.5464269024833588	0.5407410698580122	-0.02435668593860003	0.1728371759754787	0.7217308324719172
-0.05916599827321286	0.0013350992457322978	1.3078503116421996	0.5099330920668756	0.2590697132982323	-0.26073038358058553	0.013876834914701897	-1.185251094342689	0.0499093101197621	0.1787988050707769	-0.2992240541838559	-0.22154319441352985	-0.0038748952433882654	-0.2953076199575956	-0.2263395720679846	0.38221994287750805	-0.13107992686291556	0.21199810547907633	-0.8961359661159467	1.9606844724687036	0.1409154448665158	-0.4017590803206358	0.19171060793080918	-1.491162659096243	0.7483765607389686	-0.8109300055962153	-0.32017393584195075	0.23412646730035935	-0.17772319629689734	1.3721302081040236	-0.8857898520565902	1.0593307548870625	-1.5971387978283327	0.28449414055676286	-0.33180868737559566	0.5450133512138537	0.5523852836124092	0.04616227848901619	0.15713171616704671	0.7016475920961394
-0.07708530546453245	-0.018952056016578817	1.239552563294723	0.49084239301161514	0.27479505972021945	-0.2672821997329231	-0.013136367163277696	-1.1446109329464706	0.13268282193097075	0.1313934421608029	-0.2485567877977703	-0.22462970310579347	-0.04709952172234601	-0.3150949527082423	-0.27616460638561496	0.29790811327176564	0.285518466839704	0.2132425217195293	-0.8683893336087767	1.8323491272439871	0.12719293847342114	-0.3939533754137734	0.168412517568428	-1.5224742459530505	0.7329616513536349	-0.7651331154200409	-0.32990156378745555	0.2009136298942642	-0.1739906233449355	1.3683949043193882	-0.9015570391907459	0.9634335113504691	-1.5436939897200792	0.26536922932149537	-0.38461845078123436	0.5392268479794448	0.587580168364245	0.10611534746986143	0.15854510513031547	0.6673911190296877
-0.07518874261867134	-0.022949830141223652	1.1859123644005325	0.4361378522267456	0.2862481072395405	-0.26612599688251076	-0.0030116316248080784	-1.0827477208344292	0.21643326011567784	0.08890733385077858	-0.1988635742207538	-0.24380728235174476	-0.07901862668868567	-0.32313250247221775	-0.2958275207171027	0.2504320900118276	0.6865535398514291	0.22585474613479853	-0.8130190017006885	1.7128342542905117	0.11880913356901661	-0.35629884398133105	0.15098309561210382	-1.5366552561404452	0.7273633396470194	-0.7369514404857848	-0.31814374993086375	0.1569234458200152	-0.15674321543889763	1.361763258915089	-0.9052197307796549	0.8705398172360459	-1.4843960116597503	0.25948675912514174	-0.44754117896386925	0.5392666796824435	0.5755061164319093	0.1791681653780927	0.15209419458030213	0.6360919490943405
-0.09002746962505828	-0.031217444379795796	1.1268495886826155	0.38941225007541036	0.3105888005475748	-0.3117464236194746	-0.027536606756325653	-1.0518554287808437	0.26787105737878164	0.024114832071348957	-0.1652763219582759	-0.23689784113052714	-0.11582646026617102	-0.3398034264153496	-0.33814137525924176	0.20608135743969816	1.025332337645227	0.21852466383276986	-0.7391020567584132	1.6051628683734975	0.0989888864563466	-0.3328850185265052	0.12352548841511779	-1.5429443918848134	0.720000492899729	-0.7124600134761717	-0.29667077175305057	0.12737382222275215	-0.12656355874551267	1.3839801529473732	-0.8665694731660458	0.8024992354801889	-1.4187052238419553	0.2375028378978088	-0.5013890505053256	0.5033859022718691	0.5872630647434939	0.24393395586092578	0.13096315711711037	0.6185613370644104
-0.10756755471768646	-0.05244163138731859	1.0966650243485156	0.32374442383507984	0.3139108190138802	-0.34288646020278213	-0.04877952146350854	-1.0209751562948817	0.24713287226038108	0.0034862651379677064	-0.15669383024409045	-0.21173659350931975	-0.16786137662664888	-0.32908054818111054	-0.3409480985071437	0.13057899985402469	1.3149384980936722	0.18506954933418618	-0.660571968200773	1.4992689303262001	0.09638969504537724	-0.2898075149621404	0.09883827639287801	-1.5643036350640456	0.6809264496136016	-0.6872927693815097	-0.308860657918141	0.12663369429625365	-0.10534652193592775	1.3688752158122184	-0.7646852739363872	0.7141850385182883	-1.3472875647499414	0.22738335635125062	-0.5463320157328029	0.4814732495663653	0.5927581208331304	0.310849573140818	0.12761555711688302	0.5728414473796367
-0.1126477737829397	-0.057281062168752964	1.0881508353261633	0.2963078408725159	0.3075595023055725	-0.3303027589929883	-0.08556471925622036	-1.0047582554942343	0.2467173414691442	0.025810177443640402	-0.13415355621862882	-0.1702397993984038	-0.20879170156724106	-0.3312543855141813	-0.34013471347836627	0.04973965913293141	1.602495792619554	0.16812377744890245	-0.5323414390416923	1.3867596380754716	0.09301969270329243	-0.2526552581921615	0.1094925691990007	-1.5446825860945899	0.6483218614167541	-0.6611876812468644	-0.2855850703763454	0.12887730789732962	-0.06372785729307981	1.342447681480267	-0.6638956156071776	0.6117250852800665	-1.2710925208868082	0.20882238071769063	-0.5775544063495928	0.4302193315461431	0.5963463351880964	0.3550048992763347	0.1278860204370148	0.5524542828624524
-0.12317190324626674	-0.06439239595287276	1.0680976441615282	0.27182060706125916	0.30650651502250065	-0.2992137490152285	-0.1179818338121273	-0.9702580898923374	0.2968328414229793	0.0232469973116493	-0.10887912709721399	-0.12222544461077449	-0.23834950757785464	-0.33817206779603526	-0.3261937300040115	-0.011743253977115736	1.8440751844121075	0.15405485031019645	-0.39806882546290884	1.292095651759353	0.12271168762954528	-0.2076970444643035	0.1082669505593703	-1.5288111093103967	0.630371357313771	-0.6498726783108967	-0.26856760707206784	0.1112923329601633	-0.03493137974577143	1.331780876811346	-0.5593393362682273	0.5404776078540025	-1.2126376988221341	0.1858706800901811	-0.5989288810751272	0.39538366215233794	0.5889329830504922	0.4043218743843826	0.1263872818986696	0.5141255607431187
-0.14116798971895966	-0.04730201606463587	1.1266852844971165	0.28988523804608135	0.30992755538409944	-0.29497469875151994	-0.17372782031128775	-0.9462139464922235	0.3335082171108398	0.013193725082190477	-0.0977168833435396	-0.053634964413780226	-0.29839921920265267	-0.3493566216962838	-0.32370502940438944	-0.05753986936991725	2.0142903317810013	0.16930133854935478	-0.24069092405703615	1.201821149649412	0.1327317588660363	-0.1663598586474271	0.10774897299128725	-1.4986245304737758	0.5946263776578048	-0.6280971814849785	-0.24627803069582077	0.09979486182298375	0.01365260256022549	1.3168120731595634	-0.4426451945699739	0.4788632368407055	-1.2135791980570694	0.18936378543836022	-0.5963415867437196	0.3439628303290744	0.5587448389266794	0.4346491429224887	0.1178193225553114	0.4874120082865788
-0.15997439013136178	-0.031075331698242538	1.1619007891209812	0.3251984179690039	0.2550928064579578	-0.271745586967141	-0.19037091682005586	-0.9697312321781757	0.3377552815063992	0.012980772627949022	-0.09758504370030377	-0.031749574494107716	-0.36316247419386255	-0.31575326219869587	-0.3054568700316043	-0.12568895631785645	2.097539446517313	0.1664130297015622	-0.09787174350761639	1.0965759349616708	0.13161438908012502	-0.1487677059231693	0.10070526287985704	-1.4611119903194347	0.5822998181719212	-0.6135035527865874	-0.23023088362280833	0.09356926963915184	0.08664149508187298	1.29643953907809	-0.3208503062966638	0.44662876441971233	-1.2090089830539772	0.16593255351974787	-0.5837082033958383	0.31374858685697277	0.5351296620596195	0.44520987672028733	0.10539280375560048	0.433869520893405
-0.18877687396748125	-0.02679751199524364	1.1565385469489793	0.3501480452466287	0.2054081396730159	-0.22437836944402462	-0.13894743463543277	-1.013780443441601	0.33208943540798813	0.007444374901810056	-0.11507133917347642	0.004741454985635862	-0.44179793449943006	-0.3025502010959965	-0.2920013416901375	-0.17183928659737058	2.1204317223022833	0.16036392434028407	0.04786271685328691	1.0110175343821899	0.1234033927351093	-0.1413058868202121	0.08868888091322062	-1.4160312143929248	0.5736121885691485	-0.6218226822109377	-0.21547579893386387	0.11023795716949385	0.1664048963913539	1.2549039017160213	-0.1986495462851566	0.4062051557064044	-1.2302641020492433	0.1584057938064851	-0.5753027178989721	0.2670719953729912	0.4882212348150092	0.4299964325386495	0.09645651357935628	0.38628720748102724
-0.22534107668455938	-0.023255334408518506	1.0954060771960172	0.35141273379856497	0.14881789876343565	-0.1629263080071991	-0.08375765994112208	-1.0010041438731707	0.33455425269305017	0.03393132682038309	-0.17462777242754451	0.039789597078275576	-0.46776499698819735	-0.2777479801635909	-0.31203825461890144	-0.1959214126837273	2.0299196312637946	0.19744091942950642	0.19688107247012426	0.94230518922173	0.09899971642055969	-0.14435209978627866	0.06498094298013438	-1.3631540192493437	0.5682045968048998	-0.5833339315489057	-0.19240840007917645	0.12911799465982682	0.25854452328745603	1.2069365226029791	-0.0920830531485302	0.36424108326887517	-1.258259976171408	0.14571059885194235	-0.5503703300058227	0.2285438322738397	0.4514058661609308	0.4129619585995027	0.0854536256919231	0.3622462644275332
-0.2249350451667241	-0.03816234673471657	0.9998995557298468	0.3535173664453715	0.14876481957105445	-0.07807337322859056	-7.202428731922783e-06	-0.9928423566415179	0.3174360067596277	0.06377613591621759	-0.21520301009043896	0.1023107224812616	-0.4946673038485289	-0.25147718345077785	-0.3109841234732019	-0.22268112666808068	1.9369411786553878	0.20405425106649652	0.32209731968948746	0.8941124421206711	0.06351369064068754	-0.13266178461827996	0.047105484784627706	-1.2880109835543032	0.5480607418268331	-0.540525138831424	-0.15808357880209872	0.17541244798039307	0.30951329904925035	1.1190309262716298	0.014700050780989562	0.3200026005028959	-1.2990160103912287	0.1648626172650488	-0.504369623391733	0.18175438429802954	0.41018360118044067	0.41044875171477724	0.06915413284095753	0.3341681887281424
-0.24393596917557914	-0.054303535503918574	0.9463751778188773	0.3604516776376846	0.14585023158219879	-0.014267184336991623	0.07464384796277874	-0.996691122357616	0.27490652658580583	0.1007411295629782	-0.27744142514023273	0.14882646374931188	-0.5114101625367248	-0.23243865175910483	-0.3305048688014868	-0.2677039682165878	1.8586402319845934	0.19714585654570238	0.4328264099316003	0.8193676012967984	0.025569733852616218	-0.13630984500074544	0.03426068751550165	-1.219911861711719	0.5227150379780844	-0.4927992517739616	-0.14424987907871364	0.19639413905102637	0.35605934097146713	1.0371305804127817	0.12003087780361624	0.2743593288271045	-1.333666277303259	0.1698689409525862	-0.44721600324756744	0.1486798452010853	0.38113606551758183	0.4174660134929331	0.06870803906189056	0.30981454243149564
-0.255271377597077	-0.08367716283567399	0.9711883420427665	0.3564269455164293	0.12708027102849112	0.03697055129517725	0.17058945804036946	-0.9657747911687833	0.2885069620356725	0.16094191437756972	-0.33717549213402487	0.20720767679453272	-0.5527948521101387	-0.2103692212813189	-0.3282965433092266	-0.30993841560967295	1.8109057585472417	0.2026520963669308	0.5257564307501187	0.7658632625160349	-0.013622964895942774	-0.13247526056504236	0.06507224306662987	-1.1565043828613342	0.476151548282998	-0.4252153796393069	-0.13635348067147188	0.20350891718317113	0.36697608502759477	0.954399413261722	0.1977017099671681	0.22154853973486505	-1.3594426892841078	0.15283106980559674	-0.37561660529145213	0.11626727107302046	0.34041779032216424	0.4283039278405565	0.05829045959376102	0.281089739570129
-0.2726175150886466	-0.10863389762633387	1.028218055478472	0.3564412627453193	0.12187295295052167	0.10009669360681542	0.23000691497785727	-0.9125406269797578	0.33825890902796524	0.1666657687186758	-0.38431564447279504	0.2592061504512867	-0.6127275694819218	-0.18846728061609577	-0.35312410581978626	-0.347858566482149	1.7626886311823131	0.22898098489732646	0.5704738735042898	0.7188195407256786	-0.06664129013161854	-0.1654179503012943	0.12416393500850495	-1.1036367332403483	0.44913335179636815	-0.33525040582051246	-0.09741065578945685	0.1824072053677004	0.39752243764608763	0.8988804701225195	0.22562098138137135	0.19672580626412847	-1.382918768033471	0.1264959150218325	-0.30053782717090394	0.062306219809723104	0.30929822966971876	0.4240620847149306	0.02210034310405077	0.25864157640488883
-0.3116068755454452	-0.12413139954379733	1.0559472149682894	0.33483444327960366	0.10665698401769916	0.1643532613283691	0.2836939969097124	-0.8880482538703515	0.36334788072425783	0.143260789252365	-0.44812502013168903	0.29121272428107936	-0.6923661780669075	-0.1482177919917756	-0.37660230120586935	-0.3654029375111395	1.7175846216502557	0.23954481831369318	0.56889354845993	0.6744862013721887	-0.12473933945090651	-0.18221078624053821	0.1712222711902036	-1.0688229395981108	0.39177344384843443	-0.2401971061565658	-0.08353125611036555	0.13733747986273495	0.4144830501821282	0.8377217112435907	0.24625370640133087	0.18581601965013453	-1.4041169777430627	0.09886142284699141	-0.21785361852341034	0.024798032819496538	0.28637212017626934	0.4084646138497363	-0.003047814359413708	0.23210026156356145
-0.3675737243786451	-0.1251607665339752	1.0619914541856754	0.32072560961027097	0.0921861500048737	0.194544323111089	0.34438520707079706	-0.893828664266605	0.36929705123068424	0.11774459789557676	-0.4910616403351936	0.2974882058446739	-0.7644010925961221	-0.09777146866395994	-0.3773859644918169	-0.395338538056348	1.6752317395053855	0.24930034919450966	0.5523159875605936	0.6335259528110512	-0.18610850883034047	-0.19505940185332352	0.2115176995274525	-1.0275258724638598	0.3437722532524687	-0.1544111697180443	-0.047165631760773784	0.13525324864862026	0.44855296436669906	0.7904422358787536	0.2705217731626123	0.1673827652523859	-1.3994838630031716	0.10408954703084602	-0.14108944852987798	0.0018483332752110566	0.25101205216951733	0.3994208886849645	-0.026836827256213835	0.21930116732241225
-0.4245583359640306	-0.13131682951214907	1.0603225546227997	0.30099434712912426	0.0743938189811318	0.21950239638532962	0.3787128105096453	-0.9055727834653691	0.3991066605100101	0.1019060582823293	-0.5347433482465404	0.30152086037756765	-0.8164500673291618	-0.03122945279845215	-0.3619673150364361	-0.44093126047305076	1.6521512286886597	0.23308340202156513	0.5112012308239144	0.61194935973674	-0.24294698622492836	-0.2407630564614895	0.25479306851017225	-0.9920374376484663	0.32280642823021766	-0.097608838344616	0.018944201133810113	0.13697677235539973	0.45953987275135344	0.736734636928613	0.2618398375444573	0.13927232987231944	-1.3711090928474357	0.07904581009012354	-0.09748031727832696	-0.01874465717499841	0.21247612508649483	0.3823347982560922	-0.04709767838506869	0.20337462259726652
-0.46741136797779753	-0.1381910555067265	1.011593165417174	0.27428317043031236	0.08711196693713699	0.1824456748105028	0.4208107924686435	-0.8869429544643097	0.4077880729219695	0.07876289864740424	-0.5160522536825851	0.3375499022429186	-0.8298856550225743	0.013901183196172107	-0.34538852688592925	-0.46104626007362615	1.6109142424243479	0.22597418511900197	0.44811851187438007	0.5903637440844101	-0.28217923788626287	-0.22909989979048265	0.28590616723140666	-0.9543012140813033	0.2857543310997775	-0.028517388016146956	0.08548564472117834	0.12280141900813465	0.4552374130586401	0.690868055258315	0.2548935232542007	0.09492772131187524	-1.3626126363370443	0.05182403798571135	-0.07083554179234872	-0.04436355500712162	0.18436724025540388	0.36668622706606996	-0.053092632538450625	0.20983729563992132
-0.49381228575990654	-0.13391893551020745	0.9990311677068142	0.24940035688750672	0.1106735661637304	0.11564392401674453	0.41918621476379	-0.826191051542122	0.45332444573669334	0.013755811180214383	-0.4926202593599524	0.35448225763526686	-0.8024759724833777	0.05685855453952031	-0.3222570851661942	-0.49959318471351244	1.5257292027845253	0.21066097698287697	0.406603849540223	0.5174928476021652	-0.31461733504236583	-0.1949904406953004	0.31852545577498276	-0.9253116437781618	0.22790481801847515	0.014400025423884123	0.14364645501710016	0.10576040905966769	0.43081017301897867	0.6550843967717752	0.26662277889054764	0.0731460988007668	-1.3476889249752264	0.026738205192345155	-0.03369802083429776	-0.05767350823883667	0.17437425619157343	0.32478705769644656	-0.06132146957017117	0.22692226374311178
-0.5024754555272504	-0.11841573388626485	1.0242779872399723	0.2826804903080721	0.14130976555469926	0.034176826632045174	0.4250036151565081	-0.8231265626134551	0.4423056127955302	-0.0737564973585908	-0.45659639524207096	0.3625379794094451	-0.7976974984979295	0.11508770190700686	-0.2812425661481014	-0.5037408860284011	1.4787983481365894	0.1999261242414206	0.39478309587691574	0.45023178411603937	-0.34617820509726666	-0.14324387557712767	0.3883794048372971	-0.9040526285861826	0.18837254789407382	-0.009715900653455156	0.19714217690523644	0.0677299647667064	0.41113029589545125	0.6017776905779849	0.2790237467836416	0.05882813063017497	-1.3297784745240036	-0.019308917256549728	-0.003838914069627446	-0.05489856626327657	0.16305016035090023	0.2914020283070132	-0.07619126220574196	0.21260522100478457
-0.5193091169489563	-0.061481745844063795	1.065326021097941	0.27986264755545676	0.14495255854524852	-0.08586045345428918	0.41719576207743475	-0.797639570283207	0.47174750154785555	-0.16589915803982885	-0.41978746640779196	0.3438715226473802	-0.7749391585374793	0.15389987690094595	-0.25017195155612526	-0.5301872694530763	1.3805633116029434	0.20268909300060942	0.4045080502206953	0.38984159424283854	-0.3465539577686349	-0.13345515930058632	0.45529153343829715	-0.9009375154694361	0.14785171392736768	-0.05868909154415151	0.23483079189174833	0.01967972409827486	0.4222347268846753	0.545533667038307	0.2838827207060247	0.045023830586345306	-1.3039406604191373	-0.025751921369548257	0.014612660443712034	-0.041109210034758446	0.13233511781542084	0.2609963027045247	-0.09932516969739802	0.21461939777685993
-0.5237622353530123	-0.02675989393248015	1.098645293810469	0.2706906065144357	0.15311994048825622	-0.20106964414873058	0.36759456690552417	-0.7478512658872346	0.5058213182756107	-0.2518077478023891	-0.36695863503811893	0.35603240284724247	-0.7596283787102646	0.1888963437013369	-0.22756460323495759	-0.5579724749887636	1.2550332301569707	0.2107252341041878	0.4327898777848386	0.3339853851627874	-0.36148094452934976	-0.1260701275397031	0.5019825895155972	-0.9070795592560943	0.12034808833011305	-0.08870097386723885	0.2582730227063731	-0.00495614696168681	0.4299617984493901	0.48903203010285096	0.2769183555163606	0.015732722134543308	-1.289203651450673	-0.013761513038816287	0.038849295011792385	-0.037361236457378814	0.11485161571387965	0.2092296089941136	-0.10611140924460132	0.2028863373191876
-0.5237024675377123	0.0378702177786259	1.064958087462871	0.28056684310974245	0.14741886375159025	-0.1825573942616275	0.331653302193731	-0.7240155618223241	0.5230958887721874	-0.33015313208850205	-0.32343600107345394	0.3605084696170362	-0.7015267928543724	0.24207259407479906	-0.22233010896023525	-0.5758018455920793	1.1351130353112238	0.20051122933678217	0.4318976671252356	0.25567444706887216	-0.3638946139446811	-0.08747109163566101	0.5075423898162416	-0.8938849920101466	0.10015876209797062	-0.14131031000807254	0.2898747728853385	-0.04662657524189892	0.44358986995176836	0.42914871985003267	0.2624021504108548	-0.020420575307403696	-1.2827464443436276	0.017465636923600363	0.03166904707238928	-0.026809628658307837	0.1009340221993044	0.14720207329120835	-0.11842981858254871	0.19733752696307388
-0.5214044660587577	0.10360987235105368	1.0005384565954276	0.279695082950672	0.11425107293954881	-0.15275802470935287	0.3177559272579616	-0.7102757937458094	0.5190805777887197	-0.3702559608541466	-0.3005555807684428	0.329699108826876	-0.6181887188677678	0.26980682812177903	-0.17172586961808153	-0.5923030956494271	1.0273479969775727	0.19356221682465874	0.5006474814412822	0.1809683582175906	-0.3605297911506981	-0.06157209357165028	0.4937429965138153	-0.8709769196074859	0.06640675129211922	-0.22419202624497245	0.2848103868847622	-0.05081310530913569	0.43661471023348647	0.3797621152525262	0.2242441900538194	-0.051815788027907886	-1.2888971400348455	0.044167004364835186	0.02648464178417661	0.009214353208284995	0.07853179682454928	0.09216960427587709	-0.12236765831086158	0.1931055818689026
-0.5198869383392609	0.16244338257261987	0.9473825510217744	0.28171010034998295	0.1020298471382683	-0.17571503862043064	0.2874677419112085	-0.5967324974569248	0.5279797951097256	-0.43329919690960184	-0.25458114917395747	0.3046169563614397	-0.5082733796119366	0.2761793251800251	-0.12837026798975504	-0.6059267511905103	0.8952132791866377	0.18971725735689138	0.5757814641354484	0.13661908950260868	-0.32711511374344476	-0.03279435783926436	0.4731338245011404	-0.84208275907543	0.04051541027892251	-0.3055263947119423	0.30723013889241624	-0.021473840651750273	0.44536514387490866	0.3548401901104344	0.18370733995362915	-0.07560306386038589	-1.3090185661549592	0.09382474975053945	0.008695689485188321	0.03885530466937296	0.0371696686501156	0.07137073974106337	-0.13076567716695597	0.18013257780268416
-0.5139730337934252	0.18733286082682282	0.910644135144117	0.24406003051159617	0.08613380105305699	-0.17832003688059722	0.22170356918905482	-0.3411013348716245	0.527109521055619	-0.46542618383480533	-0.2277777730193264	0.29342019817397363	-0.4391805706272014	0.28678973027877447	-0.11438371117639376	-0.5910374947729249	0.7566906366642236	0.19694523116795376	0.6487104787088946	0.07049692348335898	-0.29493505225640193	-0.028338789013760156	0.47780059310570133	-0.8210448363687111	0.0201476865012892	-0.38678861507280066	0.306446777025405	-0.009478218896212138	0.4467589058759673	0.31659016376716187	0.15021581059196168	-0.11263577516201786	-1.3392099406139455	0.12099278586123541	0.00045156476829872336	0.04622559228491162	-0.006158381401257834	0.050161007948036275	-0.13110176482703526	0.1628101558998802
-0.5079420001317791	0.2194928846661363	0.8752223075594443	0.20121863953130079	0.0622660181206342	-0.1420505057511218	0.15598240710122935	0.004757716971150394	0.518467793906332	-0.5009349099661758	-0.20130356009478229	0.262113496631614	-0.34044469372604225	0.28748559122055295	-0.0845163318066472	-0.5504004981559485	0.6074690045292133	0.19098606242454652	0.7420724465357887	-0.00494327389456044	-0.2483812739194941	0.0379385928016346	0.4812717622251458	-0.8008631924936808	0.014795313024930496	-0.45462614162005066	0.27291039538819406	-0.020282667022878377	0.4518926488274748	0.27846297414842136	0.1294955660597225	-0.12019602612438547	-1.3713387268071753	0.15006220446767723	-0.010730798637970202	0.07437238069661674	-0.013990720262098086	0.03700241622236318	-0.11876628557407284	0.16420101644796942
-0.5060791043675067	0.2654743167375406	0.8440589212415667	0.1921431072183521	0.02854310079994644	-0.005467170462215865	0.10160952302134571	0.3597140790589385	0.5116718254638256	-0.5240486984212807	-0.2377474276475448	0.2138816301656131	-0.27415677352485607	0.2646244320840584	-0.05788465950631354	-0.4997173228680203	0.47423673170696895	0.20239363205147426	0.842722036000721	-0.07242268376874286	-0.16479890620446488	0.026495413654985644	0.5156922741609244	-0.7863954529894643	-0.0012425816035036715	-0.5421989759777379	0.22676128759167855	-0.0004960212180468992	0.4805704925704406	0.22918161294487124	0.10728475483396782	-0.10940472175150792	-1.3911681184350106	0.18833466940440674	-0.020533312636760635	0.1119218219506628	-0.038618699568058475	0.01912865816028248	-0.11447035696188276	0.15608787227701354
-0.49809459891189284	0.3036418312061319	0.7995960538364486	0.16491491947629575	-0.013219426994662256	0.1706892784619322	0.03242640759142624	0.6559849022251398	0.4927268550406497	-0.5091290215591254	-0.2537716483832769	0.17363118396382257	-0.24540020151124894	0.2738549250961514	-0.03464919168667441	-0.4706721488584867	0.35760389276194815	0.2602804908750125	0.9203290230156487	-0.08878309892589828	-0.04790686464824162	0.011155840862194923	0.5493610340903385	-0.7539263715172362	0.01098458049306183	-0.5864214160739973	0.1782999466826948	-0.009420144342258675	0.49442461385522235	0.18315949537778958	0.074641070747511	-0.09188369819588883	-1.4312801791590382	0.1855957814160976	-0.02838845357226199	0.11801227901390507	-0.054838610055351164	0.026983655566680163	-0.10942524874624263	0.1490650089324531
-0.5056429099913721	0.32044342596607966	0.7761409579786052	0.09875712584729061	-0.0506255575479269	0.31309440126229926	-0.031316694886701774	0.990913659760323	0.5021247735173302	-0.4909676168409559	-0.19566103861266687	0.1453097253461098	-0.20369657802067498	0.27294396879475785	-0.02555087084406741	-0.457839282650117	0.24055452347742845	0.2855617417799953	0.9568274419776219	-0.12376521285618702	0.0735723730539353	-0.028343672502198325	0.5445023260202715	-0.7004257628384278	0.009355752778219397	-0.6038070327791814	0.14058501960047326	-0.008507083299543068	0.5101136963652402	0.15006512898038873	0.0467343802631978	-0.08161462682162794	-1.484383531553243	0.19897976444439325	-0.02570606068231316	0.09884991056305745	-0.06848913721252513	0.043870506345212515	-0.10444879952210868	0.15520745378760087
-0.5303016648658379	0.3051948112315498	0.7386451267409075	0.06019976791147767	-0.0784591130065028	0.46261484202789316	-0.0821494654755196	1.3056475404268075	0.48043572390185896	-0.48246492207324626	-0.14801580591005353	0.1445643134235367	-0.19647945295073724	0.2982375585519812	-0.037342476949441886	-0.4452824041718255	0.16776741527527222	0.32060958644600773	0.9948053135913693	-0.1872356206392471	0.14936611302823125	-0.044964515129287536	0.5407193675414534	-0.6122945436414773	0.014249389709031234	-0.6119829906449885	0.1332951842417005	-0.0005050550375511994	0.5150037690807994	0.15856456195821791	0.016304939837419596	-0.0487757901729365	-1.509419623616059	0.16130349796613214	-0.0036714178987766856	0.06313367602082191	-0.07825002071744103	0.060879172039496665	-0.0797448391804875	0.14424319181142417
-0.5500256545905586	0.2951804269472604	0.6845992850543203	0.020567027005716422	-0.12206380860272412	0.6178419182640514	-0.14332347457110836	1.5681045653839438	0.47694360756836723	-0.4544074354069233	-0.10003424758693984	0.1335916581774233	-0.17685835744823458	0.32471761162359014	-0.03387444492357504	-0.4625840186463999	0.11726057767791939	0.3533474620521987	0.9942181241347136	-0.22172602211266387	0.23108054735063105	-0.05762779762988696	0.5459079505849717	-0.5287405843485604	-0.0046477838753227405	-0.6410685140606538	0.13791780400377912	0.019761028473808433	0.5086323612392097	0.14849638279956986	0.004476677752806639	-0.0044133995468391	-1.5476067527123505	0.1265517770687119	-0.01050194855838305	0.041537306004603786	-0.09047177300545005	0.08292922028525238	-0.07800332851747935	0.14609976280453046
-0.5958581780896937	0.2549059209834543	0.6279170345682782	-0.033479981785693724	-0.1503902287964725	0.6478078071404013	-0.20156905549649012	1.8104542059083744	0.4762585508631513	-0.4033701335696418	-0.04293100031485382	0.11227191846266134	-0.17256967322608505	0.3189793400405951	-0.018523660114322542	-0.4832081874469565	0.08505404639857066	0.41381872510094714	1.0095916445686914	-0.21703967704451008	0.3067918854233109	-0.10375155826924584	0.5558437457190032	-0.47532397626859285	-0.010433855645229913	-0.6333772710855066	0.14072350431473515	0.06309174372427329	0.5121358153808229	0.14413658362011422	0.0012258748685644166	0.05072859145333943	-1.573643250112818	0.05970132008409562	-0.007112758639792736	0.013905010423295682	-0.11594737149539647	0.11479672487676149	-0.06402989608593525	0.13383075908787095
-0.61961397725211	0.2251914512042311	0.5566068632525643	-0.0885588915926458	-0.17353008483674254	0.6511950132479649	-0.27485047761109793	2.040778769840842	0.47116303259548936	-0.3767689059738611	0.048291431821094064	0.08490679218291293	-0.15862821203805327	0.31736715057149123	-0.03453228616487639	-0.4907550437639311	0.04537748028211497	0.4522996060005756	0.9904053065623563	-0.20428937580426254	0.36948136870063597	-0.12089424101892772	0.5449405795156911	-0.41112051856185267	-0.028999272390601405	-0.5737190568436311	0.16839182699293426	0.11169369265526485	0.5357692883825999	0.12104477190150316	-0.005160861540053016	0.07511995959728782	-1.595651169132624	-0.0004946861701135785	-0.010752886045114773	-0.013755262187499128	-0.15245648798342631	0.13994892415500781	-0.05402654655551068	0.12299107674599863
-0.6265344412889257	0.20365074049688597	0.4711267218878118	-0.12969388099636664	-0.1544690528510101	0.6536151090990161	-0.30903045416235864	2.1845979546903544	0.43663556994702934	-0.3409164829915686	0.09788896748559014	0.03557598241626887	-0.17084837727828647	0.3153929477585696	-0.06137993646310722	-0.5180350227814957	0.022565325049122543	0.46971764656195614	0.9675400114771382	-0.20542877402421866	0.41857218387129447	-0.13399289123974872	0.5497513485002273	-0.35586535192024726	-0.0445068926106353	-0.5110672791309651	0.18827038449387337	0.1362811682535989	0.5453250772881113	0.08655063218282713	0.0219576063367907	0.08164839861686515	-1.6251651234103761	-0.08019446633338487	-0.005615109727541348	-0.04144351182778066	-0.17448735246391775	0.15315964853530367	-0.04636367203940958	0.11344108625590155
-0.624368879546816	0.17903370821239786	0.38928061201473196	-0.16497948699698278	-0.16542130454700082	0.6751405926024054	-0.33466538287963177	2.1733987225571876	0.4061382014655597	-0.3155222690129643	0.17638543007488325	0.018207405255727047	-0.16156966439138298	0.288866578066194	-0.10086725326212509	-0.5852250805294263	-0.0018362095673808004	0.4590578356721828	0.9706994973788351	-0.19228759214774863	0.44641460925727705	-0.1332251438445099	0.5470715121982849	-0.2961331079069921	-0.0795971085634867	-0.42024062212527447	0.21424134619092977	0.19948112423007358	0.5593939776147421	0.055578591313913794	0.032529416423237215	0.10169418361064113	-1.6568815668845935	-0.10011446830059727	-0.026701221082015503	-0.07818873203081025	-0.19582914957079933	0.16740321887500315	-0.04238941649239732	0.10781744450871215
-0.6059995721839911	0.1496456416242278	0.24773918224467534	-0.19594447147928695	-0.17594318172841567	0.6495769235672638	-0.33469467951145365	2.0880637989531	0.3616933163790134	-0.3113340468646346	0.23883652377342757	-0.017007316028613308	-0.20284159638934968	0.27080037612090846	-0.15251274432808526	-0.6519879768600281	-0.019494586161707943	0.4341949365535859	0.9704795837109851	-0.1861168390100642	0.4556153701577014	-0.16069857858099584	0.525907310653103	-0.23875510794988014	-0.1257430541086803	-0.29567207180289523	0.2410025939907099	0.287599580762418	0.5581674247223907	0.01585772635288101	0.045949986634390344	0.09582792193127894	-1.6745678746229395	-0.10156603109820447	-0.0601992281738327	-0.11886875546576033	-0.24737175083197943	0.17064112127547174	-0.05352810503706314	0.07822601888924852
-0.568549033182187	0.12282054304962375	0.13511879068711516	-0.25722698353743323	-0.1515652416068651	0.5555707882604504	-0.33694376518320657	1.9761030289864405	0.3520639637701158	-0.2988346590912997	0.29606477655214175	-0.07535976719900814	-0.23745173493330257	0.29017140058662527	-0.1856936026609828	-0.7033284535377551	-0.0348362239036662	0.4152045153933511	0.9600514414923433	-0.20820884685370294	0.4258423859338608	-0.16639404936776972	0.46769165917344957	-0.17933827527610233	-0.1493590439714981	-0.14734895953630514	0.2885804024226992	0.3550215568113231	0.5345360153773352	-0.02532182471196546	0.06730201264589934	0.10032755145387359	-1.6887158225642438	-0.10402481158217855	-0.08662742436197193	-0.16920986362560106	-0.2999741775024395	0.17401942052799305	-0.07051456713453445	0.041862979456153734
-0.572688027522012	0.08096113870411532	0.06633804190449545	-0.29286733865387526	-0.13648902271835536	0.4674175246725705	-0.32703284780440367	1.8482018082744731	0.31334342829540346	-0.2689671122434048	0.32963227977418386	-0.11530941212657667	-0.24633109421045277	0.26932554791049595	-0.21720707122112398	-0.7392992298514548	-0.07186157199594263	0.37069548278657327	0.9175646041904526	-0.24012720907901608	0.36545685982571613	-0.16814151906284228	0.4247422498118569	-0.0974954509091465	-0.17774437372841986	-0.0015309238676873948	0.3203612594987772	0.42732437648362254	0.5279749627744779	-0.06784248958714485	0.07161727159824435	0.08318568595021589	-1.7059418639745882	-0.0745710025637156	-0.1363007759530141	-0.17940061516298364	-0.3382183210256828	0.18376977543710452	-0.08433550832527492	-0.015484203412872651
-0.5581079254634085	0.05872012406066919	-0.014706263543347068	-0.3360263600084303	-0.13169068955151947	0.38167894811555403	-0.32858488197994823	1.6805343488955764	0.2910646389830168	-0.2243488023742878	0.30372390645477987	-0.16092934083494273	-0.2591801825548146	0.24330830017857372	-0.2525556353310809	-0.7895092833163923	-0.12244756483741819	0.3386836233457069	0.9017413797438619	-0.25527995216834665	0.30779436341496924	-0.15523798783491047	0.3897103543025991	-0.04117050391379963	-0.20079476736305316	0.146998823177669	0.3456139471445256	0.515773857973503	0.5265970750558918	-0.09351469565361115	0.07604904090131206	0.06712482352365322	-1.7305621188885703	-0.03175489625922757	-0.16124850232334753	-0.2004644732450674	-0.39408160983424934	0.17817196712639452	-0.09255713805954423	-0.07753280429326477
-0.5260699458223981	0.0390363777243097	-0.06648616196611132	-0.3664032775707782	-0.11284653334528758	0.260637356375698	-0.3350442093779872	1.5298875989021474	0.2828468302882201	-0.16921644616940337	0.29234587618299285	-0.23036829633930403	-0.2734652813389249	0.20938047329702378	-0.26318264447990414	-0.8166698553976779	-0.16716931245883504	0.30425745484398575	0.8712202415925212	-0.2414890770051838	0.27012916048836433	-0.12517520150298309	0.3458911088733925	-0.016083961435361494	-0.23651898762544254	0.2785242371438662	0.34862737452687553	0.5777103697650746	0.5436769034532987	-0.15445441982822966	0.0970105110892726	0.03334208089709006	-1.7586368672838628	0.02036258633437504	-0.1985719256248697	-0.20053465291225528	-0.4431735909084441	0.18506534932920982	-0.11027874449700883	-0.12489062353241576
-0.4959253082781322	0.03567127101887758	-0.07073975491267852	-0.40342551040895847	-0.09263209170100169	0.11040008184910814	-0.32737424807039145	1.4126327102126677	0.2656201342620711	-0.1356981157168661	0.26557919988007106	-0.30588140028347777	-0.3168147755883243	0.15793726001878355	-0.27480037838972393	-0.8107411883633862	-0.2118982998891657	0.2605303163162419	0.8337098992917932	-0.26165258097791433	0.24986111789891327	-0.07960168083446331	0.3208224770055646	0.023293137465972787	-0.27028038777579316	0.4362268201101961	0.3614727550061415	0.6244197335099988	0.552767046739626	-0.2004128124524301	0.10961277386061	0.02821349736582688	-1.7649098680188555	0.05334224191973991	-0.1975902630850898	-0.21329265254527713	-0.4963222074655976	0.1797664004940094	-0.12832505865120927	-0.17443402105392683
-0.4242799251220952	0.037644129421610675	-0.0812142814138253	-0.44922844669850404	-0.07816657156690421	-0.020507456048375217	-0.3099683115146302	1.3054567297907842	0.23400142217382905	-0.13092781133821255	0.2586487396137854	-0.362795757712573	-0.3538105173931098	0.11804259875850094	-0.28094188118313823	-0.7944522798861187	-0.2809849004285903	0.21086280782687156	0.7870354192751643	-0.3012392706074163	0.2120758436299537	-0.025276180129092392	0.3050978901409581	0.0814017335405984	-0.2819871119201002	0.5568632796702893	0.3516712685463633	0.6595167675554788	0.5580881062243052	-0.258557006148394	0.11526598735693197	0.014743099021030586	-1.783762316909274	0.0935500636817727	-0.2108427073721198	-0.2250430049298259	-0.5309883852299829	0.16783628122379873	-0.1431800573604332	-0.22759775291461842
-0.35645369299942453	0.03890262461226003	-0.09039646122312603	-0.46694363124486643	-0.03501211545246752	-0.14310247775500812	-0.2280848699268066	1.208538949520214	0.19827003508372634	-0.12978729245073875	0.23235722414750715	-0.41062915237108955	-0.43411081223861797	0.08625806487347779	-0.30084256945726484	-0.7660126454859869	-0.3188669592423151	0.16488044661962858	0.751742270109611	-0.3519425500422239	0.1799127333912433	-0.00013572959823037606	0.28423634358642036	0.15223042029680817	-0.2625453563547747	0.6426921416561975	0.36360357314292563	0.6547275526727669	0.5318380223283612	-0.28770648651466535	0.11439790319450696	0.001548256876747338	-1.7990055189976868	0.13935056396366285	-0.20992055812381422	-0.23783941370502495	-0.5396460375068093	0.1653752069936958	-0.1475408516496813	-0.2656631019815638
-0.2940478187929924	0.032997728699611484	-0.08301413949307782	-0.48897148329349066	-0.05142286283805555	-0.23544742090725768	-0.13952592014967827	1.1091716815310437	0.19459078688948045	-0.14178090985874353	0.2279268740137752	-0.4256350613558217	-0.48560408239964536	0.06812505685110466	-0.3196737703518962	-0.7444281520328114	-0.33620340566694873	0.13490283626436889	0.6887026985789502	-0.4129153413119699	0.14591794659661417	0.05609256724092444	0.24944430918787752	0.23690375120609386	-0.2395906446117077	0.731919366520729	0.35530002967575225	0.6298690624893164	0.4799439346412626	-0.34184021944941906	0.08425016619887911	0.025359673279848838	-1.8061636088862005	0.1870202901871961	-0.23026428718257952	-0.22949040424438155	-0.5579590730344988	0.13823835368551102	-0.15839580027364825	-0.29727246684527975
-0.2322328072966723	0.0361363670675959	-0.08298860500654441	-0.5020510672859648	-0.020856240494734984	-0.26726034833948914	-0.07791074329923645	1.0304029475565935	0.15536506543384992	-0.15855251223425906	0.2003836891182415	-0.4601361286210424	-0.5278280267713209	0.07275005071509558	-0.33384856486984643	-0.7318228348916902	-0.3620335959090798	0.10538297849951461	0.5648250037588112	-0.47122875928967883	0.13983056497324256	0.1110897208916215	0.18825097122439202	0.3209720778023011	-0.1991002142367145	0.7935513642382556	0.33887389610137475	0.5692050287021513	0.4084921488913973	-0.3917643477844289	0.053338821458610505	0.04169140458417922	-1.830405466970872	0.186421753070248	-0.24163807478410507	-0.2123556591509324	-0.5520528673833555	0.14226805303836604	-0.167811944727546	-0.32378660827643996
-0.15401462308312533	0.025322883934896318	-0.049306785681422785	-0.5185466360380075	-0.009460801380319054	-0.28831020384787276	-0.02972194003616242	0.9297906526877593	0.15036048472860186	-0.15748677247194603	0.1913653193998871	-0.4333696088611096	-0.5577969754300497	0.06828952635557187	-0.33484325252988684	-0.6927829623714684	-0.40466159079266817	0.10023923509146879	0.47273008749455575	-0.5193785138064774	0.14749535442754724	0.14413297898332383	0.14440251325557113	0.40308675410729017	-0.16774785161794986	0.8529665903828099	0.3192806171118165	0.5062231749394137	0.3480444686655315	-0.4337683024201279	0.0267263257621346	0.05217441017604808	-1.8419944938738524	0.18745607793445282	-0.2574084834856701	-0.202153052940038	-0.5349467547620239	0.14266962932842892	-0.14329347746242466	-0.3354026140441619
-0.11490535003539011	0.009477699922190209	-0.028290394898187705	-0.5505585811395747	-2.9312248988305756e-05	-0.3189105590383864	0.011065994919154212	0.8162251702803033	0.1312585593542199	-0.13658860378015042	0.17402167980190605	-0.3664443213753944	-0.5576621725238036	0.033983784404206276	-0.3637709294638287	-0.6460735598044531	-0.44327385673342395	0.07324391396860033	0.39051331913725534	-0.5566555204558643	0.15639099285798835	0.1783083872268853	0.12888585863188964	0.478015924641322	-0.154902781230989	0.9136805366636823	0.2865206731059037	0.4350734577995056	0.2929469507755441	-0.4620058829242069	-0.013890385893010487	0.040198157481018994	-1.872856299654428	0.18143934748080331	-0.2618725938853196	-0.18675952229195036	-0.5158934088801845	0.12212162093368066	-0.10312682943703307	-0.361060165976364
-0.054798662471211325	-0.013304786836797946	-0.07555284401354072	-0.5917414006931424	0.017268604572138718	-0.37130059548642547	0.07279012130399201	0.7666647869353909	0.10880256095597902	-0.144551014090544	0.17073160805191975	-0.30867010373014675	-0.5155621122508854	0.014966198745298514	-0.39222058170059027	-0.5652976962612777	-0.4614998343465813	0.038270434939098937	0.34301753564628307	-0.5790302507817244	0.16328026270108498	0.1838439316439025	0.095776279031656	0.5163489251901833	-0.14081339914202276	0.9212000991398075	0.2680689697775819	0.3689252503006505	0.23852155000542946	-0.5022530643545773	-0.04465240046545195	0.02417884568099002	-1.8635785884766598	0.14355042253482958	-0.25383093706725957	-0.18431176930530632	-0.524329812052798	0.09280758408888218	-0.07045956407504086	-0.36919797524270226
0.01495845096637095	-0.04803803816134043	-0.1304856320155889	-0.6285695555397048	0.019763644453546954	-0.3606521233155077	0.13861427265104506	0.7192181948016606	0.10432522981348477	-0.16593596490792722	0.1474901623728382	-0.27992021301867237	-0.37704856228062333	-0.0061060985884239	-0.4024091951426733	-0.4630685179227535	-0.4371451171610528	0.011435074769208726	0.26197793058461494	-0.589679843226996	0.17984210318985863	0.19090003682869025	0.05431060507762753	0.5548992000152669	-0.134191228600017	0.9204463534239491	0.2300830742711201	0.28572958012511057	0.1700330165646481	-0.5507829235028388	-0.07424329456419956	-0.0033317325754350148	-1.8249461691801763	0.10583396833663858	-0.2572299436112477	-0.1567401696523773	-0.5066057693720173	0.04915551872818743	-0.036318216718614085	-0.3578566299438997
0.08412762690605367	-0.06410589070717448	-0.20710773071338492	-0.6736369574517284	0.012079775812398403	-0.28074631999796995	0.23322558653336561	0.6518619902041622	0.06791214808777946	-0.15516253507929534	0.12013316734081345	-0.2744590520360882	-0.15749516626094373	-0.024965726056420712	-0.41793583359700304	-0.36026962205571095	-0.4017327984947382	-0.015065887981944994	0.178219612596229	-0.6065826055488652	0.18191816024256932	0.17901009725588862	0.027858432453031275	0.6209651255450034	-0.12749483752530105	0.9181124530203114	0.1887038416495154	0.22384662597774052	0.08591159557380065	-0.588433510248562	-0.09936522356716045	-0.014314467438161959	-1.7902929070425846	0.06272925031516012	-0.28060700991793375	-0.15819592355958317	-0.47681249762765726	-0.0059156626544379755	-0.010121207810319114	-0.34661812555126803
0.18209591514860493	-0.08641340192621352	-0.2795646913736596	-0.6960898721180595	0.008195827086177629	-0.17975206104573443	0.3211337386974441	0.5757678103520611	0.02775047548205999	-0.152696766263931	0.11734731496108226	-0.25510710392400426	0.09538258146746063	-0.01488837003420523	-0.4454769912279307	-0.2493887916195016	-0.35307307747822175	-0.027463030891518962	0.10219755378752919	-0.6225532453356062	0.17812578929620188	0.15077767389697583	-0.021509451470638975	0.6735786824454701	-0.11277055690351116	0.891135405812931	0.1385529872265306	0.1455801948872229	0.012811053932098882	-0.6259271138312335	-0.11973046707771515	-0.049862230315486776	-1.7409405754603118	0.01252101661400922	-0.2972866835469701	-0.15368830250359003	-0.45476053309635506	-0.04462286829944816	0.01069915719959345	-0.3571981973129287
0.26637610408505913	-0.10984223539996481	-0.35644267363903676	-0.7063071769215861	0.008568046909249782	-0.0724254003450164	0.39255952847609626	0.49965660277915996	-0.03036079648587705	-0.11598557828822036	0.08367977504647868	-0.21909603823041907	0.33738456705611763	-0.004069783335644643	-0.4883050319210268	-0.1633719086908561	-0.2971301086945703	-0.04128135268749677	0.04412425384671611	-0.623644253214003	0.16966193683022815	0.12499543846620362	-0.09681990180545798	0.7250876860170259	-0.12012509631647776	0.8751619615308789	0.10721066507895005	0.08770051332572437	-0.05293704921123251	-0.6784604823399104	-0.1279567542350632	-0.10641825895997917	-1.6546870649562933	-0.0030010849298250904	-0.2877909390918607	-0.1502898047013277	-0.46417658148516816	-0.10493622037857644	0.03717611271413928	-0.35694234920489426
0.3497331925490725	-0.13426965744890534	-0.4086623200934897	-0.758363348522477	-0.01000227072401085	0.04063274878473274	0.37969526790295716	0.4048764024473597	-0.10717480643091093	-0.06903150803195471	0.04392716294527965	-0.1447435957766186	0.5632458419215134	-0.0073474059908479605	-0.4918448914920658	-0.07322254432577455	-0.26113812266123637	-0.03913504573169453	-0.018141206863167843	-0.6134822138171366	0.18032427203131368	0.09647611803814087	-0.14733928299958862	0.7626806812903864	-0.12768575419679098	0.8744873862283402	0.0637698566776925	0.05212339630089431	-0.11492929712164243	-0.7424681396411417	-0.09152839823945742	-0.14106907773394559	-1.5308924955096708	-0.00869380488130644	-0.2680423429478366	-0.16122171042664607	-0.46872092957114503	-0.13578791245229163	0.05835835992237691	-0.35494531258384737
0.45375404039633505	-0.16377551797098272	-0.44344193379375846	-0.8117382959844435	-0.01865947309596592	0.16757907928727983	0.3399529585185084	0.32990955787527654	-0.18729689441968095	-0.008448382743997136	0.03846577298934072	-0.09092233830276787	0.7531386100089307	-0.006495443759265464	-0.5046718049726812	0.03048677310636678	-0.24625355818869316	-0.01793971680885522	-0.06959885118394815	-0.5951461698640808	0.1945157629616053	0.025854636959141204	-0.1963143236666572	0.7941690875895592	-0.12453764111960113	0.8609649711805918	0.022485716893214415	0.029185883307665705	-0.15100413318245115	-0.7475416219992094	-0.05019347958666605	-0.19169382311945463	-1.4029576207768875	0.0024812620610948216	-0.25011289019784255	-0.17665317602997038	-0.48350483088613744	-0.1525106227934977	0.08465361567487129	-0.3803035389517474
0.552656671576408	-0.17671119181617573	-0.4957209937190926	-0.860179171091587	-0.02634165321490208	0.20462332635783284	0.3462027634506962	0.24634651886501507	-0.2493305809361682	0.04343625398552782	0.057967815889447064	-0.013298232587511661	0.9352014240134932	-0.0058205421866778405	-0.49990096988610483	0.16960110890275518	-0.2301083016573194	0.021630005760664147	-0.07386631110737381	-0.5750400765552837	0.19590482358884456	-0.010434597131488869	-0.2274623030322072	0.8126896741683594	-0.14634819416865735	0.8544447996068605	-0.026896547365614455	0.0050417101378446355	-0.20193835592273116	-0.765570036996561	-0.005166878506523071	-0.2541456739097067	-1.257583100122818	0.008342578028468444	-0.21173724736149374	-0.18971323274406432	-0.4921064173136669	-0.21540428319399388	0.1206305478926124	-0.39730113408993917
0.6186759970996918	-0.1910653326138731	-0.5215368444363258	-0.9048940457096011	0.01731236212865635	0.24172675228456142	0.32945272564439065	0.19773282671504566	-0.3345027192869326	0.10830197259331917	0.04807499955779092	-0.0018863595445762632	1.1012146943386747	-0.020442755846405092	-0.49984895683615244	0.2729261275017694	-0.21895803062243888	0.06790828774335961	-0.1153594391337303	-0.5704150579499243	0.1753938131066287	-0.041420299765481706	-0.25249003734457504	0.8209292783630806	-0.1675770549703877	0.817340446651726	-0.06732069707452297	-0.031030976414056527	-0.2603705314173775	-0.7657104218245971	0.05789749405448421	-0.29600335156111174	-1.1185013736526623	0.012159906484132219	-0.12145987896880243	-0.18987113699523722	-0.49764608493930257	-0.27561801544795195	0.11274614381275672	-0.43089290373845807
0.6881615483107361	-0.22174685259243274	-0.5313964423219061	-0.9558362096386059	0.027154261482518503	0.2894789505387107	0.3361743588460392	0.12866042818704335	-0.418786769284182	0.12653131611012383	0.07330049733733042	-0.011930245916100582	1.238969858822553	-0.02138964204669965	-0.48168550443043207	0.33248577223934345	-0.23083474408371582	0.11212572735178605	-0.14439949603231633	-0.5458822171877323	0.15754367774459205	-0.05842649688991025	-0.27154533333404823	0.8179556208002259	-0.1785142999773786	0.7449081946732217	-0.09942330030340396	-0.06732628208944658	-0.3346267208230553	-0.7745576962046257	0.12497299526266445	-0.33351200640304046	-0.9624174240022695	0.02028249259655938	-0.06873723811356913	-0.20140241501329442	-0.5065062977039091	-0.29487819242405455	0.10241353458825879	-0.4394851360332823
0.781220087999325	-0.23066727321311137	-0.537873905886763	-0.9477904572702522	0.03944322682198041	0.32834829922710684	0.34452432848463044	0.03313706800539043	-0.49894819815696645	0.15542536204320098	0.07754681009152443	-0.019038623438198024	1.339251017117474	-0.014631604621316099	-0.45209503263138384	0.38108377574049157	-0.2278046427263881	0.1526248400536478	-0.17772697635021523	-0.5368220601314195	0.13375307157806432	-0.07414691120659576	-0.30535514186891255	0.8141178661681284	-0.20316356484678422	0.7270840064140287	-0.13371950140620129	-0.1200211965285272	-0.3982783603945587	-0.769064416174576	0.16708683757474602	-0.34190058570271814	-0.8141122248972273	0.05602888746667985	-0.008379716855196537	-0.20809034762151346	-0.5175880443895593	-0.3238004601118377	0.07928721372549832	-0.448109558367843
0.8441441168061321	-0.23303873108896989	-0.5262288731359057	-0.9472702646205884	0.07108682339627713	0.38005839114839646	0.3780119465851758	-0.04231090984235394	-0.6022686248449963	0.21239027128113935	0.09798518351910467	-0.007879016005715143	1.3438772265998051	-0.006728046707390628	-0.4225580599694294	0.43165041661749476	-0.2913918844150017	0.17707808802107092	-0.20290147001889017	-0.5370652005638717	0.10280668427521349	-0.09883070830892086	-0.3397679495423787	0.7852108419080037	-0.20266682381159637	0.7141895320417939	-0.16476592788097416	-0.1551943727669682	-0.446284836304217	-0.7532964501802041	0.2039123133573212	-0.32987362979686446	-0.6535467688407985	0.07618361101831225	0.04630931677503346	-0.22537303904038525	-0.529517410259195	-0.3412783196977252	0.07105685936799874	-0.47309864440993515
0.8824731422706117	-0.24536035655611665	-0.5417732880993149	-0.9527159551957733	0.08298732930197346	0.33079136305378487	0.369219735268278	-0.0807562981905272	-0.6802172749151684	0.23753598717538665	0.12758990993805977	0.07952113112174822	1.2468257644332383	0.0010341450977584868	-0.37554668397302726	0.5046072661474227	-0.3752127509939215	0.17060580720517976	-0.19408601051931015	-0.5345344125424709	0.076727188715801	-0.1009764186095345	-0.3574685685082547	0.736487767288257	-0.2008613869978349	0.6998884271753599	-0.16594766410934658	-0.188560139831807	-0.5216077774920264	-0.7393787236558573	0.2261597733788431	-0.33447659217924797	-0.44605251804502577	0.09758345229021108	0.08745999690352296	-0.2223904031849048	-0.5470316581490605	-0.350689554269341	0.05082787208050608	-0.4904001636895341
0.8894484163403794	-0.2549978002519021	-0.5750189202146047	-0.9550404898729733	0.10473033051054788	0.3150929378100531	0.3541909819738479	-0.14992159795995266	-0.767645677170311	0.2728226982643545	0.159256177880436	0.14655607325523706	1.1460437053915453	0.006723189581276459	-0.31763287734424495	0.5869589633053178	-0.47883188862047277	0.16418942684350424	-0.20681956876429347	-0.5343738106537351	0.03304900131128265	-0.09737568080535433	-0.37129830797123525	0.70717983107912	-0.19534805333005606	0.6828082238961369	-0.16780889866903365	-0.21032067519824066	-0.5864917905261213	-0.7091967544882853	0.24718743019796546	-0.3262168369915057	-0.1790041974033872	0.09225572092109122	0.12985861553570727	-0.22985220887995136	-0.5384644346614222	-0.3718321846257254	0.04552519781385713	-0.48555033705341016
0.8931004080820522	-0.24070369636245426	-0.5628603027472019	-0.959257391021994	0.1200493986231838	0.29214837439072877	0.3044718700067016	-0.1939023978509878	-0.8456766279028857	0.2661193471666611	0.23443006621177753	0.20398095396249355	1.0689790636119176	-0.0041793381474675385	-0.2291106292244915	0.6857507865604721	-0.5787696316798243	0.15576964633236717	-0.22656819439294057	-0.5543324434586807	-0.005277300300286486	-0.09749767349717783	-0.3879965444210989	0.6910842617882792	-0.1903475567166074	0.6798452982907753	-0.15944211384901355	-0.2473528824360208	-0.6500889283944704	-0.6526945748279789	0.27190567545053623	-0.3249888614503071	0.14070767667912684	0.07090461941797352	0.1567604638992906	-0.21454687700278904	-0.5082003303546918	-0.38039019862218176	0.020418766809319106	-0.4590173832613651
0.8768715116676746	-0.2294912337761969	-0.5883638623845147	-0.9135453426225121	0.1450952486047079	0.2505315551563462	0.2723325359544132	-0.22590349501783832	-0.8961210970292747	0.23606025006394296	0.3235262208688704	0.22988581588909787	1.0075987793415855	0.004495614298976225	-0.1481768374115867	0.758693329787657	-0.6851769162498093	0.15309769478289414	-0.27667499300387144	-0.5642867831095529	-0.052086759966208304	-0.13926964731693878	-0.3997356252654283	0.7164212605976763	-0.19508515168407023	0.6572909489672403	-0.17266740406107256	-0.27510284013354175	-0.7094989596894038	-0.5996462508901719	0.2546911343820541	-0.31633202306428054	0.48987170355196774	0.025554310893524855	0.14908877115090988	-0.1957007912412269	-0.49211063732382965	-0.3995378516506829	-0.0072272882180545225	-0.4540488297254342
0.8199942282293463	-0.2185249985098494	-0.6199796131407185	-0.8293172971706765	0.17918204246224018	0.20672251288502924	0.20876357016433178	-0.2488247353534959	-0.9516075031899455	0.2137821932805314	0.3574913416924931	0.27744357591386526	0.9587591435503977	-0.0038110174589520347	-0.032361112851154394	0.8116363376686866	-0.7780958093635532	0.13030198995308165	-0.29941499088464096	-0.5925855577110384	-0.11555176285474122	-0.16592511349321523	-0.4220557495628178	0.7293227162085753	-0.20898004020840374	0.5981999961594363	-0.1686753513646018	-0.26551795763990194	-0.7724505434038836	-0.5803872525210303	0.2453363925132482	-0.3162287474367596	0.8978755338229873	-0.038048275660228066	0.15995086715357523	-0.19784790970762028	-0.4578134090193303	-0.39969889509862566	-0.03883166687175924	-0.408662963959483
0.7728527747982972	-0.22289895326213363	-0.6624049470349695	-0.7340723402871718	0.20423418963836912	0.17682427178059312	0.16459809225039626	-0.24834896080173383	-0.985103289095167	0.21726991532360063	0.3845195447979163	0.2867486416257968	0.9179308117401461	-0.004625010103049416	0.08504571567543767	0.8212985948774897	-0.8632909364704624	0.09378389121158565	-0.3270985807732205	-0.6268543917360458	-0.1691007563368234	-0.22219020347945526	-0.4403432353692992	0.7452573752613774	-0.2172681487316069	0.5273982751111594	-0.13520590400595095	-0.2836617388406669	-0.8105652247623691	-0.5618929986935328	0.2661835403382935	-0.3177001318135617	1.3566684604499062	-0.09987950912973567	0.1862888730958721	-0.19241562411773344	-0.4386425057115475	-0.4074625313182091	-0.07361446370131694	-0.3858235036878374
0.7322390681253198	-0.22631535732588054	-0.7628898853217716	-0.6415225434127285	0.1785570756951303	0.1381869860910982	0.1506907298265056	-0.26048987597666773	-1.0079869590915806	0.1689202917834917	0.445738341422946	0.3200477022055813	0.8914234757375326	0.009635864879084036	0.18474383446160694	0.8166029734323553	-0.9316902860824097	0.05881012366361042	-0.36052850534632913	-0.6481934654440105	-0.21129900558832052	-0.1944615040763481	-0.4441382494708089	0.8039077933804727	-0.2297067946352322	0.47882614201287305	-0.1225820990695046	-0.30349613483430476	-0.7984610843773211	-0.5511233928924834	0.23923901749210613	-0.3183387866916485	1.860863839830074	-0.1313014161922254	0.18649195453378914	-0.1870184283614406	-0.4170167622066169	-0.3929015195666989	-0.09724074340830383	-0.3543428989830669
0.6926787394171371	-0.22554171716641108	-0.8673716171937388	-0.5563556271170711	0.16718850394886403	0.11209228017045578	0.11900706149569777	-0.2319920320382726	-1.0138168811914194	0.1306428801547112	0.47955870769950504	0.34522992202718267	0.834831015254591	0.0037258672072369783	0.27504195671544573	0.8274541069286977	-0.9949587734641732	0.012692519421975117	-0.400002115621653	-0.6625745525482776	-0.2572726745378525	-0.19164911883797836	-0.447045115166439	0.8856383760381655	-0.2503508334081361	0.4595215754772095	-0.08845946547524955	-0.3070038378931055	-0.7389960222364842	-0.5350771899580085	0.2373655529323667	-0.30846953994130677	2.383628294802297	-0.18404830087958238	0.21506508337134775	-0.19099780516576387	-0.3716040271351708	-0.37991171376242705	-0.12707743752931078	-0.32144007979539874
0.6307465686481796	-0.23144053339214815	-0.9463245189059611	-0.4749641958957288	0.1340104330162924	0.057773696167302546	0.07439053573113351	-0.19653222415731816	-1.011999262306868	0.08723982607399086	0.5229436365021116	0.358570638300636	0.7728244755521527	0.00147946403031594	0.3395698418486375	0.8565276119235843	-1.0758837164776316	-0.020597688736673333	-0.442592658031125	-0.6742016330509568	-0.29853719252703936	-0.20359647059124192	-0.45028683504749667	0.9706771640982523	-0.2552596721348042	0.4123940312904681	-0.04421452249984163	-0.32460494465081474	-0.7036328831731785	-0.5139206446026927	0.263851692332989	-0.3413256234709902	2.9237672046114533	-0.22297149753843212	0.24167059235573474	-0.2038700838514365	-0.2804053875222307	-0.35684275600949433	-0.1343283580963756	-0.3001549385853088
0.5781964883065693	-0.24286464507900654	-1.0244141373376487	-0.3889606019544582	0.0805590754403209	-0.05720830606984987	0.019948974246373964	-0.17097705583787917	-1.0223708968475205	0.04342875918331683	0.5624627040924352	0.3949358345780153	0.7209084700245902	-0.010910232024773236	0.41064047330344666	0.8813721400332752	-1.1089481651132485	-0.02618976280372936	-0.4706418951075298	-0.6831581206858324	-0.33498284730972927	-0.1654503766645236	-0.44404973983585866	1.1028476517968016	-0.28402281122992024	0.37843697339637256	0.020375671463569518	-0.337177440308959	-0.6769847251871072	-0.5216264329405802	0.2769664912481152	-0.3609740288033335	3.4524720405200275	-0.2792899123600491	0.26620356630301145	-0.22025276845731917	-0.24193698060180174	-0.32793648943352594	-0.15553677917430356	-0.2596076120389507
0.5523053445426305	-0.24301435736919838	-1.071740961371582	-0.2982256411060585	0.034885046209972605	-0.11761060015230591	-0.03185333443660452	-0.16166995405630497	-1.0263668566688557	0.052420410624861066	0.5734070088440248	0.3727136910405883	0.7046247928006997	-0.007094837629468618	0.46901348085895006	0.865772074400672	-1.1444685837797222	-0.02223525647810453	-0.523280380210027	-0.6852723362801023	-0.36939199795248373	-0.1829093834394924	-0.4578816593391089	1.2076147623183695	-0.3089685111185246	0.355187442772311	0.05757866671873417	-0.35357769434547165	-0.6104397330636717	-0.5165799963709037	0.3051056554369217	-0.37485397553437455	3.919730223391069	-0.32678354823028777	0.30548049805869637	-0.23750700865976399	-0.20187461555729183	-0.30197700825597573	-0.17613675261479622	-0.23221472432823392
0.529142187343115	-0.24226769582039828	-1.114638844877375	-0.20230323007022774	-0.006172165991408773	-0.19594820580310865	-0.06574055945433822	-0.07493800612364783	-1.0009476258392722	0.05394555009454209	0.5771528690749135	0.35376620679324466	0.6843484134505282	-0.01673315068400002	0.5360483949998419	0.8277798287742165	-1.1826814053300159	-0.03327920266656288	-0.5554426227943106	-0.6838183478323622	-0.37076504906740915	-0.20164969155513618	-0.4593034816030131	1.2778652631345075	-0.3321078799700818	0.3492361051956562	0.12031224227960077	-0.3702386386019535	-0.5532610967415796	-0.5391163292048688	0.3301876536624052	-0.3991458053178992	4.283296692537116	-0.33028239232746903	0.34170998116745144	-0.23966171411720513	-0.13625767754694434	-0.267051226648242	-0.20570829405589847	-0.21635464994488132
0.49893168125746035	-0.2722884298277807	-1.168926887094456	-0.09066034263303194	-0.058352766581283785	-0.27136823021128903	-0.101220198169482	-0.01046599694046449	-0.9607417093313526	0.07668228877327897	0.5452713527354169	0.30868436482641465	0.6143357497128291	-0.027428179324113032	0.5732189019452706	0.7939544346316755	-1.223907353299004	-0.04550111568457625	-0.5799099884244617	-0.6830784964348151	-0.3726569967285099	-0.21233230676050732	-0.44434273724810786	1.3374956882400775	-0.3680708578497443	0.3504317953420367	0.14332101593858396	-0.3733088466876366	-0.4945077315982459	-0.5624657090921867	0.3431750022877736	-0.4006270336447894	4.550782316110782	-0.34760313484790706	0.3763399678754521	-0.24422149573664922	-0.08732364542453111	-0.22171697988739894	-0.2101563345774467	-0.22141893749509278
0.4720082693075806	-0.2808558486271689	-1.1910160495334399	0.026408986660508317	-0.11587560314016798	-0.3368580569607624	-0.14928350810735275	0.06246583466990242	-0.9073659357610919	0.12969080804058059	0.4978946424082114	0.27296091788108956	0.5614201700683644	-0.0310741226678322	0.6045708823693695	0.751308697931942	-1.2519856007396095	-0.07108594212075796	-0.5779740546785769	-0.7128707783757631	-0.3631708898144893	-0.1638239796750661	-0.4575598853953002	1.332661562868485	-0.4034007256431543	0.32581196585180616	0.17014873640120964	-0.39635476551491167	-0.43576283273889765	-0.5866012711527501	0.3512514122803429	-0.42283590075939337	4.734229897687664	-0.34012366387214094	0.42107432981322573	-0.265746737711799	-0.02927258277621783	-0.17531943343821468	-0.1966953789278073	-0.21941228566737153
0.44835807935308586	-0.2789593662912596	-1.215896777793215	0.12465434157032831	-0.14797391378011282	-0.4034891387667884	-0.16340404433683817	0.1370209339285844	-0.8115095954603376	0.19972511115016361	0.45167758282049225	0.20378741051314325	0.49949806348042813	-0.030428482781467286	0.6188095786344041	0.7382561680200406	-1.2844160834413538	-0.11938213132240379	-0.5861133820937731	-0.7219443339604338	-0.3589895818924949	-0.09541065453593436	-0.44898404298231887	1.345799838349492	-0.43969009502208517	0.34445497139944997	0.1958778114640207	-0.4492955288990627	-0.34949774864300565	-0.6066599745893321	0.36760935612238715	-0.4222780864597898	4.819129566237734	-0.3241547137894648	0.4706298818994945	-0.27447983859421365	0.038277722746961305	-0.14670531619409158	-0.1781851424166352	-0.24335665860165615
0.4203631953422514	-0.26409833159732854	-1.224363776498683	0.17956780784344217	-0.1898968809823823	-0.4356657958496247	-0.20266185315506954	0.2103982407639961	-0.7484935542287895	0.2480943267366163	0.3945011510933848	0.1717293049909548	0.41817151779779105	-0.03899062475930906	0.6111101611543236	0.7501511828623834	-1.3198162874940862	-0.169057799474849	-0.5771870726565047	-0.7397544518407702	-0.36532558182474234	-0.014392642456186582	-0.43078332277857145	1.3646936094069075	-0.4656449258885644	0.3647275318037325	0.198278213177902	-0.459283706906269	-0.2710036549600018	-0.6312521943846506	0.3603239037220462	-0.43232950351902577	4.820502377953573	-0.29327557215430305	0.49261544155604187	-0.2762812747810132	0.10169422688707533	-0.10805282402819079	-0.15666339356531506	-0.25338239279590885
0.39275462028443753	-0.2232158569423873	-1.2204592626085211	0.1946438498644441	-0.250891766172415	-0.478497168358646	-0.2576000720195442	0.24120282503100254	-0.6809708221148968	0.3177697238248182	0.3637141728532452	0.14682391821455343	0.3370658449987353	-0.05615727147788916	0.6244032106349874	0.7757864439807614	-1.340592560195167	-0.238071418304905	-0.5733204587162838	-0.7484382320550257	-0.3595979433604246	0.03704347142537601	-0.42670969953059307	1.380850997320272	-0.4691315024793794	0.34418009823155876	0.23058254247389137	-0.46748254337888157	-0.2470324301414916	-0.6621338263388592	0.3677625152688761	-0.44032147464824306	4.732327929455901	-0.30443569294296324	0.5205106097020648	-0.27503700824925154	0.14886489762032964	-0.08771386241682988	-0.1383982051674741	-0.2511019166041964
0.36862704775958205	-0.17989998760117856	-1.2222930050591436	0.2616055293822267	-0.29079720757503785	-0.5116920763630137	-0.2971891056790381	0.26168723325113724	-0.5954096526188036	0.35941908285901775	0.3372386200074288	0.1062397144236368	0.3023415611718884	-0.050251235508868466	0.6410221231383149	0.7892242302342414	-1.3008626704727926	-0.3102226755328577	-0.5843492394835473	-0.7778897312242012	-0.33589727298366057	0.10644149687191126	-0.43571457386865353	1.3888074176779923	-0.47373854084713524	0.2991127200330835	0.21958685616145668	-0.4635076627971652	-0.2564575207879823	-0.6878871154980132	0.35490371092716844	-0.47062779196190163	4.60930902358894	-0.2976529614797828	0.5299069608250214	-0.2474853244478216	0.18681605186660522	-0.09455459580012533	-0.11201001321100754	-0.24846860413277633
0.3700932726850995	-0.12655757460185788	-1.2392885222667485	0.28450991399955095	-0.31790553777700165	-0.5041719553312802	-0.31278295749489843	0.26643162703239237	-0.4853405716137601	0.38086441729216514	0.28666170413603514	0.0685484758756335	0.24453492142272998	-0.06067835889844213	0.6661518567009781	0.7470863109578522	-1.2035289418835036	-0.38521223324258635	-0.6074249393083118	-0.810202289883159	-0.30034626741851433	0.2350304898143601	-0.43127601187952563	1.3552194509564985	-0.4996669921266874	0.27530086256920516	0.19503767086416113	-0.43742379952529253	-0.2528736369485104	-0.7264515604380983	0.32140780558988713	-0.4760059081814395	4.445639914805343	-0.3148337033993823	0.537519753821015	-0.21389107646413544	0.17606708312516609	-0.11703925488936748	-0.08449141354908181	-0.23845541151244695
0.3561439308186418	-0.052776014167442334	-1.25132905620149	0.3230921945189867	-0.3131473815063457	-0.47286803329721316	-0.33142720296762246	0.24317049335695579	-0.3885088809096388	0.3637548183378319	0.24710066310827358	0.0427748400029232	0.17760375556762417	-0.06769253414022675	0.6702197725696276	0.6745332202122232	-1.1063545373557073	-0.5064239831405464	-0.6231419894780931	-0.8505900558689999	-0.2558139254452466	0.3154549280523149	-0.43352145335732617	1.2855430451421774	-0.5004199281332187	0.23457890976212226	0.15202201053568914	-0.42118809005831614	-0.26181032883760647	-0.7435654840620959	0.3158492225662175	-0.5076144312878312	4.2361638230961605	-0.2838039468429615	0.5393192639642492	-0.16530540835787036	0.22999459298652197	-0.13344039449958484	-0.05122935648166684	-0.23277700489246006
0.32870483712819537	-0.00011072629787308164	-1.2743682739242335	0.3789299174571002	-0.3130475600461221	-0.4245524412865153	-0.36425672077563165	0.16402855180779682	-0.28924039016723097	0.3015545469660064	0.2085577469988912	0.01510112277452096	0.09321311661986201	-0.06799452572498513	0.6783689790912004	0.5985848889843541	-1.0047430614859223	-0.5942859728637144	-0.6246129839118729	-0.8899647667948827	-0.20120736241442577	0.40149342459882253	-0.43676840533503086	1.2642324386733133	-0.4949584594160089	0.18287987069554204	0.10551284248209125	-0.4094002461513676	-0.27305619968365746	-0.7717053152978648	0.2696848678264369	-0.5443605462844616	3.995197926646937	-0.2588634297833432	0.5585211967814333	-0.12054737723498166	0.2696928314399034	-0.1509445784952318	-0.0031320259401564606	-0.23417957090954458
0.2839548200729901	0.056952455091194155	-1.3012371259247306	0.40171605236914953	-0.3434826763065213	-0.3904378537562743	-0.3733499582062687	0.04631917321755428	-0.19495943630494955	0.25118871607049115	0.16028398897668625	-0.012576788893959856	0.014726113557339887	-0.04881964869643453	0.703220318996024	0.542621540663901	-0.8969338603178976	-0.6674172912808951	-0.603368672157164	-0.9197528081241624	-0.17832788584576503	0.4628517787827399	-0.4453446837560664	1.2399468109955092	-0.4942001580697636	0.1267883378000618	0.03603275325807519	-0.3960921394764768	-0.30132829676663403	-0.7950388657103724	0.23217291086941644	-0.5732507655921604	3.7893610339953776	-0.26028477605035966	0.5738523114964474	-0.07759410160747643	0.2679626272734462	-0.17090415890711158	0.04899608053363962	-0.22352633996666516
0.24627808677508684	0.13598648503658425	-1.3535117146214097	0.45947758665586835	-0.3463854446398877	-0.3477105755225708	-0.3668183557597835	-0.022402754751160596	-0.09813591729780452	0.19075966702630084	0.11709278373148783	-0.021679922276384458	-0.03221170517927586	-0.02363459390674311	0.727120067767911	0.4406890772972246	-0.7918075247920846	-0.7403484500071762	-0.5765960481072183	-0.9184797223657005	-0.15013419292489383	0.5353382483430996	-0.4469430892818166	1.2102765994764366	-0.4876888712151808	0.03655320850238836	-0.022650606026330133	-0.40049096430205544	-0.30350624832181883	-0.817095655911713	0.1904255565150062	-0.589072339906412	3.5922003113879177	-0.2566565919144166	0.6010167545894216	-0.03963591121075551	0.27686443728107923	-0.18636897539371183	0.09131771049685394	-0.21394875801393712
0.21218700019960215	0.20441450116512425	-1.3990638379710518	0.47779886722523396	-0.33341511092516835	-0.26096444562179755	-0.33848573132636994	-0.07519773395553167	-0.00885956748847666	0.10999107595653541	0.06971123031534668	-0.04395120068330581	-0.07514620290097804	0.0047181443234796065	0.7667484637728946	0.36890816079353583	-0.6973904738871423	-0.8194917721132	-0.5386858947729404	-0.9105700793454632	-0.12541126810008374	0.6161338569074591	-0.4442843121688795	1.190511004021963	-0.4720784153172951	-0.010334655391972347	-0.08400210413885753	-0.4129092397558116	-0.2992651691879976	-0.8465809925063981	0.15931127590563818	-0.5953100847906032	3.40846319134006	-0.2538961776378237	0.6150962495662163	0.01534084847900268	0.27207472574710645	-0.20827036814905825	0.10717300622597656	-0.18758804183710467
0.18323916045766211	0.2673350809128451	-1.4416196994198822	0.47025633893897173	-0.3492062699835182	-0.19201285388935962	-0.2986783421806168	-0.1643764151225409	0.024646316299436855	0.040086409701875124	0.027405772224298974	-0.06578326129340542	-0.0984900424809633	0.01277220772002853	0.8102214662853996	0.2743415283225129	-0.5995403055953463	-0.8685876984582181	-0.5205516855353659	-0.8781464527510934	-0.08078946120506107	0.676758427570566	-0.4401213072698427	1.1656853724944694	-0.4370476652129405	-0.07163961423091246	-0.15260835481587787	-0.4024280733128201	-0.32295065692200825	-0.87087335682173	0.11067230695614663	-0.6114382523642784	3.240470973662222	-0.25425017611986794	0.5927536101608235	0.046276330287540565	0.2865264519764831	-0.23044223131056504	0.1202565270880552	-0.15852921505691542
0.16645296588154973	0.3064419070092398	-1.504791695882026	0.5175917489874671	-0.34071752253349263	-0.10010505266527266	-0.26195721036546915	-0.247894380754214	0.10798636018814889	0.009833545571848823	-0.015242038442369165	-0.12517233836898667	-0.08149811128493145	0.022620138001335926	0.8621141431792285	0.17589422674645858	-0.49956298491393303	-0.9097516208361398	-0.5174841367857803	-0.8132758175514183	-0.04497571129076257	0.7271761293213136	-0.4455234470581818	1.1255559955028684	-0.39420587470828633	-0.14428153223893952	-0.22208936727132228	-0.40193960178678784	-0.34498839413540516	-0.8911120187733756	0.06017026638899936	-0.5976891042584171	3.085572883732184	-0.27612136337818843	0.5812184617793218	0.08230932170600189	0.2930831420511829	-0.2489059658502058	0.13177834039195382	-0.13650203072303274
0.13929372754504812	0.3282174456235354	-1.5416938772429354	0.6005531969235143	-0.3013396946599315	-0.01135645866890173	-0.20968833563795344	-0.2809638021322043	0.1895997128319485	-0.005724185970270046	-0.06313050183372866	-0.20383247078370367	-0.08867155905293747	0.03775756915239984	0.8809625826847014	0.07656522885884401	-0.4189363220277169	-0.9328105581999916	-0.5244997295245994	-0.743157208869649	-0.015240396507660436	0.7541499989437606	-0.4628883398225227	1.08890391602821	-0.3659010250470747	-0.19963969766604422	-0.30624283520286805	-0.402883635924946	-0.35904718783552875	-0.8980598014031811	0.027289185625483707	-0.5646955888836979	2.9328348506364854	-0.27214086034220003	0.5720208973206706	0.095665745257882	0.30433007199174894	-0.26543666284963346	0.15891343596320195	-0.12854858259336643
0.1274577761101046	0.35134533459517464	-1.5663497404105429	0.6822738183557758	-0.2844241784575709	0.08226265484265653	-0.19260092477861246	-0.3104223200292117	0.26809394041380613	0.00010925715764732168	-0.12374767918880628	-0.2431313782933338	-0.10176426542233956	0.048080315401170616	0.8913924376060869	0.005308125802038317	-0.3978467103968531	-0.9617552724205879	-0.5094162576716531	-0.654901667839931	-0.002937086294395608	0.7699214611527502	-0.4780199993345732	1.036178085600072	-0.3265475995798063	-0.2390974589400162	-0.35564033278026547	-0.3846862970799787	-0.3514333528191152	-0.9206317279419352	-0.028118870601897356	-0.5194334383266583	2.7989238070139297	-0.23965322661027533	0.5588776629911915	0.11360328884152664	0.3123625599059913	-0.26739602479960617	0.176939266219384	-0.12760629233926535
0.09543424158919518	0.3569846241858837	-1.5803263702229395	0.7291319874412767	-0.23532259812262174	0.17289845283738764	-0.20024086992567208	-0.29334982633990003	0.33036513146597857	0.04210393994265194	-0.15491241836589248	-0.27535905903585045	-0.1527132009921107	0.044339448088738846	0.9007424025379869	-0.0009045438713089938	-0.42634964502833383	-1.0167432869639546	-0.49852511995497883	-0.5854286742395904	-0.0061032027884820135	0.7753972694789365	-0.503223880900734	1.013718834578879	-0.2883754430729043	-0.28369941271552557	-0.40118795530116824	-0.3804662128260128	-0.3451466078173776	-0.9335843087735325	-0.060089201440751694	-0.4618547056824987	2.6863382701873433	-0.229081693009757	0.5541386870804035	0.11572622377395705	0.3359765310558615	-0.23630534837846287	0.1957806590818537	-0.11260322550733566
0.08530335714908356	0.3859581321227862	-1.5805278448635187	0.7795450714333512	-0.19841735278504008	0.28027535973674444	-0.19226204823274148	-0.2198130699236569	0.43670920277371056	0.11696451565810495	-0.14609584401983874	-0.3077874736964233	-0.16246518634953874	0.06618208088590749	0.947465675773891	0.04665650613910354	-0.4665275920447569	-0.9972371841135823	-0.47449800194465175	-0.48571655552191756	0.013397324945918231	0.7898511350009227	-0.48805472469604405	1.029198490387961	-0.2717487024108586	-0.2757852996042505	-0.4235901659116824	-0.3346666837596967	-0.27063537160664614	-0.9279386135145906	-0.07389376351203286	-0.3731644354878794	2.595228999843338	-0.22736086557894972	0.5737142652017904	0.13341102571833785	0.34551073972921365	-0.188515705201387	0.23685656458039456	-0.10878389819523929
0.10790680364070906	0.46666570988465506	-1.5303472456732479	0.839388967121937	-0.1268866298112623	0.4211940354955934	-0.11218097237756126	-0.08134664927066046	0.5630805273998447	0.23145486089090275	-0.08964479939102733	-0.28848825568818665	-0.10470672009515754	0.10686712147245117	1.0442888103761256	0.15648486581526405	-0.46375233196119003	-0.9311254299914659	-0.34473238922573224	-0.31854668111730744	0.13168341833027883	0.9018040047234273	-0.40096852523955884	1.0530036600951234	-0.22245330245354683	-0.22093028926695207	-0.3560770212459064	-0.1783583765206151	-0.1498433844823738	-0.8391094803957098	-0.033067552024367654	-0.16292112684006074	2.5541994016888703	-0.1825984639056304	0.6440160279881336	0.18219822327429772	0.4339808413430649	-0.09234541003988087	0.3235488591721186	-0.04662367730693055
0.17126810643805512	0.5547168274726139	-1.4355280328566222	0.9471319474630875	-0.0115262558829749	0.5479759402656754	-0.03992938378943288	0.06631373898365463	0.6937097731046636	0.352121514285055	-0.004382218686649708	-0.1929676725681868	-0.03996211290837724	0.14341048024991512	1.1564715472379856	0.2914657542181612	-0.4652244264402999	-0.7548472245901916	-0.10138000113885026	-0.05455552199226845	0.3775758723001679	1.0393438333519303	-0.2726874346309454	1.1256337233297178	-0.12978919092050134	-0.15261235014451632	-0.25121731883784715	0.06787579642441263	0.030644746712683246	-0.654818664212231	0.02363360499694752	0.14331900949059054	2.504473665319889	-0.10273835275814128	0.7289126585846558	0.27697728637221797	0.598604161196533	0.11204933397815235	0.47379017137722423	0.04075430432133798
0.2520938308492529	0.6726318611436858	-1.2880969714142227	1.03080554496947	0.13204382162422604	0.7006001193371899	0.0748366274250218	0.20376150128056225	0.8490689086298641	0.4844981311024551	0.11570324770387533	-0.08999716466253091	0.011857804626914398	0.1897616580481884	1.2881101369562853	0.4810164365209431	-0.4478295788904295	-0.4358675117741452	0.31138944266221597	0.22671883645680505	0.7085485251224579	1.1867016791876035	-0.14352170548128707	1.2680492840654396	-0.018614898814440017	-0.04370439082842783	-0.11967115037570904	0.3716315245148908	0.22773137160345308	-0.3972486864225636	0.1384165393457911	0.46803086030305385	2.454623127885832	-0.01267371262240764	0.8649399188125235	0.43000836577633345	0.7829380935145859	0.38246709131925805	0.6569439108570868	0.16866665286957727
0.32613818958786656	0.8112407431333949	-1.129202433884644	1.1470524290034496	0.28955264999756836	0.829666515253297	0.21431367100937843	0.29807386999153784	0.9902484221712339	0.6449155686795145	0.2786328312992425	0.02957074263489511	0.11633715349304323	0.26795558322816493	1.4186897409775558	0.6584910785600615	-0.3888270668598685	-0.06007445426055349	0.8347571790324746	0.5242324819531308	1.036440759428342	1.3573036697340206	0.022327910093209592	1.4753657620255474	0.11683448831160528	0.05739460019243203	0.05664864953931925	0.7365958966540556	0.4755416204203716	-0.13252242920629723	0.304935687074104	0.7984167181603719	2.5058265088653155	0.06908412420938537	1.0633780315624397	0.6033930660631148	1.0055837196614057	0.7062867527652725	0.8602029755734423	0.29649681230337255
0.40834389039955077	0.9665661042662925	-0.9371195282886895	1.29186536627908	0.4725248899631607	0.9939077115003278	0.3557264616193503	0.4633804859630578	1.177000707600429	0.7831090725011867	0.4617128935910414	0.16752527762055794	0.24749586435765192	0.39266484975759386	1.537955664518157	0.8688559669289679	-0.30118580138260687	0.3249453338693817	1.40432517308167	0.798025679612083	1.3587597999769365	1.5299529446592384	0.1615240045237996	1.6950496008798996	0.24581734445851536	0.1752250650897313	0.2790545928674453	1.1084930799896426	0.7460462726022868	0.1252750407499366	0.47931930535606143	1.147718985221497	2.678995474722517	0.17633655413095647	1.3027871188421574	0.8031997803774653	1.2251703207275857	1.0429454998655605	1.0831299963704537	0.434813169818013
0.4805239540971223	1.1645761872429148	-0.7150842390273251	1.4410821771076783	0.6531466573462057	1.1197754596241956	0.5137951767537464	0.6583850997001759	1.3428588977698461	0.8975435550673622	0.66839935521924	0.3498935401890722	0.3810863525188406	0.5189292611579042	1.6802812022333202	1.1121455719319093	-0.18581413715034426	0.6928631894903219	1.9790043474330943	1.0540849866410913	1.7095235060953242	1.715612462911358	0.31765718061620263	1.923621230368079	0.3801940660422395	0.3273752263325511	0.5327008874318827	1.5012616127433513	1.0344264251333901	0.3990512348508801	0.6818029666048367	1.4660911490340915	2.917350532890344	0.31152493993573477	1.54203668595916	1.0420297231824134	1.4581594932109874	1.3807109045055592	1.3075936888502895	0.5848635702136168
0.5642100535429825	1.368664437209159	-0.4883336889932527	1.6111035123164243	0.8431674843016133	1.2733071918988532	0.6863704337942726	0.868727883681603	1.505686100466135	1.021224047883647	0.8640090267074209	0.5456079118825691	0.5686639956862786	0.6499927852226655	1.8499131948835312	1.3726544456826144	-0.043278999466412574	1.0448002773573772	2.5547914958062483	1.2947869726467691	2.044462751027398	1.9293158073495449	0.49120364636693414	2.120197177213438	0.5181101233906326	0.49908841297473944	0.7872579036388816	1.9192428904596284	1.4132540060490595	0.6555592810160984	0.8919132477227271	1.7752846134717841	3.1790648560106236	0.4296908153276318	1.7768687716471532	1.2894490882268173	1.7261849986358484	1.7414590673606498	1.5477715657617872	0.7609968783820786
0.6487007371314343	1.551436924883778	-0.23306531937896616	1.7767241555786222	1.0559332020867642	1.4538594328126933	0.9051684839093272	1.1177393695613418	1.6789408437842461	1.1837268983418823	1.0922073055196386	0.7157038419862705	0.7551144619550568	0.7745299726402181	2.0212689495453997	1.596851557462907	0.1391390871534069	1.3893625625590322	3.088032756958098	1.5314064960844829	2.3776272944326706	2.134240845022242	0.6931403405420331	2.3154390236388975	0.6597470438306849	0.6802887610579914	1.0289414269696195	2.3073951414468428	1.836813198400374	0.938914568731108	1.1422251792087765	2.09511225109069	3.4096517966838453	0.553648750505091	2.043855827364727	1.5278835591234237	2.0083873267709555	2.1092022969033146	1.7886557578234747	0.944051726519375
0.7558657357548059	1.7515862976923313	0.026759393845004344	1.9762522389938557	1.2615442042947884	1.6600832190089325	1.13482953824122	1.316011252349241	1.8554158777728638	1.3260656484826412	1.3296241350595335	0.8847613485676084	0.9755677958365802	0.9332404948402175	2.1856019517389473	1.7805549778469647	0.34622783621974706	1.7635444247228995	3.632677902457825	1.8029594327342415	2.7650961036068353	2.339686998170861	0.9294283652549922	2.5125840654504277	0.8310739658014477	0.9314577107116768	1.26965878861052	2.729403566843395	2.3005396168338295	1.21546001638252	1.3919287406850906	2.3743814716784155	3.5840338288935873	0.7018211555867186	2.3531378136087215	1.7683699791674736	2.295896619114189	2.482106659253612	2.015002451595223	1.1419042523129843
0.8665946681852035	1.9055125708747542	0.2729651755489434	2.1756901768938564	1.4592730258940196	1.8583916981212962	1.33409855882837	1.4865455388672364	2.0035746392460623	1.4569443182395094	1.4640715126269286	1.0104069995392002	1.1216104196371977	1.071768769199903	2.3151474372546907	1.902580361795811	0.5361737796171975	2.076629344479909	4.08118620673788	2.032515922850286	3.195317844547375	2.526952711523493	1.1427745181856404	2.672505660077653	1.0244837318117521	1.1885922052353661	1.482766360445783	3.1039108787427887	2.6723449443265492	1.476329761264172	1.6155090952382678	2.6281215901318116	3.74137752049486	0.8038626717247963	2.631745913180029	1.9590921347228805	2.5470300267187973	2.822227840484674	2.196151424389397	1.3327632620450138
0.9610380093665885	2.009947418741635	0.47293204240785397	2.355157701563477	1.6556169161114984	1.9931895824664345	1.4906690809395822	1.6478566502345882	2.138468343387147	1.5401644907807355	1.5576658206628464	1.0995951765516785	1.2345031916670115	1.1583308384385238	2.3903042139137525	1.9769922862275426	0.6738324716092492	2.3889248957261837	4.393971370842206	2.1900654734422824	3.586641838460339	2.6822898624034126	1.282909991968448	2.7926210618354403	1.1800691941732784	1.4384171557834722	1.6187943558771665	3.378353798361571	2.982473054335948	1.6850879705273187	1.830419274607753	2.8026851582924066	3.8507681500554947	0.8498651470572508	2.881572280624074	2.1330156536301046	2.7586840335398572	3.125389034247928	2.320398138945145	1.477926043861738
1.0282500373950998	2.0852479889508517	0.6234690778507994	2.4895561804910904	1.8469631932739698	2.1374700110613736	1.6336657475555056	1.8043664451516819	2.2659824214661315	1.6045416749570705	1.6171185041895029	1.1231205925421583	1.3075207418907706	1.2441085454322067	2.42446985265908	1.9962398958193013	0.8104225678056458	2.6848671297398354	4.5615664948791235	2.2325564023643194	3.86033433969538	2.840348534130374	1.4027109439319199	2.881760788222044	1.2938003120933481	1.6785345122270425	1.7180691544053093	3.568396968719507	3.233041009961074	1.814365029953413	1.9992926042269101	2.88565363249843	3.9318039776308047	0.8568933473035945	3.119383712120299	2.2433349133967964	2.902891305944289	3.3262023165098804	2.35820014854318	1.6205743237173418
1.0953749121937733	2.119835061803219	0.7515168782436028	2.5714072477865706	1.9644257376271796	2.228649152358238	1.7112030209254858	1.9290894918578771	2.378656114143794	1.6598512040638038	1.6415750270703295	1.1359082419309365	1.399776610351434	1.3154148423571173	2.4623477370838596	1.9815427043322398	0.9128272516196283	2.930279139947729	4.542059532621739	2.246975835425167	4.041133058332798	2.98835226069497	1.5380891774389736	2.897288171644103	1.3811386711772489	1.8943899328296392	1.8042412678550868	3.7176234067403513	3.4426217534429577	1.8564461057903903	2.1239258596828443	2.926218719378118	4.012260728264161	0.8254856954275684	3.299535231017468	2.3043829255787083	3.042381059131449	3.4619258115829945	2.379702930822261	1.739093869501989
1.1707181254684222	2.1365788995375086	0.8639300310465343	2.6168671008504965	2.0645824191723783	2.319113921177433	1.766664186815826	2.0644042817169366	2.478730217469522	1.688974527608187	1.6163010984014385	1.1245233331456506	1.4671775454798046	1.3627313027777201	2.480842091559753	1.960149149329057	0.9983255336584488	3.1840699069463274	4.403192404521386	2.2520230655689195	4.202689755772884	3.061450836148087	1.6486481756850537	2.8570242482387753	1.4531848552573314	2.093652644684349	1.8745064269242566	3.798994890648925	3.5994517271269935	1.9189797676243128	2.198572745007952	2.9559812156816876	3.979792483173925	0.8147406227375523	3.4258642175374883	2.3608062873677214	3.1233947042181835	3.5403586162152956	2.3884647285339042	1.8319419004021331
1.2470001207655175	2.138421044671648	0.9446281664301083	2.638597472698854	2.1242786321311447	2.379574445621514	1.8187188675104653	2.137020499514123	2.5131511562109714	1.7103450588483575	1.5852601270526971	1.0991415778174436	1.5192199416818368	1.3891648823294405	2.534979750761999	1.9079418458827788	1.0469225096643802	3.4346211524611205	4.213323797981269	2.237074909436166	4.331700527282752	3.1464796163238375	1.795670004272624	2.8126512046304195	1.529996757627211	2.301176734942734	1.9051826837578059	3.871613248731039	3.7211884245497515	1.9757569278756175	2.276665415750723	2.960904335371	3.8247695921788107	0.7881075547542057	3.5349342881760926	2.4225274221372217	3.193089799763316	3.612626347314804	2.4004736034129075	1.924849106628572
1.323321923074165	2.1119455280944464	1.0212278551144067	2.6321971411173584	2.1614494621478224	2.4316606036256916	1.835698671239728	2.1606219221734397	2.534914720029012	1.7203999165979469	1.5136233080070371	1.0487801342028684	1.5382878397060336	1.410123467024611	2.5944668283112433	1.80162686633454	1.0847910541681332	3.7066291561923337	4.025094299524507	2.2288616566655945	4.461587113289795	3.2211094017001565	1.9411624038085769	2.773328197023793	1.582581557940848	2.473493308587045	1.938921714693554	3.9326328278429648	3.843035183664317	2.0252077549137852	2.316816693169595	3.0092913563118167	3.613391532237865	0.7499411798703515	3.6396555937634707	2.4305999806115786	3.257124836821473	3.7079847150929317	2.4075344789261344	2.006888892732145
1.4031720741340572	2.100307867404827	1.10423540703318	2.582861030898443	2.1752526346127654	2.479418504853402	1.823253509294465	2.1557790380518167	2.539475694326984	1.717088691868922	1.4214684736268626	0.9860139336581358	1.5385587508648357	1.4362648219619074	2.6368143674952558	1.6548419472320621	1.0849652922359883	3.974153402523335	3.866484324702209	2.2209249459113005	4.597064786038478	3.2816331519567967	2.1132438824980637	2.736059749518681	1.628865213872034	2.638007258414455	1.9674089898103286	3.963364591249595	3.884383985505137	2.082164014365806	2.377609934386942	3.0357853177925938	3.3797938906707437	0.7382218433180081	3.764916960917572	2.471406611959631	3.280934134155989	3.7862606055964676	2.40412846188341	2.0713865829045983
1.4701561165509505	2.122349012341062	1.1353023656487478	2.504137482713788	2.159534479308907	2.4994185329761143	1.7912441468281828	2.1208947471012864	2.4830717233344197	1.695242293468637	1.3158493138858103	0.9337134603157089	1.5238761948490835	1.4659685714605444	2.6826502485627364	1.53229719943443	1.059288585942827	4.263946766897338	3.738081220577578	2.2068452129128633	4.730219196029603	3.4110298423805467	2.2787970125958794	2.7331279104357686	1.6473894963462647	2.7775239636306006	1.99384895307302	3.974112255367951	3.8489721653089175	2.1448324528709746	2.4161610761528944	3.0708973141817246	3.142952919024421	0.712152179423077	3.877598322624393	2.5185502775799633	3.313226857633496	3.860053087802463	2.408425907821379	2.1202835459008584
1.5219987177326955	2.131881961418059	1.1749847893092056	2.44181511562405	2.1291579647017738	2.4740685153399666	1.7492150785372196	2.1187522591724033	2.4056816671218315	1.6750878202773811	1.2071004424506266	0.9078685189616597	1.5125719994025582	1.485640191108835	2.6959522145662493	1.4232679650469124	1.019553618701134	4.546676838395157	3.6077616208477936	2.1759564170652825	4.796559318982515	3.5216109244475726	2.426605050906317	2.7546144272496074	1.6620377679887728	2.8515884275549572	2.0209393328770306	3.9826827689858675	3.7627716366284134	2.2124424011413604	2.454213466098242	3.138704388284334	2.9546620577140614	0.71491551702277	3.963468639752559	2.5746701597270834	3.3177302113350415	3.927378023845877	2.414346133680138	2.1530312676243417
1.572098254317672	2.152450682180452	1.2218438043113768	2.354358057816593	2.0993729294932786	2.434845864437887	1.6943880644463944	2.1113446998091225	2.3519615148932904	1.6414646597096343	1.1578483804635094	0.9011969624134819	1.5492672525587372	1.5039487496361548	2.7112886338664675	1.377942894404359	0.9878268454257967	4.846921333656867	3.5298109990260316	2.153349896710118	4.778685169352008	3.646332068521459	2.57531736992063	2.7893146746278275	1.6608265425483366	2.8890691111049165	2.0458057404931296	3.979839696933424	3.7212916073858215	2.275536878654292	2.4847268705561136	3.1983175185841204	2.7762714152940697	0.7704124142716154	4.055460849894429	2.6571707257680424	3.372751909545568	3.9709268562271207	2.42949587292196	2.1895911261575387
1.6144324079672177	2.1660201633861536	1.278123105516261	2.285020248570833	2.0565584622926183	2.413328245034882	1.6471408020930394	2.094946003048171	2.281212129859102	1.5871127763164217	1.1198376660160079	0.9126124306907706	1.5724060698889066	1.5264743643106862	2.7235429084352263	1.342502690420728	0.9601292671378712	5.046237558832674	3.4536024548979887	2.13452970122057	4.687435657842629	3.747933833137604	2.7105770964386227	2.8591060812619897	1.6726034632205686	2.905418343718688	2.0768715548278993	3.9566201997171104	3.6833906996979615	2.3148396555266233	2.4954316009018354	3.2136786593026905	2.655122029381951	0.8544239365538004	4.128400217217344	2.728153381120795	3.405157367580262	3.999339669161315	2.4589483042893994	2.2316368363457553
1.6785970886340784	2.1997096084641035	1.3275878232897773	2.2389293769002805	1.9851339726938548	2.38635798259434	1.5976238025199128	2.072364741190896	2.1974177979877805	1.539807273728867	1.0975718336968745	0.9540139510913253	1.6182527330690868	1.5362358431758607	2.721575824422269	1.3234708018506427	0.9635411477519122	5.14961733432199	3.4012565926167833	2.1476561988513145	4.579729309410533	3.829207683300035	2.8337750961523684	2.9338429776980255	1.710018212604511	2.9216048974009787	2.1232466696780916	3.948194227211257	3.6754440338923815	2.3293254340613223	2.5130180451978115	3.2114923866668876	2.5523009278869306	0.9451527238071182	4.177242836884097	2.808276132006957	3.4265920049107095	4.016203808684368	2.514210067828564	2.232655630200788
1.738271417770509	2.258867241994131	1.3460949390039758	2.2214464496225754	1.9278106300681646	2.4058393402794844	1.5745323004146319	2.090500766288757	2.101829956301957	1.4945661141278215	1.080778691874529	1.000475763844077	1.635172507621866	1.549212577295308	2.7079280954771683	1.3381674300974389	0.9862263650019523	5.1357549232968	3.339696000918257	2.1280172044065546	4.475012972837073	3.9100908543874104	2.9327733408481818	3.0173663004088978	1.7675900961823117	2.9456922245221637	2.1696704388245616	3.914554864470014	3.676472687396579	2.3309314473485534	2.530339250671885	3.2315637430379853	2.4613908400427875	1.1027921247193233	4.207017888793799	2.872186289142779	3.449536200161995	4.046591468515453	2.5641805370444226	2.2300039234209463
1.7986544323398814	2.3113182209000755	1.3443802497500597	2.226065081608891	1.8538915972121734	2.3990209851522852	1.559119351004577	2.1188424059295796	1.9999014614552852	1.4848638287639422	1.110646021337971	1.0755496499914292	1.638364390146793	1.54716700499434	2.6993910202116655	1.3525638512827414	0.984193909312926	5.054406238109955	3.277158773986732	2.097397281383936	4.363883413977851	4.053753632326104	3.0272972708944446	3.082980404535779	1.8151735056592142	2.9708586552221687	2.209211979287904	3.9096959601225576	3.6674375749561556	2.329434431302162	2.568044297552872	3.2633190669116763	2.3992898300608454	1.2189384090595656	4.250639904366185	2.913915688276963	3.4892380557669447	4.046939363656201	2.6273244286747732	2.2520486659583216
1.8481267069246368	2.3667296273514147	1.3473075577631861	2.2346236028785955	1.810839247029189	2.390777486947786	1.5301518767214033	2.1883841184917467	1.9570549194387883	1.4700840788034646	1.159573596366429	1.1542217665206578	1.6113224837505207	1.5266897083554096	2.652954264576641	1.3902158997888563	0.9907768262311467	4.935266141012813	3.22972498240404	2.0649525419570023	4.26929215220694	4.172998968073804	3.090436469201867	3.1480354137677793	1.859509990385861	2.952383751237055	2.2488112217155223	3.9208572441196283	3.6754096396136915	2.3357255168626745	2.5838218776291106	3.2668148138382427	2.3586096748885903	1.3276727405573925	4.280078736856012	2.9588842584014143	3.5189963617128184	4.011681171854637	2.6596263978554378	2.254610909510843
1.8976261226536324	2.4253191901356628	1.3442008619016292	2.277829818061714	1.7839942269675764	2.3730580479365564	1.5204817329809601	2.2685441174186134	1.8988490892629843	1.4775700139247203	1.1988106885565248	1.2098999625379618	1.5975479722115937	1.5115775771877416	2.5698651510461894	1.4713444643862665	0.9794074303131461	4.811581877960098	3.1701129329751176	2.030883738486673	4.157193546984714	4.241878209516318	3.12074644108774	3.2025221658404446	1.909134464512298	2.9833740876840538	2.269097385892107	3.9056500995304533	3.6593041217601523	2.3508774901515532	2.635794027203777	3.250240921361749	2.326366071715491	1.4255126441304442	4.3261131881199075	2.991529658317244	3.526888383574523	3.9655391270295923	2.681569963273359	2.27073393889412
1.9375266203696273	2.4795982548997637	1.3408495952196902	2.3123502477183284	1.7932870586277907	2.3438504189209937	1.5285103847221504	2.332922424055866	1.8586425890624234	1.466394947146044	1.2671499021582995	1.2694544203937927	1.5810265354812205	1.5057421065987682	2.500884948837082	1.5601437981590536	0.9808785594844007	4.69093156697891	3.1023179516531405	2.0015161492930726	4.02522431177283	4.256862642427333	3.1139499475428956	3.25520435959386	1.9737340488921546	2.9701374452926057	2.3006460502639383	3.9259290884982483	3.6565584000352125	2.358211964237451	2.6406677700438577	3.2113510229650446	2.318383795593214	1.495048401933376	4.348881010112843	3.0102301686880857	3.5089889090427184	3.919493088875438	2.687042198695827	2.2792479953781557
1.98916113944553	2.5294665068096807	1.3486677809382226	2.344723093041467	1.8136392141572508	2.3089116016329045	1.5357625898061875	2.3901525936643777	1.852623550546851	1.4683440179633334	1.303021585659417	1.3363809062909584	1.5704780941086758	1.4703805747666396	2.4529318889553537	1.6316815075161137	0.972147349934535	4.5691767712168545	3.03177588822608	1.9777881224901634	3.8970130741426408	4.1952550728011815	3.0907399308074113	3.2597271191093604	2.0528500069798836	2.9572749644435627	2.3278490643022156	3.97824651833663	3.655350896281827	2.338963322867543	2.654501869950533	3.160895627860408	2.3261648923985874	1.5497055081825073	4.390196732255832	3.0101813274332185	3.470465641990182	3.8687638866085052	2.687305075387063	2.2875112203837267
2.0452709316383952	2.5776354862278748	1.3494381251522032	2.3792276146659814	1.833133203103296	2.264764583138959	1.553640730504619	2.4510567444431297	1.862418496758044	1.462623055982517	1.3271234868059878	1.378904739015452	1.5809643761331211	1.4499715292457083	2.4522522517693104	1.6847562009712096	0.9338950955583588	4.425756041345186	2.9789530034642047	1.962163724134897	3.777413541533324	4.116293790712065	3.04747877568725	3.2411360774828317	2.1037161101384694	2.929088128249074	2.352470723266641	4.013528745681939	3.664126728775204	2.3139147619269647	2.65106016513013	3.1089396026900458	2.33407328629034	1.5910290720146547	4.423800881609763	3.007997222385469	3.4550469305750915	3.8035960036707124	2.688270853245486	2.2918602201678486
2.09123596725076	2.633208384362797	1.3283883348296208	2.4223755003980667	1.87746932679214	2.250179378334378	1.5984759607805648	2.4969229136789695	1.8721743355622802	1.4834210265579904	1.3308031581547617	1.4380349592175994	1.564784815817298	1.4420704817177323	2.459983372441743	1.6931405955629313	0.9216361684518338	4.286581942753427	2.919155503665595	1.966379974843112	3.6637676640327568	4.026702257016187	2.996156267657759	3.2206450223110976	2.1545307954581294	2.8817810949745994	2.3776504756295447	4.045212286500588	3.671780778640547	2.2905866387629645	2.656606714220862	3.0728489345189196	2.354056932034609	1.5968417013645761	4.461790608360161	2.9891881232052624	3.4113830882865344	3.7736883771940732	2.6928125886338963	2.2899731313448624
2.145934419943128	2.6959834316050766	1.3180140069465165	2.4402614311556343	1.8977628806683338	2.193479214562667	1.6190448166926867	2.558006857156755	1.8981299799290838	1.5433967561850577	1.3345242648199813	1.4570920981127167	1.5612888704812486	1.465470024500903	2.449684788551189	1.6951305234208214	0.9220367712117223	4.169312707632043	2.8563960515035385	1.9474515084173372	3.5688491489954295	3.9734438773005047	2.952403731460805	3.171626491039585	2.203481025227174	2.8218555992483014	2.399968210564359	4.084897210308407	3.6830837969034986	2.239935032992722	2.648305488481124	3.0266527647953416	2.324305356528952	1.6212360353664057	4.464717803345968	2.968172632191105	3.3528208015500134	3.745851088120316	2.685721745936531	2.278110474623316
2.1841039157931275	2.7535516069882178	1.3113130896893803	2.4764840202469296	1.9224679471373936	2.14637925639002	1.6422641156889792	2.592613195605993	1.9257649080244845	1.59283120484297	1.3270379255681317	1.430505340070447	1.5606222114728778	1.5097728450387955	2.4515523047256673	1.6858455076446195	0.8904958196985018	4.045772703816011	2.7913019210330114	1.8934342360762009	3.485085026228836	3.942510916341645	2.903978060941703	3.119562483511404	2.2033026276816834	2.7472944223198255	2.406476992134692	4.123045094254919	3.697582308228102	2.2020130385946004	2.651004371441052	2.9767399315909	2.2854992141498824	1.6699534805890761	4.466475592831261	2.9466910154144776	3.2840979360603675	3.7409753945008637	2.6598839639064473	2.289004503785523
2.1851352792742604	2.7905689206892683	1.319368843099077	2.5137777501662804	1.9553072210542215	2.0581854716742054	1.663898840629075	2.584899137268314	1.9538889705531726	1.6344415022347718	1.3367343277374157	1.4092005804988237	1.5612008114047742	1.5654253558026718	2.447792999620068	1.6470129075420885	0.8462026687647732	3.949357944597888	2.7157043649501427	1.870631474649126	3.413410910467325	3.893543705176173	2.84153342346421	3.072189418515882	2.1929886563048027	2.656183375428751	2.414536340889049	4.172953075377046	3.677980215088689	2.1945582605001404	2.646718650324101	2.908716519515428	2.239478072596625	1.6816180712724507	4.48957043115776	2.931602861156045	3.234706334264665	3.704410273179454	2.628144163926954	2.290197625518089
2.1931781050174814	2.831466594561488	1.3459769632117653	2.5272995774511293	2.0013711002660393	2.0103897507270885	1.6621800261411432	2.5535265633251067	2.005343811641398	1.6583780004066295	1.3556390563355127	1.366413696460817	1.5694876884956193	1.6052075203925966	2.403017194046853	1.601859061940237	0.8408312132047702	3.8501887355793123	2.6278455449065645	1.8555957995095897	3.350547206026584	3.8225472351978738	2.788377937575947	3.028893655314736	2.183342222610672	2.540781652752142	2.4254129303472176	4.1970449814483075	3.6663364288953346	2.142569290243742	2.631001239912555	2.830348375007462	2.1742170996469525	1.7049387484265441	4.484928394422775	2.898142808076508	3.2021724673493237	3.6815137145022043	2.5747961275267306	2.2769729538684773
2.2032293754344883	2.861637040859063	1.3462791751726346	2.5192607185633524	2.0193126420247274	1.9532927800581177	1.6678975946095889	2.4984078310957845	2.027387547927192	1.685151122874532	1.3864766179489754	1.33693157635273	1.5694265651366544	1.6645106814738473	2.355881482092947	1.547225319430332	0.8224884333411391	3.773253481414796	2.5408330720175654	1.8399565139005922	3.3037259746604315	3.731317369896922	2.7479538868627857	2.9613568102078984	2.157005558401212	2.445182836404632	2.4230997740033215	4.178374012352208	3.6320733776073517	2.0784174038134493	2.60406689120967	2.76275077100556	2.0942979920019447	1.7230718558608829	4.47402641837943	2.863348867133464	3.158979457623137	3.6722144877132927	2.532676681223586	2.2795260002667885
2.2105574843793803	2.8719637690584223	1.3429359890244081	2.506889572267057	2.0015583275819813	1.9305649296341205	1.649109303783996	2.45450085138257	2.0548386128406304	1.7019483469175505	1.4209739404344783	1.3228843965288635	1.5667930807554908	1.707077020980794	2.3351480896572028	1.4799197974279803	0.8185470813685465	3.6769919976356498	2.4637955174550563	1.8195749612848793	3.2278342941402145	3.7027284833883973	2.725290624226944	2.8869108249366784	2.1173945966276717	2.292756473449314	2.426715609892713	4.150282060059182	3.605622060723936	2.00558237204338	2.568544909163112	2.6827766890588336	1.9942963961691262	1.7360689503646896	4.451607700127205	2.855135949324731	3.1447610376698654	3.6547737920000083	2.5102452955676715	2.2670086733864485
2.2202076689981682	2.8756313401876943	1.3313926772641445	2.5322098566926075	1.9736723832386343	1.9187279577730436	1.6327308971889054	2.407068632648456	2.076340682355435	1.7310011559847915	1.4252466211173194	1.3229131584036895	1.5746028848496694	1.7349313220807603	2.295207020917649	1.429203390964389	0.8109288717756732	3.6082389470518557	2.3814193038082374	1.7905150420017226	3.1892800924121762	3.718960568829428	2.6950674179438048	2.8143421257759127	2.0621231024522486	2.1967460794051585	2.4243350576545426	4.107848919303712	3.5682037312232304	1.9416756163373	2.5334718475148534	2.606166719822382	1.9087802103575786	1.756681567301349	4.432368341425692	2.8375497782639654	3.1510464413770016	3.6271429688851518	2.4865742547501997	2.263565175239586
2.211676302658621	2.870945421500771	1.3192880377619454	2.560727655570223	1.9275916188046889	1.9000402138824186	1.5939321906472064	2.3664349818513664	2.0956463164615795	1.7512890577675257	1.4788289427335077	1.3204366411400272	1.5963643546248594	1.7841399859107345	2.211365303322507	1.3994192457265642	0.804511505154611	3.5401305549319972	2.323040262927915	1.760863241600528	3.1544961308340715	3.745860713529647	2.6604331181789362	2.761878115396109	2.016645141701449	2.0958829728349455	2.415313240136061	4.041943334385818	3.516159366995395	1.8718187871852021	2.499786681232267	2.5309698152816886	1.8338855935925404	1.7829702146721549	4.357033103966626	2.8328994269388943	3.1691177306082627	3.6137004864659894	2.466969267689378	2.2737472610554152
2.2096105600136617	2.8744917788722484	1.299681969462767	2.5738305713431098	1.9063827865643552	1.88878434501158	1.54309426522581	2.3198190920850132	2.110950737512618	1.7893098727031371	1.5578514724053631	1.2932980146245336	1.601049097493318	1.8342170863800842	2.1615694953853257	1.3921928731206397	0.8130646154052006	3.4942425933627597	2.2420630700586512	1.727197296238741	3.118931940964667	3.7879217268521947	2.648273725570607	2.710745932692729	1.987610605839133	2.019226491269003	2.4219323478620898	3.976115827479352	3.44887780816525	1.7948124626671376	2.4727097851237567	2.455418643002367	1.757779907292002	1.7948176459276186	4.256910273839028	2.836908203333526	3.1859640111753293	3.60751992798628	2.448470790452994	2.29064034307758
2.2146135776019644	2.8641266726492605	1.2917549658902316	2.5955397324820013	1.8793654379122073	1.857345352551063	1.4894625279391502	2.322757876368951	2.1359263619349256	1.7895045264394394	1.6505089117928147	1.2418669887898672	1.6059638299497458	1.875787116463357	2.09755480567833	1.3967928563686975	0.8085730379551705	3.409174724730133	2.1894519034242106	1.67025084394378	3.1095748518851765	3.816642940144206	2.6422284739027035	2.6422545353263387	1.9532286147285298	1.9221196412266697	2.4417693599487498	3.9321301603148546	3.386079675848001	1.7470409167710392	2.447445089916389	2.362288579621297	1.6746474218234106	1.8194437197243059	4.156750631366188	2.8639155205273097	3.2263464941335633	3.5999070119166943	2.421497290077224	2.3109522581512247
2.205862066425801	2.853747127169858	1.2662086279074418	2.598031990844307	1.8678233953397914	1.8699459225563377	1.4225066223602285	2.318273075199445	2.153218840121732	1.7656284089276497	1.6930441475477884	1.2089831777778826	1.6063036343860246	1.892953449383694	2.0378091489664665	1.3736836715169065	0.7710780675913625	3.3352148173222433	2.140253443876138	1.6116243876217073	3.0771715989617574	3.7899759426339408	2.639580160983061	2.581808649861894	1.9093410300912879	1.8287240398745073	2.4417301226130417	3.9016642493107683	3.323062478432637	1.7176021640593693	2.432968651489275	2.314366284696259	1.5997143663303288	1.8265054053079797	4.086648882322326	2.8869387190473668	3.2859788548754714	3.5767740497165024	2.4092699202860253	2.3289753359838756
2.202879556242057	2.8499104647483646	1.2219014454518624	2.5583096346910503	1.8736180062745593	1.8867582886148289	1.3450123059284034	2.32853077453544	2.166813625426833	1.7431469579907095	1.7559025988378831	1.1789419987278658	1.6106889763944685	1.9073305081655483	1.9834183595877861	1.376998903719438	0.7417322261407617	3.25981682564865	2.0832198375475697	1.5876563602434963	3.0513642651116824	3.8150235123653453	2.6317668966564236	2.5241264204632015	1.9007368136366019	1.758108911560638	2.4397484063519466	3.834692028418592	3.252352074588498	1.689557309672465	2.422692219756773	2.2810199037734766	1.5263363321080972	1.8063908163249471	4.019936323197053	2.9219469924874986	3.3408353698310824	3.540776709782071	2.401231507639587	2.3378928130957757
2.230370519674829	2.832755488186694	1.2032774313499477	2.5091644208573323	1.8798570958506218	1.9224342902748326	1.2756432943486182	2.342733896943839	2.17511256739875	1.7374863766699609	1.7686114023248678	1.1542523260126596	1.6102491990066619	1.920943468224051	1.9553481549344862	1.3689687872546938	0.7141109071733929	3.1746110091209436	2.0524891877604463	1.5483188223390514	3.02870703824338	3.8296865802307485	2.636081632358232	2.4604805121857796	1.8921482460894148	1.6864304052979928	2.439987061676192	3.777790580454802	3.198176323367396	1.675967027141347	2.4184010286703046	2.256882767087002	1.4577656349126027	1.7865053095703185	3.9623667235516558	2.950291042666434	3.354199539155829	3.507341612397604	2.3884321060296525	2.326834489315175
2.2386817411777606	2.8120324953689257	1.160778672339357	2.460379789084543	1.8732008419631778	1.9241055616847742	1.2109420910611128	2.367993519119877	2.1689295112510134	1.7373470366851893	1.7630816710028434	1.147265587252847	1.5905648874471416	1.9363568457056488	1.933600755705863	1.3442983003870321	0.6451290425362528	3.109117315665999	2.0247851090208253	1.5124915184128456	3.011629597284495	3.8526862354558125	2.6359342616359998	2.3996073509480107	1.8849966953622945	1.6496871995707447	2.4188044397826154	3.722435206171822	3.1395335490586187	1.6704497767637267	2.395352765111423	2.235703966331015	1.397375397930726	1.7739153542473853	3.9450839409997416	2.9950286837508826	3.3811581697884536	3.526355062552819	2.3845117155477995	2.322345441955577
2.25562384654912	2.7960588779702173	1.1243893355181045	2.4278955875367054	1.8551157758164074	1.9431264792939758	1.1381816292139817	2.4032028392115583	2.18502717060138	1.7393640885253518	1.7122572194747607	1.1278722939457009	1.5791089195923391	1.8949484217178685	1.9284489869486834	1.3340281773865308	0.586447012713603	3.038057920535705	2.0005578306964735	1.4988611097997477	2.9825845750029294	3.931288344846893	2.6423287557551105	2.3494979028084373	1.863305968233518	1.6212194710879004	2.4193809978096614	3.674202353294848	3.1028613108341063	1.6695176468327269	2.3913025261822	2.227712052434066	1.3542386585935107	1.7583728425931782	3.933882557881765	3.03305563125397	3.3948050797940597	3.5388152831725086	2.3791009318193868	2.3213893559701604
2.274438690873063	2.776528643728369	1.1079325205580388	2.3570889366603955	1.8883081495253689	1.9183977856194978	1.1141982336802552	2.4199105390234985	2.217806765635906	1.7345260353571335	1.6927250417990574	1.117702574371813	1.57975485881801	1.8646139377494422	1.9280571553057098	1.3378863732049706	0.5282539113195884	2.9776060874028976	1.980443032524846	1.494125158597646	2.962489340972867	3.9689888755897855	2.6604963393467584	2.31087490019215	1.855332179195227	1.6335738514076197	2.401009153999897	3.644533354225569	3.075939586046764	1.6493454686752866	2.356244397550725	2.2304208556762797	1.3480040965865612	1.7304779620570963	3.924734076550102	3.050153863953004	3.4173863541714065	3.5564830914405854	2.345228530457313	2.3300004006258694
2.2737752406805223	2.75794646066426	1.0982552733832502	2.2969565753230663	1.913214845411596	1.883476977721601	1.0897267399367405	2.4446307831024323	2.264510932317785	1.7280636157603813	1.6726520525255897	1.0622526757359405	1.5453372277751227	1.8252659914792049	1.9306667243261733	1.334259105895372	0.47727262491142747	2.902887917382183	1.9638995986963739	1.502653750469977	2.9194369371526205	3.9531033602959824	2.6721320862823035	2.269447332127557	1.8591178734750973	1.5996303500911477	2.3851295734311426	3.5966147492127654	3.0497179171164457	1.636982196577359	2.3500557834380307	2.25643578307429	1.3041709673062207	1.7289041512025682	3.9168451909647954	3.0648579267896663	3.436021919047198	3.574030117122704	2.3023822851059608	2.342595067212069
2.2710068439680073	2.7327605976731286	1.0791965265675718	2.222363812806999	1.9696532037481405	1.8271261961196408	1.092904479436765	2.476081484235192	2.303907850825066	1.719204970667937	1.6403820128292903	1.0030984873047715	1.5029222786046224	1.7895792862170665	1.9531588018213992	1.339944453134983	0.4209232615207565	2.804000915495372	1.9470141586620477	1.5037531516015756	2.88911068301793	3.925346242140802	2.6892855151404826	2.226719754795193	1.859600306937714	1.5824172923512156	2.399207467867344	3.568712507129322	3.053893911692131	1.6393900858314332	2.3627039939533154	2.2531672482514975	1.2531812457501474	1.716691038802925	3.947866340760931	3.063066922715556	3.425688922736022	3.5709615168085342	2.276415151053205	2.332367413677652
2.260524330925849	2.7022512088302464	1.0643773664400242	2.152262418020448	1.9905561154934603	1.7716806865313992	1.0866231011550338	2.4853696051162277	2.350732258191022	1.7016042193794032	1.5600244049742948	0.9424576694685338	1.4552015110792325	1.7413555566244328	1.94348140235599	1.319800165040603	0.3728504476801736	2.700599951930667	1.925292299071516	1.493895985115967	2.8633339555884545	3.900815376992535	2.70250658736016	2.1946104349786153	1.8650237711652835	1.5353195726352455	2.3929931971226757	3.5399520521930077	3.078353535268036	1.6310800638264822	2.3809534532545067	2.2331445393081597	1.2058407073369042	1.6800655209495594	3.9948198735776947	3.0503288389340333	3.4044484058730298	3.5615884784393153	2.254736358983744	2.3150930678082204
2.230714307501874	2.674207892990781	1.056073271294212	2.109247099222528	1.9895325730580335	1.7016907934230143	1.0711484011463814	2.464692443096638	2.377585038147278	1.6816591784076826	1.4562795206511687	0.8870509136449003	1.429946685940831	1.6827549113612137	1.9349527482509565	1.3191394842092121	0.31379339575579634	2.626718485482725	1.9006652254742686	1.510001286879639	2.829342935737899	3.8830709854545136	2.6989234731728664	2.155187426659084	1.8693500234213396	1.5045287890108616	2.3821849267902104	3.501404099097037	3.1112805011146087	1.5974695660961078	2.387350582605207	2.230502697819452	1.162514769585033	1.6607083384061436	4.049477003175383	3.0157070278503753	3.369526013205946	3.5362504597980573	2.237264352636948	2.320740956598328
2.203160014732541	2.6637234729121575	1.0555679685860206	2.0834071524150497	1.970857517385166	1.6206245250327183	1.1132016327150573	2.4266930808703586	2.4019658797682504	1.6779455566923325	1.3889175347723213	0.8439560378639657	1.3847459619863227	1.6296959430813254	1.9458814330895031	1.332385205532168	0.2767342618885897	2.549820648557724	1.8986336770901882	1.5493843888030792	2.808810736195268	3.8572924677762295	2.6952335370123572	2.11301258053987	1.8761215292520514	1.469490458485527	2.383134470314336	3.466992990061032	3.1260631620954644	1.5661733375830695	2.3857176873048465	2.179127007846133	1.1335858827003584	1.6202915362483719	4.08851588176517	2.9903394490966937	3.348298156373441	3.5191767573267194	2.2297695219508866	2.3098406566491603
2.1764290033384985	2.638803216242966	1.0659008163960646	2.064778846826157	1.9576632061651693	1.5539351528337666	1.1536600879547243	2.3877556915541307	2.4282478083214585	1.6613581871112273	1.3072044001364602	0.8232373014919216	1.333574314652256	1.5736915860367264	1.9551734406228847	1.305595808785824	0.2541774305832851	2.4891767703160794	1.9186912115499293	1.5731543705937763	2.7924005152054674	3.7647141295387945	2.6961225574343444	2.066802705654918	1.8652835430297692	1.4057214018714543	2.3909630112115896	3.468906223977394	3.134519921511151	1.5385183405472191	2.3913424569596784	2.136886160160783	1.09717092872815	1.5701363475736587	4.130972173071568	2.9633634282409798	3.3500482548735198	3.484859534132847	2.24295015166283	2.2920725908196165
2.1501563757138475	2.6349437549955548	1.0664282058964054	2.05827246169733	1.9453697712080853	1.4682338677207107	1.1910562504656586	2.349359683596277	2.4450394782221556	1.6414452365602425	1.2533713141376261	0.8076795240339658	1.3080998598172349	1.5349575075806823	1.9365438522171161	1.319835649177327	0.2189108734030994	2.4429326687562765	1.9086737394558895	1.58738568290293	2.7750645677095136	3.6803526544283414	2.686614093793981	2.0208251051531234	1.8594706445612925	1.3500494179402618	2.3941070758410605	3.4652494628967787	3.1380736442139257	1.4823843092439406	2.395895659586034	2.0958511963612017	1.069799559135627	1.5160787883167288	4.1262798261314195	2.9356367694585206	3.364058688611661	3.475295514751644	2.2631673796755347	2.2984483089497365
2.137713668920998	2.616099005452962	1.0834921382894473	2.0737456742530904	1.9124326623277543	1.3941390342742568	1.235868928349073	2.285590869200598	2.4560870288412637	1.6153764143790024	1.1733995390344696	0.8097851329535188	1.2644810912718674	1.5096355583071865	1.943714222674825	1.3603388199072288	0.20544675943941543	2.399986693995182	1.9248557289377761	1.609925436180755	2.7605142753561864	3.594050386493417	2.6813972574285674	1.9975431209939352	1.8567025763805105	1.2868063565379753	2.4043415578407656	3.4529260425478134	3.1575291648118458	1.450766516256889	2.4287379035659753	2.036144205141972	1.0417253099445947	1.455237524927296	4.124035500149847	2.8984491328400437	3.3571125518848595	3.4305703425695597	2.2909682019323805	2.310531697372332
2.1255815774455655	2.5981213712561	1.1394843111963928	2.1089713599994644	1.904641125564335	1.3053389334219332	1.270065335929178	2.2297499612832326	2.4210923202335604	1.5965667831619812	1.1181291318638635	0.8211646488872747	1.2523211687998341	1.5231465339364934	1.9488471676615453	1.3924587225259397	0.16575764432084247	2.343352771723263	1.9312823985479284	1.612068298460235	2.738093424228519	3.456192973584547	2.643547398265878	1.9592137568346337	1.861693236537817	1.2151929218479214	2.4014573828583936	3.4705297303968097	3.141000861901798	1.4241350078352326	2.468966192685684	1.9765036033535686	1.0078268446485836	1.405736097600462	4.110580587963988	2.871550404455624	3.3661494022176788	3.409285250701534	2.323177234909073	2.3079786509740208
2.116471200028891	2.6054394143952058	1.1755989098714004	2.1623534130491016	1.8899624046696712	1.2537240211278156	1.270224813562079	2.15650972760026	2.370773345025019	1.5825707150552486	1.0605297370364144	0.7860410068732167	1.1981296131372496	1.543304933110288	1.9487555256211535	1.3959581342952778	0.14394216944829602	2.2920830390054494	1.922631375211839	1.6047640704250639	2.7356161876319414	3.301576058483319	2.59114577030288	1.9174948230565299	1.867605840902646	1.1322082298473943	2.4071264854445826	3.484848979583316	3.1093739997896974	1.4121104864982557	2.5153734140720396	1.9125602796604622	0.9596301709289167	1.3787591405178656	4.085955583153607	2.857632543566242	3.3627848484013034	3.399512184536943	2.3764607849636836	2.31430545696584
2.121836099540398	2.591787477435769	1.2096556659608093	2.2050611765597585	1.8551435867704993	1.1907703967679695	1.2512872473763974	2.106263928411619	2.304630462314813	1.5468190306595218	0.9945835474896267	0.7849882024134405	1.1774502340135642	1.5427640233877504	1.9552021716409542	1.4142966740985747	0.1337639634235553	2.2204312793845182	1.911865797377191	1.5799316800726457	2.7475635216302257	3.1965205648181714	2.5671435269333833	1.876364984387179	1.859390611577225	1.0734605295850141	2.411355808618156	3.4999031945137467	3.0835528919204274	1.3850113301636182	2.5334550000087397	1.862858633524766	0.9561392355366036	1.3314587097288904	4.021208189725156	2.8460301375071158	3.3754237788367654	3.4033116743456233	2.444224174928626	2.3052241032880088
2.112933804229566	2.5956959561589033	1.2573081893736051	2.2657503190205817	1.8075838755278686	1.1673371785613997	1.2262841615232136	2.022260672737148	2.223626181268204	1.5139837743693008	0.9134714940027244	0.8068202630235399	1.1472164450923643	1.5516617725872048	1.9530414009372215	1.4268800248693436	0.14052449698712435	2.171976855832633	1.892752326130843	1.5668367614649679	2.767582004174783	3.0730533745497057	2.5361485863947673	1.8272100885071587	1.842504099050693	1.0171866336073445	2.3808231604332963	3.5291495398848065	3.05528714455044	1.3689032565961687	2.54619893499058	1.8130373719490493	0.9486881127472913	1.2972446676766032	3.96009785600659	2.85659502254052	3.4291209967149903	3.4062305868395897	2.47891858753155	2.3169701233720685
2.104034524601427	2.5898894751781323	1.2812906747317891	2.322860154258944	1.7478985883010676	1.134631525657284	1.2141869507770062	1.9653044491073879	2.1331065427855136	1.4729540602473798	0.9108863607533074	0.8768716067794046	1.116477611467853	1.5588795244395748	1.9413785890507769	1.4541149446656707	0.15030113494412115	2.1295547224247504	1.9052478984906465	1.5752309169248178	2.786886650817343	2.9034482457722213	2.485620049031504	1.756684585730531	1.8296237068439478	0.9903147854423213	2.352185444755261	3.5358861881434303	3.027942634706588	1.3711180262575513	2.550448554308715	1.7824226871756603	0.9629084453063392	1.2995721643777103	3.8837699123041722	2.8731711754181095	3.469890514890948	3.417357037364777	2.506418220621236	2.3327202499573603
2.11165817045027	2.5919865871821157	1.2954068284262985	2.3555034361277807	1.6739224436643512	1.117482984315184	1.1854353351080618	1.91196010554848	2.0043643753895433	1.437085836955299	0.9320635743040041	0.9641758809907814	1.0381708187153633	1.5702915820664884	1.9409357350826113	1.4492784005061172	0.15915735186122903	2.0744008097591955	1.9258901532378154	1.5611033642628804	2.771016515434134	2.742443097666289	2.4500679523130886	1.7183297668443078	1.8062527341614025	0.9662773465267905	2.32375453291719	3.547513359117773	2.9941505204652805	1.3666210985991636	2.5597863392720166	1.7381340689429543	0.9836868242330145	1.2903886777365299	3.8062688818667176	2.898427320240782	3.5153948844687712	3.42629907804479	2.5429819785840597	2.338645725583636
2.1116461077194963	2.569950381991496	1.2786601916570566	2.360222818984061	1.604544542312261	1.085104562030882	1.1135694514980101	1.8673219354715052	1.8813499838812096	1.384677957470838	0.9668105849301668	0.9881626853899276	0.9817891820213933	1.5455234866930827	1.9490472940632664	1.4428597144408701	0.17131926552831103	2.021850776315804	1.92896295553895	1.5276083967545513	2.741513338579584	2.661916578766788	2.416614798366348	1.6756494625762257	1.7784464139819502	0.9543990732132033	2.287496926644723	3.5398417105404953	2.9743092548032855	1.3455697061836616	2.5820811145298643	1.7391299104053357	1.0049843755904067	1.2926194390186825	3.741290184202331	2.9272469799209975	3.5668470569407638	3.443963273158586	2.5620873861320996	2.354597771509092
2.1142576889319558	2.5474904986192417	1.2635458226978575	2.371719023514866	1.5316132949507204	1.038711592485925	1.048981547134889	1.822612148804107	1.767329128587766	1.3290707474875476	1.0019993928914193	0.9576541258739887	0.909094860407753	1.4981493658452032	1.948725308515943	1.4550437278634236	0.14692400541286643	1.9649824327842722	1.930677189409458	1.4952629056858249	2.716622313875477	2.5933013607637077	2.3750191940122454	1.6426560455478245	1.7767853942288245	0.9437235394663606	2.250179450692435	3.503816128904579	2.9634544204488	1.3370113875595364	2.5706483312413653	1.7306915848183535	1.0526923283392349	1.3229263268691338	3.6833714808162243	2.9624136317992424	3.576827983832703	3.471342207803582	2.5531044381881465	2.3886084297266477
2.104568300438154	2.5316741931193647	1.252971097578669	2.4041926197079704	1.4903021091435762	0.9803360751758277	0.9772778259663729	1.7607604554443714	1.6634832034149056	1.2784835771374343	1.0444856596360483	0.9116273364779797	0.8224276353358342	1.4304015017788065	1.9379135291991936	1.4172880431484631	0.13644848456873815	1.9152576263293306	1.9355734994533247	1.4715538262967551	2.6851287779458968	2.5095158222251914	2.34568239210277	1.6050703230535848	1.7626217916071476	0.9400366926159119	2.1982416818397503	3.464719048637336	2.9484421115148467	1.3261930722031403	2.545242510820447	1.7189612591787184	1.0930819466319912	1.339095492693381	3.64974463051606	2.998258845189283	3.6256143155994436	3.462468817054904	2.544637001677656	2.4101155567951795
2.073669615561872	2.5131858652219496	1.2350350062468614	2.4282932883392014	1.4613265713488335	0.9368298307849615	0.9081010466848319	1.73554640746224	1.574552959994076	1.2129946287795739	1.079024417437997	0.8497353770868121	0.7484383273034468	1.3531545726285104	1.9177460387469307	1.3808627319405327	0.12299450633753344	1.8407049036206886	1.914400635999686	1.4197412208945284	2.662747479731005	2.412878832499959	2.3230426739018406	1.5406844095006615	1.7579396384833963	0.9231614647903543	2.1756497471706977	3.4554632552827664	2.9352934433431295	1.3103477679175497	2.4970740686488497	1.7071216199072936	1.1420179418611696	1.360959291916957	3.5689844804465354	3.0560698202221586	3.658174105434351	3.4693771680397396	2.5182670176305395	2.430584659595329
2.0455061548884776	2.511171588952133	1.1683307391476054	2.4208960534127835	1.452073469623036	0.8691974869154862	0.8603114529872677	1.686338297611759	1.5239497264692936	1.156900151091961	1.0934912622084632	0.7997124847071679	0.6884607723219007	1.2866807294314413	1.8960971670957882	1.3213068327507238	0.14074313921631743	1.788559697660244	1.8775559029195883	1.3785639793320372	2.657654100475125	2.3713105789140125	2.31297699196854	1.4930081605255583	1.7466102765656408	0.8999412163739594	2.1564174516696495	3.4369419894813027	2.9470954432184557	1.3008835510635393	2.443369798526775	1.6846127412440801	1.1937529753778782	1.35507171919301	3.507978448372821	3.1063886415957973	3.712595959343266	3.4675246522234984	2.4859881876680068	2.440709054171111
2.003428334267869	2.494409132176677	1.1120067256561759	2.4202650348061576	1.442864567449278	0.7976812679725652	0.8207819415352052	1.6696396124755377	1.4637990324131671	1.0933205827678487	1.066348439331573	0.7839192193990743	0.6571096691186058	1.203998422452859	1.8487792113220962	1.267597367516448	0.1460011711033397	1.754580336079345	1.8436452783797264	1.343843294599845	2.636050205343478	2.441427390845896	2.3041988418185295	1.4317640875526487	1.7405554906983902	0.8734467833299708	2.1554452889755273	3.4095991989342793	2.935744802108089	1.310601491785231	2.4192319170400105	1.6685493605977275	1.2446703123162073	1.3677663826342616	3.454149596543073	3.1569810688340807	3.7339781479759844	3.4514760532381055	2.4428422704752744	2.4429172072865333
1.9625929749169289	2.492291881209799	1.0570316225925838	2.3891966481152047	1.443706345434745	0.7538767700707072	0.815701209674909	1.6134626574800326	1.3998742984778716	1.0697877483094504	1.0288747696348872	0.8144517471440345	0.5980184028420503	1.1438627154063532	1.800433774898775	1.2098207443252444	0.1601072147907006	1.7363135102341194	1.834552956713503	1.30902561715395	2.6188352709258975	2.5280516539539706	2.3017227520801935	1.3652258859287814	1.7363575594838276	0.8517898794451018	2.1464927138141783	3.3876476628126198	2.938191029037054	1.3164045772508635	2.3952283780045946	1.6413256877005504	1.274555175359366	1.3592839620238555	3.4450066370631967	3.1856319179634927	3.7478252070349924	3.427299921780565	2.4075280302915725	2.4396881700537585
1.9578885099152696	2.4785780074399537	0.9991529144147574	2.3612091169742504	1.4385518830682762	0.7195308819390829	0.8097452301997027	1.5831322802128442	1.3690325630119737	1.0366590335664534	0.980430427257964	0.8239030190529986	0.5702528580349823	1.062671852255186	1.7723726948205243	1.1472689701634233	0.16522189846123292	1.7437847862640534	1.8285928024809208	1.2532728519308851	2.5962708050554135	2.6010267244091674	2.3271581539229973	1.3091245768913864	1.7258741327943128	0.8275881348087756	2.1679172223419996	3.3529113362744747	2.934934155416509	1.2909041978721147	2.3480458978385244	1.6622801379661625	1.302688829857375	1.3488264380242483	3.411884729431933	3.192189923350026	3.749089401507836	3.3768349959410258	2.39932916044399	2.42966285391197
1.942743751429159	2.487793292875832	0.9841053445342531	2.3540239891424974	1.4518753165751292	0.7563726914576027	0.861912135895273	1.5653568421436868	1.3515678954960275	0.9950880047158144	0.8531949472360896	0.7912163467247172	0.5502836494633382	0.9719410125740996	1.7726411812307543	1.0672747714606614	0.17855135197912278	1.755786253136008	1.8076006612005748	1.1819841096171384	2.607039556426586	2.722036417270023	2.351590737241735	1.2730234104350986	1.7123990821025994	0.7786467205360289	2.2013114263392346	3.3572578940014948	2.9376650611444752	1.259380929463219	2.3159778186443924	1.6864996891184887	1.3194995333231458	1.3296063859098994	3.396063396986116	3.1897184610163594	3.7702039209245592	3.304691660581754	2.387127205859592	2.3870984242262874
1.9180483258531418	2.4940447309424276	0.9617222661490124	2.3301884543795963	1.4775264521075009	0.7893532877186695	0.9090069011181778	1.529824996987442	1.3954318137860544	0.9822467695131735	0.7247729104250885	0.7493162871605116	0.5634407114778066	0.8968448565859639	1.749212868836387	0.9917427874370242	0.20666111672119897	1.7743438515051768	1.7726088557518849	1.1002404550240337	2.623766200718591	2.8458388353899893	2.3595740447094093	1.2290285513410044	1.707752250798632	0.7430704650105994	2.2429782455507907	3.3569513894111838	2.9240883164887572	1.2302637412255615	2.3050061537862185	1.7248281389665756	1.3535732193145233	1.2993760359733462	3.345822521739264	3.17458193969	3.758689321767997	3.249485243996048	2.3654317232065605	2.336912062014977
1.9228915122586963	2.5258232544280537	0.9893846265601347	2.33702890818252	1.5182610572414135	0.8717419856308627	0.9361755536161066	1.5165118233984969	1.4437679850925975	0.9746400730717827	0.5912887694348076	0.777894205828756	0.5852078791932396	0.850589818724597	1.7228325434079181	0.9616719529040776	0.21410701886192696	1.7975073768156258	1.7283103837337639	1.0212559047890968	2.67083557952561	2.8846849380013517	2.370221361386669	1.182002306999787	1.7169533612965004	0.6904508800970823	2.2936322611022626	3.3689224907994975	2.9087786293298246	1.227986105935645	2.323563025374292	1.708615382100866	1.3804124371655613	1.2626670705333	3.3016415720582906	3.128195076426638	3.712236655620893	3.2018643867403744	2.3462231375055387	2.3094096445586643
1.9261574966156174	2.5584483743160855	0.9938687840686488	2.3392613353538616	1.5428722617404118	0.9469007538186384	0.9453302140986881	1.5220298065683042	1.4838017122713771	0.9894831593889746	0.4545382340182232	0.8114131749098151	0.6373953138741714	0.8196415846163191	1.7000101087411383	0.9314118696419342	0.21762797926360017	1.7894193925488637	1.6734627802048223	0.9565414639487955	2.683870147757214	2.89286588385853	2.3862237289824413	1.1255423590420175	1.711436897847222	0.6355413180914271	2.3330436259341982	3.391659323945175	2.8700183938174693	1.1985441873290121	2.369738320053107	1.6899914297862981	1.4125866509464788	1.2274394326351556	3.235399597413025	3.061808904762521	3.719440815826176	3.146965088268535	2.324145288756164	2.2727782154436116
1.9279367494047066	2.591042335808697	0.9820615082070914	2.302052448272377	1.532590651337386	1.0308273936220425	0.9816911144000843	1.5414869824741126	1.5220213227214523	0.9881454955351682	0.34518451458713073	0.8172530339109413	0.6844183427171406	0.7996130194658458	1.6946345352604504	0.9436758631821839	0.246257079631749	1.7913173031314997	1.650468510429071	0.8962147027990677	2.711854775281986	2.913504451189667	2.4129553827696144	1.0613219012140835	1.7274873116016554	0.5922481163196767	2.385625810323917	3.4185142882389874	2.831290965155557	1.1771775622294218	2.4370391840054078	1.6765429914627152	1.4373426894192642	1.192853862792489	3.1699595183549425	3.012615803185529	3.6520261534867786	3.1088137922178665	2.293954678397173	2.251077112031734
1.9506930910088862	2.6317682585256703	1.002786461074408	2.27075604645466	1.5402699510360767	1.077717602430238	1.0187259016687884	1.5359364463086578	1.548595097595237	1.0182889566650302	0.28199404264447786	0.830585960509962	0.7674518358980562	0.7948138675766149	1.7043916385328814	0.9549125064782242	0.2612951280532612	1.802594318149227	1.6565915247596794	0.8539876842840813	2.721822109301443	2.9398948227096917	2.4383201513076793	1.0180106833573068	1.7117682075745613	0.5897786501398056	2.407991553293008	3.429645244413438	2.762011892447661	1.1581654584402576	2.5090621632427643	1.6688681443302253	1.4161574590204404	1.142764581765855	3.133427376414392	2.9505044267896396	3.6037468257980834	3.0547006128845426	2.280703493036499	2.2170451331385084
1.974242557161422	2.6572710251970557	1.0229840244413833	2.230736740368873	1.5393978789756164	1.1768969951013901	1.0336529007159634	1.5319764995920424	1.5460525324503733	1.0365910525435809	0.23625806322432288	0.80256410475502	0.8122013865842737	0.7938528604553551	1.7287640125520014	0.9973627988058409	0.27416799095566385	1.8047045602958582	1.643732931987825	0.814837816002429	2.730362713252922	2.9071401630314986	2.4846983280054706	0.9743780995731474	1.6900976004697117	0.5996407892292474	2.434359042888569	3.418084536539731	2.7032590564470764	1.1476022237636696	2.5982227757771876	1.673421543568562	1.3910005595266306	1.1433311749340167	3.081653880527308	2.888452323761309	3.5354465641832413	2.999115331264253	2.280837776367953	2.1877831328607624
2.0260610328816204	2.690746161311381	1.0450045562140307	2.170503628161578	1.5340919462341813	1.2547327090631546	1.079264040687336	1.5154756365062902	1.5521206011478026	1.0578585566434964	0.19681540881497742	0.7283075352173065	0.8434514808469062	0.8189061199827024	1.77318409839978	1.0329094551996452	0.28327229199154597	1.7860423739800928	1.6360249211548195	0.7646438610967861	2.74895540746552	2.824298555548521	2.5591667595865184	0.9401210371725766	1.6661681853452677	0.6430972121955835	2.439732711417664	3.3908649931016535	2.6767474172902657	1.1239683656004662	2.6600777380778786	1.683495567373639	1.3809420928857452	1.163497320706272	3.030703570033739	2.8269692450615267	3.496146212402286	2.9332883057526677	2.2628783291146086	2.1506479505264586
2.0811183518145	2.7136943195387033	1.0620469405171713	2.172513342883522	1.5335163588093106	1.3258484471932162	1.0966803943005998	1.486733344611353	1.5589088298258873	1.0784618734826679	0.18137133632158392	0.607598141012724	0.8872385976267111	0.8584845118381391	1.8048719840540948	1.059842478213683	0.28596163967600485	1.7596555563499663	1.5960858462122358	0.7146281021070158	2.7577728818064284	2.7096701642894248	2.637968675215693	0.9257113889915841	1.6375034108115751	0.6884824650261708	2.4358869909025973	3.3606100863102646	2.5996518478930617	1.1147510885535032	2.7368774228960757	1.6761354977148906	1.358159908058206	1.2144598780699507	2.9644566870757743	2.775068061867579	3.4422404054503346	2.874498156285334	2.244504651923559	2.1049663126421505
2.114082779335741	2.7219619337772754	1.0758242504979785	2.1706627084825767	1.5405674289200268	1.3720853353564975	1.12057894988147	1.4568106310127273	1.5629736653788786	1.107651066838034	0.21456532976252302	0.5216900161418583	0.9138821662005766	0.9084814760810097	1.8244816865586693	1.0693251913230626	0.28741008411266317	1.6950274183151308	1.5590630177346196	0.6760913180017452	2.757702722473053	2.649408547089596	2.6829633983583263	0.9297518723416627	1.6057441765978322	0.7235240491301352	2.4221520769420524	3.3109337581311307	2.5359335363351745	1.12063286912248	2.790941124715144	1.6530050766217077	1.335212985824766	1.2991480167715257	2.9575856628364017	2.7473105809339904	3.380687940084676	2.828076866250876	2.230854409882972	2.0578792534424286
2.1638053555840466	2.715839309077114	1.0718782565347564	2.1499822667528066	1.5418809998766998	1.366072600283947	1.0767129355226488	1.361901620981229	1.5189071473731068	1.1615300387677796	0.28854889445778875	0.4566432386057156	0.9486204358807455	0.9776849717502618	1.8201571729769217	1.1045615023305955	0.2788893116752216	1.6323066578753387	1.5281931488314426	0.6544953263846933	2.7269093672732025	2.60243442933445	2.738980841112663	0.9145226728635402	1.5779919569271628	0.7712285612605264	2.411372888399581	3.23716358806227	2.4269465334513343	1.1310224318468582	2.821366025066223	1.6264601784224528	1.2929318825897131	1.3747143243736715	2.9197695676477275	2.735394263120281	3.3057321195856226	2.793029269727391	2.209055749076959	2.042988517307605
2.205497168819904	2.701149645557997	1.0809074449057559	2.156175793917004	1.5547013530889937	1.3691269928607377	1.0166843731829662	1.2752084862356896	1.4488466363940085	1.236877924411792	0.3777989517188228	0.3935007368653433	0.96552052663996	1.0345784761183188	1.8491330486704858	1.1551104011392372	0.2697584646733226	1.573386677512079	1.4964196690618012	0.6530192326208069	2.7107035029994093	2.5176495085168393	2.7973980721958958	0.8898734062297156	1.5405155061365092	0.8341609059036855	2.3867073759423056	3.161524707901744	2.34440449773792	1.136282340191126	2.8115906425415225	1.5645823672797683	1.2389124903778497	1.4221125536081833	2.9337735973167764	2.756864973597278	3.259872063436995	2.758002319799796	2.2071116754224356	2.0243126463717247
2.2395593048415323	2.674046021326767	1.0758856625541984	2.1502792166853366	1.5804701885520769	1.3338572830434958	0.9884493146953368	1.169175867183989	1.4080044949072321	1.3257772569384028	0.4403625127048625	0.2877607000962355	0.9767433969393882	1.0950983898894262	1.877916872369131	1.1743585739712608	0.29640144412949304	1.5349176979994774	1.4906060889174415	0.660029775741464	2.6712631276779932	2.4192689558872837	2.853180506609158	0.8705287228668348	1.4888083859777541	0.8963422161465108	2.381159678288954	3.0660069079228824	2.254437001826764	1.1284404183698657	2.7872531071673694	1.5072316285321614	1.1630149722538583	1.4836043892657493	2.9354362882435288	2.7895103735131084	3.2173331552859326	2.72526972284049	2.1977554653368143	2.0017068774275155
2.2627891086285707	2.6579306712269375	1.0885672521635112	2.1163685949258815	1.6112633708464124	1.286008734551812	0.9721736825747822	1.06762053707203	1.3788776484210425	1.411650800583581	0.48364627476082267	0.18790186752331575	0.9649957981430839	1.1522138672901039	1.8942693789842262	1.2046597737727833	0.35206978282835305	1.522922542469128	1.4846548657224925	0.6665314454618575	2.6564905856243075	2.3447500729580772	2.9064284262048563	0.8484008378443153	1.4152657192291083	0.9430961410539528	2.363934949528997	2.980105608805924	2.1803935278062134	1.130480159266912	2.7698542281261482	1.4561295087996577	1.0891037878816208	1.560530307866167	2.961122715675046	2.8615080734306053	3.169060459041778	2.704545702215778	2.1984215713538573	1.9671519567069367
2.279336159567099	2.627345666278095	1.1205209146785284	2.07676289767469	1.6295068601066718	1.2461953756513913	0.9726542633203923	0.9734968054585982	1.371630520588483	1.4736516046559942	0.475760111611322	0.1149575585245374	0.9871379939253858	1.206652371098756	1.8983670165957054	1.2091978005916402	0.3753115000568891	1.4723407459862556	1.4709993091806222	0.6691673916300686	2.6199851306044453	2.281273545047063	2.947991329954914	0.8451862694730975	1.3382525271976253	0.9901130635672875	2.3450391718836068	2.8649876468677045	2.1163228071774443	1.1299143686101039	2.738808322135749	1.417975045046148	1.0077100308516715	1.6529679103499162	3.0112623569724835	2.9099064376953896	3.1465430876754565	2.6991388749170526	2.192663320022021	1.9250791985242919
2.294933270457215	2.5991799967395384	1.136834973542996	2.0200396276163533	1.6374682423397258	1.2664559396189008	0.9480882643129368	0.9088665887165712	1.3816577764708553	1.5196000202403495	0.4406740847596941	-0.012902756808655491	0.9873622855731128	1.2385150525138884	1.9050076960599474	1.2179449219143221	0.4218349947899502	1.4263265575849187	1.4284045639299108	0.6548602896655558	2.586671689819177	2.2249558961226774	2.982626501735891	0.853952241056658	1.250414538737324	1.0161107836071568	2.3177849185010526	2.784142060308823	2.071478488336246	1.113607748201456	2.689494905944751	1.4027255072500862	0.9557553474604289	1.7900648540798687	3.066966981854025	2.9594001737926323	3.0968633194715425	2.705361758918336	2.1769726541399352	1.8951460568206664
2.301585866478792	2.562604600280857	1.17688371473178	1.9590811091453069	1.636689535625146	1.2461845700172751	0.9646325920816519	0.8600736547644171	1.401373162811089	1.57100802977348	0.40768834414296906	-0.08787298036548899	0.9751122320463343	1.2666972727784969	1.8888946971558227	1.1945208857541354	0.4778194718113732	1.3949154612271255	1.4198234128294256	0.6641526427671837	2.5564829291431828	2.2064314066896253	3.0176222521774765	0.857318628692014	1.1857452943635138	1.0279695354489662	2.272419172571548	2.698099446443911	2.021655994511769	1.092626005475122	2.608751154305666	1.3821882802178513	0.9100836488893848	1.8863585854895213	3.120689691421659	3.008249964024732	3.031763634135349	2.715875005545587	2.147895381571388	1.8655645390446018
2.2918693368407492	2.5178318859635156	1.231650878727822	1.8884658849219318	1.6315385496279382	1.2361683475047447	0.9665769304948977	0.8158251190045693	1.4207745225103825	1.6285858449353428	0.4086779486487303	-0.10233301293425334	0.9822937087301373	1.2830332170965042	1.8750924151480066	1.1640760596849193	0.5168463857413105	1.357546007584132	1.4089054819998503	0.6765302664223622	2.5214597666163874	2.1752892433873483	3.0154901727937005	0.8731160140389184	1.1001624028961712	1.0213577214105012	2.222352793824263	2.6435321438580828	1.9919753194307597	1.0665652626880722	2.5468395231207737	1.3689344316053087	0.8387233982873055	1.9302015223208113	3.1666660405339813	3.043038214724491	2.95221764829713	2.709384748127527	2.145360688857335	1.8465770141772526
2.280340381903991	2.4876101423076262	1.2725076732879146	1.7777311340105413	1.6207429331983885	1.208235903377473	0.9455328634544348	0.791892156604972	1.413129316296557	1.6753149866767967	0.39560160852366283	-0.09235204316391088	0.9535408662774163	1.3060456112965386	1.8896308056532427	1.1195733761539721	0.5882164220121007	1.338523623986769	1.424846333465628	0.6884522498875881	2.463998801713593	2.138401577171588	3.0140121054908375	0.9003216625335639	1.0175404278033973	1.0276094727472895	2.173659260211033	2.5740914963137485	1.9858282681147774	1.0255565207018482	2.473855360839804	1.362923326502211	0.800516301020602	1.9377001118296533	3.232935010899091	3.0696808821610637	2.9041759071805604	2.7034442063250403	2.1190897103173065	1.8541475262497955
2.253063531942448	2.4703214126339073	1.2994648724570084	1.6508258684696808	1.586949147607184	1.1977550385979545	0.9157202114130591	0.7476806811786301	1.420650779670458	1.7209120966025764	0.3599989855189461	-0.13406155530739397	0.9380580086548787	1.345032297338743	1.8819962806450075	1.1057424481951974	0.7903407858409556	1.3366469014795217	1.4146617984323233	0.7210765386170972	2.3955524861553776	2.0850089802897984	3.00755046613142	0.920899991054743	0.9690563566331711	1.04966331322497	2.106440395563064	2.5289186562118737	1.951226036324639	0.9800404488309316	2.4242490824808405	1.3314089504766016	0.7764012408180483	1.8947995480632316	3.2775932939900323	3.079696184530477	2.8531386219933603	2.688785639407949	2.075675985124556	1.8602921993245765
2.1944446917486973	2.478221965775206	1.3396310507357558	1.551857758634792	1.568404704093713	1.1869788198192652	0.8973802836294601	0.7547416763421007	1.4880527457768962	1.7532685300360367	0.3171855412106943	-0.16863992011120987	0.9013125100256516	1.3923828833183463	1.8582762988810035	1.071407884852675	1.0882077613214496	1.3307859191790827	1.4119231220097184	0.7552405302855255	2.325115340654124	2.0296944944097497	3.008405041917146	0.9602534534239358	0.8967096598757074	1.0747993771910984	2.0363434030985803	2.46780978424688	1.9689639595590684	0.9427525379666587	2.37619346937048	1.2911317419047172	0.7534932565169122	1.837392392046682	3.3285256277883413	3.0840667655606784	2.788824117776511	2.6621148830019843	2.0281146499145266	1.8506176710054212
2.1532384034264727	2.4932232132485304	1.39813411481848	1.4629695082060876	1.5344942118201574	1.1676913632352026	0.896836341400071	0.7638590191998194	1.5311565795096134	1.7125428304263448	0.2503046354994117	-0.19334457296955448	0.8658443859998769	1.4429714749248888	1.8284828275784275	1.0248205927752128	1.4372476368193532	1.3214717314004991	1.3857695239388161	0.7941088941329897	2.2582031130699924	1.9620162760592632	3.0417121331658157	1.0006728324829628	0.8461004134136966	1.0597504915029592	1.970044076953314	2.408957766881264	1.9710747099851207	0.9018618386354523	2.340885964828702	1.2923044310750735	0.7326190303722582	1.798488276714977	3.347488893900541	3.054783825239636	2.725494485559876	2.6452275160585543	1.9731950433385586	1.8582500172179302
2.0971406739643808	2.5116188259205474	1.4509619507233822	1.3595832075893415	1.472155461598459	1.1444995909198243	0.8603638067556443	0.7473589073370437	1.544150161394326	1.6335252362743042	0.22074134439690254	-0.19448426225953458	0.8264674749677564	1.4948611524992763	1.7917933175044627	0.9754784925593583	1.7664147195032072	1.2780456438673127	1.3807681428639653	0.8364130556900367	2.181457277981026	1.9031157343467258	3.057043048358518	1.027559842342396	0.802043015774507	1.0585130470974988	1.8898435167056742	2.359937681161806	1.9714853247584017	0.8630506800236735	2.3113533259053156	1.2914144693084049	0.7389269754054725	1.7362023602007195	3.3469434576518764	3.0290378453074696	2.6764580880481015	2.6101453364869522	1.9177633393121305	1.857329883744427
2.045735346773174	2.5160026601640633	1.530951692651443	1.2715189932234072	1.3988149959124194	1.1409133210193239	0.8631745866114787	0.7415619700353087	1.521697840259724	1.5460366155329104	0.2053128774123006	-0.19333438647222073	0.7786638283115661	1.5473568529317645	1.7746463487035242	0.9128537224591327	2.068697495767102	1.222326866128114	1.3774673364255947	0.8668471136054663	2.1070469482178584	1.8774437082227717	3.0928218692649834	1.077162923235711	0.7509619860492112	1.0797871132302839	1.824198530835298	2.302800450508964	1.9775969235101964	0.8185983488600416	2.278176100992123	1.3101443013186853	0.7034709928173098	1.6788552651860473	3.3419627473406677	2.9729353658210647	2.601515590723989	2.5855650479148626	1.8601562642827218	1.8732258688344465
2.013820376829226	2.5104773647029424	1.5950044672883128	1.218930750975551	1.3522192322035897	1.1396777567894594	0.8255276629740642	0.7302109908608951	1.4530476474401808	1.4991537775658297	0.19879031285855808	-0.19063736150155858	0.7038255271830484	1.5871711818416656	1.772080569717497	0.842528106153354	2.3647786517155622	1.1925900785360948	1.3575022644731196	0.8971512463974245	2.0654123279734136	1.8806277426844766	3.1547916939717338	1.1105108882462316	0.6854076841784121	1.0851777507564369	1.7399276786437863	2.267748843670132	1.996532296785778	0.7729633297926897	2.202300020526954	1.3063343492410575	0.6865784198528488	1.6462075928022148	3.347581538302733	2.9349966170889026	2.521912453891003	2.5565653554924914	1.8342088554650957	1.8855061181623907
1.9870471458774763	2.5100479868148278	1.6686660739145345	1.1691067944389069	1.3087924273887217	1.0683358987592606	0.8329549175810834	0.6782717848387024	1.3982231487345778	1.440699809469419	0.1819261390651632	-0.19651916490347252	0.6432890560631715	1.6404690290345527	1.7631833660013725	0.7651066763351858	2.6224004947529154	1.1687778374706792	1.3185396146214723	0.9244756727986532	2.0245414556399455	1.885846458974174	3.2055604717727184	1.1294223867027529	0.6465250672710476	1.0481981183154367	1.6768031607345577	2.1996564291594725	1.9959375403358197	0.7475032025070315	2.1773542245424555	1.3072907004385508	0.6901447350884677	1.573046382841656	3.338789523180828	2.903677518045533	2.445977651320204	2.5010058821170644	1.8157528633505275	1.883210759302956
1.950313114989521	2.510423027501172	1.7286920492510511	1.1352046569632388	1.253006633224982	0.996343061304873	0.8150101936285117	0.6170497164963098	1.3584859374175047	1.3876463213888504	0.17428159224143025	-0.2254038769031939	0.5750106381374585	1.6920429471262406	1.7515907192239504	0.7038700118692007	2.833208285392806	1.1523133504637855	1.2895300283218716	0.9159777576915864	1.9942123762972002	1.870375567601961	3.2578552777625007	1.1543048368171251	0.6253253581484304	1.0059135259188643	1.631331317049299	2.1576104585497555	1.9974789331638694	0.702089343816322	2.1646034028689924	1.3272206931078045	0.6965999453784716	1.5222725126962675	3.3043644585280063	2.8512893448637358	2.42457822093168	2.4368238741330246	1.7908342014111582	1.8851858063643903
1.9044687066848915	2.522303495686814	1.7567589750500754	1.1233176451105145	1.1783650121867753	0.8929274998724435	0.771385812046813	0.5784498767041751	1.321626914513958	1.3268902878470628	0.17696520163252924	-0.26022911446593244	0.5022816108877957	1.7376358706934494	1.731334905659245	0.6832298470451053	3.0459389692801624	1.1421931142002248	1.250730448710312	0.9199937071677826	1.9618119485818362	1.8203194960466562	3.2850129114183746	1.1895073605033482	0.6193968992047468	0.9440201573847599	1.589856885418953	2.09312660323993	1.9489861750678128	0.6555665173474404	2.130275952765663	1.365018027509288	0.7071805796756363	1.4918311519832042	3.2796253354473763	2.8248074267999788	2.433639848752737	2.3934376336944156	1.7664291542480275	1.8839822793059926
1.8860217756495394	2.5070681802674026	1.7826619339207355	1.1064652061716989	1.1067016463573276	0.7952607158836299	0.7580664764100926	0.5599747996362684	1.3119435119664895	1.264271320933118	0.17133484168485053	-0.28719996337827464	0.47726402726130807	1.7486105720182394	1.6792437370595503	0.6612559292723865	3.1898769888699894	1.1094949549651338	1.200458215761096	0.9372376582774354	1.9550926620900722	1.7803750811323547	3.2833386404912375	1.2089743174651904	0.6201688061582835	0.8691238618574338	1.556305685917316	2.0512535528409734	1.9162645166078804	0.6139580644012422	2.104504628981586	1.4439298785628072	0.7265921373375962	1.4546454191211688	3.210230322078245	2.812286994824126	2.4199036553892723	2.356413125614451	1.7738333247187854	1.858886869980704
1.8939530211331057	2.5063538170553192	1.8507221145770472	1.1290450669341867	1.0703631584666933	0.7114122368336646	0.7327310112479334	0.5597729710632577	1.2818395639990101	1.2151543985435338	0.125442807176783	-0.29491593550607076	0.43313451607238695	1.7420839607975673	1.6406349949785841	0.6081458812258276	3.1722166816599517	1.0695211712898625	1.1887680128537863	0.9239640926249837	1.9461155634940333	1.7535423600789604	3.3085050253647594	1.2307267452656192	0.6042965663935191	0.7907928718234541	1.527252636116579	2.0091978966862025	1.8796917572201934	0.557800515021102	2.073094313621932	1.6537410835875819	0.7366900411150459	1.4191966716939852	3.1236676874438984	2.797165173292921	2.4388863462438266	2.3264833040472297	1.7860864890482293	1.836815827762812
1.9084795646670751	2.4790628624711326	1.9213168893080301	1.1192854892409454	1.0623446644529146	0.6210461594727292	0.6827995309177826	0.5910343640059473	1.2531067100455988	1.1886548891366364	0.0798903270151729	-0.34935024035772283	0.372328169782843	1.7165278395847285	1.5931637344553757	0.5751731765211756	3.036697111874921	1.037158865590178	1.122802423252276	0.8861775358819817	1.95322002001735	1.6575783465668876	3.313937685716874	1.28260256963406	0.6083618038147218	0.711609444188517	1.5217916760559271	1.991664827494814	1.8350564497648794	0.5055858616809726	2.0679562235649795	1.9333401715088168	0.7356082654829652	1.3978574760885851	3.052270600934146	2.7672676866970454	2.491044809759477	2.3203729439935477	1.7918527063404053	1.8482384006553911
1.9097672611771448	2.4594630918102363	1.9911343166958138	1.043901036994043	1.0773556269241438	0.5271561847326623	0.6736674228277323	0.6280305931509842	1.2402170254510114	1.195030749045879	0.050395377278749064	-0.4289828836649937	0.31367989246041206	1.6851460539780305	1.5537791359995783	0.5359213566890588	2.8385049295940346	0.9885892600540028	1.0860058494792304	0.8708359953476063	1.9664344598284813	1.6439720025867566	3.291355084571012	1.3900869722544882	0.6177898905380751	0.653791725151099	1.4960199015395517	1.9903056635395395	1.7941664146875052	0.48122475221789146	2.0566409483496435	2.1976908662793493	0.7327608043821858	1.375251684310831	2.988835567613563	2.7531724798919317	2.537660187441259	2.2883856891458754	1.7899257026008975	1.8455160012038696
1.9160760693716772	2.449592340129228	2.079212672870671	0.9846680097380908	1.0838226669989255	0.4619279323694868	0.6850471990105764	0.6866597903493357	1.2327480944148141	1.2340142766035485	0.04547264643660386	-0.5112197349760393	0.25456857979409475	1.6499465204891997	1.5033501053406817	0.47976622336849417	2.6210017636707974	0.9198800282133514	1.0121750102468463	0.8584664920126446	1.972733873316411	1.6580389697989297	3.3136917771744514	1.5337898148945202	0.6241429311689101	0.5898035942426325	1.4595422892176932	1.977358070790137	1.7589207453144937	0.44989415113097825	2.0339972437362746	2.501054508822685	0.7483794080743482	1.3642270356297703	2.9311357749738276	2.755110007730643	2.5748528250038296	2.257468960295107	1.7837286785868791	1.839521379700031
1.9122099641587755	2.41857377750752	2.126151954507725	0.9182355374214956	1.0764597169030328	0.3492197657224951	0.6584076685983735	0.7104665472888861	1.2823450418262492	1.287012873174965	0.04449488059268468	-0.5760747666800089	0.2362497019145012	1.614267267935349	1.4724851156728505	0.4271485712268107	2.411650622584334	0.8945027096729385	0.9117449299262953	0.8330255287728541	1.98950760440934	1.6350739715885882	3.3161159819543675	1.6537188516873471	0.646580428634664	0.5506787689585128	1.4247167533754137	1.9591002053544944	1.7067029280935118	0.4317097027390634	2.017965381187077	2.7689759247908023	0.8030602459311167	1.3189054288230337	2.857634160431254	2.7488303500781575	2.639786061082058	2.200449256425351	1.8003501290016057	1.8263420667427746
1.9070531467531104	2.4357340737952375	2.1583431847139067	0.806193676539236	1.0612873515732328	0.25772792138057404	0.6575383275624598	0.7634197540847132	1.3332241284932405	1.3240511300967488	0.052432165236501495	-0.654577128227191	0.24116702434376686	1.6034933974865122	1.4371437343174107	0.3966994082075507	2.219588145183674	0.8390843067131246	0.831644423471807	0.7825947311942161	1.9916043796544571	1.5938239324105514	3.2798575521885667	1.8517016267438084	0.6889701266727839	0.5126390121473663	1.4124095198796143	1.9349876505529378	1.6543797056369143	0.39837965807526515	2.038301086862237	3.02890485453929	0.8320789895826465	1.2605388913163036	2.778403281078544	2.752489650697672	2.717551684918751	2.13154537196124	1.8035691356420511	1.804157402045663
1.896495241643618	2.4251235002132043	2.1564771201284323	0.7258761435381791	1.0430487292299393	0.19937989840617215	0.6226586898809974	0.7972690100182673	1.3567206757628654	1.3632077770294373	0.052842751554008804	-0.6906049117605187	0.23247041355002973	1.5943300965233465	1.3759987779531164	0.3622730930257848	2.0621946994008593	0.7688534478287565	0.7881850959890901	0.7455313340794258	2.0138736112831515	1.50659537699122	3.25937389381438	2.0513130497745453	0.715931629403103	0.4979816404209899	1.393279287612978	1.9307804717554062	1.6331404448318687	0.3645769452936171	2.02093798142166	3.279702375935885	0.818916970055445	1.2332106039483832	2.707800700077667	2.7433482748595233	2.8220601762970654	2.0767524034582348	1.8064486406394136	1.7740913614636962
1.8870953586883796	2.4091616622078864	2.1301087225158986	0.651411175546647	1.031410341566561	0.15355800662424562	0.580415481253331	0.8267508558927703	1.3813787713883852	1.3779482584487521	0.041233329255317	-0.7467232004150033	0.2331862820423128	1.583363632402453	1.324117125844428	0.3303273949887798	1.925280259765131	0.675789059793527	0.7304596494570055	0.719536835678178	2.005140893183905	1.4403135212702884	3.2315827404561284	2.2385802938944837	0.7389901917674507	0.4990086867417354	1.393427013873839	1.9053687827291779	1.6052043533945537	0.32906858398757194	2.002389199918503	3.5183248769708513	0.7977417237418277	1.2042043291209072	2.660358360670002	2.7430120763187387	2.8946007041227766	2.0312374989833533	1.822878623507385	1.7570316019240917
1.8898547083528143	2.3773652796419578	2.115773855708888	0.5624964117311091	1.0524592608208647	0.11348435200423004	0.5433516980513718	0.8510078458028832	1.4375422610127937	1.366032156296518	-0.0017135690591494584	-0.7892810081041353	0.2607254632233841	1.5679161293618558	1.2630427090831162	0.2865944468694233	1.7697807479941285	0.6070107548271106	0.7019498597840391	0.6845089321644434	2.007864864617321	1.3946796847936003	3.2196797205835166	2.40647376353506	0.7382489522014958	0.5208553827133315	1.4069508909783193	1.8940330169611177	1.6171359932434033	0.2934404613978153	1.9889574162698387	3.7178703300929064	0.7657167720347414	1.1913188524082012	2.6039793949775403	2.7272354026227608	2.9571134629437497	2.0019188166544795	1.827397219677664	1.7403503596270649
1.8716007810098385	2.380295688733229	2.1114588507061014	0.47343052161062327	1.0817759794274158	0.11083493058158674	0.4811769963422252	0.8515226338678901	1.5067652314211013	1.3441878691081237	-0.019799815627195478	-0.8529160569509028	0.28219996400817987	1.5680934253695327	1.1961101863462735	0.24774768690661914	1.6623154377495024	0.5512623424088107	0.6481692000392274	0.6476002722626768	2.0269237181590607	1.3469550851378225	3.1987208134305334	2.5512929777700744	0.7236341468654537	0.540314494233902	1.4387304555303977	1.8912282805670135	1.6027417230403675	0.27451220859807707	1.9581759833056105	3.869029906919504	0.7169245476325307	1.190706017583726	2.556147703665034	2.7074395204194617	3.052412143858459	1.9604423863357066	1.8170718177506173	1.7264311481551573
1.8350778479104193	2.356335262635166	2.0989135527654157	0.3795932823956637	1.122342228964235	0.06627885880504965	0.42205478244067746	0.8474240113898188	1.560782483203989	1.3299709682376475	0.025827463352413933	-0.9176456149759439	0.3037920495597978	1.5704127866381088	1.116420942978132	0.21373595598705397	1.571345790787671	0.5025905833006579	0.5640705569814838	0.6154609471016816	2.0458413112980303	1.3441365246495565	3.161110322689458	2.702778603166328	0.7163725172518676	0.54169455383596	1.4766318938257879	1.8918739405524136	1.6241153861036781	0.26987684087570085	1.9361870340434848	3.9093843790531246	0.667423952384947	1.166327628980626	2.489039166412778	2.6805222987443647	3.1314891057100915	1.9087443425566302	1.7880901367061557	1.7035165680362359
1.801902322600642	2.3298361872711837	2.0592532158971064	0.2850428330748956	1.1187943458207672	0.0473245159082632	0.379145043221362	0.7998205138170703	1.5725158726764523	1.2903684333536896	0.09133400804808296	-0.9537311020206409	0.3402811408781129	1.5664302946780455	1.073824474290671	0.1791342477866214	1.4932002586815565	0.45012249811990557	0.5128314078696348	0.5722277757989219	2.050251461072512	1.4536741155096584	3.151918836904311	2.840446857331206	0.6967689072718366	0.543421661825176	1.478104863408254	1.8940144976311348	1.6214829009270395	0.2363030675268875	1.9045474722613531	3.8611146842616124	0.6235049599718339	1.1164419175444287	2.411993293014978	2.666637156753874	3.210664936371235	1.8435367149217492	1.7763039293852423	1.6723306485134153
1.7764590077166686	2.2937688246500314	1.989366834621638	0.23219422936833878	1.0598958106202656	0.013883899790358081	0.29555852012420625	0.7728460999934182	1.606149993737627	1.2461643010332466	0.12607402310133956	-0.9861380651162399	0.41325921991582926	1.5607046534743587	1.027766393473795	0.15173401697238015	1.4167691133261953	0.41288526708353546	0.4654178582210623	0.49944850359645904	2.0415907857786784	1.5379240580454585	3.1558446534220033	2.901129108117065	0.6613861327577298	0.5327992698626167	1.5095551574713877	1.8911028976050273	1.599021849514384	0.20789463271711517	1.8753863405396676	3.8469325282628724	0.5891597068628499	1.0957920946774016	2.34527915709425	2.6301436349788396	3.2931974836870253	1.8227455928603935	1.7834915016010275	1.6504834357653315
1.7479095396585234	2.2532716501530965	1.910019764474891	0.15201668704976018	1.0203814110971448	-0.041427097662529624	0.20955862254532337	0.7574084678270256	1.6095996172468425	1.189112177632113	0.14035037304035405	-1.0524828576743994	0.4654951906877356	1.5630687309926583	0.9988032000478964	0.13517578952977813	1.3729055243880097	0.42384549783370523	0.4159766845914163	0.4208496685718289	2.045965008324056	1.60380830328839	3.1232765958247652	2.9460248827247	0.6453089459581228	0.5370657959722401	1.5311861236273887	1.897395107754972	1.592805480498273	0.16020268646577984	1.8516080373450798	3.789156553764376	0.5406759906935076	1.0758959576569538	2.2757170156777216	2.5840275324584794	3.37513500956996	1.78800201746139	1.8102410826249407	1.614372272941862
1.7050747826818777	2.256871204785048	1.8431167162462927	0.0920561324591093	1.0114516117126688	-0.03525275832864442	0.13666853813730873	0.7945544407520384	1.5552584160481142	1.1199501428271996	0.1780715783937287	-1.1375595246805035	0.4731397545148823	1.5611204361472302	0.9375367312916654	0.12939598689764903	1.3482925873512277	0.3961864534871531	0.39033279659892234	0.3680220231424797	2.032662987063207	1.668945847395933	3.0769803886411147	2.97475690573724	0.6307289885035234	0.5194943023199466	1.5475319360674937	1.9319084925332173	1.602157073216917	0.1152850411060246	1.8114149584191555	3.710141684628541	0.48371678459270717	1.0533837122184082	2.212565805538953	2.51912163016639	3.4391899409617395	1.747723451019672	1.8140651229198181	1.5836087118235307
1.6599179500313368	2.2192170438800334	1.801678661961106	0.05761259162430996	1.016808200120486	-0.022454205093844264	0.056468847436647464	0.7843648522992428	1.5255788126307532	1.066836696328941	0.19834636303949751	-1.22080963287344	0.443281511655119	1.533744285121066	0.8737320256977629	0.08855887101435271	1.3007811000284166	0.3974783400326779	0.3561562635473972	0.35941267919687964	2.026601032312334	1.7385333521938697	3.048272310345424	2.939506654438039	0.6010324770272942	0.4916181828845856	1.5607970637156892	1.9338205649584999	1.5862334217262348	0.08245883958003937	1.786157592970941	3.6498646600205005	0.45210966685149623	1.0230343033046798	2.1278461564275717	2.4579823844171336	3.492870278799316	1.727899621975769	1.8029173304204775	1.551758465129995
1.615023481775119	2.214976462259367	1.7742129278703351	0.038475759275960406	1.0142849519856412	-0.005722515100289233	0.004538795558830382	0.801802740844308	1.490590116057254	1.0285878705091578	0.25625840616376394	-1.2742710673091031	0.4124375251334059	1.5030807052445834	0.8215514441883883	0.05336773187611079	1.226501143228265	0.41281382585223814	0.30097669334961263	0.3582153830937763	1.9943630540601558	1.8626949430118707	3.021179205881533	2.889424479220167	0.5807139802415369	0.49948587827407864	1.5857935682577156	1.9462672969436938	1.5535033498965922	0.02966123643240694	1.754619882021225	3.57276707186109	0.4743756744738799	0.9837459038636128	2.01866521927588	2.3998727664491577	3.5305266351928397	1.7116505445442827	1.791053360153383	1.5460859237860791
1.5798907783973444	2.2168801642234834	1.7708336486715233	-0.014460338607145847	1.0098868482456425	0.012855371510155733	-0.00041005850132931897	0.7925837825586395	1.4353189173733765	1.0007984106371788	0.28035008301147113	-1.256411225342419	0.3882528767714567	1.4665785167966903	0.7836907983744499	0.02198106106738581	1.1646307015600428	0.4410546812246439	0.25852006396913013	0.373133764719067	1.9843170850831569	1.9616249668566657	2.979339873025276	2.8480878208945795	0.5493260409493527	0.49644649357092197	1.567703021985413	1.9297000463009237	1.525537467722504	-0.014713277033055522	1.7173655059287838	3.5285723145478274	0.5043224388453166	0.9516137993720101	1.9218547026192265	2.343532386426351	3.5463992991296514	1.6958328261174305	1.7703502085599088	1.5323194143377363
1.5393750814119014	2.218167537926962	1.7633408391105045	-0.0718734869908782	0.9585080970571456	0.06349267407327885	0.0813337730374903	0.7661219031310648	1.3443480669682952	0.9998644104968314	0.34779816824916704	-1.263883746175985	0.38176862077550744	1.444630683138329	0.7624111698417309	-0.04898097167914758	1.1127391298444715	0.43852109231555597	0.21770125555187292	0.37005165206782314	1.9858662408335355	2.065672256457152	2.9331156071705267	2.7934192493439043	0.5515100919022651	0.45574856301938726	1.551353770508237	1.9245119237598332	1.5058697608822056	-0.03775459724972725	1.6944059105757805	3.4863463472521445	0.5756447499236123	0.862522604568135	1.8186656495486269	2.2876803250632016	3.523072891529398	1.670218143091245	1.7564306411935238	1.5204758458917016
1.486733324316413	2.1850431237513352	1.7714526175539451	-0.13117173717843994	0.9047556312744671	0.07837461359694582	0.19563725615959462	0.7561271819183644	1.2341537780547973	0.9948789947386574	0.422167565696271	-1.2390292918862547	0.3823461847182686	1.4324309919197866	0.7486663498700525	-0.12104956878082554	1.0316802986315028	0.4231070440427226	0.18344967551646724	0.3645884810774007	1.9889424215378586	2.188044915187921	2.891162912220245	2.7469234633297814	0.5473423407235937	0.4020227613718041	1.5214521510046992	1.8965485098128911	1.4888222101924922	-0.08081399794790971	1.674414101884184	3.4442863535335255	0.6644861353130519	0.7958474512971419	1.7428079222027635	2.239004514019555	3.482191844513443	1.660254612079568	1.7535719994256245	1.5260344386754752
1.4716518951668636	2.1603303363979935	1.7548444272623214	-0.1587583859104787	0.8346618958290127	0.09851085274082076	0.32694591982217597	0.7278239548124058	1.1254260811083874	0.9636089909440366	0.443477695132189	-1.2276338370801996	0.39768244987820417	1.424402856103121	0.7406181972741014	-0.1706357773277329	0.9642279642908539	0.3846097085739099	0.16172287758747883	0.35625297237467357	2.012339382048667	2.2396025806720297	2.8613848701601814	2.6870139453254662	0.5402266483502288	0.3587582995446149	1.5052736280994234	1.8603789678104516	1.453887216401744	-0.11779314359923046	1.6439954372983556	3.4135697953231805	0.8044570194514499	0.7530691355876414	1.6831957282277195	2.20351038864023	3.4320635495151572	1.6761684920267783	1.7522750652159047	1.5149721852017115
1.4773304256784814	2.1469246267584667	1.7655893822917321	-0.17278396754515551	0.784473552800495	0.08325431790113272	0.4431911532020022	0.6940376012827477	1.031985370313825	0.9283458409797667	0.4338168089484304	-1.2325551736246432	0.41032514328714614	1.4076601508117483	0.7208844461222024	-0.24576448132129589	0.9075682544247512	0.34013333265183626	0.1442229821639567	0.3647072633170194	2.0402538502400622	2.2525995913205823	2.820603728850841	2.604108808839828	0.5395391694882082	0.3327605795047459	1.5075616725484668	1.8345823477351622	1.4192191275050559	-0.13814733810345922	1.6058103458925135	3.4098954837206015	1.0823021298349647	0.7103126119230702	1.6464977466718544	2.176851646266376	3.3722352597300094	1.688501065067377	1.7588075320265468	1.487718299935311
1.485358173008236	2.1323732761165823	1.7695806272437475	-0.16307741662558065	0.7589255661103542	0.09424652929954039	0.5808502591636339	0.6362601607277268	0.9252042999995143	0.892489862716651	0.44805333793397706	-1.2346994606745736	0.40182226246165387	1.396842348608797	0.7006875311445379	-0.313887377596891	0.8454926848373086	0.30371878499367305	0.13122280617785087	0.3666755387118346	2.082743566789275	2.231303170837254	2.7797436700837377	2.553699358561538	0.532488755414697	0.30138306720082336	1.5013992874100759	1.8018609307518951	1.4080928958345709	-0.1710321222543657	1.5575380836994746	3.31667155942009	1.4377205870443146	0.6605571212431585	1.5891579603624106	2.1543479242814607	3.29292981447103	1.6720947638081878	1.7464071870965263	1.4368631373919194
1.4963201795986403	2.1180043160820388	1.7719347560654921	-0.1352542684829911	0.7616907695458004	0.08266949297025403	0.7377999836464104	0.5485771945557819	0.8587642593656973	0.9004689769355221	0.4619104916195994	-1.175611588737873	0.3979808147490833	1.3690229575634392	0.6807655422880502	-0.38346596833858226	0.7530446688953092	0.25211829289474813	0.13295211774130522	0.36597971749502	2.1492805125700474	2.231412182901745	2.7490643993761754	2.524680969871132	0.5169840637759239	0.2732623871051369	1.4978575408428147	1.7770079641037977	1.3959157337501513	-0.18136279933244756	1.4926929800659523	3.2317491755861525	1.7962625653103932	0.621766218242428	1.547623634242593	2.1167869697685004	3.2197060067142176	1.6707873181234454	1.7312218286320384	1.405992847479501
1.5291549327640663	2.0814581781166184	1.7751782822979245	-0.11427210441106209	0.7608594206681177	0.07222188553129294	0.9120263443011012	0.406888027333743	0.8021021036071723	0.9287229034234062	0.48857922990183134	-1.0839885991802296	0.4137957068893875	1.3628889863951683	0.6763003457902413	-0.4015598647325742	0.6540629667357015	0.20152377905854174	0.12653135837664495	0.37260409427646995	2.192980830771	2.228599293561343	2.7295918436790805	2.570840389850937	0.4992447305018515	0.2294719300661611	1.5006715086912126	1.7321405961557192	1.3625371974815195	-0.21113861131261774	1.4341641968294545	3.169329947188633	2.1377582156998365	0.6304490193635254	1.500337440532661	2.1034815687314135	3.12741498732789	1.6820640758667136	1.7230620299232686	1.356177423219594
1.558663387918704	2.0596537609894936	1.7728026053862778	-0.08069077891607351	0.6952710101231712	0.033396341682976616	1.0926684847577761	0.33143634345264794	0.7571786547610709	0.9410502696519053	0.5182157054593617	-1.018426145196686	0.4411359781565391	1.3454488645072233	0.6650590872896005	-0.38966456827009877	0.5897295420750542	0.14033442057818257	0.13452348127743213	0.34699531108552817	2.205277548832135	2.152591419254141	2.7145094530771248	2.610208852327065	0.4892454810103607	0.19685100846262377	1.5058462993221553	1.7285304818473854	1.3620233469578946	-0.23190531288500082	1.3745680584410096	3.1105243641896623	2.469869325199806	0.7072463117475313	1.4689770036212146	2.0655947861460566	3.059319697635207	1.6765803399982968	1.7182502864124605	1.3100812445118761
1.5713081454520093	2.0293073837519224	1.770389758019551	-0.09203055446456387	0.6280787815856652	-0.012030850300342528	1.2228705884327167	0.2909069624046922	0.6938011093291511	0.9326983154131755	0.5190234250695565	-0.9534030962072746	0.48163745539469904	1.3490449923797587	0.6775783807319264	-0.35883592775438394	0.5503498081240582	0.056694492983678534	0.14466336112256864	0.3134485088664801	2.2592917599073394	2.0622103357501254	2.678478619515481	2.6409681625194175	0.4727327091060734	0.11130385215972956	1.4827330484093832	1.6798803955638952	1.377089469709429	-0.26256662568608613	1.318892903602089	3.096067493304749	2.738608450671097	0.8330757052224549	1.4699335110584133	2.037342443721406	2.9633747523071037	1.6794819093517155	1.6976114314988777	1.273350849836995
1.5885216622657725	1.982934951816032	1.7628522361719867	-0.07065387119655894	0.589166970944094	-0.036420066969675424	1.3277854998047496	0.28079184518963	0.6444221127499234	0.8982150471212476	0.5615242210809909	-0.956838762075811	0.5459594308138568	1.3457763914240606	0.6655940786605382	-0.3568142894695482	0.47369085011488055	-0.01583795575291081	0.1602246434889158	0.2744191371142696	2.308033661883156	1.9512833136634122	2.634171481073914	2.6437500005329717	0.43799432530496735	0.02884041056882026	1.4746062779102715	1.6653151038504717	1.3782025743963793	-0.3084652100317439	1.2878101847168373	3.034465541693598	2.9623393200332906	0.9642978325474427	1.4343611283122235	2.008600361973024	2.8847691053047173	1.6732820979213396	1.6613072416984285	1.2480310424905465
1.5918781171034946	1.9494685552516415	1.7392893998646357	-0.021716522315612004	0.5850534328593587	-0.07199875789133506	1.3246469585107916	0.29331152698929847	0.5899884721476165	0.8765413458536043	0.5670808584526553	-0.9402453114497723	0.528499387927176	1.3322238375274662	0.6413020028832971	-0.30945879399401716	0.4229383416683909	-0.05665741412223561	0.16291419920453537	0.25819067716064004	2.330479939883322	1.842069608359082	2.618771676608689	2.6476909377188393	0.4098814206720241	-0.032987620141507704	1.4703138749493514	1.6347709857803938	1.3430383930067251	-0.36155185938942125	1.2283462554916302	2.9763656325584877	3.16557186405884	1.107199964441243	1.4085121130225542	1.9753654528528162	2.8417151147704414	1.6651855353430274	1.6392222994510361	1.2004159119597364
1.5772611030887238	1.9358519564723777	1.7135986896795061	0.039059053786286116	0.5642643126124518	-0.058158811668604773	1.2894893894394654	0.3024172308990356	0.5432883971511526	0.8634100301372115	0.5585311921190305	-1.0167960239965226	0.4988587027857623	1.3058267370215733	0.6338745393501101	-0.24827741156008726	0.3800361993539392	-0.08319452147595087	0.2034546009109941	0.231325048851671	2.314044762889032	1.7374621353751678	2.5909173020826155	2.634036294920284	0.38095450458213814	-0.07945447096119743	1.445424386547542	1.6161373134533892	1.3251988214501993	-0.42236791466140405	1.17489973033322	2.9204869077426308	3.3470181357561577	1.2077271992133798	1.3898028520925223	1.941464785268207	2.8000607810352127	1.6427948182650856	1.5939091403281849	1.1469619680784604
1.5575747264663964	1.9191010511020532	1.682775763182073	0.049061494102917866	0.5460870084566893	-0.04135635077471981	1.2312242094110506	0.3361652720568934	0.5174563205164817	0.8436984892005779	0.5430709759958535	-1.0735411058081525	0.4448634670642596	1.2671314910981848	0.6431417787644663	-0.17352910877701433	0.3356537574436089	-0.07741788574796124	0.2602730848107261	0.20906923610409964	2.2807543946362165	1.6643591490292682	2.546058177444757	2.5983269494391075	0.3324151257016935	-0.1334444740387668	1.4137200191953083	1.5853625103495508	1.301478124557665	-0.46002469751583935	1.1282175335792188	2.8440869809295664	3.476424859337982	1.2737262675782735	1.3668601714596889	1.9081128468110946	2.750597197923316	1.6198983628208148	1.5565231814587897	1.128384552678402
1.548452286318948	1.9017553243635401	1.6286318776864337	0.038300240655124954	0.503957783299892	-0.02595027796512612	1.167145881726794	0.39191438052653493	0.4816296572765637	0.830584907664065	0.5320707066610125	-1.0882888170457492	0.38548657858318514	1.2393226907435508	0.6499505346844113	-0.08454469425299585	0.27506717522274066	-0.08325317187186547	0.3149337354542371	0.17067464782840633	2.250681938358503	1.56957725478301	2.5020697608906213	2.5392656192997096	0.287397421676026	-0.22353302961917576	1.3813659000283842	1.5617368138919718	1.2986667679661295	-0.502215109796688	1.0934190644007384	2.7149561040380563	3.473015294240099	1.3810515573417692	1.342354193232256	1.8713386063673092	2.6908663903729124	1.6147172544316575	1.5211405326423353	1.108580362322417
1.5346796634583213	1.882386847791577	1.6035585202769838	0.014763776895700815	0.47784204094820204	-0.047851377316647334	1.1004052978003747	0.44319724804234156	0.4383958818880734	0.8358528035731846	0.5382876184908445	-1.0646640833054666	0.34034651179253056	1.1988227126712157	0.6603045991615806	-0.01635962188449589	0.21987618125825387	-0.07462601870799374	0.3492783558875796	0.12776875249812486	2.221728735338739	1.5014598375368553	2.431321350025806	2.50928358737585	0.23666545201029057	-0.29378609428051106	1.3494002581819087	1.5215336263119423	1.2663681168026606	-0.5435642759454857	1.048293456872329	2.6288982320079333	3.378451031210523	1.4881132165129496	1.325808271124265	1.8457998888049478	2.647690923831828	1.598870992085987	1.4825030341572178	1.112167670516933
1.5157954584324307	1.8408380394511525	1.5610597612663923	0.02548632079871773	0.43445903838602984	-0.07323020997710487	1.0252054188277595	0.5076724323946387	0.37977114717756655	0.8053124346079128	0.5644715097585624	-1.0744131604600249	0.29335404462904335	1.1614301217068899	0.6793180934122349	0.05854254687429707	0.18814554675149597	-0.04109303577830842	0.3804565977595931	0.07856525109450274	2.16345269791196	1.4131197371362367	2.375910830482556	2.439860365184658	0.20386402738380166	-0.36481795179052207	1.324535720109452	1.480020321963816	1.2307498780200272	-0.5713837638381553	1.0240035102329774	2.5711113833785255	3.267018656225241	1.588722304331894	1.3051786328507888	1.8332587253760582	2.599402312120776	1.5801961977198595	1.4465325505740378	1.1040027714509202
1.5030119794952301	1.7967894291442683	1.5204060574536216	0.03461487988533262	0.4066228061231227	-0.10793286412845995	0.9073643888916438	0.5957508223087832	0.35097048565003297	0.7587665460585523	0.5746021755690369	-1.122480215391216	0.22933903279058537	1.1064409019805854	0.7106583337479161	0.0869214076497849	0.14072624632885222	0.00017376146777398627	0.41764470296894746	0.0038269967525841166	2.101881526156565	1.3352737807936508	2.384027120406683	2.3310868624651384	0.1743689665293671	-0.42823350708648783	1.3192250113476176	1.4461661479002268	1.2042860733677327	-0.5839052854571201	0.9856305800739051	2.49928660406562	3.161117464444139	1.6551705014276474	1.2952509568781765	1.8101933716369945	2.560726371129161	1.5717058013249434	1.4086693927471035	1.1061168627619176
1.4883316361438987	1.7680680762220142	1.5142093655001818	0.041166337771776584	0.4074673155415812	-0.1439733758459767	0.7635522385010186	0.6448966808152817	0.3005888335256849	0.7244559748992658	0.6063136456748086	-1.1662672337057238	0.1597678558227655	1.0705745472239425	0.7420545995688317	0.095934378377767	0.07734075398196548	0.041662763019362704	0.43198340351045406	-0.0504540777246675	2.0669992944249334	1.3189862441290634	2.375562024039403	2.2341225348423728	0.14376913751665582	-0.497364515508462	1.3147210960664477	1.3899190775576584	1.1701348034854924	-0.5898191320193564	0.9359430179679118	2.4117744601068116	3.044268723234548	1.6506537014810827	1.2579698677736826	1.7881361914939085	2.511869727964535	1.5468701143616919	1.3699579360101963	1.1115109937063106
1.492638031030033	1.7470490786477495	1.488901133910804	0.046067072193995216	0.4400252632826727	-0.1889944500773057	0.6516767513284663	0.6587170801579367	0.26331424480934296	0.6890619297977861	0.679587966901562	-1.2630007889759374	0.055559936110006494	1.014846332633779	0.7522214170661725	0.1010604618281862	0.004411745525101779	0.10346950595172137	0.4493560158870422	-0.10024639256980028	2.007427899104753	1.332360071046782	2.375844121250303	2.1853130959705718	0.12006819644169935	-0.486333690975266	1.3346968005944417	1.3570304897444714	1.1328929430916026	-0.5766263049872016	0.9069089667660444	2.3060195307380025	2.942640719921657	1.5852839448526836	1.212293723336807	1.7648871851528063	2.4739028391089404	1.5194432279977408	1.3518921242197341	1.0885155998655525
1.5193841208375425	1.7446126441180259	1.46824782844241	0.03550944155708001	0.43616278361976296	-0.22197264508634745	0.5249480382804028	0.6635526022943902	0.21692521378442295	0.6750751510233715	0.8044471046192267	-1.3293169239210672	-0.023850547667452413	0.9622034608250066	0.7921749194014771	0.1451041327047919	-0.03316913723781547	0.14980999071403467	0.44593080534798596	-0.16575635411402515	1.9563170601744826	1.3672363701535448	2.3751212198968674	2.159290183180381	0.1145602281136345	-0.4730315703138969	1.3544539947079581	1.3197062320275872	1.1339737700708594	-0.5420558626772308	0.868493370844736	2.2034009296530153	2.861155608512071	1.4946901619752693	1.205431902183745	1.7370685815225921	2.4218973750760098	1.4902385664946707	1.3429238268148418	1.0669030399655728
1.5679999415373804	1.732153085754078	1.424758395998595	-0.00893229745245722	0.4089875581407245	-0.2407286445658042	0.41662011762768697	0.649444133981026	0.18182684136365113	0.6326463367816311	1.0046130465534548	-1.3816170557162302	-0.07756725771001086	0.8940948856775041	0.8653132231542273	0.20422898411943963	-0.0887037807987366	0.17939142914054876	0.43401244069689415	-0.24021310402175552	1.9197725231098537	1.384257375275173	2.360956626248459	2.157008348731355	0.0927443097248639	-0.45514080353294323	1.352591961553086	1.2813061754623518	1.1552042471062707	-0.528807044531317	0.8273340382134557	2.10090079936269	2.769696395981592	1.407593205039071	1.1828426200652324	1.710626542580528	2.364913311854252	1.4370972121065972	1.309781676417123	1.051568039477141
1.6276380824814904	1.7126994175692694	1.3642901461168486	-0.05656041529158874	0.4029447195419585	-0.285869511257569	0.32510954293374794	0.6349246164875517	0.16781249778808918	0.6133806837962666	1.3163874348786115	-1.3796374957131026	-0.1277351351711788	0.8398207336989778	0.9279913756224017	0.2627747963791759	-0.15679225301593228	0.2257787981547848	0.410789268426592	-0.31447884595282616	1.9243747870321033	1.3871868382105517	2.358560325983995	2.1660720497101567	0.08274868183768011	-0.42299701923543775	1.3676536513994073	1.2594230382597935	1.1594521521815548	-0.5047335792390827	0.798641860106431	1.9973647650224169	2.670701695141809	1.3688203734902336	1.1743862108241152	1.6833405457218362	2.3112547203318994	1.387774197869252	1.28634085944012	1.0413316068409775
1.6739800784305263	1.6919565897729527	1.3318909768431169	-0.11745625611616158	0.37698688381461015	-0.32952451321143245	0.21384301868609895	0.6131532731619723	0.15757359495403475	0.5739854276957157	1.7447990102724245	-1.3757809417508884	-0.1574658995678808	0.8139751336063465	0.972896322168212	0.2890699385277684	-0.23154472801118162	0.25606510028523444	0.4002372947443836	-0.37456443359211	1.9220077335496852	1.3411528707457012	2.376531269943315	2.1712766322681945	0.10189444949544928	-0.3975617236427448	1.385127375675608	1.238368431360307	1.180062055892281	-0.4933289401356956	0.7552606258571479	1.878024612209618	2.563114690573657	1.3607557223265205	1.1874558204631112	1.6490334050918656	2.2599374676133746	1.3321204211670974	1.2587296649725224	1.0095759236148236
1.7044716461432032	1.645776701521545	1.314670820798289	-0.18890511424834117	0.35380089138799786	-0.32534465381015953	0.1414088684804286	0.573582302387393	0.15939308165503757	0.5438943246207378	2.2448253417511923	-1.3934425904317924	-0.18686500758284996	0.7830354112754281	1.0380055596375322	0.2899764174110091	-0.2915019295104898	0.3224064519987373	0.3716822247106145	-0.4095269234152079	1.89504536047296	1.2900980470388428	2.373116890872897	2.1717811813196723	0.10542439591561922	-0.3614050622255799	1.3757734533476973	1.1854457356151635	1.1749407477953766	-0.4719668377431936	0.6984467874637729	1.7965115545776378	2.459255244217202	1.3364591867702276	1.1659150766449016	1.6242206724772146	2.2061773112978753	1.27228461452761	1.2291822262514218	0.989930802221432
1.7187267782347693	1.6107716425944125	1.2862478128136412	-0.2714378407192982	0.3305915874223663	-0.33344707845814436	0.05203758152431812	0.5350650971226695	0.18226752930772094	0.4939218547246565	2.75321999278901	-1.427581198153633	-0.22459687664745331	0.7699076617512111	1.1134215990592984	0.3057147979556022	-0.35014003782573033	0.38698743529558105	0.36397421387760864	-0.4429303839372702	1.8505285571439967	1.2312056969843306	2.39998021909236	2.1132803097212403	0.12211552065423317	-0.3448173368756276	1.371768475411229	1.1405986292336874	1.2130027688674745	-0.4728976108620674	0.6836401269768879	1.7533235128576667	2.351549928239357	1.2850336813301233	1.166556224991195	1.5837780270246575	2.131231498251492	1.199577781950007	1.2120117846099157	0.9680808721323316
1.7419807074833549	1.6062974870022209	1.2928625377111718	-0.3742369228444662	0.33294964842238733	-0.3220711469860168	-0.01744543776933068	0.4882489313107897	0.20788975267819626	0.4458099114191774	3.2605642316488805	-1.4831679134328182	-0.2813526608175273	0.7480156841802243	1.1768738543194766	0.2996252695014937	-0.42119383924317244	0.4311334981385567	0.34520330046002695	-0.45809264584641074	1.8173742697458493	1.18805771365457	2.4152566332783194	2.07280820301359	0.09967901130521002	-0.34782711401325545	1.3698908073321165	1.1045653043239105	1.2273778841029939	-0.4527247995256351	0.6312110161487304	1.688035803190346	2.257568735785817	1.225880504152775	1.1398758642381497	1.53444456611329	2.058831135049022	1.1291840391264647	1.184790770466424	0.9457630577254008
1.7626532123464145	1.611140160916642	1.2803247816019518	-0.4875279354339777	0.3142791616919772	-0.30639217188369294	-0.06321691451236724	0.4125984838464275	0.208689662584412	0.38215839299383764	3.732741725508203	-1.5291062235121877	-0.3118289747952302	0.7346466238066197	1.2339515883224543	0.27200729000062357	-0.4878595924780494	0.46116124308666573	0.3368118866272932	-0.4867134362573896	1.7895977658811595	1.1779492076512692	2.391793731871549	2.0454689172026077	0.08301963149323711	-0.31497242278518106	1.3479511818288104	1.066818134799679	1.267247414474506	-0.4265818791507817	0.6070260929241152	1.644526116124479	2.1625267342791292	1.1486027237537424	1.1138838943411247	1.4940896452447183	1.9990245180303496	1.0200993498521755	1.167618663559875	0.9259711999171069
1.7810428454105929	1.5993863402089723	1.252189979319738	-0.616424048770712	0.3001284516257189	-0.29305741907153626	-0.11487875400757874	0.3368773162510608	0.20104013704504214	0.30759249178920983	4.187157997879131	-1.5837530067141166	-0.3051845704188473	0.7260450609244157	1.2894048309348265	0.26957381606608155	-0.5432047943723965	0.5034088678991713	0.33150015357073787	-0.5271906340365531	1.7576478929291106	1.1692257219817963	2.379719360833738	2.0150532458236943	0.0502289107194779	-0.2609179554696973	1.3263464954554185	1.0431805007948984	1.2637130425220644	-0.4127667276232093	0.5721725411525939	1.59610590046825	2.0887358581336253	1.074282283305603	1.1028549157066965	1.464635570856865	1.9346479193782578	0.9489201072879936	1.1372424083918065	0.9132477731719618
1.7919897735875305	1.5638504562180018	1.2025480285067813	-0.7233180280440499	0.25965161281643323	-0.21801205001067778	-0.1433457316346904	0.24807069078352958	0.22854011540180869	0.26111082630555765	4.576745758005321	-1.6145262353990268	-0.26380933994423017	0.7000008265435373	1.3511309167221788	0.305728828270615	-0.6262472946153916	0.549586835615157	0.34747940324478843	-0.5621893946232867	1.7310409781125558	1.1247525804345488	2.36030959029641	1.9433281890408947	0.025026568747887466	-0.2647879245706826	1.2980858044119623	1.0545820198634905	1.260915104990645	-0.39252824657984786	0.5225298327966439	1.5291172477973678	2.0420372963991342	1.0067466100165485	1.0972005394775635	1.4553602846267306	1.881112327889241	0.8594975842117876	1.1147775277693175	0.9024791597489882
1.7645922963182528	1.5350796678415501	1.1654255179266286	-0.777491134503238	0.23800287087726382	-0.18783569589661547	-0.17398283471160841	0.17484533131549138	0.25611381413915246	0.2152401033187717	4.8909535294599245	-1.6804743981081014	-0.303150509351193	0.6824584338855006	1.4025201568287076	0.3343238888220023	-0.6952113493226042	0.5799978998956437	0.38535462046126423	-0.5963415216016199	1.7068416585140131	1.0720077546643032	2.3591842535091865	1.8712085839908135	-0.005362268280570515	-0.2607276211198655	1.2576334084375014	1.081078664159409	1.243073416863123	-0.3975317626592518	0.4910441412570391	1.4776957720096862	2.022059641105989	0.8921108864492103	1.0679813539810126	1.4630207746498296	1.8293044567892718	0.7819825723832925	1.0993971170759214	0.8808307309475877
1.7433317333299854	1.5050017847772013	1.171020479469568	-0.7835600487493204	0.203030546443987	-0.22772403389154175	-0.19862629044817495	0.10322037727651819	0.2566473092131663	0.17509045631824424	5.131396751463333	-1.750132884614129	-0.3174248856477563	0.6809160331457903	1.423143400485524	0.3187982835524944	-0.7481761503115353	0.6383027949384877	0.40883326243630175	-0.6243126863952406	1.6868425286446354	1.0397868130128394	2.3480124191430347	1.7989453415531043	-0.017660521128346145	-0.25367118929377186	1.2266062451864823	1.1409574654498384	1.207651807526045	-0.37241888882387125	0.47367808203292255	1.408975843233227	1.986926144469983	0.8096274648785308	1.0447631942979536	1.4612349866320649	1.7882482793515888	0.7314522071580805	1.08562317505119	0.8799645262419548
1.731784684297067	1.4917885352264622	1.2144905186324715	-0.7848454177429861	0.17079641405699467	-0.3045743040375767	-0.20135536083802058	0.03253470236578739	0.27256875175516837	0.10862376350966552	5.268300113241873	-1.7274657409446292	-0.3284449610740081	0.676084167789656	1.4607712259806278	0.29262529695267636	-0.7940279838389803	0.6884906735431874	0.426889246291308	-0.6398955808916209	1.6393126880113873	1.0233127585962896	2.317009194451394	1.748884984672594	-0.043381959717266445	-0.2729417017064456	1.1945757001705894	1.2049780471373193	1.195994327118345	-0.3511444238311706	0.4591471080097196	1.345340429141708	1.9510862738056463	0.7271206567230493	0.9996594818295874	1.4529272314352408	1.733688749419711	0.6809158957132515	1.070484777819567	0.860518397821479
1.7462810710041023	1.4779146136986747	1.2802989238940703	-0.7948819012483118	0.14916113063310915	-0.3440761004876529	-0.17268117505010022	-0.052797817324775544	0.29788105009289284	0.0652005262432726	5.298564037877009	-1.7050378960736807	-0.3605351389262098	0.6505176127852146	1.5109770007775327	0.280949664193732	-0.8312191621676932	0.7170599310106149	0.41411565072996803	-0.6663493285140292	1.6100797893941372	0.9988701113036811	2.290444531748881	1.752053189076919	-0.08584370532551208	-0.29707577190727574	1.1553647227201913	1.2564112596281154	1.1838437809142037	-0.3483658082770279	0.45181023789591457	1.2993766224260193	1.9007290440473792	0.6171702759668392	0.9268109182916022	1.4540145420897115	1.671071394632578	0.6523639763392477	1.05929814178028	0.849010249589497
1.746422808090691	1.5185361481913808	1.322252516230152	-0.7495720609270873	0.1390857831508528	-0.3792539624149088	-0.15652356711712656	-0.10859089737930634	0.2951249118106313	0.015654436700592047	5.215117615523335	-1.686164677383961	-0.3793319030539405	0.6125519477783737	1.519690132786688	0.273609041116159	-0.8547725290372657	0.7121327761664771	0.4267990622493486	-0.7046137209889103	1.6098189285170226	1.0093768579125226	2.293026571444324	1.808769047949988	-0.10800076989776482	-0.29703772672783363	1.1309933979575801	1.3163138069583842	1.1836047142201727	-0.3531947026357335	0.4529348636287097	1.264183356216395	1.8513272912433365	0.5260003326820255	0.8633317101567293	1.4391943034526378	1.6092269648495612	0.591194729950793	1.062588310999767	0.824621068833401
1.7626260712021746	1.5438671333090863	1.344231567929739	-0.7192261640273344	0.1446417016058835	-0.37195115469150863	-0.12652972271061264	-0.1668131821320721	0.2876161145670436	-0.03284174716895442	5.082228636351092	-1.7144269344759906	-0.4007525893831191	0.5896017248553678	1.5177869604280623	0.26484420025472544	-0.8814644496016921	0.6635887631205102	0.42100691659531037	-0.7435637391674449	1.6270851875476093	1.0165004497568884	2.2850088193403884	1.8721972274024927	-0.14261794173249864	-0.29947573622498735	1.1083380372893945	1.3881682910741606	1.1510799656514528	-0.35256604635039096	0.43366744300031534	1.1864779613713243	1.7921121810902185	0.4602803087948849	0.8133945367581218	1.447034984513111	1.5753886927931189	0.5580196248250726	1.0591043944515417	0.7868496106487242
1.7859433297873217	1.5487735546406751	1.349209715399246	-0.6636161380553428	0.1321493785971069	-0.3632940408255695	-0.11664021936548039	-0.20645862414438487	0.26481585833489923	-0.11883651660088404	4.897443268633106	-1.7257069043625624	-0.3967845955977081	0.586232786911254	1.5218702820667454	0.2568600441956433	-0.9012029265848523	0.6048179107431733	0.4337072566338477	-0.7893936986498137	1.6181269707587416	1.0126314666587546	2.2856275147689322	1.9486695907561349	-0.16964360498356404	-0.27573469832261355	1.0897166440245298	1.4309737542477552	1.1273271233369124	-0.37111692447064015	0.4554948093628936	1.106485565098854	1.7141918873034712	0.417520596050568	0.7867233790913868	1.4655866001846485	1.5411713432524017	0.5169609267576464	1.0483476547386297	0.7523648809368692
1.7792304201118772	1.5445872380254966	1.344823601699784	-0.5857236784943567	0.10516351591798453	-0.3551045707916505	-0.08487318772656498	-0.20282652115100608	0.25743919159448897	-0.17109728684081651	4.699285594244012	-1.709979498354968	-0.4026199079994949	0.5630034404504978	1.5018709720962853	0.27759047390468267	-0.9042513205260354	0.5581923742372719	0.42187727773401995	-0.8106847271298274	1.6215453731526275	0.9918284360395695	2.247769807461272	1.9979272146412306	-0.19439257574932156	-0.24356141491219957	1.0684754892583919	1.45756809284888	1.0777200911484297	-0.41254071528640246	0.44800368610869545	1.0328190514032223	1.6303585190534111	0.3881943502219355	0.7822917862633679	1.475726139532462	1.5429825113281115	0.5108505667039641	1.0373997319775463	0.7177973768371206
1.767215940261486	1.5301350698759624	1.313021314516325	-0.5117065640278534	0.09909352687528614	-0.37653514480872075	-0.019723299220029224	-0.20280704444330278	0.28595685558188555	-0.22938120948672056	4.469927664692307	-1.6711140562671947	-0.45415558637576303	0.515491326824962	1.4915873976858611	0.29915164357846535	-0.9336980463005782	0.5112776926319412	0.4173319574691562	-0.8365741124971559	1.6118744222929025	0.9774760210515895	2.208208180678807	2.0074427370228873	-0.2201842108661666	-0.1999195379639763	1.0391103595379076	1.4814528663443747	1.0488519570900423	-0.45704912801793524	0.46245862755560563	0.96033323939546	1.547736719543112	0.33355159483166036	0.7674171446293518	1.4886007891528366	1.5885343861631882	0.49155167736056765	1.0342922487818673	0.6861085820052237
1.7598576744896601	1.5307865463265566	1.3254814975018996	-0.4551387048377772	0.08261940031181852	-0.41999624566150234	0.013836969802171356	-0.18180144773840168	0.31884992046585253	-0.3046037313686771	4.267696414387708	-1.6403507743973287	-0.5178149949436334	0.4927684115047194	1.5096568104972674	0.25793365843201793	-0.92121621995722	0.4527088031859635	0.4049117840811867	-0.8628654537152245	1.5891472715252288	0.9432808898160129	2.172299865380321	2.0110818538752593	-0.23406032070150168	-0.1494050184238147	1.0166471694915467	1.495825544120518	1.0245224391332795	-0.5161969556439735	0.483053062788943	0.9003933128456622	1.4578025760278648	0.3018069635291666	0.7502098273851836	1.4811992051992278	1.670405175599703	0.4703971752115466	1.0249805722078638	0.6640028038080885
1.7830241489401382	1.56006954832529	1.3328778793606084	-0.4187401729114578	0.0646459752807607	-0.45485744247785914	0.05548597658280756	-0.1821995959159289	0.3398487301854546	-0.36181588463110886	4.085752325511711	-1.5750519110124508	-0.5521538908122607	0.4891741389642993	1.5257007558855509	0.19950193048805154	-0.92201834251946	0.39136774710202815	0.3943011334817251	-0.8795468470854011	1.5599344318851722	0.9340835482361488	2.1417409328956465	2.0139405106182724	-0.21837251448940614	-0.08097179416527005	1.0070158345840254	1.4799565431981176	0.9908865278314984	-0.5591420494431939	0.47563469012932724	0.8431278501773052	1.3401256549504275	0.3325225851003649	0.7411760778628581	1.4566102414017792	1.7697084653006574	0.4505841856304863	1.0350300446486598	0.6333633206611042
1.8068209010735305	1.600713927241565	1.3470306648079502	-0.40770742238249413	0.07777703644516494	-0.4344900227952023	0.09569361699982122	-0.1881143750619062	0.3553990025769469	-0.4222074258848528	3.8796681288986568	-1.5117472042821745	-0.5848478431323391	0.4882946448593124	1.5425565506792327	0.15941291032534677	-0.9036238221547925	0.310317362968041	0.40878344668444627	-0.8990320065749398	1.5299511580084075	0.911150056402829	2.137569643843585	2.0158337059330522	-0.2013576809213808	-0.02678788864663838	0.9856958820154723	1.4247566151378872	0.9685723135317101	-0.6237974036266114	0.48363069156998895	0.8143663462402329	1.242993984410103	0.33025461788784516	0.7148650676404051	1.4503201516366038	1.8475801259355518	0.42754258461710765	1.0414367630853554	0.6077525906048826
1.8403764024026725	1.635826399037203	1.3268858942612334	-0.40809610863346635	0.10500142275180377	-0.3642023744356214	0.11968685504200278	-0.16349938233012826	0.3141108615430653	-0.4736700735817088	3.650014232800911	-1.5715868541030766	-0.6312970893928904	0.47514363504028284	1.562221941822623	0.11538678438301024	-0.8775303924605613	0.22194325295464207	0.41332503692770983	-0.9083771417579779	1.5101308638089368	0.8593069431429136	2.1521445210707526	2.0030672512845755	-0.18106194211824383	0.0488066790809114	0.9615094343464012	1.3561984749681608	0.9300626165281864	-0.6777145070326845	0.4952286679379158	0.7818160661646752	1.1643129033306514	0.311803665505513	0.7139735953464674	1.4623543523237106	1.93445313456063	0.40123056281473357	1.0511026593624995	0.5882337210556517
1.8457292391834064	1.6649265544520777	1.232262305778779	-0.3734266737428502	0.13768406140219155	-0.3163905050686316	0.11783607684005896	-0.14143085519505835	0.25804117132609006	-0.5275453720027651	3.4188912663928193	-1.6554749965525695	-0.647400659905662	0.4744462184437114	1.5836997103539172	0.04457041683393202	-0.837935597572516	0.19181890390706707	0.42358721945291206	-0.8985632836468593	1.481414931179025	0.8281219311678882	2.1481624595141016	1.9461913912708577	-0.13904551970626017	0.16280968830465276	0.9265677098288554	1.3266054245099972	0.8885717927735144	-0.7245860794451834	0.5030020416192164	0.7612982981035451	1.1179607893528114	0.31535146357133165	0.7150920771027292	1.4681731002700704	2.0408857697152802	0.3612515268628914	1.057614414676256	0.5855293396653332
1.8572762882163247	1.671582291698278	1.1390388044376778	-0.3603083802056	0.18349944973919666	-0.2989406065972963	0.13245351745165382	-0.11494155612884241	0.24342539085308382	-0.5760811199831387	3.2167999275463486	-1.7376904921715575	-0.6480824443554039	0.5015017461143991	1.6482974415827591	-0.00508701626074467	-0.8107550864372032	0.17182591125615004	0.42453220361389227	-0.874279466037988	1.4387742072592509	0.754611882430882	2.1362515914965194	1.8865714207852737	-0.10439257894009961	0.24595917406276904	0.8874213124168749	1.3084300894682508	0.8626092450474168	-0.7632520591594116	0.5052365241671094	0.7699581125675051	1.085905885390107	0.3093735335879223	0.7589012220967606	1.5033403923006847	2.13469978896053	0.3589927892725117	1.0553910392789376	0.5824909343561915
1.8662479442291038	1.6926197943195795	1.0586633517003796	-0.34143350011916074	0.21386862920718844	-0.2613958305482303	0.14750370625822323	-0.07336043787306723	0.21901425558403548	-0.600800835542125	2.991569924130422	-1.8130967577348673	-0.6765344252034302	0.5040615945119727	1.708184177500589	-0.06016892904988047	-0.7800706525838605	0.17940278053923608	0.4513444919780345	-0.8457712774006849	1.38153323189037	0.7047114523780593	2.1083959089462843	1.8232464238865393	-0.06470516107563505	0.33131924417182973	0.8465731225128952	1.2755765399692833	0.8491860205774874	-0.8027330306910411	0.5237025942611926	0.7923273444969133	1.0707705114219195	0.25198288105905653	0.7589791415608559	1.5173930171185448	2.2121841973486065	0.3193410018655284	1.049314984062661	0.5824432763752829
1.844734063894593	1.7131022595239176	0.9805165101611497	-0.3698627442847539	0.2511026298195901	-0.21681646662704285	0.18631964927135644	-0.04603832299883394	0.1903538378873918	-0.5884004213822154	2.7821305431272525	-1.8517747682716916	-0.7120631545936025	0.4844019537193864	1.7090764688029565	-0.12282512795691898	-0.7543903196290872	0.17522512320686454	0.44802674808946924	-0.8283261228012118	1.345371322170044	0.6562325900564075	2.066356884401322	1.7465745136557813	-0.011609759265882116	0.4044512866872517	0.7921250874063477	1.2590371005851293	0.8383982233178813	-0.8410587671509795	0.5099811757265778	0.8616321870518509	1.0718602743221655	0.1804461351696538	0.7631604104412311	1.5246826929542052	2.2772568746197632	0.29524126281278107	1.039227233285772	0.5696688472295162
1.8428462465285431	1.7463665140981142	0.9387595441454198	-0.3923757913124223	0.3155213414328724	-0.18456577294112192	0.18464159017849957	-0.02375835163665425	0.16070808864321726	-0.6158031072358592	2.6045603016807446	-1.866594204434636	-0.7362152210972562	0.4566168059073699	1.7162648159614533	-0.19589263166940035	-0.7237783803956669	0.19348216647260208	0.46248861972311267	-0.8145107513387273	1.3376099628665932	0.6028034457772738	2.0486998662408404	1.6903227490003332	0.05611137975958026	0.44483172219084716	0.7418685691463806	1.2439376520298977	0.8514909716838772	-0.8734372794703665	0.5109061475719846	0.9208778861913792	1.0876516026883938	0.0977062584360868	0.7488232290477439	1.5623056806027165	2.266649999649067	0.270940735615002	1.0310116728546188	0.5698699304647528
1.8399059559025062	1.7793461101315124	0.9320812523826802	-0.38984058126344723	0.3591774872941643	-0.1446275489353607	0.1297331947053006	-0.013777152437530572	0.09470218108511107	-0.6480344302526897	2.465778897637329	-1.8645708664612002	-0.7588819899780639	0.44508299456190886	1.7333993016304032	-0.2725157810593239	-0.6709762723926433	0.1993152490366658	0.46592102762779114	-0.7891388108207811	1.3282120966175035	0.5197948544960863	2.029672474766819	1.717695671414748	0.13589353419513076	0.4390680076484995	0.6975188394038472	1.2394478437364582	0.8733087971707596	-0.9033563436748671	0.5070077002968718	0.9666219209981286	1.0907631428428748	0.03833893455381101	0.7528511131562788	1.5667279480094274	2.242815623397017	0.2419322683893781	1.021118329443182	0.5648428495838468
1.8200929206070569	1.7982599781146793	0.9075525229454918	-0.40331113165816157	0.4219269953753205	-0.14934180697497162	0.08217293736131234	0.02709864256563984	0.02843106110164333	-0.6503478962422751	2.3155102247605877	-1.869889416481105	-0.7843213247814087	0.4403005524291534	1.7370069763113318	-0.35486803526184185	-0.6410265826132511	0.22119559294490335	0.47998182737551315	-0.7806864597327096	1.3281232485328414	0.48300296766646894	2.0144967784413206	1.7880179909246998	0.2132366051966966	0.4541966060130638	0.6446541461970337	1.2160146966888767	0.871195824345161	-0.926631551165929	0.5220380825370221	0.9956243727832828	1.0975977483707104	-0.05005737040373055	0.7345105892177517	1.5899070117768124	2.1775509356634863	0.23529335548090863	1.0189917214974282	0.5431731001067772
1.7753009855624136	1.7712297699027075	0.892434921772808	-0.43846639784910624	0.48894563389687296	-0.15495953608928176	0.045936182611184505	0.08099255080521144	-0.04457015177284912	-0.6621930616749889	2.1442155503321265	-1.9094505963368043	-0.8129007944523879	0.43346128048343824	1.7368502436541422	-0.4144374522180222	-0.6048174023125074	0.25183511426718586	0.46246748468523047	-0.7765730664139093	1.3260103484127481	0.4608413820701541	2.0121026582171258	1.8774699922647848	0.28005748492931415	0.4494208948479067	0.6039294846581761	1.2166102835033128	0.8651132755302907	-0.9310353110582879	0.5391530701602861	1.0049457922647789	1.1104891991888266	-0.1475287758121601	0.7490600551354658	1.610265279691495	2.1084351872277494	0.2154839790541292	0.985508745589885	0.5390954163718621
1.7172521093977107	1.7452669609223495	0.8557024316198735	-0.4815287513952683	0.5068374288114289	-0.11836385490340443	0.023612052509871785	0.14928132360569585	-0.059389057284976565	-0.6573566974762829	2.0009871144042024	-1.9395170019478662	-0.8548341640734851	0.4252773712961341	1.7125507374411935	-0.493360086315736	-0.6166774521469345	0.274338338002721	0.4420764390124905	-0.7780613406581208	1.3271904849042901	0.43580137386923373	1.9791783820398177	1.9543309947526737	0.35280818282500925	0.45707493857405507	0.5696014320710987	1.2287478652796264	0.8452061845103117	-0.9480244079666346	0.5370318159814049	1.0052353875406206	1.095977830546021	-0.24408402770636323	0.7925415702568459	1.6354143531030125	2.046203487112158	0.19296783390615432	0.9725922064298009	0.5107364094165904
1.6530572719039167	1.703447796504585	0.8109626712595202	-0.5065756828025701	0.5088317225319247	-0.09274443479935393	-0.00509707874723782	0.20252518357927124	-0.05722472497158049	-0.6439454350632129	1.874035762266527	-1.9320307053746695	-0.8515335544888396	0.4290493438594699	1.6669118619924377	-0.5690884158959144	-0.6324276081731937	0.29426337869262775	0.42588883348399775	-0.821229414060474	1.325516921117192	0.4200280212776232	1.9456022738218661	2.013121413869837	0.40661149649886036	0.43022423867012505	0.5390646293448117	1.2243542026366219	0.8180674582815746	-0.9593067530703407	0.5206443343039665	1.013332036487924	1.037651303976245	-0.33639039955857486	0.8100660872091806	1.6679513538842534	1.9810476756408089	0.17018070218712203	0.9608265209400496	0.5084739094808346
1.5796947590222743	1.6846988818267363	0.8351886500335917	-0.5610341793576287	0.5023799288194757	-0.09367906211908786	0.021110444477173508	0.2735575228528754	-0.060463635437340124	-0.6075971221872373	1.7709280131988774	-1.909380249584626	-0.8556684979233552	0.42604182304251104	1.6250464094771253	-0.6251426503553237	-0.628059590128623	0.2796122167665598	0.431216575688189	-0.8840003915955122	1.3245397852417902	0.4491619681086051	1.9187903945527682	2.0686245368245784	0.4542118649203755	0.388546438687974	0.5125134166949965	1.2143018845109375	0.7797770486161214	-0.9726455730873221	0.5039275604615753	1.0179678501921123	0.9921782887008023	-0.4006966512430948	0.8324252921699321	1.7230945294807651	1.8973728318600007	0.14622135998642796	0.9523687953145463	0.4893559522446836
1.5055964195634493	1.6436212492219404	0.8399163009579931	-0.6273855207105149	0.48681837401836525	-0.08362658070096773	0.04555208314867017	0.31189350809490934	-0.0737223888889288	-0.5893326058803373	1.667351022625505	-1.8790420442564582	-0.8721067395462422	0.3893730469520057	1.554762463018785	-0.6744319749583044	-0.6402813046173319	0.26580421401410603	0.4789690477078559	-0.9497862635755538	1.3320138260655543	0.4651180576869357	1.8894784451023674	2.1015443169643855	0.5128367411282134	0.3532234200325489	0.5094649065183665	1.1914863280810117	0.7289132547757429	-1.0010974711122178	0.48959678732271217	0.9640247206784242	0.9333485642366389	-0.47664022697916303	0.8248634229181896	1.7416920227387922	1.8552591216842735	0.1078011420242907	0.9319605739193925	0.46855826020774466
1.4512055665058057	1.5952941865446382	0.8546368785742408	-0.6754017945328823	0.45410761154065177	-0.06667722321440568	0.05958776868606506	0.3200732996372315	-0.08926729130812222	-0.5955079006599847	1.5903437560716893	-1.843335375071448	-0.8826907153461174	0.33948081287296217	1.4864125103663848	-0.7190484893469024	-0.6834768715605153	0.2675829754834423	0.5226205973882068	-1.0126664143046198	1.3453333259469062	0.4731874709694611	1.8532915206574128	2.1370259335493538	0.5811628222064295	0.32197984671554525	0.5089442039927399	1.1650927338547192	0.6517016655393773	-1.0207992877324235	0.48205643434285655	0.9081820521913773	0.8535447727757614	-0.49776673222605333	0.8199317957339696	1.7952102782370898	1.7985305318491425	0.11252147000967043	0.9242848021341686	0.4576165730646302
1.4021856443250558	1.5484679173802283	0.8422612718415298	-0.6966315406110578	0.4056613268114983	-0.06642887372363963	0.09753093410823177	0.32921219257806855	-0.1123237343263177	-0.602819027436709	1.5323472279515533	-1.8123313922616322	-0.870294069356737	0.32774286047232526	1.4947621801360975	-0.7273292477297786	-0.7112936171031595	0.2804424241655803	0.5937394167185467	-1.0718973833539571	1.37201718059617	0.513579276437456	1.822171445807316	2.143886891552064	0.6584890818102245	0.2956106764487968	0.4949170872851022	1.134540162710677	0.6214868208531785	-1.0378091890933785	0.48464482391853086	0.8407773209324774	0.7747433834695759	-0.5159661937796353	0.8266077145435613	1.8517742838726428	1.7529266906032128	0.08983705510519116	0.9320334055567916	0.45848528608504796
1.3670107213895732	1.5041508451984584	0.8164358860945148	-0.7164073986088575	0.3526187356320215	-0.06545950629022276	0.11508378339248333	0.30056007748922614	-0.12307126692787299	-0.6088596268977434	1.4585520056037677	-1.7857468512805466	-0.8976732420159079	0.345870129909317	1.4963196787183641	-0.7310539556053028	-0.7457397591372501	0.27877996268961897	0.6969579403555283	-1.130960081323242	1.3768485783090725	0.5245044277331313	1.8066761555782775	2.1324336280835157	0.7163781463874513	0.2929123752386437	0.4952314475864779	1.095004296924673	0.5457970726202842	-1.0478568351618438	0.4978033825897967	0.7861857498228825	0.7267838317735542	-0.5159455444882812	0.8241431280296261	1.8781868758057052	1.7505389485676424	0.09123482964695263	0.9401212830236299	0.4532148986700307
1.3473213290845525	1.466417420375337	0.7386515911678784	-0.7423092806879775	0.3157457956973629	-0.006248317256374397	0.1664917790639401	0.27986218171548577	-0.1581838814490893	-0.5821798199953996	1.372222869091658	-1.8026376217955415	-0.9167680757576149	0.39265015223235517	1.5009658310937688	-0.7272549000147372	-0.7651863685332495	0.2913498794772496	0.8106623427426776	-1.1862418679737226	1.3902097575431303	0.5804414796231077	1.7840695739894485	2.0598249286375867	0.7760986696760525	0.2948487967863646	0.47940587605628526	1.0339485825347314	0.4708422031287302	-1.0460703658617698	0.49394924206777546	0.732397548058543	0.6726750819990952	-0.5242345474121077	0.8190759087070989	1.9232565188765158	1.6959079027264057	0.0813600789976032	0.9544152505260172	0.44783205514216806
1.3225686055373613	1.4519245487219314	0.6737320446147186	-0.775823235667023	0.26892108824145317	0.07968060654872604	0.2005563383768041	0.24009013359087222	-0.20302344198880373	-0.5753698949214748	1.2840958703426	-1.7944450414336497	-0.942842886296367	0.4164494347531895	1.5015016645807535	-0.7151717065997019	-0.7741157557857781	0.27100035147529616	0.9042436988822669	-1.2360997318481624	1.3974718559672579	0.6408877241922777	1.762580045034818	1.9758170570178177	0.8295782298093275	0.25908323721100246	0.47999582093904314	0.9718952763624303	0.41681868627653634	-1.0470653614213046	0.4877391856745722	0.6869236495565312	0.6204049015153398	-0.543483928429852	0.8154087855819334	1.9517533520876669	1.6744938228740338	0.06951719159502809	0.9449960714205616	0.45626291918584655
1.3050987556946614	1.4552324645725494	0.6051315456041254	-0.8528754859992705	0.2218435394829116	0.17849164715912375	0.2209185123506102	0.19520633864135856	-0.22041281315404215	-0.5623905864611963	1.2285375684408453	-1.7557776967587402	-0.9753351315318616	0.40221746843425465	1.5085132713955123	-0.7152223982235938	-0.7605584896140716	0.24725597085643702	1.0277846410481009	-1.2860433102137823	1.3799570370154288	0.6883237254345465	1.7286869589616507	1.8765131672617574	0.879299995429245	0.24073034242449834	0.4708706015005795	0.9200327638633524	0.38399760189405285	-1.0621779871585106	0.4825919443586173	0.6817475632428668	0.5740462978821159	-0.5661180498660145	0.7733911747230009	2.002861542977347	1.6699523082234513	0.05786270437995013	0.9554975969374222	0.4571161642650921
1.2825535118790183	1.4625359164630676	0.5247125657252256	-0.9312700030533272	0.1921744809192221	0.2189909176975784	0.22566785291150845	0.15991954242003725	-0.2747569328159757	-0.5603929577704261	1.1782706102613045	-1.805036481997174	-1.0084940357757273	0.36954445404704117	1.514655368623783	-0.721775698712287	-0.7283621061335501	0.2136967643023829	1.1190262912303872	-1.3370497482700237	1.3545370391897493	0.7413212323484976	1.7392392258831506	1.7720724227032174	0.9113755164191281	0.22241974416017954	0.466944098235526	0.8614665120195575	0.3647944823874402	-1.070116694911471	0.4745264743050835	0.6436680737603753	0.5464258253637007	-0.5807738219515175	0.7502662729812208	2.038244163297624	1.6773646355014449	0.04660256714637364	0.968270430172964	0.4843000257437543
1.2510372151871338	1.4831536926992261	0.43042674355197824	-0.9946773403536924	0.15069012226043604	0.20995754564858943	0.22865028869221132	0.11022964823398174	-0.3207507455535708	-0.5454240432245615	1.1285084095730111	-1.8520378195852036	-1.0377747146927292	0.3223756357000878	1.5293396928863128	-0.7394118779045477	-0.6922695350217092	0.19035954185476373	1.2108436045772308	-1.3350074877354543	1.3389154985720149	0.8036269832894248	1.7718312639233553	1.6885650091966717	0.9692316288682783	0.21379233816067317	0.4481609548244025	0.8212911808672411	0.3532713407408751	-1.0743947235467615	0.45938341069287353	0.602264534155177	0.5486238217218239	-0.6133395881372128	0.7155595938872995	2.0444413029387305	1.6978230639096819	0.033225637669161985	0.9703180613119136	0.4823447943691181
1.244571591492546	1.4714165493327154	0.3152247830837623	-1.0097606205292995	0.12730389096436018	0.21439265814020322	0.18048345575515704	0.04561751092492171	-0.3769620979745536	-0.5337908434656514	1.0503296536178683	-1.8702499585661623	-1.0486042199175987	0.271074722080399	1.5484268475229475	-0.7370411996272026	-0.67692210543262	0.16017615020647438	1.2780024228350109	-1.319572112389683	1.3348770425866614	0.8559149665928709	1.7833453646118507	1.649971552245561	1.0051042767827392	0.1949226666351667	0.44160739652979125	0.7510506531331187	0.3428731565788395	-1.079267488164228	0.4659249472388359	0.5402208066676966	0.510215545138218	-0.6458641620428595	0.6940992236895346	2.0216830089529614	1.7150904412050647	0.014252964540829877	0.9735617244962697	0.486570886728792
1.2322917315651385	1.4883157990636768	0.18799947328250102	-1.0135580427798803	0.08275079217117898	0.19551977771839074	0.1097853565088522	0.026790661177901125	-0.45273357449322377	-0.5255026478260141	0.9828847971061292	-1.8745242128475943	-1.046969227044691	0.2532977770026479	1.584667707888895	-0.7360386319546738	-0.6809612913563323	0.11864689131164807	1.2804793673194335	-1.3167832335240521	1.329647723736516	0.8957554104630046	1.8039877299176723	1.5726700920721925	1.0407421597868975	0.17679681741069883	0.4210419548461114	0.6939717551433594	0.3434732044562886	-1.0696409061257293	0.47850204815039266	0.5204710956424946	0.4582913132068536	-0.6835459031080175	0.6812903681626675	1.99895745757543	1.7184853188087477	0.005803345172796265	0.9803434120661354	0.49348672864254073
1.2192790607432413	1.4985149412333978	0.0627836198309643	-1.0504598518150647	0.06929674650492887	0.16661308561295976	0.025156912876743664	0.03827005390709657	-0.5488152201534632	-0.4703190229515812	0.9148044197018921	-1.8568453669623672	-1.0094443537892057	0.2564263454921052	1.6010409800949812	-0.7123431139865328	-0.6752734851060384	0.061986551567011675	1.2725517580316708	-1.310877505081805	1.3415580380919143	0.9301320184302198	1.8418048884763158	1.5233401949445873	1.0848414070758565	0.17361210619541936	0.37825063975474443	0.6397210879311426	0.3601422593375898	-1.068438318310819	0.47995706004204425	0.5215459176346509	0.42730330858927273	-0.7363135912255825	0.6834684319228045	1.9606141704806244	1.7483773387909003	0.0023001340151394154	0.9766785013123453	0.4914232216797004
1.2065227229502808	1.5293097219793117	-0.0484888848330285	-1.0857549973322638	0.04434888047416193	0.16561074298609904	-0.08362036419716137	0.042897203817598664	-0.6105389658774976	-0.3978010479498021	0.8428447280605514	-1.8494277992858907	-1.0242275043499667	0.24908640844860358	1.5988836422525454	-0.72260253542199	-0.6998226152935947	0.008710398271968688	1.2786101536782237	-1.311432844758866	1.3329961979932183	0.9579489987017389	1.8654801258053566	1.5148637708797579	1.1205811868234166	0.18465204074877808	0.3581648167981259	0.5811438664493787	0.32430733659921085	-1.0849959489628946	0.4920232658006681	0.5091162136806306	0.383884518844985	-0.787498034127705	0.6606024436758917	1.9179391003310855	1.778331694351733	0.024005900274427075	0.9598392198154506	0.48358390187273564
1.1875745854512905	1.5480386838846782	-0.17795067088517155	-1.067004677137166	0.013473457215582966	0.1627196955783621	-0.15756042356603234	0.061562009760441946	-0.6863425454914315	-0.2849039921065101	0.8012355985341888	-1.890030338772009	-0.9921423510450698	0.244701670287406	1.619729006400777	-0.738581098512986	-0.727109613882295	-0.04535258998096542	1.2459982070813274	-1.306825465293533	1.3125204131467736	0.9921876087376038	1.868669960727995	1.528344321528119	1.1662339682265646	0.15264387645381655	0.35162187566494174	0.5408001190905968	0.33319375992714473	-1.0945008701807049	0.47630093241655613	0.4729493121285907	0.3108774433085858	-0.844379709529149	0.6523399127863811	1.8728581953204393	1.785415704839115	0.040570664157073645	0.9259253195933171	0.4764360408414065
1.1528369365063473	1.563714282630601	-0.21028277172908486	-1.0616307848135251	-0.012250349333080102	0.12977238067037267	-0.21989147779082932	0.08006493216000973	-0.7244080610842417	-0.2142937081689666	0.7764588936626458	-1.9086307031425462	-0.9530889276203522	0.2212602981983532	1.608278110540709	-0.7783971161190196	-0.7648772402763305	-0.11264572086034452	1.2446958516522775	-1.299561838859446	1.3102705700126862	1.0037529696143388	1.8772671675356196	1.5386357585321833	1.1901882427583503	0.10149040829711087	0.3512507366307185	0.535255289733666	0.33922016669633864	-1.1029877300328272	0.4497923661409122	0.45019090077710233	0.23815985632273778	-0.8833592997481695	0.621722471709731	1.8432964567877548	1.8309615510882462	0.07899914075756716	0.8920771954437093	0.46299732633017143
1.1333842752927559	1.5584154935049706	-0.20102678971187146	-1.020269768787053	-0.03950880902472319	0.09532762098658698	-0.24715058417646918	0.09550191827464274	-0.775136204834231	-0.13873647897631777	0.776674680180759	-1.9699513198744107	-0.8927028355033659	0.19658636583291858	1.5528040131721175	-0.8089759933714165	-0.8121463243170949	-0.1640111605654961	1.243291577323173	-1.27622268516915	1.2989698319646819	0.9880949303626231	1.8926111629699403	1.5454271705845541	1.1958957123014475	0.08588033452167551	0.3352183612605607	0.5125191018608107	0.3428929465176553	-1.0878126909377959	0.41398922766115537	0.40811793822656595	0.15623903943475875	-0.911225319112552	0.5882894997611745	1.816465679391903	1.8571329689680618	0.09382804209075139	0.8649276852775593	0.43234195718955126
1.121058576988409	1.5419472935760241	-0.2121202850954404	-0.9199157511956277	-0.05670902993711848	0.05069891133627034	-0.2858233141274103	0.14719908526197037	-0.8233118606644572	-0.09205100131918223	0.7562707464967178	-1.9928230024183242	-0.8000473031542032	0.1828412967138286	1.475848129883326	-0.8386379154716351	-0.8715848562527505	-0.19422806092960684	1.2137119806804828	-1.221944209194367	1.293640392920601	0.9579439576814155	1.8855011796343106	1.5502567504691966	1.203853539454089	0.04052859355097325	0.3085891355550443	0.4933215901421978	0.34075415152590194	-1.078907028409251	0.39064285076357075	0.3447060733736713	0.08449894431101392	-0.9534253483614895	0.5944291854084105	1.7720481713946963	1.8874385499460993	0.1222620177857332	0.831382912484346	0.4071501157023666
1.1291490505181851	1.5180762768736016	-0.21091316109915542	-0.8172035799524983	-0.02881623218008466	0.018362697059451136	-0.31815648599350654	0.1838268645778163	-0.8587373344413315	-0.032792817722179554	0.7138732697159013	-1.9542270231453263	-0.7029092115761678	0.1756337433043783	1.4015293577633532	-0.859580878262445	-0.895243586474713	-0.22703170973152415	1.217477201075804	-1.1655927959197505	1.2729483807756359	0.9435461735105252	1.8562799198591304	1.577457853476892	1.2135710638994301	-0.008449640386598683	0.2852170703289793	0.46240334289009466	0.3343853893980576	-1.06732799372052	0.35974408695319193	0.3179396862974387	0.02463352076799554	-0.9816908531153559	0.5546503786792639	1.7090227285430335	1.8941868284821575	0.15584938381488986	0.7747134651268425	0.3730224027948603
1.1407307799020776	1.4825639098715653	-0.17417797743498312	-0.7472470649169575	-0.010378463540524168	0.010239261456240984	-0.3434683839054704	0.23491864100102244	-0.8834736448807655	0.032430497955621106	0.6875247134243863	-1.9120150770009765	-0.6437828770673928	0.15945705159503715	1.331837121668518	-0.8615156085743196	-0.9131135102854973	-0.25409789820441414	1.2205347680774457	-1.1341639987777405	1.268218163180557	0.918308935389456	1.809991560820451	1.601677117045222	1.2279313956439533	-0.052192920535444644	0.28507212299471824	0.42347984101189085	0.3244576131399474	-1.062567844509564	0.37070864085099403	0.2823418738017892	-0.033260944514486426	-1.0086943858625008	0.5550602227896222	1.658014448841707	1.8995261059109534	0.174927870747159	0.7131904567600574	0.3367822707862136
1.1383906101320216	1.472865631308623	-0.11837494288714816	-0.715810290623991	0.028132457164050696	0.009229534979401106	-0.3567019860850205	0.30855767392143496	-0.8904201710031309	0.07826984833371438	0.6505127515395233	-1.868741086644563	-0.6049631468918022	0.13547933554789166	1.2933006529588664	-0.8675783267917921	-0.9337329687255085	-0.2873492014501692	1.2114298378875044	-1.0965520289194035	1.2501056789984961	0.8734898538225213	1.7635867876313696	1.615346305402019	1.250033957306944	-0.09022557369991616	0.2875865437900095	0.3906322280228821	0.3200175763324749	-1.0566137006271665	0.3744758088576873	0.2568844859884958	-0.06239939734763733	-1.0367096541589846	0.5311113380535144	1.6043219770614854	1.8892584594714303	0.20499499217704908	0.6650741596463077	0.29528554709386523
1.1524617855792916	1.443391423156528	-0.02366408464059223	-0.7332006172468433	0.06498192167371063	0.01072611530446826	-0.3433143381773993	0.3410238281922502	-0.8698158207704209	0.13496467023450331	0.6126354910982361	-1.850642140621187	-0.5872054073472348	0.10382682050646166	1.222993523541119	-0.872307855300907	-0.9183460097797507	-0.30872751870664195	1.2299642626820981	-1.0492985321901087	1.221268497856206	0.8469016222548073	1.712653634794048	1.6741049061105309	1.2595757668766518	-0.09577791408395997	0.2873003420472003	0.3582485661926812	0.2981015419513644	-1.0678372505387181	0.3754067976695639	0.2174088725615601	-0.09146671357369435	-1.0702933214481947	0.49497388580786383	1.5583321031046755	1.887507938970336	0.23009092948149518	0.6146515273482651	0.24943188062057614
1.14728084271208	1.437160682624061	0.06224697542601174	-0.6943301362125319	0.07032559785284206	-0.044454956404434594	-0.3373626543960081	0.32845105546157355	-0.7999367214641928	0.15092031454889207	0.6021582753683978	-1.858952644669865	-0.6068562564576944	0.07436787286267336	1.1827321564585092	-0.9201894735084089	-0.8823257884916534	-0.33048181159872503	1.2405753861011986	-1.0101806940604234	1.162929034508584	0.8385058029063487	1.6525686729044877	1.7327916881252285	1.2612667431098477	-0.09246631330212571	0.30555770515984065	0.3431891890796774	0.28793512231342255	-1.0808386766068747	0.36633485322481224	0.16798154068616303	-0.11796517459664764	-1.089451718020792	0.4705973643278646	1.507660353874992	1.8540566418457574	0.2449373804211862	0.564419888432672	0.20576630074443242
1.1557145009323622	1.397606353572948	0.16200633565560302	-0.6504629475983437	0.08638468565641853	-0.07813443706760477	-0.3450636520914205	0.33052636702863986	-0.745749615122729	0.1541064288612874	0.5735544539960523	-1.864457847273276	-0.5945411946126952	0.06948313250247926	1.1469457910766685	-0.9532792758642519	-0.8170764314726435	-0.3636447560620106	1.2486574498045082	-0.9558065787586407	1.1241267041744005	0.8017403814334289	1.6134382580873718	1.7735333422090283	1.2415039613849683	-0.09689226476460008	0.3335399265237008	0.3488108059023911	0.2903787035286423	-1.0699850841351863	0.32480028068463285	0.12714988879525757	-0.14655770264277135	-1.1107064030129299	0.4411468745953776	1.4679955646795624	1.822252354401583	0.23364059547990465	0.5293924228212277	0.17609962568142906
1.1524231848408168	1.385054212976753	0.2731581710161467	-0.6576411819495207	0.09000169888577236	-0.11578306726678647	-0.3297323530815641	0.3086618219724465	-0.6927935165614574	0.13490166322684433	0.5507698730398588	-1.8577006342666322	-0.6131652230920019	0.05309030048537157	1.0972924493601188	-0.9948565457803966	-0.7888153407273076	-0.39839049483779815	1.2721334702573226	-0.9144231712884187	1.0901728216837334	0.7564770599505032	1.5737388527598617	1.7996848922799102	1.2133780458032186	-0.05539449613328719	0.33858492466428014	0.35127897444542167	0.2920888928936469	-1.0485551411363525	0.3206108310311899	0.08517396927826211	-0.16892699063456962	-1.121828850139527	0.40317494047851365	1.437990911835143	1.8132632504694546	0.21065474027542944	0.503327041924273	0.14671179161198616
1.1642235512199783	1.354826427631996	0.31059986267796635	-0.6667741422583496	0.0960369242358556	-0.16926933529589433	-0.31812839537772325	0.2610892747863285	-0.617745235225176	0.1387622252897717	0.5120095560493849	-1.832186394552508	-0.6415054828717099	0.03514785860615319	1.0550200071129892	-1.0095717609559531	-0.7659732561242663	-0.4320128148079017	1.2775493565494067	-0.8838641506674276	1.0453666417110157	0.7371586098165306	1.5316767197880403	1.8282973689856585	1.1998447811756083	0.006117824116979781	0.37360078466552765	0.3491560268620049	0.30538889589159957	-1.0503339218343755	0.34728623137711717	0.053488006334748914	-0.1903549241606682	-1.132385235611253	0.38302324915409264	1.3950176255187503	1.7863644234094131	0.178700519981182	0.47909459056851933	0.11593476920431003
1.1723206592516804	1.321028270152462	0.29222634512115686	-0.6756964802221768	0.12044277463633384	-0.2064577655443353	-0.3319852297031091	0.2315821828116628	-0.5747218343384101	0.15921125898641084	0.5070308606239888	-1.7795986619852566	-0.6913042840235893	0.020199192788572518	1.0474762820290993	-1.0240183105248823	-0.749793069928154	-0.450397752903163	1.3087575541723533	-0.8783066937367086	1.0060999225114051	0.7148413827177338	1.4970336998620932	1.863699894097693	1.1642408786563054	0.06266718975195623	0.4067886464385114	0.35601979386650506	0.2809927694455833	-1.069483968189748	0.36649129435301264	0.061096097749898125	-0.20288579974156667	-1.1143223942339788	0.36694361675249626	1.3543493619199238	1.749061402438175	0.159777398682986	0.45537537465755973	0.09581097773951389
1.1933435864437099	1.3045622285123692	0.29119850123285274	-0.70858909398079	0.12881878839745037	-0.24915790963014764	-0.3315545863981045	0.19175247581952873	-0.5376655233221536	0.21238737047600242	0.54809594982663	-1.7729834307752803	-0.7398419082621425	0.002799158626257619	1.067676890924035	-1.0445906612210156	-0.7225964960701313	-0.4840890468208068	1.3690777823501104	-0.9135303871934525	0.9646841852610528	0.6562420419695137	1.4645916485924448	1.8820054791437464	1.1305090325855462	0.13569387054608964	0.4497706088198461	0.3466259121280907	0.2449422739512314	-1.0730768067010859	0.3591380143306552	0.03407877579482539	-0.21776178717609943	-1.0758077718418888	0.34962402185534047	1.3091888409219747	1.7083334815052438	0.16205523437456396	0.42329986634943184	0.07412157979663124
1.2009165688233039	1.297237102538012	0.2914112886206309	-0.7234991038707661	0.13119990269191742	-0.29280066519867937	-0.3082286843901624	0.1737862271143488	-0.47770161091119634	0.23527745491919236	0.6669017644962743	-1.7619630787534137	-0.7794861770103318	0.0015251377569299638	1.113163903127802	-1.0613487488394155	-0.7365991070208131	-0.5108906097564027	1.395288801739445	-0.9260812443465932	0.9411958763564531	0.6182800082973504	1.4195515806122012	1.8885646168129586	1.0885602581651235	0.21696224559318864	0.4851405280738913	0.3647077471379714	0.21647492319384667	-1.0822257908710076	0.37324451871930187	0.015804421638144436	-0.24423082010790811	-1.0458245755856312	0.36869649792509096	1.261565772304839	1.6822670213067454	0.19573189693094548	0.40794415013309154	0.03157261805212114
1.21642712962012	1.3033360202590234	0.2892904178720702	-0.7274693244686924	0.13831225622647284	-0.3041249697522529	-0.2849109549397044	0.1586037102707642	-0.434843978734518	0.2076075783111137	0.8505882891469596	-1.752298909050165	-0.8312211952360103	0.009192013345562359	1.1508520142246126	-1.0638810770729494	-0.7758571156512739	-0.5329694859310264	1.3735951011852168	-0.9341997600479672	0.9011664451554864	0.5891492121040706	1.4056389996189713	1.901173797612957	1.038368444075095	0.27324373325432716	0.5225757160333028	0.38595141897421836	0.1768251987202998	-1.1072829449550543	0.35175355548204845	0.002227296560069254	-0.25884048206956833	-1.0209652737568713	0.34685082518046184	1.2115428435820457	1.6376193137918265	0.24846794831839766	0.40521220506775	0.005596928194732534
1.220067058631019	1.320661760026816	0.2538238780008516	-0.7381963067126656	0.11560411558606506	-0.30746817291644407	-0.2533109828332741	0.09846109926402238	-0.4185694605138826	0.19143670861176237	1.1839962176247087	-1.7638352491064098	-0.8926771844123831	0.025616605667408344	1.1665551998313517	-1.079523385725462	-0.8500625506850076	-0.5480562972275793	1.39941525633929	-0.9687729256295509	0.8473076487754092	0.582264438597522	1.385076859795075	1.8769286247690098	1.000961295589081	0.3293651990731994	0.5558720574991252	0.435070876708219	0.1430664204721845	-1.132999509732647	0.3534837068404291	0.00720570834345118	-0.2885612916166631	-0.9987501442479717	0.3512026579271238	1.170502912259288	1.6045135149278036	0.28296841005079504	0.38678618013731997	-0.00608554791478267
1.2156762246294706	1.334717730179555	0.2051262722278302	-0.710975489692149	0.10621066091419995	-0.31805049059405244	-0.24336957676761584	0.04358105561508942	-0.39981074641249875	0.17049382445212669	1.5676232115136388	-1.7728637184594036	-0.9618977878368653	0.04714002720119666	1.2014767313522143	-1.1145541140361	-0.939738347263184	-0.5529822993502542	1.4315790749890387	-1.0075149733847506	0.8247291039514495	0.5852462021187547	1.3656348246617553	1.8515598075509612	0.9986743195359878	0.3591384259811736	0.5818037818604737	0.4886162607263098	0.12359079244979965	-1.1342712949660165	0.34425750925528414	0.034185228385541	-0.2870272768610866	-0.9602669874427064	0.355209068167601	1.134192995667599	1.5625351446979858	0.32468485704679056	0.37762494641431804	-0.0036198744814700213
1.226858376056491	1.361956486851803	0.15392876480487971	-0.704723420969824	0.11441584588980543	-0.27797239365778925	-0.2072572199407683	0.03169175005574023	-0.4305567562852472	0.13780664856390393	1.9511840165204553	-1.773499535654776	-0.9887325482055951	0.0643314639810274	1.2356159643104871	-1.1095654950048706	-1.0286622655529811	-0.5543396886054365	1.4810102668707414	-1.04083760965292	0.8239439786328535	0.5785939456746175	1.3690858284087046	1.8181872969109094	0.9926942013130912	0.3849718403002469	0.6191729587727535	0.5329665070350716	0.0999682727029286	-1.1313419375846046	0.3574707676217247	0.08017576257036381	-0.3107574505789457	-0.9281981330327284	0.33454936647884365	1.099267704942047	1.5371752950581996	0.34644843377457046	0.3717870354790773	-0.0009301249273952102
1.2249657335981314	1.4115014134121653	0.08660073437319839	-0.7305260369286417	0.10175754114751652	-0.24467159043908474	-0.1374545043741346	-0.004326787426191142	-0.48020973819023255	0.12176004479642617	2.3397235169526676	-1.7820037029939495	-1.011331770594801	0.04274936217567177	1.232962506183111	-1.1176333485674008	-1.1096347499783061	-0.5449547236388544	1.51013385523896	-1.0830686883280145	0.8469242021207698	0.5610820711990078	1.339542794689715	1.7934316658824496	1.0003559064246843	0.4162745202956887	0.6462998062181864	0.5671317671260063	0.09094903454497709	-1.1636535138390776	0.3765429103383453	0.09963499694279764	-0.32401521249123116	-0.9191735688655445	0.3228209532848224	1.0675298988302537	1.512721180170917	0.3831431124851904	0.34011665315397965	0.006893308885933344
1.2391442673492856	1.4559102014707974	0.020366075571211634	-0.7558274438227672	0.08455438021997459	-0.24945488447443606	-0.07836129714507564	-0.008894323286172564	-0.5289959365231048	0.12007398875645266	2.659357162377685	-1.8178138250474745	-1.0070971650054985	0.018066659149326425	1.220351570700393	-1.123079881934454	-1.1708372468761556	-0.5485679667076966	1.5242186269424005	-1.1043931003466985	0.8628220245429221	0.5485431632723357	1.3232147290776475	1.7534736537488738	0.9956799413260693	0.40807170630734635	0.6794908993011697	0.5796190867716853	0.05975977348636001	-1.2094002437715226	0.38439888055935956	0.13251917006959196	-0.3558219670081807	-0.9378924039465197	0.3072106782850582	1.0396368004316938	1.4790883623235087	0.4253106876013854	0.3225706771754507	0.007754915014461317
1.2702600813794902	1.497834582470171	-0.05005922343269498	-0.7805643276844438	0.07379625891603067	-0.2612042106365724	-0.025299866908597958	0.024764722989740407	-0.589068999457958	0.11815088584541629	2.9580137752613282	-1.8532718837769573	-0.9685694542673359	-0.021697870371551513	1.2384208547175808	-1.172797663407374	-1.2267050181778905	-0.5428057118223643	1.527533617969954	-1.1408492779608193	0.8681297382079249	0.5300791660831625	1.2972138247888811	1.7314603149975003	0.9869307712767764	0.4081215945130003	0.6850732181330867	0.6051609208733243	0.0349736688342769	-1.2343497574268558	0.39336525459242355	0.1662553645479838	-0.37414991196638187	-0.9742920286512277	0.28630249326591894	1.0199324363079028	1.4434787108585994	0.4618634209652611	0.30812914974104216	0.01250440905919939
1.3255209588941717	1.5668257295988748	-0.13445517265405038	-0.8019483816739882	0.06542749586794558	-0.28042010991026717	0.063128278991848	0.039012317798346276	-0.6217779676829046	0.10964481313868153	3.181191923331705	-1.860805337840753	-0.9043169937191363	-0.03772240915748967	1.2488526910884878	-1.2004871180979317	-1.2855786616097882	-0.5209274461487551	1.5208442707823409	-1.155875479393435	0.8783968738888609	0.5010057114960607	1.264768983067687	1.6792653974451515	1.0039490028932871	0.40991160502238866	0.6911268466092105	0.6254147442010718	0.029904481298156593	-1.272368537756678	0.3879259169042348	0.17372818177459964	-0.40273285029866485	-1.0028567753879047	0.27342062658765626	0.9730870342731182	1.4177282088495222	0.4980811633108197	0.2781532409797992	0.03697260173101217
1.3467332709593454	1.6288114890874976	-0.23671281842682862	-0.8219454037393946	0.05914142564443522	-0.3183520878484901	0.15288019663771663	0.03872105863406394	-0.6475024697638114	0.14166007473064077	3.32990704090223	-1.8752959299015193	-0.8731617960612696	-0.03502523480352717	1.2371061347240833	-1.2080035594405714	-1.3664090044534416	-0.5009754920950042	1.4960669456107865	-1.1451399649376897	0.9146832811108281	0.5684753576306709	1.2534999189055065	1.6242904600740293	0.9983112559397733	0.4278892537402775	0.7108747668630285	0.6677749691276885	0.03844696183919356	-1.3085076810203975	0.3944291636635745	0.20098753899084526	-0.384658511088784	-1.0456500797722108	0.2406122374300345	0.9433939222485799	1.3541992715815183	0.5288703994319676	0.25738294772059794	0.05410480976264703
1.3639286936769484	1.6738537767224884	-0.2920202469069272	-0.843438751212142	0.03351636288152464	-0.3571497171420066	0.21113102367917072	0.00896211164430805	-0.6757310132752654	0.20774886061082337	3.4193346780908884	-1.8837024866280014	-0.8912459188028727	-0.04851989292416287	1.218526067695493	-1.2050110639101521	-1.4300802279254536	-0.47958906025646747	1.4919523640374428	-1.1687380666171276	0.9402845631200627	0.6408833132994952	1.2482782864514994	1.555166330924164	0.9954426949461486	0.4276381859226929	0.7408008519994185	0.7083903763444093	0.03421487813210714	-1.3366877643492567	0.39599630993033413	0.21470586122486437	-0.33144046651577425	-1.0760042723055574	0.23939497588070688	0.9428936550263964	1.3083102782203506	0.524758629860449	0.2300293572371535	0.08866353476064916
1.4101560936836364	1.709185307237151	-0.3680934080144808	-0.8723252982738311	0.025610602556655388	-0.4614438966906686	0.28794898311974343	-0.046116304951943736	-0.7130733336856865	0.30354969836074386	3.4469488949574725	-1.8876106861317001	-0.867926994761584	-0.05578628350430276	1.1917803629751689	-1.218301844454346	-1.478432932778639	-0.4878533112780537	1.5255101600552594	-1.1955617399383087	0.9392138092670651	0.692917985331696	1.2092045526813955	1.5181815218047474	1.0147453987905526	0.48239374520654643	0.7493019669922727	0.7327597497290057	0.060822821269248914	-1.3584089696846087	0.4054785020888973	0.23534169945478184	-0.28479511995543094	-1.1054064182321386	0.2570863754648045	0.9400058565590074	1.2596987754460396	0.5180309365896518	0.19969004895180678	0.12554119677706188
1.4476832491199483	1.7470317382407365	-0.44215634781511837	-0.8914560378458868	0.02235960134812103	-0.5450758428392091	0.34015342244002655	-0.05869528328522167	-0.7461045002485498	0.3622975049280711	3.334632281340016	-1.9221178652953206	-0.8442090595049508	-0.06399995253254184	1.1578717182328433	-1.2282965429650345	-1.5067345041915343	-0.48126968036384643	1.5343681733223877	-1.2217258628063115	0.9710473118993118	0.7019685071946437	1.2059087678016494	1.4933281628068573	1.0346473216586818	0.524415339997226	0.7498637533164642	0.7465724597504713	0.07529646288464528	-1.3684204340963642	0.3792877410422198	0.2174785471245658	-0.22700165867093652	-1.1366120950576009	0.2616302459458114	0.938861169284742	1.2444018414670561	0.523184326923827	0.17541131915978933	0.16208817929436473
1.4798605834582197	1.7787547845832967	-0.5056013047060903	-0.8912113192854179	0.008123081576259853	-0.6230829161486628	0.4004866568635744	-0.08525311892765731	-0.8038579686274598	0.42312633305584235	3.1525482810058927	-1.9403008828780184	-0.8135070034947323	-0.08419757648679609	1.1209616535079479	-1.2339841431657066	-1.5260455843646703	-0.49759261299474267	1.5278957978137568	-1.2541638352997309	0.9744925118624714	0.7141747077799784	1.2045122340048735	1.4880340341558993	1.0201841542363068	0.564489125714981	0.7649996709696298	0.7294791827034459	0.10938754277917892	-1.4041389656008252	0.3703902886250757	0.17043373733178196	-0.20860659070789525	-1.1683811759714788	0.27999837914326964	0.9518420367797791	1.2255088559713765	0.4952216097800376	0.14723306211538245	0.19668536511906504
1.4929094424724374	1.7705534047338194	-0.5257175240336877	-0.9275060778156734	0.011440372180369815	-0.7366429269517998	0.4322288218049154	-0.10809415369019426	-0.8364478635536111	0.5034476427744912	2.9621072616535664	-1.9207763035964056	-0.7752250293793909	-0.09921752942038363	1.071270357125804	-1.262825424199142	-1.5243386787497948	-0.5485129678737096	1.5004974757742997	-1.2926767095732514	0.9806122421180777	0.7277123678582051	1.184912799964081	1.4760762216358723	0.9940424307031227	0.5761559164176443	0.7722230336655567	0.7161755929383073	0.13889465903849216	-1.43773725202206	0.3451108245000116	0.10298957304026204	-0.15505535225134492	-1.213747429894656	0.2820696871022056	0.9824896871154595	1.2262383148708234	0.4766727080323501	0.12661488076554023	0.22026519630464705
1.5090915958050672	1.7727365823056416	-0.5390144678333423	-0.9566811011314602	0.03522703155295387	-0.8760664631367968	0.41419553675471976	-0.10755322306560626	-0.8349419365394356	0.5640536535993415	2.7579027216683656	-1.8989949537668582	-0.7570834092407954	-0.1076430122631045	1.0496296589539402	-1.2943274522466368	-1.5364585532597845	-0.5962167925847182	1.4833955894161457	-1.3170543619935187	0.9871853005495739	0.7738370736888746	1.195952959897942	1.452473326097996	0.9471187791663851	0.5644397797724321	0.7865335824217188	0.6870344270371856	0.17387575703696687	-1.4456452053668163	0.33444055496225045	0.058462696876067664	-0.1009663709655942	-1.228333217625138	0.3076419962634744	1.013687394302071	1.2218651786257082	0.46011000880929265	0.11734971022666782	0.2257868332505934
1.524076523108429	1.7518567335655604	-0.5529511798091964	-0.997089411628861	0.06512693593433386	-0.9345717681188873	0.37539296408858736	-0.1031927743394709	-0.8376374291562809	0.6156790757329534	2.5963480372096055	-1.8563305533712093	-0.7445569020133431	-0.11514396703039229	1.0157778322766584	-1.3280266805697134	-1.5277834377493815	-0.6276400608156067	1.4700820390801297	-1.3327031213094362	1.041867955850687	0.8280967260662717	1.1917581264109676	1.4397323261764412	0.8941355397833537	0.5717484019007374	0.7758144039220948	0.6745851784879873	0.2151737611738768	-1.4463154705573753	0.29944259599546713	0.002922500925152877	-0.058055022351906446	-1.2155795562085898	0.3327768520554534	1.05462537543263	1.2263395951147131	0.4526307794480952	0.10034541955129198	0.2554292612706782
1.505741172332732	1.759239373378099	-0.5454538451492984	-1.0327705708476396	0.1104284821307941	-0.9583249531578927	0.3173509453538876	-0.10773511918897534	-0.8711174553601918	0.6555926343526166	2.512347350233347	-1.8153224115294724	-0.7356405890037475	-0.10962151018948621	0.968400928379687	-1.3144790624644673	-1.536489307968049	-0.6679812547343099	1.4454050567431649	-1.3450572862617656	1.096784260566662	0.8772907831462918	1.1966789133077556	1.4024434239800523	0.842194383506274	0.5727098343857858	0.7800598836456657	0.6530730731579103	0.23450281665476908	-1.458629445148036	0.23634704460821046	-0.04156087871539703	-0.04235320430477662	-1.1836579309802069	0.35517041520509723	1.0980533121875333	1.219110114848457	0.4431607020781924	0.07665692948735991	0.30166628185355476
1.478548761486603	1.7443188717465663	-0.5128536860670099	-1.0721692639827034	0.12809672167062514	-0.9918206179784891	0.22562037744042165	-0.10846235311172667	-0.8853362080986855	0.6792963080771924	2.456092181645915	-1.8000394897378225	-0.7500895812690146	-0.12465283830940703	0.9272773801016468	-1.3388380774653268	-1.5315831307942305	-0.7260762525877781	1.4081573762592425	-1.3521048219523002	1.1683077927388206	0.9769561658307484	1.1913083405025215	1.3782177967299916	0.7978020545354378	0.5652255190114815	0.7824621318224039	0.6234524695502601	0.2591428779081076	-1.461629356760033	0.19337496407883528	-0.07442776769726965	-0.03070062869945952	-1.1961984555670804	0.37242681557625457	1.1492256700539971	1.2124617902673809	0.4609079481239558	0.07473296039941046	0.3188812642730833
1.4753822946585635	1.7346476097923365	-0.45006831620792453	-1.0937770167196355	0.1335720529199318	-0.9978021367747045	0.15774057551412884	-0.13792672053164418	-0.9099797114081765	0.6247501087415802	2.442499245367758	-1.7703289943515614	-0.7459378030110553	-0.14164705289308696	0.8716185125651293	-1.3759009766537644	-1.5542982725877805	-0.7720142540797406	1.376308770702447	-1.370819453279028	1.2457054033261683	0.9802498424844854	1.1706365010522537	1.3652599770809093	0.7649954568272418	0.5295462334961145	0.7587332376492559	0.5785466433420083	0.2729249299504658	-1.4723024932188782	0.1508371991291483	-0.10211376285497034	-0.07194787991142029	-1.2121996631913843	0.39173489065555245	1.187795561603909	1.2257837594905059	0.4544502090944215	0.0801646073572863	0.32568046954934565
1.4663020740688226	1.7499976793021994	-0.43857932718230275	-1.1116640610394497	0.12943323666442433	-0.9987674400890679	0.07881319414698036	-0.17716099316817133	-0.9841337756182108	0.5504686553373805	2.4075375244654675	-1.752377545813556	-0.7085580718333827	-0.1416880820134476	0.8291344019728129	-1.422078793058233	-1.5667528193311515	-0.793446217739856	1.3428672883159298	-1.3895137838052132	1.3189162439226145	0.9510289380529269	1.1559812239399396	1.345817565748598	0.7332615693725312	0.502581116077043	0.7386455682297812	0.551026402769015	0.29027234583607875	-1.4828394961943514	0.11254303653112767	-0.13098213088276456	-0.14895472974266127	-1.2356128236581045	0.3888070821306586	1.22048363834438	1.216710737642011	0.44046059188417075	0.0732562230848627	0.32982587778344685
1.4376832453087292	1.7429787187610892	-0.40342601034589337	-1.1327502583386342	0.1267386035249866	-0.9448881471346408	-0.03649627603130925	-0.20986428349189126	-1.0307182853086534	0.457456496261473	2.345201588659383	-1.7773569344970617	-0.7111111116582138	-0.13972723523827227	0.77990940010668	-1.462522823560261	-1.5690739020688684	-0.8085632333140896	1.3182775149346824	-1.392509279707476	1.4250894932034452	0.9157707816566741	1.1665491871513816	1.3241715023428053	0.698736189558071	0.4257017643749723	0.7334967065535053	0.5178535722778661	0.30379194307489693	-1.496099621107987	0.05540756393012408	-0.17452157872796686	-0.2301992246987795	-1.2445188603614046	0.35899030956301625	1.2516234947242557	1.2105923257655742	0.43029885355194886	0.0672593722742569	0.3050006683072851
1.4296012156904943	1.7097822070983024	-0.34325366960872045	-1.1409690847935563	0.11185313798409773	-0.9250946266861451	-0.12159934013385923	-0.2603848299637919	-1.0785209615411824	0.39214551884355614	2.2755364449313467	-1.7700831761947153	-0.7070191099733438	-0.15552383882495982	0.7223975305134338	-1.5130967302366887	-1.5461888178274186	-0.8189521524059756	1.2841914217730768	-1.3834221902557773	1.508999585052901	0.9183486334245028	1.1586059924246699	1.3071295626689217	0.6401190483816543	0.36767202046352493	0.7186636088088596	0.4928589295290352	0.3061566820205046	-1.515776562839204	0.02317686254223742	-0.19114554943891857	-0.3134849658752846	-1.2635714857891016	0.3503449302829914	1.2667988993797328	1.1647702497084051	0.4190743316962825	0.06851420069360561	0.27557353730621614
1.3992574164297926	1.6949901768508149	-0.26042297363781386	-1.1631454648352195	0.1271491825997389	-0.8718690745957358	-0.2117394811083051	-0.29471797365725416	-1.1117126435803633	0.3547399110528293	2.209206036995699	-1.7465849042236026	-0.7039738199110188	-0.14805112589960254	0.6761483190756663	-1.5466928855911857	-1.5514298602961898	-0.7994694916815652	1.255599545357154	-1.3822997815502307	1.5998744268873335	0.9248742342330167	1.1469532411750212	1.2733852311963392	0.5824202745196173	0.29728708283770044	0.7150680840108936	0.47718396214412256	0.2961087903583552	-1.535629437876175	-0.010232070279715864	-0.19328286559271407	-0.38855560206250633	-1.2805113458852388	0.3487282547877911	1.2729372493239617	1.1289206605228503	0.4298565002350025	0.07018932835377586	0.2500179901752569
1.3850656136747872	1.7002425285678555	-0.18261680739992742	-1.16851877386435	0.15911032564110766	-0.7997474700014662	-0.2750012618336396	-0.3353541285309317	-1.1358436647509216	0.3330121627607897	2.135240230293196	-1.7510264567436056	-0.7404475267906793	-0.15337706659040612	0.6162483569822775	-1.5775347960475543	-1.5627968429445525	-0.7362415698628031	1.2236337856008113	-1.378963232198855	1.6789140954832813	0.925820055671176	1.1315881865516952	1.236659969381782	0.5437078283035156	0.2947525450852371	0.6991077206921525	0.468539887424532	0.29118564622097903	-1.544967923473117	-0.0704411187525956	-0.21450127107812428	-0.48163298520276376	-1.3168030733918819	0.37573072356170184	1.264494825036048	1.0689320103515432	0.44161370426463353	0.054203163276202525	0.22000976624907662
1.3786663349994535	1.696478632399082	-0.12360187382861412	-1.1536481681698858	0.18893414719807813	-0.674530221051382	-0.313716562110293	-0.4040614827739034	-1.1814849271332604	0.2839294420038311	2.0789473932362683	-1.7487567073996562	-0.7470103107630616	-0.15293618005804	0.5614193700418085	-1.5731094172817905	-1.5941017766871874	-0.6640772391415257	1.1905605771778942	-1.385610165425352	1.7273835767723553	0.9191564569313118	1.0897859143800233	1.1938096639017604	0.5264600942807383	0.29625352935969557	0.6800554553196461	0.4844084366559568	0.2559659048426726	-1.5771695979453322	-0.12066364387739958	-0.24233979022991975	-0.5739739921386453	-1.3497303217667582	0.3867995822368081	1.2534173439200087	1.0081270896431687	0.45937545454401024	0.04953814516823647	0.20302178631755954
1.3720137389778766	1.6985030921444753	-0.06278930701833102	-1.121557722232583	0.2344222899977705	-0.6189784560609997	-0.3444949935137411	-0.48783621641893304	-1.2255268716788392	0.22483472532108434	2.0319979509773467	-1.7398350075188689	-0.7718718226263619	-0.15915056202625352	0.5458496350603756	-1.582164631029682	-1.6300989174644684	-0.5657842246617644	1.1292658677232736	-1.4152633192132495	1.740929319314784	0.9002816165857899	1.0732250204671507	1.1569666739751914	0.5102448751747564	0.298432342515322	0.6751360166533316	0.48792452826144006	0.22686834507114187	-1.605977433018116	-0.16133888420638193	-0.24396461431710423	-0.6516715409844446	-1.3966831428634465	0.3959118647623162	1.2287150494437908	0.9884503879745296	0.4573298930561963	0.03979918965482711	0.15618862292086463
1.3650264021773355	1.6882719670217967	-0.0247819241263706	-1.1045203842366715	0.24877024925592722	-0.5565392399163759	-0.3738337768310934	-0.57559338338834	-1.2401699689674506	0.2022354687606552	1.9347169760197485	-1.7256924940640688	-0.8248822159964618	-0.1617260611112304	0.524113629166504	-1.6197614819897812	-1.6527915675849933	-0.45692606941630426	1.0835175730841162	-1.438710743839772	1.7546000302268632	0.8525847425417904	1.0694518067683378	1.1418065658987127	0.5117461151111997	0.3104136458188472	0.6756894938946673	0.4951625535025304	0.22499835459591738	-1.6292716358789505	-0.1905889992041901	-0.2727436885604383	-0.6951378519790878	-1.453702294177597	0.42036201093279857	1.18186348297878	0.9998196982097964	0.449309722882678	0.0403943606916947	0.08138816772776729
1.3515372534898857	1.6870274171129995	0.024570312617859764	-1.0678723489319881	0.25278551365935864	-0.5317355071160931	-0.40219190694653706	-0.665380505084756	-1.2379653618618145	0.1882385561691667	1.8389083000984534	-1.7354261716314803	-0.870741155647891	-0.1689269463080025	0.4911972943447923	-1.6277324582266517	-1.6533912168246148	-0.37522980963107166	1.049326408891527	-1.4528653642357656	1.7427741801749612	0.7590082822803417	1.0643688248754846	1.096347605457942	0.5031614821464697	0.3194125020452329	0.6565846043307413	0.5003260266218318	0.238106807918706	-1.6509530413919216	-0.21013046530541107	-0.32971583585553615	-0.7499988027329741	-1.5042704686793846	0.47296501166599636	1.1560942678865316	1.0288895396406548	0.4242866164452345	0.026516899115681468	0.022684404612708223
1.3250716221728596	1.6775075393628622	0.07060775282230913	-1.035965905899307	0.2635986003343208	-0.5070116159456666	-0.4260603389745262	-0.7500606126610234	-1.242431194259278	0.1982354400402429	1.7797585786907444	-1.739943721413653	-0.952209528243109	-0.1665212905224154	0.4867340792965056	-1.63473973036931	-1.624762792171964	-0.30076454408467007	1.0086787349159851	-1.466854871454014	1.7180279944704946	0.6943987850516653	1.0852141955312213	1.0780779297587957	0.48884428326213036	0.3176756333201281	0.6569275848063978	0.49954202014345733	0.2250491522998289	-1.6907659796238679	-0.2416883604426466	-0.37725335824312695	-0.788492942449353	-1.5339475132800497	0.5120137068811819	1.1289887939960725	1.0605100757851997	0.4097338633320812	0.007528325652635516	-0.02692504519813253
1.3097187815809064	1.6547511952575928	0.10888402355410567	-1.018256024030311	0.3343836863010548	-0.44150966287346227	-0.44407860520521963	-0.8031009613221208	-1.2152684735105699	0.20579030622972266	1.7865227595702549	-1.719054534980922	-1.0220417744729484	-0.1621924437508947	0.45612613316791484	-1.6311147160207735	-1.6179124849778663	-0.27223728003023095	0.9683091839594585	-1.4608359096576298	1.6897371143925173	0.6365442550562127	1.11256035906962	1.0923057584617781	0.4688717033410841	0.3346365387162654	0.6320658856705836	0.4799973516467658	0.20205948728084916	-1.7236514874079085	-0.2701272789610113	-0.4143487846639816	-0.8212204742323925	-1.5676061239432848	0.5272797864529353	1.0970072557968837	1.0903678533991799	0.42683440637807646	-0.013076579096639562	-0.07866907089071166
1.2727908422957677	1.6693634187646764	0.13788238708721426	-0.980223901590338	0.3744976601969509	-0.3929215287578386	-0.4373113302567811	-0.8255855658230903	-1.1937932538572584	0.24084716545775037	1.8311706583429657	-1.6963859831779664	-1.062519941955571	-0.147891088795327	0.422009039935876	-1.6160345211531957	-1.6127971738572282	-0.2416583791440639	0.9356499553986193	-1.4620052357688746	1.657653109979358	0.6098375595109008	1.1178369285384238	1.0794847579698987	0.43360827633779875	0.3424830858446657	0.6124698369867397	0.48090460523408635	0.18629791221420855	-1.7389644690691484	-0.263223630432991	-0.46200643758200527	-0.8408096986905947	-1.611388999772697	0.5586451316770807	1.0711597998594597	1.1031984928677192	0.42748270948902667	-0.014697462360205738	-0.07779826760797351
1.2416237616597754	1.7242169151469882	0.12217291375515926	-0.9877929962902071	0.386610040876653	-0.3383386689598578	-0.4009962864868658	-0.8396644860327134	-1.1467207771188124	0.2508986494907383	1.9260575330035916	-1.6750978815255135	-1.086305579102176	-0.1151271003747939	0.39839511525753657	-1.6069393173464566	-1.620394677596608	-0.2061958522859984	0.9390647639056079	-1.4707941290170496	1.6429583553207976	0.6046459387054405	1.1566756539674528	1.058580518034387	0.41176624662908673	0.3595654581763087	0.5989154147704505	0.47411117296715233	0.18278599178861077	-1.7680350734237913	-0.2604973976254755	-0.477808323996081	-0.8651423620302152	-1.6645270410362685	0.5579162472412941	1.0511936845445358	1.160359133371831	0.4314034980485612	-0.02702345832704871	-0.07893787862513356
1.2354958944268453	1.7488355813473337	0.08947045511606315	-0.9804021776034029	0.38147065105405364	-0.30778093599280176	-0.3541678601871015	-0.8379607123220865	-1.1098261489641552	0.2348463454511563	2.0161406015614824	-1.6781060141088766	-1.0767195716360443	-0.09766042331047817	0.3603854644395446	-1.5840407843539495	-1.5754861429052194	-0.18895461945157965	0.9336750928357549	-1.4671521653997353	1.6291788268117848	0.618999613948502	1.187773928414853	1.025257098653398	0.3703730084248839	0.39345663110315476	0.5785290799838827	0.4935938952729594	0.15938042056885945	-1.780199346409812	-0.2715062582763689	-0.49509214841716986	-0.874568237032442	-1.7122739429896483	0.550405301733803	1.044938210426014	1.1949813024588116	0.44466635508347974	-0.042852959517925185	-0.09463867501966042
1.223897578788139	1.7739992914792815	0.004890431336723289	-0.9718142773800164	0.3732119399243041	-0.2604666660768535	-0.2843032866295243	-0.838752000523965	-1.0876073048860149	0.2029512118157653	2.0873942784602675	-1.6796501672635966	-1.0732614399034222	-0.08046114157455546	0.34384828672899925	-1.5640930671122173	-1.5628449538880536	-0.18946493650135238	0.9177511578059654	-1.4787200126777205	1.6282381267029375	0.6208981882277653	1.2126797112745338	1.0009987438972954	0.33499324297213307	0.37115226507099425	0.5764181113228091	0.48827555667644795	0.13522611235916962	-1.7978713720885668	-0.24539918776330844	-0.4834538122018156	-0.8616751887606927	-1.729028304947241	0.5386480522026754	1.0468894896859988	1.2603058540507852	0.4341789167010911	-0.04152529946117785	-0.10250725849911271
1.2151400362465892	1.789933352915023	-0.056668582855839644	-0.9632624215757613	0.3242377436915807	-0.27015847944070115	-0.2076606451927973	-0.8270524538884709	-1.064640166841916	0.23107973231735496	2.1422487181034375	-1.6902151229340519	-1.0671108760078554	-0.0898527307599962	0.3013724486884374	-1.5697198373642194	-1.5348693669378437	-0.2072457890429959	0.9182547107219575	-1.4662963738746455	1.6066879105243435	0.6420818158813595	1.275498879670363	0.9783040366520798	0.29388593266352275	0.35119372923077974	0.5697653056496434	0.4824455167323232	0.1091086845504186	-1.7862073105065666	-0.23522176247907245	-0.4498316804888086	-0.8453449194750393	-1.7508915726575265	0.5393806178729864	1.0342552528444366	1.3141634323151694	0.4235949554829161	-0.04605603423768928	-0.0971699826898384
1.2103481164468222	1.7996357732646733	-0.10872074139451018	-0.9609135157933848	0.2861531251833044	-0.25533074818151646	-0.1328284346538523	-0.8119113043901234	-1.0408441852473798	0.28490950878762866	2.1611722809362828	-1.6864866252274429	-1.0205620556515935	-0.08530540196131549	0.24685088364130553	-1.5749720528396869	-1.5033135496836538	-0.2540680094938138	0.9396150734303884	-1.4689399892341723	1.6010368351983275	0.6841119529544276	1.3016815993176238	0.9562325156677429	0.2603890884722363	0.3162361959080804	0.5700616629381648	0.4769284341067254	0.09764745260549473	-1.791738581276162	-0.2048087319618465	-0.4401231419468785	-0.8199036233141335	-1.7856350019476075	0.5450509461183903	1.0087027411839775	1.3395220762377664	0.40524684188026	-0.046579890962937444	-0.09555964459809232
1.2069645204648596	1.8005298672210734	-0.1510196957414891	-0.9513134638460408	0.2647521639463701	-0.27048090755646276	-0.04541997907286281	-0.7936676039989684	-1.0119333050384176	0.3064898944897132	2.179724540284095	-1.6704026852218887	-0.9650120074362867	-0.08306723598829108	0.1954818047836627	-1.5304467833740951	-1.4623119826990565	-0.33073877336407004	0.9293494760966793	-1.4477039984800735	1.6109523737367688	0.7378114219483985	1.3136805409621022	0.9393828500918555	0.21974038057567977	0.2625266621536456	0.554480286120788	0.43765842072326455	0.06254200606098763	-1.7946068821118755	-0.18769483833248587	-0.41708772641849823	-0.8018110681407938	-1.7924851452414803	0.5463068606302215	1.0068927696322496	1.337990815407522	0.4020202951075305	-0.0531336003344874	-0.08513843277279251
1.199346905981404	1.8242189112946305	-0.23954565422680368	-0.9748044836604329	0.2777456172052002	-0.25330775338109834	0.03800293178609508	-0.7768827786281121	-1.043748056137118	0.32443097313499203	2.2231401419832912	-1.6378714768190992	-0.8983641742497117	-0.08625542614404691	0.14607188414088967	-1.4698821208688364	-1.4505067502844542	-0.38837169085003176	0.935057722532477	-1.4510297207378267	1.6264642256517519	0.7849550440119158	1.3304049378952025	0.9941500587093515	0.18061104746379972	0.22057447704039773	0.5442531899725099	0.4231275220512393	0.01522553229612053	-1.7834724295299726	-0.18508511587569307	-0.3704530144417312	-0.7588974731079348	-1.8087196872005156	0.5191485529281212	0.982595430803183	1.3111135706851669	0.3940063189127791	-0.049819760832845936	-0.0634415098855558
1.1907763357668428	1.8713697711434327	-0.3382405388152584	-0.9868768240871196	0.29730278767270096	-0.2337117359117229	0.08573845343775602	-0.7348658759236882	-1.0645491107898968	0.3200916726637798	2.2269338949825395	-1.6157132685325872	-0.7946435475664352	-0.10122791709327869	0.09113817759318305	-1.4129757038877782	-1.4417349978046723	-0.431477703201824	0.9467026398254319	-1.4629611779099725	1.655404432714462	0.8315970845532643	1.3421937236576813	1.041357213431189	0.15685698952567503	0.20693710221440348	0.5404753269674318	0.38830085731805475	-0.010550069296729678	-1.7615703159110692	-0.1398533909386441	-0.30241483644112815	-0.7369104208262093	-1.829100032829027	0.5357680997265963	0.9779996109762641	1.2938579491323785	0.3694626780483937	-0.05167962290662652	-0.04602628033571902
1.1738110096387442	1.9228081781942918	-0.4447586729233718	-0.9939405206071775	0.30247060922961766	-0.25898311254402706	0.14424306470021345	-0.7003161296053445	-1.0860552661531895	0.3224872267940909	2.1746505974429726	-1.635087447177089	-0.6993382450869069	-0.12264229373738941	0.05178708544880225	-1.3397341927276833	-1.4396277307568714	-0.44691794962825515	0.9747273953516169	-1.4591396649900825	1.6819865327869306	0.8849745583740847	1.3177851207819105	1.06080507934784	0.13436995656101197	0.14654580248096724	0.5476072897519451	0.3638753451979701	-0.028243544540236497	-1.738176161223572	-0.04538865836250483	-0.25704642845540715	-0.7019991699268913	-1.8664776419890987	0.5374547186777558	0.9606178144868368	1.2846836470399938	0.3376829214894177	-0.02452631942602871	-0.027185909935735997
1.1638701132083151	1.953017002515494	-0.5378815985548575	-1.009290339860617	0.3242475795321192	-0.2771221703467611	0.17646833947689874	-0.6926040745289361	-1.1223813776753633	0.3101680942919646	2.0957055571940804	-1.6220192137152687	-0.6474399549735523	-0.15318466904225214	0.049352874711034944	-1.2726297475001034	-1.4309998091475074	-0.4440949766903775	0.9943104290354334	-1.457159209114942	1.6978467328551452	0.9169560515601912	1.3190883488551424	1.082000230448168	0.10974170593881946	0.1000408305650009	0.5497773452244371	0.3634404313161391	-0.014846179276454197	-1.7282800258425812	0.06167177302155045	-0.18501635699735403	-0.6950229401504072	-1.8909740265427923	0.5393615981612783	0.9403173973788903	1.3038672103782627	0.31171363317881967	-0.02503310623626135	-0.03556953405096985
1.1409355447569576	1.9332219219125704	-0.5677675063629215	-0.9726955558449595	0.3663202689922408	-0.29585553802587544	0.17018341724776956	-0.6740088017847946	-1.1662359568831318	0.3268336209372548	1.994390289153452	-1.6066554045435217	-0.6252158124506725	-0.18338610255535995	0.03531628629724364	-1.206953116345478	-1.4296577416364875	-0.45889326951356	0.9685687094059897	-1.4651423861460329	1.7139095945145346	0.9149869029964013	1.2918823183052808	1.097360339950458	0.08832997647517037	0.04081192602330157	0.5476816098819325	0.3840097930537014	-0.022366885169030553	-1.7035521248345986	0.16626141917455756	-0.13384192429429143	-0.6813569240020019	-1.9111736576523775	0.5237586856305627	0.936845400600857	1.2997111032271982	0.2866445364490313	-0.0246647754033752	-0.054659899824489676
1.1084828785887815	1.9172031248405024	-0.6110153308487154	-0.9519875932196573	0.359931303204831	-0.28937077683635754	0.14019689753617293	-0.6892255743961062	-1.1798570083570845	0.3414136502528935	1.8725268710027112	-1.6068829768860247	-0.6342808727802709	-0.22273942262051988	0.009326108279654605	-1.1664082658359316	-1.4520697284981263	-0.4870531233245673	0.9468770052013504	-1.488158080414353	1.721332254221131	0.9173379088496809	1.2692356239754887	1.100924910816845	0.08051491207008532	0.003250174139154763	0.5248616370500604	0.3915885223446532	-0.007835037851235762	-1.6763484939662103	0.2859793600220775	-0.0996231633575553	-0.673406047827698	-1.916814076696029	0.5197412316865128	0.9078910718295521	1.2976511354095035	0.24883958704441939	-0.02063893077987238	-0.06192648775562552
1.0878504823055437	1.903519915491516	-0.6223034755153869	-0.9391788827134956	0.32192336346997996	-0.3070457926851101	0.07720221231305205	-0.7250714307565135	-1.1986128039952626	0.3476086046376648	1.7675007205957265	-1.5968204432323216	-0.6182332456807893	-0.2636022299121066	-0.0021187441593711913	-1.1201459633916435	-1.4549617908321673	-0.4861433885132234	0.9537124536575472	-1.4709452571988657	1.705527286970399	0.9031190809002683	1.261581938596594	1.1067176793862459	0.05701338278783284	-0.043299209125105986	0.4848977182082176	0.4313670107116193	0.012881959060474962	-1.6643162840271821	0.41074991171290004	-0.0907492830417705	-0.6788766775551025	-1.9338937247876884	0.5226138216935439	0.8624677564292009	1.2738942867727174	0.23124197720236958	-0.02510783453088399	-0.06614756348573016
1.0684349139890807	1.8918738952323928	-0.6721974312397423	-0.9454929874583329	0.3198164353854106	-0.3211495464585225	0.006233430660197737	-0.7171039598681065	-1.224395675340285	0.3115368309623755	1.6708326654489283	-1.5866901873475179	-0.6511212387658527	-0.26804012157330503	0.01237407300685895	-1.0659312716392455	-1.436472284174553	-0.48973724674713565	0.9281436284095881	-1.457927481633249	1.6697041196959161	0.861151956581242	1.2169374171228864	1.1269191870392488	0.02693215856964376	-0.09522128100674601	0.45753267705425343	0.44441700825782665	0.03952165076256109	-1.6542654720637544	0.5387734542757718	-0.09398387912966703	-0.6891463075980971	-1.9549522813754625	0.5211051290777196	0.8251843340487518	1.268910454771288	0.21107696316138277	-0.031176758315998875	-0.09245184257990782
1.0332048040603097	1.8799287163791885	-0.7087687955504383	-0.9487926314764777	0.32010249587945705	-0.3356621133893236	-0.038329441888610184	-0.7170108082190247	-1.2419152099645	0.2628405042056121	1.624499371726764	-1.581944040581051	-0.7071550576475838	-0.28959021595780593	0.0024955564149678803	-1.0194594438162041	-1.3938304371232433	-0.4940496963037848	0.8965543381572617	-1.4151582061793295	1.6409791464002268	0.8370294140791629	1.1941468401352937	1.1274550999506836	0.008663623955113864	-0.1193646781329812	0.4172954817095994	0.46780363113496337	0.026868789346724858	-1.636382688234662	0.637929232710108	-0.07720309200452394	-0.673780451022927	-1.9692212871845336	0.5009644814568707	0.8134870906015343	1.2576647305479114	0.21039407700231685	-0.049697995439069775	-0.10450387706769473
1.014318186488264	1.916812808940794	-0.7111943024199825	-0.922161154018486	0.30522806532785307	-0.31480964079745966	-0.11124846853370718	-0.7258632197737095	-1.2584278747827262	0.23432841872776003	1.583345492560311	-1.6051542144393232	-0.7489689259219584	-0.3177626300273001	0.02493646297628848	-0.9850116691803237	-1.364797519520048	-0.4787519058735805	0.8964231044395626	-1.3897037090725104	1.6136904617931027	0.7845580636614561	1.1903801665572904	1.1388769995592756	-0.009344244571644657	-0.14421773498464377	0.38178846258843463	0.5166978886541881	0.023233578660592703	-1.6165510699210082	0.7369351339796644	-0.056136718315703625	-0.6715416646846949	-2.014812371229786	0.48566220307896274	0.8049967734326341	1.2346873780739223	0.1987442352713143	-0.03557662374405974	-0.13433442869662868
0.9873510471393301	1.9259680574684233	-0.6866977335069717	-0.9108494826600386	0.2928528611994966	-0.2781909075921345	-0.16182661187161068	-0.7367068730313487	-1.2450747382310634	0.20656387115608843	1.5251251061071696	-1.617651638534935	-0.8097344128000181	-0.33689608568768536	0.06698232647057822	-0.9801424570853727	-1.3037704673248727	-0.47354054094833853	0.8807227710708107	-1.349803613428589	1.567728282022996	0.7654670895695722	1.1920435372830782	1.1189559484511036	-0.029943572180265478	-0.19391826337798834	0.36312626249443364	0.5389333448173982	0.020146559862500083	-1.6146103763092063	0.8376531357081944	-0.047423076903734096	-0.6656489577552026	-2.0407114193583196	0.4477467145581354	0.8045055157623192	1.2154043430675467	0.1795325777955536	-0.014694427708647173	-0.16131219031048535
0.9471266651020672	1.8855235862574014	-0.6652281325228824	-0.9007024118182331	0.2890510541126838	-0.24524633011145439	-0.19716622707722026	-0.7632470799746034	-1.2092698642374393	0.19427636460808162	1.4456516310433465	-1.6220004340086245	-0.8479862240916946	-0.34506386172278664	0.1000700566759419	-0.9550743225902918	-1.2169437286157896	-0.47821499102704407	0.8578628871436882	-1.3064519305635516	1.5211764813317274	0.7560227379938664	1.174774130282551	1.0854311639982182	-0.0550484438137185	-0.23132584986140223	0.3284192234059914	0.6024662615698737	0.019799442219108714	-1.611082664779947	0.8942952170587206	-0.06685869724240995	-0.6147194402329226	-2.0734887809851457	0.3991617813080749	0.7819621944260065	1.1845940488741227	0.1762487367192295	0.00440870385072384	-0.165782843361663
0.9022493862372016	1.8309693016664323	-0.6046647424371986	-0.8907761179485858	0.2606823414037482	-0.22662342002552557	-0.23264457708421932	-0.7872286214600122	-1.1765947501856793	0.1688302232618194	1.3624199189658008	-1.6041524203629625	-0.8893689654875402	-0.34673326837914664	0.12153311789815895	-0.9605906977502631	-1.121917761515817	-0.4886589089529159	0.8451991485987943	-1.3015382345744784	1.4936625805557866	0.7117764423611669	1.1771067733711398	1.0726351636845655	-0.07559009402041408	-0.2447418728879624	0.3080573542522766	0.6519954675456583	0.03403126559817918	-1.5944277959254622	0.8977735706748902	-0.06784676083957679	-0.5624577462215925	-2.0950065650563077	0.34930620860808614	0.7772411892468065	1.147996915031284	0.1528494334320547	0.01190770718267818	-0.16961763861493148
0.8776688581718017	1.7946446922928438	-0.5715585803337965	-0.91814540463269	0.2284349938473201	-0.20027087966861484	-0.2584423985109767	-0.8220142517929663	-1.1359919226817758	0.1516519043604513	1.2857904133489317	-1.583509399626398	-0.8952058318730298	-0.35845127929364584	0.12971551369922535	-0.9810042146915355	-1.0646500524971458	-0.517997180403593	0.840408487476582	-1.2996777789869884	1.451777618625553	0.6865662997243357	1.1598773919099643	1.0620232698505077	-0.09252534171601504	-0.256624451770603	0.27556376251346154	0.6600658947267511	-0.012638066584571733	-1.5917345238540854	0.8733501567793127	-0.048039846162555785	-0.49145233000773797	-2.1284600115892327	0.31537749707694046	0.7661252989885903	1.107645780719968	0.13784968151787966	0.03864374607401265	-0.15936072140802668
0.857255098883833	1.7787687298651491	-0.5674060479288675	-0.9344839611079072	0.2036414786117644	-0.20819921354473037	-0.2895154017482059	-0.8726311551319818	-1.0846713309010156	0.13797268693424175	1.2072984709759775	-1.5717739980352772	-0.877054525236022	-0.35852619862432367	0.12882881503813387	-0.9880058544315393	-0.9839008920441105	-0.5374802919381185	0.8214232028880355	-1.3014786855595537	1.3884513146178201	0.6647424624896819	1.1409053298579885	1.0647632893841195	-0.11645878084524441	-0.26637525339933893	0.2592313369290686	0.6456246889769428	-0.026037548419350152	-1.587043119790879	0.8375388133452788	-0.05977393768542224	-0.4346903595101841	-2.171656096745427	0.31204413921530005	0.7352026202274444	1.055099419898805	0.11974623007652155	0.07478379081301119	-0.14022896844056026
0.8529281973553837	1.7604127111541417	-0.5186370641080476	-0.9589482343261666	0.2266001810498172	-0.247752817007263	-0.34196093151426743	-0.9108603915890597	-1.0701420536774287	0.13487309008511822	1.1955001682088127	-1.5240551415511985	-0.8460848887720707	-0.3236791390127034	0.1421025453859585	-0.9800574078052879	-0.9044386317581734	-0.5333175113395296	0.8150557408038421	-1.2797496109167235	1.3462884369711765	0.5945393230847611	1.1356688731301472	1.0929143991644172	-0.14068105409574422	-0.3207917030278905	0.25966479408471	0.6322481833829514	-0.057216226622985235	-1.5878698706467103	0.8113907180608374	-0.04175652150016655	-0.3797037091235529	-2.2112506478420864	0.31417618754388466	0.7309586471103455	0.9968011852267118	0.11522256091699545	0.10863115629972948	-0.12509588729229318
0.8350231845000307	1.7505329919349388	-0.48464962283682933	-0.9736915757638325	0.262413538532291	-0.26646037122709976	-0.3660233678141995	-0.9390497833733178	-1.0446043332416908	0.12098340172312294	1.1652706833172155	-1.4628182458433074	-0.8136476545596448	-0.27263146057566157	0.1387028733686007	-0.9787968760911756	-0.8474526478370283	-0.5637368254451138	0.7848642525051118	-1.2749356144147588	1.2999658877875633	0.5512464104207061	1.1347331998463879	1.1151200120137859	-0.15330659266607358	-0.35891849306737844	0.26605263233792015	0.6159531088163781	-0.08768797011385875	-1.5590086676302792	0.7633632917034011	-0.01126419931566155	-0.3199354307295901	-2.2364682959316102	0.2884284062036304	0.7248520676911279	0.9492555364476262	0.11416493904252341	0.1348095779672301	-0.10299178130501438
0.8093159973803875	1.732006893982587	-0.41538646619153885	-0.9830240227951931	0.2748029560446853	-0.2969202531741055	-0.38857291444848135	-0.9833273664215891	-1.011682317202723	0.10200608539048803	1.1347565324204265	-1.4118072272699016	-0.7441812523529928	-0.24469164945429273	0.09512584475619146	-0.9763878974757791	-0.7966962781591177	-0.587111780699329	0.7480620364177022	-1.2957998749544803	1.288771754256849	0.4910553044926494	1.1593409712011993	1.1416888377867012	-0.17140254218647008	-0.40762022704774437	0.25551671527683684	0.6160802275622548	-0.11994345381185798	-1.5504892442871174	0.7144294913969168	0.021639999381690072	-0.2751581065113083	-2.2542729281521368	0.26061238459987723	0.7222208043585263	0.8990681613070718	0.11665646700156396	0.17052477148806955	-0.07073067264975297
0.7953138810667953	1.709631936236875	-0.3708429766080541	-1.0172611197947554	0.2567953086413689	-0.2943323038033226	-0.4329132807968805	-1.0139937907669168	-0.970010748472868	0.0881287518404763	1.0753156875556118	-1.3283252444373528	-0.6493605337913595	-0.20446899057980708	0.06617637187750795	-0.9162039853899756	-0.7769491201624165	-0.5865076951457111	0.7211267624117925	-1.3381784727801835	1.2590939136229542	0.4200506428563239	1.1613736407486757	1.1733927001673157	-0.1968959538375455	-0.426940953023935	0.25859246078060477	0.6380743516901471	-0.14370460895898654	-1.54225882192693	0.6644602258607726	0.05209122879780502	-0.2598115691410122	-2.271018785897074	0.2486440776226972	0.7007837611543015	0.833019576543002	0.0985246264908571	0.2071055993659084	-0.03718530682475012
0.7871009708196681	1.6641963840540241	-0.373792479153779	-1.0568044469547606	0.23301138070177557	-0.3416867946907021	-0.4809553002022783	-1.0416658403280477	-0.9296758358912536	0.056859440523355766	1.0124728417743087	-1.2057504029680157	-0.5816322519960583	-0.1572753037220421	0.03214844387395854	-0.8863843560154262	-0.7572605080871303	-0.606968613818891	0.6845824274092791	-1.383103693251711	1.2025039132768385	0.3886866746598216	1.14086299347595	1.1674049302077494	-0.21869980021195906	-0.39885844825083583	0.25717299245941544	0.6593535135315873	-0.1756314950098113	-1.5518894744018088	0.639931788550459	0.09521965738747598	-0.25527539986847253	-2.3022451917408833	0.23623831727622754	0.6846538181876828	0.7942117602338221	0.08955987455536532	0.20347046613053407	0.015248087381143772
0.7763449353572208	1.637932288589165	-0.3816587817570613	-1.058947645974054	0.19857004684198637	-0.41164030883089675	-0.5497013287864687	-1.0491329967141279	-0.9001526621017206	0.026622165581928914	0.9566336407143121	-1.113808216520376	-0.5143899786037125	-0.11193498774099295	0.0019704722916396413	-0.8752609240127445	-0.7424522994659304	-0.6105164894211101	0.6275321042796805	-1.4389575113485873	1.172252574242417	0.3684545395922501	1.1141686183773891	1.1457293211367796	-0.24127223150040353	-0.3557529237397029	0.2749738176307043	0.6903291900648234	-0.20652919841368872	-1.5527813522397185	0.5977030768785103	0.10843000375314775	-0.25581648736621704	-2.349032712204083	0.23490877807391333	0.662195376313712	0.7580667703369213	0.10263226674319748	0.20545740423831788	0.05695174704322601
0.7843521760446601	1.6189686811674548	-0.3887283868324133	-1.0870299253541948	0.15660416137806227	-0.4431693482423803	-0.6050091759949165	-1.0523196845803	-0.9126483541635299	-0.0076908545831503115	0.9020418041156288	-1.042812884064494	-0.49120729231362165	-0.08486125977217183	-0.020258419170827446	-0.8884784833224272	-0.7617867883545538	-0.6021850676924424	0.5890907643482619	-1.4982651723110847	1.143869074427024	0.34477560687862147	1.1226328427285615	1.1212100554297328	-0.2838149043160024	-0.34182408249480634	0.2851612148275605	0.7106514123116722	-0.22588894417402733	-1.535126512847901	0.5628085003356079	0.14199901819826735	-0.2929077632702865	-2.397726770841951	0.21898498460050692	0.6466207062543695	0.7135571174401625	0.10765713201795643	0.2118688643180735	0.08412933773492684
0.8104987481327275	1.6176867411841536	-0.39577009251836537	-1.1434555031051707	0.11252325285543155	-0.48319461763407656	-0.6482645037816901	-1.067306082145495	-0.9091461983166103	-0.03810273519276759	0.892435806273135	-0.9739277264757927	-0.4921089136578101	-0.0750515344270321	-0.045047838778088684	-0.8866547113428492	-0.7925745101483972	-0.5828367483821946	0.5504699368281643	-1.5305249488886319	1.120492596674617	0.31187664799367365	1.1386657308881096	1.080511128923265	-0.33438680801360354	-0.3089272574234792	0.26260297810564437	0.741448993546116	-0.26259451839173126	-1.5290403059185107	0.5512471727634487	0.17807665458198113	-0.3196121959710422	-2.4326025469414816	0.19758105999877928	0.6257441520137663	0.647175754731882	0.1270303491065568	0.22137035834704727	0.11092315626457601
0.8047864419749438	1.6169850313204541	-0.3884277424950845	-1.1759822374281654	0.11326972866071516	-0.5225331289463997	-0.6778090186151016	-1.051452773265457	-0.9050154054951685	-0.06256807083107095	0.8517317962566638	-0.9230105794713506	-0.4918738114634598	-0.055541520874234654	-0.08329476817633973	-0.9026980470643735	-0.8061005486109893	-0.5548216046179868	0.5417690572878726	-1.580905220030364	1.0989777238487952	0.29587014821210966	1.147355894612835	1.0521200174319942	-0.3817448732225182	-0.2593438903965865	0.25750581738935957	0.7597863565933928	-0.2912634725365128	-1.5045819582530204	0.5418710980135248	0.1756756636464993	-0.265269818602761	-2.4599271137163656	0.15625306707404205	0.6013600369745957	0.6065418797397063	0.14200119578648535	0.23121438867066196	0.13815258546182613
0.8089725111216124	1.6054210868346348	-0.3799065503435145	-1.240001832462633	0.09690090132217918	-0.5431712897949632	-0.6828696197802551	-1.0302848122345754	-0.9100620120705797	-0.11813715232761965	0.819128659665821	-0.8692551267702788	-0.46587390293916797	-0.06764393463723761	-0.11556663654102355	-0.8917283796541644	-0.8475605692552346	-0.5311220660812308	0.5687106355556407	-1.62131960262136	1.104303542388753	0.2876564357228301	1.1690944277670716	1.0057151411568757	-0.4156886949231449	-0.16883145859231236	0.26425740882536564	0.7865432394183062	-0.3161130743184849	-1.493441173881194	0.527489454158149	0.1773370190903178	-0.08912040362983506	-2.4668766499956476	0.11516558147155101	0.6037774419970502	0.5681608873154922	0.16037460146910698	0.23876004977032467	0.1525971342017068
0.8226661230956726	1.6128321149852454	-0.41115400114712053	-1.253410712719573	0.09342074281816717	-0.5694157738107135	-0.6163192813936902	-0.987782619487354	-0.9053183419759273	-0.1771317595649441	0.7627147453855128	-0.8301098316404477	-0.4539974115546331	-0.09673318872519412	-0.1446998888628718	-0.9139808760621821	-0.8744912587176333	-0.491439956550132	0.5938405265716631	-1.6460748499317173	1.12955713545997	0.2940805859973379	1.1719829811244362	0.9405669494423956	-0.42772449323657763	-0.022226214151630085	0.25900929977053483	0.7917525269079488	-0.3370221500481092	-1.4792796734447613	0.5034959798666455	0.14104683923310773	0.16277871508560574	-2.4866606377117035	0.07485606343183535	0.5772665985299252	0.5683574192173269	0.1604876415816054	0.24460327134579246	0.17396170537997752
0.837654066081728	1.5773260214601406	-0.4093637319678745	-1.2397753551123052	0.0462753651290912	-0.5991390716988118	-0.5416935218995181	-0.9408161589986497	-0.9039174796371592	-0.22005687749789762	0.7341615073864911	-0.8263224919315915	-0.44845863550290216	-0.13289114049977405	-0.16960225109288674	-0.9174262167660352	-0.8736813171617668	-0.432462723302313	0.6450838890318541	-1.687596753974529	1.1819066068145694	0.2868970060111251	1.1725436874818054	0.8770578603221761	-0.4543052804030239	0.12513720087184693	0.24868480270655913	0.8005024263702994	-0.3791318591620966	-1.4813424801479602	0.49280984741728345	0.12404510121430586	0.4643524516537719	-2.505394886678116	0.05039671417504208	0.5646726675783016	0.5531032881985581	0.16473000087212908	0.2521356558448873	0.18837113771287284
0.848525300623062	1.5373214535951985	-0.40798206844338675	-1.2279520920468827	0.0431322108275325	-0.5988617270898344	-0.4933222697808648	-0.9050669599945473	-0.9152557091915613	-0.24223667847992628	0.7137511162505367	-0.7746097195647755	-0.40868505977082803	-0.1539085623656336	-0.1696270192119116	-0.9224700333432804	-0.898072064462989	-0.3519538071970203	0.7158923968328368	-1.7222105211571974	1.236514629536219	0.3322605807857304	1.1631464058951975	0.8168397037539383	-0.4624561256518769	0.32533949200847684	0.2376646507612717	0.8009289517054476	-0.4036443970129085	-1.480836389224724	0.47517411869595483	0.08920305226342842	0.8306086333543433	-2.492962259289307	0.048889248637392343	0.5413806050630054	0.5397975961574868	0.1475938424482235	0.26484781122252143	0.19440070840271123
0.8580949665139368	1.5054611583206143	-0.38641466606625696	-1.1997276054651238	0.048158494493087275	-0.6113374319897689	-0.4536416036026686	-0.8733808756624954	-0.9211988676637837	-0.26099614730243004	0.687846509778082	-0.7685319758906092	-0.4104438585253133	-0.205600939294309	-0.16062380794636072	-0.9504112564325011	-0.9123879660780603	-0.2990507443528536	0.7781159867368734	-1.7436472642722158	1.3014170229444584	0.39812214143720703	1.1874037139762508	0.7714434710330811	-0.45270417361003756	0.5415344777673835	0.2298259543183055	0.7913956910375445	-0.41122383775063165	-1.4892997309999847	0.49136139948905316	0.06646736212231776	1.2106321696681626	-2.475155501015617	0.02772030950612465	0.5269534673995712	0.5029159130580039	0.13616750011773165	0.29697149462413674	0.19222349116963372
0.8393775287409895	1.4768701488319997	-0.3705172933902604	-1.1571293528474427	0.05657890645591507	-0.6402533088841987	-0.375550078338142	-0.8249690621670689	-0.9574000689607504	-0.27355583973220465	0.6593223303126715	-0.8446986335196304	-0.4159753360335885	-0.24084597352847234	-0.17628072670676112	-0.9918206807495376	-0.9332143865222162	-0.20701898647432015	0.8560019898745799	-1.7558205265352673	1.3588118826874376	0.42346146021982356	1.2012028892746502	0.7135653311468332	-0.45864181622686545	0.7501238438954124	0.2261611871632081	0.7757091087418411	-0.4111132469160754	-1.4738099114915735	0.4978564412941172	0.013501341949709816	1.588245098529395	-2.423703951424256	-0.006597385806408678	0.49919361553128	0.4636758471365071	0.11108240227612823	0.33596221517069447	0.19105545258491421
0.8291187793546791	1.455968641207297	-0.3730014595475386	-1.1490689120627837	0.05667326505015642	-0.6461699938757179	-0.26968488431947585	-0.7812303564005834	-0.9941627825785069	-0.2839390838240859	0.627263772166543	-0.8852950431311758	-0.4132840641784745	-0.29445369648699005	-0.2013232764904568	-1.0082154783967128	-0.9797420320790549	-0.11929530529432406	0.9424650988780778	-1.7591927150698177	1.3959736335385702	0.42984150156650214	1.2508591925260026	0.640015261353508	-0.4447657063915308	0.9503995032301396	0.1967673449452998	0.7872588469775793	-0.42027852847277114	-1.459704040352333	0.5174515130966095	0.009632509314812264	1.9658076077603361	-2.3630147008360374	-0.0236476370442128	0.48447248196476184	0.4320679710224483	0.06991515473080996	0.38948436470407516	0.17096134284507003
0.8071935599007926	1.4524062676606133	-0.36060829112155784	-1.13104939095432	0.06496639223559479	-0.6684247976506369	-0.1987628398153343	-0.7491165757872629	-1.0105867261152772	-0.27868864805954296	0.6176647698969558	-0.9068175540634608	-0.4100051015868048	-0.35575300664582954	-0.21027744688033828	-1.0462071607829033	-1.0358288799985167	-0.04348919522394801	1.027731448838665	-1.7542862371431593	1.4048629952984482	0.43594554705047983	1.2878422676774555	0.6107114160826264	-0.4338002933510414	1.1463119509436335	0.16590279506192446	0.7808990380468327	-0.44884059578223956	-1.444668300635637	0.5367342496396529	-0.014683134815407256	2.3158562245824377	-2.2803165478958105	-0.04899416382133226	0.4688366417901002	0.41126995236788205	0.05157013811753732	0.4632370188507278	0.15786668551179592
0.7724323886308408	1.4314355545798183	-0.36278006115197725	-1.0760279727753765	0.07330128551458917	-0.6765962582943625	-0.1185802244975896	-0.745696507983068	-1.022581026198336	-0.2621281753179228	0.6015093014510802	-0.9210810471542479	-0.3761884996405865	-0.42114071567197237	-0.20967756303755522	-1.0697308904700769	-1.0709679537968122	0.02354428525856208	1.1070237489228227	-1.7528602186872781	1.3926948807079944	0.46293958075422	1.3201940652799384	0.6127746126093453	-0.42242756160393047	1.3335304569746462	0.16342299544519895	0.7683297687527971	-0.4690353288006149	-1.4439383357115054	0.5594882288384937	-0.058029469542082615	2.6246426140647694	-2.2006320753153186	-0.032473396815922415	0.4639695870332396	0.40618242868818466	0.03194967804315232	0.5271630919202257	0.14646681286801808
0.7438630170669189	1.424385017664812	-0.35229206709464267	-1.0385731157015643	0.0450016035667039	-0.648786157957804	-0.06963918618163	-0.7407048817121048	-1.0376356267989606	-0.2576462244816949	0.5925694973976747	-0.9083091568760515	-0.34581696042405174	-0.48354694913538127	-0.19700966088107957	-1.053318069134407	-1.1178740000328706	0.08014701147054744	1.1356965825681187	-1.7474110326927854	1.4044767046010331	0.463524339111723	1.3544651703358734	0.5958417646222682	-0.4003983709615283	1.5343603092026163	0.15488171988520866	0.7849397364563645	-0.4902005096207909	-1.4577018379241242	0.5720199290030559	-0.0750075706342205	2.827103388303887	-2.1136722488081867	-0.011563984718609097	0.45877344653970076	0.3551824001621301	0.04123754920432502	0.5828129115274052	0.12868411520223008
0.7044890575491868	1.4249049752882965	-0.32966791945362767	-0.9892094898897931	0.05491001182402873	-0.6021772558244286	-0.06554441807472217	-0.7442591680214281	-1.0594587272663993	-0.2358970685010858	0.5946428775829375	-0.8831674433614968	-0.3563013776680536	-0.49017515253744337	-0.15441741268110049	-1.0593554415399336	-1.1625785651744658	0.14369866003263307	1.144694392841972	-1.7243019547419702	1.4283549863908802	0.4422190968428292	1.4031031767772448	0.6009108916691892	-0.39290299138106916	1.7016598646000745	0.13757436191240852	0.785582428186785	-0.515126307958629	-1.443820745327197	0.5853841585281793	-0.08439814386508422	2.9052493224162914	-2.016424982554554	0.029796525777758265	0.4417088811134396	0.3169955282053719	0.0394758784099999	0.6256834340912237	0.12081720393263432
0.6437791429758528	1.437660610605023	-0.32978511412757994	-0.9680730179064957	0.05251765892436374	-0.5497050965571076	-0.10436299220031739	-0.7682667519033541	-1.0828309480034584	-0.21379041256621467	0.6201901717161717	-0.8911536572715123	-0.35727992120551505	-0.4977063103856854	-0.09009956119724029	-1.0482246874138006	-1.2000917846832757	0.16946773256266823	1.1202365361401254	-1.7193458526362082	1.42965533548518	0.4302384819169623	1.4602311320449717	0.6016845335481218	-0.4125048129145286	1.7871736717220155	0.1228418963934603	0.8048405955506384	-0.5477955812864032	-1.4313421441985048	0.6033967681492628	-0.08892263508487777	2.885754397642861	-1.9181795343405015	0.05350306257435772	0.4188952732210656	0.24527585264204732	0.05003248288862019	0.6629447825810066	0.10801727358655673
0.5875849116675729	1.4931722558943132	-0.36988712165589865	-0.9656868661182957	0.0826053865707013	-0.5115942253429637	-0.18284950651118045	-0.7841210624140269	-1.1115042653074716	-0.19379238017604322	0.6684989076029085	-0.8624395391418525	-0.344406031281261	-0.4900731681082486	-0.03272619492558139	-1.0663835535724144	-1.2414891085823287	0.19009184449734803	1.0880854836206417	-1.7055643158412948	1.4142747144843701	0.4373899253986145	1.5416294756353697	0.6077050310137302	-0.38034675511537885	1.904874589963546	0.1015101726241947	0.8198831955702779	-0.5657425159067166	-1.3974883248267536	0.6051433294161963	-0.10501007617667817	2.7909699855344905	-1.8016744785288623	0.09256832334490242	0.4189995943479666	0.1690745262865825	0.06094214415696166	0.69576909116114	0.10646755310210614
0.5431322409259337	1.5770768750165587	-0.4097034128248695	-0.9567777212157565	0.06996534269951893	-0.4894084575637857	-0.20157000054913002	-0.8002057479708163	-1.1178122316804155	-0.18548704994070278	0.7549211390467725	-0.8750636053675576	-0.3854186655586286	-0.480283839648948	0.03196466443079361	-1.0730737214456156	-1.2753852905986418	0.18917052386605754	1.063024834414038	-1.6882454773340854	1.416879697571853	0.4408682294216925	1.632061906103442	0.5969526816329103	-0.3584946206835389	1.9699819519205963	0.08107906111334887	0.8511369846896697	-0.5844424206589607	-1.369377891187062	0.6153945992889183	-0.12793129616081206	2.6359780452035153	-1.7456285280504567	0.10884612887171682	0.427730324295679	0.08835296618892377	0.09392921041061272	0.7189314485111552	0.09658395674565035
0.49688976250577904	1.6721020014605272	-0.47474471147299546	-0.9672944257887567	0.0773585868704046	-0.49725214730599243	-0.2401922077711843	-0.8147333987050492	-1.1195352923570996	-0.19416814211315803	0.9207549616402876	-0.8761679415197303	-0.4189257657507667	-0.436903585947465	0.11363704155302123	-1.088964982295464	-1.3096257544880356	0.21074896474862143	1.0222989455630314	-1.6866281802242047	1.4204644157261488	0.3944719386211048	1.7020699752926636	0.569537940738553	-0.3436196634381141	1.966502791839337	0.06005108048403213	0.8688936021974101	-0.6066531875513047	-1.3309312627666396	0.599427211270423	-0.16500383539771266	2.4551203353290965	-1.691741053046633	0.15123063610489226	0.44217405850202895	0.04895073130548366	0.12458837297765238	0.7360783678097701	0.08607035532578282
0.487187708144665	1.733405298348265	-0.5124150283686706	-1.0035089601131326	0.10280337505589672	-0.4951810674337581	-0.2927307983741414	-0.8358287415148725	-1.1069748104121226	-0.21042481990858591	1.1209892449406016	-0.828861668137973	-0.4326156421573099	-0.43006827570457623	0.19124695179278492	-1.0970024208836588	-1.3319238253696875	0.2275301593853532	0.9728564585454983	-1.6803421501184623	1.4452554704432148	0.38708999448516956	1.772585993864728	0.5570637609009774	-0.3234585052394702	1.9356366336433681	0.044612342922345574	0.8835554912522424	-0.6341993007825532	-1.3098568045449848	0.5853792355556138	-0.1694417227496395	2.2730046307187086	-1.6442503404994953	0.19491216496875188	0.45886923230167354	-0.002253063425540025	0.18398140304497787	0.7471791232099576	0.0710643621266045
0.48095097476650395	1.7575666580987472	-0.5211940972861376	-0.9854524263166493	0.15159803171498878	-0.5029827352655136	-0.3648221736918033	-0.8949640125917042	-1.0745425124990826	-0.2303634427961594	1.3057783795055375	-0.7881999451023435	-0.4700216460194458	-0.4083628511894554	0.24682809697180166	-1.0972862939774537	-1.3298724013813072	0.24973260261240013	0.9318922213142556	-1.680164405331491	1.4897742514178165	0.37331603657928875	1.8148534866299557	0.5717865931328424	-0.30080604096695845	1.929487912296517	0.023145365748816763	0.8457360511719794	-0.6415109952892453	-1.2822402505193895	0.5659559207959706	-0.18627934724008666	2.070056633121534	-1.5865689236248106	0.26211064705121634	0.4804091740719773	-0.0460344631400411	0.25038240392230865	0.7360127434698223	0.06551178929831403
0.49795550476961664	1.7852965850769542	-0.557895558189614	-0.9849973823611112	0.18939454860383803	-0.48119581544781775	-0.42458239477806536	-0.9322151567334224	-1.0186901310524084	-0.24940224564164942	1.4556090218941398	-0.7783679558515424	-0.5109384513018262	-0.365457609579338	0.2908316325938192	-1.086672031174753	-1.3097648939622768	0.2749157662526397	0.8743353559978335	-1.6956877508129462	1.533327060797516	0.37908737472192894	1.861619710495755	0.5547028349790171	-0.2652079061878482	1.912773736613125	0.013100607807651016	0.8404183578482893	-0.6434423663233624	-1.2655953316204998	0.5641065241021085	-0.21401931242646732	1.8934711133068052	-1.4573374730284496	0.3318277070873039	0.4840656295698488	-0.062117524726363296	0.27978418879963984	0.7023368357961468	0.06312721804303865
0.5032833113839958	1.8393753731748022	-0.6052247067237457	-0.9968036073938874	0.21810936367020856	-0.40610644344358693	-0.5129493807378132	-0.9297992236411055	-0.992171223286892	-0.23804033661066595	1.5717656669162239	-0.7996950058761556	-0.5674489650441892	-0.3112607304183174	0.33218200730589	-1.099254818705256	-1.3068847531802474	0.30666429398124107	0.8163552698221584	-1.687636002188912	1.5979847158492764	0.4117941447070509	1.902392131644016	0.514728913641115	-0.24217494990728547	1.9122368961392398	-0.02124544779228036	0.8097065978991317	-0.6526875484351681	-1.2378815393924953	0.5280834928477478	-0.24014310704457803	1.727772739205069	-1.249754797790636	0.3699603884450576	0.4879359433778669	-0.03531021160097962	0.28877629747468636	0.6794525283951589	0.05761770461855109
0.5179913990161061	1.8707901413929136	-0.6762589547482701	-0.9490870196855715	0.2533212198780873	-0.371156160177074	-0.5813252117986003	-0.9283683942785954	-0.9423104468016564	-0.22097842571051468	1.6970902792926612	-0.8169673505971756	-0.6237018282886783	-0.26609692594933654	0.36246450035049366	-1.1227233508464143	-1.2678937487025217	0.37323190729128203	0.764214915970454	-1.6778392869760297	1.662151830026377	0.4373943362913981	1.9359551596203493	0.4542080276419907	-0.2137838076990072	1.8916287290993137	-0.06283563879527808	0.7697119431368933	-0.6561566082980909	-1.213662442932002	0.5028291905824634	-0.27544312288038797	1.5720884025650501	-1.041795439083521	0.40549595884600587	0.5063462513411483	0.08216401985692108	0.27583965665483173	0.6576030371755447	0.04482404505943527
0.5582769994120447	1.9033391208019896	-0.7824669041022508	-0.8987258436022392	0.2363606985992676	-0.31284415598305876	-0.6198139894011263	-0.907355685996184	-0.8954802025092885	-0.1795381653243716	1.78675038475021	-0.8587635078885721	-0.711049024829353	-0.24556589136117601	0.35592967982696416	-1.1865790262227887	-1.191178175387639	0.41821608474268873	0.7129976216330499	-1.673781833640947	1.6982580360612107	0.44957470164757546	1.9581218090827517	0.3857629942424928	-0.1869580033522883	1.8588505511953457	-0.09858731424497309	0.7243937875955702	-0.6529092592470294	-1.1977633184320546	0.48620212424015935	-0.32348295571412133	1.4184358272644728	-0.847069698294689	0.4232272384707819	0.5156972178069795	0.21796876974175405	0.2880856688421617	0.6406507149081044	0.0314869172969786
0.5995297292477475	1.9340358019997843	-0.8204664758116216	-0.8795405447827586	0.23279527965599628	-0.244428259565052	-0.6716980773551181	-0.8772331470858182	-0.8604207040184179	-0.15190480845957427	1.8172134141526832	-0.8670303298398583	-0.7800878587801547	-0.23293590430099131	0.3167158030619816	-1.2427695648264407	-1.1659150890307937	0.47900485335517845	0.6563775223469194	-1.6629493264714987	1.7264312933104815	0.46401596461875405	1.9750502577850966	0.32443937524795435	-0.15385385731690251	1.8747079511729414	-0.1443431254529836	0.6540125903863148	-0.6522150239602457	-1.175353757077788	0.4643829628318568	-0.3588242875241667	1.298330277460652	-0.6661080256885178	0.45005546214388137	0.5362167092814176	0.3741790773360786	0.2873640703158021	0.6445032050613408	0.0031646989585488033
0.630096990596028	1.9389337497677406	-0.8500236788209843	-0.8853560864989097	0.23699907918548538	-0.19239342832292614	-0.6934933538515687	-0.8391090818454459	-0.8404916861715213	-0.13636862816843348	1.8381247959329357	-0.9309284300001381	-0.8632706172756407	-0.24736670103207564	0.27944870045235637	-1.2984667049575442	-1.172215460339811	0.5408776399693321	0.5913394998069381	-1.63836054572559	1.7545649034733741	0.4703128291300981	1.964929202828945	0.26813715568735846	-0.13902897657547494	1.827462193629324	-0.15838778355776212	0.5995580169624388	-0.6543146623885676	-1.1762148805074948	0.44795172139827893	-0.4046471883961552	1.194423406699468	-0.5252065098218852	0.48009004108753733	0.526397720305354	0.543142858498836	0.277416024251043	0.6679838214935306	-0.02169729913445401
0.6567019464534878	1.9459379290700476	-0.9187926838946077	-0.8996161525267381	0.24190945076737785	-0.14812622716509044	-0.772984362465016	-0.8259651838338649	-0.8409884086091427	-0.11160148634553932	1.8277164596901767	-0.9825125528976804	-0.9491123662047943	-0.27055325325735063	0.2172178106775345	-1.3818003551942524	-1.1802753948072027	0.603003105652742	0.5070758426950333	-1.6051186615306896	1.751383248334983	0.46683956612734356	1.9478089105828655	0.2137458588406486	-0.09475016925075412	1.788901864237441	-0.14541915168280278	0.5509934938551064	-0.6549401091179721	-1.185538441171044	0.44708035525414325	-0.42379847882764105	1.0824498942960152	-0.3686216312789419	0.4821220825448818	0.5313306870469385	0.7184330377531617	0.27780108326439396	0.6842852110017198	-0.0160076050979357
0.6780982151629571	1.9294890701450882	-0.9643655472807795	-0.9004488107429067	0.2752893001043719	-0.10502555424137809	-0.8033092759938911	-0.8153478990998007	-0.8680378929854674	-0.08552120872858167	1.7365571491466838	-1.030693127353575	-1.0011427967323174	-0.27146758288986356	0.13527546105793534	-1.4634358360305817	-1.18474266580544	0.6210724586353507	0.4720307347123254	-1.5558571900632963	1.758095942674617	0.4965103816227569	1.9821789894670452	0.17446876065221967	-0.07340058830545901	1.7356304790717931	-0.13045403184389404	0.5145691336153747	-0.6743257828730146	-1.2009364497255528	0.4581302406764175	-0.446816043611647	0.9733742626236334	-0.21096798581053883	0.4866162563598121	0.5235748854488083	0.8784256801699086	0.28837214036013753	0.6991113805211406	0.007435522931882638
0.6739266212932165	1.935750387702915	-0.9910496782805964	-0.8966131667938674	0.2864978222929587	0.0021198299407834686	-0.8435121374515351	-0.8325524077068431	-0.8958187442411575	-0.052727598204112644	1.614269691653616	-1.079877431320324	-1.0578775503229507	-0.2540027493902296	0.04430067379233581	-1.5257290829105543	-1.1917000835591463	0.6147872504927319	0.4111402335139013	-1.508889709057199	1.7731255786613442	0.5472633742377581	1.9978159823136146	0.15950956309894188	-0.03796609638762583	1.6840097427975649	-0.10817968878621553	0.4837709071081086	-0.6884914634084508	-1.1960682078151748	0.4730840433433222	-0.4897915246884409	0.8767752430290543	-0.06091327956031108	0.5211947057844747	0.5249500275761365	1.0602327608316913	0.2851812089653187	0.7100710246238678	0.04743143827808145
0.6674911544255621	1.9651903596180904	-1.0090895775355049	-0.9236752216540278	0.2770498055089098	0.060300965899394134	-0.8752755714468801	-0.7904979438535958	-0.9320392073952825	-0.030646243032536647	1.4920710241243598	-1.125742854614445	-1.0817380066048852	-0.22956845689853478	-0.023135483876758976	-1.5940518168323365	-1.2089025307738663	0.5937562373485779	0.3530369357937423	-1.4604023747838242	1.7709153242260018	0.5713745744441097	2.016368997024947	0.16186594353395203	-0.02324449843569314	1.595275977358524	-0.07090283501677713	0.5116563720981882	-0.7057642701664447	-1.1934884556917265	0.48882442762684175	-0.53267486181383	0.7933142811571823	0.0760436104174735	0.5308297236124148	0.5347045271282977	1.2305801024690195	0.2659174188349354	0.7066578002836926	0.10057468556803181
0.6419296247800086	1.9785136135038823	-1.027378012459338	-0.9139648209906845	0.29501643672118233	0.06628692701185736	-0.9056799553113427	-0.7262723858882257	-1.0000055459164516	-0.026452447284816726	1.3965427092403142	-1.130247845044611	-1.0827579379082903	-0.20866753263064033	-0.10123629823559574	-1.621578495086175	-1.2244436011186992	0.5750962960671837	0.303286175624853	-1.4119141382526474	1.7820853022278424	0.5523025041784383	2.023033380129447	0.17789651236140405	0.002670539494573887	1.5500018884644482	-0.005766088047743767	0.529915011861217	-0.7253616010211169	-1.1869002282754801	0.46874198154034125	-0.5864197387513292	0.7080207404457307	0.1339551725471433	0.5470406533787062	0.5756211698465362	1.364456307709777	0.26510291062707014	0.7165041065959762	0.14327372814715694
0.6443150297904652	1.9987563110556539	-0.9906397043221299	-0.9017682022448241	0.2744143749379956	0.054483752773042814	-0.9307485504952128	-0.6570259039558097	-1.0535943673007333	-0.0428562681041635	1.3190855735365168	-1.1127090934580146	-1.079793454998495	-0.1887746852205574	-0.16702983425095988	-1.6601638327121662	-1.2491134575331602	0.5551980785790975	0.2676777082953164	-1.3910088249829395	1.7833518900858798	0.4737097836877092	2.0417459737885224	0.20417533606689328	0.05975060026525817	1.490196775147446	0.07996979855210724	0.5542482499677981	-0.7353613406931006	-1.200039144639136	0.45717135502000195	-0.6106546281514674	0.6172549226328153	0.08603276490508838	0.571921503988517	0.5970601097985224	1.4541279065026353	0.2726507899196021	0.7267050878091339	0.18325626581450463
0.6384510347932045	2.0029383756897987	-0.9448610728384654	-0.960695318043497	0.2502654232597016	0.052950901536126506	-0.952530939910217	-0.5903321277789599	-1.150946711840763	-0.050027467979210705	1.2318814522901127	-1.128063021128141	-1.096359439261673	-0.17163188716849653	-0.20252601635030493	-1.708943819143086	-1.2786791478477724	0.516782565146092	0.23709138407635405	-1.3690947874907229	1.7849344774649143	0.4036559214971128	2.0476639111046744	0.26107483261275216	0.08364290512334707	1.449144204525284	0.15669448479490372	0.640720873641096	-0.7419433473488211	-1.1917738974343648	0.4494619799820563	-0.6376319161351067	0.5407453800856902	0.015089347302382811	0.6087166701358202	0.6136775169399318	1.4685519012366606	0.29400917720303854	0.7327523897018957	0.21370428093292718
0.6195454184201908	2.00994141505081	-0.8845440905478281	-1.0262890658810158	0.22942717198264573	0.004137049730079795	-0.9813980023504534	-0.5199311162947782	-1.242863710506374	-0.05444961240500508	1.1623309283335426	-1.1655810952135197	-1.0820772930465972	-0.1878113246124701	-0.21812101481314294	-1.6901738372964423	-1.337618673540785	0.4744908961853862	0.21650140216709998	-1.3578670914040485	1.7940580160118245	0.3545851803767519	2.041258080776161	0.29232687359051174	0.1249019204123711	1.3813342032532407	0.22178691665537306	0.8089201393840346	-0.7441255320459984	-1.2037595234903784	0.4435248750677759	-0.6404111150669017	0.4780677891830961	-0.05753434326703018	0.6419980979297983	0.6530359813718254	1.4627686787388126	0.2936783155038991	0.736468699866454	0.23434269498104054
0.6064350394790284	2.013187967861471	-0.8392280803932831	-1.0625310998902149	0.20777214278135442	-0.03316240240577277	-0.9981393950729549	-0.4474338872089102	-1.2925686410564214	-0.05732353970394377	1.1310112103105299	-1.2116299953008014	-1.0870029033889428	-0.21830074646371248	-0.21606922383312027	-1.6745106887541072	-1.358482557582799	0.4355600932670433	0.1990753191428439	-1.3631362769670647	1.7917954952274566	0.3349189628532255	2.0219350758415673	0.33943402759944374	0.1722465722720005	1.293361232950422	0.3029943530988431	1.0311814526406766	-0.7482089266405951	-1.2178708218781253	0.44078496733646694	-0.6077918014297394	0.41096525171715853	-0.1180330463404398	0.6646186705417658	0.6828789364695484	1.4570788993231254	0.2971732680231999	0.7072946977794867	0.28148939772581705
0.6057338932528193	2.00192040811258	-0.7934305781698874	-1.079643529100315	0.17105758623025016	-0.05596859367711117	-1.0068580426332623	-0.35058637132740506	-1.351260103509665	-0.048962923585069984	1.0763817052423499	-1.2423570252242722	-1.1109876058478374	-0.24337479512470345	-0.21045924487398054	-1.6289051244593522	-1.3556415600342961	0.3947968058380025	0.20764995583940776	-1.381628050616726	1.789298011306482	0.3301041583169319	2.0098040237567445	0.39240622342028536	0.19729555495009948	1.217477476309011	0.3499092813652299	1.2170183475830327	-0.7510731763413283	-1.2359643638575553	0.4248629800649666	-0.5967700112673616	0.3228432196668185	-0.15047826531174607	0.6698454100270073	0.7082541022142765	1.45543309535991	0.32564079443650307	0.6694089697315876	0.31876337347820444
0.6020306349053594	2.003905045908704	-0.7256037633272099	-1.0689882920811118	0.17780392774398593	-0.0658891262964142	-1.0051950721649328	-0.22664795197936397	-1.4115882401287023	-0.054831121483127944	1.0026397568728518	-1.2509463996176176	-1.0902579812511048	-0.2642588527370001	-0.1712503217328032	-1.585389181549474	-1.3189971706870562	0.36376240641200275	0.2087211550002926	-1.3950522933220926	1.7952427199230556	0.31054373920744077	2.0041843159494888	0.439545195837869	0.2138879574379759	1.155944170476583	0.3596890718864406	1.4048914654415683	-0.7544422282246772	-1.2353424916328462	0.41624559008711814	-0.5893786927903109	0.25002823792978496	-0.19497864156288858	0.7123188804278505	0.730940628006608	1.4508417243035552	0.3377975100966083	0.646776538409937	0.35379784218036237
0.6021980052948412	2.0047750871037606	-0.6228656490198519	-1.050811350389666	0.13562772193974	-0.07784375950675455	-1.0148270916227635	-0.10044925293972903	-1.447027722528964	-0.07175156851934587	1.0180865199712084	-1.271687606204369	-1.0582778254450398	-0.30261401981380487	-0.12764753427660774	-1.5241289173163661	-1.3113466232810354	0.36951006406582326	0.19279771380434885	-1.403874118980037	1.7560366014362334	0.2788621867305706	1.9558728795405194	0.470260414806804	0.23664728139312485	1.1281586089797453	0.36553543490688506	1.5856438686579994	-0.7494825732376152	-1.2432775812201355	0.38254073191426874	-0.5917478797544911	0.17418421952637062	-0.20954362001651602	0.7548819275354484	0.7477733160189852	1.4635294862851782	0.34739611252592706	0.6268938807315325	0.36121200263132874
0.621878048983513	1.9923926647675008	-0.5812932962643529	-1.035106516886532	0.09618929350058794	-0.11828506382130646	-1.0044846718001927	0.06929408593080347	-1.4853202945591826	-0.07219900610014221	1.1557448655026483	-1.2963966931850828	-1.03832415671042	-0.33664661608396196	-0.08664539931802734	-1.5067642199320592	-1.3063629318864478	0.3995550705332217	0.18301717688517835	-1.4157478316528616	1.7190702608089328	0.23365053570595876	1.9435469318555838	0.49955153271422514	0.24157400458550643	1.0861169504541834	0.3580046361452959	1.7598122306381412	-0.7432598545085153	-1.2589374545150858	0.3485125985429359	-0.5981990437658788	0.10002428167122308	-0.2295737515376144	0.7591435700362683	0.750582399454258	1.467930956884239	0.35696632588589705	0.617957969886733	0.35660297421453135
0.6379576691045685	1.9763802893647326	-0.5756911538204541	-1.0091941885329996	0.054263187633499375	-0.10153128831224445	-1.0238920794969466	0.18693800795902937	-1.5503850969611785	-0.08567336841419501	1.417209245968841	-1.3064705997634565	-1.0288464101088952	-0.37164610319244823	-0.05583782215009568	-1.4956650072607927	-1.3170071547578823	0.4291848358040248	0.157941817734237	-1.4378833734354417	1.7067292811549297	0.2302314636716797	1.9403143681436597	0.5048261157712972	0.24623782613190195	1.0531956150905122	0.3581057299867074	1.8903191234248673	-0.7638281623077363	-1.269393953304378	0.330746137550139	-0.5793498252446485	0.023895731815562954	-0.2444093505148472	0.7586288107419714	0.7413608860231717	1.481721829522232	0.3766100133806587	0.60879028752917	0.34971639597327026
0.6418675017165245	1.9848033155999765	-0.5868099897577468	-1.0324572992741747	-0.006202345842839951	-0.07225330261232751	-1.041917347708559	0.27188307688725033	-1.6180321556076365	-0.07430841923808917	1.693734556781552	-1.3390466407386314	-1.0299310907332377	-0.4256841219926075	-0.025329939222365188	-1.5051105465126517	-1.3424576411551885	0.44079086556772057	0.1469888982513443	-1.4545886766373683	1.697705943320384	0.19010922676547318	1.9189325331783529	0.4985660711434113	0.25339250664052226	1.0108502892261872	0.33744981162304266	2.0047700797527446	-0.7795659259506686	-1.3071038327400353	0.33755406161160273	-0.5415788176864236	-0.05637786077468795	-0.27645545615597283	0.7453395541097	0.7241232423636431	1.494293842653695	0.3853667508625575	0.5813384502015262	0.35114989787269874
0.6225728622760659	1.9648239444875522	-0.6109499862660887	-1.0450476264367417	-0.004083250465855587	-0.09797491399946517	-1.0556200740183135	0.35147189594434314	-1.6634405246261548	-0.07869959640787395	1.9987130150886236	-1.3606291621243298	-1.0082691277144638	-0.48249572501906474	0.0024029236498154575	-1.4964850850873104	-1.3589626196587854	0.44462485231729765	0.10555119519383156	-1.468171265586966	1.6919847086609914	0.20198845417008765	1.8946460125576856	0.48722871759209374	0.2332452089028061	0.9654926918139515	0.32710823477764067	2.1097948132683837	-0.7955423329734336	-1.3245420344622991	0.34554404608579536	-0.523233643749055	-0.13728559253680442	-0.27380889202630293	0.7274548897130834	0.7094556919213968	1.5017976235804864	0.4000950000407776	0.5545895140410689	0.35094379800789277
0.6245861320421606	1.950855483828294	-0.6269878901974011	-1.032535365290366	-0.01651380832533911	-0.11896586679565609	-1.069826470427936	0.414203321491053	-1.697460466523132	-0.08784244017774262	2.340000649263959	-1.3890367985094898	-0.9858052573057456	-0.5249624335836438	0.0010401817410652658	-1.4699153520444987	-1.3855381240958804	0.4341303981267643	0.07540111538841193	-1.469664051120187	1.6761079811256525	0.23252386766370114	1.8986926033063198	0.45724214018128395	0.2259751735903349	0.876527380029103	0.3107591910275362	2.1332194427147186	-0.8235789615330728	-1.35031196718354	0.3267317269212553	-0.5125965688918568	-0.21885546882978896	-0.27123333807230543	0.7170327012360571	0.6870195368336273	1.518897104757278	0.4085647498398034	0.539016061575422	0.3719396469128192
0.6187405327093296	1.9409816923038297	-0.6434974441075008	-0.9955842784744133	-0.005658745981416965	-0.13452658023570982	-1.0372543720718217	0.47414801028426173	-1.7259370794070765	-0.11493840916793781	2.6573698815512703	-1.3778112784471979	-0.9573926336849581	-0.5412356182529152	-0.0007421321039666487	-1.495134434930724	-1.4162100089471055	0.46115023430366664	0.06137434289407464	-1.4708505201296678	1.6703426732205966	0.2721823937129174	1.8954962282628725	0.4699013213377345	0.210687532298575	0.813782116157147	0.298301567748205	2.117997902088891	-0.856770498754182	-1.3768611623361795	0.3012176011038907	-0.5101607635677794	-0.301494540807495	-0.25433605219077404	0.6832763941884602	0.6302290120966172	1.5228319628041302	0.40136424952312294	0.5339140536430641	0.3960721434559528
0.6146862488963614	1.9317493077485124	-0.6491635143471151	-0.9952138493416145	0.0023126183976587187	-0.1467352058790769	-0.9677386625482368	0.5259255981952968	-1.79241792015651	-0.12497895923454487	2.9382356762919155	-1.3161487549283397	-0.9068196844720061	-0.5348627681716447	-0.029310671312047194	-1.507325207236463	-1.4578205210859694	0.47532149984649746	0.07799516153686728	-1.4694452536032299	1.6992478477034196	0.3154557094104655	1.9094785705447326	0.4770781906834866	0.2022295213510954	0.7551477488836984	0.2914142612922219	2.073287599998344	-0.8636239556401775	-1.408890069397603	0.2515513718790151	-0.5362859317603208	-0.3919353267265261	-0.23463949841108142	0.6447357093376107	0.598899006753618	1.5120956540931771	0.42118704623723097	0.5437569459723444	0.40102272073592726
0.5936913675533801	1.9294052084637545	-0.641733032636137	-1.01262917808825	0.003479834208422329	-0.13385975254815116	-0.9101667001092993	0.5423940585299976	-1.8241328598135724	-0.13843188599203118	3.2476148880781155	-1.2304314171604869	-0.829782185607716	-0.5389546972691897	-0.0542695048534389	-1.5358713503707944	-1.516252777501098	0.47705765976000014	0.0722719424791546	-1.4681712655869663	1.718376860578535	0.3587618547528689	1.9324125941820718	0.46720448393015	0.18847726144082522	0.6753298734159883	0.2966679097356232	2.031142315448638	-0.8535162708473821	-1.4198422568838271	0.22210926095114303	-0.5566056761743334	-0.4578931888235843	-0.22713718830920265	0.6264399737524606	0.6024018256827809	1.4958998579496676	0.42356450175397875	0.5551346133272246	0.4098958842866324
0.5750716378996982	1.9035653991492214	-0.6086345201046498	-1.043597466138554	-0.02553746967987667	-0.11055193972862738	-0.8413583302686108	0.5384630088572109	-1.8269223269456432	-0.16097194417105126	3.5356021760374903	-1.1669826613737906	-0.7852559423795471	-0.5525900154525539	-0.0683283845743522	-1.5511041833503136	-1.620457808730335	0.478421788626396	0.06877045037160377	-1.4863165722407035	1.7201689842216787	0.417950364751375	1.9548412844848926	0.47480771995183596	0.17059449475173163	0.591339120676876	0.3364956519417744	1.9563962992915087	-0.8243959579376412	-1.4339015441400529	0.1972269166130478	-0.5794207474710948	-0.5147623883962515	-0.19378195480218074	0.591482357171808	0.5961757511545673	1.4947279008417955	0.41436592712003095	0.5645041000134137	0.40637922695855044
0.5566455150749305	1.8981966556260672	-0.6148952637553223	-1.0754881920355204	-0.058484759355901715	-0.08797686896476999	-0.7668326604403403	0.5405176537793795	-1.853891261737489	-0.18195413909608765	3.7221030734805267	-1.0760149032770263	-0.8061650520939176	-0.557498212231463	-0.08483831735397014	-1.5612667274601106	-1.679600145603715	0.4444061819122795	0.05563709685372542	-1.5114990386202531	1.7302965734593978	0.4600094876913016	1.9531678855738641	0.4968128768266986	0.15730991361986563	0.5223865710427359	0.3577932161481886	1.912193383609217	-0.7752814571114234	-1.4469454836548443	0.17462883154545533	-0.6004156037178807	-0.5243787447680829	-0.21197881778728317	0.5699459081272098	0.5829805511624432	1.4663332610368716	0.4122646198233134	0.5615225548574039	0.41336948221091063
0.5136014697193652	1.9119302883783749	-0.5806016402876705	-1.087863527446935	-0.07739670476273297	-0.07665946801077049	-0.6962167163382574	0.5381227549304038	-1.8663781984096812	-0.23249701622073857	3.758827678755233	-1.015138238067216	-0.8043738268795071	-0.5764771222568372	-0.08619313346463192	-1.5203692885443825	-1.7342425068487253	0.3750297961829724	0.07535341314034567	-1.5487167218191662	1.7187612489691932	0.4915757268282763	1.9562177619111876	0.4985206162739078	0.16333787278854556	0.46735825341710047	0.36684180737809385	1.871827163979146	-0.7222851650780056	-1.4630635071778895	0.14172641790082147	-0.6049695752788964	-0.5291999596732564	-0.19426130059514496	0.5481523862050066	0.580769417459088	1.4362681000663542	0.3836711491750806	0.5638782031295184	0.40827802125053186
0.4915767327365976	1.893975035028955	-0.5157164790989708	-1.116775583038096	-0.08127533961022529	-0.07613023206428879	-0.6046570633424759	0.5357079787214702	-1.834470056488397	-0.26701926170658824	3.6761507694212647	-0.9548318968669763	-0.8261757002309624	-0.5817638381671812	-0.11296499331864651	-1.4841281569032594	-1.7915131600563547	0.3218562472700216	0.09626622579229896	-1.567531052633002	1.6858518129358475	0.4993124327694634	1.962450061034232	0.4973951537050251	0.18617047834195485	0.41896452488033703	0.3762850800436468	1.8351818945889036	-0.6479464294034724	-1.4947450703348935	0.11060229134632252	-0.643832917903271	-0.5311888393667374	-0.19758858442681052	0.540154904201237	0.5726371114302335	1.3753758854334837	0.365748871612658	0.5873603368874873	0.39053169414912137
0.4781554369097486	1.8597760741897904	-0.39228600341027275	-1.131041641091349	-0.08457262619235598	-0.10404250567454423	-0.5046018327966098	0.5454726454098572	-1.7693223697313563	-0.32185507708933603	3.5622951297643985	-0.8956399165306973	-0.8231713317394694	-0.570441213039715	-0.12739291801303138	-1.4420096130920022	-1.8043980893069462	0.28929597732469514	0.09089967034926191	-1.58581530698823	1.6670318307351923	0.6190972837172657	1.991449392709956	0.47729455586231734	0.21554669692172404	0.35471231183976776	0.3809921754814254	1.7982361539092326	-0.576007356095986	-1.5016711439706731	0.06667241915443564	-0.688612016672334	-0.5063294256757283	-0.20454247911507822	0.5282547000627538	0.5491070070708277	1.3163156374978358	0.3597789084110288	0.6160343801302283	0.3691993130105872
0.4821062828063343	1.805601184860916	-0.30864343466912325	-1.1540292141112007	-0.10920771831442222	-0.10458038612831846	-0.42091763636132373	0.5303058541672467	-1.7087811852982988	-0.34374967023465663	3.3890094076625727	-0.8057316440375493	-0.8369665112616398	-0.5520695026158549	-0.1444650870945144	-1.401955344853676	-1.8152602159470632	0.2438169636428525	0.09481304089827125	-1.6280084908356454	1.6355799524983894	0.7197444051096851	2.0179412420674607	0.4558844032292428	0.26279597986793723	0.29465613070518104	0.37520766896668517	1.8152751635119522	-0.5094147411251341	-1.516011291337113	0.030810752000841497	-0.7327552077121715	-0.4842153558620109	-0.23912694341010027	0.5270558446860472	0.5370209303324347	1.2494694708131313	0.34986286456989946	0.6285397998704545	0.3512121876898505
0.46879234528336955	1.7727436689406972	-0.25339854951996355	-1.153678399581981	-0.12452708440156599	-0.11018893045362958	-0.31930616722959176	0.5205778171111924	-1.6444862734899839	-0.3646389380571221	3.198546863470536	-0.712549748880223	-0.8389752941943996	-0.5405130977968494	-0.13372067706151275	-1.3683068081544913	-1.8295506334347589	0.19329444914086516	0.09347128383260221	-1.6716380691036636	1.6180335270023083	0.7658987269347539	2.044637143194211	0.4424183981391227	0.3174397292968221	0.26993218669880303	0.3876643690145877	1.86922670160221	-0.4240275048499546	-1.5275934919208063	0.0021595986651982784	-0.7592526031290251	-0.4664743063828885	-0.2685256876516201	0.5112676433509483	0.5275789199740354	1.1899679303862478	0.3268486202960755	0.6396204507040679	0.33267114285416965
0.4583574800277665	1.7421647056807235	-0.19984061045897225	-1.1657913744253285	-0.16369171151455966	-0.11510969616745706	-0.2728741201700745	0.4874550939589454	-1.5763915225877618	-0.39346149835558786	3.0397473584949175	-0.6555415498424504	-0.8307478310804463	-0.5231761370815136	-0.13439288381184858	-1.326179815739252	-1.846911646944306	0.1324641248520082	0.07329496657233281	-1.704139199643215	1.5812598707439343	0.8252712341750605	2.0715401481465827	0.4266764677330116	0.3604157874278192	0.24568326517234765	0.39367922177071785	1.9023301071904712	-0.3434713418738127	-1.5323744455843706	-0.02461754311375417	-0.775170041492098	-0.4496031992016206	-0.3103717822001086	0.4977900302188565	0.5255214228393882	1.12528723177329	0.30970059007953277	0.6339741021484436	0.3224355463229346
0.44477273419893687	1.6869894570678468	-0.18805450559574285	-1.1451982677917871	-0.20042814436080203	-0.13630770892583105	-0.2620060685130035	0.4366023566868509	-1.499387287210976	-0.4298065219634378	2.944758240845659	-0.6455035956076092	-0.8361936633669311	-0.5210713353620522	-0.11321118842175433	-1.2858551921735022	-1.8649836579545667	0.10275768579690674	0.053547076440902154	-1.7364048408964745	1.5058333607300394	0.8540661723892999	2.0898067055664753	0.3967994365577031	0.40442328740766886	0.22028761985788758	0.3764784970278997	1.9395102109589863	-0.2959966544269724	-1.5341432763267977	-0.028065811897577574	-0.7601435950765166	-0.4383098509820186	-0.36761177728665195	0.4785574204473046	0.5222002175084206	1.0705940914968124	0.2647508861671434	0.6445699673956222	0.31492439770029484
0.44413401260448093	1.6477071873183604	-0.19228105568948334	-1.088567105239308	-0.20397101160005	-0.15403068978379786	-0.2519094697690255	0.39492896320879944	-1.4263264793178216	-0.4670997710573537	2.7982171320860503	-0.6360966649223352	-0.8528649559256811	-0.49929295275527635	-0.14255893265435823	-1.23700592718993	-1.8625568740067098	0.09158629558903957	0.006531625168074584	-1.7662271680222255	1.4407721388336054	0.8465134636899132	2.1044853527104808	0.37383563648503243	0.4534675894663657	0.24071412875766063	0.35367745044031007	1.9641096434627066	-0.2756299500151484	-1.533937040883549	-0.0420995656916414	-0.7233677874069498	-0.4120718497818789	-0.43598320207441005	0.4416929243831298	0.4880886315726946	1.0058030697610456	0.22991543341642892	0.6689177355105904	0.2959418894625153
0.4405721897753402	1.605443787777593	-0.18783218317818376	-1.0364157717903957	-0.18889046711493013	-0.1855805600566052	-0.2670375072867667	0.40074893801514655	-1.3547208171790621	-0.4802212063020991	2.6588545573704097	-0.6714886312602909	-0.8554359701620047	-0.44381028529079014	-0.1706316141195607	-1.1515516773537442	-1.855570458405035	0.09843511555318374	-0.011424488671981394	-1.7830881106949772	1.4107386892617768	0.8274105171747612	2.10660129979626	0.3545923174811425	0.4901132487001211	0.2654767361234208	0.3056915737169606	2.007494690684758	-0.283282941594993	-1.532833500353883	-0.06799494838437467	-0.6618423725077323	-0.38116990797877487	-0.5236134262954274	0.4143481007984711	0.46158252997497434	0.9372550332638292	0.19804018635146106	0.67856792746592	0.28614357580873806
0.43890451724590607	1.5688170179645105	-0.16835389505212148	-0.9803144527603882	-0.18582877904389444	-0.21667707394694524	-0.2858931331129172	0.39745101906692515	-1.2597446853811671	-0.49944404391032526	2.5241833214700096	-0.7066200030282086	-0.825643927007968	-0.4370875501678203	-0.20612531940700335	-1.07191795242088	-1.8820488528719015	0.12947213418594983	-0.01692022894761352	-1.815291947288808	1.4002441054976607	0.8745516187281168	2.131520904111251	0.3096156332057934	0.5299848318502689	0.26876989995968714	0.2629441121184434	2.019774862913395	-0.3052471279662693	-1.5555071878021351	-0.08983872465550573	-0.5938957083312632	-0.3885912282737473	-0.6005324352230625	0.34619372481789656	0.44915171933086856	0.8544445681359358	0.15684506590169114	0.7029373174732412	0.2693019142396584
0.4268466115647306	1.497949679454964	-0.16179481809676202	-0.950599044199525	-0.21472882996324386	-0.2378393080501353	-0.27962756835404406	0.38997179303168944	-1.1852386545085172	-0.4752999713853958	2.4191017446007654	-0.6933274029745167	-0.821067962998684	-0.423051746975964	-0.23676546409032656	-1.0194870425892115	-1.9120052515408872	0.19103489868426524	-0.04209288387324643	-1.8415521606127112	1.3775744948007151	0.863966736304264	2.147463538603634	0.2786304123120137	0.5376204256419207	0.2879611335064195	0.23517238752026182	1.9934717527137995	-0.32426081436871357	-1.572265174378244	-0.12008328011159279	-0.5422153137633624	-0.3931106242831405	-0.7133030786524278	0.2815671985896563	0.45130595060136913	0.7621758545176082	0.14481584297120775	0.7272016326703565	0.25392469045235155
0.40301698848998024	1.4744135395072278	-0.17201766290785833	-0.9045764683621158	-0.23335223672136945	-0.25096935412709453	-0.2817436808237376	0.39061433407607427	-1.1221537375453132	-0.4324883184242839	2.2968837047157686	-0.7173489613057441	-0.7951143631887263	-0.4165490628713727	-0.23877217709372398	-0.9864118844802711	-1.939052212334439	0.25344013712482055	-0.05897096893540388	-1.884541586970291	1.3610709948582858	0.8815057062641116	2.1477194753312974	0.25604752404577424	0.5141833251474007	0.2894398849935758	0.19007160901071235	2.002002214247672	-0.3513984293976778	-1.57834097908133	-0.17141402106063902	-0.48932348377970214	-0.3920853086529001	-0.8060688799630784	0.21280725952985452	0.4540292062004192	0.7102673180895154	0.13681683555847649	0.754683892379872	0.23564325619688206
0.38300310872715276	1.4516300268010731	-0.22054713970942266	-0.86999108090776	-0.2554212220418383	-0.26450281054438446	-0.28143056233190755	0.36673025125147907	-1.1055611068352498	-0.380676472058319	2.1803272357960326	-0.7478189319729575	-0.7829228430480759	-0.41128784306832733	-0.2508535701916898	-0.9584582701052099	-1.9776143305321199	0.31179529749544727	-0.06026334261651041	-1.9133813553497874	1.336634263609488	0.9438549360053277	2.115529436716827	0.2491738386796039	0.4912951436167871	0.2671363323560726	0.14712842234937112	2.0230016374154465	-0.38694094785291877	-1.5854475087299522	-0.19752710854016858	-0.4151366715361099	-0.394428039302213	-0.8915140530449653	0.159945958840877	0.4666824105195998	0.6563422196625377	0.11217409103381844	0.789055949121017	0.21617873346798508
0.36848712008261025	1.4454206981659472	-0.22653125975598348	-0.8315751771933785	-0.2541135609129097	-0.2789637505566316	-0.27140441296650425	0.3515537792487784	-1.104126974015936	-0.3604521599777262	2.1031757528161465	-0.795763179690699	-0.7833589944739096	-0.40100428237523567	-0.25510179796684074	-0.9310307221380935	-2.014701458327126	0.3870339277935141	-0.07507047765796804	-1.9039649418004	1.323810879680025	0.9780985870615158	2.0812173469038218	0.22793368725846852	0.48776001070156055	0.23760197234582187	0.10003346395444297	2.007696592033761	-0.39261653297947713	-1.5880136927321344	-0.24720755968578967	-0.3478759023240188	-0.3899609299470441	-0.9760212008407032	0.09096146447510105	0.4912272749315859	0.6235756493296879	0.10570241555205875	0.825504010993181	0.20891967048120294
0.34831853579761274	1.4427378121278593	-0.22040336007955438	-0.7960761914555297	-0.25053215563727693	-0.29369741276770645	-0.273363141954032	0.32956052465595	-1.080535868538444	-0.34574714691817104	2.041933816988426	-0.8425170453140796	-0.7894262648430227	-0.38104671407739443	-0.27539382252156075	-0.8995737533118355	-2.0579757268197403	0.46308234830050987	-0.09283903970771748	-1.8874680601507094	1.3060221549237525	1.0801779883532938	2.054325242152798	0.21433540849809618	0.4859643656327773	0.19725678394404725	0.048744726795935486	1.9734616553835387	-0.4047667087836939	-1.601684479449433	-0.27184266140169416	-0.30093416784581856	-0.4051060673521542	-1.0589930299744441	0.050729252360392975	0.5204025748171446	0.5985353147450314	0.09279571229624506	0.8557580835028847	0.1947869888795474
0.33357908506549144	1.4374881354730595	-0.20626689731031272	-0.7841004658104621	-0.2130632021252154	-0.2509775273886772	-0.25065664140696564	0.3191986306931186	-1.1002424994890607	-0.3205086559286082	1.9939027515339742	-0.8526592014245926	-0.8098950791750197	-0.3649174843524095	-0.2761715414589424	-0.8515777973304441	-2.0932316656135193	0.5289793635326185	-0.09633580361887381	-1.8743537430002906	1.3043558985372896	1.1543055620799045	2.037131700553657	0.1862420264020664	0.46681712250658663	0.15877247983947554	0.0035710130035412264	1.9141139523417436	-0.4142251354233756	-1.6030385779518177	-0.3072475861005785	-0.26298780061858557	-0.4212659083033394	-1.1253828137595216	0.020842536336791583	0.5461874380784282	0.5726190266224439	0.09252524189008446	0.8866910454993201	0.21377242348457562
0.2986448136089404	1.4458204717786072	-0.21737601505905985	-0.7764622241977327	-0.19033316035845996	-0.21511176678733604	-0.2571631677408029	0.317194668281096	-1.119750674941685	-0.28645967236739955	2.017009666964855	-0.8767934104322219	-0.8322402770283246	-0.34860978187633307	-0.2834305817827599	-0.8241823540584592	-2.1303255505635112	0.5783533946373584	-0.12532962926382685	-1.834935001893676	1.3269487577487302	1.2104133785333329	2.0318062981828113	0.1713128290626603	0.47182058347022765	0.1289026758725121	-0.016988427675854102	1.8442505220446268	-0.41339067730808726	-1.602054436889296	-0.3509017718287844	-0.23965643703262077	-0.41789013933387886	-1.1679440062896655	0.0028946774141762805	0.5590398009126014	0.5341699111770415	0.09361125283390527	0.9089335240957317	0.22547245779758343
0.25041409558904587	1.4459307943852695	-0.22984511733774654	-0.7723123488906254	-0.20019313683248177	-0.22704959123349594	-0.2644184335066835	0.2867696419270259	-1.1563394481523779	-0.2322215241811501	2.11704097831666	-0.9199916492008129	-0.8513176543531067	-0.34733850674163763	-0.2706244735221259	-0.8034370886008275	-2.1697950581450374	0.6335247987353606	-0.10944709222024589	-1.8010344695033988	1.3415286912432387	1.2690265820874422	2.0024289475243195	0.14132761529793583	0.4858015186302243	0.09873072290347937	-0.03963390976775564	1.769734287539308	-0.3983254540992267	-1.6110338195433882	-0.3807667114003578	-0.23090494849417645	-0.43042752953037366	-1.1970462192661588	-0.006685121895902061	0.5853481665561506	0.5229603584693401	0.10649730949382889	0.9050673780104834	0.23032646495834838
0.21488090954959088	1.4549506938830348	-0.26620724969549825	-0.8137868050940018	-0.2272949662239266	-0.22899460537437707	-0.25923138322445316	0.24284374641926423	-1.1674786385161469	-0.18553257146924315	2.2710404440364917	-0.9064391137033807	-0.8702816944665195	-0.369873535363479	-0.25698714718701593	-0.7912097056778329	-2.1795041245521736	0.6602639695510903	-0.11047153477234242	-1.794490393666317	1.3794091561889452	1.3302384316182139	1.9811901232007056	0.11412969413110545	0.5180084010207715	0.05362088550388785	-0.045920654179554224	1.7146905800292136	-0.36856276189211085	-1.6140378015917651	-0.4189186547909241	-0.26062587700153167	-0.4520877527828774	-1.241003431455005	0.015564873107298505	0.5957864436764522	0.4821775774043015	0.1152819198801794	0.9181232076770925	0.2274130573359756
0.20072951694267688	1.4575106600511885	-0.3114203138505392	-0.8360123462575304	-0.22529307415347316	-0.21080812284413444	-0.2758648466398405	0.1983166571797426	-1.1839305992996927	-0.10595601285707885	2.4477335482647335	-0.9162613538770273	-0.8849991115166643	-0.37329197498053246	-0.2572204628682305	-0.8140046024614941	-2.19140009590516	0.6918763931979806	-0.14404330523727957	-1.7501899867225958	1.3753057392530383	1.3164077622336954	1.9354088415287607	0.10379962048796398	0.5419133591383523	-0.010129842617237633	-0.05138664585149109	1.6413933304113808	-0.34058910131961107	-1.5845217105888765	-0.43661181819218636	-0.2979351924265024	-0.45503420608847556	-1.2605402654907651	0.04233174287166177	0.6224129887570484	0.4758620307674355	0.13693348882525525	0.9190988481530796	0.2326821905936005
0.20786643160480925	1.4701083868998055	-0.3203400379248388	-0.8183307276588986	-0.21681768589389513	-0.18164011448699782	-0.30914678155088204	0.14948480486925453	-1.1844185663476963	-0.04926634231330266	2.6272103523887362	-0.9435367790596618	-0.8644476770511511	-0.3751959458240409	-0.2500907121257228	-0.8263097125411228	-2.1942603030799805	0.6946888622601872	-0.16315730183878258	-1.7050396529294982	1.380118330497652	1.3470004543207328	1.8881202800143388	0.0831553824060067	0.5800472384175115	-0.06777040429827311	-0.04855971121768142	1.5914229514073952	-0.3225014147280444	-1.5741013934562944	-0.43981503234162667	-0.3261940825864126	-0.4541692847870711	-1.2758207410925297	0.10116093826341385	0.6096891305837392	0.4698280190942402	0.17019050932016958	0.9220712893544147	0.24907695407854796
0.2054300615568346	1.4889958082449077	-0.28416779810934434	-0.8085163202816869	-0.23138118997874937	-0.1789675209823061	-0.32109407258292766	0.13785392001381003	-1.2222237550225528	0.0014030892969107089	2.797993811874037	-0.9234759705742632	-0.8416973556466057	-0.3921041796889534	-0.25273743332472376	-0.815028573264111	-2.1614485237754506	0.6907278191879003	-0.17267358511502778	-1.649927039616872	1.3890528155388548	1.3621651037083047	1.8331993975156653	0.0501228741898336	0.6294637609188667	-0.14816025888906853	-0.05850245208600731	1.5342025450878352	-0.3001636535759225	-1.5567020870149944	-0.41715677760934156	-0.33938612034956595	-0.45003947277446255	-1.289609258886574	0.15338722599697102	0.6076899584427686	0.4216005372446795	0.17314916651122464	0.902866800432997	0.28858123972695504
0.22375636528445164	1.517413412029482	-0.23685955930295086	-0.79155581277814	-0.2412893389982523	-0.16360491083437906	-0.3606403909370433	0.14051184706761324	-1.2280425869622094	0.0310187010074916	2.98583516871014	-0.8870153807453773	-0.7970908284404202	-0.39809027343489184	-0.23875285796088455	-0.8003471525044825	-2.1530237994695964	0.6967890513412621	-0.17188502702749098	-1.6015700815958698	1.3991636983796065	1.3253417105016667	1.8032486962662404	0.010665320169479919	0.6742932309429014	-0.20592581221579173	-0.061912407366861766	1.4992924465788033	-0.27479655018535737	-1.5504236650343302	-0.38491896526108244	-0.36577494615411327	-0.4642170385045305	-1.290821109189959	0.2017512851755817	0.624540191371943	0.3927368734531689	0.2101664482826285	0.8911085877727082	0.3022285624177808
0.2086701110425925	1.5747612063616956	-0.2185709412203536	-0.7701834352841571	-0.2850578709115269	-0.12349859918681275	-0.3940698023863891	0.1420431049257709	-1.2498896188279351	0.07900557612057871	3.170503226051695	-0.8989577905377063	-0.7582921133044331	-0.41412026446531425	-0.2429371839889511	-0.7843956249462295	-2.1198394113329773	0.707413744123105	-0.13148842028048585	-1.5844948526951697	1.4082161028963616	1.3703365976523767	1.7852847284357836	-0.010547149236128522	0.6907308675240574	-0.27590399828660506	-0.057499361139033346	1.537712454979686	-0.2854095663035169	-1.5469656031942383	-0.33982453655892214	-0.3878358449631517	-0.49770550734155294	-1.2820670852878733	0.28117760126918007	0.6206731968725084	0.3618536333698005	0.22626872841733653	0.8916946548549008	0.3174410735342292
0.21530461296800923	1.625206340763608	-0.18972731452082808	-0.7566695620153577	-0.3180235356822204	-0.06363958837518913	-0.41781739654734806	0.149025972899689	-1.2583730076744568	0.13666484183717556	3.3374805557549125	-0.9311377745044698	-0.7129555400946522	-0.44216127552026857	-0.24508210309650763	-0.7679833668508255	-2.0867288692472767	0.7124245887093548	-0.07031157425487192	-1.5545083146494751	1.399611451478267	1.4009935627485357	1.7526791741459065	-0.04328188260219089	0.7047390675520345	-0.31371226297825494	-0.050030418883148055	1.5698061634674527	-0.2877086915482395	-1.520856015170629	-0.31649566356379333	-0.3828111379982229	-0.5126985082547016	-1.2755757134653976	0.3160082152587485	0.6231603073752104	0.3138275062908311	0.255544569059738	0.8906282782973214	0.34046322273269053
0.21179465988119434	1.6600348721814644	-0.14391521346652433	-0.723557364386993	-0.3357690598769766	-0.03615502877733058	-0.45271416330789993	0.15547240757057118	-1.2320490532510855	0.18878643254444022	3.4517596966331134	-0.9982817301356072	-0.6966023479998033	-0.4890207672485178	-0.26134385932349613	-0.7329808005534612	-2.0420717972521554	0.7447080206713815	-0.030582483767709678	-1.5297287063784677	1.384751365644304	1.4135772097305774	1.7144491159601798	-0.07050534940568146	0.7345606450969973	-0.37402780855593176	-0.04870881309337054	1.5990466884776606	-0.30600380209744243	-1.4938079654260952	-0.26333193582943665	-0.3790398177014639	-0.5082352033352004	-1.2641625285686464	0.35484585302788146	0.6314742270022601	0.27315022547984513	0.2732201198012733	0.8966288086229415	0.3249183599072763
0.21818519307671722	1.6978144912256987	-0.044671014196253966	-0.691776350884741	-0.36950727322241494	-0.022649126727036152	-0.4511969779484343	0.16810407167526514	-1.2071154546989415	0.23302414157878898	3.45948173287981	-1.0437540744737726	-0.6678191510654268	-0.5374461122127141	-0.27820797620516996	-0.6816960846620156	-2.022607329660836	0.775464540742717	0.026526300883528496	-1.535031726609055	1.3572596898383988	1.4293108642871422	1.647683638668123	-0.08987230565461837	0.7280254064717075	-0.4186412583092663	-0.056883104160566036	1.6626376797840898	-0.32484922110568154	-1.4642348883138872	-0.22547919977147718	-0.41201155619822655	-0.5204210788518017	-1.2999269948906593	0.38299748051242255	0.6301863352719763	0.24086413344687876	0.2984373558565732	0.8953599449401357	0.3076051351586823
0.24190142648219676	1.733480016940445	0.05032350148965892	-0.6755162210077763	-0.4008705800756392	0.008548299779686862	-0.4355225281773606	0.20164947794745122	-1.1847641123912591	0.28618672020016256	3.428781930240505	-1.0721910599553692	-0.6222467142092803	-0.5613559693896641	-0.2842746792791287	-0.6277021830936793	-1.9967139117541923	0.7893319106791679	0.07826732177487389	-1.5355451112983285	1.3397554964940663	1.4384281796693734	1.598210676803453	-0.08957530353728872	0.6923772175441824	-0.47171807947286337	-0.06844565457004785	1.7303171003306717	-0.35743118587985817	-1.4522302668881002	-0.19849474614781237	-0.4432914516220322	-0.5458894318836162	-1.3283459475316262	0.4232143541499466	0.6268973746529599	0.17070947879509496	0.3035128052912629	0.9039408015526165	0.3052331054773303
0.26856006149159867	1.7574901064809645	0.1820410493331472	-0.6399177676478852	-0.41544649976499876	-0.0009886928597982515	-0.42186496034884213	0.23481745977995394	-1.2064850666464957	0.3356436659319796	3.368135694351816	-1.0772627971369242	-0.5905577542292805	-0.6070963781314008	-0.3017322402926391	-0.5815159180852293	-1.9830490137566368	0.8072306951468008	0.12606833661085565	-1.5176298803840722	1.2924909894660666	1.4189900053027222	1.537562828516254	-0.08933939276457041	0.6326446803657384	-0.521146391787531	-0.07960798415531117	1.7803710034486986	-0.394512980592153	-1.4462087346700798	-0.1494050517100801	-0.45589823221309916	-0.5460600898520439	-1.3278192178602866	0.4194055034956006	0.6387126906483513	0.12671466713811144	0.3143243952291261	0.8948448128381179	0.29664003707757747
0.25889630630069055	1.7661491005644545	0.3530206176031137	-0.6199603937011489	-0.4253516690394206	0.001879002371988378	-0.42484133920126455	0.27316283530919383	-1.2461621576215305	0.3728589268586608	3.2899628577275934	-1.049737682928456	-0.5544336936826818	-0.6376728789952636	-0.31397809370092994	-0.4331278482151563	-1.9458059887430235	0.8251531020644413	0.21753172869693094	-1.5239628278955126	1.2790795855666723	1.4341502437975122	1.4984921468025276	-0.09688262835851291	0.5943173761187728	-0.5549304894416768	-0.08314072921614493	1.8733091962682213	-0.4314603730461834	-1.4422436773653335	-0.10363891075117304	-0.4754949041537951	-0.5704088275688461	-1.3146148331730056	0.4564749216149545	0.6468056391611479	0.071468102671805	0.3102735331154837	0.8728678662530557	0.3402730088615211
0.2517542649779794	1.811043781000846	0.47589741512179123	-0.6554891645777656	-0.43630322546155875	0.013241907051876306	-0.4707117242944038	0.27573247363064934	-1.2791121909072736	0.41106383947112246	3.206306568186727	-1.0220194447146462	-0.5319852077126184	-0.6676068779551981	-0.32519953770635135	-0.12356480267230308	-1.9238891565456857	0.8353017844462352	0.27973484551058087	-1.5356718785194932	1.282105722418974	1.4582261568616006	1.4816508997109712	-0.08465572301103157	0.5564559666747559	-0.6307696178295522	-0.10744248849062484	1.9616869234203278	-0.47172284482315696	-1.4295904997430138	-0.04025180998863437	-0.48936892162187584	-0.6163502462017333	-1.3124930321154997	0.463944146464506	0.671166993227177	0.03669461607758393	0.3074950174735702	0.853441164971283	0.4387469389921602
0.24896204437218694	1.8227140820095713	0.5410367521919469	-0.6926706368172649	-0.44473590404163843	0.06169647152356626	-0.5018305894327313	0.2756834538273578	-1.2782529953394957	0.4369468750060005	3.1390037756170877	-1.0237086056549471	-0.530609414141342	-0.6831293003264733	-0.32395221523225726	0.28243905732491015	-1.9178371589477998	0.8415918027327771	0.35193630781314506	-1.5511767277160102	1.2877547588865104	1.4661638734881794	1.4790165390490546	-0.05829326234565772	0.5483949014437841	-0.6520576201241342	-0.1070362666621218	2.032096970777441	-0.5275246517121611	-1.4319459255948577	0.014235650368953745	-0.5044782975937211	-0.6803546171953235	-1.3054696154887746	0.49056683454333905	0.6866055716346077	0.01341462858911388	0.31512703164435457	0.8389249092422514	0.5227879840466674
0.22185286636839524	1.8348351465851014	0.5903964230271936	-0.7048751729907015	-0.43152252245312156	0.168788679979617	-0.5299043983137607	0.2759036623225258	-1.2892392582312824	0.49375228218561257	3.030653113716577	-1.0201235577990333	-0.5415315834143914	-0.7301676570536183	-0.32360298475400623	0.6717067960740761	-1.920194440730085	0.8468138518577364	0.4257443991673212	-1.5701385776804546	1.2824561941869272	1.4594473440349205	1.4686024866806544	-0.037570841888156084	0.5474095791608897	-0.6791618822559321	-0.12141236484970122	2.0970762665597733	-0.5715620278610221	-1.4464217541739615	0.04204552239280773	-0.536798389487572	-0.7067935830545343	-1.307897036688582	0.5034818323323194	0.6827803055859334	-0.016416623246704943	0.30091133420910676	0.7975341586445392	0.6416696635978235
0.22683718672399925	1.8178463354663272	0.61562600408843	-0.7285986091540717	-0.4021238608568348	0.30332122597590655	-0.565703636648778	0.2805679557018763	-1.284315227110514	0.5392940361356244	2.894653795205943	-0.988238982254962	-0.5360612396249731	-0.7803216380926685	-0.30483865778074176	1.0769423963491938	-1.933716473165078	0.8421021648635616	0.4572250039451974	-1.585439065484844	1.2812983297522218	1.3921742976929197	1.462035769380237	-0.015843823359779304	0.5577392647235699	-0.6932946144282839	-0.13550733906732806	2.088493879921938	-0.6018020068278015	-1.4409262127903675	0.06436901499062236	-0.5567513895285425	-0.7063520368862944	-1.3001364111272982	0.47962252430296715	0.7016885098366952	-0.035879310114267	0.29201523220494957	0.7547668142337022	0.7417052705133869
0.22926330345081647	1.7861502677344359	0.6281276671470655	-0.7497738967356927	-0.3543145810649195	0.446538500236432	-0.5925165197849059	0.2802915557280683	-1.307228665431627	0.5567313796238356	2.776794535362636	-0.9165992639618326	-0.5144525834271408	-0.8354155879828001	-0.28449808771273283	1.4660974870452668	-1.954834030458348	0.851508543310589	0.5037905147955927	-1.619254785641744	1.2642764983052281	1.308981709169932	1.4504837359910485	-0.017212742209716962	0.5763830467265812	-0.7398809800363008	-0.1467356796997231	2.0940730700566244	-0.6426057916370767	-1.4674075673366755	0.09725392473280031	-0.5982271562558974	-0.7338354778352556	-1.276479286060028	0.4580093828724487	0.6943746504670715	-0.06246778556981647	0.26807343961076135	0.7145561258275716	0.8253856199018607
0.23793429589906667	1.7771771818258877	0.6379088838556293	-0.7856652275718966	-0.3244938385778667	0.5714994155327644	-0.6117061895013858	0.2792267221996926	-1.3196461426795214	0.5365909037674135	2.685477555368253	-0.836550214619711	-0.4768479908077173	-0.8693093285301302	-0.27433721456395754	1.816720184700302	-1.9999911319224395	0.8539447211701052	0.5720793299631962	-1.6538026880048746	1.2518868403164303	1.2711828785307353	1.4376214983997648	-0.022452779565966845	0.6057194813123707	-0.7666551666161253	-0.15801802937068085	2.1110395251832714	-0.6908080503638921	-1.5024309587615892	0.11725815025520048	-0.6358590321707288	-0.7349233133078525	-1.2807489323262975	0.44643496798935517	0.7053938065894341	-0.09365245495047739	0.26130806630246484	0.6724519665816524	0.9086419386759891
0.24544274266902238	1.775865869355196	0.633132749728949	-0.8396041784039303	-0.28544169684169185	0.761448536030385	-0.6337421859400226	0.2951140364397985	-1.3430983293084184	0.498098486319707	2.5800612672414873	-0.7681324854333905	-0.45482190868766625	-0.894295905930696	-0.24948686538389492	2.1361213479600445	-2.028162676367246	0.8220943554366065	0.6555398241142572	-1.6811140316679758	1.2390841745793733	1.2108374543680316	1.446014653438145	-0.044406299709074795	0.64378425948713	-0.80544975366934	-0.16571224009509958	2.0984618028152715	-0.7470426960216375	-1.5407400968865121	0.13056275711258344	-0.6558078542561387	-0.7167756909125588	-1.2556062276107984	0.41855943309412763	0.7128413866762673	-0.09471469179413494	0.2449513168734115	0.6377359320863767	1.010993305411236
0.2543254360423473	1.7688686056967504	0.6407677766833179	-0.875632127419807	-0.26296150670000373	0.9865979701617036	-0.6896589638556702	0.3185968159503648	-1.3150279665027165	0.44249703572245364	2.4340981004281472	-0.6620093764439438	-0.46238675315087513	-0.9321344826488476	-0.22057900294517307	2.433107238375049	-2.052144302066757	0.7930103408905866	0.737316239780702	-1.6984748251629724	1.227590860932952	1.1904125002730948	1.4670254455495473	-0.0823765703993062	0.7214553315898782	-0.8664814661297043	-0.15969923380182624	2.1192221653080594	-0.7726082279431055	-1.5754640851021475	0.15018134978400127	-0.6582591122925635	-0.69331314059865	-1.2350871570133473	0.37461346888361463	0.7104604940482274	-0.0607369785447651	0.22639725347675124	0.6152647166287597	1.1108741074993398
0.2508103562949539	1.7529539992591257	0.6301397200416229	-0.8689083855457227	-0.22623068570699761	1.2437232566752021	-0.7379690882513288	0.30764854237286965	-1.2859186307957622	0.39403585574605177	2.3050039504971376	-0.597344652478406	-0.4664632875179594	-0.9520532184140338	-0.20372231649920644	2.7205186075174033	-2.0805465550889446	0.7765060022695587	0.8187814875888872	-1.735143935618338	1.2125078290319324	1.1754261769794592	1.48749209960963	-0.12006315724897236	0.8279306770588832	-0.912163879141796	-0.16524877791803516	2.1617889162539923	-0.79416232868385	-1.6077458114898342	0.15391132199797578	-0.6903203426384626	-0.6932380802460705	-1.2191784327016695	0.35714048921461783	0.7144683220689785	-0.022340311797091738	0.2157611596039541	0.5960068178399162	1.2280596896762628
0.2658133776944759	1.732062865100215	0.5576874999611267	-0.8711988770342287	-0.2006590100434603	1.4748617735466167	-0.7643376677761182	0.3371051471553637	-1.222296132910056	0.33242364133420005	2.182885462995809	-0.5556447276265313	-0.49375621408164194	-0.973176939434939	-0.17956844682612433	2.9067329924317264	-2.1096240409558122	0.7295848380147792	0.8835145887434009	-1.7616459540331468	1.1889601342540081	1.1317980364639042	1.5047218298772485	-0.12088225399740753	0.9333389458811021	-0.9761220554363452	-0.16980307855441107	2.1801497027046968	-0.811182205207787	-1.6345686304213465	0.16581835164364112	-0.6964275979517215	-0.5916785178372667	-1.2211955256408564	0.31155944333628377	0.7213089428720254	0.016777373829704366	0.23509772898484965	0.5847141207286677	1.2947571217485598
0.2809991494652161	1.686297261914164	0.5053391090565347	-0.8729489355535627	-0.14924216778034083	1.7368748085585881	-0.7555921721294638	0.3848378049985325	-1.158380037625849	0.2787131356684672	2.0785427262496814	-0.5158047373467372	-0.5240966062848328	-0.9966149225029601	-0.1703438085764905	2.8999014512518935	-2.1369321175241835	0.6832450294676377	0.9306214675738393	-1.7808058495851053	1.1766296078698095	1.1116043391762982	1.5054015664333442	-0.12972049882347644	1.048249767870788	-0.9882983023260943	-0.17530369140491325	2.2033242889326203	-0.791880136007098	-1.6702921369036055	0.16657430143095825	-0.7223824314683813	-0.36263861116672985	-1.1928169680100023	0.2639813277285848	0.7263870108173899	0.03635098667866993	0.35734720396357905	0.5793628920370862	1.3074227736431654
0.29352086714463227	1.6463607409449774	0.5008285551378912	-0.890101453004554	-0.11006596932394766	2.0056208341882416	-0.7876729505054297	0.4220567366990197	-1.0885213675620613	0.2351876312980997	1.9876390231777692	-0.4802532624446424	-0.5512201486249431	-1.0379907899229581	-0.17037006278265704	2.781620432263837	-2.174214720159858	0.6498195737664961	0.9306545003299156	-1.807237040762466	1.1770284471996708	1.1044000910067597	1.4909675198076002	-0.16653226125469717	1.129244176103553	-1.0129097267381986	-0.18565773187459897	2.2259251566420355	-0.7599320842463099	-1.7059943866625473	0.14070134561324615	-0.7421195513946336	-0.03615553049743854	-1.180984950639976	0.1992983559043069	0.7307433662393773	0.06441887712532901	0.5468509520112883	0.5752259033002616	1.3450739999391648
0.3241327605967748	1.6264797114282075	0.5284682900546172	-0.9181118492903131	-0.10154439501560966	2.219147998405237	-0.8174249258716617	0.47842920999453364	-1.0054175440852233	0.21644133643779248	1.9065743243382336	-0.4458750323531576	-0.5846651930678946	-1.061584887617208	-0.19523329138461248	2.659744250661313	-2.190990322720647	0.6133993459008886	0.9367180444569865	-1.7827651024019011	1.1650879407875203	1.0797211458864957	1.4785439063185817	-0.2208210573706791	1.2038117345154835	-1.06243521260127	-0.18182447498381607	2.244555860714061	-0.7124674505117023	-1.732150558569171	0.09239276282261084	-0.7401862453831827	0.3073886045741666	-1.17042856516825	0.15022995385340449	0.7412034559589399	0.0897425552494409	0.7852339673341747	0.590805425069025	1.3818131026468734
0.32845423389637585	1.6357342488427076	0.5876738218681317	-0.9195306866732965	-0.1024239164387735	2.372445128356976	-0.8357573361910837	0.49307740697572316	-0.9271612879931632	0.21461851609155408	1.8257442462515594	-0.437063712159072	-0.6302147345641569	-1.072369348756769	-0.21897402883235983	2.4917499561224603	-2.212692373920213	0.592294219573888	0.9547738601983434	-1.7710898864454916	1.1327388847719637	1.0632754472092645	1.4583942301137145	-0.26283044776490383	1.2750123410566394	-1.0854525461637987	-0.19247210304773765	2.2665256580565747	-0.6631952651462609	-1.7733578473965932	0.04495062320354555	-0.7521603804842977	0.6743144687899372	-1.1847746404045094	0.11119537003722783	0.7326676168437556	0.1223620280852121	1.0401342593691605	0.6049563846167285	1.4199725595040138
0.32412311041215586	1.6182632425557775	0.6584878484138623	-0.9115942755122427	-0.13562350609707435	2.4579729230111704	-0.8582222039610274	0.48507665190130567	-0.8215234264119624	0.2218257712432666	1.7223459118477975	-0.46394468021258317	-0.7015411620236748	-1.0801892009891936	-0.24354994725362675	2.3119664795871455	-2.232864412169361	0.5824110192686056	0.9526977616971255	-1.7779899029854178	1.1388277731729652	1.024109239807372	1.4606453396962165	-0.27407434610452414	1.3219914344370882	-1.1153282065722951	-0.21852846365192224	2.2910629636930206	-0.6295121543112626	-1.7812146941512463	-0.0024696365374501537	-0.7673664217567153	1.1017012073904175	-1.237710706617517	0.07631628645975755	0.7616247907367028	0.15380110379278733	1.2701104970104857	0.6377966251175428	1.453534990230602
0.3277352951422761	1.6039215651162482	0.6836414724581961	-0.8524639611168812	-0.16905619624684343	2.5443105399110575	-0.8756981603259814	0.4517968079594536	-0.7406388023567898	0.26237934374752764	1.6292504419722065	-0.4663418027176112	-0.765812736571415	-1.1046380066496588	-0.26808425523493196	2.140558385799305	-2.231774096946965	0.5624321518510106	0.9416179164088035	-1.7527366093684198	1.1622693625536886	0.9697229317943508	1.4419192297874692	-0.3072173551084577	1.3662794075504876	-1.1456835529234164	-0.24430370028615375	2.273118707301456	-0.5773021684029673	-1.7937163610860918	-0.07090989514024293	-0.7925978394064501	1.5093923910252507	-1.270420034543101	0.0592764653864392	0.791055677383168	0.19908422426639807	1.511490881891721	0.6673977544113381	1.4988762916038794
0.33239422333526525	1.5852474267876044	0.6859702822743068	-0.7425870137177317	-0.20987085719860715	2.563576985539895	-0.862810434525375	0.386584944307514	-0.6579692462049703	0.31814147445934166	1.5403560826874139	-0.45177271470679814	-0.8452665972139564	-1.118747552428779	-0.3151347648593932	2.000266500477115	-2.214033186531022	0.5700075199364152	0.9325989868577229	-1.7200148767963068	1.1951434269821806	0.9462708449952709	1.437266587843856	-0.33838689549807	1.3925905416851412	-1.1622176972559704	-0.2551484382600421	2.255951623949083	-0.5089861354983842	-1.812958218395367	-0.12619433005652875	-0.8176793085141485	1.933672281991297	-1.298118255161528	0.07718567134655045	0.8424504289247062	0.23242953885004863	1.7608682095260988	0.7006840886912193	1.5312225993513255
0.32099614902739965	1.5736756015076259	0.6749381989469575	-0.652154655455935	-0.23087458365251123	2.559685156319113	-0.8215777878678077	0.30298254121328616	-0.6125135980825183	0.3934101305435288	1.4996832836885243	-0.48912839804849834	-0.8872508339015817	-1.1334368404630926	-0.36261227685584385	1.869457891504571	-2.2073522908655034	0.5795349408992236	0.9005193301037933	-1.6972107619825292	1.2318318095149507	0.9246814152056506	1.4166874437058563	-0.3622258381732729	1.3802216899089619	-1.1524385244215836	-0.27294834019990233	2.2062442581472252	-0.4701317125766943	-1.8222899199316758	-0.1691396077352684	-0.8521709071186695	2.366068086060104	-1.3320362443107512	0.10614164857462338	0.8968979959889133	0.2739472045418854	1.9961444283324188	0.7175946844997336	1.5586856780707659
0.3000854052315635	1.5840476233744751	0.6499952074814118	-0.5851447746008898	-0.2825185321532439	2.5570275706395824	-0.8068585930089578	0.23161375420928762	-0.5727156827307648	0.48767363024146515	1.4232663358638118	-0.5114002756611453	-0.9028893488916528	-1.1508526429871522	-0.4069224417913901	1.7124918413635357	-2.1951411464978086	0.5947959452240734	0.8372701418663194	-1.644439958794699	1.2660519537387989	0.9106314614370685	1.4086958520851571	-0.39112154417089184	1.3377146787179954	-1.1376247097894339	-0.27651385997644445	2.1360175650624003	-0.44843156843720583	-1.828761461505032	-0.22607378545802828	-0.9004726519802363	2.7881015578547776	-1.3729080218455838	0.14334420467593567	0.9053143399951018	0.2988627473974629	2.235330596235431	0.7383653570903795	1.5755420300034342
0.2917331704440024	1.6262545578230543	0.6238185878690017	-0.5699487860178556	-0.3081488094700469	2.583758908503559	-0.7753706203795325	0.12256472449941339	-0.5702694268716917	0.6160964116546165	1.348619806105415	-0.535879627166687	-0.9206454256736588	-1.1762601022820491	-0.4458846744670799	1.5742242415554293	-2.212564470629406	0.6258517491143164	0.7717042004382604	-1.5926115638809393	1.3006961946525235	0.9379708050329547	1.3903512492236088	-0.39836614127220293	1.2738010530205737	-1.1004955211840932	-0.2637631107185915	2.0590540043261916	-0.41578451910489245	-1.8371759580437335	-0.2928626602634922	-0.9538131257123798	3.093557156671502	-1.4324954453816459	0.15998031702976973	0.9240485176387161	0.3258165551613304	2.4372093976947835	0.7636944556530063	1.5839544412113467
0.28607544814296865	1.6848304413117519	0.5953761866034429	-0.564487134383797	-0.3364065763371221	2.5504571447840445	-0.7250258943043295	0.012318746180369055	-0.5754485316766449	0.7366888432835469	1.2510783805873011	-0.5394011592156936	-0.9493793613246663	-1.2158732080681929	-0.47887036002206107	1.4622588356640391	-2.210774789865951	0.6645867065945563	0.7459429586112597	-1.5249575671220919	1.3206066600757627	0.9398233800017678	1.3582331519380384	-0.42100071172506703	1.1977210232277318	-1.0687367545363533	-0.2515607609292175	1.9716254089675342	-0.42354968894754014	-1.8428257237390553	-0.38127541856548464	-0.9899575922153818	3.2769458321456666	-1.4890399553269704	0.17667716975325246	0.9640528246835129	0.3576179488842506	2.5207001537717573	0.7779899404811725	1.5906912312547181
0.2899328078760598	1.752440291173805	0.5324239806582953	-0.5119030282242866	-0.3568565668300846	2.478878823460607	-0.6573997530978425	-0.11616592437665366	-0.5936544888468567	0.8530743812061884	1.1440719449268073	-0.521838439400076	-0.9793771519209136	-1.2261857950988246	-0.5018477440414608	1.345235926456953	-2.197473812929788	0.6909547750320152	0.7543838976744477	-1.4694154790957674	1.3418896586591171	0.9099849505806054	1.346469218634634	-0.4202610246336526	1.153709409820768	-1.0093926841564285	-0.23687538021311833	1.9246383843274302	-0.4375460438032731	-1.830476019762394	-0.4575650834258712	-1.0395665220769936	3.3547637890590507	-1.5467686768845506	0.19962843993330853	0.9984100394543963	0.39057984540174595	2.5687922695786236	0.7896771422949975	1.5884702355675988
0.29613938442728704	1.7705177055722365	0.4398264513288342	-0.4421408881302967	-0.38560087640651775	2.3889549366602196	-0.5790212271598845	-0.2594086207140262	-0.6136652236635143	0.9290813872024086	1.0564480893060182	-0.5384657990781234	-0.9757862063811853	-1.2428520120683015	-0.4880608182674406	1.2283275239958358	-2.195020000361987	0.7327491102742498	0.7348123692685238	-1.4652172735435898	1.3621984172053268	0.9128974000723928	1.3267250299199331	-0.4015387547988696	1.1235807917684388	-0.9062131651677117	-0.24402119146905815	1.8100583863406676	-0.45769050826048663	-1.8203682216896477	-0.514590609639573	-1.089428418562958	3.3379605736571847	-1.6039552548853528	0.22713585137611858	1.0321361114075298	0.3948281899177818	2.589125553376115	0.8009952546130468	1.5587503424259144
0.3082361924152071	1.7614222659645982	0.34673547074062777	-0.42201123549859715	-0.41844859293440917	2.341687491158775	-0.5150130266771666	-0.35747271716515316	-0.6029509615425052	0.9993910767909858	0.9658947030004195	-0.5494594265246305	-0.9303633197366219	-1.2716320179871148	-0.5058299622182846	1.1544765868685078	-2.195837133461375	0.7478869983567913	0.7186358434802481	-1.427069362550932	1.406163928269079	0.9233568871157033	1.3055524788205184	-0.40218429576457027	1.104820434346792	-0.8572340093828614	-0.23726913841733782	1.7139288031995457	-0.469794648645534	-1.7942464223568986	-0.5583722456575362	-1.139081989593573	3.2800369049254754	-1.6480139861127725	0.2645733929478906	1.0751714213757346	0.4027407089717017	2.619098732794705	0.8066298438938826	1.5217091759102643
0.3232380075416518	1.7924023365685482	0.2534182352084546	-0.4314232226904573	-0.45273701620910956	2.331167606033837	-0.482434377387983	-0.43179438139612786	-0.6164447680206863	1.0720995253295236	0.8916727507053428	-0.5059702733762893	-0.8712364154338227	-1.2948311221421367	-0.5240796076782113	1.0817499336350758	-2.1384664743599506	0.7455899855796644	0.6846030581062127	-1.4053511150017246	1.435558899655107	0.9253487202709483	1.2716576487151352	-0.41437697359531633	1.1406993552376015	-0.8040043242499827	-0.21876804220759563	1.5859531995432687	-0.470041758309351	-1.7921623589303823	-0.5831468315961368	-1.1633450372695442	3.191552949786414	-1.6557273069911616	0.3050657456356402	1.117949247835271	0.4090309355475951	2.6716179949253114	0.7946012437797509	1.4982359397419809
0.31860169696886287	1.8022532532710087	0.17548601264464386	-0.4612879016191907	-0.48572825712508383	2.3253727845826258	-0.4405608132131415	-0.47657262951744794	-0.6136768975163369	1.1538887184513842	0.8465098701425207	-0.4835530883751987	-0.8177436758823593	-1.308984207427567	-0.5243584966984318	1.0261108072513143	-2.069257762376849	0.7352583148642364	0.6403803317943283	-1.4091523271210717	1.454742721566497	0.9857388834890214	1.2684455773817462	-0.40789892741329614	1.1856626904875003	-0.7550423039792481	-0.20424191891289872	1.5619498829776985	-0.4889268630237704	-1.7699631034557446	-0.5560376626674729	-1.1756745847546468	3.0635879281083516	-1.6857115662740008	0.34542680095869444	1.149100010514777	0.41009980383579353	2.7274840702497056	0.8131642073617483	1.460663390919727
0.3187410215092967	1.8254708176245906	0.11864753850681475	-0.5120440688368844	-0.49331518472625396	2.3465164089826156	-0.4640191675702677	-0.5051278168097137	-0.6115826083198794	1.227296400368048	0.7962025528885196	-0.48705784266388996	-0.7555843277825083	-1.3209865980003985	-0.5233400316441281	0.9512623716138469	-1.9755913348600747	0.7103206443800254	0.5831462341779866	-1.4287962839837425	1.4566853911295525	1.0082363270643762	1.255537122936745	-0.4063641891994134	1.274624494062063	-0.7343557799206589	-0.1851088707904058	1.5622319833498928	-0.5377042999188287	-1.7513123639629746	-0.4992807119570798	-1.193611749853779	2.909489563403322	-1.7139503359093335	0.3448261461921663	1.1748170650435754	0.403434599214069	2.790234752973663	0.8199098584443594	1.4262950888191266
0.3378118972939069	1.8421080480488896	0.08617618313191261	-0.5685891689357034	-0.5088217781293393	2.3432711168697757	-0.5154728807001174	-0.5168869604680079	-0.5616961493584335	1.2817867792612758	0.7480412621538101	-0.5011901097007828	-0.7324295044202029	-1.3518972939937766	-0.515950215651859	0.8813912902022996	-1.8859744244743317	0.675353828324018	0.549757970268663	-1.447574073356602	1.4351484063420175	1.0124210040602568	1.2559269141369689	-0.4064820273122092	1.3632427370502733	-0.7164985136120656	-0.1694882566373213	1.591139431434992	-0.5548696906987607	-1.729318891660877	-0.4322549874715085	-1.2149742661898946	2.7472691453831297	-1.747562704916255	0.3408909064858233	1.192906822635107	0.36941649443886193	2.871524014147362	0.8188583516794153	1.396615370519243
0.3584976711608176	1.8334798703784316	0.06357277552742786	-0.6120159754972717	-0.5257571592989082	2.3382741114041297	-0.5231691531323331	-0.5036162560179991	-0.5169864604313756	1.308714442439562	0.7333075093709146	-0.5381730870811959	-0.6977402836456303	-1.3687525744050686	-0.511118946354862	0.824230570241383	-1.8005150539951535	0.6194624804729351	0.5859771629657955	-1.4713296190224687	1.4310971992509742	1.049577734735773	1.2479375025565393	-0.4055174295264963	1.4529097429923792	-0.7287224796550482	-0.16218503442283672	1.616600516095722	-0.5991589387961808	-1.708678161049038	-0.37651052811880187	-1.2286779604285472	2.580270843387559	-1.800719349145011	0.30568971488748764	1.2426348070809357	0.3559046247584422	2.93501849048826	0.8305349322127864	1.3578467568750754
0.3548701064489613	1.81939604766003	0.03635764572221255	-0.6143698339803088	-0.5763909742170802	2.308155207244785	-0.5458649144448606	-0.5177262267773161	-0.4552644657852641	1.2990809825833127	0.7308967273231654	-0.5878592258430855	-0.6349131887488169	-1.3862032869837373	-0.48865624384879974	0.7446586327656407	-1.674644402284804	0.5593771559633302	0.6554612031392575	-1.5012137508076489	1.4344516205706337	1.0358982959609535	1.2387621490693879	-0.43375340354815545	1.566793460116148	-0.7444448561195156	-0.17638156409758915	1.6471870931174686	-0.6595256601814384	-1.6854504419824086	-0.3036997638715371	-1.2474593014799855	2.4349634657065002	-1.8204528430984261	0.31375100495634334	1.2604120754787056	0.31956008866673413	3.0066079809127793	0.8324437280429444	1.3383454162656645
0.34925761938832806	1.7758634754784743	-0.0020006801359292226	-0.5945642809892562	-0.6061993507620456	2.303899588342099	-0.5972223503370706	-0.5062260046382449	-0.420615886913765	1.258629740519383	0.7175314162249633	-0.6482055939857917	-0.5689671864017454	-1.3880072346370738	-0.4660206598719439	0.687963599856211	-1.5759340964286728	0.5307753729969411	0.728527650621231	-1.5396792565465705	1.4347835622698193	1.022008394587636	1.2619259489511552	-0.4234239208183171	1.6602460127912821	-0.7777780836924325	-0.17107344499991112	1.7180403073958026	-0.6933093081387608	-1.6607881202272137	-0.24062171638673607	-1.2572231263927578	2.276120164507272	-1.848697459379958	0.331989681406368	1.2660620128742623	0.289224847045843	3.07425861700636	0.8333196043489531	1.308920584553148
0.31195905270017377	1.7251701340586016	-0.00870827730093492	-0.6101090266626925	-0.6304609318381711	2.30799912586311	-0.6419594240093323	-0.4975463242866157	-0.4018770183621803	1.2164405488272123	0.7239802582026924	-0.6931094718521361	-0.47243547998420665	-1.3840780883784365	-0.4388822318563606	0.6496031077441937	-1.4956100382488904	0.4913046934096085	0.7908575671550724	-1.547481079759482	1.409997597635933	1.0419090825689499	1.2709883763523357	-0.41047210121200906	1.7158235101750603	-0.8255112164695027	-0.18755958861713545	1.7138926162997046	-0.7219925491377672	-1.648881641545254	-0.15526503005416356	-1.253715360689922	2.1673345705101275	-1.8786822501760887	0.34687168550943265	1.2421591975796562	0.27319302844006016	3.1319219785029904	0.8350049739581324	1.258759899124183
0.2627316515501201	1.7034145444169835	-0.004620604646609934	-0.6624172875455916	-0.6356586005083189	2.306082926746538	-0.6955410573972509	-0.4811376112193102	-0.3972821898910218	1.1877255336624477	0.7504827170981491	-0.7763293441241619	-0.43874216592499815	-1.3896393777519978	-0.4325846899130895	0.6036180096289572	-1.3962293598731301	0.44118867393718214	0.8745930321942194	-1.5428177603104323	1.4151809362249765	0.9916885477255976	1.2705266438232108	-0.39921147548041197	1.7403095792948318	-0.8850419175422528	-0.1813734764310339	1.7730323414583349	-0.7718002269652707	-1.6291192206500587	-0.04499864953590869	-1.2273410146491668	2.0963272573200844	-1.9102020513565077	0.35843382961077863	1.2285215811720847	0.25829699542647505	3.1894506209614377	0.8296806777991307	1.2175296838777043
0.24004286123827212	1.6802689597566274	-0.00035192803711168454	-0.6546939379611274	-0.5993672422523868	2.246306759129804	-0.7532566034019716	-0.47791436383495	-0.43012949327192196	1.1422280729378982	0.7801095064778091	-0.8339583742221108	-0.42665152522636757	-1.3745990279325708	-0.395865458096295	0.5393524305169879	-1.3095384254996496	0.3988737882555724	0.9642992111045625	-1.551691014663084	1.4060605054069275	0.9230897130385683	1.2442684947826188	-0.3842826508709357	1.7227573175321211	-0.9196700260287045	-0.17875426886861778	1.8028913733736065	-0.8347571021072413	-1.6207825146732844	0.03591970353017518	-1.1714336736993336	2.036916459096926	-1.9377227465357545	0.36329858103447543	1.2090614233226298	0.23154333671600966	3.2148392237626253	0.8217993083708335	1.1829360096937023
0.2132681224451755	1.6399703299751376	0.00028104710374671704	-0.601643885541413	-0.5588451922676066	2.2141359851144307	-0.772850981172045	-0.47693777396554327	-0.450139060703297	1.0910446963499143	0.8196861530143622	-0.9341615523493273	-0.42019879955974176	-1.369797522556512	-0.3554052495819792	0.5074320276003053	-1.299761787542653	0.36742234439251875	1.0326240288609327	-1.503312402454837	1.3772276797937228	0.8884011919388486	1.2337863815569983	-0.37534654171082776	1.6427918026118444	-0.9497792933828066	-0.17452863862075776	1.8618251080893642	-0.8798823957481968	-1.6169983656520899	0.1158933928605892	-1.1281712300310238	1.9717718007399045	-1.9605895113393692	0.36938672939837325	1.1677725438561322	0.19119521669766645	3.2701705522534668	0.8221847091187351	1.1381250078711473
0.2033700487089923	1.6121855908196203	-0.005426179987579134	-0.5750838351475496	-0.5075277741653667	2.1537529010481817	-0.7865077435579731	-0.4605505959568964	-0.5058058278900844	1.0306745923417062	0.8689188426457388	-1.0142076476072217	-0.4288117127912618	-1.3592338969309388	-0.34116159969313964	0.4562002337642029	-1.2989518942521792	0.3311866376149349	1.115781298523676	-1.4812774624171676	1.3459645866678616	0.7867080588293438	1.2192088882815073	-0.38578166155738963	1.5702211565747186	-0.9388666279801756	-0.17042995269430503	1.8587418396817696	-0.9177288017329026	-1.6243812327038376	0.17981655063584193	-1.0694686651143686	1.9666799172847935	-1.9807051633489834	0.35348809102754875	1.1240676819280009	0.16070986328672346	3.305917036047833	0.790919452776668	1.1077438811469822
0.20678772190538997	1.5795908427675152	0.0027443170008432673	-0.5607793326833891	-0.4560461224467286	2.086116835238067	-0.7447827029968029	-0.44322894664705625	-0.5245639582988268	0.9772786656925019	0.9356958910054116	-1.0931035015623096	-0.40902758367858444	-1.3558742944845745	-0.3322718264127221	0.3881017257921022	-1.2853526371887738	0.3102263971506783	1.1881641696387206	-1.4393684897773467	1.331720170173332	0.7175906291765547	1.2040072494767986	-0.37424676568870124	1.478163551985177	-0.9222391601672626	-0.17976520728273354	1.8385363472883676	-0.8929464010800636	-1.6299672282292075	0.2323069251225956	-1.0017118409430223	2.0552227785265704	-2.0079282110852925	0.3688922168939589	1.0805534431499335	0.13342327757864544	3.327796749877495	0.7706745335684941	1.0663992031358298
0.1981456800109957	1.5462621131136243	0.006565332042636786	-0.5429501405736447	-0.3652622290547592	2.040113648928194	-0.6782266191197597	-0.44499632390302335	-0.5948919172461015	0.8889935269290689	1.0094260007130678	-1.1237293256387368	-0.39904235779928154	-1.3197757290276106	-0.30426750495602894	0.31359303668276345	-1.2727849539515084	0.2869122561809287	1.2427425286507645	-1.4099602989826614	1.3312524522710802	0.6626598909686175	1.1899499138096603	-0.336419067833054	1.4150081382116726	-0.9090217681160396	-0.14230832338475446	1.8226658815966619	-0.8969948722532217	-1.6285787571529475	0.266020535246673	-0.9359645561640393	2.1789196037790255	-2.030378269468796	0.37008739103614074	1.034192185981357	0.08375918369819019	3.320368620841125	0.7630571788257668	1.0287222248080412
0.19703651191637378	1.5231467862950652	0.0026408861693159244	-0.5392674311425363	-0.27379160374638595	1.9952720682857923	-0.6143916424901523	-0.4626011341934594	-0.6476232941405285	0.8071486822617755	1.0540383835002538	-1.1665933753900783	-0.42174829224933796	-1.3016079874621407	-0.2928409809250817	0.2359548720104443	-1.2440818048177902	0.2566124067557244	1.2718371699499467	-1.3982386167494547	1.2969923031011676	0.5808598843099421	1.1713926698202048	-0.30600162371423	1.401052442503913	-0.8707685765467913	-0.06936288499417861	1.7962113090887186	-0.8933189175754108	-1.618182410367936	0.3218229762762646	-0.852021416434777	2.313834047964794	-2.039455984965075	0.37919231109260015	0.9933637420340435	-0.004061639209294016	3.305061750813084	0.7522329560488277	0.9923190523383918
0.204160459142925	1.4954243221325416	0.012161801951868802	-0.5437540264624225	-0.1918744384680046	1.9602864265831996	-0.55111554099556	-0.46041657777789363	-0.6959209417327561	0.7227909887539605	1.0662203665352865	-1.2094123768549747	-0.46492997697865046	-1.2787336644893244	-0.2826196735658858	0.16263523942552988	-1.2463015398837949	0.23649680863035907	1.2747833616587456	-1.3803315061554153	1.2901912880490414	0.5435468820044036	1.1787215291989128	-0.29866725324565147	1.3626567301755945	-0.8749341332662762	-0.002305816654040138	1.7925792619571748	-0.8890138121689519	-1.6061411550147302	0.34788574003623324	-0.7593973435346796	2.447629775403219	-2.06705321805822	0.37527486401979065	0.952349890993011	-0.06329912757174971	3.311370318187312	0.7580462104401576	0.9542311284383848
0.1924454365839857	1.4831864443525993	0.03391086011389145	-0.47323785625225534	-0.14211368885865389	1.8847070190718083	-0.48054273102900213	-0.4632086231737619	-0.7094246709858367	0.6777844270181848	1.1088659170937842	-1.2498285753445635	-0.5024567771739268	-1.255910333731105	-0.2975508864388564	0.09037517442801005	-1.231045476683196	0.217972885776754	1.2759270598310093	-1.3324653763786396	1.2593056629667054	0.4948474750436079	1.1632380111873308	-0.3144035927028138	1.361189756875458	-0.8815096156767106	0.0674350854485034	1.7761716556821319	-0.8761037873770663	-1.6028246539065176	0.3954575179328631	-0.6685672160735676	2.5791815796915736	-2.1054709987286975	0.3572852844392352	0.9016521942539459	-0.11240979726237679	3.313440655590194	0.7677385081858583	0.9284473246620225
0.21649580763189102	1.4603567640239612	0.04425157297674896	-0.40890158532545406	-0.0830838958873205	1.7883699884235704	-0.43037638363948866	-0.4633063322422345	-0.7250833934700557	0.6455470659353472	1.1434084417426826	-1.3057134913451214	-0.5605924988718173	-1.2511582515784252	-0.32239727271987534	0.01902885411315478	-1.2210324058732365	0.18618464167705284	1.2550302179757655	-1.2909191113751768	1.245052478909844	0.4517643948505098	1.1446422676867125	-0.3484210170313674	1.382586731654894	-0.878082838211388	0.1543134709410188	1.7948072057530484	-0.8666813424443213	-1.5971961449345131	0.4218583258090124	-0.5987655974327979	2.6324606519854052	-2.1434577221202074	0.34140137100650775	0.8891568941859379	-0.18203815636108742	3.3041863351473433	0.7715124767300241	0.9005703321978681
0.24386463591558188	1.4328396260876513	0.07505941581125102	-0.38959591572975155	-0.02924362694957952	1.7317628731678583	-0.38146121076991546	-0.4746347747273535	-0.739986233983981	0.5845343090276778	1.17375900385766	-1.2944918421518166	-0.5854219934909008	-1.2282282294173559	-0.3425010595700062	-0.0306366361335197	-1.230068860246519	0.14586229162114198	1.2161140095198135	-1.2657799533701173	1.2226456502314917	0.44557087125579314	1.1286844165132475	-0.3705787659031504	1.463682947208732	-0.8825661068840542	0.22039099073560792	1.806867522561691	-0.8579451956571242	-1.599687251999021	0.4387238828222789	-0.5440376418286709	2.6961895670602014	-2.181179220379529	0.33262653497904954	0.8565968479193904	-0.2347882833872204	3.2766473893841983	0.7805435997674648	0.8750590986281038
0.2532874380592899	1.390069815225798	0.12349898320770111	-0.4040308640571305	-0.009903939136327464	1.7012975884037946	-0.3352063073841152	-0.4805238620475354	-0.7577386619720168	0.5421800205656714	1.1955658189699336	-1.3047618909347718	-0.6233944347724881	-1.222690867159875	-0.3658167760952858	-0.09294860511991618	-1.2389318970636238	0.10039169005603843	1.1709413465239034	-1.2331448375469853	1.1940438089202166	0.4182308975323664	1.1305926929629346	-0.38102556765117446	1.58998572674617	-0.8710795644374718	0.28299854520649553	1.8189847782441209	-0.8464829054267022	-1.6114711653188745	0.471426095582573	-0.5174744865359386	2.7299033267799	-2.2069996045409996	0.3464262561320067	0.8396422938633149	-0.286256130182672	3.24413519483602	0.8090898083133128	0.8624096671691055
0.2645914230671226	1.3678600680321567	0.16278761552520807	-0.44205265157891593	0.023107812358289646	1.615468436620366	-0.33658307725198655	-0.48483788519372534	-0.7844519393870375	0.5154664342730798	1.1533211685510725	-1.3146116706035642	-0.654662259989166	-1.2005884878665034	-0.39831997869166197	-0.1689495993126065	-1.2247030131251546	0.04646240306690459	1.1318451356312207	-1.2326833326813205	1.174514346346649	0.39260928161164504	1.1167370110207444	-0.3795092386594402	1.736417964266775	-0.8642648897714509	0.34074113166534536	1.8665260922380718	-0.8604443368609968	-1.599350762591615	0.48095314149117935	-0.49612913988020824	2.761223901275696	-2.1987382934596327	0.3382318280811937	0.8189563627727756	-0.3063614643120609	3.219033579717705	0.8197543325519975	0.855659792083608
0.27106488753671354	1.341298941863635	0.22644983103261235	-0.4709103520757304	0.024815454601964982	1.543576631844963	-0.35025304889639786	-0.5140384231043075	-0.7928022463113761	0.4841318273946104	1.0596595953910548	-1.3157439896631193	-0.67753405111979	-1.1841152568168876	-0.4174870352802711	-0.2537639856776128	-1.1967785633585712	-0.0025592297712207475	1.080343098799849	-1.224918953167187	1.1408637640667698	0.35729435072400106	1.1025641332193115	-0.35246368221518215	1.9031422742750461	-0.8787174487230931	0.3953156494775855	1.8870676685279317	-0.8854923671738713	-1.605501191961666	0.4763993918678713	-0.4722126335866922	2.7516286961883734	-2.17424244041923	0.317286830716813	0.8095295263964708	-0.32330540797144913	3.2020083967467086	0.8409593396469223	0.8430467311889871
0.2623782135384577	1.3033550724778817	0.2721517136070702	-0.4778234525585766	0.017064641021323167	1.4499277428082844	-0.3945286576605281	-0.542018924819576	-0.8094071345669043	0.46239690098214287	1.0017647721385585	-1.3269992303293983	-0.745074689383015	-1.183570424616304	-0.4281828997999842	-0.3169167935267123	-1.2308110709767288	-0.06041143482124696	1.0401288428271172	-1.2170138214359594	1.109976941567087	0.3337073536185187	1.0976086836822359	-0.3674489144995162	2.071365794332902	-0.8840969156292845	0.4510963691510514	1.8790397002985073	-0.9282280521600125	-1.607213036594775	0.46058844497757645	-0.44411353591890695	2.6134584418168956	-2.131039445590254	0.3182838317337766	0.806645521424605	-0.3553961738197696	3.188930842909904	0.8591338678294596	0.8399543971119756
0.2401731387306268	1.275735358823964	0.3200202566211289	-0.47957492689276726	-0.010163524595326656	1.3670616759933663	-0.43625402039873473	-0.5636997207357257	-0.8293174742492836	0.47934883463249556	0.9290318006305629	-1.3737587704309995	-0.7705375411397244	-1.194218383519865	-0.45408688476336617	-0.3607308031850742	-1.247110149314821	-0.1038688536574015	1.0240778243853523	-1.177685757238434	1.0713251806962156	0.3078994719968514	1.0861316436783253	-0.3855562117683384	2.245317708758739	-0.9054173452575419	0.46226839266631325	1.8693549102138831	-0.9691286700923684	-1.630352562873173	0.46542608601884156	-0.3874133449146684	2.4352594938328616	-2.0932663905417095	0.3122932360847698	0.8017097095613778	-0.36445110991042706	3.206608974475926	0.8859255167105997	0.8293948099210565
0.24050576853170566	1.2355410439305188	0.3676404578990721	-0.4533531873148931	-0.04965895307476292	1.2601348237549406	-0.4981306976101957	-0.6057481748051609	-0.8473255596141442	0.529799536246008	0.8594032491300367	-1.4262665809385784	-0.7883465569665289	-1.198304036652536	-0.4620755938736574	-0.40188592452225275	-1.2668625199739405	-0.130975705202632	1.0061728276018702	-1.0953272139533432	1.0555644562036322	0.25933232880678786	1.0879030135990748	-0.41232294804306785	2.4140612196572104	-0.933477400338097	0.43273929704414166	1.8586585452848525	-1.0069967709297856	-1.667107246571677	0.4406996358119951	-0.3232322211482181	2.263696967285322	-2.045960113106534	0.3028392122876014	0.7919120589976347	-0.3321662235946501	3.2404998454646674	0.9088989670011118	0.8233154909879893
0.24994907731772828	1.2127719742805834	0.4378753795286981	-0.4484566950345676	-0.06378989749864836	1.1698129294312793	-0.5642575289131064	-0.653952149943765	-0.8728837092923225	0.5814418902989813	0.8251615341161141	-1.4291643398272957	-0.7962268601213445	-1.2120570291772785	-0.4948988005678351	-0.4366581255510411	-1.2782810983271613	-0.16637692188510647	0.9873740440933206	-1.0158151586945339	1.0283619828203183	0.20588617108406293	1.0701941104801742	-0.42165737822462673	2.6545308274106594	-0.9375313593105863	0.4009958308409147	1.8118317418863779	-1.0413069159224357	-1.7164875193792597	0.43760199207424255	-0.2927839678100369	2.1050548454029965	-1.9869313100392696	0.27612817458018807	0.7917437226337725	-0.301341460794956	3.2406257896995974	0.9200361382199986	0.817971944391753
0.2743046354542025	1.1994268335219105	0.47186048821918425	-0.48090324757310227	-0.06806682493867412	1.1152324708853247	-0.6141546275838812	-0.7184746913924988	-0.8640390147009269	0.600798916534966	0.7567082388638658	-1.438740066765455	-0.8262912130195156	-1.2359355065298607	-0.5051305105370215	-0.47464180992546207	-1.2999412069004206	-0.21143818786611646	0.9600424421585387	-0.9538161078218993	1.048694911021442	0.17769678543615985	1.0469955171557026	-0.4474812395957787	2.942122425425606	-0.9490387246603982	0.37042486855177614	1.7798491777705134	-1.1092324414782024	-1.7484110473655137	0.4329382960636333	-0.2787991143318383	1.9845708987698643	-1.9320918947313401	0.2759263202204459	0.7796481621565702	-0.2839785304123311	3.239659012847042	0.939857685602648	0.8015684018050594
0.2877958951195373	1.1915734739502608	0.51483104265817	-0.4962295759658074	-0.08319057076123068	1.0757222700531586	-0.6620958055769598	-0.7721826268720162	-0.8298480508600921	0.6326081238464142	0.6790014150194092	-1.4760423668690665	-0.8337584155067507	-1.259357407437894	-0.5052117499674231	-0.492962157068184	-1.3163076154614095	-0.23586262906721395	0.9456497597987987	-0.865065789816685	1.0942650460870609	0.15501345423638338	1.0265201865353464	-0.45348114600550254	3.291333608720925	-0.9652470773195079	0.3431586131606529	1.7645435645487453	-1.1704484369757222	-1.7763740407541104	0.4342029530160766	-0.27550413820125164	1.9081112766487696	-1.8614670661952346	0.27389918707580024	0.7443217092793911	-0.26800338051444017	3.2252022664047773	0.9633633379101934	0.79082361737254
0.2862847365218889	1.17790768670408	0.5138791557867688	-0.39152577213055423	-0.10347295059337018	1.0237099505487746	-0.6963057445925839	-0.7950318249242307	-0.7789903273437668	0.6358838802156789	0.5991275779369423	-1.5008646438113347	-0.8315982227619105	-1.266188402954932	-0.5007807334738683	-0.554487707466327	-1.3059046809414494	-0.2681320678832825	0.9284620829438464	-0.778154859679286	1.1300951351212798	0.10079847790160099	1.0241869330354822	-0.4630691689040155	3.6196597600678535	-0.9840539005511519	0.31327176535997037	1.744044578200937	-1.2245744487784118	-1.7827528668321455	0.4185342253332361	-0.28476889773747444	1.837221276459898	-1.7873549789571512	0.2620542014551798	0.7487790665196963	-0.2319777566192674	3.208426391079154	0.972886833162965	0.7784216729722941
0.27233629936023873	1.1967700103416514	0.4921910033008524	-0.2650866119302186	-0.0867997770584722	0.9837369083886391	-0.7324142191861461	-0.8128743722459528	-0.7098437623021859	0.6342206674883606	0.525071366907648	-1.5032056584898403	-0.8300491082083485	-1.2514230188465272	-0.4898500671857996	-0.5729597352125394	-1.2744793443500408	-0.28065782691856367	0.9134591480361495	-0.6861413007690991	1.170907855255607	0.12646798351539376	1.0014042783142296	-0.49589232562772134	3.9510240350278343	-1.021766130446918	0.28289098874508556	1.7413901839215622	-1.268337199840504	-1.7856098609001367	0.4209246020123773	-0.2865739462364426	1.792045786923597	-1.7195184691454142	0.2263112548427034	0.7159013150030422	-0.21851110133344168	3.2012129866400416	0.9726330604264041	0.7514414030436527
0.26263635597701007	1.2013431508363688	0.47334935349093216	-0.16705389438279916	-0.07587041973718947	0.9310596221670157	-0.7511767358488464	-0.8281983193352401	-0.6272623437391801	0.6351124433908983	0.5161869893165013	-1.475447914642545	-0.8271213511133887	-1.2419043413723974	-0.4850663526773308	-0.5984564955496392	-1.238654699259937	-0.2675406050128746	0.9247275590502273	-0.5861816927363688	1.228548362130323	0.12861671842820144	0.9857305169084715	-0.5242873416922827	4.3211323222859015	-1.0472828631127098	0.25844428213634424	1.6677395183792811	-1.2946318904701948	-1.7897454242621305	0.42544771980638724	-0.2960561883908868	1.764167725006865	-1.688059791993456	0.22674195928203184	0.7080340794739038	-0.21809271746879996	3.1803986371583104	0.9820507222060803	0.715480948133494
0.25192344477707784	1.2069950557774187	0.4372354012586214	-0.10466259248729573	-0.02731601495776113	0.9296874266968846	-0.7774572536504177	-0.8394286020181013	-0.5192570248054617	0.6473899850187821	0.5233547609406123	-1.480306279716539	-0.8136908915661945	-1.2363505047071235	-0.4849261651236498	-0.6147651174361981	-1.2230164948121791	-0.2682136645140325	0.912182897504748	-0.4910213067340975	1.2805735655216839	0.16716420359816253	0.968636289223857	-0.5722734110579156	4.670313996212794	-1.0814454387235757	0.24847476755659423	1.6264921309609803	-1.29368102095011	-1.7599204323650768	0.4116097909210496	-0.3182984791499752	1.7922594463470083	-1.6368011817267127	0.22969308229224566	0.7017454122695502	-0.2337965809991281	3.1547695015150024	0.9801756868745084	0.6795372153219
0.252328752531067	1.1932030960288054	0.39468923645024667	-0.05850172547550425	0.013950588896725203	0.938094517399396	-0.7792222468468658	-0.8281472361728406	-0.4627567445271076	0.6498567249916161	0.49057243005916573	-1.4731792818765208	-0.7693536645557064	-1.1964659634401993	-0.4848469071427702	-0.6395319183892545	-1.182001770681516	-0.2539572454486472	0.9178443873317574	-0.4124477935746773	1.3253943612374082	0.22782160390612471	0.9489001230573484	-0.573006331737456	5.030523678810171	-1.1156390317840432	0.24678109950116495	1.6243389200822254	-1.2714818951982454	-1.714304860938207	0.4078114440881067	-0.35786703778006634	1.8769499483120118	-1.620466183755687	0.20761181053806968	0.6862793310195727	-0.2556610565075146	3.13672127971765	0.9809571096507655	0.6401671245144721
0.2728782175402372	1.1648147199590773	0.32370875091002677	0.003214015323493874	0.0396737399014704	0.912858799359675	-0.7931441609335566	-0.7924503723694326	-0.38968834862961815	0.6779953793102801	0.44035013592202743	-1.4533035260953402	-0.7456290471691522	-1.154899463587168	-0.5199547251358051	-0.6899396691873703	-1.1557075521268736	-0.2284778634982798	0.9044713667922043	-0.3450402034215255	1.3812405313893374	0.2540126030723628	0.9312294142439729	-0.594619322180199	5.371228563100585	-1.1220756948396144	0.2690208213802777	1.5880061240558934	-1.2386522916175022	-1.640888661307228	0.3881644075751981	-0.4106983847029543	1.9618026916616143	-1.5912435830187905	0.20275258096615825	0.6796819681169808	-0.24908507495778812	3.094429308861217	0.9735774819244852	0.60554025696482
0.2827762912764202	1.1580138301878682	0.26810605972805207	0.04298833771494355	0.08163091457727349	0.9253771264830668	-0.8154001505917211	-0.741994230747381	-0.333263364701973	0.6966074010943528	0.41437449747852345	-1.4129125661509108	-0.7471952037439846	-1.1154240367804378	-0.5489819699082268	-0.7136948906236502	-1.1424469636713694	-0.23915530106353558	0.8916719290107944	-0.3097022841270626	1.446455138539779	0.3081853608619377	0.9197061573863448	-0.612050682812084	5.695565584370153	-1.1433190688806607	0.3087650111421577	1.5650999713218003	-1.1715379418960643	-1.5590597742203829	0.3760621000177586	-0.4544275002841521	2.042228990835092	-1.5698437948982207	0.2206304964328135	0.6696576561956993	-0.28285359627483714	3.067816362923744	0.9526251095717875	0.5698912511404222
0.28325397541505015	1.1201848402861092	0.2187550081287663	0.0969483825975412	0.09793886075755684	0.9339312866684011	-0.8393792504316325	-0.691042782776179	-0.2828901060778047	0.7322459245327497	0.3920150321066432	-1.442861707201484	-0.7557908573965156	-1.0643678857908168	-0.5755224955305489	-0.7338115799450226	-1.1382920952542954	-0.24971417556864123	0.874851212731554	-0.2549182009252591	1.4932137915475048	0.3665616364608516	0.9049452355225606	-0.6465817471660158	5.981135790647852	-1.1654726857696498	0.3727994197856622	1.5568140230182579	-1.0800094748751419	-1.4725376739874956	0.3560967112789322	-0.4626837700267755	2.0719416284084455	-1.5590280309405071	0.25712809612274634	0.6616476903974832	-0.3151065310851012	3.046058980174732	0.9372140109645084	0.5243849862648079
0.28915446017290036	1.0751189710655116	0.17867340610288227	0.13065697234932844	0.09704071592763472	0.9166275644141345	-0.8758947957103869	-0.6464461803705684	-0.2578637003957173	0.767612101637275	0.3725533482809971	-1.4495925012276882	-0.7587258146159639	-0.989880419945853	-0.5940237850797688	-0.7623396993908588	-1.13371624642851	-0.2674152347199933	0.8505022621533224	-0.20204084109102616	1.5196842959017849	0.3857332668779083	0.9044234559642472	-0.6574377609222232	6.209757386977858	-1.2014626880441444	0.4243420455869842	1.5240974004120562	-0.9772049758714715	-1.3835181349001764	0.35169065083259665	-0.48786880664656157	2.0820619963776092	-1.5323062002375702	0.2768423340778778	0.6538620150221034	-0.36969778825909466	3.039840225492626	0.9063034674564598	0.49075517384205475
0.2964409526966241	1.0500996914957512	0.12641120755789603	0.15974215770517033	0.10371484828556646	0.8635170623114105	-0.913808052364363	-0.5842709603156347	-0.24985777212965882	0.7339150486533618	0.35976759349204146	-1.413164640015531	-0.7987428115351426	-0.8988808905186179	-0.618170224317144	-0.7963594114249855	-1.127660223496868	-0.28818360589135794	0.8318334725243064	-0.19186152345725385	1.5149336614698263	0.39139370257343575	0.9080369599129007	-0.6971155437853163	6.379968318288109	-1.215628335586966	0.4616946043335527	1.4642571219090825	-0.8698699566502368	-1.3079269654301962	0.33737300562057493	-0.4758904935898863	2.1129862026907227	-1.5205687922333349	0.3116876730055428	0.6724430302839493	-0.3860316390207637	3.0408632643189817	0.8829791355795216	0.46168129717315753
0.3022319681727048	1.0202409051484695	0.10699583985434669	0.14647008652428845	0.12417129489287197	0.7853611113763581	-0.9857587759272703	-0.53616148902747	-0.2626406409709151	0.7378507698595902	0.3541915837646359	-1.384394196547671	-0.8483483022943771	-0.8321869963031705	-0.6473544989641837	-0.7801121827273623	-1.1401707629223783	-0.2689574561221776	0.8155657450811363	-0.16854470064755422	1.5089768374193744	0.4382739943378143	0.9112155022269418	-0.726364115934883	6.511906492971818	-1.208988323867045	0.5304527265805479	1.4144437681104405	-0.763482102949843	-1.2630074386242918	0.3388148895853845	-0.4944356370714825	2.1474193157495205	-1.511794039312902	0.35022038184825655	0.6697098167591492	-0.4243029111807631	3.0513465733821925	0.8672452259127305	0.4318503274917598
0.31746538773000055	0.9725348368915098	0.056227354901336915	0.10513783752252955	0.10156738573540824	0.6895094337938314	-1.0114905188439103	-0.49170696792747526	-0.2672465596022558	0.7343638923012772	0.34028653731065445	-1.394472063875891	-0.8849135906135709	-0.7985541005458965	-0.6667325799268848	-0.7766257254841298	-1.1742735256462338	-0.24442482049356626	0.7946107621708973	-0.15548334603010636	1.4944307546260496	0.40273864483653393	0.9515885966788394	-0.7499316794026946	6.637504624560151	-1.2052141726567014	0.5882290109865342	1.4191323204329656	-0.6726864986363867	-1.2185691278526352	0.31323020116124417	-0.5077581644055688	2.174387827503977	-1.4968255620129303	0.39691500117015355	0.6796023047109835	-0.445342676131758	3.0479280132676854	0.8357569226811299	0.4051242334612968
0.3397295699186219	0.9207609831153173	0.022738821942631937	0.11643731272303297	0.04308065130514189	0.6830628525115237	-1.0034419995188226	-0.4119086578230113	-0.28217449889975055	0.7557677806893178	0.31269061655782554	-1.4636591132932346	-0.9200475045443952	-0.7556068884206875	-0.6714543741377916	-0.7536145444385299	-1.2039032158716425	-0.24092788643430146	0.7708890068443682	-0.19380394916604526	1.4764110596938873	0.4059655279709872	0.9657065505457169	-0.7739149912889243	6.744216760355201	-1.2077839575109857	0.6505485172517563	1.4901976358877942	-0.5932679925707515	-1.173602564893007	0.30134450439669735	-0.5404938770292931	2.1949949793693673	-1.481994746655316	0.42333828904559373	0.676224196947161	-0.451977134965159	3.0336374719223356	0.8031507296817482	0.3876575834583747
0.3435332504997711	0.8557359197432328	0.013844740095315047	0.16965710384525234	-0.022091295168517024	0.632287981619531	-1.031158889939956	-0.34246600653067427	-0.31820876410134785	0.7718687270508563	0.2636995432522168	-1.496120658979126	-0.9576771163014287	-0.7269304359222878	-0.6708752955149895	-0.7180113950460998	-1.2196773501450238	-0.2313224753216602	0.7645536124388312	-0.1909087256845951	1.465032416533755	0.3769897431526493	0.9715609266077652	-0.7799324887331454	6.827974184407182	-1.1741829495715899	0.698528392970821	1.557631291374772	-0.521980823130123	-1.1523263939351926	0.297440587152067	-0.5549097123780848	2.1764280753158434	-1.511457059886435	0.4736834659372972	0.6813989990283786	-0.47129875292158846	2.974279024903127	0.7694721666879593	0.3781606856312196
0.34828656956106285	0.8038499717396123	-0.0013692887796785235	0.17478850473291888	-0.09676392045429479	0.6076468063776368	-1.0856213070181897	-0.2966610870081826	-0.3227043648235101	0.7725286918878196	0.25130338806204966	-1.5046328047425352	-1.0137220565265244	-0.7273458263473553	-0.6626022483982923	-0.6679282959369985	-1.2367769100220023	-0.2251770318388835	0.7226590605385994	-0.1599448033411402	1.4603320613878221	0.336166930447012	0.9718693587051235	-0.7873196323052161	6.89513482427719	-1.15703713245667	0.7317725718609384	1.5919647102083165	-0.5028089230457058	-1.1348764331744978	0.2722180107099842	-0.5821992023834073	2.1015429434317507	-1.510779911953754	0.5071630668564937	0.6857942377794839	-0.4697005747873451	2.8932478461780535	0.7430991479892844	0.3896972614307607
0.3462720935218908	0.7828712520911352	-0.006070112332152396	0.16114471586863788	-0.15090365873894837	0.6090826350264511	-1.1027685354139116	-0.2895475062363592	-0.32818932457242755	0.7648535921811772	0.21968393664604724	-1.5369606127617905	-1.0720844526471527	-0.7274960572565153	-0.6115051234875426	-0.5802280128942153	-1.2453450452893575	-0.23160968644569735	0.6561138465946643	-0.11205061334672535	1.441975460395054	0.2800150050657547	0.9556370840625072	-0.7958922797832949	6.959550198660199	-1.1398223394748022	0.7438138177660539	1.6387452475454747	-0.49038465129746855	-1.1509198320305773	0.24865885199816926	-0.6071020495828241	2.0432049351639883	-1.5064395744197872	0.5314813021231932	0.6980296834041209	-0.4927153044941985	2.83178551103764	0.703429310357128	0.39330212782876905
0.3392470606876824	0.7429790064418802	-0.02068725911687269	0.15715392088252914	-0.22059431413477162	0.5994919744041891	-1.1070126809036367	-0.2727987395683732	-0.3202260058691732	0.7571223342382483	0.157411499117113	-1.5649849851807798	-1.1275641054007364	-0.7247436544116658	-0.5768604693202731	-0.4856943863027487	-1.2588939036296458	-0.1962540015848015	0.6014264238524583	-0.08000913804434498	1.434520725159669	0.23315809103312507	0.9164102242638593	-0.8155515926618981	7.011593993886008	-1.1160237132306838	0.7599362082004824	1.6754288171040503	-0.49586392446412103	-1.1808022623076586	0.23315367640390158	-0.6565009942533171	2.0068503849072767	-1.49506731604644	0.5463215855683174	0.7064692625703921	-0.5186448555058669	2.7739802041942654	0.6777117763950409	0.39079339499165355
0.32539241125779617	0.7159179400190293	-0.05020135463368519	0.1606170994706604	-0.26717100747508166	0.5693949516539292	-1.1056310783802232	-0.24043605374218352	-0.309728293718032	0.7140515004606138	0.09165472815979112	-1.5272222014691472	-1.1772587948244944	-0.7304579204290195	-0.5266163584287415	-0.37219167243079637	-1.279489074924021	-0.15878852538738922	0.5572708221687177	-0.0669940512069777	1.425073799172697	0.1493908892060351	0.8895738151816464	-0.8263247149180808	7.022856736168981	-1.0814695694317449	0.7578072365265554	1.7106961386471788	-0.5148289297336504	-1.187541095869962	0.22473976929210374	-0.7066714871280834	2.0114161070720264	-1.4790677029620083	0.5488420041392023	0.7162019495232921	-0.5161375666109904	2.7302698122001807	0.6595736640312027	0.3856145610662763
0.3242036291400691	0.6826635725356726	-0.06028909292109834	0.14527645384906523	-0.25298266322844654	0.5445926896205118	-1.0926688222919174	-0.210760642747411	-0.3355701180198106	0.7208888712891147	0.034015512378874534	-1.4911158380969725	-1.2212784911651062	-0.7415067565888778	-0.4814660588958707	-0.2552767589122109	-1.3051729727607035	-0.11385808450164756	0.48586749150067865	-0.0658946049624889	1.4059116371897316	0.16025680851291174	0.8499950009616952	-0.8699005482976665	7.033475637686275	-1.021116119663033	0.7484645960866999	1.7386361937179742	-0.5300412546267534	-1.2013923386001033	0.20215098317269087	-0.716024556053757	2.0059722846134003	-1.482072347595797	0.5650860650162117	0.7330417503397764	-0.502330899077819	2.6777882301070743	0.6412557485625366	0.3817128774187503
0.33284054437388433	0.6419357499165388	-0.06233723886624141	0.13145767663168623	-0.2289454072945246	0.5262394701527284	-1.0503766427547545	-0.19922336027483362	-0.35570459567639245	0.7227551826002968	0.052553780580874565	-1.4225760986408171	-1.2638918322549588	-0.772694379532301	-0.4309494986950651	-0.16432299169719916	-1.3160449648471004	-0.08400679114050996	0.42073251992040833	-0.0370794231080938	1.3892966357027157	0.15420758412494956	0.8053468693413013	-0.9009570424268263	7.011088757729604	-0.9974990431064473	0.7418302550421024	1.762688480037984	-0.5488861444922435	-1.2105096638204036	0.19424797121382598	-0.7431220318000972	2.001826393231567	-1.4879535421602523	0.5624018315090008	0.7385830989259686	-0.5207126604852912	2.6376115029995844	0.6256932967087885	0.3682900489011509
0.34703325183369776	0.6066967446370585	-0.07814114670228997	0.09444233727408283	-0.2552384295798267	0.5365894726999718	-0.9981184535656051	-0.18087549029760858	-0.40369872309522004	0.7377642101720806	0.11288306320480371	-1.326730086891275	-1.2926995821318343	-0.8074989194819032	-0.4044951661269501	-0.0999699188423926	-1.330929818912	-0.07841268842793855	0.3733738541248705	-0.0006799072839319686	1.3595877130715315	0.13298740907401105	0.7486826958405524	-0.9296094285079979	6.954547019376892	-0.9789990323395745	0.7116535125728972	1.7785931645474247	-0.5627316936644904	-1.2198332244839531	0.17563147695801185	-0.7529825792457098	1.9935361080806822	-1.5094266791149737	0.5656603376019829	0.7306845670587601	-0.5369181023663138	2.5923717144149387	0.6056247666224395	0.3745570733906028
0.36783362164295663	0.5869316824882598	-0.05191432004040954	0.038816191162897126	-0.26081427756320946	0.5534486631729658	-0.9220522942389195	-0.15408898238113616	-0.4604634161400164	0.7464932268544495	0.18091231911472488	-1.1915572386532356	-1.3263909847910884	-0.8251669373443182	-0.3733066552884154	-0.042588795080235636	-1.3420329829235491	-0.08202246025889798	0.34216175311312325	0.0168761347993934	1.3530672694313872	0.1507323677268193	0.6822679870278919	-0.9432570258017806	6.856110920090688	-0.9427168044778307	0.6911536203206347	1.726523842108989	-0.5583032979974978	-1.2197956860151165	0.18349838711806132	-0.7738065399403886	1.999113218076809	-1.5414902183920425	0.57869252135665	0.7441320345032082	-0.5492941864545362	2.5565736141308473	0.5860489880828663	0.3895626485373169
0.3658833796451534	0.5662451677919595	-0.05874818901223887	-0.05487840603090074	-0.21739909375415872	0.4933637545770167	-0.8598080130291959	-0.1755640433647973	-0.5155523276120618	0.7340159645817266	0.22496720855336944	-1.0219376171807666	-1.3431092594571112	-0.8581298738513421	-0.3543857938029137	-0.004577742298075206	-1.373729204205271	-0.09091694382075115	0.2995872603036344	0.08494228292214273	1.3499337699643004	0.1472616252342262	0.641138649686674	-0.9676195176639135	6.717810346729459	-0.9185871808344613	0.6805936992424125	1.651717105779337	-0.560846887192292	-1.2260139559915	0.17029606869065556	-0.7812541749691052	1.9951884741822912	-1.606968935245088	0.616406155517735	0.7515397828870426	-0.5653868937783716	2.5303317907545	0.5689263459967175	0.39462233751042375
0.37920636421619813	0.5605758597471258	-0.08399285373640662	-0.16107989806157894	-0.2166561439805546	0.48099515812400495	-0.7692304093358133	-0.1866886540156353	-0.5425492796506826	0.7170823562505835	0.3073847435688074	-0.8869557417995149	-1.3454127812987782	-0.8813548663614675	-0.32654196975750166	0.02863878911749763	-1.4298712291217335	-0.07909174370362106	0.25739031397622986	0.09883719743244168	1.3346082781900113	0.1271599895802741	0.6162763368299714	-1.0010715743255951	6.566257384274647	-0.915163928079321	0.6751253994919045	1.5558223374180342	-0.5647546063941967	-1.2262776298147766	0.15728082322074802	-0.8100305592958452	1.9669050584061911	-1.6456444998616795	0.6332011744951961	0.7340365945408578	-0.574103023338872	2.5270494981728673	0.5571211721035642	0.39714946465595996
[truncated: 92 more rows]
