# Supplementary material for: Obesity dysregulates feeding-evoked response dynamics in hypothalamic satiety neurons
Source: Sci Rep. 2025 Oct 14;15:35837. doi: 10.1038/s41598-025-19800-2 (PMC12521569; doi:10.1038/s41598-025-19800-2)
Supplement: Supplementary file 8 — Supplementary Material 8. [file 41598_2025_19800_MOESM8_ESM.zip › Supp Fig 3/Supp Fig 3a/Supp Fig 3a/NCD_to_HFD_1st_MPK175_matrix_8.csv]

-0.9524733178351305	1.0246127425361429	-0.6421113869547647	1.1195129393848946	-0.7655443967787384	-0.31455115502615794	-0.2792906531630572	-0.8515046469013997	0.8257161579071941	0.05929674560725177	-0.8372699993043415	1.0711244642601336	0.8279463790117962	-0.848119554500078	0.36358236302118374	0.2483870125935823	-0.09652682821692313	-0.5980538146050602	-0.3513240578940125	0.26895062837414135	-0.18062499850928168	0.23014433196156422	1.180892174826918	0.5634738411382623	-0.4193432470448105	-1.0012618433243423	-0.22101373567577404	-0.8894026073560065	0.6917872735361492	-0.14480207286446592	0.6271466788146396	-0.2655785332844792	0.563581649908866	-0.1374946805996397	-0.23302572992824033	0.23198062191575386	-0.3329426573502133	-0.026463036083774538	0.08998031105670722
-1.0786772820039143	1.0604864245486678	-0.6634717443349107	1.1232790234395562	-0.6669851985809676	-0.42927317824697114	-0.2854925048729845	-0.8314705353391039	0.5440193600738016	0.019068186371401608	-0.7044655058442049	0.9958068839674554	0.7882303040173324	-0.45313840555739265	0.36872068293522964	0.15278968604223261	-0.09643980188565307	-0.4390065198752992	-0.346366682344336	0.15340263022944933	0.017218649053338766	0.12996724362953724	1.0710031766355903	0.662800613833557	-0.44477746400874973	-0.8550137529044295	-0.13489194273340638	-0.9769952823143531	0.6895479008645433	-0.253172361034671	0.5499452797745168	-0.1460860888894995	0.5174337344803728	-0.11570454812009594	-0.3348089333365503	0.4466290381696958	-0.345163766898929	0.03360990019744233	0.039470180460823456
-1.1391584679603068	1.0092552723146955	-0.6012817271659466	1.1469193113631981	-0.6126280561387789	-0.42821323921887117	-0.3260862162262977	-0.8607320450327668	0.48976650747006256	0.0562508019987761	-0.6224862742446137	0.9427007945691361	0.7664379437254726	-0.402968480017275	0.2960252887039668	0.06222357684211067	-0.07930401190261958	-0.39452472594601273	-0.35767754468479546	0.174854543595822	0.21506676468013244	0.09929848445365047	0.953459352413594	0.7313277231555767	-0.5241513824643044	-0.6582311085869353	-0.08377576653684253	-1.0158406983632242	0.7299184924965058	-0.22582728659476134	0.5157279432822545	-0.14346105580619148	0.5948671656135034	-0.09757646496702917	-0.3028450114632733	0.6277443160392945	-0.29711991530380094	0.06857952948229655	0.009963487666301068
-1.1332035409832697	0.8617538011699553	-0.5868550040310156	1.1955941846217293	-0.6527827634361097	-0.43265898497113153	-0.31409878009392345	-0.8550332569588166	0.3848481418940409	0.05787257021472336	-0.617822937858614	0.7890828537232853	0.7673279385738917	-0.37516912651595935	0.2869400645044382	0.019344773754623585	-0.1259554691865837	-0.34644965010975426	-0.37755216961204174	0.2066983902996298	0.2567616225295324	0.007526585923418913	0.9032294965927223	0.7669439200376353	-0.5634722841984636	-0.5514404464500694	-0.08233742661044435	-1.0446174820199279	0.6835769505459477	-0.21607788847451279	0.4680617975206119	-0.144657570389348	0.6387219233837931	-0.0749168305192002	-0.2799910739975963	0.7026357486517105	-0.25137671010751694	0.08854382896331281	-0.03135423957933209
-1.110909540426479	0.8204401549695346	-0.57254218408343	1.2011861847096337	-0.6938998498545702	-0.4102534681664233	-0.3022918409549196	-0.8896997799923838	0.37150156065040185	0.0877350415405856	-0.5886884059729536	0.7514758758510117	0.7542789544115409	-0.3795757481272565	0.24878756312042666	0.02527538206211565	-0.16302080813536976	-0.26919774887953396	-0.4214225081489392	0.1870865766524598	0.26563899583229766	-0.007071236884951718	0.8721567409761605	0.7361196836640107	-0.5469536008568506	-0.48337380764833837	-0.10870258322298298	-1.0658425007305072	0.6443615116213568	-0.24685044916005477	0.44900798111700124	-0.16533824314318424	0.6033936049539762	-0.10306465622430916	-0.1990473958306309	0.6564218705178244	-0.2514688308110421	0.10939333002929322	-0.054837152249292476
-1.1480099265660766	0.7204394904526598	-0.5663000179960594	1.1524619433080634	-0.6664297140433667	-0.32716032545239504	-0.30513107739734896	-0.8531990055648598	0.33716610535379804	0.11684481817045539	-0.6101521048340626	0.7878010219717151	0.7393947455489324	-0.37295577864333956	0.27075621552865003	0.03051877491243744	-0.1594552630042629	-0.24030182551851909	-0.4440393479163182	0.2554697968823423	0.3172722432901537	-0.06726396922221999	0.8206062376478331	0.6969150021163003	-0.5006830298179387	-0.4391192148958934	-0.13753254813630658	-1.1063255842871764	0.6239568234279357	-0.28372515111510527	0.42748107801577956	-0.16379745907720544	0.6064611881934677	-0.10385390610308247	-0.1687313807668044	0.6676752720503826	-0.24642625968836154	0.10040176153411907	-0.07083003709672704
-1.0985537229428302	0.6580914865268116	-0.5504566248041909	1.1231538903096498	-0.6446400586357741	-0.2395378460069091	-0.30005896020549283	-0.8806991027486778	0.2861962914386165	0.12389739882427366	-0.6118787818809193	0.7962314530866469	0.7300956197291023	-0.376501945003967	0.25343354004641366	0.02206393101343367	-0.17555262601189092	-0.2242060802759671	-0.5013653895178141	0.27959577274818026	0.35470462110944406	-0.05412625987631666	0.7977472911965453	0.6430774799623103	-0.4664976500215737	-0.45172502364905914	-0.12880894646350183	-1.138858677719711	0.637838331114995	-0.31445696405927454	0.4199835152941319	-0.14782555967005337	0.6244918288803188	-0.1146461756224443	-0.1512054278555633	0.6356153392581124	-0.24864840278497358	0.09535021873709369	-0.08035180655302133
-1.0271136526412037	0.5925699394659517	-0.49478313613653213	1.127986099563493	-0.6311875461287142	-0.17686140534563607	-0.2955044669914117	-0.8745206824558798	0.25480733297719704	0.12978149661478017	-0.6165145461993802	0.7911070117649629	0.7312774941869211	-0.3989586112258179	0.23965609676179842	0.00839581852178219	-0.19616697350947968	-0.1953411357221763	-0.5187932646650331	0.2688271755808549	0.36559584667935774	-0.07149591047014196	0.7448521895695146	0.6072785958659923	-0.4418490040598094	-0.4454008028386284	-0.12980405321363325	-1.1218955882795068	0.6836539499052738	-0.33798627971793194	0.4450529059165299	-0.1684790287543292	0.6240176488596523	-0.1264371696076932	-0.1241504416083366	0.6049845612125313	-0.2540691955348681	0.10703688659409402	-0.08192904001623379
-0.9925067385626805	0.5249627325954482	-0.4584853787456287	1.1063692590168475	-0.6489369904969452	-0.15710182941111042	-0.2627373925668955	-0.8497946423404511	0.22280306114901707	0.154382431073803	-0.6632709327902115	0.8076313632500685	0.7214675670720472	-0.4038104155974174	0.22600559273745569	0.005952271795896347	-0.2066313516558009	-0.15890333070703505	-0.5616917034114322	0.2855394550206194	0.3531736353743723	-0.12135593114293385	0.7133790639669876	0.5793368275409579	-0.3951768242645255	-0.4526626219366807	-0.1256297104994477	-1.1052631394426682	0.6517554520323032	-0.35133136912732055	0.4109101659843374	-0.17769162624108872	0.6045569926667413	-0.13534168772496194	-0.10443251866555786	0.594099763832943	-0.23997583445054843	0.10760493344042305	-0.06024474486304046
-0.963577046836687	0.47343886615071484	-0.4013822510933459	1.0674478852179812	-0.6579407354115281	-0.10555999987135767	-0.23257141097383244	-0.8111133820109886	0.1984116383047939	0.13324184093491404	-0.6843300420945408	0.8295063640947975	0.7201989133947633	-0.42080864762344083	0.19607748602652303	-0.008701423091026712	-0.16978232352389178	-0.176995414889238	-0.6121545771238708	0.2897393563789899	0.3433462275154651	-0.1100431224315868	0.6754945786312667	0.5483350694002864	-0.3250094174784892	-0.44165358507091357	-0.13230020047487726	-1.0993894649900073	0.6415945259484612	-0.35747268463707743	0.3614000806429357	-0.19735374097431904	0.6215619850438194	-0.14693337799188108	-0.07499197289816836	0.5772502397841675	-0.23498313734238865	0.09876680652016108	-0.08505209587702153
-0.9492098311194452	0.36651071007548996	-0.35997970600483015	1.0558690809497002	-0.6472676572338724	-0.05975836918693733	-0.19807300189422183	-0.7735461095828037	0.10911988649951745	0.1421445697907794	-0.7044283312759767	0.8074290893116169	0.7105598345071014	-0.3786863465226308	0.17763448090147888	-0.048614236534693225	-0.0802926890434263	-0.15495248086836405	-0.6909988526117358	0.30506023307040214	0.38049952153589134	-0.14679861999116756	0.5827399263280643	0.4994321835973861	-0.2512853840331901	-0.3636944524657639	-0.13463601241247297	-1.123456523659645	0.6101064749019061	-0.39994499066394995	0.328213485483588	-0.2287503879077605	0.6044642015442536	-0.15311792201339536	-0.04897819805762525	0.5989020023163739	-0.23123108598530492	0.10480413754926188	-0.09560462205792634
-0.9156891200374491	0.27582253162271364	-0.3170976361952482	1.0232696034792448	-0.6795693854585887	-0.009966364023847565	-0.13995172091478839	-0.7282589672637446	0.10078698679231468	0.12886432263844572	-0.6894996492562508	0.7648922306511855	0.6981686649880176	-0.36611498768243445	0.17868825810354422	-0.09039645135810125	-0.03861493621588413	-0.15012929276028739	-0.747783271782016	0.3237804061068965	0.38427726979443527	-0.1571856067794315	0.5307435589661696	0.420341118881273	-0.18497312002643826	-0.3496573271598521	-0.11811774796968613	-1.1190452312017145	0.5573384791764022	-0.416792511732178	0.3165374323892558	-0.29332307361443066	0.6108445191265168	-0.17604347758154754	0.00599802444193886	0.564654059492471	-0.21876242427576606	0.1002794974961793	-0.11004927774740196
-0.8815092614957922	0.18722025825324132	-0.32585161558611225	0.9620787352301704	-0.7041271581700143	0.008188663108683953	-0.060441059066438596	-0.6638853025621275	0.05158437235094365	0.11717854910017984	-0.6329418167403409	0.7394540396124893	0.685789306451382	-0.33166589470253416	0.19172745891877238	-0.13024227031798183	0.015007711897413411	-0.14488034752303344	-0.8000801083110554	0.3168550226616386	0.3640539177331445	-0.1620470517895415	0.4669868838208515	0.3526120684696716	-0.09350375813610007	-0.3705386881335291	-0.1378376338452974	-1.1105885995100735	0.5017717241293325	-0.4268070373696532	0.30684026123223085	-0.32442463241973857	0.6183627905269891	-0.20826876046493686	0.04717730376471017	0.48196090426954596	-0.19997549161094902	0.08478243740343425	-0.1273509475209295
-0.8222256750965016	0.15628647444263358	-0.34310144372634926	0.8989240445665707	-0.7077347840316278	0.030211560076592398	0.024461578847396925	-0.58700467554589	0.05414244657939014	0.11705145337731918	-0.49959888058817714	0.7311208731511318	0.658770959635681	-0.3168477377705146	0.16878590775145763	-0.191961893995458	0.07195852173855159	-0.17507674238711762	-0.847543758255469	0.284158316947799	0.36233907470342325	-0.10228583940519591	0.41114775569995266	0.2878637906325206	0.03187245188859901	-0.39591998508052834	-0.15528818904706548	-1.1231399365595138	0.4448676758614104	-0.46779752840165456	0.2944622983647341	-0.3661472784093851	0.6010224114829252	-0.25642377012109807	0.09359838729296519	0.4036639325896302	-0.19344986015314153	0.07748166985612998	-0.12391488962962094
-0.7501078227511256	0.10600670221568631	-0.3564053266488152	0.8357622025748223	-0.6773001058577064	0.04060480287126126	0.09356350996158116	-0.44707789221270344	0.017247346349571143	0.10314627705803465	-0.3492570593568841	0.6833374894236954	0.6390657184913111	-0.27507572440341954	0.1783139686275388	-0.23891878105610947	0.14959123081317888	-0.23394354348608207	-0.8603292446467865	0.2924121192353123	0.37443903929119726	-0.08045016232446141	0.3470758195945355	0.23420438354737766	0.15549283325094915	-0.41716247599344564	-0.15022288787679813	-1.104756421219689	0.4424195223182741	-0.4844561402688954	0.24915423037582118	-0.38130104436756274	0.6164050499590894	-0.24325128479506106	0.09293010296053807	0.3804486829389294	-0.1906993991478967	0.05841407696873281	-0.12726817012442795
-0.6399949621791895	0.10024627179827286	-0.36997244105394783	0.7952816652755982	-0.7020315214805745	-0.003972065503876759	0.17466641760542784	-0.3099287158574203	-0.009159606412136728	0.04981630892020091	-0.2042552237203612	0.6332264724573043	0.6285215846549335	-0.2650448491751833	0.13991991996540823	-0.31005099484590015	0.2348351712142029	-0.3028744817454886	-0.8842368379581218	0.23711846158351718	0.3301095874019986	-0.02533584842906652	0.32112437749074024	0.21054915094531101	0.24029051260872508	-0.4560627079006728	-0.14424825628151955	-1.0897421438488886	0.4100889217604287	-0.4931613942163612	0.20566682118075205	-0.4029644752866501	0.5931142348280907	-0.269991381179592	0.11988556423255003	0.327562055407203	-0.18019514919730878	0.03886103490526279	-0.12573400251138747
-0.5843248546137606	0.059315347493316586	-0.3993309173968643	0.7687667409087353	-0.7003526277785967	-0.06734082415327006	0.25152943213828993	-0.1182187792298329	-0.01713715123816422	0.036747050714908	-0.10070573417151714	0.612443733050564	0.6307864393301195	-0.25060185901517656	0.13876767416573146	-0.37872490133442416	0.31823282509562245	-0.32851658154742525	-0.8792679511318269	0.19289363794183642	0.28261763969092196	-0.016572331418049032	0.265824092196609	0.24549060479943635	0.31754165913956267	-0.4365835386009559	-0.19201682279916046	-1.0896884850183581	0.37249253892966794	-0.5028018422281199	0.14914721889467308	-0.41721003714728616	0.5519304923361024	-0.2899287044973388	0.16573621216880668	0.31131410544627236	-0.1705893428648832	0.025045696131933914	-0.13299135156233693
-0.6012390810351353	0.049412722246475096	-0.44203627347758434	0.6744318067402363	-0.6818277799814412	-0.13143291423918835	0.3226771424067322	0.02572807941133375	-0.0523064315155682	0.011745865199801114	-0.013398408034520054	0.5999522844316214	0.6164086976888481	-0.19608002293422802	0.13177803581150652	-0.42768768903501986	0.42824476167869074	-0.39387574934353364	-0.9078889694768197	0.15209618278137388	0.2698354017038817	0.00552748502199157	0.25168522802703	0.28941405388206426	0.3958454243298246	-0.46754595744719485	-0.17469789047983866	-1.099720003386076	0.2717992897932264	-0.49148552645314936	0.0645208448486106	-0.40948196060431297	0.5041325986331808	-0.30978114338967233	0.20981408298618137	0.3007598861977954	-0.17332913351836868	-0.006223051719651365	-0.14656127303301494
-0.5851315903727687	0.010459934576651824	-0.4822248043273817	0.6150501398816905	-0.6408423511734476	-0.16165486182874864	0.3535608649851977	0.17682559178575522	-0.11817014403990649	-0.019258960567897804	0.10414775687114727	0.5716314917580263	0.6115721662368113	-0.1558345282813682	0.099727540937172	-0.4988262820793764	0.5030679859598592	-0.4836447719005233	-0.9076109278723548	0.09106675910612841	0.2671898609068577	0.0315122008468101	0.23253361407235254	0.3228080850353099	0.4665296078866447	-0.4957612537086792	-0.1747646222381794	-1.1012283531122944	0.2235733432320383	-0.4981960114614794	0.0325456395241512	-0.43190709427110835	0.5043176941050553	-0.33018683342640553	0.2375411211672615	0.2812939538615741	-0.19476658156028243	-0.045809734262257346	-0.18028908242476765
-0.5575724204295043	-0.014005222017021951	-0.5315154493180884	0.5770839926333426	-0.585233597536741	-0.2371627414877902	0.3845987532309421	0.32195467284819335	-0.16900037883414626	-0.01861343486087912	0.20168565630745347	0.5441959822996709	0.5847924100479635	-0.09595457345044445	0.08743849674761592	-0.5572591347375917	0.53156343441862	-0.5362870225993142	-0.88802139151699	0.04278502929442986	0.2515704021697581	0.02748188377405971	0.21939973349029582	0.364436551149559	0.4907152162975402	-0.5250154622823238	-0.1735398539978225	-1.120363628667854	0.1746005333199234	-0.4988473741272588	0.0029323219144913983	-0.44281649194106176	0.481704832211276	-0.3509752545671062	0.24582360062326164	0.2835522635928541	-0.20538607130987438	-0.06828666544464163	-0.16538954902278752
-0.5383199744135381	-0.028145433758909533	-0.578854437600417	0.49059746761432493	-0.5588632001646746	-0.2871495134069146	0.4201454438799395	0.49706202425662954	-0.21969325064401973	-0.03031980493921284	0.28099660670125093	0.5052203765732735	0.5491403667836293	-0.06253087627775589	0.048472133363455086	-0.6202514085093352	0.5099909809962235	-0.5419027685473597	-0.8478846691399257	-0.02235126775372484	0.2192886385175053	-0.0021308728080422557	0.1995586085282395	0.42140614427805234	0.5139801494389332	-0.577692073402116	-0.15191696073439442	-1.1024217255032973	0.1318564541902321	-0.5115650782075715	-0.02674727092062391	-0.44332168698728297	0.49264901270063677	-0.37622273720564575	0.27801411310173246	0.2760874164164386	-0.1825095484939767	-0.07725796024888598	-0.1888712677879907
-0.4991027424025636	-0.054394116197686096	-0.5871013278630717	0.43711898940703164	-0.5032243829791216	-0.31587422411529265	0.42120077045308113	0.622367937268811	-0.2863135432608353	-0.04929826072556549	0.3152295195161197	0.4706613737586013	0.5272891711145186	-0.05451855317657487	-0.0017805809933667844	-0.6478856118309242	0.5285070513430098	-0.5991248562057251	-0.865545181178961	-0.08019377068906305	0.19244249833530758	-0.023348678779245704	0.15330756663771525	0.4852087448503942	0.5293838487703562	-0.5622612583059959	-0.1583499623571405	-1.1252342407151275	0.11304791503486304	-0.5523778823673572	-0.015879839536503265	-0.45753753149225834	0.47362853629648527	-0.39516961702863185	0.2944741584711645	0.2637435521009922	-0.19284520688676218	-0.10035243054456844	-0.1830613292710562
-0.4766613629657927	-0.08671360798076129	-0.5573520054146915	0.39376653373349074	-0.4900617319547232	-0.3189058233667722	0.41447638931570313	0.7298022410419903	-0.34381999218259646	-0.05410077104393131	0.2869025585819407	0.4055136263524294	0.48266934305415976	-0.0735845483422392	-0.029621624923612318	-0.65656532743783	0.5393326689199415	-0.6548232558296551	-0.8594964480576165	-0.13541215859692826	0.13833602842204482	-0.061017825589877416	0.13158953060308917	0.5120613982226494	0.5418386431639372	-0.5818746963451741	-0.15187888555696213	-1.149892083108909	0.09202252475962812	-0.574227288888453	-0.00986732455173352	-0.46759920249022374	0.4216276610946476	-0.4149108798593614	0.2868434172691785	0.2594727091077397	-0.23178665563359133	-0.09639644886530221	-0.1841744464730472
-0.5015609069399731	-0.13563727558038358	-0.5640364003929428	0.3341060073926958	-0.4865116415055578	-0.3358220714237228	0.3904024123350098	0.7968044165219019	-0.45128466517988225	-0.059895934122661976	0.20781743618314938	0.33641969074915534	0.47188227179813236	-0.0543454991729491	-0.020257859718684358	-0.6412172886187264	0.5854931755533108	-0.7046231893554985	-0.8673161468124976	-0.1851252456859927	0.11227023564771779	-0.10357774999244285	0.11846908789380764	0.504525828409188	0.5536586667482153	-0.49944925710017457	-0.1725201406275015	-1.1402275911420214	0.07253712167090111	-0.5431610772667231	-0.011985336492762011	-0.4689359621378107	0.38798299955322396	-0.41271365026347545	0.29458278082972134	0.2692890539893842	-0.2635704324200498	-0.10254422797750669	-0.20198511764140697
-0.5626502118367774	-0.1858850140758203	-0.5454018108653995	0.29583527703853835	-0.4778901413681701	-0.3267275577929261	0.3580596619841816	0.8454866449685055	-0.5184949964578598	-0.05039640795945142	0.10564869057314055	0.2951963766139577	0.4397871344376191	-0.07090566907611953	-0.04504365699596323	-0.705593166747488	0.5915305127769847	-0.7275150487301265	-0.8909496831920434	-0.23757630651122402	0.07608829877857168	-0.17810328268826958	0.10532483792961005	0.5008841548455333	0.5129863711321866	-0.4252950923070145	-0.18162967692693896	-1.1561524588669283	0.010151814662069178	-0.480778022014033	0.0014069849567486885	-0.44387641095960395	0.3419007984934432	-0.45187729593742915	0.3056108056833461	0.2677113979391783	-0.2831000215673386	-0.10483042867066501	-0.21276130198016657
-0.630414811432088	-0.24912871902384176	-0.5209052785032264	0.2495583047605686	-0.43850637404184134	-0.3199180611924463	0.3160557757125598	0.8296476586966932	-0.5646923710406978	0.0008176424523409859	0.008317383244597642	0.22957716528689726	0.41431668492760015	-0.05530801897434786	-0.01814268895893819	-0.7517883708129445	0.5686302207527041	-0.7306352671602353	-0.9217680271468469	-0.30511795328590063	0.07393290462136079	-0.20260599475262198	0.06895052671856314	0.4828049643593685	0.46908788880574265	-0.30754355128387695	-0.1737879939370574	-1.1503122317519652	-0.002342168338030773	-0.4255337706511191	0.029245126189819653	-0.42940197332467356	0.2998824835188038	-0.47006923020695723	0.2987018599719175	0.24723075210883455	-0.31237057483600833	-0.08393186029749569	-0.24236854808646538
-0.6263410811829859	-0.3119842866719048	-0.4958766020553648	0.1973092202615911	-0.45588932531986825	-0.30967682454581325	0.2686865944535038	0.8007406666332125	-0.5844217887732764	0.03403684745470106	-0.04540269047013727	0.1816857133142094	0.37850073683992336	-0.04808811485601176	0.031871742272171745	-0.8001618105208648	0.5381907918469856	-0.793716751992727	-0.946388876867089	-0.37103082190117154	0.058256254662843045	-0.24179706228529524	0.018861649525552443	0.4191645005012565	0.4298345947271945	-0.21412203939852725	-0.1343142551196524	-1.1293257265430952	-0.06612624631705817	-0.3358182660783862	0.06537693883183213	-0.43561759287168345	0.2661573218757073	-0.4949366109051486	0.24935483243113737	0.21859152640711454	-0.32771062820406777	-0.05967246123340475	-0.2510370925604615
-0.5907779553631964	-0.3780592168550572	-0.4864311077099458	0.1744774710899705	-0.49417369976509357	-0.2837405979599377	0.2190688653416853	0.8398458387499588	-0.6031472134550377	0.07500939390618835	-0.10491737252841211	0.16179078756134718	0.35755358625857564	-0.03473540172109444	0.11231025003827995	-0.8725541005584215	0.5030362305096103	-0.8111947999780902	-0.9591123794612327	-0.41406857418582954	0.0010766502111697273	-0.271807209595812	-0.029584527078251738	0.3529022553141602	0.41886263145183333	-0.1358557093981069	-0.1599814306052333	-1.137562357029561	-0.0718388074812373	-0.2610448246678859	0.113097547024448	-0.4098641153709578	0.2520999231685823	-0.5012285750402397	0.21573729966600053	0.2091353993662938	-0.3224793104147051	-0.035934332345312334	-0.24676092368831554
-0.6025494180184865	-0.3996378899018276	-0.4681694973047409	0.13612714095249598	-0.5192202643138035	-0.2645352604338133	0.2045115642313819	0.8227405287561329	-0.59943467122116	0.071297997856807	-0.13698274977543085	0.11863446517870695	0.3196640423787771	-0.03479452545882532	0.22701506813768574	-0.9372323553536173	0.4969288141875959	-0.8475500812075001	-0.9912483218473873	-0.470931709040582	-0.02336857568749363	-0.266609300749142	-0.09037555893118476	0.28924772397694926	0.3840976360909537	-0.029075061836947393	-0.1674161600868557	-1.1590527186571145	-0.08011273863783705	-0.17745904958955797	0.14051675255483345	-0.3287081024917252	0.20317119470406286	-0.49355592441036605	0.20408280532889322	0.16913487026744237	-0.3406683477025901	0.004929219590469544	-0.26587613478807565
-0.5957180116523701	-0.4216601184541696	-0.4662769916353125	0.10568301877585402	-0.5459560893054735	-0.26359149640566626	0.16779382907522306	0.7971637935837735	-0.6007555728292056	0.07368820121400206	-0.15516892089899392	0.09862850871584661	0.3007568109221237	-0.044772556745194605	0.31941620485264843	-0.9910667167620055	0.5182344128159793	-0.8844943382333532	-1.0005299527327527	-0.5448727560781782	-0.04156253300126196	-0.2966037620851026	-0.15044179213445133	0.2138022103988581	0.3807008394731427	0.038690557318038644	-0.15199816807400776	-1.109703228806317	-0.12066066212763948	-0.11131370861621945	0.2031551020653592	-0.26011418934284014	0.10973248145121435	-0.45613353624180164	0.1866726589465825	0.12022208312193425	-0.34805116408508957	0.04502672451742897	-0.27545204687756625
-0.6111480306604075	-0.4653303740063892	-0.4453876899181914	0.0785271707993704	-0.5782277539813432	-0.2717278504104955	0.15250793217763206	0.7459421862758344	-0.6077121415837408	0.05419985547229959	-0.1450906492233149	0.13855154769915656	0.27973282309436565	-0.015974343476549788	0.38348009206895833	-1.033680316330499	0.5081141665556743	-0.9524042478218633	-1.0343762051794951	-0.5968954019767109	-0.026318838461138527	-0.2982416090840653	-0.17870735232109625	0.17168859660799296	0.36699835844909423	0.10475455503758291	-0.14722058498793736	-1.0731642481564243	-0.10558948317984254	-0.009818499609658998	0.2078837988346383	-0.16309640754075622	0.040682013286866874	-0.42317096076068184	0.14130686485283447	0.10503353328590906	-0.38995968197788466	0.06956634827885357	-0.2833015726881025
-0.6401466446271751	-0.5162010988759917	-0.47076559147939545	0.04692548133097904	-0.6237994289996178	-0.2797230896735346	0.14535268160846715	0.7421783907687379	-0.6312452168039765	0.10882941505297936	-0.14069996637488746	0.1832525485753151	0.26508588764867136	-0.05667114292354812	0.4493719046331973	-1.1169153749915584	0.521046737416037	-0.9622014865696927	-1.033264038761634	-0.6227955867447514	-0.038476217673539814	-0.28934582544515225	-0.210672030871584	0.1587771757273446	0.3614760422157514	0.12976918376801297	-0.19528142859128356	-0.9512909317487305	-0.07941091839038918	0.10944726700658558	0.1909617989963561	-0.0859100077491711	0.00992166491219167	-0.3909971343652647	0.1427136466557888	0.14877193556208784	-0.42244094409103206	0.10166905378495335	-0.3061815634556616
-0.643228774170481	-0.5529873250135869	-0.4896105462485439	0.029213211413501288	-0.6327645866005474	-0.29772137526401055	0.12518695793432982	0.7194655174867977	-0.6302618190353749	0.09983224352558126	-0.13180131161219993	0.25950219433903005	0.2684526762513747	-0.045341153837431335	0.5123042190150745	-1.1923206820899295	0.5186819113720474	-1.003272692882512	-1.0692438620553797	-0.636071924346558	-0.046465563221857055	-0.2850877409063043	-0.21010436010436395	0.19041818256211196	0.3420916438911424	0.22134351458675874	-0.19923873708839895	-0.8273857164053302	-0.05917926064132267	0.1794376583752624	0.16524189474752396	-0.014060219405597717	-0.02304613863149141	-0.32423741175139104	0.16849016394249655	0.18821006706376764	-0.4452424187662206	0.11646499243124109	-0.3083934710025567
-0.6230150932570273	-0.5406440202325381	-0.4861261569620705	0.007251651930928703	-0.6288350734314536	-0.2982853606917693	0.09649588035436103	0.7390738765679874	-0.57411347262409	0.11377660350645905	-0.13847417663711642	0.32013644154904247	0.2301293312318436	-0.03608800070841219	0.5379789537978642	-1.2405279254288903	0.5111907763828059	-1.0156947278620438	-1.0725064234937627	-0.6246315884082161	-0.0650661143753972	-0.3275315674963828	-0.25929755546242295	0.26690514047426256	0.28687113886395915	0.17182446378788263	-0.19665268105702527	-0.7190867426511455	-0.0449736397090254	0.2426848329433589	0.19507308971796658	0.06307560874565368	-0.0636964994974278	-0.2653768234334282	0.19664327738666193	0.23635173734881226	-0.4722455222859658	0.10901571698841254	-0.31654784049443924
-0.5903697551317845	-0.5312522558045503	-0.48283091996945304	-0.034037527088157805	-0.6157916399283445	-0.34617932522384076	0.10363456767001696	0.7352204024578669	-0.5260384229268276	0.10967437555041575	-0.1442103506431995	0.3750728815622507	0.23621879277734364	0.015828860778580287	0.5999184218226077	-1.2254179894885486	0.4937212480532331	-1.0464879829138531	-1.0848960990659844	-0.6373462106893585	-0.09214883855557243	-0.32450237646028707	-0.2946365156096772	0.32728573657964766	0.2527724766029426	0.14691032338837134	-0.23437756685629396	-0.6067361515800775	-0.026868746872866896	0.26485678789722916	0.22800571177002457	0.11174846645994238	-0.11011986765477486	-0.21613972515064322	0.22330431856813457	0.27257079655737704	-0.49568579535316476	0.10495786934060851	-0.2951431180385643
-0.5696089661203596	-0.526288551408528	-0.47198806656292636	-0.05174247218372661	-0.6450258494965911	-0.3660641917918071	0.12721921667712618	0.7461817341698728	-0.5259101067706174	0.10103287110517249	-0.0377739766117413	0.4709351548756415	0.22085178256529145	0.046474249584577694	0.6455681372601355	-1.1910405783403275	0.5080187582146011	-1.0891425397443837	-1.0954900154858005	-0.6276897611398005	-0.1323645884410352	-0.3718539436038486	-0.3312203306639854	0.3781482402562548	0.23787800391819616	0.0994726371436546	-0.2712643478618077	-0.508094264874167	-0.012191390735216518	0.2841923927735072	0.23165006744105293	0.16666249021996685	-0.13486789891197765	-0.16677792939335692	0.24565300780603416	0.33788303224134886	-0.5105730701282232	0.10993474951775009	-0.28262940430978234
-0.6206535757577853	-0.4733227175664556	-0.41245045872705965	-0.10221057976480981	-0.6401690313466893	-0.371665689377835	0.15139845650647915	0.730071227152328	-0.5628274197131922	0.06520694789758255	0.06442359580400256	0.47051238646903276	0.19047033533471444	0.07997425888463136	0.6413116825213856	-1.1275635203924206	0.5120348401894814	-1.1102379935204898	-1.1142100077150985	-0.6185001028553103	-0.17004037788588997	-0.39310847089256207	-0.3222132525540854	0.4295279041420426	0.24000872968474923	0.02484886069037638	-0.29256144786360705	-0.4425006372568049	0.02255023323992329	0.2953590774981908	0.21116823342380778	0.23246349329392046	-0.14730434319085633	-0.10523446739959696	0.29837903748954975	0.38795058732135984	-0.5318885204816849	0.10359293998928303	-0.2987029440563724
-0.654169627258851	-0.46870528326771943	-0.35426867319425426	-0.14498186942694474	-0.6224159874156172	-0.3683352867637058	0.17898751562671675	0.6728006158417206	-0.5531159354334358	0.03588048896813199	0.2260347162345692	0.5036542819283558	0.16920178552838244	0.06459587331874458	0.5664222338472056	-1.0795273418009035	0.50886126470798	-1.146509135350408	-1.1326758663759842	-0.6199958477667348	-0.13460103328235046	-0.3325385636110165	-0.34831341064359017	0.4501078144784076	0.27508500949205344	0.035246548158361334	-0.2914426388341287	-0.3579101738666522	0.06363745659029736	0.30367061474458984	0.17514987217077418	0.24973918271765175	-0.16753451159906108	-0.05339036559116354	0.30683189683407136	0.4356742741209093	-0.5563972514384166	0.11224781596085247	-0.3309658323110035
-0.645247000971311	-0.4720210817750682	-0.30225881656973774	-0.18661317814039927	-0.5985470846424221	-0.3146232277231409	0.19087258685523856	0.6656058958983591	-0.5222945025404634	0.01064621090200843	0.315500149171706	0.476092867718251	0.14788932872410185	0.08986057873542283	0.4830546933212011	-1.0156886304816333	0.5155144323140686	-1.1862882429129882	-1.1339252826304442	-0.5890704289647692	-0.08868497180520439	-0.2370139772631033	-0.36223589331848755	0.48466160107198053	0.3203715059112596	0.012297434231713584	-0.2560690254984491	-0.2778002228258146	0.11276730867400082	0.3224203205395886	0.17349448984838228	0.26853202135139803	-0.1719981600938711	-0.016052861848013095	0.3084120042444422	0.4963805170807555	-0.5577065035993252	0.12848961703017256	-0.33401426912446447
-0.6600268670815275	-0.5169447551325448	-0.2365832401965989	-0.25885853135779807	-0.602243346139429	-0.2020360432467009	0.241081354308684	0.6452058359972448	-0.5189733784973779	-0.016459338182515836	0.40470211711559967	0.4240685305513818	0.1173234721021404	0.10767208501706374	0.4095633899280265	-0.9965395631918412	0.4927552145531136	-1.1954829729539669	-1.1696757658746468	-0.5571604409134717	-0.032173342947442465	-0.09532432893001541	-0.37791429330597043	0.5223260138932246	0.34883887526731416	0.047075132362989804	-0.23497101859548306	-0.23884766797864948	0.16064143207558362	0.3393719754668757	0.13763095240189788	0.28130162121424973	-0.1406124299769466	0.013269073210384836	0.32266928369255726	0.5828381394759135	-0.5719087417914144	0.12544222008859868	-0.36439914519597283
-0.6434671876495746	-0.525139814101657	-0.1505188528987167	-0.29571310874168033	-0.5606416145800763	-0.09627302088602048	0.2450362620284058	0.5980554881704038	-0.5245346438390066	-0.024478927588623554	0.512427589865995	0.37577529429737605	0.09304509758642768	0.11385362548969225	0.3904164159338685	-0.9484696808720336	0.4853726334613012	-1.231952401340729	-1.2018125937436182	-0.5636823466918269	0.017292148708990242	0.0800091617913884	-0.4026050619044459	0.5293885647219854	0.38287831756047375	0.10510748604255013	-0.22723739897102285	-0.2249060306301577	0.17271785333262293	0.3278531901769856	0.14334183841848583	0.28768720318135077	-0.15594852077527277	0.07838357790992326	0.35951768340249857	0.6179890792169818	-0.5485449395784927	0.12824610885776272	-0.4026419044113177
-0.5946002253065986	-0.5599946725523239	-0.06440668616193604	-0.32693791052196797	-0.4947687506974406	-0.019272436117873864	0.21936434329173243	0.5177909296311852	-0.4870144606196501	-0.06332149038426635	0.6032172241636358	0.37588836170188805	0.07328563129959118	0.09706753902977897	0.3679187894939084	-0.9134218324522626	0.448020611455972	-1.2420120608729885	-1.2167139413256034	-0.596065891889129	0.051147117756670094	0.21792673031691878	-0.41803375024036465	0.504541879763545	0.41620440870236763	0.16065669313120273	-0.15152561003305468	-0.2593589169255089	0.18776285858515523	0.35007854471192723	0.1160276925342073	0.28873669505755695	-0.18095776664810856	0.1592749422975289	0.34516893897245005	0.6176550738998243	-0.4973628189713891	0.13147820783020214	-0.4250932833710312
-0.5504807581442475	-0.589486591675177	0.0735065490068157	-0.36884253538046785	-0.4515036755475821	0.11279112089680743	0.20463054235331	0.5015377872493478	-0.4722969209884556	-0.06796776841089455	0.6838862954593515	0.34851753272384267	0.04766765427646487	0.10295434634902274	0.3141756081631837	-0.8530209238020253	0.4268094547183514	-1.1474517319796809	-1.2350089018028532	-0.6538941106922714	0.10667309165779708	0.35656418914169874	-0.47279096559735556	0.44101729225570246	0.46431954797084646	0.17444300698557477	-0.14962315874322402	-0.26692304128893285	0.1910290922779616	0.3666506511282211	0.0809292427811058	0.3109256539504225	-0.20268348456426638	0.2044003667155064	0.318032016493346	0.6203864079667096	-0.4446150020827534	0.13855248218006133	-0.4381016716375588
-0.5318273562294283	-0.6470079009529789	0.226446146288178	-0.4076263883397401	-0.40023703137103916	0.2486746729133258	0.1849633651151178	0.45823748984211743	-0.4851914007431417	-0.09531846655769492	0.7381927124083092	0.36996084005115637	0.05250357103053048	0.11630635705935491	0.29873507922719333	-0.8398739516417274	0.3636988753464393	-1.0583856470344535	-1.2400694361006839	-0.6872622251389049	0.1514497967707455	0.48983036113454215	-0.4751457676336061	0.37001259326546176	0.482830777154013	0.20628576070630594	-0.08895454676553202	-0.24263431799037197	0.2300966802588365	0.36989998290460513	0.04932447042530598	0.34425080085906823	-0.20445065346289915	0.25119078486537116	0.2797635587320634	0.6167825946817315	-0.38080274177614826	0.16271635857768446	-0.4375071070684579
-0.5087253110425815	-0.6680109561756886	0.3495425001281441	-0.4539688270069341	-0.38276907281696265	0.40768262190069987	0.1771157555598947	0.4226604307954557	-0.5032595016532585	-0.135273744871662	0.787435382634032	0.37938332948720604	0.036842383932222486	0.1980862294388901	0.2634397992501235	-0.8241803698669583	0.3509446626618521	-0.9588327744851266	-1.2446788169033713	-0.7483377396742974	0.1992750620691519	0.6047653676895293	-0.4906453486841638	0.2864074548588063	0.511862661395966	0.21426984407603106	-0.02105688641272485	-0.23722046394280577	0.258004535007526	0.38640578406174086	0.016513845482031286	0.3352594760219831	-0.21838319486947003	0.29264818799950876	0.25653124818736084	0.6148463556674374	-0.3039495332272956	0.16363986873201236	-0.4676305179981325
-0.477857000961485	-0.6930348418065717	0.44919570614434334	-0.4902018139102167	-0.3132922114320572	0.5442208894943966	0.14327575454399033	0.40313545514441806	-0.4997335030750472	-0.14987920355326861	0.7521570176645271	0.335429610343488	0.02648428404615328	0.33514273514151105	0.18207264012421848	-0.762194104540293	0.31341130526415134	-0.8272351139152804	-1.2358231032528715	-0.7529631706615867	0.23791984059127466	0.7215803513190044	-0.49122042615291317	0.2177257836189943	0.575905911249687	0.23321223702811195	0.07220961337685422	-0.1926848687554111	0.2882473268500668	0.3880638831377311	-0.020977897358097457	0.34987624414981144	-0.19213906648457482	0.3336571309392039	0.2324001159340406	0.5814774315685706	-0.23070681603551516	0.13529239805142987	-0.49183494710971265
-0.4363288262285548	-0.7465797911504553	0.550075416440634	-0.503720786199916	-0.2586009143722266	0.6522478596967816	0.10980572864550045	0.4101794222637302	-0.48335971457041776	-0.1553794844607775	0.687931254823255	0.38074069380348974	0.018413299683230196	0.45507062634089956	0.13014595960799866	-0.6777804562147931	0.3080901031401822	-0.6891474143088805	-1.2367656997113217	-0.6938857701505764	0.3176057098129567	0.8244976885555803	-0.5353992845755455	0.12155080256296436	0.6097624332575177	0.22113519542528665	0.12739266941337732	-0.04257804646386041	0.3270720472865086	0.37115276887313137	-0.04991430867970329	0.3313904848578862	-0.20183631682761236	0.3742157357104431	0.19900112022787164	0.5788850620242425	-0.17060499271413096	0.11803339252485186	-0.46176725173537525
-0.368377948105725	-0.7178323777201808	0.6185687161976561	-0.5012347475683276	-0.21050493792492073	0.7242011773949786	0.06917591789351384	0.4366296402825399	-0.49352742209128725	-0.17603881885855838	0.5705006974197513	0.3789066812530104	-0.013037282947396645	0.5597060619153165	0.13393781665414947	-0.5536696524208231	0.29648367615841015	-0.5531960905459431	-1.2565026689556784	-0.5744183042666025	0.3487400745855004	0.8358720848883701	-0.579427892767152	0.07834335209601119	0.5622374871302297	0.22787328058725892	0.16641877440137215	0.11716268226117565	0.3675804058881198	0.3510297305947193	-0.07357819446977582	0.3272342259224084	-0.1980199548646222	0.4229840165604782	0.18045191194016094	0.5508807134549892	-0.1269376451729543	0.09796467731662196	-0.41452284861876726
-0.3348595406367728	-0.7074337817683367	0.7104862485490585	-0.49611329640949975	-0.19150736673900204	0.7352135729577368	0.03123520006421201	0.43350861505820315	-0.5350524711575358	-0.16455398717461783	0.5386880351696705	0.39028316306179445	-0.03258116587430512	0.6397051438844238	0.14130283253518114	-0.4347930829567296	0.28698676286634145	-0.40633465208972863	-1.282704990986669	-0.5100694336356415	0.32612407415939526	0.8072827730260392	-0.6151149678862897	0.019602609243277176	0.5103500250631537	0.24410146088296142	0.19415792389044925	0.2567260809417452	0.35590389434710235	0.3368732304464928	-0.12736345068350272	0.29167610648232084	-0.22626618101629736	0.4674640564289495	0.1600489520853568	0.5462856199091041	-0.04939477622203632	0.07669039889319305	-0.35802130598284887
-0.29913333995539826	-0.6818187885976414	0.8225713837863484	-0.48698117731021373	-0.1557685455418201	0.7039404247205082	-0.03299349959609057	0.4158523117755994	-0.5809271144331996	-0.13979644365788052	0.5235839840761424	0.3826856753459516	-0.03985699450437792	0.7348806733566333	0.135734732554212	-0.2985965575537464	0.2809704951755017	-0.29495203297842665	-1.271854727291399	-0.43361334345939256	0.2992665404135554	0.7531312183789868	-0.6402861139839593	-0.038539760761324184	0.4633010350236784	0.24607297342082074	0.19900955317684052	0.40228853687564925	0.40416514496236877	0.3224423911195061	-0.1527939256750311	0.2861987286127613	-0.25213847559822666	0.49790625932566684	0.1171795932143878	0.49299746665102423	-0.00382490496211478	0.07200008671545516	-0.3121610364481231
-0.23230343135272657	-0.684798810040955	0.9804120002996586	-0.49278221622092727	-0.13554510723482122	0.6938415908428389	-0.09358765184040654	0.419956322721878	-0.5860435863762	-0.12474841054212298	0.45351809056060716	0.326077294291134	-0.053671892338945336	0.7647443806701325	0.06765104164866134	-0.21405175399270196	0.26294225779916125	-0.16216223244171207	-1.2094932716962674	-0.32423249213046706	0.24898875469041268	0.6518713594339517	-0.6883635426616201	-0.09481319402671788	0.41788723736587735	0.2265660701411092	0.23989182306462825	0.5316468845305644	0.41191073268897327	0.3281177565777743	-0.20787751539131788	0.26101405172651193	-0.2447335614837844	0.506077887650948	0.10299121815182824	0.47249938213549686	0.04109620891082024	0.04177522250336356	-0.24408538312736275
-0.19461239533830238	-0.6515733697537094	1.1206532172637507	-0.5127362836401608	-0.14671008727205634	0.7032835403328688	-0.10281248468289991	0.45820446779494456	-0.5905800477273901	-0.11394477174434343	0.3942016228196791	0.24594694314483018	-0.05970076222727635	0.8679799020572494	0.007595370380547218	-0.09784411914730355	0.2529923999348205	-0.06779509467028658	-1.1656220255394825	-0.1834053963703121	0.2221750079734715	0.5711145368151815	-0.7317974985304354	-0.14039290842094626	0.372658583453737	0.2094631617630142	0.25814235778380185	0.6319910976350619	0.41603948094434084	0.30619166414340615	-0.2328946215385234	0.2804544158993777	-0.2720707388682674	0.5017087435488788	0.0743606767024785	0.42695493152909736	0.08033429343656792	0.014418053216553506	-0.20886280497955795
-0.10855458466955252	-0.6384825612705823	1.206248607953759	-0.5120005431518642	-0.10873930674152602	0.6305704760181344	-0.11326682057435226	0.4575644585529185	-0.5095649467865537	-0.12341214721086176	0.3465931742389644	0.18632857447098977	-0.07879898912500638	0.9171084891535226	-0.009652410938128096	-0.04493480560937656	0.22667652136243718	-0.042157701967622536	-1.0969191847520643	-0.009184780035267126	0.18053354349094303	0.5294071251172316	-0.7424911883886094	-0.20004533213066686	0.3429715918750588	0.20507992928309973	0.3053678520338653	0.6754794870858193	0.4359260111302644	0.28040976658196043	-0.2512901273298851	0.25359357588247633	-0.27421083680934427	0.5255107871486477	0.05146755871390403	0.40391679352479254	0.12133654278657716	-0.014299940932007524	-0.17564280307788058
-0.021684708518888048	-0.6342513705291372	1.2933939056137105	-0.5130084995808761	-0.06990653169837155	0.5440835711179923	-0.13924377298425106	0.43765128057475006	-0.4097942830415516	-0.1684834051359414	0.3337471148274465	0.13884458483705095	-0.08506144424242396	0.9606390614931077	-0.0604968073212618	0.02998859357322301	0.2480791818321882	-0.004136813660718469	-1.0519021238303812	0.09338755603838161	0.14290574105530995	0.4988851029707715	-0.7597181180458527	-0.27187257285552757	0.3524011244491655	0.21721760645833227	0.3165408375049683	0.7132817092899497	0.42504079735306516	0.23872910233051145	-0.2827416926369371	0.21012699033698806	-0.30390716003061335	0.5229386568492416	0.011639593061148043	0.3773990928674425	0.14511542168294916	-0.0447328654519996	-0.14161572156031574
0.050706331391579984	-0.6745166367913734	1.3559962017804161	-0.4842148827831873	-0.003994274200005865	0.4551249326013319	-0.180941276539375	0.4404034859779058	-0.2595752598529132	-0.20188396016182963	0.338672114531331	0.13422190547135962	-0.10021418830448732	0.8457862899830582	-0.12347865521591583	0.1143699595131162	0.22378555244090856	0.008588870408993376	-0.9957647269543137	0.21215957005101854	0.12055380322184817	0.512048727710349	-0.7551212016466207	-0.28318195134241064	0.3715863332665063	0.2386106014850573	0.32435211045182216	0.7293708320609943	0.42702512866848596	0.19802945665250526	-0.312203106079593	0.20986683313568286	-0.32201804004783374	0.5352632744676284	-0.03150637209612821	0.35650591314072405	0.1545526364575724	-0.04308136810127028	-0.09003664823845778
0.09934973855959507	-0.686024496258334	1.4146231176	-0.48532494663718656	0.05230594106017604	0.4052840581719578	-0.2173500807861885	0.43596152364584606	-0.07054345687133019	-0.25673003459054483	0.3252669892505161	0.13822246724017276	-0.12441923813362568	0.7135463366770829	-0.15249376036442602	0.14155045234328323	0.21499690065573165	0.003660492753479043	-0.8973743568980748	0.2966733773626608	0.09151853499793121	0.4983587028842698	-0.7663090243068293	-0.32084848330313437	0.32649455774160924	0.23916614208724035	0.3344470423629743	0.7287868093494982	0.3926955882211189	0.1933085970159574	-0.35698019053581176	0.16805138557923816	-0.39493032261353106	0.5498566724918189	-0.09434352034402944	0.35035496190111265	0.16296869856879742	-0.04677951320815654	-0.048749431892175996
0.15693781340359472	-0.6951154603997906	1.4177795555566017	-0.4809385166022855	0.1422512068414763	0.3706671975486289	-0.23884596112676376	0.4158826832236671	0.08732261616956735	-0.29022101345087964	0.3136948284234945	0.07380718924270621	-0.14541293013279927	0.6136050124890404	-0.1725367441943101	0.12055095356232896	0.17950025713145873	0.002010401451961115	-0.7561368104174714	0.3324949534371103	0.05607874358797369	0.500652768721568	-0.7290914072216459	-0.3214928820572419	0.31139319478454414	0.326984892824818	0.34179583216121956	0.6588884557116392	0.3508907186680208	0.20650371766609132	-0.36881391008777187	0.17603284168099792	-0.4283663410342916	0.55943080936992	-0.113759582315812	0.32623399053868757	0.17718267414782207	-0.0529515461223936	-0.037722129586145535
0.18885583806500872	-0.7316007363503791	1.4301076803199408	-0.4647469787314149	0.21709855839192418	0.35897358335544255	-0.25057701658170356	0.35062714211176915	0.239167534451831	-0.312918400606151	0.31714295880258947	0.03469074300479323	-0.16498886516821043	0.5346971140929916	-0.22297121743766285	0.10550542570975527	0.13786828015416572	0.00550259840206144	-0.5438033438533365	0.32513317339739256	0.007409460967227176	0.4796985557371253	-0.6440434278598192	-0.3451878823406076	0.3167680034056447	0.32470198065239503	0.38542487540827614	0.5907470102347834	0.2905980898991943	0.21415641069419605	-0.3833824968647826	0.1690294515304374	-0.4647304822009425	0.5489093472804096	-0.1552988137178381	0.2840307375175787	0.2063226934466323	-0.08769418469591522	-0.03285537582742306
0.2524913683433166	-0.7681204894102214	1.4261514866231115	-0.4606601427988397	0.2980458558370883	0.3410711894938679	-0.2698124999727757	0.31562703013677973	0.4095541373064597	-0.33482608627392524	0.3030648477195655	0.05273832511581428	-0.1749904402309364	0.4741876187321704	-0.276163426162845	0.08242091793639945	0.08156082391779047	0.030706855597439575	-0.30191246086547613	0.3146710279165231	0.013562432140309267	0.44305792347522194	-0.5432731373514421	-0.34447093687537783	0.34329046862505497	0.3014316238024052	0.3758766228867745	0.5363337794738668	0.27454935386778806	0.19777648665811454	-0.4140227221765289	0.1790050986041241	-0.5423709135955195	0.5419966751743509	-0.17052793424069848	0.21381496154353732	0.2264046511366787	-0.10181474823944223	-0.027609358324153975
0.3167649051961216	-0.7951270586573128	1.379904171945699	-0.4430725302635712	0.39709991041561826	0.37013454717017813	-0.30136774631342794	0.294679566299841	0.60893264345539	-0.36734902775104916	0.27200562208203005	0.06397162112849117	-0.1911425075663108	0.40179269114398763	-0.3406659066575774	0.06158034093586423	0.020459774141616288	0.042805512856965856	-0.0691407226661039	0.3070004489273496	0.010754700613793822	0.42543949276223564	-0.4722703802898579	-0.3023567459571648	0.3115855512185986	0.25865756673825185	0.3914989683848116	0.4533333882088309	0.20715513201398722	0.20619884440113195	-0.4091765943067619	0.18060670766706802	-0.5645818226006725	0.538778447446503	-0.16395032446745597	0.14928964652847743	0.2692521599843228	-0.12395324559961415	-0.01758931366497332
0.3892801831464445	-0.8283445042525578	1.2728248805663445	-0.41313935567271376	0.4520358625626152	0.3666466500863446	-0.2905075732375739	0.30071023146995757	0.756686055528145	-0.36362858931822306	0.24161688392354014	0.09914842127895147	-0.17181025636951483	0.38115317545353566	-0.3186910886281408	0.06499715921487711	-0.0424877911708232	0.04564359952444248	0.10294577891027892	0.28420281038400186	0.013087030112268017	0.4023012508296415	-0.375062713217138	-0.2791203815628826	0.27418965997803557	0.2185872795374514	0.3626487050600109	0.4043881586213688	0.1666741644888155	0.18440166846852687	-0.4046514491212686	0.1874411781117714	-0.6024081084711808	0.5254062208043816	-0.13986942123422216	0.07925043724191971	0.29910887124298935	-0.1328532715394233	0.004300930058841889
0.46565621184897504	-0.8397644221075092	1.1746748690461326	-0.39413036377344435	0.49170056856954714	0.37142793007420183	-0.26099024412677657	0.27646221954018957	0.8654543775410449	-0.34520674246835037	0.2216045947125446	0.12343446040311142	-0.17003026667267607	0.34976842473538716	-0.3553992569745875	0.0587536596625917	-0.10900948210527757	0.029118233128543298	0.26796258567758335	0.26210116890787616	0.010683658393438194	0.38350925001059477	-0.2792252859273639	-0.25175688031181087	0.26115801320525345	0.21089646222621017	0.32665717668364247	0.37080561855722655	0.11423912251470252	0.14915513937940997	-0.41128489385660566	0.1714438563385412	-0.601630488441414	0.5119144798960361	-0.0936533072267978	0.028328386587910964	0.3124862912440579	-0.12034801121128438	0.06453541490236672
0.490959202234922	-0.8073974118738534	1.053569668336122	-0.40129002808576486	0.5272092481169366	0.41731850092910233	-0.22924388332255555	0.23127778793641696	0.8876992771645043	-0.3427698201300247	0.1590427391206032	0.1643140051916219	-0.16708191176042325	0.3226234367696058	-0.38415208747719387	0.09502688454279226	-0.14781187578692148	0.03633327489308521	0.4130095412197211	0.20821220845465419	0.002048230765658346	0.2942155851018153	-0.21064240406546714	-0.21522007513410654	0.25021208068499423	0.175785382637982	0.3232944070722302	0.3436136305739709	0.06290581050405958	0.15271261759997826	-0.40081268572742346	0.1757471379809689	-0.6389195593476963	0.47174164854666617	-0.0758075021485814	-0.011441079932257323	0.30258598320306607	-0.1154950119922186	0.1098922545977937
0.546566326925532	-0.7560016855739213	0.9558099413608782	-0.40882388881713416	0.5651724090928456	0.45858674950260225	-0.16942130888311788	0.20363203928000026	0.9071609562282843	-0.28519093648249055	0.10875567372312181	0.17905288448829465	-0.18308425623279287	0.2920607029249409	-0.42552155250492446	0.10636326197794166	-0.21943969471843872	0.010388096736755545	0.5458753523929859	0.1812788229643097	-0.006801217136023402	0.23769880912332816	-0.16923312296473342	-0.1848844924857353	0.20857914174423375	0.21426242164249806	0.29511126594505743	0.3044762156897443	0.045726127360980806	0.15968916531959973	-0.44098408321759325	0.17415960556017968	-0.6535284111322684	0.44308725813113475	-0.08072332440356281	-0.08414786309299759	0.30924926219857307	-0.08718037722823439	0.1317964272104438
0.5729482982484249	-0.6885758523099275	0.8922314658646737	-0.4397078938429158	0.577057359291256	0.5140214501796923	-0.11759106636327635	0.17732815642006564	0.8764833129103596	-0.20618913939074085	0.019745944539969796	0.12837992499019923	-0.20039107761421704	0.3163450037296294	-0.44810217001983305	0.09665000752541887	-0.2368441365128867	0.01961512924649025	0.6743708631240906	0.14241159022021535	-0.020919853117303978	0.16343420108323206	-0.14059881485194473	-0.19051241293962246	0.17392515670771497	0.2274703566376599	0.3076731186613558	0.3038899339414828	0.026975413811429493	0.14637293703814028	-0.4434187546443802	0.15870136704576562	-0.6573858445757039	0.40998473602652313	-0.06624852125660022	-0.15225682791329284	0.3361783846127845	-0.06586613600176379	0.13580396751221355
0.6514686242111081	-0.6440903880077471	0.8100246248030943	-0.45915468243465163	0.587814926407912	0.5411290190949126	-0.03379108395738417	0.11998354921780033	0.7949660537010607	-0.146091449599244	-0.0388492224712222	0.10666752711502896	-0.18983012739762534	0.3275732186977141	-0.49080968728275565	0.06550738206758255	-0.2627701462818373	0.011123457436692843	0.7512631448713594	0.11851931828220288	-0.03431202654464448	0.09764681719412943	-0.08328575841719035	-0.17639308255557748	0.134453312747792	0.27081051699787073	0.3004636339135923	0.2780677485840151	0.02645559204965927	0.15603068614008783	-0.4531222625444338	0.14435831140428004	-0.6482241663376753	0.382597452237433	-0.04897955193956789	-0.22341265801051474	0.3452012340607414	-0.01857756533977118	0.17493180812091855
0.7292850393242967	-0.5580132381067405	0.7358766448313061	-0.47948222690856407	0.544804562083973	0.538633139704288	0.028401309830305577	0.07734866262734442	0.7613648507668958	-0.10576041001768877	-0.09904349647468705	0.13784685139745417	-0.18467632397841122	0.3055801488425812	-0.5758003602346731	0.05040164300524428	-0.3098660714680516	-0.006979793357887941	0.7966335754207303	0.0761827860413489	-0.06618335382193541	-0.0263547188670711	-0.021111260528581262	-0.13719035482440856	0.10189914195614232	0.23515834200502922	0.30547610076528187	0.2613038177260997	0.025176733125211626	0.1423333662774287	-0.4856611418889897	0.11712470104883495	-0.6571498204680777	0.34556733528082484	-0.05057348125377501	-0.31190581093373165	0.3585761643130661	-0.00977007698310259	0.18394340122849182
0.7502810062855856	-0.4971711836059144	0.6720771484830775	-0.5274142365610179	0.5448053914232516	0.5264562955987988	0.09154610568414927	0.0507217380015907	0.7459933300538402	-0.07916575559778541	-0.14962633691017294	0.1195561003051137	-0.17773814016256345	0.2802413646485007	-0.6287585129115105	0.022150554575437062	-0.33978856396601353	-0.05627247809840237	0.8039799836100482	0.030317004564183708	-0.105431951004505	-0.11948792153311683	0.023316251445396396	-0.11873208184698773	0.054844755958057365	0.24513637650014228	0.2705359132059609	0.2320900776919904	0.018979654253340625	0.11256239843474385	-0.5078083548849187	0.1031064508911427	-0.6871506202643822	0.3186984098789623	-0.03827695107297834	-0.3518927160597829	0.36195439768017024	0.03502333715283303	0.2051471497168999
0.7996773807899665	-0.4152697612705974	0.598684280192056	-0.5661537005071064	0.5521687320414012	0.5345656105037747	0.16346922354142623	-0.004067802105891072	0.7118146343280732	-0.04414058567968023	-0.21982105021383366	0.09390177277591535	-0.17988299701235552	0.234958393059711	-0.6572031802256244	-0.000757628363375992	-0.38023011233816806	-0.07905387362085921	0.7951052320789882	0.03850470185060016	-0.16118088130788077	-0.17483825566129502	0.025323996609981712	-0.11519586928850056	-0.011454329978924118	0.25979117217360986	0.2501136655540298	0.21375529530205384	-0.006243266313655174	0.0776576827761254	-0.4565304827436898	0.0720559850832854	-0.6391199881722693	0.2835051768645148	-0.04263686119680496	-0.40172975352002327	0.3355726643112288	0.05255622407467418	0.18785821492745
0.7988429493195874	-0.3298135491039318	0.5266975266262149	-0.5879309757643079	0.5346256664489125	0.4891783267960875	0.2481951367865972	-0.05723440247022016	0.6808105935270828	0.006841376890367001	-0.3006348080519975	0.08403738234843258	-0.18176836350427122	0.1664135086553491	-0.5875471471056138	-0.048400699381849106	-0.39706975324265964	-0.059798601466507596	0.8040025634218759	0.08222003448547352	-0.22956067158410476	-0.2667786381188481	0.046351622252043034	-0.1676289709360411	-0.015042778031171915	0.26566397287247023	0.24250699658695307	0.2827646830945101	-0.02951594223813272	0.06052726550344878	-0.4218957404477585	0.016437607858404896	-0.6345303871374266	0.24646991425910927	-0.047442116426438766	-0.4049335669636025	0.31805977164651306	0.07440740716461056	0.19653511673474666
0.7867662579359556	-0.22776765149997025	0.45999097197847394	-0.6236757681536733	0.5495713969221543	0.46223438468582734	0.2859387444044533	-0.11539517331330917	0.6977358719316593	-0.006384615961299399	-0.31801635096049796	0.060240767087689814	-0.2342530325721842	0.08324415639559898	-0.5407669468844569	-0.06760169604214449	-0.400345515958408	-0.051559236061577564	0.8653829040560288	0.14053080616672844	-0.2609729052675874	-0.3054257282520178	0.05006396686861675	-0.20534357580130144	-0.02945080097995576	0.2708827429857189	0.2466885428296815	0.34843499454658344	-0.05112871893035535	0.08129792567138329	-0.40535370238143764	-0.004371840103292459	-0.5654229665201946	0.2009225090802811	-0.11162063346608297	-0.4321063082331621	0.2811343080254728	0.10185226327415478	0.183531504087248
0.7363527859177685	-0.16318558014750026	0.40316549543449237	-0.6297315466824664	0.5817585726590238	0.4398703972866723	0.26364711590037193	-0.17445990889254684	0.6952133272607516	-0.00198348699694795	-0.3355118198074951	0.05476020730566816	-0.2834104293355475	0.03222777921224287	-0.4441320412899734	-0.07667148515908963	-0.393687451976102	-0.026244103142841486	0.9459795500382786	0.2211720380371852	-0.29058620695360704	-0.2601914817808555	0.07906014525612973	-0.256433638987563	-0.0682442183850406	0.24422621486197263	0.27000815116762344	0.39890502565770464	-0.05611267746123409	0.11536283706026688	-0.39272629095961753	-0.007449411164020739	-0.5000377172707977	0.1738882844057434	-0.14992679478814244	-0.4361657071685629	0.25069179445520184	0.1208855277032899	0.1379199647102785
0.6858053902139726	-0.10755261712029743	0.38063428441944186	-0.6300091366981808	0.5963487239165945	0.4086852468765138	0.23946514051105003	-0.20107468493907338	0.6890451480659903	0.02981505909533446	-0.3425551693419449	0.019419854413964453	-0.30965539828938093	-0.025481263396568015	-0.40647569107182846	-0.07295752791739177	-0.4291880162656156	-0.018837994334963616	1.0337517060262098	0.27936804598457665	-0.3192783278490127	-0.16594380618789736	0.1245346473963039	-0.2857446136396002	-0.1279072513855052	0.24393114458118315	0.2754187140389281	0.4797121122247974	-0.11462732102382026	0.12781027005599915	-0.34757782598438	-0.022912341892487	-0.4099734368513464	0.15384331561753797	-0.16523632769307428	-0.4751455282252606	0.23997733857494885	0.1476960536058212	0.10065819723712446
0.6147348441261861	-0.04235495448376273	0.35028334349263185	-0.645579143753379	0.5952864958019098	0.3842920957859321	0.21527866831082054	-0.2541048898911675	0.6902270024053335	0.050368396664958605	-0.36021338952965115	-0.023645742485797653	-0.3321897868465732	-0.11087357934127826	-0.33051023631769116	-0.027220511013228577	-0.44016114805438705	0.0017366189066651758	1.1204418020120506	0.3288297432509121	-0.3742919041507432	-0.0919147863650843	0.1806880259915932	-0.3003114539795796	-0.17360532658131286	0.14600543738757538	0.2872940061775411	0.5695554531709245	-0.16517968301063327	0.1262662646558525	-0.2907946862545703	-0.04166712145670344	-0.3399821579749286	0.1413679342453409	-0.1595471516615413	-0.5327029985916385	0.23772340460491964	0.1654121500168646	0.09359107701082635
0.6160674842721912	-0.003712400837031668	0.28459152866180665	-0.6387908830337301	0.5809124910938059	0.32128180646383814	0.20143373699511344	-0.3296110708302675	0.662412965944949	0.03740915412490879	-0.3274048812531355	-0.018148518839574315	-0.3557818949843486	-0.1768557366884836	-0.2928709684971428	0.06930533282773357	-0.4679558009494128	-0.021455012085118092	1.194478791287681	0.4143225097462252	-0.4115861655958376	-0.022134118026028205	0.28260764611929895	-0.2879190870072213	-0.24375007696938997	0.054814789286883214	0.25423513317468455	0.6510302702251416	-0.22986949258393846	0.13689801837576038	-0.24917087172900976	-0.040605117009692895	-0.2760826010781776	0.1202688962027949	-0.15845826133881152	-0.5883700064923292	0.20812135907491677	0.17018044749652367	0.07238454274465139
0.5585229163018195	0.10377773211902737	0.25539272268668756	-0.6354318745813817	0.5737655561936482	0.26580169809349263	0.15605450698289872	-0.3594927102726746	0.6699331014141333	0.061102710522995964	-0.33892149042327246	-0.0698694502419342	-0.3844742400038406	-0.26934024755687075	-0.2363832334200584	0.19541899872197305	-0.5051160489829507	-0.016171693255428488	1.2857747261449417	0.4611018868723689	-0.4526924006710433	0.07230097605595065	0.3329967592493068	-0.2911998756263004	-0.22955138467621522	-0.09290214363372098	0.21511854954137158	0.73418160378046	-0.31079673227079124	0.11551340330461783	-0.15952544187257436	-0.035260163847811624	-0.2261834904356676	0.10088895557227762	-0.1301319330593888	-0.6096539217589431	0.18079067575615046	0.14841993631264833	0.06208393046752166
0.5147209707846907	0.16965984032448383	0.22217735526138066	-0.6464047201568224	0.6061600667501504	0.23210212448972775	0.131902135598718	-0.3967264489802532	0.6193638444290324	0.06980349281526489	-0.3130914713683036	-0.1439353891789884	-0.3998930604734722	-0.3210910786857256	-0.18907469749030162	0.2997671516619627	-0.5112062890553719	0.019441866806152952	1.3501046100417493	0.5396548549432162	-0.4782516758184262	0.19784588749131005	0.3565606511150892	-0.33998160977426856	-0.25369653695522343	-0.15506199841013565	0.1963073077355991	0.7848471301088539	-0.36854929521776175	0.07653498230194197	-0.04587429151169394	-0.0396124530592223	-0.14972646529765957	0.0862031987860993	-0.12440784328441568	-0.6150299414257072	0.14958274228632099	0.16410468351958593	0.05498576871753601
0.5059989682513544	0.23128887681615726	0.15808879564765238	-0.6205012555044526	0.595799234810862	0.19301300953626174	0.10758355458871124	-0.42551526850033994	0.5877091652359653	0.10963569424345791	-0.29187073843858213	-0.2353261922648175	-0.40206250524211606	-0.34676480593833164	-0.09053260204693803	0.40327106062266205	-0.546738865293794	0.13435786998618762	1.4077924873299783	0.6040880455698037	-0.5183342729234601	0.29066235926408096	0.3624498782161746	-0.36409770561627663	-0.2574894348964985	-0.22780521568416473	0.20057748898347513	0.8149737034361857	-0.4332598002710436	0.061339949145318894	0.036303079408394244	-0.05034719609503295	-0.04035749382937432	0.05877501272299335	-0.10416976983958323	-0.6267934244998866	0.16341329655878262	0.1614084070043646	0.02452368680506023
0.48017331947860836	0.33377952912949055	0.10103289211333273	-0.5761033560551134	0.6153703459415907	0.1438005692472563	0.07770899132473696	-0.47100617562553176	0.578997808348035	0.1538042208879827	-0.24528824187954124	-0.2844092956820017	-0.40661346557949496	-0.4014307291136684	-0.012598362888000859	0.5117138556185015	-0.5550619720099974	0.2591161823895845	1.438052534368809	0.630467239442702	-0.5232875241853636	0.3712152451541205	0.37218863262716084	-0.4149086285361877	-0.29395309971998235	-0.24433908605017435	0.18321969192777945	0.8292001081983038	-0.4657370952604891	0.04888690498520113	0.04801302519464732	-0.04520192270890292	0.043011040037992235	0.05040863849250452	-0.07052838823888599	-0.6290550039846378	0.20805292655229807	0.1727826938869408	0.01991800021991848
0.4861932362660716	0.4618255641912876	0.035073386073565256	-0.5579309426025932	0.6023306444652349	0.08417423984565531	0.038820945330921744	-0.5095359468534163	0.5632888916242387	0.18642461916445424	-0.25478787548594695	-0.3602860411956831	-0.41077848340490525	-0.424881083834184	-0.010813959572165308	0.6570619253219482	-0.5936124382036084	0.37221518641178025	1.44523114356435	0.6267387538220527	-0.4664317650249722	0.41770519550171814	0.39856543101878955	-0.4430759329183099	-0.37248571863217994	-0.2652877056907956	0.1573225093052262	0.7749583817915289	-0.49204105031097856	0.012460628583979297	0.05136972234310648	0.0005523778652957445	0.08767600121253541	0.018184106798720876	-0.05330799456490085	-0.6411007757752267	0.238471253991914	0.16781327641811744	0.020300845678736915
0.43884106703507786	0.566501915330826	-0.03340610865458759	-0.4914723383342759	0.6222380008397029	0.029758004037375173	0.030229038623659065	-0.5623469251712706	0.5141015349442991	0.26473758757957794	-0.26748968676268686	-0.3977698607679004	-0.3836997205600265	-0.4281949068962402	-0.04046552003750303	0.7413022202025329	-0.6129439635957471	0.49970926491222245	1.4316775008294855	0.5954403119953391	-0.42180880600022796	0.4328450516398427	0.4290508854638274	-0.4692106398700918	-0.4147542418433405	-0.24768437684385258	0.1326535617681327	0.7012822318489855	-0.5206154212530381	-0.016174078470590082	0.07993001539389648	0.002484527340318179	0.08988126590258612	-0.02618490724606738	-0.02062700758252144	-0.6251868856273448	0.2641441203256229	0.164525953404126	0.003965442822061377
0.43179583302362723	0.6773009014055579	-0.10113563933985699	-0.3821365708947812	0.6559529750287423	-0.041591219445715394	0.033052586192478015	-0.6271220451955388	0.4473799911756503	0.2931723670304617	-0.2883245608864836	-0.4824389547787301	-0.3827627452238021	-0.4443019288911894	-0.08161777748356278	0.8255041835973472	-0.6325327663051261	0.6073003743984485	1.3998049895813194	0.5216443415828312	-0.33814667242878194	0.35105822783077095	0.41287147502288973	-0.46525835456441034	-0.4189218741966004	-0.23441244334293648	0.09566585148307469	0.6551183218879546	-0.5700295318411287	-0.09116027653071739	0.09978699917096187	0.04838272247876567	0.10287737755500095	-0.07107750044584142	-0.030404086547507436	-0.6254642697135467	0.2916163636444006	0.13961058227890016	0.02006206472729106
0.4617672523079447	0.7929012496618705	-0.19585601372198921	-0.2485996934267261	0.6375924400761462	-0.08605328766363121	0.044087385425240204	-0.6584245161994067	0.40261274867669056	0.30433719881139015	-0.296611066418231	-0.5461091111743009	-0.37387904232884916	-0.44387693199903405	-0.09511667976277963	0.8861686561862372	-0.6443642250582353	0.7387103299706143	1.3763454505752686	0.48673730271065424	-0.2686262747303926	0.26663496590056035	0.40431620570628485	-0.4737568861558623	-0.45522013526370914	-0.24119803207952537	0.07896302262757943	0.5869422557336406	-0.5706388311192693	-0.1316700778136722	0.0832543181644408	0.06892992781069106	0.11475853541825727	-0.09506711609008653	-0.03701226123128182	-0.6335372910357407	0.3157294735257239	0.10503883972585622	0.03238276385365422
0.5210987957424258	0.8491771358264163	-0.31102809380445706	-0.09202665305398493	0.6370461128264134	-0.14058362279081824	0.047876323349050884	-0.6597884703217571	0.35394064821773025	0.2915231367610899	-0.30622300445531014	-0.5996451694143772	-0.39120430464941164	-0.4639551083842662	-0.11473749988135618	0.8889374765014283	-0.6638517107966805	0.8539198796290162	1.3546768005661316	0.49514095208725284	-0.17909690268974823	0.17075085371218385	0.39536203260730923	-0.493221358119869	-0.45110131057626496	-0.2217128879491967	0.06995919504443256	0.5371544268962376	-0.5848322782398158	-0.13834221986536635	0.10540135349467768	0.10325503766944304	0.12551597757652647	-0.1442028037761383	-0.01149072504384549	-0.6114501063328557	0.3195530162395971	0.06259058167878903	0.07272042794968558
0.5469819824864313	0.9263261035084682	-0.35799458029086956	0.0434927079866647	0.6211435321605656	-0.1710962762192539	0.03220905941307978	-0.6391005443137676	0.310873648702906	0.28226222904989	-0.3746152016187339	-0.676950686988349	-0.3805081208791378	-0.505285831010282	-0.07193086119034017	0.851383812121386	-0.6934151509731463	0.9767742762865115	1.3510255121711876	0.47206542720114825	-0.12093678155523939	0.046310250133146755	0.34279136018982453	-0.5303310974543354	-0.46303153102380695	-0.17759462817207428	0.0968460366965944	0.47013266950430027	-0.6125745691486906	-0.1679831957331142	0.08603715512643967	0.09918115315842667	0.15250048784891798	-0.18493080180340246	-0.027399453275383713	-0.5607912708333374	0.31793539091283474	0.024412858466583604	0.13647892166830136
0.6155268262907426	0.9525866680582309	-0.42347070909438606	0.18552697128636664	0.5996160615054855	-0.23015369538331515	0.003136802161851726	-0.6515324063204372	0.2445110019883156	0.2566712791923398	-0.3521983364185691	-0.7363653862108303	-0.38431046690149195	-0.5280828107940375	-0.0461418810733048	0.8023737899578144	-0.7215822307626844	1.054704941231794	1.3511410676787758	0.4423273359982717	-0.021638434006043435	-0.10560768282360385	0.30364244568084126	-0.5471712225779453	-0.4932760146075797	-0.12124231377506549	0.0855514361028395	0.4481892127117456	-0.6102664144406917	-0.1935747813024764	0.05898891556179042	0.12317869988962286	0.1946956839993423	-0.23208672928434054	-0.0477190057971517	-0.5334081754237507	0.3469356286035936	0.0032594386043611977	0.2098060048605639
0.6216919230548253	0.9634816844165022	-0.4771852808786784	0.3325278108275921	0.5778505704774669	-0.2894693829372168	-0.02382794971072778	-0.6776082272157837	0.1882949607174769	0.2457998225187255	-0.2905949120614524	-0.7930891799547511	-0.3991795717568067	-0.5397551862378307	0.009427811139306436	0.7866170311794918	-0.7419115817478567	1.0884742009597574	1.3601296037517905	0.3631789431451705	0.010645456444756096	-0.21458543514649042	0.2683532162438565	-0.5466996013235397	-0.5341063385993721	-0.0760468305096207	0.05541453237435527	0.43053352574923986	-0.6309174600045812	-0.19054147935494398	0.013759867350668614	0.1386452801179066	0.19605049523430262	-0.28894877765705357	-0.09927852259320351	-0.524840331409471	0.3832767126265971	-0.027144381353191204	0.28110997664487436
0.6503259902573659	0.9974657165439635	-0.5041174415036721	0.40416583855984783	0.5728755714803742	-0.34473218881138745	-0.060742645184635125	-0.6688954870771425	0.09082261185612292	0.22781351713810163	-0.22324702599160412	-0.8122557096879353	-0.4092118817180966	-0.5648441528280241	0.006121768776399925	0.7170076126046829	-0.7334507902149143	1.0707840981521788	1.3629635915068572	0.3088290740904837	0.0881061403468399	-0.29222926842848074	0.24372873762406982	-0.5639384493034553	-0.5587406521513332	-0.041560719824937434	0.026142586459498927	0.41964523683443833	-0.6425763195185595	-0.18933835219123202	0.009961730178486537	0.18479685481514013	0.19548589928311305	-0.3157489692100196	-0.11522191840782847	-0.5161008253379151	0.37138069312815947	-0.07028853695089313	0.35545283400458816
0.6564842285371583	0.9810398223590353	-0.535671338607093	0.43794499319754215	0.5400101517147806	-0.39192275791575704	-0.09235972267526546	-0.6480369287518226	0.002047887897410711	0.2043349685241423	-0.14266151039342675	-0.8626373601525718	-0.4258583418503729	-0.5905000607095945	-0.02018838767495565	0.6559603847418252	-0.745969756985073	1.0186447362880149	1.3953607513239583	0.2871372563613669	0.10654981776725507	-0.4256821346490649	0.25069579851272056	-0.4862140491994157	-0.5706865995134157	-0.03840692781643142	0.008902246316287549	0.43400798868493506	-0.6610756438554516	-0.1829149717606396	0.005097835739478912	0.2078168569522542	0.17288618026307645	-0.3545028409542106	-0.17059146412520723	-0.5064937446784736	0.32935494363736517	-0.11491515955592595	0.41948756146688443
0.6449170021201632	0.8968530273749933	-0.5420253020299469	0.4897708925638744	0.5072947905248969	-0.40105875359816723	-0.11359928479411333	-0.6320405631582008	-0.08307753536155535	0.1978370113099101	-0.025081173711794146	-0.9114106391316283	-0.4425074364025261	-0.5722733434509583	0.021462197038575114	0.5931588618732843	-0.7127331643822711	0.9811485718724876	1.4120078282792021	0.23590225495838224	0.0757857661533965	-0.46124463411141825	0.21112766469717115	-0.40150224205080204	-0.5464221396068577	0.026301516576401278	-0.005496733711087684	0.4511499460039398	-0.6871062968321289	-0.17592252574192496	-0.027060839023334955	0.21459658489968877	0.19147075135476738	-0.3424695346648096	-0.18928758911709997	-0.5131427883636421	0.30164546283113164	-0.13466297830649043	0.47081949650399596
0.6741174335315295	0.8590202960544872	-0.5594091091452724	0.4976099288187701	0.4739417710972317	-0.4123337267593235	-0.1387761795967193	-0.625420139687408	-0.14453773932512928	0.14467241831818595	0.0923472216812794	-0.9691336475475193	-0.4717029556185096	-0.5837739550709834	0.021085731460965436	0.6253500353316462	-0.6609651389950472	0.9390065004752254	1.4204597617652555	0.20867855265909568	0.03785234812830832	-0.505189123719666	0.15810467559828603	-0.31517183616763683	-0.5420028766209481	0.07536003392232782	-0.01629569068262605	0.4806889712346097	-0.7153324967581083	-0.14166917274908694	-0.0603495860336243	0.23014397548108328	0.19170075164526165	-0.2976738449241364	-0.22894106810610695	-0.5184866554545988	0.2945062861471444	-0.1626839554981687	0.5289626581811058
0.7125000246527579	0.8275312029361744	-0.5584262378865251	0.45683419823454263	0.43840225049542214	-0.4245960295736089	-0.17381533018795675	-0.5794129179450515	-0.1508410278843713	0.10210489589799454	0.18274015709292254	-0.9762861483711506	-0.48422962213326304	-0.6180261530364024	0.004996180221379837	0.7399746077939258	-0.614862413265309	0.892590735971184	1.4286956374440172	0.19541671726783938	-0.02391908587428835	-0.5461975597511077	0.1458217192119393	-0.25543266300347256	-0.5671729898820859	0.15798160240911124	-0.03318648065744735	0.4878783959844375	-0.6774208122029952	-0.07197102952550145	-0.07654867009171078	0.20470956853586567	0.1445260492056325	-0.2627765806142291	-0.25067169382632154	-0.5223182615647887	0.2647690828281858	-0.18159818972963485	0.5763547075193579
0.7157345067860251	0.7851533393127158	-0.5680157257025509	0.3930756985081029	0.4478701950339607	-0.4473462830629595	-0.21097847446450363	-0.5489023134235521	-0.15479927291336454	0.07957077399936247	0.2904987686587437	-1.0005135553805258	-0.48740980599468503	-0.6379044566072031	0.005349796732139862	0.872959682148227	-0.5393954231493876	0.8879789554591732	1.4412690507007184	0.15122970296080682	-0.0671829044581497	-0.5670853821182538	0.14467473857509552	-0.19197133406350078	-0.5470886353989407	0.23125449595924025	-0.06528570889227359	0.5789212264282481	-0.6399869497591106	-0.029025982899129298	-0.054622473217129965	0.19349986916661072	0.12890629138236315	-0.24830641524480956	-0.25856933849402264	-0.5360125340641425	0.25737605847583633	-0.1938254641729356	0.6215841973740137
0.6836668519864293	0.7918513422378455	-0.5546286382332081	0.33636113852462757	0.41397820874265945	-0.457233785776313	-0.26274276375770145	-0.5369663343326196	-0.15633760570896438	0.058968708030064855	0.347582450155926	-1.025424798002343	-0.45060608217415715	-0.5476708142910558	0.00959265083586012	1.02511777397613	-0.4575021339123376	0.9604023848623842	1.4430444437483385	0.08071657505227262	-0.10676369774394204	-0.5616037407387149	0.10310885864202499	-0.16139763408205973	-0.5763954694916545	0.28822938124280595	-0.07498065104472267	0.6797541641612191	-0.6241768204380254	-0.016658508995894213	-0.030321063700819606	0.16163191539954294	0.127604051642373	-0.20288949170044474	-0.31823577728478825	-0.5325547697675768	0.2504581137516656	-0.20875162707936895	0.62297231063842
0.6705100802141719	0.7911967768302766	-0.6115377404944387	0.27961869259292704	0.4291965845037187	-0.4787045358015122	-0.28991624260323745	-0.5301791440015229	-0.1624994230102669	0.0634271054228991	0.41554464746714415	-1.0358909390815685	-0.46755550059227924	-0.4194264561487495	-0.047376546721259384	1.1278159383184292	-0.4022454839834074	1.0462610523634839	1.4500278039827816	0.051501163144669515	-0.1351689689194206	-0.5683095107441659	0.09055640413002879	-0.14415306893435637	-0.5873289289417613	0.3193503889458405	-0.10759261665247558	0.8072558626209408	-0.5581625001462065	0.021836416675542345	0.022938610017262356	0.15064118601936216	0.13133881826421134	-0.18661346651956898	-0.3476745042006787	-0.5637727410408251	0.25988430249613714	-0.21799531073721284	0.6145859256553828
0.6687336804281286	0.7754007644413647	-0.618947297260318	0.2243387990565215	0.45404566263672874	-0.4697702679043457	-0.31118765713268004	-0.5233096746565681	-0.20023056230358177	0.029115781442283252	0.4016937696859067	-1.0537632420283898	-0.4908635304533268	-0.282708816275799	-0.0957563883515074	1.2288650093970124	-0.3537775886846878	1.1825391076546583	1.4165144930751439	0.01691529916854511	-0.16234016077022748	-0.5338067198909168	0.06639680184123584	-0.14421524538845093	-0.6138645722309414	0.3741132748450525	-0.16199262660576574	0.9109716210241746	-0.5007885427446932	0.0563689250965723	0.09037647976424922	0.1251937451462237	0.11454605895942023	-0.15178831641178245	-0.3879360813157355	-0.608306238369595	0.2539522982745577	-0.2185434466631552	0.5849629200062882
0.7296872815746992	0.7874408705282816	-0.6327102540166869	0.14779026318805016	0.4515571264640842	-0.4673812616213536	-0.3328113218498769	-0.508278568903379	-0.17641993600260214	0.023627557046034173	0.3235329487850679	-1.0847444514808573	-0.5157034754728029	-0.18842446548237995	-0.11868760303619971	1.2852246043212376	-0.2724082437652287	1.325528603926982	1.4225579132995878	0.00809949805850749	-0.1716940531170774	-0.5634893613333313	0.05763784823257197	-0.15076404466642782	-0.6197144421326473	0.3659350091949551	-0.19071899530716047	1.0177951379152563	-0.4200195626106045	0.10744454891790294	0.13829449230769392	0.08783173008185689	0.10484716575716516	-0.11212926119304693	-0.4009021676574512	-0.616819586492676	0.2370380123435581	-0.2239878655164067	0.5742544300672636
0.7858682153326544	0.8136149924707855	-0.6203745013899387	0.12855953780061885	0.45909478383184055	-0.44887770948896455	-0.34799855122147205	-0.518669469599843	-0.14019089366934598	0.0027873749793612566	0.2432892710582249	-1.1606761260283902	-0.5186601727146652	-0.11532109767286516	-0.17133729331057426	1.415299843259413	-0.20407970298023578	1.4978277952379753	1.4206346446215672	-0.01304837773580807	-0.19050308414494482	-0.5772744676884507	0.039601471908183104	-0.1402969384553621	-0.6810277165450793	0.38780458155019193	-0.234872714499225	1.0889975621115027	-0.3716237913754891	0.1294403133100607	0.14641527723135878	0.0346439197357018	0.07517767590312024	-0.07961589709597468	-0.39274031087723044	-0.6354773447624182	0.22256545857355775	-0.22262144362341743	0.5572193990228513
0.8155521541800385	0.8439376600261758	-0.6061730576074635	0.12708585218380963	0.4765627942196223	-0.4490136152973328	-0.384139420485047	-0.5002638198621671	-0.1061570302221817	-0.02242831596523711	0.12369430099082665	-1.2169790029061696	-0.4892991241164153	0.026203167596290433	-0.19193773996903635	1.492944324668867	-0.06499101410784149	1.6327497352288074	1.369991668623547	-0.05606869465605262	-0.19862647161846203	-0.49948378725543596	0.03770641441686658	-0.2133886291284584	-0.7148199751262532	0.3795672219100371	-0.26102307701213184	1.1634736578995974	-0.3299790074469175	0.16506559599521622	0.18425161452628178	-0.029943363970239435	0.0929139840186777	-0.04665106804603844	-0.36821121118076383	-0.6385590874097121	0.2203990214879575	-0.2399800763060381	0.5362595612966626
0.8293095930535423	0.9272520342456264	-0.5864632341585347	0.09478836810743159	0.5057913020803289	-0.43801850392274666	-0.3999580770549038	-0.46493188601182556	-0.09870978695602102	-0.0558148050613224	0.01802544066204812	-1.1553973841572605	-0.4570178210845996	0.1479312469311887	-0.23066549381224438	1.5887629665869634	0.029214348247600542	1.7518411119795723	1.350135601940335	-0.04873933741563572	-0.21099532430818702	-0.39376330474002896	0.08997354962467285	-0.29579619221828635	-0.7361814635315753	0.3494950337550607	-0.29203205260055337	1.2038090544683697	-0.25883281681144454	0.2025551880475387	0.25443892008509555	-0.07940920585924774	0.09971706403965974	-0.018096097574785624	-0.3433651390027252	-0.6469727080518993	0.23672537103700053	-0.25655363207362614	0.5323877281689654
0.8517910762992175	1.0063788487552263	-0.5603972805991706	0.1098661649029059	0.573536762220184	-0.3394506144453372	-0.3624366868427267	-0.4293166693822264	-0.0797225541841097	-0.04219396146590768	-0.06499612018822562	-1.0940453564262467	-0.3482290131972194	0.285901243799528	-0.19218548913672887	1.5957202711501741	0.08709240074677659	1.8786527199242755	1.3358421383120611	-0.020528394407179528	-0.2121391487365572	-0.23521552214880273	0.18248561129078178	-0.356348348445375	-0.7301092475967089	0.30343158253130287	-0.30182570465049385	1.2555671282451992	-0.12733312834838886	0.1836488372467711	0.3240392537293497	-0.09013664989542247	0.13871689901142914	-0.008991679556960636	-0.2989542009193464	-0.6339400156716998	0.2626851275616872	-0.24225620234296735	0.5613200201191765
0.843434039368843	1.0921134261039964	-0.5360157745453344	0.15445114140399419	0.6964734555037096	-0.1745765067001693	-0.26701645789734013	-0.27708409316226207	-0.000635915676667953	0.07341296110904054	-0.03267922906117264	-0.9534070331297728	-0.21847470160334842	0.47672899088121296	-0.11820401885710041	1.5727521567934633	0.1613512134663132	2.0448847544670126	1.3548711640444118	0.061714241337280165	-0.14953576118488793	-0.05599452724328211	0.24507583675523584	-0.372237656263736	-0.7056506416416839	0.28246549162405604	-0.2868233132190957	1.383743479181184	-0.010998357183613316	0.20767359868081786	0.4254771846971077	-0.0661187702366691	0.21502880491853055	0.03632693955968994	-0.20715686148232862	-0.5884059737805192	0.3381894933878192	-0.22890392462075812	0.5931359104327008
0.8731527418312558	1.198263448813415	-0.46924333013268826	0.2636074570540617	0.8772284695967698	0.04200052711084092	-0.16006104708545962	-0.08009863600517142	0.16044368345804133	0.24301306041202161	0.10648056612520754	-0.7727321714193678	-0.07170274011654296	0.6454660731158329	-0.03569386236333867	1.583356828134041	0.24196320028704338	2.1604499254754352	1.4201370032785436	0.16598435010962415	-0.04024154982841892	0.11907403632584564	0.33551330248495503	-0.3588947425145733	-0.6764430498027948	0.34223891982807253	-0.26053906635859925	1.4807398641900391	0.1274952469994778	0.24504203634211147	0.5360614047316475	-0.026172909301225865	0.2731493307067384	0.11261771832779313	-0.11405917997911516	-0.5041258982058837	0.4123994068309333	-0.19700271223923913	0.6374596643416964
0.9639201218331495	1.2730083226705289	-0.3753145688635861	0.39885671793155497	1.109819780283315	0.2837613333979793	0.008721878782391213	0.1902541894972188	0.350152381120808	0.4363686062042217	0.34366452091595845	-0.4868249578983387	0.06291463153752526	0.7473059308849337	0.058109173407897875	1.6422407052817554	0.3295514010358774	2.215888375542054	1.488060619187206	0.2935740352541852	0.10315784216943599	0.2752281989196733	0.4707549109614237	-0.31484588095401683	-0.6203408071772819	0.4938061545008649	-0.20063533960648305	1.520022420844968	0.31086943427456937	0.33532772873584304	0.6146143955267237	0.07996497254580351	0.33226652442042226	0.2215965503357112	0.004417551893711391	-0.4182131257309317	0.5205661853320361	-0.12468044921164205	0.7149339746923242
1.0463575323579368	1.4190178810231406	-0.20941275142508292	0.5374298230383696	1.3067774921936421	0.601583932588838	0.19001418312642177	0.45100356312033973	0.558935329318563	0.6337362072953371	0.5931196865727909	-0.2113607905751113	0.23726089902945696	0.8275465328423799	0.18037501974037723	1.6976294224277155	0.47960727184418434	2.30867648155935	1.5463847158792827	0.4204751925151532	0.2504408755467423	0.4861629434350577	0.6011779310428862	-0.2295320307880439	-0.5207823881390942	0.619714036447354	-0.11968959650179194	1.571503239444446	0.4684949810091017	0.44671490619775317	0.7273850880157645	0.18004103519529235	0.42370916919982005	0.36667526365235215	0.11564921019537955	-0.30671289746139385	0.6177219788774859	-0.041492706754576704	0.792890260413763
1.1275960170029604	1.5705617649133345	-0.06614388104488685	0.6707687906735749	1.4882877233672152	0.8896100119888761	0.3603724917488668	0.7504610712027292	0.8287523424468313	0.8410574631404373	0.9110268830316993	0.021090425315629123	0.39486200345772415	0.9123670031312381	0.29322676763781197	1.7784696865413032	0.6693789967695005	2.373909228436753	1.626551017212583	0.5732457309766399	0.4060255721580813	0.6268398966105242	0.7521227519569604	-0.12705026520022697	-0.4460329056350081	0.7564289816190379	0.01608899116531911	1.6153027964534512	0.6182236134500583	0.5690163127466911	0.8420815581666542	0.27210696710159543	0.4881015838619159	0.5384542978639164	0.2544463583256273	-0.15795873300942506	0.7458714807972707	0.027969883759180587	0.8529551232287457
1.2006142679195233	1.7255413676908902	0.06434213908817744	0.8757970724890614	1.6840185314823635	1.1879355733819907	0.505105423627531	1.0719064032704413	1.0460396865119943	1.0094567841574364	1.2209949189512073	0.256152807008822	0.569939928382073	0.9656948374900246	0.4153844073179987	1.8799406837552255	0.8465891578256663	2.4509997467684244	1.6915445704805585	0.7173514712324509	0.567395965067455	0.8032418633144165	0.8945661608555511	-0.01651799694062527	-0.3536953096005491	0.9396910922983123	0.1518907746313127	1.6798302231081679	0.764833802272867	0.6619422450227331	0.9890046898186504	0.4216598201395465	0.5759009090397361	0.7226005421444959	0.4205110558547025	-0.035284667208479836	0.8563189047156413	0.10929500884720636	0.9250285865275039
1.265302863488031	1.9058096802718563	0.18646348351634473	1.1259650030504507	1.8900870537044114	1.4676576658288982	0.6579579471744731	1.346030534310723	1.277423153394705	1.1869705262738324	1.5216861284502992	0.502985369732077	0.725173839704335	1.0819067825614357	0.5806685726250889	1.972860122348139	1.0242579476476366	2.4854969005601038	1.7638012965530758	0.8243582670786728	0.7134400042494992	0.9819521904861255	1.0358240213643346	0.11013665742725362	-0.20725658523901921	1.112922640491311	0.257949321644115	1.8270056634878251	0.9231289025668012	0.7936561460302578	1.1996540950042207	0.5609017934776804	0.6749543674793459	0.8999522764439509	0.5263903675415748	0.08282645762238763	0.9827647071378024	0.2177420040287819	1.026356317991086
1.3848949346718633	2.08567326157028	0.30457360131904015	1.34670272166226	2.0799611196682735	1.7693178916907595	0.8111107077963396	1.65266509167578	1.5048388496608267	1.3469659565883276	1.799864203229242	0.7625319053793882	0.8589589805564855	1.1534537095701134	0.7380266686549212	2.081629210619198	1.1352691938517032	2.55407286469564	1.8903270507582797	0.925457102233018	0.8180078973234279	1.1001372731551982	1.164138776760455	0.2389108119793674	-0.10846607347633126	1.2729129098338885	0.3554464044970411	1.9135568205455702	1.0754094702960715	0.9106912877643522	1.4302362702290452	0.7012370526898353	0.7638630607249841	1.0775060807472667	0.615578366207109	0.22366727371337475	1.1089337917709967	0.32676452327582606	1.1459628506783375
1.5514134883380786	2.292156668890254	0.4110143656563426	1.5897791159487222	2.335511133269824	2.041849761857994	0.9619839600223461	1.9211884515881512	1.7306002897279391	1.4682816171504611	2.0900732654931455	0.9321485650872692	0.9714900696930263	1.2154357750355795	0.8511509841588498	2.167174454767168	1.2652689900960314	2.601837566173634	1.9616597755115	0.9986414010258887	0.9311544736101357	1.1403993388785012	1.268405771060877	0.4005579599011792	0.001539897583398242	1.4063228326266841	0.4365856596811367	2.0525991919816864	1.2256400898645827	1.0286340820975453	1.6410550914967008	0.8119821673784123	0.8467225272827232	1.2097225876043936	0.6912733722947344	0.3287740440274657	1.1980571579188195	0.4468866793512265	1.2487974491328449
1.6912663597930844	2.4606692865522337	0.5479113494745094	1.7846410442786305	2.5630545149364705	2.2108491554574554	1.0537402623871501	2.1960152674951092	1.942803402632207	1.5696778413637162	2.321899998661531	1.0844845507455183	1.0228037391256488	1.290078293194605	0.9391590613568297	2.288375814853627	1.394287358340272	2.6022912128659996	2.0256607025418782	1.0304055491778583	1.0337242483857545	1.1584456428253351	1.3323167912850664	0.5578713774109739	0.07029688334011679	1.554644579689007	0.4927818160308477	2.1731837305976933	1.311641861241742	1.1379138932549786	1.8245573032491431	0.8921934811619241	0.9020140494978495	1.3675058326823684	0.7407043405159827	0.39543450805969543	1.2604592956725482	0.5392551948350169	1.3246308567851357
1.8368586307925945	2.6031496880547245	0.6856077146592392	1.927593131883339	2.690642557563643	2.331120113390676	1.0947701768896316	2.322907343187873	2.0555089818954064	1.5932528420677516	2.4102204068525572	1.1522957391133248	1.0666858857134722	1.3371065197141696	1.0159145171570212	2.3334088754205817	1.505586249470859	2.589312563397521	2.0842136965420894	0.987609035168545	1.053805516006334	1.143829224290952	1.4252483579447996	0.6523812108048189	0.11930682981521575	1.6428236610268283	0.5369337416816593	2.231083218505255	1.3651698680348638	1.1942960419956203	1.9575920116165437	0.9465970963045587	0.9021942163920699	1.4713550650590035	0.7307103532530318	0.42406174466535196	1.2947667209104647	0.6243086889986156	1.3913152926891208
1.9406562932686893	2.6927551953366513	0.7789590981446713	1.9924616023695656	2.784501993737384	2.372758433006824	1.1294474466230882	2.3421283856838	2.071207223577636	1.5471790349959815	2.3948262920319108	1.1808772904026752	1.0912605007443446	1.3737592747120113	1.068271521765566	2.324902643082018	1.5632828749709995	2.5252765965100936	2.069561169631616	0.9591096889887034	1.0377026127256808	1.1075278512600204	1.436613253676573	0.6963533550074048	0.14936096350230682	1.6786654506486367	0.5684109918535729	2.2575429244282583	1.4121268164591227	1.2464606993048195	2.0187966582112784	0.9860669581923235	0.909342844468533	1.5466468367708437	0.7206251225524659	0.4231423989808277	1.3049427152730864	0.6923157528820689	1.4448973004285341
2.0053239469004325	2.7921257192293565	0.8555054094029806	2.0184247319490933	2.828819293096879	2.3696889506031864	1.1110764751289826	2.315749954724061	1.9996666533423777	1.4675536148593344	2.318952938221945	1.1262412443148164	1.096558169833037	1.3921633992056122	1.1135387873460714	2.341918465261549	1.6131347637569398	2.4327150196452756	2.0708415777846634	0.8951494885043999	0.9832686337085137	1.0955495862024383	1.4426411448112915	0.7702540609929105	0.18013745064347003	1.5986790230628398	0.5738548404457797	2.2426413306015727	1.3879946085559616	1.279392249007187	2.0745161726625714	0.991568839846375	0.9145408510337074	1.5709433133689075	0.7152799966413662	0.43388735384850075	1.2817411024069119	0.7197403477385301	1.470378968849399
2.064498006970445	2.8249529239213107	0.8683351948763981	2.0308075316897174	2.888613618404926	2.3034256350052464	1.0504395657076213	2.2777098816806705	1.939799079317647	1.3672058148181123	2.2454668042618637	1.0557426683953373	1.1090252457701746	1.416608975494324	1.1330377457747853	2.3869828625176006	1.6231125616539521	2.285434002127679	2.0833831136599605	0.7954289085481884	0.9078329658510633	1.0512756847753528	1.432191241243458	0.8029812395311797	0.15236914263874526	1.5749928957436723	0.5551358808463616	2.202825941759473	1.3932424101089207	1.2613764367541414	2.082751569724405	1.0035464982487405	0.8829125198960878	1.5857883599109175	0.6845497484052719	0.4121124306021849	1.2679982939937537	0.7360085294817534	1.5085534008954877
2.0800159821128927	2.8605213086330528	0.8765620561480161	2.017527219108651	2.9110187373515117	2.2178584856855714	1.0162477267116294	2.2081015046315913	1.8317212923168225	1.2807917700514055	2.1216448635802716	1.0515541113292695	1.1497259264122366	1.444202854795413	1.1748401135752427	2.3951656554579874	1.5785422551095858	2.1518071028241317	2.0814775546382753	0.7159148146510791	0.8548068738549099	1.0435252631716103	1.4181533727397342	0.8059457803989778	0.14364178968350644	1.531938784552725	0.501017627206065	2.1469311477605384	1.3872262340796706	1.232884907910815	2.0720572794797194	0.9996342344439452	0.865134592680346	1.5497537945383872	0.6551739953386786	0.3734819282080715	1.207518028863294	0.7392149716629963	1.5425914742961844
2.079880906620762	2.879868962943339	0.9043068884046532	1.9752903748578685	2.954342902924966	2.134900538470809	0.9866438377382047	2.099778869134896	1.7800125770817048	1.2246185751458012	1.9767192988672544	1.0561438703054593	1.1972193357673417	1.5094947208915503	1.1754336452879186	2.382489405134621	1.4978051793884848	2.0327210215600475	2.0783819067108533	0.6237681504535707	0.8480703735007922	1.0458236491639101	1.3891388363134307	0.8088124801461198	0.13467094070658764	1.4641913789077177	0.4532043223549421	2.073929918588411	1.3516219129347922	1.2091354208495928	2.028366324623055	0.9711863833633718	0.8592876567241333	1.5033513102316967	0.5947031783615035	0.34825142050083835	1.1492914487279897	0.7350325714133679	1.5686381183465827
2.1138696699894433	2.8205843244111013	0.9035698402531857	1.8575363516674261	2.961993039432373	2.0519402235590363	0.958067353889529	2.038587408798189	1.6719439555206101	1.1464169787534368	1.846430544765901	1.050711635729624	1.2144416625219137	1.5233715088069018	1.1210311051709767	2.3470957339673184	1.4168125210734375	1.89574913983614	2.0538960931201684	0.5747023744391677	0.8687164044328792	1.0508702890538486	1.3797757937151764	0.7589892565760186	0.09564216189079154	1.3670893905494323	0.4255761720278615	1.9299992276909461	1.3090917885466253	1.148892603972739	1.9302268756785455	0.9322863648043167	0.8557697475190466	1.4475406268307447	0.5419446144846297	0.3199593336260547	1.0931334585526495	0.720936784061456	1.5740271656397682
2.1399889770704688	2.811785166527675	0.9157224773614135	1.7747315885042407	2.9701330044511627	1.9700676286536134	0.9435392932921515	1.931629826318056	1.5768589880513324	1.080727378568859	1.723546195940822	1.032616839336697	1.245402076208841	1.54837602294926	1.0575504131847204	2.322891499142488	1.3358024574921359	1.7521072984434198	1.9888405560550193	0.5471558071365841	0.9111469290484162	1.004992790562523	1.3240475597876766	0.7226622462067989	0.0958216656395134	1.2944180566893955	0.40375323378616423	1.847980632048131	1.2886983408393877	1.1019586741039404	1.8317248702777396	0.9102407791185833	0.8487725910624663	1.3778492741032355	0.4909524730971177	0.2768116668104706	1.0409018590550096	0.7047865131096538	1.5922670734261302
2.1338194824996655	2.7753293710038394	0.9271432139560574	1.689116226431948	2.9076744267108334	1.9017330517114117	0.9168002813271283	1.8477932541610897	1.5050272803187905	1.060133973193482	1.5992432079385368	1.0180514432099712	1.2801942887323468	1.5770181358620223	1.0230445140647482	2.2901211565195694	1.2443368672584698	1.6347363664766714	1.9585437614792922	0.48742307735502627	0.9875883581512817	0.9940848439064738	1.2755098469339707	0.6444493168205907	0.08995606882326651	1.2255458668858068	0.3985932957604115	1.7462182697115374	1.2753969906439582	1.078316781119815	1.7184973992935315	0.9270675800647116	0.8555684972648641	1.3376749028151742	0.4510881167388021	0.2807767878540973	1.004315285805856	0.6645318659336459	1.579577457729783
2.1417271578219177	2.756150104893822	0.9441856390863059	1.587603758093867	2.8209752985331162	1.838620667294251	0.8807776444643391	1.7720824801036368	1.4178499307618408	1.0492105630034323	1.4606367793217363	0.9812386219029585	1.3131005200659656	1.5792454821961033	0.9610729485413356	2.2274281928953985	1.1581198808671593	1.5521838478269356	1.9200062210693112	0.44564940534619524	1.0392110311905942	0.9351874083955926	1.2518160732663675	0.5270804160359879	0.09832278735886708	1.1290776401600218	0.3902072880300103	1.6312198836479315	1.2607633384904935	1.0677593753280181	1.650842895845609	0.9070250484218914	0.8355456576899478	1.2621535149766419	0.4271136163182735	0.29893699863719514	0.9783410887384545	0.6424973054435702	1.587080273598819
2.1345362202854288	2.757630621918728	0.9335599785610867	1.505671118440419	2.7546151978243434	1.7765993176592534	0.8342017418701323	1.727319548978241	1.3266591968904868	0.9802699245577315	1.3884955960167022	0.9446350246687059	1.3208590183244877	1.5787621900670106	0.8957354978608884	2.1850111862842883	1.079045924140001	1.447966316389148	1.86293818175282	0.3969054584629078	1.136312342224484	0.8722379851520946	1.2262795122582426	0.4369030505880874	0.11590764704485283	1.0552130073703225	0.3640557031035123	1.4941251131247582	1.2181480887236578	1.0916588675171526	1.5568334635866892	0.9058718064794334	0.8600122124011644	1.2048616359117006	0.42091250880537123	0.31060238910721594	0.9513598096448416	0.6282982715220815	1.5809445184736366
2.1171795430950633	2.776737436132488	0.9418074303842374	1.4188252201399287	2.662454870497494	1.6979993535609175	0.7960683731668682	1.7310788693905164	1.2547034861498425	0.9495377768863509	1.2940954343287454	0.9461173062484901	1.3103551032982317	1.564338471555878	0.8499650087843014	2.1425191954528393	1.0127062098445692	1.3541761866142665	1.8158995635604551	0.35755512219285657	1.1954887245552155	0.8489044404476035	1.2107707786407953	0.34977986109916637	0.13700557405477018	0.9526829362731355	0.3539109227692755	1.3832627497184597	1.1692865474509473	1.0894745595238273	1.5217616636874483	0.9248320007476865	0.8608730706313008	1.1357470465632415	0.40465607907482665	0.36584432905655556	0.9437976957849413	0.6194708577342045	1.568777037124451
2.0738857536735233	2.804493507754658	0.9029502518388725	1.352655969610553	2.5990062689934166	1.6376614364999607	0.7736412032873496	1.7224141713606382	1.2116135191213437	0.9624426495841668	1.2645725813475042	0.9487921033249883	1.3036199761757974	1.5346433221282971	0.7988315173029863	2.052491126012834	0.937607982356581	1.3002398896029121	1.7521173507858188	0.3329741370046507	1.2612876716036445	0.7970134069048997	1.1907537074839065	0.2555829840271976	0.14127949865802852	0.9051542395741657	0.31492376467987937	1.3505737901591452	1.1956518585126614	1.0810781066563908	1.5074542454782691	0.9445648462631017	0.8694252480995196	1.0925098123374757	0.37310074236126667	0.3898437745816071	0.9519780142579564	0.617283649866882	1.5648028863590588
2.027454338576252	2.833176463980676	0.8646630571973086	1.3282487828477652	2.55158827740631	1.5789965341462013	0.7669847614680988	1.7007287917772635	1.1790929215312633	0.9509271742674417	1.231515441871529	0.9619709980602827	1.2831098626799313	1.5007000048678427	0.758756430151242	1.9774470302146754	0.872369838201726	1.250752978178675	1.6713050897376864	0.3293135282717262	1.338649075119797	0.751048800111779	1.168345700168306	0.18105807874475172	0.19121787539842167	0.802259898277398	0.2993702550947252	1.328677231184475	1.1719735390068269	1.0882110234995328	1.4834670081280237	0.9508920362331162	0.8437566680605999	1.0388871940192237	0.35563041387525207	0.4206813645342876	0.94216136177476	0.6110324003038515	1.579341462556103
1.9699702928031293	2.9022451065171926	0.8182425947001863	1.3412883199426404	2.5332194490609283	1.577930123412941	0.7569327777325949	1.6963303986679787	1.1581369523054996	0.9465266531521996	1.17466405638389	0.9698486877886314	1.2694557610532513	1.4612147377394902	0.7236890968172627	1.8891245719955063	0.8256770052409645	1.2337168091374966	1.6330327514313274	0.3045974544470516	1.392933820793575	0.7406516482529246	1.1372494891151508	0.12181104190867927	0.2241077344694037	0.6849015178489807	0.31515570262913917	1.2949354853701478	1.1649289193608483	1.0935619233771945	1.4553573344950645	0.9787298994869829	0.8878513928006389	1.013665000178751	0.32418925453888825	0.4560759009090144	0.9448747610915597	0.6185965119022746	1.6109626668005483
1.9011320524647481	2.9681458523483757	0.7509610956975931	1.3257216981315363	2.4748272254706496	1.5565872290262763	0.7500094089652177	1.7133396741430118	1.111732870099591	0.92753393049419	1.1948734488790944	0.987041993815432	1.2601746559198648	1.437491998374292	0.7022544960111871	1.844750701067051	0.817416832303271	1.1817751454427692	1.5656337840916006	0.2932807689355038	1.3867428710750196	0.7296057742952955	1.1224246003784126	0.05216152810686271	0.24456790797932992	0.6287102702596549	0.31441463943891684	1.2823111723111853	1.1901683354427668	1.11033303909037	1.435966900826248	1.0125341735860087	0.8888957036434313	0.9924901671050167	0.3145040138990377	0.5168357133299091	0.9461709420715625	0.6313764745235918	1.6358799764426706
1.7958993437718707	3.047222350265196	0.714554192784662	1.342966977857791	2.446493885693708	1.5559635776338678	0.7570942094968316	1.7269131767942518	1.0879949203442292	0.9505299272920806	1.1671170184750765	1.0454745125382394	1.2570078505207183	1.4039094992127013	0.7014852440939335	1.7848215215044665	0.796307908603229	1.1297016829684177	1.5374767587425944	0.25071105641449165	1.3669064533711386	0.695002095116432	1.0944797170378349	0.034938785586992	0.26611920397393524	0.5797185548155331	0.31562212355267655	1.2998184389484433	1.2043677477310715	1.153024554605913	1.428394078353281	1.0486298122135613	0.8876285115667544	0.952199398987594	0.3029256483435872	0.5752437010702277	0.949759936226623	0.6369888267021189	1.6950104973540099
1.6594107944580707	3.0801409942469093	0.6786405271743636	1.3274862566155743	2.425243103355428	1.5309493322636485	0.7449838967572955	1.7588551048319991	1.0548171068112064	0.9709056423095743	1.1819943527470878	1.0946684429959703	1.2653504435729521	1.4017307822729763	0.7038180250141481	1.7358461935323948	0.7784849159586943	1.100917182531052	1.5298505379831773	0.23255854133381107	1.3534017294072722	0.7355363242516375	1.1231284153135956	0.006732182439540905	0.2993127551877699	0.537799562094472	0.3209807538859208	1.3002718560664277	1.2248349078684617	1.168964282795932	1.4127221876264506	1.1110283866072814	0.8831723107003986	0.9393298346258948	0.2946332277017203	0.6118785639286395	0.9421436543260148	0.6669910410115487	1.7194937151654508
1.5383951951226758	3.085868691397262	0.6256465311003121	1.33735889786044	2.4278544854087047	1.5028551866229476	0.74260961807156	1.7834645369937825	1.0332233308089864	0.9769745886648226	1.189854461777346	1.113819857987143	1.2561691390459033	1.386060110032494	0.704808151244276	1.6823029835407393	0.7743969685555162	1.0597224148623348	1.5053328470110885	0.20935116627479627	1.3425975034297617	0.7230848751580481	1.1161915949291896	-0.03231959492856612	0.2852794666509709	0.4774303408602626	0.304820903112038	1.2924339106908058	1.240893017734916	1.1579693464611558	1.3947077155233947	1.123292791423912	0.8757978990054337	0.9181944390064457	0.2923815168968261	0.6465103758101474	0.948012276658142	0.7208214590984674	1.7695624989694128
1.4290013235947048	3.090486625364248	0.569461935472797	1.3563602729604978	2.439779865896943	1.5105322074078558	0.7608105314191709	1.7684866641059358	0.9956719850945497	0.949805541954332	1.2416735878214302	1.1721211642088625	1.2907734296181888	1.379857760981984	0.6747306188898222	1.6803634663191442	0.7762149028124589	1.0275358584259322	1.4798247435084444	0.173363603677468	1.3095972750584386	0.7600068892802462	1.1121799137608053	-0.029346081534034913	0.30428679864178415	0.43158967683380356	0.29053194030787327	1.3083625345338494	1.2389763119437724	1.148477800048314	1.372190957887268	1.1803824384325248	0.8619882434683556	0.9050989468590174	0.2702810270404651	0.6608989259633737	0.9512987094322737	0.7569097545790838	1.8139402571702608
1.3487486806228672	3.0356400402289774	0.5395223376095679	1.3767656780485742	2.4441240487053024	1.502674294571391	0.7949515152311414	1.7736589769328213	0.9509263083361297	0.9574427892471229	1.2692383199673143	1.2583414171048446	1.3075326868281953	1.3375675984162112	0.6726491777049481	1.6870745540394512	0.7538382344824435	1.037245427449816	1.4465580395652764	0.14635262045676334	1.2338948637698404	0.8079170905844698	1.0919242251331436	-0.04323915996257254	0.28203809533341284	0.3517225220453302	0.27393101265092545	1.3380827656352214	1.2512236291701737	1.1230567938762794	1.3684664927555357	1.2006574953494575	0.8601406839919978	0.9065279348454289	0.24326078456881542	0.6857436027609195	0.9363989290049535	0.7764951661398825	1.8744480268127155
1.2680929053683143	3.003462903930342	0.4897858603814627	1.4089610420052991	2.4602593627061884	1.5158562109043225	0.8036122606187133	1.7479589336813042	0.9380359260721463	0.9456993956321297	1.2939404602199995	1.268702230218709	1.3517712265183681	1.3092881046909925	0.6605315559193001	1.7190374173343947	0.7573257001998441	1.0135781323088207	1.429340268934625	0.12814333958050167	1.2083983023711946	0.8083468888285615	1.0866351524759859	-0.04721254648690255	0.2662927423412798	0.290259062821313	0.2237991298898862	1.3417186879919831	1.2560600411026295	1.1176234318592073	1.286818328711217	1.2002800327968626	0.8604460915205902	0.8991830657998856	0.2157718404765045	0.6967523177419948	0.9151962535992395	0.7901148700146603	1.9340752121030627
1.2024425513538999	2.9360016941542444	0.4899795987527057	1.4336754396696245	2.5028505996922394	1.5291224172508073	0.8103885049752245	1.712083737456238	0.8890511795245752	0.9246106635622956	1.2691365553374874	1.2901918260576957	1.3926007171203119	1.2957367134638011	0.6307586777895009	1.719274121253822	0.7417479869021304	1.0059526903264775	1.4149892489232614	0.10659077578441781	1.1594430636433555	0.8363023577141953	1.0540091983224493	-0.03848372079410594	0.2554113444013765	0.2262794557249843	0.21182867485715287	1.2975437338045854	1.260504030213291	1.0845131665711536	1.2140286945338856	1.2012455861772569	0.8605709488211444	0.8883191363692593	0.20058005427389136	0.7255169384893634	0.8757077170667383	0.7889671054753824	1.9915617659605211
1.1338158245768395	2.9162368168551653	0.5040223548982523	1.4338091568113405	2.4953766977815204	1.5515156220310646	0.8001898127838638	1.6985449189986923	0.8580488100684762	0.9299182211373213	1.2182745933498929	1.3141914935896422	1.4381119582251238	1.2751088448134784	0.6457558260235382	1.713748791465586	0.7320677732547367	0.9941178659811621	1.409634734330263	0.05979396874582017	1.1480289469061866	0.8276252628627075	1.0201255862492151	-0.07319445897339459	0.25066528697746093	0.1938229238466509	0.16717821487657472	1.2540037245588573	1.252291242026211	1.0664256623411394	1.1610860948548445	1.240755592563019	0.8860670286421929	0.8790572539863437	0.22112049468600148	0.7395196577329026	0.8442036101999003	0.8044537924035658	2.0227302415210247
1.1154664995838393	2.8633079584635968	0.49661443601715394	1.4172764709668892	2.532971165614417	1.5448150394930402	0.8012181435021912	1.686004768974455	0.8157926284835867	0.9480100712269289	1.192282123233442	1.3327035654857926	1.4813589813062205	1.2237213833257836	0.6340429591363603	1.723334460826786	0.7172302418061589	0.935447580392941	1.3780624017569816	0.00722110134627812	1.1098091259675882	0.8012252403725588	0.9850633404711008	-0.08008603582541476	0.24949715684227228	0.19205809753488653	0.11044151124473736	1.240936189559711	1.2522831464413966	1.0486070357565502	1.0989822229689628	1.2705918176457474	0.8676627887306447	0.8584128997441208	0.2314595987642493	0.7272014064863196	0.8403062997875288	0.820685891952073	2.049981515573056
1.1286656787780456	2.8087556779276075	0.5305734031330523	1.4022375240789493	2.573601533543789	1.558077931063711	0.7966995980086387	1.6558812789300372	0.7541132087674286	0.9433458591398022	1.126726183475061	1.3228183143690493	1.5246559793323824	1.1829831588391488	0.6037761059422999	1.705034953561756	0.6869496588566784	0.9333405650811889	1.3442006533609454	-0.0568420866407661	1.1044260022515693	0.7765302178789645	0.9530192567897167	-0.1025909679562796	0.26388891056911723	0.16371753343360892	0.05568504749220186	1.2017584822596394	1.2333416692617063	1.0410643683101093	1.0380977299519372	1.2750259599245024	0.8584085627566787	0.8350313382819398	0.23694383399366004	0.7014819071473593	0.8558685916852544	0.8420569243888423	2.092018504106878
1.129493932377079	2.765302028561785	0.5602766776207315	1.3628870235738797	2.5698368515563037	1.562626277019734	0.7682572315452791	1.6250299619820248	0.7403860757705115	0.9109252372549003	1.1143190662311104	1.313922828896093	1.5713156518755396	1.1780313656953478	0.5692848955081584	1.7193144112826608	0.6510950851925497	0.9278409079689455	1.301503557419195	-0.06849291725847872	1.0750623313109133	0.732163623714428	0.9249890233821653	-0.14566545369290346	0.2777801145676527	0.1442491754221948	-0.002934844395621125	1.1463614275727076	1.2671229803575825	1.0060120790281457	0.9646826533154513	1.3244897685207553	0.8591500398836539	0.831605113664244	0.22300636607652508	0.6646281342940014	0.8340018184835077	0.8547225732441476	2.084776675817772
1.1582859541376656	2.726900524872245	0.5867996478307137	1.3471752594222424	2.541692186465228	1.5702412641429826	0.7614759057924428	1.577119068918895	0.6835625868944614	0.8867386599701345	1.0621227534451603	1.2770544181724623	1.585380643970422	1.1387814408211625	0.558969085851184	1.7069140357400934	0.6439845758942929	0.9197429320584067	1.274437004159039	-0.1213295406138208	1.0943630281204133	0.6646375680324392	0.850142241131816	-0.1502055071317048	0.29419180065964945	0.11572910262068481	-0.05501372139419449	1.107294686734173	1.2904778660328158	0.9888217345198298	0.9153053895296475	1.341475077671118	0.8364999398476035	0.8319057359883896	0.22885677713945593	0.6623839934944339	0.8265085941929595	0.8555280233528876	2.1000797490276963
1.1799011741690788	2.6533013903125013	0.611244376237098	1.3173592989081415	2.512278632277998	1.5616905631614206	0.7365518441831107	1.5465135950377926	0.6474838577727655	0.8438193385984842	1.0214803204869285	1.267526884673924	1.6175061649735158	1.0963994227327176	0.5115246306151989	1.7340029247130253	0.6089798372567022	0.9104340548600753	1.236625559658808	-0.13882029692887815	1.0694285491947717	0.6299786798139284	0.816890521218563	-0.11522157580303098	0.31201907175251953	0.11524253355472389	-0.0728171593443555	1.0816522048001531	1.3220518459296156	0.966190646040095	0.8534989300128479	1.3967021920205203	0.814260554616008	0.8193826916357277	0.21573903960943047	0.6401772448062586	0.8200494390266142	0.8371960669379179	2.1166300547406736
1.1815519223345354	2.590237261136866	0.6209022808402638	1.2768358113244738	2.4820486972384646	1.523257631757279	0.7138230132385475	1.5280178249305745	0.6233880245531506	0.8524102559319008	0.9616566631158561	1.2233583251180298	1.6217234321264855	1.0456819662339272	0.5257362061699474	1.6959836866664026	0.5485694559275033	0.9061441222608071	1.1923983494096824	-0.14224592623522203	1.0983463073309303	0.56810717336223	0.7939060979374362	-0.09447257166261322	0.3020406156302061	0.11230102314528416	-0.10541306824899381	1.057373569361732	1.3310837186058353	0.9835762123093323	0.8045125307503298	1.4241307378019532	0.8222963266700928	0.8656200832468844	0.24848403648900735	0.6387423679909936	0.8108374433665817	0.8179149659655488	2.1101968979404644
1.192018178780982	2.572520523994752	0.6194988475664537	1.2182253877016609	2.4460590009095275	1.487877135338304	0.7025034384656983	1.4922366145320776	0.6231451943146757	0.8448219379806374	0.9192999961099492	1.166892481820155	1.625654513466825	1.0293082690454098	0.49514456981138866	1.6505454874761263	0.521830295020812	0.9017029740974163	1.1686603260577582	-0.15901869773300098	1.1467962080007672	0.5211824756517964	0.7504778029047896	-0.057833596909145926	0.34082969457610746	0.15821853790663867	-0.08740436100542862	1.0242170267531727	1.3416895373164421	0.9868176416958724	0.7240300194694851	1.4784488503774253	0.8095191533894391	0.8797072921554552	0.3038274769009205	0.62449441723706	0.8245641751164217	0.8166938952424653	2.1046408631685676
1.2121014961380772	2.5393420525230113	0.6024301694829999	1.162565627462349	2.4000109741431457	1.470541331371199	0.6871481033130107	1.4498631040714907	0.5864144250277674	0.8291641970433945	0.8708412048047451	1.1349898594261367	1.6234044115429498	1.015692638988637	0.46716860758165246	1.6007240688984428	0.4593627944336685	0.9376363815545489	1.1490181034747962	-0.21201630652936587	1.168621361068194	0.47632040418081295	0.7343832521013752	-0.013886070794983264	0.3932713622654461	0.18045215207888626	-0.077198860782972	1.0007761666358277	1.3701825811090989	0.9902381981534878	0.7211737591990062	1.5041501921664668	0.7801121376764278	0.9219602802007045	0.3453035804803483	0.6070590018069071	0.8102304888610051	0.8303888978441695	2.1050686790399085
1.2341617323257354	2.5345777157587603	0.580096908542915	1.104089767292276	2.317381569306299	1.4332979309448322	0.6713803356532566	1.415022304146825	0.5768564295148666	0.7972691486255721	0.8207139720338917	1.077015535250872	1.6380863847730072	1.034170007755218	0.4447558491042751	1.5454746881022163	0.44067361497298274	0.9171078978857885	1.1190502657654986	-0.2485772516393041	1.1975663743958098	0.40847393912062896	0.7298553767413996	-0.017906574356679958	0.4248477528185883	0.20398811785810075	-0.09707325172068756	1.0131791906776813	1.3727266399412088	1.004494156190452	0.7018714477136216	1.530655362358258	0.7378134413952807	0.9481849853969496	0.36873837432631307	0.5862068029903699	0.802230944997753	0.8482197520523694	2.1023469741616765
1.2523555634382597	2.472752264175005	0.579843270385394	1.0447726739648253	2.265226806429859	1.3933226817084399	0.6739434054502589	1.3670477856610332	0.5296862890735128	0.763636777029442	0.762257077600873	1.0060493219274687	1.6429352979984657	1.0248163538778639	0.4235274339252431	1.5034393175976055	0.3993577725948689	0.9471639035140772	1.0906054585010427	-0.2587417692344084	1.2014772709667187	0.36999971871919646	0.7370365442092617	0.017581888011637632	0.4525267427948706	0.22134981794569816	-0.09668929361564016	0.9951657066331967	1.3613677431487765	1.0173129126653813	0.7067651899889532	1.5335814322544024	0.7552817444104385	0.9864996891621175	0.3634988922334954	0.5807217915412076	0.8199105441247936	0.865100689312859	2.1033466704117307
1.2695462757797669	2.3798234633619777	0.5849665739804835	0.9662976379979655	2.193081545916277	1.347971955242585	0.6553593001085075	1.3246924489227623	0.5030715234445308	0.7480757895950565	0.7382941821639356	0.9002440911527835	1.6196434259126633	1.0103440059723752	0.42390498755365436	1.4529346472808666	0.37895454083478003	0.9888397955671611	1.0736462488528882	-0.26274442405226806	1.1871178063264964	0.35931187125411784	0.7542689442446351	0.03422412157830812	0.4750818497830844	0.23041266638609548	-0.10436003909842104	0.9709851058781555	1.3468286815126178	1.020176196332025	0.7084817959089469	1.547181554004386	0.7345691230119347	1.0124387545108968	0.3620405521445471	0.5796792851425738	0.7859225216396665	0.8746027990970401	2.100037962361193
1.2194583985234242	2.313471017432747	0.5704581905900417	0.8961354920596254	2.1298050323124955	1.2973339245839173	0.6593769008669648	1.3133363270404357	0.4819616826600172	0.7389875914076495	0.7098024099735546	0.8669167330566931	1.6305068953451212	1.0008582722584982	0.4085939366631421	1.3982129539456802	0.34577723606524097	0.9445006267458247	1.0807464928191448	-0.24239133481959801	1.1520989065616667	0.38763554440923126	0.7927747454408195	0.06539469297501675	0.4739325919453449	0.1977025727591198	-0.09935866414710465	0.9767025079300339	1.3162501968110418	0.9848447516218706	0.731618547589661	1.5815886733376172	0.7812204105047675	1.0490107547306848	0.33959842864188783	0.5759468615543659	0.7577944006081729	0.8764904538524861	2.0835453620448154
1.2114721909383064	2.2665086976150564	0.5305748070342936	0.8416969586272517	2.0883090415111556	1.2492265831973133	0.6578066144980659	1.287949220145654	0.41040531551981363	0.7280217422979665	0.6513522898398832	0.7735405910180251	1.6208126253610378	0.9720012294299412	0.40457032479609306	1.3225684248010792	0.31547672866623216	0.9687674886566257	1.0602201156436393	-0.27036724933384426	1.1520484174365084	0.4972759322712633	0.8062341981696044	0.10672819290892963	0.48153932089345614	0.16701429293110553	-0.11351403668432589	0.9923732474335474	1.2760644259601155	0.983973197513653	0.7546502988461651	1.561597182556536	0.774448544808924	1.0718830997831363	0.33618278963323966	0.5963108861775436	0.7563299659648397	0.8929613040968503	2.0963165612329067
1.1903344470651216	2.214857990607122	0.48038374658438804	0.8148722844257807	2.0860858939076414	1.1868473656300573	0.6563660011663693	1.263082171839272	0.4042786002352437	0.6967076670164609	0.6003102624113857	0.723251949602843	1.6235998415908188	0.9193614109468567	0.40089706528739677	1.27436979905162	0.2915504878029179	0.9520720547640188	1.0267776433613425	-0.27819991505972863	1.0885415873089932	0.6196070295759186	0.8074271532609416	0.09700120743314776	0.48030041964283504	0.18067545313696937	-0.08695865448138193	0.9949446107878777	1.2513728557546175	0.9936118031931047	0.7333342829477613	1.5781237182983612	0.7840800807832486	1.0771736530552272	0.33982112170815415	0.5921157924730575	0.754939565778799	0.8945332862904534	2.100771815818638
1.2109570192939012	2.2161636237445093	0.46034960790980106	0.8360541798779366	2.066486015070689	1.142081569239711	0.6529494216697541	1.2277309107037957	0.36189226940619834	0.6817565883454153	0.5476863279847031	0.6832879298571986	1.6245893736035875	0.9054149809358847	0.3896558684230334	1.2415311872131691	0.2654564210276146	0.9304036293289956	1.0021107485346283	-0.29109576045315755	1.0380989300178545	0.7511148984832966	0.8132950014471121	0.0825089986768339	0.4884805844335401	0.13371280263841445	-0.07858703516013668	0.9673369278445001	1.2086316374706876	0.9946782985040235	0.7277151908722477	1.553523988456497	0.7786049786300024	1.0939378388011922	0.32321159136152044	0.5890084367569007	0.7481213959571488	0.8819219808771184	2.1023935364472086
1.2239232194416025	2.176286599712564	0.4033160264052116	0.8762509914065257	2.0205903793967375	1.091839228105338	0.6287023549425463	1.2084069388181569	0.3258869177166881	0.6328767789843884	0.47873620000745787	0.6399816944147554	1.6125566608157562	0.896043916534625	0.40177838643729125	1.2164265821605411	0.28440049603226353	0.8681322362812616	0.9917555582822134	-0.31083370516840036	0.9633611737842764	0.8875462447440657	0.7908046051579991	0.0635466094700507	0.4650138587093693	0.09753534773395074	0.008968588806037769	0.9580826576370196	1.2172341519802599	0.9677717365608599	0.6854872490328691	1.5420163856306772	0.8071123646353371	1.0750812895282593	0.2939296685906686	0.5878084372327025	0.7314369814141076	0.893638630697836	2.12599384975163
1.218975163332585	2.1829851522727695	0.33709882493333726	0.9305951611597768	1.9964149320927151	1.068815884442865	0.5874346116058524	1.1744178647389616	0.2869662013923432	0.6163656379918279	0.4407452326183419	0.5915673365552072	1.6103429138861824	0.8625082456787106	0.4100894624909566	1.2199530788513928	0.2717723341180242	0.7936247386752509	0.985681146159183	-0.2863221343203156	0.8821085331795775	0.9735616743872718	0.7857709049885746	0.0436614161784164	0.4613294222476846	0.056448809481525516	0.06629673020057472	0.9587076756950413	1.2391704964150134	0.9743340868294066	0.7275828962599331	1.5113063660201191	0.8584228556318738	1.0677445333304545	0.25065936291574425	0.5822727446047254	0.7037399137837548	0.8928795277391035	2.1339536127680843
1.2212248508895045	2.1432215529335856	0.31140869573615937	0.991801643847235	1.9673339429561776	1.0157539950012195	0.5761575092120246	1.1524930316891417	0.25770521157046	0.6056482032495542	0.41636946585683143	0.506635632388156	1.5902732446588386	0.8316802114715044	0.3803530340630362	1.197024694939787	0.2838621694683474	0.7457052324699404	0.9573793443696348	-0.2772194347795368	0.8187576384917117	1.1102530240942499	0.787580520887248	0.01061082088509482	0.4395999782728522	0.037157619248998755	0.16412568832373534	0.9554339504443622	1.2166591158952929	0.9567828883394427	0.7064926046237269	1.519957244659906	0.8900506336735564	1.0342285564670137	0.1948862783258901	0.6077980205874531	0.7171326279556791	0.8711153598281525	2.1183839008290453
1.1784483273060455	2.090116811317998	0.27305027650497415	1.047992041098294	1.9704447427562453	0.989218362240317	0.5627776230910013	1.1442286845656209	0.24273541208073962	0.5909066064616421	0.3767334067147119	0.469909092866901	1.5668344158509022	0.7546296977838088	0.3849206713312546	1.208924802624275	0.29272376764046315	0.7102298846107411	0.9498828468428746	-0.2539484081009089	0.7715847105626106	1.2327075190027097	0.8165613039165818	0.004586828753655159	0.4338829736836446	0.0636265310912679	0.265918823505624	0.9267425737595865	1.179991132296291	0.9586929754560565	0.6811446257353705	1.5176936163299937	0.9514129587943098	1.018860982435466	0.1791094510169839	0.6607005075134365	0.7367944227612698	0.8685303336371788	2.10245482355808
1.1691700022225615	2.02901637836507	0.21042991680896952	1.1263058548151728	1.9329054778190755	0.9298763932496057	0.542105206258492	1.1185453732209485	0.23800689702717484	0.550594656356248	0.3857784115667622	0.4419274406888259	1.5636054074077619	0.69092723241135	0.35152839220747584	1.210574455471725	0.3060503891484928	0.6688984345469059	0.9309259879600909	-0.2541208862711943	0.7083222835453762	1.3494552606902257	0.8254668044055066	0.0014579869440740569	0.39783054056002753	0.1081838563597349	0.34278048280202805	0.9309653627458625	1.190548627061152	0.9539397581048839	0.6538827727865556	1.4898629947264803	0.9348827283925261	1.011176200093465	0.15118054042258527	0.7041633785637147	0.7739150826838328	0.8757227501224172	2.072949855292651
1.1626471124688584	2.0044731735907377	0.14558236138770791	1.1950656633875414	1.9081403702880173	0.8907258128817629	0.5300595988805727	1.0869693162128795	0.24065328296313077	0.5123216130112258	0.348999443802971	0.456695450888844	1.5637775228397204	0.6777192487591165	0.33323118588994494	1.2137842277692055	0.2902170291321674	0.6868254221253622	0.9044907839482901	-0.268205438609302	0.6862339614981402	1.4312533041959625	0.8327205575483569	0.006924059247405259	0.36426008570461665	0.17502623897440292	0.46777066933955513	0.946980699259044	1.2150050844403018	0.9516207106239547	0.68787318083804	1.4730051730318996	0.9634471216127187	1.0156227918438536	0.1539765568979772	0.7730854765765878	0.8252773899643178	0.8850272809725304	2.0680787238831515
1.1756028416481779	1.976153975850758	0.10453420776910112	1.251087221589408	1.896661796336088	0.8734140647162782	0.49706803366264074	1.0423400194589854	0.25318634786355043	0.47493191005781565	0.30213206033067486	0.436580685564545	1.5013359321259956	0.6315564453502199	0.3361079922113287	1.2072253468245104	0.30502266314016724	0.7967509586569317	0.8910743910500253	-0.25226118494259475	0.7091926624463388	1.442126524429605	0.7952932779048794	0.029859911628244445	0.3548159108307654	0.24517508734580287	0.5657003763861568	0.9847417597742745	1.322053124179849	1.0217066788260023	0.6733789175423512	1.4467489508634015	0.9553507828154707	1.0059433269152271	0.15651920872708427	0.8688635366930703	0.8785556083425439	0.8875506092224867	2.0627013768565865
1.1601408861865747	1.907842330713071	0.13140436275595532	1.3123487144933947	1.898305494952433	0.8313255559260616	0.4757664530266936	1.005900466507992	0.3022883581253045	0.4546857623479904	0.28637297412709256	0.4898722787449752	1.4655827271383874	0.5959513398109555	0.31941239667484045	1.2231673278187445	0.30021161853078215	0.8488820830973683	0.8991517653045857	-0.2039955384095138	0.7732481708543378	1.4001282646493725	0.7806709677454722	0.028291297532568104	0.3781231439491986	0.30151712452714924	0.681378850939008	1.0365938974810245	1.4335205619303202	1.1133449891546232	0.6736240428981592	1.4780538754392767	0.9765524286411441	1.0175093932700494	0.166134055711242	0.9684436062012327	0.9338293820354011	0.8968326325443137	2.044693711403284
1.108969630186566	1.86515817045233	0.23889097268200069	1.347072009477372	1.888491871435861	0.8158514863240246	0.44833547929390927	0.9776518280411711	0.3183900425161073	0.42528043374071745	0.2846321353399583	0.5192747413593332	1.419267298631247	0.5645895829916199	0.35018791361899454	1.2437863096606667	0.29879560851431985	0.9493221085304144	0.914633104131554	-0.16456070222919456	0.8659247579373872	1.3713607972185973	0.8039080389062686	0.0411263843038757	0.4339837235520365	0.31865009947062045	0.7314695523897199	1.0707883843120716	1.5494949882672646	1.1798277013866554	0.7048594305128856	1.5021653387005032	1.0277632528451335	1.028223573052833	0.1600359663061871	1.0751343540889091	0.9761134251744574	0.9443734054339062	2.0114390862636466
1.0306237505571303	1.7870620216421134	0.37546950490202546	1.354946510395708	1.8897275869608734	0.8141839031137679	0.43737777788415644	0.9625741932295412	0.3470611015055326	0.38702863999678994	0.24770806004224358	0.5650250719360993	1.4045516355616638	0.4939551475444435	0.45782605936737	1.222011787408302	0.30818396332862635	1.013750412142186	0.9475062109626678	-0.10389261257891513	0.9223358553512497	1.326324197838737	0.8408435717637038	0.06587432638017937	0.543947286173246	0.3741094380178722	0.7958900873416342	1.1085880255264535	1.667907725620544	1.2548823088925853	0.738175005042728	1.5490450824556898	1.0623968608737093	1.0658528388387332	0.1799629915286167	1.1610857172842546	1.0069011175105849	1.0046722005823616	1.9933904300803456
0.9904534510040062	1.7329384564646688	0.5205534323998612	1.3585585658440886	1.8813393384955728	0.8236088525392666	0.43571886686695543	0.9312426208563425	0.34584362918911477	0.38281087047450996	0.24948295049365138	0.5937157406769656	1.3806789177999987	0.4206642263670668	0.5320768222205774	1.2030072046385958	0.2686800595512639	1.11696474304757	1.0047981888835196	-0.07308675523460392	1.008675833823693	1.2629482228205675	0.8674015116222371	0.06285518385472538	0.6801328269077345	0.4185227109801414	0.8106908105898307	1.097464871910419	1.7796470532826631	1.3205778215209993	0.7989899762898783	1.6022402960729043	1.0900360341158086	1.1067864750204839	0.2221618178025988	1.243542578322942	1.037229849563259	1.0763365400505989	1.957668401775766
0.9684408577224876	1.6455694642699767	0.685223888059979	1.3267338861156655	1.8833576392972895	0.8203621243374677	0.46665417161387224	0.9030805023619465	0.33948610279241553	0.3555691832836805	0.20317788191188182	0.6274316753990437	1.3636674587937754	0.3934339868704393	0.6123374336805033	1.153741452708645	0.27758834964027373	1.1787589539065768	1.0658610839278606	-0.07134300071493933	1.0671601130139767	1.2375330050756053	0.9049949130000178	0.05043508771683549	0.7879572037669833	0.4252418403887813	0.8048442668973671	1.1092223802209884	1.892557586851915	1.3644528718846074	0.7851080081921064	1.656266500798656	1.1043299059787466	1.1596338281064509	0.28020192108918285	1.3168060915081694	1.0926714678892957	1.1457358841113625	1.9461500066462611
0.9523872925472894	1.6046351422209195	0.8359422327980038	1.2972666057432551	1.870840058730474	0.8291450963957013	0.47246189695920277	0.8954003914576351	0.3370240500237209	0.33937397312158213	0.20378516661935375	0.7273488840529587	1.3588612626866208	0.347162974053657	0.7080032124253438	1.0990583706510952	0.30686121347695494	1.2601494662622112	1.1191131350454884	-0.022279160145929323	1.120814861639316	1.1916523236465508	0.9115694187076079	0.0647845025426805	0.8835971807012701	0.43141484997626234	0.8114513121601099	1.0766195430846754	2.0335919264165088	1.3846019553177098	0.8073217273788919	1.6803088998826141	1.1629014294794302	1.221723104467517	0.3802209752989931	1.3726823636310639	1.1178107810671831	1.2123057049998904	1.9506327210414085
0.9513648024847662	1.5648060863409794	1.0008983823606434	1.246237436269129	1.83966104855407	0.8284400909340327	0.48692259158184353	0.901157603153506	0.3510331550781923	0.33813265481649	0.2333585085497217	0.8708495654752275	1.3469687888502377	0.34873478414456205	0.79096218987507	1.0610833397194481	0.36504612082019694	1.354417837323156	1.1808578518587414	-0.02381715228650876	1.1455085119060162	1.1536533838269354	0.9207082514567148	0.05828546246320855	0.9394771315243627	0.3957795752936212	0.850328072274521	1.0645182426468962	2.1612011689892228	1.4117430639321982	0.8382530283166914	1.6893394829105979	1.2008036263981967	1.2610181332034605	0.4231412893630909	1.4086927024864195	1.1313368035004245	1.2827358356470508	1.9486619822554734
0.9141981002120814	1.5789961649742223	1.1625733339430735	1.1725152830103547	1.874402796603637	0.8523230033189805	0.504761841417534	0.9200831568613014	0.39786709640740503	0.34258854043614556	0.22107920816128085	1.0732494772539936	1.322374551781982	0.4302902408745878	0.8631059423495481	1.0638790200538641	0.4569549453196985	1.4560072187210094	1.2318488226037516	0.0197392012282002	1.1917292953597822	1.15420039168811	0.9392470243458447	0.04578335111864895	0.9944242593922381	0.3845380142284871	0.8986078982470171	1.0370701249678678	2.294803092134509	1.4473028596530018	0.8589157260088024	1.7508141342897037	1.2374213702661048	1.2972731727251847	0.48181899227353087	1.451754265793909	1.1383073886266095	1.318263401881439	1.9440336114799446
0.8275404705905245	1.5695794171337314	1.3352096188374198	1.1286459047952033	1.9095185766678218	0.9058927164153096	0.511611646105807	0.9142109754292879	0.4790501944670442	0.3063798732315301	0.24100557547443388	1.2841145086113912	1.320562334348649	0.5401860681272115	0.8846498922612585	1.1361403059434843	0.539822535558339	1.493130345519209	1.2775100722746338	0.06543186665589366	1.22038254409688	1.1120842170890224	0.9534923386879053	0.028525079196438773	1.072804381464132	0.36373578781540944	0.878853394019294	1.0049637393316257	2.3756230196707753	1.4891701044722179	0.8484679173013772	1.7956112649059466	1.2608923522913242	1.2948121253398714	0.5095169429164654	1.4941072190281406	1.136000992093762	1.37567634906663	1.9139265172486184
0.7393334517774506	1.5087428090168307	1.4664968004838208	1.107689128075304	2.0076294133181367	0.937880492434855	0.509933248908007	0.9101047556504225	0.5603960329962299	0.2959725922414068	0.2944163615859763	1.4859163728193487	1.3279085458964333	0.6602637498684739	0.9207008235205526	1.2147013855090179	0.5874281831274808	1.498108102999639	1.2806730168961298	0.06488590749631662	1.2200818433780156	1.1426739004866033	0.9859728939999182	0.004369347330308554	1.127330190714539	0.40977428824336515	0.9084563434832169	0.9603442753921112	2.4163379678578023	1.49488320501098	0.8580028204593411	1.8433349398533103	1.264811447717402	1.3175435096628636	0.573308405621959	1.5248643130999318	1.1319033991788616	1.4238948851256452	1.8848306603466667
0.6506159209009017	1.4706670890263247	1.5482586048520384	1.1113781978268251	2.10265972105205	0.9974989563469887	0.49256843885445456	0.9256441690026493	0.6182581009794876	0.27591156221487834	0.3257195100447006	1.6133647538557425	1.32970741560239	0.789594508492668	0.988416753254913	1.2655613914967647	0.7032403514045058	1.5180762065000355	1.2658482635777952	0.06366062335969036	1.164591613990275	1.2175275743674434	0.9988020946240607	-0.04445097770022607	1.1634433785359484	0.4571625296616185	0.948818536506639	0.9088183833749879	2.4590475951002384	1.4578551312293861	0.9027833338634235	1.8524500338272198	1.2718810542654881	1.3378873016761097	0.6119186529310964	1.514124595287403	1.1173564125917703	1.482159271359585	1.8465754049281962
0.5989028969967973	1.4185441955220908	1.5367292998947657	1.081481414609979	2.211767026364943	1.0747205419540398	0.5016410546477291	0.9171572157310306	0.7036645474034239	0.2678829304253261	0.3829810168997573	1.7122902774355861	1.3484574029272896	0.9479330172414315	0.991408348935944	1.2727906537546365	0.7732967312919089	1.517759654073975	1.2925442422791342	0.07032384936348413	1.1048392981876025	1.2748125120241482	0.9871256677354581	-0.06020353339003924	1.184467074509234	0.5455106141014402	0.9993623325687875	0.881909070110968	2.4546775618959646	1.4374526569645634	0.9079435746773583	1.8378907713893793	1.2710182793662648	1.3449165959684115	0.649986063326511	1.5215886795213418	1.1117289046415721	1.5003996230299537	1.8431779499573715
0.5527485437229192	1.3931735401256715	1.506519685026205	1.0458627225631183	2.3459339064864784	1.1323228218897554	0.5018094976896394	0.8755671953074355	0.763322178944002	0.302646875932809	0.46341278953401754	1.7629320693358221	1.3626524168151977	1.0744510318841018	0.9348541883573768	1.2812991244281358	0.851167755104225	1.5627559927924626	1.2885064406346713	0.044195500117429475	1.1179660239224058	1.3263680982373511	0.9579974913456889	-0.09608767066085783	1.2262107526206567	0.6137794171543745	1.022636786752231	0.8551182892035906	2.445626211120943	1.4184170155844078	0.9287265520432255	1.834384968020018	1.280671227272395	1.3473738122867374	0.6853949419065122	1.5135104734600588	1.1178913884611599	1.5328109115249942	1.8091576339000972
0.48986320597435495	1.3869486730665166	1.4774795198913062	1.0191412983065171	2.4707137026491317	1.1598907705469752	0.4913538127549148	0.8660472925207623	0.8364038693468252	0.35143550792743594	0.53655600461755	1.8185730204966848	1.3555685934871542	1.205667366457029	0.8930953425890132	1.374154210891655	0.942964040816392	1.6409715078502067	1.2554314437213336	0.0572374634600879	1.0919395501128044	1.440362948213771	0.9088153055204036	-0.1272799745092516	1.313953155726237	0.6496667690989518	1.0499457067758977	0.8747516260241364	2.434819944512949	1.3913228069522436	0.886941772400348	1.8377016855902426	1.2576378098474468	1.3458560336889636	0.7051272707001882	1.5395125884907763	1.1313651261707791	1.545767292570944	1.7783000909352018
0.42727466782458495	1.384873550824048	1.4367284785719803	1.0041895214539998	2.628093063504904	1.1923258518856312	0.49566571105055574	0.8292365452535565	0.928655745481427	0.38870369129444315	0.5940907955965541	1.8820115491798461	1.4102971735922312	1.2937281753898053	0.8841281719015379	1.5353714037871857	1.0195052564835372	1.7537265405930813	1.1851550999685185	0.08523496227943472	1.0784272304398435	1.536069629094983	0.8743493309584155	-0.15664331219606903	1.4026598952699292	0.7406342303328469	1.071844945669211	0.87025984532041	2.408383294914374	1.415962832561188	0.9084899914365318	1.8478471908125964	1.2258784825919957	1.326229327273062	0.6878314288779229	1.535778366538159	1.1224419022404182	1.5683539255656	1.7207433354780182
0.3702406119176883	1.3373035844474683	1.4158899044863635	1.00140008032048	2.76043741872816	1.2120148152029981	0.48955394507774186	0.8246100349588696	0.9812415932986381	0.42406294713954884	0.6086757179578965	1.9157945096668254	1.5030948815894174	1.3975175555604922	0.8795812075985638	1.6935220778211064	1.0715589114506625	1.8299591900823806	1.130913521803152	0.08752758185274571	1.0212534344715951	1.5602478848124115	0.8684524326307466	-0.18247553227676533	1.464178704186185	0.8426520393249171	1.0758077700571615	0.867911037331589	2.361766787135733	1.4674907162320099	0.8980089041682623	1.8967585016314163	1.2126631806627395	1.296342873226183	0.672512705986469	1.5227210202167805	1.125308278833612	1.5981898334201676	1.6931207570464877
0.3455676596992992	1.351689033366482	1.3973588760736901	1.0492708170548313	2.9072999281928706	1.2400888827730552	0.5006998904867676	0.8630042390867387	0.9850881126956177	0.44065762970804523	0.5793270269279678	1.8746910519178521	1.6141414312183162	1.4665873852714828	0.858184144545169	1.781909447753404	1.0545338128538966	1.8804610697872017	1.0775490143677944	0.09408912337196475	0.9912436814514767	1.566203980861782	0.8710975085904369	-0.20887279610126802	1.6179759433997831	0.9345288057623435	1.041735997136788	0.9051729634052224	2.348343942299027	1.488665801073048	0.8977923296892236	1.9671270622703259	1.198488629664792	1.2822832329761318	0.680332440902357	1.4893615239070914	1.1326825589347036	1.6083070270866102	1.6494676592364534
0.32570025371024547	1.3461137350323955	1.3526717636419874	1.0986873408736406	2.9949333589015583	1.231855784668401	0.4853697637065587	0.8896015101350144	0.932134665508897	0.4724657205384081	0.5969529911211737	1.7566842003253087	1.7329334782436447	1.4477095744550812	0.8763888665445014	1.8630877004422501	1.0467815988708382	1.9038783002793571	1.0519324392200962	0.11216116753996912	0.9640899150509459	1.5602091304807832	0.906406937160593	-0.22415548897156262	1.7343502302336606	0.9979523583957066	0.9901471376519766	0.9182362754544059	2.3313945876742777	1.5080505737772565	0.8719930207202673	1.9934381572753714	1.2286366296470128	1.2945418961471618	0.682308698271932	1.4935779800009272	1.1180046364611695	1.64793512766038	1.6298673248370057
0.3399612938080917	1.354339773433011	1.3177740545630139	1.1388295653412126	3.025358707008597	1.2098887653499264	0.503360829625829	0.9616381120675802	0.8560673385056911	0.5040498114366627	0.5681512106574568	1.6430106631824883	1.8327586724998057	1.3838195557147603	0.9146942390662416	1.8486246992566364	1.0528404636606692	1.9218829549958059	1.019747795279019	0.11159792567082656	0.9235337433561176	1.6007986385404962	0.9176230904541516	-0.2674104397245115	1.8224991523878196	1.0486818368170157	0.9758003105978992	0.9356192145813242	2.339422607833507	1.5005453515011502	0.8261812704933931	2.020963216686274	1.2544171979226137	1.3216224316608742	0.6897513278346147	1.471891231106571	1.114699850682011	1.677688945723452	1.6030783705037994
0.3561007209240243	1.393290412529359	1.2537327596243957	1.17865315370843	2.9779640405886996	1.182572218761218	0.5104705499845555	0.9962396954230952	0.7652178824783749	0.5237295542946094	0.5154171758496223	1.5718627520212676	1.9405604510733003	1.3164761895759844	0.9198891376220082	1.840675812317007	1.0856370236505595	1.920853865417405	1.026181713425658	0.14603347914136333	0.9093230652528664	1.6206046432700028	0.9131780273077764	-0.3006492786286906	1.9136715467470395	1.0536086198141734	0.9420962637332465	0.9338025412148763	2.3449977875320753	1.4717680741114791	0.7950627987486474	2.0605571615678486	1.2860689562326795	1.3334927298058965	0.6645502111942306	1.4235410050459087	1.1018130178870116	1.732865972212776	1.5796129684369449
0.3684706517771997	1.4091074109847734	1.1845101331727315	1.1815657330958718	2.954463675457402	1.1490257404461137	0.5166446713605526	1.0398987514190738	0.7160698509263093	0.5356599745405157	0.4791610416631122	1.6331987330682345	2.0293551097698086	1.262092917250806	0.9271518767276199	1.8655700138856992	1.0608409317045138	1.9301833361750524	1.042746440478942	0.17650977647690486	0.8598329992434804	1.6500134631233743	0.9546544713198786	-0.3126339637444321	1.992835286739752	1.0929475175432475	0.8815582345844692	0.9219413640437217	2.334768742208258	1.4606847151779239	0.740977015094032	2.0858526836693527	1.336450377484356	1.3252269398635748	0.657153888496673	1.4150272700020003	1.0869206533541633	1.756622757871663	1.5651452703856545
0.3498635838974716	1.427192403627176	1.112482044074688	1.212556373310617	2.949337840379026	1.0834978788933909	0.4836493588001979	1.064417345340725	0.6334803662805563	0.5431088890803408	0.41665071398642084	1.710170788204118	2.1031111518640215	1.2904648668615908	0.9083198934407392	1.8973409399599255	1.0726247549920842	1.9221942119351851	1.013954081208904	0.22361578590991318	0.8098532334006979	1.673219683965545	1.021005555295924	-0.35145514266669464	2.0601981628685553	1.0786393495158078	0.8268401466028712	0.8871822468025321	2.353814062002185	1.4518692953696841	0.6693332950217481	2.1160766941755895	1.3960956792460018	1.3416184980057662	0.6408448378879419	1.3917284236542007	1.0613698914124239	1.7855109017698703	1.5400961138615092
0.33670603203806987	1.4451569762213161	0.9961444919787409	1.220477421335247	2.9215850380970565	1.0186264376596927	0.4557567274702798	1.0661109677266558	0.6001052262215977	0.5197760233107671	0.35946012107347125	1.7607169171802304	2.1576922922699877	1.3606905152147308	0.9558046065564112	1.9836192387992662	1.0623373265690719	1.9289306593812185	1.0091910691375072	0.2649579898950879	0.7087494304803458	1.7072891886848562	1.022993937226511	-0.36943421057565723	2.0412249962438134	1.1014576230679474	0.8792786837314205	0.8508043016689447	2.3416618587669955	1.4128434600279483	0.5841958952224383	2.136417129274975	1.4349848402684642	1.3246645242059887	0.6059108682721766	1.385276638746404	1.031554118736675	1.7960919027582638	1.5311589408171369
0.2997022580334127	1.4565693990525168	0.9062190018947458	1.2042227486620218	2.924693505380404	1.0051399407834072	0.41586578022382004	1.0810741518778004	0.5991886822486683	0.43841270731152715	0.33253083982649556	1.823511541807021	2.2403058555162767	1.4651584615491795	1.0216441926821382	2.0068296529127423	1.0675918848446193	1.8614049667708088	0.9890945938695426	0.2717821468203151	0.6325340854246504	1.6741243752481378	1.0625222335688338	-0.36485509733831933	1.980068448669389	1.1525462330810068	0.9271311659361642	0.8319359251364444	2.3411428283029894	1.3639632837640396	0.5629679126746204	2.135292509838231	1.4915499069492424	1.3026302551046807	0.5646099652215225	1.3653842161160719	0.9939413066231177	1.8232304146913623	1.521157481275344
0.26147733875408424	1.438020714274065	0.813585386317073	1.216235710485368	2.916881129376634	0.9498980179968642	0.3604187152176527	1.1093865814297286	0.5962702984101578	0.40765805415246226	0.30381483712659224	1.829110600178924	2.2740281862207676	1.589270281751859	1.0501815891258812	1.9689391191249104	1.0363581345510475	1.775230923618467	0.9963223473614138	0.28729062541587214	0.5860349415728865	1.679390517131149	1.101275619635143	-0.39023679738325845	1.9210431691689163	1.181651307836265	0.9491576560803677	0.7951166844146893	2.352021346483726	1.2812024901295274	0.5361080816545745	2.1037098896076403	1.5224997865156795	1.2781012853237361	0.534853404262823	1.3580204588178304	0.9619713321984534	1.8331300704103413	1.510769912935063
0.20387580871571337	1.4723999385175073	0.7244273622447649	1.2272508716119845	2.9229550029177815	0.9351408254893041	0.30371503514009623	1.1129369484881253	0.5822667465338753	0.3816094391275014	0.275554898515746	1.840862500332776	2.2541102156713366	1.704826930725251	1.1103442701904052	1.9188356703453562	1.0159829802336269	1.734637487881783	0.9792307580321522	0.30786954568816616	0.5765742624922942	1.7085420336351878	1.114975530929081	-0.40653676737992955	1.908148183860418	1.1472095033702137	0.9685504461224907	0.8329539941281041	2.405186756293843	1.184501544141622	0.5554621489328129	2.0855405940856393	1.5280710506951418	1.2583017301796249	0.47007960584618946	1.3480916289671623	0.9087480800032466	1.836358064893206	1.4740095854599458
0.1726839457116059	1.4387822586539702	0.6126393861034632	1.195084705385571	2.8848396063505573	0.8978818456166126	0.224511505476729	1.0238840525149824	0.619418479076115	0.35624414697235773	0.2845541107857704	1.8486617442414954	2.1989358039090883	1.8703091575411936	1.1501745459116237	1.8968154908338217	1.0030586539730688	1.6757693276079035	0.9440695636025083	0.32075699506496114	0.5826316170920668	1.7446794949028401	1.1124289429377279	-0.43810171063379943	1.8791705303582606	1.1060966440265647	1.0083365015926706	0.8152369214634717	2.415371732419122	1.1088421933940171	0.5577515490451123	2.0599780375611014	1.5223984275781375	1.2381619612632142	0.4041764483447473	1.3452056355610549	0.8532477391746923	1.85723349887059	1.455189945381251
0.09107866304415313	1.413011368989259	0.526800324954744	1.136811959861143	2.8465987722174546	0.8774785954652982	0.17925376430586512	0.9681740366477651	0.6830404981077358	0.3531622012816495	0.25069784421016067	1.9156693949056756	2.1816092243785867	2.0715177794106414	1.1532281604883874	1.8289922635375273	0.9532461560528622	1.608351898280756	0.8736943556932012	0.3177718840339701	0.6191499991934637	1.7817165649177895	1.0747937995063273	-0.4672709441618966	1.9157215066728148	1.0664585651304366	1.0609343532794209	0.8553044531502347	2.399318431208309	1.0540670830686492	0.5860572471586891	2.0607608552720427	1.501608986082609	1.19042840653518	0.35811733951331626	1.3319136735288883	0.8226837649903412	1.8623081405266944	1.47543618225436
0.017019807289765747	1.372789573864777	0.4527769178197307	1.1208450329359143	2.7856478296180858	0.8570875152766148	0.10651406306121051	0.8881816615040551	0.6930373510491808	0.34635223160311435	0.2410658475207582	1.968882729642372	2.2228607270913145	2.19536423921449	1.1459844622718167	1.8469599376483714	0.9003190315397578	1.5322063301279947	0.8445637419871577	0.30028205455191825	0.7034762211429908	1.7660566383555565	1.085972839934723	-0.4921420443124269	1.954010035890407	1.02451610610028	1.1027514188720724	0.8619805775272058	2.3719961976739032	0.9905721054533665	0.571292221347779	2.0515966484150114	1.5003258692239139	1.164669251096901	0.3051906070884273	1.2996662203750027	0.7695519932775541	1.8660398678210108	1.5359907529632981
-0.009604090522113964	1.3134664608772855	0.40758867348075045	1.0869215018691627	2.788399681011664	0.8281376839365351	0.08344534815888878	0.8538777183396116	0.722432318034166	0.3503713198669306	0.25005784708376455	1.9535526534746186	2.2718684009916728	2.359541337136724	1.153458283233082	1.8838650444808587	0.8310419495472308	1.4397112410403972	0.8263493604462339	0.2776412143451935	0.8196780597114156	1.7666417652314468	1.1241823571982275	-0.5230913775474608	1.9958531189478734	0.9365541023955005	1.1372650642463236	0.8308782559278545	2.3237472426085057	0.9181067229935398	0.5556523400565295	2.0324774402261214	1.491234565598579	1.1328625385735542	0.28177382315444327	1.2463945248760648	0.7336857399078549	1.881407449924442	1.6637668177328486
-0.011751686137306783	1.307769243490186	0.37234607266359765	1.042445064756841	2.762490603613281	0.7949318698672152	0.055728504662029985	0.7903066992233867	0.7047763707743705	0.36798578234612556	0.23249347616547816	1.8471735685912258	2.3438846590270694	2.483468845931166	1.1350250705652585	1.891140752188642	0.7668690076871467	1.3635327231927294	0.8432054113462352	0.21548185038974976	0.993010800832025	1.7197738013212487	1.123487629756771	-0.570408786314996	2.0133468709910027	0.863630976751741	1.161601615484439	0.8127534834688491	2.2702006707524633	0.8155509103986661	0.5379894328256	2.0396294286248393	1.4737302072997882	1.1081012033119613	0.22926892752162326	1.1995392301027685	0.7124918888830465	1.8851888042290716	1.805945074979343
0.005456669785924698	1.2984844080677092	0.36200446815611853	0.9782179710797886	2.70450631128063	0.7877849290888836	0.06066000729058783	0.7325230865444938	0.6773141292305414	0.40810970111133466	0.24400121508726724	1.7349599093885402	2.434589930739313	2.499547164576187	1.1589986379185908	1.9611637031427809	0.6605718999824272	1.3240778170925274	0.8339910771549445	0.15224774178553935	1.2196207391553284	1.7008585109022725	1.098405893127564	-0.598356913060427	1.9699705222273072	0.8137642134896275	1.1830294736613656	0.8620111630606084	2.1995036937706027	0.7346391357083697	0.5577493815236647	2.0166358592935483	1.41445077028595	1.0665632350926415	0.19382967275402763	1.1497964160384113	0.670685948638501	1.9098817866464266	1.9672362749065582
-0.004225368719019817	1.3144313202681368	0.3791180242825729	0.9141628478027151	2.6535055740102664	0.7645438993633206	0.0735716629758676	0.7135403792935158	0.6628159670949849	0.4288941218134326	0.24473973382784536	1.6958385874273971	2.531124734569201	2.5113250838166197	1.1343031488579065	1.9598956864018298	0.5813683198250057	1.2553123922112819	0.8437163349315104	0.11619366529020003	1.472193257970555	1.673551319393575	1.1564856172376303	-0.63952336168004	1.9444352733951284	0.7346148080238718	1.1070379323671098	0.978150276836584	2.1629766299555966	0.6757227980923082	0.5523803242992592	1.9880878033751173	1.3793035497039106	1.0443137651931695	0.15825896835778075	1.1951605070432991	0.6261398976299175	1.927866540556911	2.1535363569707746
-0.016610482476349678	1.3036364873940012	0.3882948587271934	0.8594858662394648	2.6040722879763276	0.7338865796475794	0.08278975060199943	0.6556654866079733	0.5710037624956328	0.4758024906416779	0.19162700487642806	1.6628202514352322	2.624463108948427	2.4849727549788403	1.0538096945262798	1.946110341117933	0.48893527160758693	1.2047046027728345	0.8490695213002832	0.1094169894746267	1.735037856320249	1.6711059845995453	1.2346857836054304	-0.7059074799312531	1.8977858066387985	0.6431861281893158	1.0163493725842412	1.033703049449715	2.139674128192328	0.6193737692494533	0.5301377581262174	1.9649863652563524	1.3375264612244206	1.0175852746880425	0.133147326082607	1.2402434373967246	0.6047252485729306	1.9237795883466675	2.351280812069548
-0.05089298792105754	1.3213407328298639	0.3895157848396876	0.7893856702680458	2.5227928919838165	0.7119446579174094	0.058986631531634436	0.6117095524681654	0.4767675147452878	0.48483181286576815	0.14936985040614978	1.6486046483335124	2.7322986959103424	2.480388383925729	1.0063864562809401	1.9003778008836398	0.42003734959941263	1.1358972847080664	0.8360998544830783	0.0468347552346378	2.000737100870279	1.6179629955501866	1.2742661490595055	-0.7244323209411786	1.855938141083818	0.5501516334075461	0.9882423768020404	1.1502614586933404	2.083664489873755	0.5656312992746833	0.524541300659916	1.9726623477962104	1.3119848742030384	0.9670125237273212	0.13294481816530945	1.330887761129124	0.6015448079596114	1.9431124805147622	2.557652820912319
-0.09364710363217799	1.3209070207888178	0.36504728370562456	0.6932626374743898	2.4452818063381345	0.6613803985415576	0.0401569853249643	0.5568980896972593	0.41591848386860397	0.4577609262511154	0.12068531696917342	1.6086627976990588	2.834857539858787	2.502532769244485	0.9192319549373955	1.8701323000679448	0.3528333722277844	0.9742635566056734	0.8448617069550005	-0.012234656521064808	2.2707663464106753	1.6132940515643923	1.2929266457977704	-0.7667748919719933	1.8019918415188627	0.4946622054566615	0.9444393901128226	1.2089450094326177	2.0106572886358984	0.5216612893057873	0.5040377322063001	1.9465564433116413	1.2958703419453363	0.9313102846362333	0.15908313373392166	1.4183584348937226	0.6344718631421413	1.9539192284297697	2.775842894978659
-0.18606900134814583	1.3096015269631285	0.3262903905055671	0.6265190802844535	2.3664313377576227	0.6338565837566017	0.01474438268395672	0.5618629931442437	0.34831010293461845	0.4585596701220573	0.0685759650471889	1.555416875850145	2.954466349250656	2.4748542387754426	0.8662819626415754	1.8542815312223317	0.274999897987246	0.8594522275457059	0.8544851342076385	-0.06012477212832514	2.5226539109881316	1.6497961847394944	1.326392821463307	-0.7981102467528775	1.7372434293555847	0.41322686174942636	0.8657830873875287	1.2718680370544655	1.955692285103683	0.5006786674031806	0.5013550394729187	1.9128344915013653	1.2599865728139752	0.9034746120157132	0.17958993223108388	1.4862356831846402	0.647522130158259	1.9732379414520609	3.0198599943153055
-0.22042885583629293	1.2732186830038004	0.2931711903152611	0.5777994935935123	2.357719646973695	0.5982598692466823	-0.016295978807786878	0.49421639075713275	0.23071449200408267	0.4212819420169699	0.035702296178544604	1.489222452618035	3.005965306214622	2.417134149489395	0.8397993501380487	1.8247036138011439	0.2143318271108169	0.7442606825420198	0.8946914998082418	-0.11389422564348076	2.729664685815157	1.6377588987407936	1.3512663768745268	-0.8222167207998862	1.6596837099153128	0.3687731650722198	0.8494127650486305	1.273124726865495	1.931838187929975	0.47491919018423223	0.4952082329134518	1.8543005810076718	1.2232015201633246	0.8632745537990946	0.19717601762322806	1.5697616228185096	0.6373170021785493	2.0038238514925673	3.203717745214482
-0.2915014961177559	1.2533858508227134	0.24955066845297041	0.4942640254926207	2.390025210892575	0.5931556353866744	-0.06092832600169046	0.4669131215932998	0.16941511455058217	0.3964058428061805	0.009632654300908284	1.4069270087985637	3.013723233682171	2.431551864371595	0.8006469300666879	1.7652142670533817	0.16526546547293847	0.6911511286790999	0.9003346375253652	-0.15621898165321133	2.9003465244617344	1.667296687927287	1.4071643300770722	-0.8123809378014577	1.5696358441764855	0.29772277079511306	0.8278907710053962	1.3091572754728396	1.9174820378153759	0.5071298221622883	0.5405763519063966	1.7987487289509005	1.1758831113517156	0.8026464538990329	0.21045965082067336	1.6733618542204092	0.6583204158787196	2.01617351435228	3.3716396533824025
-0.3804890261495245	1.2710566184858225	0.21830163786335016	0.4254201697725061	2.3660827042584103	0.5771568983334259	-0.12483925102452972	0.4313995112626937	0.10465666779463467	0.393744719593892	-0.06202628056652617	1.3280687276710341	2.977872291717129	2.4073998655376987	0.7869086566109569	1.684313567896536	0.08764278732807367	0.7056725299340658	0.9002704400211495	-0.22289442120526357	3.0070394288564954	1.6762578329701008	1.487585342993462	-0.8174557808863877	1.516289824670323	0.265153497860966	0.8155413877989505	1.3534546254526778	1.9240411475880053	0.5653247043174515	0.6123747891858147	1.7455935555602597	1.1142597359012512	0.7492120761840056	0.21458140080270244	1.7921840414396395	0.670755600070969	1.995420468791308	3.4807442416536305
-0.4631214061055887	1.2364835729281847	0.20935223541975417	0.4164804171688658	2.3742470311185073	0.5478480767727045	-0.1521779876709163	0.33692072848170007	0.03769817045180753	0.3708454863459519	-0.09143260719117097	1.2599282119721815	2.95131558307786	2.384470805917421	0.7756473308067501	1.6282432777627218	0.03131705556213123	0.7215631086898547	0.8858658482993714	-0.24016006613926436	3.091941584277964	1.6625527765458847	1.6029123467382007	-0.7689850642731125	1.4796531637868922	0.18483979805197132	0.8076728517891961	1.4084289558726886	1.928808838353127	0.6388459676355674	0.6915570126414827	1.6929751719784778	1.06460979224011	0.7037220844267204	0.23286812010036675	1.880491308877977	0.6641786442211973	2.001833174048794	3.570494837873652
-0.5669777060046234	1.1870883684009876	0.15290627549822253	0.48000126429679124	2.3608407616810405	0.5260066543098171	-0.17657955732622085	0.2748105649734086	-0.02162085200512465	0.34891986661767904	-0.173131936512666	1.2115274012170496	2.9481749155145924	2.3916625530160625	0.7195158779648918	1.5202217933601134	0.03270140173501012	0.7179162835286601	0.8949969471058861	-0.2940243292188803	3.1397588070608586	1.6452899454148446	1.6948601976248039	-0.7730224758625722	1.4600152909844808	0.08005125171738113	0.819813322508945	1.3954754458884202	1.9251620513049836	0.6951367479161278	0.7405209668048605	1.6603788301834672	1.0271302044265354	0.6773913150141364	0.23399106260529967	1.9618653365585434	0.6875213902733132	1.990100304031548	3.638531888273929
-0.6322063941222862	1.115920869380125	0.08505175080580574	0.5582062847315971	2.3476905507458197	0.5052595908756949	-0.21781100390420677	0.2241819132513152	-0.10655924637926184	0.36758736488446414	-0.24106812964287774	1.110869699812406	2.928406228758186	2.3571074659673528	0.6734010208093641	1.427499887825256	0.06374048786652582	0.7346712033883206	0.8867083851995267	-0.34619510483945953	3.1713078081886867	1.6204522307428302	1.7823512034190987	-0.7691243413338066	1.449207158774041	0.010837287397382728	0.8481442604531457	1.3341310610607857	1.8898925385917167	0.7528460399053476	0.8223734463954419	1.6082416586991752	0.9912964877393435	0.6437081458802145	0.254136784890927	1.993329950785769	0.6989152701315098	2.003902209929905	3.676203563047065
-0.6732700766977817	1.0788724673117274	0.03097023199484001	0.6152465898280253	2.3578240400553803	0.4502499012826708	-0.20913403252394364	0.2156315223078042	-0.14899436969627775	0.3655498144816093	-0.3171905350432195	1.0222681807219451	2.902173114693799	2.3404576018479255	0.6558088714117485	1.3619748709239674	0.11326909673345624	0.7480964389002557	0.8867539875645901	-0.38366440081395925	3.202557449016902	1.5702475824111608	1.8178435880980337	-0.7395479174090999	1.4623594906351631	-0.03290020153945607	0.9296391678538031	1.2850375238316203	1.8121705418007974	0.8338815407703501	0.9026320219153924	1.5817397209215085	0.9459045613609162	0.5947050807190015	0.24526586321308647	1.9916406326544969	0.7141534572081037	1.9949324076673243	3.7353336859901516
-0.7075369489866948	1.0028551382890294	-0.03350084391032258	0.6562497664998238	2.3669602488825063	0.40793915571571093	-0.18250421811712422	0.18871965827835285	-0.23036201658058425	0.36665499468039653	-0.357184124649045	0.9190426087027666	2.861437080136988	2.3017474032148018	0.6350825916779957	1.325257224642327	0.17112612550313064	0.8057573458882784	0.8976423270209815	-0.41098240564553246	3.212592721150184	1.5384436177998029	1.886691524064662	-0.7331681352854507	1.4789461522091085	-0.13054409606047912	0.9830391032125011	1.2166139294920684	1.7933899111088678	0.930530246817824	1.0091427703320441	1.5479175277783774	0.9293800262044207	0.5870133874326301	0.23549715370011173	1.9729097953946564	0.7064107867692945	1.98648499498699	3.796226808291415
-0.7492281043424941	0.9331666572883227	-0.10340951010170234	0.6868137390120612	2.408884904423437	0.3794059031435658	-0.1618162648029297	0.1644191865746481	-0.28806929646112045	0.37146956151002153	-0.40149404796684196	0.8857566633951193	2.8221214369638177	2.2279255811308953	0.6192144587766859	1.3033461639588975	0.2316904518320168	0.88997753097144	0.9111565657704993	-0.45349111074697596	3.220586087956258	1.4472817399797928	1.959364016176035	-0.7096007793396779	1.50355291112218	-0.19841373776665924	1.0559535689832682	1.1729801782694032	1.7410338163039605	1.0279474485876305	1.164737172211235	1.5018585356779535	0.8619650791533845	0.5873735682002375	0.20993537029491435	1.9199430044069765	0.6752646132954496	1.972034579735816	3.8601365299459465
-0.7402111346298303	0.8820451489240195	-0.1580594732047751	0.7165168016356239	2.4591470113988576	0.333753295308949	-0.15449508191127806	0.11532567350038243	-0.3544627174874607	0.36812187021696846	-0.43595401992154564	0.8293418300371073	2.7688020958649004	2.1776601978907473	0.5723287176277017	1.247249573389591	0.2975248271234169	0.9490510972898132	0.9547683654619711	-0.4857439179709736	3.232435394143908	1.3404744208231434	2.015495333381769	-0.6832800750648872	1.501832332440698	-0.2121584288975992	1.157778116186538	1.1516888909031189	1.6920259275532845	1.0944098671084677	1.2801939330818128	1.4717562620585	0.8286566561318741	0.5743314555861708	0.19951035502257047	1.9267461624724564	0.6637048877166369	1.944898679750629	3.898496689795752
-0.7632729189432471	0.7943301364661662	-0.20872439712018925	0.7640913295117432	2.4693525495582413	0.30943112777472404	-0.14880961398722922	0.1255133615988609	-0.3757127355854805	0.3846870143328788	-0.4783672595337066	0.7685746422215715	2.7356092835556707	2.210357161784745	0.5416973674148573	1.2101452547478466	0.34756881508480764	0.996636105253088	0.9766499740885404	-0.4877133290675798	3.2571571932149	1.2619137998245578	2.0801366332147557	-0.6683691333650105	1.4747221686941274	-0.22511922540390766	1.1975331103277607	1.1706959218537103	1.6234226635854287	1.1526628481948746	1.4106602351335646	1.4282563617932449	0.8073613673307847	0.5821800686251682	0.19083310410534446	1.9040395774702052	0.6420018546194258	1.9304587122911	3.947275658493654
-0.7599829406775537	0.7294393600754491	-0.26998975813519466	0.8500950637127292	2.4792678189701385	0.23240842871650477	-0.1131573981756023	0.1069575112452823	-0.40876180164748205	0.36732463340993393	-0.5498631427812055	0.6616370957025527	2.6945404339544097	2.231261797728871	0.5158420161988795	1.177550621417363	0.400888016121959	1.0065546694846605	1.0088851348243142	-0.5005020979891286	3.246246180503646	1.2237775044885821	2.0929285358061955	-0.6787523757583713	1.479459988468668	-0.19586512531198436	1.253020667585901	1.1696463551285294	1.53019390886226	1.150130108870255	1.53690734416652	1.375432145900376	0.7934720878836162	0.6054756601929555	0.18590837905091928	1.8823143544766634	0.6084969856619756	1.9397591125321596	4.001291889393271
-0.7033778279904345	0.6471037260308368	-0.33073927903758893	0.9665997710333623	2.4613644572948323	0.16103152211997424	-0.10454900316167881	0.08808082795847072	-0.458445515411679	0.32488712036949124	-0.56225926980547	0.5624474807341135	2.6960091230357928	2.2444241538012157	0.46494354369086927	1.1618196034907984	0.47998235533196765	0.9576239606781835	1.0320732733470255	-0.4744158051536692	3.302543789087506	1.1777449823175754	2.0667347358473553	-0.6683442582745658	1.432048113433853	-0.18357862263483546	1.2718197854535962	1.202312777979021	1.41461183230424	1.1724400517083118	1.6034780276688891	1.3195994909004731	0.7873228658313256	0.6189760022222833	0.1713136547851845	1.8593176878455608	0.571980026854737	1.9443352452726348	4.046234444137939
-0.626670623499911	0.5805769458491625	-0.42293206962562235	1.0217970222983208	2.4041706289620324	0.12445780111588889	-0.1134616823803432	0.10600219115149045	-0.5101732084984711	0.32936611430239354	-0.6026636413930115	0.48281414476714046	2.665467854332683	2.2528754622499654	0.4216092003607188	1.1336714225096491	0.5551300962221171	0.8853689865901788	1.0275635093612248	-0.49441413542375007	3.3541097177118173	1.145850167387811	2.0188638483323436	-0.673205708522703	1.3940071475434266	-0.17755954289971645	1.2732335769103345	1.187728307840771	1.3259189302752057	1.1669552647724353	1.642333988372511	1.2427919613256986	0.7813253344468131	0.6349227434396185	0.1853539849086096	1.874157028010784	0.5610919287835155	1.9287956477424781	4.093926959506762
-0.49963222786074785	0.5358472437063565	-0.4831729524287714	1.0545919976152094	2.381152835623431	0.05900010389635707	-0.14539878291389058	0.10636554411201922	-0.526230627589386	0.31270401574177126	-0.6284588280577177	0.4147491719193373	2.588306135207683	2.250195442294349	0.39911483807316556	1.1255742458805444	0.6088846579322904	0.8304427277631243	1.029126829274229	-0.48554919580856704	3.3793051315851814	1.1003917175784272	2.0082786137465654	-0.6207048940564575	1.4622714470291052	-0.1578745640204009	1.2636656856131046	1.1985601476658554	1.2706180512767786	1.179495288994488	1.6821489292618235	1.172286127357925	0.772691014017704	0.6389826415608718	0.19022016482568027	1.8813706709271294	0.5409883458472362	1.9263437749246646	4.13289203110023
-0.3843855038458521	0.48324851612759756	-0.541179577883422	1.0650591723540974	2.344440577448073	0.01260974535042425	-0.16412725087514227	0.07795995704574277	-0.5630383326556687	0.2601888668232252	-0.6620552690243081	0.3572138479887742	2.568874654195523	2.2433531063995984	0.36388810529664345	1.111386559891994	0.6085347204739118	0.7917809678903002	1.0128941582772326	-0.4870798877762416	3.4307280821559467	1.0288644995167764	1.9766847993226588	-0.5944898762272042	1.5407456052038042	-0.1571790648695921	1.2311094049523452	1.1724731559797186	1.2354828479677271	1.206427325623963	1.7288073749567907	1.1255515711326374	0.7639068100659561	0.6372820234131368	0.1927395750147653	1.8382913964549996	0.5150369050833541	1.905563863613748	4.197291253705226
-0.2796326272790898	0.39681630196810397	-0.6280385124479275	1.1096436833841226	2.265694812951476	0.012392191878366631	-0.2159132747543932	0.0517256524122926	-0.6079683425813508	0.2038000613079302	-0.6373416881330967	0.25856482111865386	2.5087058214166147	2.198788168831176	0.33011936059525504	1.0810341785831294	0.5878609284302307	0.7723693612013688	1.0417059981692391	-0.509209116164165	3.4683893950728795	0.9530764459940488	1.9599066099680773	-0.555889254636698	1.5945613713780726	-0.16143973013360663	1.1736309167058712	1.173207745369684	1.186075554714217	1.2530313190268794	1.7606448538365005	1.045903062356758	0.749502220444132	0.6403496188453556	0.21495882903623817	1.8158103699464205	0.48859744511139247	1.9065814038928803	4.221774260593493
-0.17060345957987125	0.31697756013582895	-0.67175019429746	1.174579012441207	2.208214862567582	-0.0152812140036746	-0.26137723217879033	0.035681796918054544	-0.628622930583075	0.15267040647495472	-0.6679719709013033	0.21308419826989944	2.467397239606554	2.143149537696141	0.30649288144786835	1.0338797360810728	0.580023062215868	0.7091100656938665	1.0371581584223173	-0.5194855134068997	3.497650747343967	0.9051590020770286	1.9202992735394333	-0.5140665040114325	1.6431074281049636	-0.12419406143321751	1.1153458358848585	1.1613781195908814	1.1398453280693428	1.2557133153241606	1.7175301872640922	0.9767419648004585	0.7148457219104543	0.6222898188274228	0.24576913272189121	1.8157658468033104	0.4694979209349922	1.90079370045701	4.2407135697256875
-0.05664015168861567	0.23814285168520985	-0.6964440543383816	1.2489265895463626	2.1388116050436468	-0.036262939888448385	-0.26747265936390613	0.019732369016902476	-0.6536079192851341	0.13597113367128227	-0.720022372005561	0.11795451780124547	2.4204079704018953	2.1366494086505616	0.2612549932390261	0.9914599315512931	0.572614602241335	0.6538864358702867	1.0062317855638683	-0.5200573693710309	3.525022108469739	0.8667479004107965	1.910479045411623	-0.4658159073755962	1.657810092086129	-0.10961560834342707	1.0559079789681847	1.1470614070169798	1.1113738867056389	1.2711943775853478	1.6319077601245238	0.9448458577490806	0.7207337293471119	0.5876195786644736	0.28474160909355145	1.828266495797736	0.4514800005214926	1.920505325072233	4.236363776726845
0.06217612544777842	0.1535929377904889	-0.7218942848915163	1.279984934642989	2.0632085180756365	-0.045342537028082705	-0.2753754297995945	-0.023890417948001466	-0.6908929281039077	0.1128984876030591	-0.7671007496790797	0.06535904211835357	2.372232334112664	2.1498027592795066	0.2381132407240815	0.9880531857794903	0.5842939939313789	0.6217793705728448	0.9755816833442505	-0.5091427113053308	3.5170108694069717	0.8286905749669741	1.9058054167465506	-0.40769115779032744	1.6829617668957364	-0.14697340146669036	0.9826292940659338	1.097172592260518	1.0788554624931928	1.2642507954564923	1.581058062301985	0.8779661668003772	0.7389409904384439	0.5748437965690644	0.30235536824287845	1.8151234492378585	0.4180460538354048	1.924294888356012	4.244629577329404
0.18645348378907609	0.10367582977611187	-0.785009379384811	1.3016708083096504	1.978534014411635	-0.0817169926518148	-0.2683746446851022	-0.051078386050803136	-0.7603766658352101	0.06573090378273486	-0.8130110411619003	0.010114012027328697	2.301934595976978	2.1432335885011993	0.17871273924659592	0.9853901267900008	0.6386002567784852	0.6255134535867992	0.9547856766510391	-0.5580899617342613	3.5261480606414155	0.8127497747979759	1.9103499571849671	-0.365015566244691	1.7155217403765437	-0.1979763965637199	0.9106025811163361	1.048216421637511	1.047062700938509	1.2418857696880488	1.4708010432509533	0.8351773455067855	0.7288680729542654	0.5454051266459824	0.3243152513054467	1.76937403958466	0.38716164543092757	1.9065870009241188	4.268722575330308
0.306286544310225	0.008987057479289629	-0.8244998577799416	1.3082656869604252	1.9167689716429777	-0.08746618717732016	-0.2786318703651094	-0.08948832811085332	-0.811867567090878	0.04922754928702914	-0.8427669108228283	-0.012270495037326187	2.2446921646113482	2.1540605329186713	0.1344045904483524	0.9253882013420134	0.7060044405153715	0.6151721330018356	0.9347206360230697	-0.5615186986571514	3.583781620413099	0.779001168650882	1.9472628414072255	-0.3220656092597439	1.6925584331868173	-0.28435782730486414	0.876021302203226	1.0103267945643286	1.048194135002651	1.2677496931208734	1.3838132552652704	0.8119696548076074	0.7132932199496163	0.5036378577996046	0.35256732121163037	1.7433044586406385	0.37861504934984247	1.8793350558245892	4.26065973853648
0.3875495310212629	-0.096653003814125	-0.8809966810434305	1.2593095563384102	1.8831055719903227	-0.11125680673282168	-0.25376600498360535	-0.12229059644115928	-0.846584096211395	0.025201936474670027	-0.9027651024914538	-0.03180609850357872	2.1982736863800225	2.1918125523741154	0.0826079864055524	0.8791033519623908	0.7930660403533446	0.6110284735124527	0.9140946420306773	-0.6084152274751361	3.5913103085451468	0.7559185169480818	1.9626259275295976	-0.31531915739161986	1.693594072201612	-0.314547690721085	0.8500505242706108	0.9626534992616499	1.0400889024423918	1.2657550784887577	1.3301599335947218	0.7744121308244247	0.7054611624385411	0.4640222588995432	0.38251843090287097	1.775152565903819	0.37100499004270193	1.867455543588898	4.231265803413473
0.4740557190271072	-0.1914116397256697	-0.9427711434450909	1.2221945864019672	1.8745721891512783	-0.12013827498666754	-0.24743936677099546	-0.1381709983239737	-0.8611754762604331	-0.010776702542206761	-0.9585257537171158	-0.06769080429255012	2.179552620594672	2.252839440476367	0.042148575229279	0.8238634840896404	0.8951306590793091	0.60823169164109	0.8839231432735227	-0.6225952817764784	3.6136461613475843	0.7085043710886948	1.9674104450975676	-0.3006471238696326	1.6985708814233553	-0.3695751578279558	0.8726967380264318	0.9010420651662306	1.00453795128823	1.3209617490781982	1.286901831586647	0.7543487448969307	0.6415101292862986	0.41942991618505987	0.3927897547278434	1.764378215952433	0.3334460632055306	1.875069371750134	4.225773841530215
0.5498326512736496	-0.25117151273053206	-0.9855117936030068	1.1886561268509168	1.8286419803961529	-0.09723175349466356	-0.23151391094208523	-0.13881211198229265	-0.9141921536592719	-0.013561254288514494	-1.0017881829815372	-0.09183057171982487	2.1657724092884845	2.27950695983312	0.007348902392674675	0.7579590694167875	0.9677435977594943	0.6448067355677747	0.8795081259491159	-0.662481213032327	3.614682752235795	0.6512198972133353	1.9953718014713964	-0.31498769196447174	1.6368388914689653	-0.3863297999150822	0.8691106574993835	0.8529836550709498	0.9332562661279675	1.3773934560902918	1.2616460611926474	0.7275562026623354	0.6069854428238639	0.37988783621168215	0.41019784567120376	1.7538977623422831	0.3089120790829679	1.8709104044046239	4.20147787972058
0.6163614148256483	-0.2976757366965751	-1.0260938988063457	1.1717371000242287	1.805559913263465	-0.08097846060048608	-0.23882797388313345	-0.11090903432951357	-0.9489917108808662	-0.047482751071740145	-1.0550192820040016	-0.10800254333787748	2.097302958547381	2.3399310835905163	-0.05766088178864859	0.7379852876200175	1.0489071025038288	0.680109391722422	0.8625334203516681	-0.6953155261876266	3.5638629903284285	0.6369722801463295	2.008677940769023	-0.2907488844201706	1.5652420045613922	-0.3974864768884111	0.867419819027913	0.8479130029034577	0.8642714140307751	1.4219417059010808	1.2291165389078917	0.7140019603386343	0.5419517654470793	0.36551487477720535	0.42513752264533355	1.7729125231952694	0.2827035610909246	1.8574581263909562	4.180500973136046
0.7096585284338442	-0.3055459613363281	-1.0675843281125412	1.1339848578870755	1.741926125481862	-0.07048795281265083	-0.21985667813287696	-0.09531081080966312	-0.9894091435130046	-0.05630309376733238	-1.1502936766317013	-0.10511660893013745	2.1081010065528956	2.4341094102969816	-0.1345834077895388	0.795402495801258	1.100035988192857	0.7481470990561734	0.7918751678599806	-0.7330727946287616	3.5279576266316104	0.6328660681152795	2.026183044973708	-0.29699239956294854	1.5167790455970895	-0.4105034326687488	0.8301011352531384	0.7825897621331401	0.8401490060460743	1.4397141338988944	1.1872609890975407	0.7266865789914405	0.5256480305694586	0.34234739859662416	0.41885616685726246	1.7449455261098432	0.2543001517419222	1.8432170401080967	4.136425989181632
0.7721806282892287	-0.3121705130287002	-1.1192605288884767	1.104668644032364	1.6868772276918702	-0.046739004724523324	-0.2366031766866484	-0.08694540959529663	-1.0131702764394457	-0.08412399585325363	-1.1755237377923213	-0.1518599823773165	2.1082085786978704	2.495910166168676	-0.24910836891521707	0.9504474801121978	1.135166685994131	0.8722974307498148	0.7610231755581396	-0.7382292573122874	3.513360460977367	0.6276151103064636	2.0223469555365816	-0.2822879161540781	1.4758065286055546	-0.42320156067142467	0.8011534796323808	0.7086241871904803	0.8073154079342997	1.4591624296599197	1.171162463821354	0.7130974057409113	0.5008665945081604	0.32558685612024557	0.3898157561116854	1.747652337025689	0.22555706952857096	1.8297920009797886	4.1449106723230145
0.8250989025380001	-0.3089356108110347	-1.1860515188365153	1.0734795438826037	1.6079726965571397	-0.025362062854856315	-0.2709325806229857	-0.09591050885698035	-1.041376108491082	-0.14163707104349615	-1.1989329057240496	-0.18157844123135883	2.0863674816382876	2.5410160307039478	-0.3320694136614677	1.0523991597535143	1.1612642796260177	0.9881802721203747	0.7424902415738833	-0.7500842692410177	3.478951898778613	0.6511213405007875	1.9894114700356291	-0.28185272606349254	1.4645567954809624	-0.3594631255693013	0.7520313906559625	0.6332696426877666	0.7493920464084619	1.4627055058918979	1.1489495145192359	0.7337181224263112	0.4513929844030652	0.3111576305843223	0.3522059414023267	1.7729100381826306	0.2030771281197398	1.8119497847981747	4.14245122852312
0.8373483648999382	-0.26897014549883036	-1.2366738577476222	1.0732501935952299	1.5551153278106682	-0.00025020207231279403	-0.28445561522456403	-0.11777187717670874	-1.0577941067638175	-0.1951915917035379	-1.2672704520682685	-0.20319023874116088	2.0923480538288746	2.5518441758472066	-0.3934093330525984	1.1614234182072187	1.1756643892516223	1.0819536916928403	0.7236595639924885	-0.8016439893133109	3.4738672417493723	0.6612864110917134	1.95703413239993	-0.29603585607229704	1.4432823474130116	-0.21225799798867323	0.7288821837667022	0.5964406360588547	0.6995062006150181	1.5108391027063715	1.112588453912127	0.7863835329413893	0.3835839701876481	0.27734380704232786	0.35141970523395366	1.7739971767161555	0.19132195726452947	1.7808489478837397	4.142407452015354
0.8687873951127077	-0.22059696241029098	-1.2556948476933663	1.070846670288435	1.5206688763779637	0.017375408008804286	-0.3144617102075824	-0.14152069294185957	-1.0374295779723497	-0.22780847349755873	-1.3126738722169253	-0.25342932058984535	2.129919271973545	2.498290004677652	-0.470915440541577	1.2734414496371298	1.1506113406116625	1.1608129614148095	0.6896107529239963	-0.8169051125356898	3.4365142252603986	0.675891393921681	1.9160576142885588	-0.2821347970546553	1.425899334540544	-0.10564130627471036	0.671740560642663	0.5624280204680085	0.6605993069492568	1.5326585362577072	1.077405423445062	0.8401886301138877	0.33781610285820995	0.26369551822021065	0.3463702835499025	1.795220002088736	0.1693673528406651	1.7748944529169666	4.1278258952470495
0.8987236319432611	-0.1800914556534293	-1.2730868442325973	1.0753714721756815	1.461909854684924	-0.00837377051328866	-0.3502113569222046	-0.16452016225193766	-1.013256539401603	-0.2392164449222202	-1.3478756059278527	-0.2918352073145779	2.163259172725903	2.410584190323674	-0.5137646220189647	1.3990114799339142	1.134702927255115	1.267459591432054	0.6647274903710046	-0.8451849683040533	3.4436810001944083	0.6505954251610893	1.8530162148909413	-0.2981517221577648	1.4650670525116953	0.009351321913482712	0.5935930625252583	0.610878778566247	0.6002447134786175	1.545876559810476	1.0378992655291446	0.886457510162411	0.31890350754269486	0.2579560540399141	0.34944724693916407	1.7932859647084456	0.1555236384677003	1.775947814196024	4.129354093336304
0.9243157257662414	-0.11014919314852045	-1.2870654888881434	1.0992547924149108	1.3982528298534105	0.011962852644166928	-0.3946953093561608	-0.17780408142896637	-1.0286830527530344	-0.2734815522763413	-1.371851701039024	-0.3309915851085602	2.184339800581015	2.33235990714332	-0.5253745048977014	1.4796424597310343	1.0856095416512097	1.3808583788391526	0.6421299688870783	-0.8430325349487393	3.438180813197048	0.5971525576348615	1.7871791713434912	-0.2597138910585619	1.575927759684411	0.08741245588407923	0.5251973688318619	0.6424023756440953	0.5768162127637259	1.5454265285284396	0.9947682596352252	0.9522355213875118	0.2801692681444721	0.2561685983737908	0.34362840594154104	1.7662260844295592	0.14129187896907597	1.7959512307064736	4.141157831702786
0.9151614816580871	-0.03039804316047969	-1.2639034582488526	1.0974534194013494	1.3154305518006004	-0.009514053393257758	-0.41788236533219864	-0.16239968296860766	-1.0287924988862724	-0.33175469003056807	-1.412358167563542	-0.3899687036006979	2.1877742059605594	2.236302444580878	-0.5432183503672953	1.525014628040714	1.009658914150077	1.4785830552182468	0.6107560730130348	-0.8538094220142144	3.425853424142852	0.56679444725168	1.7661425518495737	-0.2721230803913426	1.6792885128125978	0.18442748757873434	0.4686034771747439	0.7295339495399247	0.5249369052960483	1.5627598829130673	0.956387376993089	0.9947115284109976	0.29196225922970537	0.24535672638282077	0.3335264322342795	1.7098180087028119	0.1305386541440962	1.7769728171834747	4.142944709156108
0.9176938853613267	-0.018437134491196345	-1.2686027836691935	1.050785713786931	1.2617457128989964	-0.0398191545018054	-0.44284865949063706	-0.1408845491568606	-0.9781464355162399	-0.4300227921149909	-1.4571135851416264	-0.437276796890282	2.1857057472871975	2.1520577223066786	-0.5563207125315998	1.597701197568076	0.9554250205679231	1.5114286055527675	0.5586720622790058	-0.8558124716969461	3.4740236239954383	0.5477872074160395	1.7176489723559807	-0.2695797523111788	1.7627496755881218	0.2574512557116482	0.4195456150107829	0.7951430899251931	0.5043175116427111	1.5105349055867212	0.9029485220942485	1.033077677282405	0.2700163981783599	0.25521654066786714	0.31691905989340985	1.6905191171722929	0.1229726633897229	1.7628127012858634	4.178423578858466
0.9346772725288661	-0.008429778779143495	-1.2658731316898224	1.0232268647725573	1.1680165866593941	-0.09609410349376908	-0.4629254212556539	-0.1550602844908105	-0.9087582340155279	-0.4900029309217079	-1.5182960780791745	-0.488494109285645	2.2179277758717824	2.0713371302160524	-0.5758105422140825	1.6076729797056466	0.8911299670240644	1.5329053343699273	0.5263522493859494	-0.868127356354959	3.5293516626536876	0.4785937624986826	1.6851668827986508	-0.30409611580330254	1.8330032670709677	0.3414502508658105	0.374998909888706	0.8227892999088912	0.45157386354070894	1.4679199824650442	0.8842826683409474	1.1093105149072833	0.27856528992814267	0.22599883316722252	0.28758975125455194	1.659296045083628	0.11818274248481755	1.7669798776105234	4.193498616259758
0.9410661338872768	-0.055700343940291705	-1.2261127766794837	0.9897594953474822	1.131686145921131	-0.15244211961545862	-0.5083289715201935	-0.20700981809981162	-0.7777070027614684	-0.5512600552126594	-1.526323142359312	-0.4976222037874577	2.214128503339284	1.9932011003810115	-0.5671840402328195	1.5436901755749044	0.8777260798748647	1.5124371015718516	0.5100532557259774	-0.8801069455434888	3.5638853306492946	0.45726344190237567	1.641746629327665	-0.3349052134051888	1.8948514572315176	0.40010668275689143	0.3557742518142947	0.8690488406376936	0.3983560454710036	1.4295853022965237	0.8830866228996932	1.1513219927396612	0.2366137845616944	0.20208050541653289	0.27355873419782617	1.6471889981129753	0.10511333997121061	1.777458639494964	4.263139080748994
0.9567045251661206	-0.0765739850862378	-1.2036475490227552	0.9686734446187406	1.1017721891467172	-0.18210226005850905	-0.5389271466060326	-0.2261272641385847	-0.6363315506245736	-0.5869362767387771	-1.594633663573155	-0.5368186982915566	2.222581039514381	1.9660544914354183	-0.5747143876093681	1.3934587305427173	0.8483221727046206	1.4797674790726327	0.47993634698447674	-0.9063205089064216	3.611492554416043	0.4479528090263085	1.6272612373365305	-0.37529975419732314	1.9217565203201823	0.4649515743163324	0.3671161457863329	0.9432891487926707	0.3242457751503849	1.4100860384589944	0.8598572422491502	1.2378829148492116	0.23024222889525864	0.1825138941690659	0.2544184128484413	1.5716504994537621	0.09177006509577255	1.7879523267960393	4.266143741054689
0.9926503125254387	-0.1358288933575973	-1.194772085377846	0.9531563320025123	1.0665591172184197	-0.19082040457261187	-0.5857003505261485	-0.22674021518142218	-0.4695888031202048	-0.6353607518579041	-1.6391963018878897	-0.5497196150847538	2.282648886198008	1.903667781379879	-0.5711170664303198	1.325988600582495	0.8144423639070533	1.4457551565059974	0.4932077420714953	-0.9345507518492191	3.668853562273153	0.4122610416318847	1.6295446176080328	-0.4226829464648752	1.9535258638455162	0.4733402374092911	0.398731167981848	0.9864274680330457	0.2831203260311132	1.4050143875289303	0.8326463201321574	1.2577803006707025	0.22532350839711324	0.16998029560244765	0.2399543176768463	1.4919801942584292	0.07620024348648873	1.7792993165015496	4.296934544743656
1.0303698819287044	-0.18519911447229104	-1.1846775674887637	0.9063360365105535	1.043916496235943	-0.08716904120257726	-0.6183385788270236	-0.17784494483182106	-0.34956192451559553	-0.6812282418807462	-1.6596831523882885	-0.5952477608054914	2.346004049818051	1.8613361937744703	-0.607976125662035	1.2357266251417311	0.8085131225474853	1.4491960460740299	0.5198643167874881	-0.9069523909375279	3.731571779074076	0.4171930068192192	1.6370089855993737	-0.44624840871153826	1.9685617160689088	0.4108424906201617	0.39105551280513556	1.0114059755980789	0.24784974993539027	1.4056546213853445	0.8312811369517359	1.2706249759583792	0.223059648394961	0.18064831478397753	0.20429347756457367	1.4097308535734274	0.07664804258200161	1.7884306863992105	4.29999492060469
1.0673926083861336	-0.2253156794633117	-1.177909359606431	0.8588399616663143	1.0115300717374065	0.0657065251752082	-0.6507939368176605	-0.16079717492688156	-0.2428909947731721	-0.72180292346067	-1.7096297972323842	-0.6267708544346048	2.386622413620359	1.8429284671035095	-0.6225183000128206	1.1487605978934643	0.7802240684841694	1.4325164398027257	0.619457894177394	-0.9465090783982207	3.7867791799996455	0.41276465734797413	1.6381903544933185	-0.5115354890334067	2.0017677945836363	0.35000438855005833	0.42035471253120604	1.0225874027040702	0.18948788771027975	1.4502844668782424	0.8412961638768481	1.319291535678697	0.20125343037713028	0.16811081003141107	0.157152022173138	1.3265638565765283	0.07373539223001038	1.7903687517493434	4.308057757398518
1.1300619824118148	-0.23521065978592767	-1.1819067344063263	0.7937882648434956	0.9848333521660682	0.2516185679321651	-0.6890258231532231	-0.1430425785941652	-0.19874576214572354	-0.8006434647143233	-1.7415326633620758	-0.6836588180999245	2.423895942318937	1.824216956808547	-0.649995282144604	1.111439160762978	0.7072424129793838	1.3955304072708312	0.7448607233485133	-0.9342999617419633	3.7718603137249227	0.4461602814187978	1.6574957104097425	-0.5284282184129934	2.0148400601805245	0.305124358709799	0.4480531015408646	0.9801894143485276	0.15088412195712	1.4744650784031035	0.8180800548535275	1.3616633234145255	0.14881226890491725	0.14639053818517328	0.08823475422597112	1.2542984138402506	0.05567582187680886	1.806991561391829	4.316514582762232
1.1593455637831045	-0.2762570574234714	-1.1965091791799076	0.7211939479702143	0.972355061547573	0.43490246700813023	-0.7231435022426654	-0.13661211472583742	-0.1372133129513422	-0.8387485709045942	-1.7640019573151704	-0.7215345470709684	2.429455885469176	1.785970238329038	-0.6896157272685909	1.0916041557322076	0.672697997830891	1.3633226688877038	0.8544724275292175	-0.9961666100265691	3.76241482606252	0.4809848691823776	1.6859844614950252	-0.5609885485332963	1.9478003992609	0.24625087202393256	0.4574377810961635	0.9454306190603212	0.07563535676154329	1.5059230914484565	0.8091226007290111	1.393710577107647	0.09028486165043018	0.14918008078494166	0.02269613969437245	1.1592373616138603	0.03331005323180626	1.8388002361902074	4.320211707827122
1.1528781701618276	-0.31348993700978867	-1.2343990697702993	0.680931674283956	0.9560479706486216	0.6202585745071626	-0.7824740506219736	-0.13878836703198413	-0.09893628006775061	-0.8953016463857997	-1.7771463801716245	-0.7542673138051226	2.452141753169291	1.7814374984847485	-0.7376837988219368	1.1228658606086115	0.6442533498479268	1.3254181636103068	0.992550102013699	-1.0358677743968765	3.7064299819707927	0.4754900132110703	1.6700711103540269	-0.6053375839467401	1.880062409104933	0.24597881128709798	0.44142185850088544	0.9464404782509094	0.06397771462874044	1.4924403986235526	0.7862100039302115	1.4619977758646927	0.025632875231918963	0.14624105145369246	-0.03610987840288686	1.1115778709741433	0.023724164889332315	1.901860121475624	4.322818399880407
1.11480735212418	-0.34294877809448826	-1.2532848172298376	0.6236018038708312	0.9038965220192725	0.7871939992691521	-0.835920521928819	-0.15061611332616348	-0.09306015491424541	-0.9164578095183991	-1.817651645579237	-0.8070127642658335	2.4876322186811746	1.8518882829228698	-0.8044845146239096	1.120730489080162	0.6011043207032314	1.3038590605558817	1.1193710761900135	-1.0889954778354007	3.6122968059672402	0.48649826370117477	1.7046268647195544	-0.6696745232844699	1.820540376027936	0.2168865887609821	0.44159324689824553	0.985091470470492	0.042756934674901735	1.5292428100774331	0.8027843528715713	1.5146882115213791	-0.04798528917770074	0.11068867468888846	-0.06941816401887173	1.0350482446425184	-0.014397089485572334	1.9565192360076924	4.322070219565876
1.085210112895001	-0.35122753149548397	-1.2867542907797458	0.5310949522917956	0.8948324657093789	0.9627876184569534	-0.888995256867311	-0.09167717076274409	-0.1551386486590875	-0.94720090852084	-1.8080505175943078	-0.8718253211294819	2.5009338437097215	1.9754837910373262	-0.8227685446462246	1.1530352580365002	0.569459256486068	1.2543809749427806	1.237168759092755	-1.1373930617727335	3.5023556189184744	0.5490851115830331	1.7406154984009614	-0.7074824514453676	1.7895442543906022	0.1816511548632416	0.4779127077600279	1.0420132944857845	0.0902676697957158	1.5373916235566447	0.7720474774231579	1.535570545208011	-0.09107912932027158	0.08575068216778677	-0.08126463102042325	0.9868546724706965	-0.024223416421030597	1.9825465506722701	4.315515682448682
1.0476826857615489	-0.3365772584039429	-1.3553493733767323	0.475720948969575	0.8786277722944733	1.1030353096021246	-0.9358835041998101	0.013221282759157182	-0.20849822133250445	-0.9562885038826849	-1.826727885476417	-0.9359484877592881	2.5433023404502633	2.07397332368046	-0.8769354673619203	1.180795087906343	0.5282972216976443	1.2361138994419023	1.3234937705132417	-1.1548246098146433	3.410192859215358	0.5864910974224035	1.7877793104449666	-0.7277685228032468	1.758579044274951	0.18839734760645865	0.4913484358973001	1.146594145920718	0.14804092822266304	1.5572029148937252	0.759478458792241	1.5791513600977998	-0.12514983901884918	0.08175472906169587	-0.10534087772030776	0.9230783489842732	-0.043868601045715265	2.011695516226184	4.275476096573707
0.9861559561605772	-0.3248480459022086	-1.4410098114909025	0.39645448524907106	0.8387991162789167	1.2441604692591655	-0.9783154119229776	0.09343840661857447	-0.2794248688489542	-0.9510670297980524	-1.8521273041207276	-0.9683899454599828	2.5623311942912337	2.143698269380601	-0.8991523440533531	1.2361468725258677	0.4838234227743256	1.189683660607599	1.3877088515628555	-1.1786027831577714	3.2797655979319087	0.5932291415269813	1.8127678813499357	-0.7601597050138075	1.7364073486170892	0.17144353878936422	0.4723547839322796	1.2357686832031105	0.1920194318639104	1.5472074204554582	0.7838970151439321	1.5944001173226663	-0.17285299450687577	0.07985759971317982	-0.12909178248660824	0.8706940645776173	-0.06965386175129237	2.011028350102573	4.285914803834422
0.9471929592619232	-0.2615341825351971	-1.47621263510623	0.33013708374347317	0.8495471978275744	1.3359533831584993	-1.0128756521525661	0.14579546983984068	-0.37586060647692476	-0.9352177410381739	-1.833386877601074	-1.0342714583531876	2.5452320530101074	2.2228939397222875	-0.9453443516271213	1.2647001921303391	0.4691732727579768	1.1589698378560094	1.434027572225188	-1.188376509794224	3.1379626452631824	0.6259122576810723	1.8231527117543322	-0.8180891330623569	1.7156540037278298	0.14249541995552467	0.42095174133311797	1.3208222223007433	0.24536385757582618	1.5074879984359404	0.8032121185591699	1.6254050686542232	-0.22122369845707662	0.04975367627552789	-0.17126930768468668	0.800833911350854	-0.07306126074653933	2.026592574570178	4.299612871082377
0.9040326746872566	-0.23302456122512272	-1.5374840328965713	0.31537634044673996	0.824159100997224	1.308214581485045	-1.0467834800663254	0.1667202931427647	-0.4525942609484507	-0.9011796979794398	-1.8221558339752435	-1.0884339544512323	2.4982015112273768	2.2818621834634714	-0.9508363968570064	1.2774894783679471	0.42452418448214296	1.0932346081312911	1.442899667307798	-1.243171422250112	2.9629530396583257	0.6354293685535171	1.8405576667733368	-0.8645501840397459	1.715186046674137	0.14214702234457716	0.41319342294224437	1.3897325022332092	0.30452006101769225	1.4534596863954197	0.7782812987165744	1.6522718000065453	-0.26535527800556896	0.009966167634264183	-0.2172669543785762	0.7791612768923188	-0.08884413371262435	2.042606054078515	4.304639210110316
0.8588274099875429	-0.1882170607357836	-1.5918561920220966	0.26480718332944836	0.8302351515539778	1.2513484185497086	-1.0856689029204438	0.19734962241580437	-0.49627964189894	-0.8944124786804121	-1.7733040071906039	-1.1200965307955182	2.4701712837369505	2.333683106960117	-0.9587269140742976	1.2855228624513901	0.3645776718199579	1.079500469229613	1.413614536850229	-1.252538432756103	2.7870006725128973	0.6031215976309962	1.8198477357218774	-0.8894151296681704	1.6758168072739068	0.13676999452925998	0.4039798812897174	1.4499300905347412	0.38410757272134227	1.3803924130358145	0.7835299578234289	1.6221780662166658	-0.313121957383352	-0.033142800966373974	-0.27368157387580105	0.758856543798765	-0.06259471270550251	2.050432569426809	4.301578834249282
0.8338440459114628	-0.13480907045923965	-1.6570182681180257	0.23049523781845252	0.8499990322332598	1.173538034050235	-1.0843625793518155	0.20562611811855186	-0.5125252759904134	-0.8620904790576132	-1.746358150530331	-1.084781482290196	2.415411354035338	2.402597562754327	-0.9739692001541025	1.2773842766259786	0.33672475708631205	1.0374007617258012	1.3654978433284488	-1.2985246152925858	2.6085774658796224	0.577817242687167	1.7916477777487785	-0.9195277409693006	1.6554514290971425	0.10616650173045802	0.3699983866189907	1.4520109799827225	0.44486828455199656	1.3310526964366232	0.7892443379319678	1.5980615979271175	-0.33748117862567095	-0.06356785796034739	-0.30496568290677295	0.7299822228224134	-0.03230229541665055	2.034992225917279	4.290865528894403
0.8110749775191703	-0.076624901280918	-1.686865208499356	0.18138173566161403	0.8651195718763045	1.0998885929220243	-1.1054293889849667	0.20832752037221094	-0.4942929519660879	-0.8636879667994958	-1.7230474741848625	-0.9850383801581852	2.3843985241742596	2.4479693880513222	-0.9867268134216858	1.2697677824242686	0.28361927439743184	0.9684786492775304	1.3268394345139791	-1.294955217831278	2.41829601693035	0.5611939850913701	1.767344749975369	-0.9672384530066424	1.6713851254485843	0.11752139764608864	0.36396141694045087	1.4443417379702892	0.5281682001491288	1.2666092216214841	0.8152968975010648	1.583476731641269	-0.36707345409647807	-0.11149751073487926	-0.3276981812648327	0.6930100303974804	-0.008119365866980342	1.9881644774939105	4.293213541583624
0.8627094168055665	-0.04080683234462438	-1.7263822206279396	0.11788521997561481	0.898693817556518	1.011655369415258	-1.1137203840956695	0.16598143864247858	-0.4884677758746073	-0.8261434883827921	-1.6652479270119414	-0.8824901942188218	2.368460283918895	2.4854722569060534	-0.9744527299306615	1.2994895128650612	0.22007436950780615	0.8984373121836684	1.2886206679180345	-1.3163852324962555	2.2808092142530527	0.5737226887214504	1.742945170557022	-0.9749845841258471	1.670531533604208	0.12329827766543548	0.331140213203036	1.394137999537443	0.5727937418849448	1.20171068137466	0.8560133141136281	1.5261677496936	-0.3913740800266952	-0.15935918085011927	-0.3486287858368903	0.6540302093407826	0.04931465610745669	1.92735646444339	4.262780909321826
0.9036822637303459	0.0019672182343013094	-1.7658767703366691	0.12380818691548685	0.951179901474732	0.8987481196570195	-1.1150746736473114	0.15622612952286655	-0.4555691847672204	-0.8251242108267289	-1.6003029353675953	-0.7887010290482024	2.3561992547417305	2.4809743381095744	-0.9733508608831329	1.3912147997698958	0.1791636118000982	0.8637412834477349	1.2541266847908255	-1.317679527528048	2.157226133670299	0.6007863124324517	1.6787003408759034	-0.9785902774064222	1.6625178029539343	0.10934318338206972	0.32575718469688486	1.3397396430043491	0.6375243337276155	1.1389419520898556	0.836096131277787	1.486736989589598	-0.3892580773541462	-0.19638644328622684	-0.3881481894868114	0.6464443267900146	0.10122485038296021	1.9061840146749571	4.216851393311181
0.9333585587708104	0.028755082688344702	-1.7808404856962397	0.11342574906782879	0.9881474924804683	0.8170239793541171	-1.1068293961141682	0.09801278846421158	-0.40972182215333885	-0.7879348971375446	-1.5649396514328644	-0.6806827753894634	2.3575603716781393	2.392852472270551	-0.9876723295689178	1.494884961057928	0.13178826338550226	0.8098122236015118	1.2369217536610175	-1.3390970026876627	2.093524942751244	0.6224194250689858	1.5925677558851128	-0.9903415821421515	1.6577991862843553	0.09431144227637062	0.289346443607102	1.2951276913011092	0.6474648597129335	1.0864465166401165	0.8052203212579148	1.4367608433546233	-0.4354289928116891	-0.23416940246539827	-0.4327270089311265	0.5755468072170752	0.13778681068738857	1.8762760916851224	4.161179614481537
0.9553475923734689	0.06675542272664783	-1.788609207196247	0.06970591401053312	1.0117065851994265	0.7385960521205205	-1.0990693994247929	0.041954936685387786	-0.4057208381397451	-0.8058358022300798	-1.4907268417448936	-0.6196387205561102	2.3294269627425335	2.3036979822550805	-0.9805557700886001	1.5931719268261275	0.08754825383064649	0.7259771380775628	1.2544915037113338	-1.3719096170467258	2.055859161770138	0.5974104924892052	1.534823682326356	-1.0450389166915792	1.6685070458569142	0.0828066702989999	0.2502928042539536	1.2173572652714106	0.6860301562209603	1.0267234338644933	0.798105084474577	1.39963912178541	-0.4748526854616556	-0.2902336874771438	-0.4554935594713897	0.5371556507771069	0.20324646660216517	1.8550980448854517	4.097468876953211
1.0297457598582824	0.09894674960358459	-1.7671763149186535	0.027206586395806052	1.034607752701985	0.6341256834131842	-1.0787355699695638	0.0068957384387017375	-0.39697323463340284	-0.8232464091980622	-1.4306752003739693	-0.5268172938695238	2.2989067693984393	2.2314401055081765	-0.9603510148654243	1.6624047455480415	0.050668019888476454	0.6439516615655945	1.2835534924990775	-1.3988090368334132	2.043942834619888	0.5431491042544176	1.4838379064831415	-1.0759688845988156	1.6749095269971335	0.0760748656577099	0.2934261187106337	1.1213403148962326	0.712900802208461	0.989785278992181	0.7691812874171314	1.3509661597996971	-0.5072597263923239	-0.3321463115121727	-0.46896017186477257	0.5162499369954124	0.2533679542443598	1.8346994779695749	3.9931096621237208
1.0898726780510766	0.12850292606339414	-1.7790434921079004	-0.015497882779467093	1.0115144376553322	0.5632070019543741	-1.0495119200844503	-0.026547643549923932	-0.3990543285954663	-0.815973821135408	-1.397773004978817	-0.4550065312211524	2.2785800246981056	2.1317918724810068	-0.9451018740655652	1.6818088711037311	-0.01306299768107464	0.5827968513039852	1.2966661647911908	-1.4188989600122308	2.0270401478522095	0.496468241174784	1.4590441847334072	-1.1014170444648816	1.64133241802995	0.09373557562543382	0.39157445743396097	1.0382308352287275	0.7242693163121767	0.9897008777278783	0.7347727135476289	1.2965665591068622	-0.5354145000475409	-0.3744822308898616	-0.4423424425974596	0.5304455716937954	0.27948043907056636	1.8319244698816006	3.891552143791197
1.1470101347707478	0.13535352767208994	-1.761607038696041	-0.09839821561498316	0.9932166214856746	0.5113684305268349	-1.0255768945607984	-0.04962607862498073	-0.36995459659846663	-0.8173547940292558	-1.3014049934085672	-0.3546616784373994	2.25681839930481	2.072993531438622	-0.9166980358578091	1.7685079769109422	-0.07633269782921784	0.5192564943105481	1.321033766425837	-1.363612280867768	2.052235561725574	0.45925363184879553	1.40065345322612	-1.1329705804360213	1.6266621894542568	0.060886168630593	0.4904226279382655	0.9999280888192896	0.7353055462241486	0.9571412360009983	0.7525400585947428	1.2461824509279569	-0.5509219958242593	-0.42493024681660146	-0.4012640233767719	0.48439436379513745	0.31559460027948166	1.8481163081187333	3.8006203777980225
1.1868783468860449	0.13407987330270607	-1.748206801351742	-0.12403826596128283	0.9428818954896767	0.45850126048728346	-1.0031419302090407	-0.08430695907036242	-0.3877178657660571	-0.8169649668318654	-1.2527255268998811	-0.2830854442481688	2.2138676957714694	2.009355064750587	-0.8599378800610891	1.8337061969116508	-0.10009154583449704	0.3923998158903125	1.316709511090149	-1.27626568480354	2.084830089869959	0.46351629066940864	1.4077514540168088	-1.1590044343838017	1.6287715483093304	0.010576999782045016	0.5836710420185642	0.9411604546925707	0.7719355718781115	0.9360615877142212	0.7269443545092792	1.1986398954429844	-0.5628770823523173	-0.4581996832515399	-0.33790308692381815	0.4559516502770801	0.3287696392755092	1.841712931246644	3.697395372487901
1.1518743184230233	0.0812194194945699	-1.7504591269092107	-0.1826406919449228	0.9058238028351706	0.4079890492477217	-0.9881334490710181	-0.054000671563142366	-0.3795875815826587	-0.7974037796679702	-1.200673324120265	-0.24095364092387955	2.2233454603486678	1.9651527463697067	-0.7855007341054407	1.8696583326453566	-0.14607987774194436	0.3174027211212444	1.3099767424928515	-1.205403849606744	2.1065359456239583	0.46895028328055266	1.381128716100895	-1.1303816683130083	1.5985534208650982	-0.019098803016318576	0.6798939290389572	0.8720097295404965	0.836278269556959	0.9310797621740321	0.7177638944076585	1.1712321518105138	-0.5611093658339458	-0.47913007922766687	-0.3131385348494404	0.4561244022521803	0.3341240217884997	1.8397565822611326	3.5981747237335293
1.1709623702353888	0.058567309146211444	-1.7612930327851621	-0.1874624305178812	0.8439553777420736	0.3586397087176033	-0.9448392778563379	-0.02507380000638037	-0.46470712817732807	-0.7690312921919278	-1.1811906073529497	-0.26209020971384406	2.2158632688282363	1.9432743218126745	-0.6895399303855461	1.893163647386583	-0.1733790727858045	0.23934930679468888	1.2962942620081477	-1.0942357916460925	2.1667877910012088	0.4559725376571187	1.372182901993646	-1.0669772856105433	1.5274020562964723	-0.05744486461678415	0.7399405379042779	0.8558223628166333	0.8968430438874803	0.9238866235091207	0.6686443643196336	1.1427524979458126	-0.5519367352011317	-0.5100730814545849	-0.27932102551597215	0.4704755137281536	0.33676493384901224	1.82604870648758	3.502124688046108
1.13532914128228	0.038130428017636255	-1.7320464941678526	-0.19595097239933185	0.8101784622756683	0.3125447677275963	-0.8883818169126794	0.01873839435284185	-0.5100655415388271	-0.7300033605356699	-1.1846426173396494	-0.28822840648505915	2.1896398143033973	1.8882384550224969	-0.6002970243319925	1.824012527889814	-0.17733142400419416	0.2260226791286338	1.271460896411881	-1.0156087314544278	2.20097741805547	0.4776949758514709	1.3595900333438047	-0.9815667666138396	1.4562112491684858	-0.15355458780288728	0.844861047922999	0.8051069337758454	0.9575283389543365	0.9049509076147345	0.6211105419916291	1.1542875241559782	-0.5835196084241941	-0.5161344303808088	-0.23600131627867915	0.5177570208665161	0.33775286615059896	1.8214124989451463	3.3924052388249075
1.0934965754984785	0.042358870583706035	-1.71559745129542	-0.24475448775447547	0.7614755649775921	0.2880380334760552	-0.8217300856417189	0.04531727686983302	-0.5585216578714226	-0.6801974101680595	-1.1543762729938405	-0.3450225587667227	2.1417873335190682	1.8122036953139478	-0.5005856550938956	1.7324853336267698	-0.19527726118581956	0.2227200606017245	1.2570868538472817	-0.9343749261761973	2.187817628645784	0.40298958493787573	1.3196044260870496	-0.8780693921583855	1.4020160305078704	-0.21719744479935268	0.9210578444829614	0.7256330545121188	1.005112543029068	0.8733870324716915	0.6098906337181605	1.158735743076888	-0.6286237606296339	-0.5306669444874789	-0.18169382940552278	0.5386903640650482	0.35816549804167697	1.8047113308653242	3.289693214592142
1.0334103893726907	0.08314678983549743	-1.7205176571776604	-0.22866285689993107	0.7172991496280374	0.2890024059389765	-0.7328862178080057	0.07387582559274554	-0.5763228827423629	-0.6861533267302503	-1.1317256103880005	-0.3824421916027534	2.0943190389667903	1.7922824537890194	-0.41705561418056175	1.6059953476715028	-0.22436233136028233	0.2694755011570015	1.2196884870810731	-0.8306364161038106	2.172626210456489	0.35686208288853516	1.3167152411164529	-0.8181855764527173	1.3330840421538326	-0.2258046700120603	0.9678961742972467	0.6693788000074592	1.106683950076172	0.8605105885509058	0.5963811950442179	1.0967020665292464	-0.6323015747985876	-0.5317501598985105	-0.1448657789514524	0.6305537063876739	0.39917717286907367	1.7935157758469593	3.196991285812247
0.9897234150883987	0.13764000958433056	-1.7005794517545347	-0.20499081820772336	0.684479706358698	0.2687652260559369	-0.6485462808323953	0.0480567814856146	-0.6005347396460806	-0.6745956536241169	-1.153906035725297	-0.4128130098813001	2.0442668175852328	1.7650019639182244	-0.33603287753613753	1.4752155928123845	-0.23935441241253277	0.34046961986618635	1.175851332012734	-0.733323835526124	2.094852404617139	0.3469797918551105	1.3135792965939015	-0.752754304470085	1.231718817557889	-0.269026299818301	1.0392150195994723	0.5835391107496044	1.1950736146282994	0.8450292924912027	0.583972381713673	1.0233127106196336	-0.618174628384575	-0.5343515295021185	-0.10930094137695852	0.7048771101608275	0.40639861796512794	1.7658082324046287	3.131796524670684
0.9234448029710508	0.2755272606650378	-1.703511733479674	-0.19680347841954324	0.6811464362971634	0.26606983977986365	-0.5526083190578583	0.00827460218101327	-0.6310292359124733	-0.6559221271017021	-1.0909446886505523	-0.4602963823350832	1.9903371692148295	1.7143511477005877	-0.271349465073484	1.3607678488100083	-0.26261312925265723	0.4290697372867031	1.1631048068653542	-0.6564757495083173	1.9964978015826322	0.3625430930682071	1.2914262226544433	-0.684460075050455	1.1604578011449338	-0.29715372588587396	1.0357807387929738	0.5289751094066624	1.3097636429564488	0.8215310920750557	0.5482433371963368	0.9888656031955401	-0.6316351215758929	-0.5523567931546968	-0.09066044862490685	0.7449502822826478	0.43813519622896974	1.786237396424608	3.089168951250285
0.8781541998790218	0.42534359154750023	-1.6984277391193294	-0.16996977280998507	0.6570888588381025	0.24914620450824226	-0.47356824847097856	-0.04114195265907249	-0.6788453349802074	-0.6702728919829519	-1.0608741263603563	-0.46064015168177086	1.9222364055355012	1.731185923591146	-0.17980614761108532	1.2898047971829678	-0.29927898527857105	0.4645653845115145	1.1361617784581373	-0.5580006150325718	1.9149038008750914	0.3597569107509252	1.2279436483707253	-0.5866047967393648	1.116842744933881	-0.36072595557248294	0.9657354380373514	0.4866148968678138	1.436624804797061	0.7884652485050557	0.5081247656387078	0.9562474165373344	-0.6413159433267519	-0.5469249411178243	-0.07029761290768728	0.747294150563109	0.4650627892260957	1.7771269221102373	3.0832826028288878
0.8037757701696085	0.606530094504763	-1.6988194275655382	-0.13146504634409023	0.6434695528734624	0.20323468900559244	-0.417437181052356	-0.0769995886650725	-0.7403384266981041	-0.702978188192876	-1.042794914697237	-0.493623493559112	1.8823662169782387	1.6599762804559144	-0.11698040780529732	1.1824005336388184	-0.3140041657334766	0.5168076441541571	1.0699232363497857	-0.5360986242896572	1.8090097863545203	0.3588982481786019	1.2127176867461684	-0.5077031921103466	1.0084388583891808	-0.3840728759662867	0.8809084516222484	0.4025207776600698	1.5337077883206116	0.7473889721215371	0.4200068994833595	0.927088955706503	-0.6711070047629151	-0.5479146334229799	-0.04448712549222722	0.7454565491118853	0.486257629036834	1.7471059390893884	3.1155140515915787
0.7445949039701473	0.7595406546093364	-1.6848300196671453	-0.10240970786237798	0.6249669935694171	0.14638633115177047	-0.3638797884097922	-0.10277666495305424	-0.8003499520409362	-0.7093485473296122	-1.0308612176816294	-0.4838436568129513	1.8757323086581756	1.6397488538554121	-0.041561731220859696	1.1007656606231346	-0.3566371745370606	0.6114206925593145	1.0319284969064833	-0.5389823288859752	1.705614760126089	0.3527387744793832	1.1339863011636753	-0.4555955361811906	0.9074837808783078	-0.3643394514342529	0.8154236553424183	0.35829865736063554	1.6300604648772166	0.7041021120646663	0.38000037575573964	0.915911580478492	-0.688082121440884	-0.5670564469485756	-0.03631694028672096	0.7816089598455147	0.5241364885875985	1.736299937445213	3.1793600983257244
0.7335750997801748	0.9704433777669005	-1.657962625686065	-0.09332214703848025	0.575638411619393	0.10546026215014177	-0.3218855702816215	-0.167150881862818	-0.8611211305942726	-0.7230974913571591	-1.025477211152269	-0.47054404163921476	1.8336452557744853	1.5916357715876845	0.04831235310313099	1.0521260828913852	-0.3996480150283623	0.6271764717596934	0.9898999404913933	-0.5109129841528588	1.616547028475832	0.32707361035492855	1.0721060450743252	-0.4434950243120608	0.85975243255536	-0.3506786338022446	0.7464469645007659	0.3674587080275873	1.6922471317997065	0.6466181176774753	0.3750180375217969	0.8758786529045354	-0.733915155519296	-0.6029201166858703	0.02285015812474573	0.8131885658527587	0.5472423528306505	1.7095617998133643	3.2546827535228715
0.6683185484156468	1.159427703434484	-1.6519380174943241	-0.10964984788992502	0.5600883001469212	0.05630805607306808	-0.2815439301619572	-0.2387176098833564	-0.8596018241732637	-0.7390412227885695	-0.9551662297321464	-0.4597291937720569	1.820706961153963	1.5168365587135126	0.15126752819824046	1.0630939240752455	-0.4423704809460606	0.6901516938261142	0.92742647131994	-0.5067134492872779	1.4882032255164037	0.3164813653787572	0.9933273624120652	-0.4733145631319641	0.8132781359693351	-0.3843833906183907	0.6913920113967331	0.3428536337277495	1.7736371589402757	0.6002639146091315	0.34621818005137134	0.8288418138229012	-0.7563451124201584	-0.6149417795363872	0.052128409003661225	0.8554678951379803	0.5865215893463512	1.6866266583402674	3.3328281975343637
0.6242514779790802	1.3589298458983736	-1.6811789405066697	-0.08660891179106624	0.4975281283449716	0.014260787829369796	-0.25980109995571155	-0.27557474263488485	-0.8757162846479053	-0.791984377856828	-0.9480111763254759	-0.43289790368606573	1.8247402579855272	1.479733531545708	0.26386990573228764	1.179816375955805	-0.4946096852121246	0.7071960414522782	0.8769716604204831	-0.48096826370943946	1.3615036701727583	0.24917232760071503	0.928103837643353	-0.5320827646217854	0.8284904007892813	-0.38596568216086646	0.6691360682095864	0.33874736489197116	1.8281223925513828	0.5710501821496552	0.3219955534252621	0.7630658358905558	-0.7345739420656414	-0.641937280386765	0.07060926676661197	0.8579497470149569	0.619208469137907	1.6873270335158927	3.4510164111668518
0.5921511537581317	1.5143034870579206	-1.6994787931816764	-0.0594524328897144	0.47531080291126776	-0.04136167122060509	-0.26968846293857673	-0.32586986063637113	-0.9534063257980072	-0.8159336327645436	-0.9533441353863484	-0.38984094730848234	1.8154719297885442	1.4334869775131984	0.4329459280855284	1.3036276345770343	-0.5372913371545561	0.6843842616040193	0.8215067877437511	-0.4487651347345138	1.27763319076891	0.26147787616547896	0.8802720469314147	-0.5870123478405673	0.8787045950722725	-0.34595762350090037	0.6633656748719858	0.3211466245719287	1.874612292687813	0.5062336116625662	0.2651426443780457	0.7474981123816044	-0.7009248995663038	-0.63606523124111	0.09052897282120373	0.8889216148435519	0.6467300806174922	1.6722699000784818	3.525086660273664
0.5931213936884285	1.6458412538179101	-1.7028392647852875	-0.0619375828947281	0.49461087559903055	-0.10246038615557178	-0.3044184577799234	-0.4011187125791086	-1.0291068195546365	-0.8206869123285994	-0.9174457538701726	-0.3656110715784849	1.7988914618741845	1.346675703870213	0.589683998365648	1.4438721887108361	-0.5710696915711929	0.6836737249688696	0.7874736984226702	-0.42145540052452074	1.1691204438363552	0.23305411518405936	0.8150557648586979	-0.5907340617532492	0.870635494836668	-0.3302226353656962	0.6925893755291226	0.2583125096322697	1.8989492641046262	0.45739538352841136	0.26789211572301164	0.7848721186596587	-0.7180982545898893	-0.630499667454471	0.12396349767169519	0.8634206985241899	0.6675640669156387	1.706402835382439	3.6229024810970287
0.5554456976426845	1.7691783953044815	-1.752277646983244	-0.09845454946195266	0.577722561959825	-0.13445616499101085	-0.3298629128315259	-0.4410417049611188	-1.1069855609344592	-0.8503388970620565	-0.889045945195669	-0.33152421158287193	1.7740910331528617	1.354630512206217	0.7668061564021844	1.5670432835405184	-0.6429441889288681	0.6616556797353981	0.7841329045774259	-0.3758076974014909	1.0789526747866263	0.25414466717780304	0.7280298787584475	-0.5675216391262795	0.9259011089932127	-0.2839794470591356	0.7403301371474553	0.254289181250842	1.8959033094485491	0.40991539384547193	0.23835650908720876	0.8073285337534651	-0.7148015837594683	-0.6235244963732404	0.14377431879668634	0.857826193930431	0.6920524175005094	1.7254461744678031	3.6933265450752595
0.5324040699434033	1.7969919287754075	-1.788548839442889	-0.09485870086967228	0.6485811544164696	-0.16259056148087958	-0.3702809987366177	-0.44482156972528397	-1.1529437714547144	-0.8911933901741278	-0.9016630777305638	-0.2962782872549804	1.7609446632690609	1.4190626586391726	0.9684914421193014	1.714447151965458	-0.6745843521894805	0.6452196658514345	0.834191019174971	-0.33111902655252384	0.99833941416513	0.2503700397494292	0.6913110501162597	-0.577901472861243	0.9590531541680377	-0.2800070748231376	0.773092825349028	0.25619354387814325	1.8627364897615248	0.3579569935871525	0.20156318785048416	0.830484610098076	-0.7332519880150375	-0.5960655115363115	0.16580599862896098	0.8814340319813277	0.7118518954116386	1.7133394227638348	3.71970587068626
0.49362640918511447	1.8363922692968029	-1.8061561008390565	-0.12595717930450062	0.7598819066199642	-0.19089893634703597	-0.40189058154240237	-0.4350513509857111	-1.2111178957035795	-0.90204224088913	-0.9065390118088544	-0.28232692983689556	1.7729946315070855	1.507619187212933	1.1082927504025943	1.8234540633234122	-0.7115732453767432	0.6440165901161817	0.9307830267593229	-0.3057637165494445	0.9084951329615499	0.24707242731804208	0.6848761078274882	-0.5912012914292435	0.9749733796037143	-0.25666569099379355	0.8562174505415954	0.3381909442828987	1.8443735121162443	0.3321226783984036	0.1823933557497347	0.8566744635055995	-0.7104803163968689	-0.5647089794316034	0.16159403087745522	0.9065134770781581	0.7279064355335241	1.6850471761248038	3.7085229627935385
0.44719148631343486	1.8793692351520748	-1.8490073784147547	-0.16809850423845812	0.8902164099354041	-0.21241798739123735	-0.41346799595800265	-0.40469923020231535	-1.2689130020624628	-0.9322870040928457	-0.9264631390389779	-0.2438858638432916	1.7765423169413375	1.6538813963633026	1.2601503688088236	1.9302825152054086	-0.7240275790647659	0.6699551194947897	1.0619048795249628	-0.26963358522810055	0.8118893302444814	0.21162631791395511	0.6548863257203029	-0.5887826318737864	1.042038420509563	-0.23187425084302923	0.916787542997683	0.434981279382516	1.8411411216201057	0.3678596232548359	0.1767126136789578	0.866952497707055	-0.6906811247234718	-0.5515984672480141	0.14792331052447855	0.9603762895089292	0.7398953937957885	1.659880684864684	3.6665361182595193
0.4215615922945946	1.9271625032696025	-1.9061442870506737	-0.2047194401149221	1.0064792545434698	-0.16988406270412415	-0.4269329467520258	-0.3632852758242139	-1.3062168809042087	-0.9535476569896936	-0.9168692177554828	-0.270483859830453	1.7217697859313135	1.7466968993020147	1.4193033678447349	2.0695852899151066	-0.728464135629687	0.6384314991521466	1.1742655651103244	-0.23379855753557216	0.7211827126554502	0.1772270964236897	0.6498740520803028	-0.5666563043005929	1.093151055458741	-0.19566674079231852	0.9684510498698277	0.5380944491188895	1.8281621948289026	0.4236453987406784	0.16846170047998757	0.8610006848611681	-0.6851189510316809	-0.5093211406595484	0.14124682634266897	0.9687557412273341	0.7174739614824396	1.6382768905554823	3.5848949211188574
0.36740930395101007	1.9783310304162363	-1.9439738098877068	-0.21515233925735738	1.094777400683901	-0.14491844983048857	-0.42997166672276893	-0.3504221392549715	-1.3500131259353763	-0.9803764086698852	-0.8674426565315125	-0.30776154123068855	1.7193061642764138	1.8363370828981516	1.5488782498444653	2.1621230924015213	-0.7296353268352809	0.6717294017267329	1.239001442878621	-0.20976658460390157	0.6476759081016228	0.1502093680064066	0.6502130144852961	-0.5888603321517707	1.0919150284373287	-0.16191830580960825	0.994532045421324	0.5891982554091755	1.8235240334208123	0.47275875161660685	0.11470260850056194	0.8708715391543691	-0.6851414034409907	-0.4526852003580698	0.11217250290575517	0.9798022218610104	0.7024411075415401	1.6578429923585083	3.4992378263431254
0.34057080887762065	2.0492094713544438	-1.9455246527918106	-0.24628054732897559	1.1709524207518691	-0.10127369641420925	-0.444243045606204	-0.31131917597081193	-1.3877688070414247	-1.0201900229765535	-0.9074230338513767	-0.3634108243236528	1.6893165870025286	1.9067842651589124	1.6168857771938527	2.1914659846544833	-0.7247256676515649	0.6953982266749912	1.3637624298300053	-0.2186066632867135	0.5926164001001903	0.1376730278670449	0.6469430615700731	-0.5825864619140292	1.1166763612280382	-0.11391995177400585	1.0285740094856828	0.654164536175271	1.8059346041218163	0.5057788408170113	0.10599267821870044	0.8710003143622297	-0.6683973822929944	-0.41480946926262796	0.09622383515689749	0.9752073462986897	0.6992340266166608	1.7086394090652832	3.3976158371537117
0.3093559620979146	2.1039646171999546	-1.961323689389711	-0.31269170740131413	1.2525354585877326	-0.03288944518873967	-0.42624231154348263	-0.30141697948417756	-1.4004338273167707	-1.0543697300425865	-0.8670414834850414	-0.40118533574917337	1.626671487353311	1.967077509805573	1.714516575687717	2.1293421176876586	-0.7180196017770626	0.6988232297829795	1.4508585196873343	-0.20469310073412378	0.5393347348333231	0.1461758616427588	0.6514015784607264	-0.5588070522472622	1.0845425329005407	-0.06446024047644991	1.0234038011818072	0.7029358789565152	1.8234935015009401	0.5467416501047095	0.043063016194531886	0.8723834747932162	-0.7001100413942646	-0.34114668976964524	0.09339996563753186	0.9763442395808797	0.6745872924438376	1.7753530363430958	3.2647561259278755
0.28765393773861214	2.197814306597828	-1.999294070317914	-0.365582388750332	1.323851810042533	0.11393120962562182	-0.426637281434858	-0.2792259429008692	-1.3978001112533822	-1.0956251021540355	-0.8357121506777748	-0.3906704374376534	1.6056322637972649	2.0385741264037938	1.7640544406674021	2.074989190033093	-0.7353006951977655	0.7018113552397602	1.4991098065972632	-0.19735388090014128	0.47749270541678757	0.11304691184571909	0.6641585637449572	-0.5491732187324362	1.0143610683016218	-0.04628608081424459	0.9760337715542569	0.768182333940344	1.8432103287510553	0.6187575782972374	0.02745147258122117	0.8340183686360426	-0.7192630417753203	-0.28615022078201985	0.08776880139592162	0.9401919378390332	0.6510209313866788	1.8297468515944666	3.1793083624529106
0.22158830511815836	2.2161991001902623	-2.0341772724173985	-0.4092766228991662	1.3286242118206215	0.2554369055460941	-0.4223319597251696	-0.25142226271449664	-1.4168750087605864	-1.130500068036033	-0.822704655148559	-0.38432582543774585	1.5670977261176007	2.0843974245965384	1.8290480672943112	2.0164998194177572	-0.7242980477416932	0.668835888965325	1.5566582203418515	-0.21766379061869223	0.4030569903213266	0.12951051430154706	0.6769893515194273	-0.578328916820708	1.0110324397237336	-0.04109865620876545	0.9353516969414912	0.8371976671312226	1.8412295278410427	0.6604971597747367	-0.041066723019368326	0.818834885322205	-0.7034855694671408	-0.259665528863335	0.06284403995828494	0.9439751515978381	0.5998536247846017	1.8682719638788654	3.074490290228392
0.16171002006959934	2.1923839120562567	-2.0546625313573914	-0.4012453851792742	1.28498715727086	0.4127206502169165	-0.40730061979836724	-0.2455931535179255	-1.4186930006880676	-1.1400036130363298	-0.8369324854538659	-0.40830512602455665	1.5617098983993203	2.1051783857846487	1.873296373298426	1.9614731529476106	-0.7070450317636587	0.6253389673006502	1.569133654924877	-0.2542976284184997	0.353626796371863	0.07021518616189105	0.6657696800426417	-0.5884743647116084	0.9717772746846624	-0.055742832092715376	0.8637377990735201	0.9053034777787229	1.8444126813555541	0.6890378798258452	-0.0660289896895184	0.8506290670572396	-0.7241845003721629	-0.20180214474658217	0.03150060628217294	0.929224977609795	0.5618068138971404	1.8827608120778756	2.998337473256717
0.14130938001568147	2.15981203784008	-2.0714077973916516	-0.4325295260569758	1.2083434050094068	0.5452344958489415	-0.406443227852004	-0.26152491075838336	-1.4589761865853474	-1.150764551690065	-0.8641756185482754	-0.38296988063582027	1.5468585319711772	2.110424356746158	1.8875264457168146	1.8756117439900044	-0.727942435675377	0.5727546668777749	1.5415637046833877	-0.25404907361437395	0.2845509710587191	0.059295994396501586	0.6606977560028244	-0.6016577839076804	0.9240601293924666	-0.0072339174021449236	0.8255063130187399	0.9341282932432623	1.8747893851273556	0.7383880705985559	-0.093035240928863	0.9030817847229301	-0.7278376716528498	-0.18850308397202986	0.016065613650519884	0.8926142564311839	0.5346760574025108	1.8770667656313935	2.9539075016211527
0.12038299263929186	2.083137445201263	-2.0837859946325823	-0.45972247250033105	1.1523222883333033	0.668997333332366	-0.4090124058171554	-0.26693710280419547	-1.4465305977199914	-1.1764820949158403	-0.8748283243840584	-0.36317135842326825	1.5098574901018682	2.0339147099890216	1.8924150579717232	1.840740724030136	-0.6995145975153483	0.5504706705354198	1.480528702347775	-0.2994999768334776	0.2509274477352176	0.011806118761212053	0.6541243613004633	-0.6174944649260278	0.8906068563196046	0.026618945510821456	0.7415876199810525	0.8915154012714442	1.8952104065182098	0.7654340699767054	-0.14090903840365893	0.9458179489477209	-0.7299931029466269	-0.1813205845597005	0.02429122185956714	0.8598339969490475	0.5184283127780974	1.9102474593540002	2.8803028753696593
0.1059027428183638	2.0173416297025906	-2.058427326518379	-0.45549345631580473	1.078818777416306	0.7955351117113965	-0.4139300432787488	-0.2615232541339433	-1.429762695307002	-1.1622272797700304	-0.8917682766622146	-0.360111996391795	1.4703176577971715	1.9744019371036299	1.9120717837667764	1.74205085797355	-0.7345399476524507	0.4967214807201386	1.4087036491484315	-0.2946530218540579	0.22833959611340432	-0.03444228409646904	0.6310391275210201	-0.6374599600775185	0.8753897107330765	0.04599112591233005	0.6746419392618719	0.8332823700733032	1.872892096565955	0.7552942283346145	-0.15952532342877962	0.9918850637920261	-0.7373191598186144	-0.15095111559652905	-0.0007981798276876728	0.8395951493879528	0.5181115456021926	1.9724909243494497	2.822471322834187
0.11056362738401468	1.96248854888007	-2.031295531136931	-0.46961373258771405	1.034771427991973	0.9079375968794879	-0.400699301386158	-0.3354876699274552	-1.4506841593479023	-1.1723683128031737	-0.8826493971148854	-0.3614734958151215	1.477246533329454	1.888978102107022	1.859374219257099	1.6279483771349716	-0.7593103897324374	0.4998418168277288	1.3315019442856717	-0.33037775641898204	0.18305129765261027	-0.07184021411739612	0.6085457685512949	-0.6594173426373028	0.8698266672141468	0.06366951269099297	0.6205521418068136	0.7674279712713278	1.8557124742919353	0.707539431875883	-0.1595889869685569	1.0529833735363385	-0.7397675676729019	-0.1437629822621588	-0.03354243002085936	0.785095443476741	0.5099732683151104	2.07875839825327	2.7783613176735606
0.1341425675903458	1.879975832407639	-2.02880220253311	-0.5081161025005642	1.0148428197984924	1.0302929331984063	-0.41560023379664274	-0.36330791635822857	-1.4738862004508566	-1.195236500534621	-0.9358786944619913	-0.3651741080282973	1.4591219002042382	1.8379394514603251	1.791029396158987	1.5054051352546927	-0.8063641529513174	0.4697418351244888	1.2992402633395352	-0.366045507109971	0.12382308577746848	-0.12799956080122937	0.6055570057691356	-0.6625009160205532	0.8980072915335342	0.09161337626771103	0.6086626666646076	0.7367652335434498	1.8175427049277002	0.6780026366268973	-0.1546141699155929	1.16072651394613	-0.7486893884651293	-0.13652339243981668	-0.048763181091708296	0.7247756308813853	0.503684340827171	2.1920396985695745	2.721666760435223
0.1347004293728452	1.8106153836130912	-2.04267789443099	-0.49950150259216003	0.9985199196195435	1.102983551745487	-0.4304116047232197	-0.3799476044427562	-1.479112118527096	-1.1981099690514678	-0.9578231003273373	-0.3648883536162396	1.4292644390871807	1.8135184900502384	1.7434228213534524	1.423197248495526	-0.8365187767371142	0.39255829274344956	1.2114132074169643	-0.4359614819652947	0.06889592183685053	-0.21580143806909974	0.6414146995485045	-0.6614420676899166	0.8843398327212453	0.11682334061049363	0.6049964278692818	0.6909586216372734	1.7656511993006483	0.6482949112828099	-0.1417263005887108	1.2789938733879505	-0.7611351422795758	-0.12809391828247133	-0.0927241380492929	0.6613825769977637	0.4735420553875772	2.287242214850591	2.691372223157012
0.11802787290173197	1.7839655774965373	-2.0439240907658203	-0.49142092493959694	0.9566466831138815	1.1505747351839322	-0.4729791662420963	-0.3789414811994679	-1.5296217785882158	-1.213003779294031	-0.9876750593407134	-0.35884307399181364	1.4256700216787324	1.7984655912269445	1.6400623473344715	1.381924590620181	-0.8819030084955362	0.35382986857718185	1.1497030244335653	-0.4914156452857332	0.005125029116692048	-0.2736616551895602	0.7241588243996009	-0.6793028560542637	0.9015218122412927	0.1265634861108485	0.5666346846285509	0.664306735539548	1.6877940123302335	0.6089245972074924	-0.11776138989381094	1.351763022871366	-0.7747604690124146	-0.13014879744812796	-0.13425134862073387	0.6221613391430555	0.44525527298330747	2.3285192008271793	2.7424446828935527
0.11671669824091065	1.7239269395749706	-2.0295486100261826	-0.4649183567136778	0.9287099074630817	1.152388154323817	-0.5054978543196801	-0.3962863390873324	-1.5651033523543723	-1.2547554777856629	-0.9939274733928241	-0.4064949366280849	1.4037593320274013	1.7708470970472305	1.555872240401899	1.299064229227321	-0.9112721051332713	0.30222176170463577	1.13693347673295	-0.5658506943150343	-0.06938708094000422	-0.3058651706068333	0.8703761064424709	-0.7073126046704781	0.9206035488071048	0.1328033604053406	0.5590092786662646	0.6449343952707034	1.6315750453186006	0.5880450804504741	-0.07777896947846001	1.4113953285388254	-0.7860819595021338	-0.1482070199678894	-0.1782904204637589	0.5493136296076753	0.42096421720247257	2.395402977854637	2.797611042042635
0.12992891379075241	1.7317482466930443	-2.0297634069160386	-0.4746318914861215	0.9327393871154614	1.1676365966069924	-0.5229132534959415	-0.3740384250649141	-1.574030490650706	-1.2800284371587438	-1.000447736514884	-0.4266588294927719	1.4216922232925757	1.7852516039457782	1.4728697409200795	1.244524960189376	-0.939532761130593	0.23823280697118993	1.08850420777685	-0.6142785911435917	-0.12689692001472824	-0.3992281038682338	1.035877899827461	-0.7112372960748506	0.92858193186118	0.109655964731184	0.5626105391653683	0.653567253293574	1.5821277002244298	0.5693739309568759	-0.03505356843810586	1.465959000316331	-0.7822228831994803	-0.1334371299459034	-0.20835234334070069	0.5033739747983017	0.4019281318240674	2.4418613222162744	2.867564707546518
0.14467894811204832	1.7990865380796286	-2.0437050821722416	-0.4800880586547511	0.8993285212731188	1.1752350098511717	-0.5698914370465907	-0.3610289533367957	-1.6007299557256573	-1.2913987319857196	-0.962452204881527	-0.45407026892505764	1.4739665778403146	1.7467539337768767	1.4262489401414646	1.1733610180018752	-0.896740631550778	0.219856261992861	1.060413150897693	-0.6974870959185165	-0.22368841547883994	-0.42230282046280393	1.2266480787201997	-0.7540632112593197	0.9283903943112979	0.08176055822631292	0.561153662639432	0.6453015397209607	1.5239317731403919	0.5731276128921327	-0.031017951457079473	1.5147062556911937	-0.8051900550645688	-0.15671273987018602	-0.22637989681308776	0.464766905637404	0.3713579297110727	2.5124686175588993	2.931655106787644
0.10665844307747721	1.8771287227188396	-2.023959679186198	-0.4568713352931968	0.9202811613241371	1.2697217473465519	-0.6102435697250393	-0.3157964796242597	-1.6342706128432565	-1.3032603296465197	-0.9490513435657266	-0.5103867237662615	1.5678665227233037	1.6935515752627865	1.3601460457215715	1.1192548667739461	-0.8424346435236651	0.17281833664250681	1.0145845449744422	-0.7795908702709808	-0.27002313456902627	-0.48526329822057035	1.3865479985709406	-0.7761992012067788	0.9260678598411636	0.08628156249174294	0.5184587137123922	0.6267763650685353	1.4788626615300904	0.5730899245713421	-0.0051080752055512515	1.4825608669479682	-0.7822595737220113	-0.15066416116725495	-0.26828131214823797	0.4372802680345396	0.3444027716385677	2.5963184888114617	2.9736065321471985
0.034411431337106654	2.0059132174873895	-2.0111958770711027	-0.42560564399580814	0.8963677178483144	1.3622622378997924	-0.6425044406439268	-0.3033320373369349	-1.699343617490713	-1.3024751493507447	-0.9543212439890553	-0.5517396457341418	1.7046435830110709	1.6519170089764799	1.3725003185567277	1.0077175177714297	-0.7879335333011739	0.10175496473527854	0.9877349350043941	-0.8056141602699304	-0.3325764798019541	-0.4757888171129155	1.5305998785166701	-0.7985548602509365	0.9151033804078942	0.07061828077403998	0.49687665106686724	0.635387748827427	1.3715818585098636	0.5637143235185912	0.08451595185713953	1.4984381201771895	-0.7552345395889131	-0.14553090699854132	-0.32588943601566295	0.39598273672515577	0.3183911216364895	2.662135844820306	3.044866727423744
0.031075537875057402	2.105587040007876	-2.0430443126548625	-0.4043436875208279	0.8801343344777421	1.4643928484219426	-0.6983507100384077	-0.2927870705675413	-1.7432660221040372	-1.3291838382729768	-0.9632677632604312	-0.6019966258073403	1.830519062592161	1.5769568988469072	1.319027517850384	0.9707340692162008	-0.7106393566551955	0.05201993034065151	0.984115523990854	-0.8759384323237833	-0.3981434002778628	-0.42142722669477833	1.673093520723134	-0.836396198674694	0.9047262301904475	0.05234193704033099	0.4643389070056475	0.61851247589616	1.3106475481236393	0.5778076700116563	0.13428619438796843	1.4990249076121962	-0.6780645135503718	-0.14659984980706975	-0.358546750577402	0.35930863682508063	0.25977902169210887	2.7233543068283046	3.0840220278418653
-0.025699251619211123	2.179792272154933	-2.0541416839970204	-0.38306967111376244	0.8659309663261965	1.539728705422427	-0.7402478719978245	-0.21033245451850835	-1.7383867733069713	-1.3207573416118612	-1.016671222558849	-0.6647212622044816	1.9415611337072682	1.5485393216562335	1.2755446555857142	0.8863393292250683	-0.6236991127460147	-0.03860873504674779	0.9736424759755268	-0.9054817250368291	-0.434391911303191	-0.3047287220679372	1.8194092589913347	-0.8467177154947011	0.8908357311915289	0.01935855512020535	0.4271376996819356	0.5891874313498813	1.2161418701120907	0.5855676765586387	0.211432250564908	1.511781838497108	-0.5828909409635082	-0.14089569153822862	-0.36779581558460467	0.3427609594625564	0.23201832319742893	2.759620457304906	3.1285594509055796
-0.07013924035922653	2.237332568826237	-2.051864556184296	-0.3401228692400146	0.8459025264170625	1.5810346003783846	-0.7809492569900887	-0.14027215032216944	-1.7551287968313136	-1.3156413620007483	-1.0199454672435195	-0.6699759340495415	2.0132970894677604	1.4924588234317424	1.236621814233647	0.8680207961130865	-0.4812791017158549	-0.11723056691367531	0.9631269247849952	-0.9807282981414556	-0.4507187539602112	-0.19976265614935929	1.9374912329844556	-0.8851942096173888	0.855846491721597	0.008718667936448732	0.39158650572267184	0.570816391688155	1.1583804811516005	0.5688643156554216	0.26857273522403713	1.453927412733797	-0.4712077284770574	-0.14737470188507185	-0.40591768485550955	0.2845626174156803	0.2008822367627805	2.7810231316249427	3.1695418235705155
-0.14183293471737518	2.208190417478421	-2.0432329033882217	-0.3208896049195132	0.8506047764589283	1.6389877730109674	-0.8190559820887255	-0.10071692856586237	-1.8036948445263092	-1.2970014932389327	-1.0276212048287685	-0.7226411510900194	2.1077913594749824	1.4503139486861447	1.2082922354931502	0.8261465857238302	-0.34120060283357034	-0.16748761861759767	0.9859347484379043	-0.9617838315177332	-0.4969725564082184	-0.09734340737173801	2.042764004447564	-0.958610804951981	0.8264196450017165	-0.03076787912430501	0.34219232952437034	0.5580851762874792	1.0956937505638127	0.5563142918708366	0.30951081939882175	1.3922690090388603	-0.3941050596664466	-0.1479114268581525	-0.411060795170019	0.24580404967724973	0.17662532610757634	2.7945343650343215	3.191019772184834
-0.1670895910682311	2.1612505827319826	-2.0247271451978848	-0.3309789017863996	0.8963500425549403	1.7265836124826677	-0.8286656669980523	-0.07903337126937145	-1.851997251043209	-1.2781948427380274	-1.0297399750502503	-0.7845239537548775	2.196379538488517	1.4158056899431113	1.200523552764451	0.7831090007518573	-0.16121137039655908	-0.24984461613131156	0.998474956088977	-0.9114483488059667	-0.4967518340380563	-0.011119358714160348	2.0846049904374415	-1.0386760876837666	0.8259348221879476	-0.05135052711519652	0.2894625172884695	0.5557340888715369	1.0733875535542503	0.5543569306942725	0.32199520993825753	1.3976512913703074	-0.26203451190661975	-0.16647294641355262	-0.43592668325649664	0.18150271277501664	0.15045771113061168	2.795655636959071	3.14072932006428
-0.21248821790557532	2.1133249025281904	-2.0130593219848447	-0.36369296976943943	0.9111818425447936	1.8432556709608363	-0.8365081052207317	-0.052885211106806586	-1.8799561553656683	-1.266167970402045	-1.0997698951144623	-0.850122798136802	2.2962518010464783	1.3734729016119158	1.1687508372599535	0.7267191883060031	-0.011412488344498822	-0.3168292276803737	0.9781199198385158	-0.8193453111832028	-0.49661109895272515	0.04372348426476612	2.0204841171969194	-1.0933661179652008	0.8139878444418092	-0.08324254866589953	0.23781119948299473	0.5020413996187526	1.0199674676023012	0.5709795375900379	0.3088494884698015	1.4435093941464698	-0.15072641894157063	-0.19748618486857858	-0.4725881652048485	0.14762588697017723	0.12897473625452388	2.7445122043155186	3.09085912241827
-0.24778522406393105	2.017977207716658	-1.9947641489806411	-0.3564049623904023	0.9030748437623253	1.9310569791790555	-0.858582949965648	-0.04184049596464824	-1.9568784561525636	-1.2627062446066621	-1.174675749256965	-0.9649059634814343	2.37281717532534	1.3321613305621953	1.1209179478875329	0.637648007050916	0.11212381647291561	-0.3815397807322588	0.9732431232251646	-0.7191933504346764	-0.49499075145901184	0.1463444461619255	1.9585714991123866	-1.155169919127499	0.7996373765771697	-0.08408874034613702	0.13779311905318575	0.4871107763647496	0.9879581948056242	0.5532449849518286	0.33035165655851473	1.4496079168850364	-0.06557921616104716	-0.24316677596444927	-0.5120649010602009	0.10888911758822659	0.10912823765997368	2.709551281523701	3.0256906271813655
-0.23694641056244498	1.8873039669629097	-1.9759677832334397	-0.3834441764363352	0.9126527794226792	2.04073201945356	-0.8759305222440549	-0.0027916490788654972	-2.0082173189374277	-1.2303902732394925	-1.2675455078396494	-1.0370857998628737	2.3884146972766227	1.3258893394160645	1.0401813142015839	0.5981005458270926	0.19924514385614073	-0.47455341564343795	0.9718290071667857	-0.5945313835502561	-0.4552249356358029	0.18941372319229458	1.8871798902205068	-1.1791265655044896	0.7717924188448182	-0.09242142687112267	0.04624937074563548	0.4428341333276132	0.92877909851076	0.5166926443907405	0.3363897790917495	1.4688304580544853	0.052582885460736604	-0.2810733058337139	-0.529687520751444	0.06974035926881257	0.07833964901429799	2.680819854500168	2.9574685215437184
-0.24496282689134546	1.7362072861565125	-1.938765336284004	-0.3929055951548728	0.8565041725659835	2.0731330059552735	-0.895491274957436	-0.009293347798118022	-2.0360209499280026	-1.2235602596109882	-1.3250009350191154	-1.1273113668148673	2.3773628668229647	1.246026065537047	0.9538972534999102	0.531206787112757	0.2670049904679367	-0.5572277304868439	0.9727534512274918	-0.5283515543177705	-0.46962661901439917	0.23111211339009582	1.8172890377735236	-1.1444489219715426	0.7623737324186709	-0.14285442474927124	-0.031242883627520906	0.4179674668630556	0.8639594114094071	0.4837628715570947	0.3682203645425935	1.4959958227633352	0.14238759412377264	-0.3200961034566493	-0.5552258368696291	0.02989732329552549	0.05165381062020659	2.719969968606183	2.899824810023383
-0.20576250549430802	1.5654248255350192	-1.9160600415150835	-0.40366517035238675	0.8321764793039051	2.104035240249719	-0.9101122808889288	0.04092501327097718	-2.062105252254064	-1.1791807440194222	-1.3599918727131093	-1.2115564580587774	2.3268908945410183	1.2328907257949004	0.8701233259992325	0.5185831376603744	0.28802913219998677	-0.6553022031806088	0.9398599782915917	-0.42249921075875224	-0.48218406869287983	0.27087645278508293	1.7906275575181099	-1.0919155444473483	0.7641828156674986	-0.16444502208535872	-0.09668389345330411	0.37062704411557384	0.8942687331331671	0.44236388775781077	0.35395525445696563	1.4914858751597913	0.16962181899727208	-0.3650356460067628	-0.589704697018907	0.018392695704540763	0.025674705190995815	2.798438854026195	2.8364607028429054
-0.2176789387068498	1.3891043917977182	-1.8366628748036056	-0.4156253223678653	0.8360332801517536	2.083310314782639	-0.923326534474859	0.058738143667243434	-2.077866034583858	-1.1504671577456629	-1.43533253117544	-1.2906758681101547	2.3080745505701192	1.1773367458278199	0.8478531021769614	0.5721957360350298	0.3441925827597727	-0.7756595542806515	0.8810773785969923	-0.37034702631786287	-0.49077307313389895	0.2437897162448258	1.859012574639148	-1.0403802816180654	0.7180173154215563	-0.19155192063767817	-0.15682548986653347	0.3566084707358674	0.9677544564764269	0.38906070649086055	0.33541206701988935	1.4931638630403528	0.19297232467985143	-0.42322767557589175	-0.591144735085589	-0.019818188327341255	0.025767892929696796	2.881322677687018	2.805029568235811
-0.18495213121210935	1.2431640874645635	-1.7695872813163434	-0.40125364940641955	0.8041847267523309	2.072744230106248	-0.9563439938289331	0.15112422323468605	-2.1293741884319575	-1.1491248661587723	-1.4575628028643195	-1.2964748928524825	2.2570985259517227	1.1077916088142161	0.8346398132333588	0.6612131972516659	0.41132375573479185	-0.8693567188449061	0.8297309307751906	-0.2886344845327169	-0.5231753851575481	0.15891499811699528	1.914071877608518	-1.024205160498397	0.664807469303019	-0.19705899519807185	-0.20280662168854846	0.3215626007043219	1.1013649743328084	0.3418298992663521	0.26012990162194466	1.4926250925958064	0.18703557908639817	-0.450336230461887	-0.6020061504067693	-0.0431783970486306	0.005703719159249882	2.983315512266402	2.7465632563377445
-0.18034940764033766	1.1745806227988478	-1.6844636014432737	-0.42663018812088094	0.7825447251238953	2.1041512574032044	-0.9653274978193906	0.2683939063087493	-2.1590863874602793	-1.1638117062913806	-1.5178516648241007	-1.4016689301190444	2.2256554075107466	1.0551247740009342	0.8420010209365824	0.7603781498983074	0.4357812236455243	-0.9532974199087769	0.7593651532578817	-0.17928476388884412	-0.5616695765128374	0.10123283809085759	1.964494585420463	-0.9838816785109415	0.664276550360424	-0.2765619368826064	-0.2695554136612731	0.2596550288890863	1.190371467665644	0.32076605575926165	0.20118978194257298	1.508287129607195	0.18123354794880636	-0.4752918759387166	-0.6198142108974828	-0.025487940847667468	-0.01728911049082791	3.0880956684024845	2.7025650802560457
-0.16167836214379425	1.1773652739563907	-1.5866285317681013	-0.4382119544777436	0.757047051841369	2.185117024353835	-0.9696002176499997	0.42772848672424413	-2.1798665959006462	-1.1885993910862673	-1.528641898545575	-1.430324604745087	2.2288693997605886	1.011602846887012	0.8201121589205311	0.857980185176249	0.43907979642073147	-1.0226677070465082	0.666937305715946	-0.10496007886261224	-0.5736728968725423	0.019592899551824455	2.0044590306728476	-0.9265945300770204	0.6774948051088411	-0.2841883160516455	-0.3189913723569133	0.20120555191988024	1.275178379419438	0.3388970371613246	0.13506509855003124	1.5279730237860953	0.20986420315745105	-0.5117452295162748	-0.6559534226296272	-0.05587103506774982	-0.049140110493372254	3.204685560451486	2.6555304064084577
-0.1820010458381069	1.1643279299760194	-1.5223569970259774	-0.4269602494200534	0.7311833807684853	2.2441863293568853	-0.9831003934627984	0.6031212524353833	-2.1911993925541635	-1.1564582391323603	-1.582193695781835	-1.4612268151376333	2.2088864468541938	0.9799709267656989	0.8036194848586788	0.9438841224976299	0.4164712716228739	-1.0695498274109507	0.6065459254205297	-0.07106901797472145	-0.6072049589224159	-0.07353640862155109	2.050688487318915	-0.8573266236986063	0.6143044420998783	-0.3068392559783736	-0.3436834255148379	0.13013459185843418	1.3446924271134486	0.36927779829363133	0.1301881752935808	1.5227276498335314	0.22908675124539415	-0.5526054369140947	-0.664792220381365	-0.04380291996176935	-0.0684879479823551	3.371470001781433	2.6092240144627796
-0.18720876625655053	1.1694380371693067	-1.4581322589918826	-0.40496928062941373	0.6733332858978421	2.2507798919900623	-0.9890586679152354	0.7735953069110095	-2.202811465547667	-1.0993641277083852	-1.5785621188177477	-1.455156848306982	2.2255271990767365	1.0221452192930673	0.7794391878529016	1.0173328450705235	0.42225989675243863	-1.121322623919286	0.585230140313875	-0.03732836027571897	-0.6437412937056614	-0.1120884553446955	2.1485934424356197	-0.7919845810144889	0.5866735547897949	-0.30585960894319875	-0.36446003283125494	0.11805260859964584	1.4232319562325102	0.3516990489865332	0.11656370400599787	1.4867985326690978	0.2724763060471719	-0.5585492246670681	-0.6483745556194224	-0.0410465177849324	-0.10817347592522406	3.588789291891615	2.559320387483568
-0.1888567919702283	1.2294906658018752	-1.3947582851097673	-0.4283266185675255	0.6461935726775276	2.2122716678210055	-1.0077148121677246	0.9581849441349573	-2.2017730751406894	-1.0234804458411229	-1.5776276498651896	-1.4389379709971024	2.285382974960271	1.0718924893563118	0.7848228632228741	1.0773980034804382	0.4330169467409945	-1.1770582096274667	0.5777509097020417	0.01535989347138778	-0.6785079484607802	-0.15610518048582983	2.2001684213855	-0.726352712190475	0.5377827803653954	-0.31605449268878366	-0.37188464233150725	0.03789828170595927	1.4475872674967272	0.3826147878833184	0.11383902294731185	1.4729901808866468	0.3035159404888764	-0.5608606350829799	-0.646861900248523	-0.06927811422048535	-0.11360077250857233	3.790596596492416	2.5182496658665974
-0.21817230979508354	1.2984733653993832	-1.317198357155535	-0.43843241849937087	0.5774259518768815	2.122621661777454	-1.0037171472709574	1.1158388238351544	-2.2035651881795233	-0.9492133411919044	-1.5750056116602609	-1.407163685044647	2.3411378372354004	1.0870780683790207	0.8106064030858977	1.090910271902207	0.4285165403309186	-1.2156334765511627	0.5550240191785853	0.10111900451256513	-0.7217605522035667	-0.203586542874499	2.288088613790419	-0.6804239259270685	0.509050466730072	-0.3123875878500866	-0.32952315180050074	-0.01615837002843215	1.5153941206998294	0.4204049045482011	0.1309926100156411	1.414103207353427	0.3188290312581534	-0.5689265334712966	-0.6598612182379313	-0.05632062617014032	-0.1133681588402119	4.00842596271612	2.470831748591938
-0.21433653230246758	1.4412680582311568	-1.2802528241331825	-0.4539274423978852	0.5609827456688407	2.039365858278845	-1.0063432848409373	1.2386250662947558	-2.197142371503341	-0.8221839291433198	-1.5804917131265976	-1.3777476444668653	2.374497057066856	1.1341513221155815	0.837505195021319	1.1327111768223264	0.4447506611830853	-1.2595730714830249	0.5202466815500109	0.20228214552158663	-0.7669149025685085	-0.24649775305717947	2.348854409953141	-0.7158157645527293	0.4891805948228168	-0.31031102503946767	-0.2477828599010797	-0.03593896277760386	1.5553760836813257	0.4560761052619135	0.10404528456427704	1.3992638197367062	0.36283356302713454	-0.5816126235278171	-0.6505415872627885	-0.07929336910500606	-0.13680238537474732	4.1557021382325035	2.437443804087744
-0.2322805889352019	1.5028899949366654	-1.2358792496452786	-0.4715222485768534	0.5317796363235385	1.9694842281103728	-1.0092257406326446	1.3375032361596981	-2.1824862942326844	-0.7206600666641972	-1.6009022927034906	-1.383971906336424	2.4200229060298857	1.1483961324845153	0.8106945352008872	1.1359763479094607	0.4785840712050849	-1.2890189193681454	0.512413302085611	0.21664685766929334	-0.821730811711211	-0.30234005754245125	2.399728397508272	-0.764971098482151	0.4547581750452233	-0.28524957788213223	-0.1668193016212644	-0.10901797042458568	1.5492183870904694	0.49681615132349694	0.04754735749267093	1.3789880850555216	0.3945363649730981	-0.5628355125556584	-0.6578390109357445	-0.09406829512683217	-0.16859896658331758	4.286680131918225	2.3857966781947235
-0.2487348257155456	1.5842060059502208	-1.1972565226071423	-0.4994014263136292	0.49572850668754337	1.9358473037694897	-0.9682856499280407	1.45408907570905	-2.1946154058556226	-0.5823201399902989	-1.5777910017643522	-1.3800916946979593	2.443956610611701	1.1844137035412634	0.749600482649561	1.0656238021360722	0.49783841798238526	-1.3043205223274899	0.5047058825518966	0.27672902530159976	-0.8577010070191828	-0.3015655426951138	2.3880506744469026	-0.7956382480058374	0.45390306474013303	-0.2335317738879779	-0.11580417494164634	-0.14916144008831583	1.5053006368567659	0.5280319939955137	0.018702207115061795	1.3866077193181916	0.39583039041699897	-0.5260118225026228	-0.686751775230129	-0.1000056224729445	-0.21453732065733894	4.393960295340771	2.3325803634824505
-0.2882187585266995	1.6700322224560509	-1.204901700797951	-0.5496464039933617	0.4662283974698361	1.9107643951859827	-0.9416525378598891	1.506709652657922	-2.188614199406988	-0.44580878419075737	-1.5908927849706576	-1.4050708271368957	2.4911790259754674	1.1920121965001038	0.7077388160803759	0.9850101694347023	0.48660973108166655	-1.3197445098679148	0.5944393387048288	0.2998433136151516	-0.8846332914786423	-0.30946952039647035	2.4136387120306573	-0.8006597068111099	0.45610212123882776	-0.2347512740080154	-0.07003565741535504	-0.17210257551692829	1.4149453886593142	0.5571768494121553	-0.009805319225084206	1.3853032838118486	0.4134254126398245	-0.5085827212774102	-0.7189273950072262	-0.11886828529359468	-0.22278656960272167	4.461326163325559	2.2965777675599215
-0.30978261845819827	1.7144452348619736	-1.1939348922711954	-0.5201351154477287	0.438497365343928	1.8595122786308262	-0.9134286789332098	1.5269458392694215	-2.1722808466658696	-0.29661548561013434	-1.5770198847109562	-1.3764386053567677	2.5381766375097365	1.2166132667781757	0.6292963375111584	0.8691483573368357	0.49433867697194256	-1.3429693376773157	0.7273268442071045	0.3473057775699526	-0.9136916908707843	-0.3183035385252051	2.455334738290602	-0.8118693008813462	0.43392934096617	-0.17692718810384866	-0.022331618303677532	-0.19862076956520985	1.371203136095813	0.570486998932197	0.0077318480731422045	1.3661470592676626	0.4040337341113013	-0.49276041461821485	-0.7204913337850589	-0.13238871590002363	-0.1938492869873447	4.519098719767814	2.238733480040372
-0.2949623815293836	1.7332912222492063	-1.2331514695342287	-0.5501478432747972	0.39604089599063846	1.7552336933812924	-0.8879816007419116	1.531191767709402	-2.1463534351022338	-0.17426098580241864	-1.6044539953933559	-1.3417246903230315	2.5324880468555078	1.2366898221835965	0.5557348548412325	0.756006681769313	0.49057776536101877	-1.3564698867776075	0.8783811808230435	0.38494360994848675	-0.9281121892676151	-0.275863733491179	2.49833910547071	-0.809583110087404	0.3728643891112603	-0.15095055489179698	-0.009554380320518849	-0.24073082463612455	1.3565080061930057	0.5831449908715045	0.007089112819926825	1.3336331732288242	0.38358013684947295	-0.48382914580444164	-0.6846425912697838	-0.1270590177407782	-0.17964100226259155	4.570598869868958	2.1940336859296736
-0.2904590274475588	1.7021149214554256	-1.2212725931679747	-0.5109461665632133	0.3373524427768094	1.653838489550418	-0.8618172812108668	1.5023231872446061	-2.127831698839868	-0.10668223077440493	-1.5979955897919345	-1.3358633303849845	2.5499287845806755	1.215154805201523	0.4806050557448153	0.6731742995631468	0.5122949573133206	-1.3626150048775616	1.0250522358187286	0.41253701502958	-0.9450968203322316	-0.25407172809497053	2.544887050282543	-0.8280340517439864	0.3578831472428419	-0.13204172047459184	0.006489046580561947	-0.2799607956371336	1.3333257573422148	0.5485432313300139	0.008828874501830182	1.3263947031542787	0.35667941239718987	-0.45292896138503275	-0.6860711418533127	-0.17320395857229767	-0.15631170085369278	4.605688524379256	2.1665818358784277
-0.27940519261034424	1.646989971138051	-1.195942939012749	-0.4988071890284651	0.30122227710757016	1.5665235062980325	-0.8593608982526455	1.4618125349528772	-2.131468221838344	-0.06935075072328548	-1.6078891897433771	-1.3147465113600003	2.5511669619228283	1.1418528973831994	0.42989263992400534	0.6367045488756109	0.5547225839751025	-1.3353373645947322	1.1371857950615891	0.4140113882622991	-0.9585319854730479	-0.2269387913088777	2.5797048960721902	-0.8545557135647515	0.31585269697938234	-0.1150074638971195	-0.007244549681628076	-0.3418502468652993	1.3093432264545328	0.5513435764361313	0.002283848059412083	1.3257046870101363	0.29459357207690984	-0.44264517568668105	-0.7028108664107954	-0.19313801061391725	-0.11841665793609253	4.599759402620764	2.1263914200357883
-0.2972222782804758	1.595417712045375	-1.192327425350376	-0.4556610682140133	0.24324731484180284	1.497889178914377	-0.8515653018102523	1.4226768980648858	-2.0908820372864834	-0.04868488571523902	-1.623988360187612	-1.3007470138897756	2.523445400627981	1.0675247292350976	0.4146909381391284	0.631665497352108	0.5998046969540134	-1.2972563430946247	1.2390296012321942	0.40922315087973005	-0.9463897038494883	-0.2615471083011993	2.6289536416917203	-0.8626220150976783	0.2652765667389986	-0.13314937594040313	0.009370756364692496	-0.35833702986352417	1.3061318175229473	0.5156920147977694	-0.03247058169130081	1.3341266898756288	0.23420973390628846	-0.4259710200149267	-0.69795330210609	-0.21468296119937377	-0.1182676286898493	4.603658667716815	2.0648054350070786
-0.31626054063818365	1.5438724350382016	-1.1621224901526186	-0.44351185031588064	0.2590799200060249	1.4539200983616811	-0.8626862899187415	1.3807304162384324	-2.0716432401511793	-0.04992972050278166	-1.643444652383004	-1.245643318054391	2.5010282437553117	1.0697995042377484	0.36335887738638634	0.6502319260581937	0.6262362884846564	-1.2915848768589435	1.3355074700814646	0.3877320742755942	-0.9631219786495959	-0.2703748876178596	2.67848278386915	-0.8791605911821423	0.19582868135728937	-0.1353477580140043	-0.018862037799786117	-0.3900349108229359	1.3048001546900296	0.4971931280508137	-0.09681292285765997	1.3787245056661024	0.17262387040796406	-0.40741400759715923	-0.7108640023683178	-0.2650240856532029	-0.1049552978345146	4.576244408711374	2.0086958910997845
-0.34566731295249004	1.4609160131597239	-1.1265059836383087	-0.44392273431779916	0.18073068335197634	1.4252259782986711	-0.8263910301473423	1.3881146043190085	-2.0626325346102545	-0.08409887812146262	-1.642696356550814	-1.1906278789812614	2.4872770110677704	1.076808741016831	0.4210952051616944	0.6355741897331922	0.6686520062800534	-1.2465920684649108	1.4366827367254091	0.4142563992931689	-0.9450011188657035	-0.27456861455352854	2.7889230522743107	-0.8683029320737857	0.1293054597727342	-0.17471826389080353	-0.048722896491890606	-0.4549869398036421	1.2943852761298318	0.46947023520892917	-0.15107184765171194	1.4101932562888035	0.09481641499290952	-0.3916502937271873	-0.7254613113177619	-0.2766088222042502	-0.0837376590388498	4.583028010572255	1.9676940179904805
-0.38638533839071953	1.4342841951001715	-1.1149635756027876	-0.4477048982819075	0.12570868725483192	1.3819239727015453	-0.8211571169852553	1.3916410607646532	-2.018845455018816	-0.12955594440684606	-1.6417684937412365	-1.130049795165412	2.4521918071469533	1.1134656985549256	0.5709399295835965	0.6899366303112338	0.6853537333511447	-1.15591450808382	1.5097243990408509	0.4376499369391911	-0.9130308686476145	-0.2726862976068535	2.872389171809494	-0.8644244559452993	0.09637601226170192	-0.2364941504709507	-0.1051402395631283	-0.47907814494701906	1.276335043708436	0.44872089746566035	-0.19796256162854686	1.4441574306155647	0.04667352085424649	-0.3988793668950534	-0.7279577875672664	-0.32756411535189034	-0.05165262265437705	4.585893690566291	1.9374890235690614
-0.4069535139387533	1.3980017844591042	-1.1310279495352162	-0.4339916976123108	0.06200713727080224	1.337793888752176	-0.8351174664475878	1.3608593662197759	-1.962732476422016	-0.20613840157252392	-1.626642828548992	-1.0597677877625442	2.4313517896406003	1.1677649200750444	0.7049665714410962	0.7745283437766888	0.688984563498483	-1.0536969054493406	1.594497424728388	0.48504130735054385	-0.9127578252459827	-0.3073143729551357	2.9191508528654615	-0.8779211200269211	0.0626937336208329	-0.31347460666684895	-0.13984411052778462	-0.5385162461612191	1.290917224985817	0.4323016952788782	-0.24199641127154817	1.4690385212526764	0.0031821087809639132	-0.3945423737080968	-0.7235839283567541	-0.37381423325342367	-0.02393531692351969	4.581785469637341	1.8907723263551492
-0.40725664847341864	1.3780200511395015	-1.1085674015492908	-0.46196566218372104	0.024064865277971505	1.2788150297749037	-0.8242494239526457	1.3128126189083953	-1.9228444827201225	-0.23478216055190537	-1.612335123969462	-1.0241435319992493	2.388534563381023	1.2590164776767536	0.7916836763621009	0.907740049543207	0.6896161914501897	-0.9693197974441887	1.5793122799036288	0.5057474654385585	-0.9374163118476385	-0.32975757818607554	2.9619372514005606	-0.8896859511848609	0.02204779414434463	-0.3667119027062188	-0.14980317417420685	-0.5855589428875009	1.2784629286120246	0.42662647009971943	-0.254652130760358	1.4811266552281015	-0.046295882282045564	-0.4063383040821815	-0.7381004146568719	-0.4286153014429649	-0.012926359334700377	4.554662256256294	1.8619355467855165
-0.43077287281462384	1.3340102710113715	-1.1214416438953365	-0.48467303325576994	-0.020994174398760578	1.220582080592843	-0.8400122451204013	1.303657593176736	-1.9241680800457357	-0.2753146443424209	-1.6015725159368164	-0.990302926885734	2.346116890802779	1.3397556810170719	0.9095533078302701	1.0146921694303894	0.6770619103108672	-0.8619049688257092	1.518678401284012	0.5070291119258111	-0.942791509217814	-0.38123019201058056	3.0141592586340487	-0.8839615016732724	-0.037691161891833226	-0.42502752499724983	-0.15406012930781704	-0.6084589219930959	1.2426537222153762	0.4314646965913364	-0.2940007228958729	1.5297772822749285	-0.076987230569573	-0.4187487075535089	-0.7644584447514755	-0.49192426816646717	-0.04866812526720378	4.556307783440369	1.8502237390853402
-0.4769020905289002	1.2704239885144317	-1.089863225316908	-0.48396974879522536	-0.05170564455689246	1.1473559363360626	-0.8448725482429238	1.239828847474283	-1.8771919665720156	-0.2487285299513265	-1.5870359985867695	-0.9555661761862393	2.341827177103194	1.4203135747636182	1.0286138109015992	1.1260073636905592	0.6479074938913805	-0.7801232376818079	1.4443686833008171	0.5137482695754813	-0.9075611359756606	-0.44725804335084973	3.0382924084173792	-0.9162276997426082	-0.07830944369102644	-0.4965896047134829	-0.14594336318077522	-0.6365638076601711	1.206652352200238	0.3997246308865806	-0.29975407101294504	1.5615370023045396	-0.12149447725920577	-0.4164203953714751	-0.8158321104808017	-0.5738958977899202	-0.047354604965591574	4.5290838234970305	1.8291676368185765
-0.50919146808399	1.240010681138482	-1.0487677602264833	-0.5236830205205265	-0.11211523594219963	1.072169907202365	-0.873017712978722	1.2167269380309105	-1.8767223725717677	-0.1874879833633566	-1.6029219707802604	-0.9670599222245932	2.350945782437173	1.4955300398486226	1.1057059096200343	1.1918144107937185	0.6229662969887713	-0.6959088776339951	1.3700589653176225	0.5386846025378323	-0.7928535521087197	-0.4859202540265236	3.078766857975076	-0.9311081168163631	-0.11259411738954042	-0.5135521491638896	-0.12006943647580581	-0.6442134105406304	1.1856888748881158	0.41398217875345383	-0.33468000737872383	1.612912835991105	-0.18227041116314607	-0.42094293239097313	-0.8474432025143794	-0.6219411103475431	-0.06271955582109032	4.469564993308412	1.815764464045658
-0.5529940418592212	1.2338648116296607	-1.0205280995791406	-0.5521807669843929	-0.1612686199696338	0.9822574656222359	-0.8683597663470369	1.1996369794235633	-1.830663881358004	-0.11736429975031766	-1.5947970154723168	-1.0095651195430404	2.322000533109496	1.5825268256256324	1.167894541278513	1.2312527531894364	0.5623622316888262	-0.6510718742258748	1.2937028965448762	0.5246481860896374	-0.6355703209018921	-0.5727875928232786	3.10594680733755	-0.9529834976959004	-0.15732200465041202	-0.5472371508877076	-0.09146706760554378	-0.6302191875382188	1.1667737540108662	0.4306158209391782	-0.35210841958444095	1.624919846799149	-0.21221699660526266	-0.4341957950047915	-0.8704477080628124	-0.6626746091830188	-0.08553098949125451	4.437848482957756	1.7947776082548135
-0.5850141061075194	1.2214005871320992	-0.9118713379688131	-0.5924743964940724	-0.2063846767217649	0.9275593081309872	-0.8589220844549222	1.1774897881671031	-1.8125578247445375	-0.05969348520443011	-1.5788047444326803	-1.0074475744290634	2.2554177660702472	1.6318264651156447	1.184832772143923	1.250249501786869	0.5138807786037608	-0.6026222309650243	1.2297683807257556	0.5022756367780874	-0.47793463538888065	-0.6513362698639199	3.1526312470775677	-1.0059987765553802	-0.1829243369077172	-0.5529581342729808	-0.05629833379368961	-0.6533820949134143	1.1289156342274578	0.4919070885574806	-0.39262182353248554	1.6304264206672516	-0.21220768706969495	-0.45174921810970287	-0.8736970247260951	-0.7036102877748418	-0.10094537964323957	4.400975241159503	1.8038381514574335
-0.6127253668665352	1.2153236218749597	-0.7985971451771972	-0.5980494703615065	-0.2666465420480841	0.8514566014229358	-0.8660952473208688	1.1896121098971395	-1.8155829589987185	-0.015861536165899748	-1.5786083618186146	-1.055344457587121	2.1849812818210443	1.6180085127638353	1.1800475247152367	1.2907633641190863	0.4883866438742479	-0.48623090519557693	1.193650864854002	0.4509476522168578	-0.27744231938431485	-0.7253285937818997	3.1570890232980684	-1.0183529088409566	-0.2079756848487034	-0.5791592447133513	-0.05445589599733962	-0.6947745167848113	1.0415118353854598	0.5128531443721733	-0.39923637648253063	1.6094146965713612	-0.23539171635153577	-0.4607281874634207	-0.8546105714673526	-0.7390876579041907	-0.1027330192413723	4.388575951289477	1.8218354697361736
-0.6283565331771945	1.1785295509458387	-0.693816414502844	-0.6100336576100529	-0.21127777846510315	0.7601646448569571	-0.8960428837620897	1.1890341633287218	-1.7938662582754232	0.03326121189700575	-1.5668350139099045	-1.120250825834426	2.096700247186539	1.6066454442826612	1.1375439081726721	1.331978384869843	0.4267813452133501	-0.3472646255100066	1.145854716111892	0.3835436674032288	-0.09542084663033781	-0.7995374209971287	3.112846149812217	-0.9931713998447325	-0.22580675209335901	-0.6239882310491549	-0.062497423569819834	-0.731416522389324	0.9789232865894443	0.5464456424794796	-0.4085022345602988	1.5715776730378386	-0.25762562538573847	-0.45588151212917943	-0.8397962311397673	-0.7605312461320173	-0.11786713482047081	4.371486349241713	1.8146199073517266
-0.6167625534359832	1.1208102731073661	-0.5679375752001417	-0.6079314210276306	-0.12287487640705272	0.6605217262291716	-0.9027974684793965	1.229557682070268	-1.817212250696479	0.062067733778390186	-1.5601519994471358	-1.16063230623734	2.0640712007309707	1.5925579289917673	1.0156495767866516	1.3287260842085882	0.38824164280281753	-0.25441373855616595	1.102047667459323	0.3716262850652161	0.08943409369979276	-0.8820840203011816	3.0501314917620683	-0.9538745733030529	-0.26058817936839623	-0.6412791896356109	-0.042114578716638915	-0.7587100865387744	0.9607801071153288	0.5840272108680253	-0.3660946182217555	1.5281560806115335	-0.2679307336393683	-0.4616897101583726	-0.8108990570010907	-0.7471726683224482	-0.1320811103994958	4.369695299245441	1.7948687429846157
-0.5920681357324106	1.067157695222421	-0.45897766451519784	-0.6261194912340864	-0.05387488510730278	0.573041288309734	-0.9070072329573009	1.3847791401050638	-1.8395327921548812	0.10773026310982081	-1.5762691866449547	-1.207276930859618	2.023983672533862	1.547813903172278	0.9187646371177902	1.260953779032076	0.3563820815807344	-0.1464730504586103	1.0331841115406613	0.33085511925034455	0.2667661097006594	-0.9448209300376383	3.025268781878089	-0.9039573952042778	-0.29819394357196677	-0.6758363843952911	0.0007604257205181097	-0.7970927846057032	0.9392274081840973	0.6111441447159515	-0.36433868896184346	1.4686777317006772	-0.27654588737760316	-0.47510144937373966	-0.7977614789465906	-0.7521590423671405	-0.14175947512388695	4.397020005751068	1.7886130800249824
-0.5935097786592742	0.9891078156921594	-0.34090166151265633	-0.6020279784830714	0.008385169543228427	0.46313014128940216	-0.9181154801015522	1.5839772953059834	-1.8309803586004214	0.13654934385710094	-1.5561564840606512	-1.219181101701468	2.0103588920004123	1.499735641952361	0.8513724024971259	1.1409751094041252	0.3414975101099374	-0.044813415604118015	0.993387857306644	0.30790090044872787	0.47843725418302696	-1.0468490141925821	2.979527638482855	-0.8804859384358122	-0.32540747110858653	-0.6921851506880966	-0.013119163797663414	-0.8173468467778285	0.9741934563788686	0.6323379801979787	-0.29852397298064653	1.4290149155439686	-0.2986762962810833	-0.4863846928421177	-0.7666464000248701	-0.7395508729793799	-0.16244217361800156	4.429008904955323	1.7802760431052438
-0.5974740872887825	0.9457590966588484	-0.20206472016311894	-0.6323940411624591	0.07195869027613433	0.3904471769385071	-0.9163531049600545	1.7738617974630224	-1.7846452867642384	0.17419881439268964	-1.4729395014898363	-1.249276657630602	2.0035465456406856	1.4382548795027865	0.7796611502165776	1.0518194310052231	0.3390056256222901	0.04123475382980932	0.9986817163266934	0.3054079050316781	0.6433027009306987	-1.1465537444005875	2.922939380697766	-0.8678857605302268	-0.3209768196673204	-0.7160688631879333	-0.02027193657062079	-0.8396131150948559	1.0113110431934609	0.6430839211131372	-0.2358384236178388	1.3715861987208446	-0.30553851923390674	-0.4964765495962819	-0.7341803110309036	-0.752384655356704	-0.1566833847733206	4.376706513710015	1.7426891355698708
-0.5639890298541281	0.9204535980022357	-0.08852233543778455	-0.6673318759908985	0.09571096721328606	0.3493518176006701	-0.9187176780289148	2.010854845290198	-1.7861937069349758	0.1803611987101989	-1.3781407491567554	-1.294396230088311	1.9788901757796336	1.3842048085833802	0.7028224585300074	0.9766628588765567	0.36336951732523864	0.11299830675378852	1.0401493193773608	0.29647078148127626	0.7196166561626993	-1.2114354840317296	2.9185651943945268	-0.8253350178615928	-0.2880251375529718	-0.6988674305690233	-0.03085051341320625	-0.8489449223124532	1.0415293656743816	0.6613866976648104	-0.17301885510106207	1.340852509497182	-0.25519693184206427	-0.5117598777135808	-0.7023164943679595	-0.7102702306382496	-0.17111005603075422	4.342422831698038	1.708269442452573
-0.5500206533225647	0.9392561142517142	-0.006310253144905265	-0.6872024125121106	0.12574600752236526	0.29499100957939156	-0.9010725667621285	2.2113308101425826	-1.7405056073149783	0.1500506270491924	-1.2182071085965516	-1.2602988780300524	1.95217452380779	1.3217682684076986	0.6472736568928014	0.908064048525118	0.35430238127999086	0.16700373928570408	1.0990060339837233	0.25609351969356153	0.7288248896174995	-1.2969459637933318	2.8773103959256927	-0.7922433022447513	-0.2580523499755729	-0.7454219614145051	-0.011571277577881465	-0.8762921452924342	1.0562467280008991	0.6539457793325647	-0.06965200771088922	1.2814935513660832	-0.2081333962095071	-0.5275750480715247	-0.6859636518323803	-0.7485862917401451	-0.19506855251508026	4.33716162233399	1.693001390448861
-0.5246664075463867	0.9587796517860181	0.10244510912924092	-0.6984435386820069	0.15982407681428717	0.2257421227598455	-0.8766020460062421	2.395246052675418	-1.7413666195060191	0.12882915781393728	-1.0842768082607952	-1.2464438007162464	1.9274153676645394	1.2720774324564224	0.5988320030964727	0.856705453430493	0.3402019445359555	0.20121952621838385	1.1546825370536629	0.27279583498188226	0.7156677810463176	-1.393888336068253	2.8405403552329305	-0.7562319083937761	-0.24601909112241988	-0.7738446861454378	0.04861390990361519	-0.9192020388912401	1.0377291429463809	0.6228573100921044	-0.0006336239642896979	1.235924697518346	-0.2106957089695633	-0.5487296741448728	-0.657224020319802	-0.7516293423046879	-0.20920534588304357	4.348642999080925	1.7411304769905764
-0.4743989008274475	0.9311420015391103	0.1354230300580052	-0.6963688072078495	0.1841859181211596	0.13775769685487976	-0.8505377805178893	2.5478031064023843	-1.757958761133611	0.08905221539568395	-0.9571193659323465	-1.2415761008287682	1.9230483776485656	1.243350068012814	0.5520964129582114	0.8189010955376764	0.29732778118808356	0.2705043795043243	1.1957113833686213	0.30343170024914456	0.6279538728405774	-1.4647293483333255	2.8175854000428884	-0.7200261849437106	-0.23979231757913716	-0.81711016540517	0.06644281714154288	-0.9307853706379066	1.0508610336822362	0.5849603895891089	0.12496891393662904	1.2207590967536164	-0.22813958814434948	-0.57277487781992	-0.6578455752118314	-0.7776576698590725	-0.19482349010300057	4.355837049899286	1.766869869651702
-0.45543178869989714	0.9038214157802738	0.17061981689799668	-0.6882856906222157	0.2124487640594263	0.05213770053794324	-0.8055160844462446	2.650456784109214	-1.77247304366022	0.047926450780274577	-0.8380784710935026	-1.2501863811800047	1.9059508170193649	1.2445640017830326	0.5406093166125185	0.7462100493404433	0.25687629349283114	0.25649087426083667	1.2214833607506623	0.36818240750739406	0.5265274756869115	-1.4971305108419006	2.7601141576254697	-0.7281046151685527	-0.1858300199459422	-0.8451644462450496	0.10486793551312983	-0.9224816666132775	1.1067489947523572	0.5684068935346944	0.21106825501650403	1.2275801161847053	-0.19489797473103004	-0.5848510019168307	-0.6730652595878165	-0.8051268687767538	-0.19532392960052797	4.358665416351732	1.7958921024269578
-0.45488415705350727	0.8955502223599009	0.17523181966115373	-0.6945276575761831	0.19543849711968944	-0.04119009662503034	-0.7693767141196388	2.7423776835338756	-1.7908918035115096	-0.019427751725530896	-0.7257380069125591	-1.2556052229464625	1.905736858218361	1.2907721325903723	0.47416531826609243	0.7213550186331219	0.22464206101295536	0.2241692240753202	1.2747818997161704	0.42557386988679247	0.42228485768480073	-1.5106151122976748	2.7481301145508463	-0.7650306656894007	-0.1890686797265106	-0.8636565829598426	0.1280854272271788	-0.9181809113462401	1.1523657282409434	0.5271962110602558	0.3339423808791963	1.2649275332498	-0.1991715991763122	-0.6098062717988574	-0.6640598933303601	-0.8410402060356936	-0.20427493201330332	4.360564675618613	1.8347879275445078
-0.483823295919864	0.8814738642230242	0.1731004167972338	-0.7098078031058261	0.1262928531091477	-0.10150343699102475	-0.7383528409345562	2.7904461878462365	-1.7966552476706958	-0.049611730018312886	-0.6175233793023575	-1.2974302877334019	1.8741241270443099	1.3147482250965363	0.45589259309161373	0.6598903413047971	0.201669491330387	0.22987522865191176	1.3387234993978254	0.43846540823272695	0.3152135082545597	-1.5285634503766892	2.7530740878217435	-0.8447304644930597	-0.18705834620230327	-0.8967323741774642	0.14445679813642381	-0.9359875942578594	1.1672196046489842	0.5220201457129133	0.3996354550829949	1.3106624393392523	-0.1876611798765434	-0.6136493578202431	-0.6628537075992929	-0.8976091209357253	-0.21831569221542996	4.320963813930203	1.86908204575944
-0.5403308191816607	0.88110366001656	0.20350531432840188	-0.7242319050351786	0.07130765894248774	-0.17125181317177982	-0.7279254859085487	2.709698888945172	-1.7882920534894708	-0.10023400666911823	-0.5147299928455895	-1.327787528048524	1.8255028347258997	1.380774515120027	0.43312186590026663	0.6614073728073199	0.16208826694785594	0.18368268067923554	1.4073302652996238	0.4686521411296482	0.23400376106592455	-1.5714803784115765	2.7391986906065684	-0.9058457166591554	-0.16882488686836727	-0.9214370877600373	0.1389569489740422	-0.9356736900992548	1.1695127246994708	0.5392159798103872	0.5135397731333592	1.3572992932408439	-0.18854996671338262	-0.6301890505526252	-0.6551517604124486	-0.8972107559710624	-0.21221011693856048	4.243310602529326	1.8979733469796525
-0.5802105493621781	0.8632304267785296	0.21160470136734677	-0.7443808778831286	0.015418484962228318	-0.2252823748141167	-0.7225656620410511	2.58467515871362	-1.811273584895409	-0.1676816471371849	-0.44300589738602614	-1.3602456496134216	1.7988179176526202	1.4111090510289546	0.42174248658400615	0.651923379810564	0.10690134343160773	0.20135407276720735	1.4551197729206087	0.5049140462964784	0.1225076876848425	-1.610857320613175	2.732954841217256	-0.9558108806424837	-0.13616659305631124	-0.943972166925042	0.13416884010536853	-0.9318075713595165	1.1257343585234099	0.5644312900479809	0.5058115346348679	1.3800006419081434	-0.16822232199158735	-0.6387289495819687	-0.6399956674610607	-0.91898622417629	-0.2068514662848661	4.182773112655325	1.9034848093072796
-0.5780854663290066	0.8198558249298662	0.22872153326336306	-0.7526522986714955	-0.04692191193091061	-0.30160387746690887	-0.7183922467846492	2.449481296184989	-1.8605389017273986	-0.2476946841108246	-0.4043314344217773	-1.3612436299250803	1.7659033439893914	1.4621531049416912	0.4134945174768763	0.6959570238288258	0.03897303216380197	0.1799693853924428	1.4605083786020523	0.5097450052286224	0.03982213889975931	-1.6356029143329593	2.6773961149447585	-0.9298401950864263	-0.1248041684544247	-0.9799022492485173	0.10147082960651202	-0.9389645861757041	1.1010797723580115	0.6068882214844366	0.49471903635161124	1.38820888835573	-0.15223511132326586	-0.6501102232938554	-0.6158555421495007	-0.9065747849557567	-0.20543764467671272	4.146773007730254	1.9477321135149872
-0.6188886835659936	0.7943735436463853	0.2601511383102573	-0.7217462895591024	-0.04827062493262323	-0.34026069830030664	-0.7377738765302151	2.2991626734014883	-1.9188397247019335	-0.3303264958009538	-0.36757665655190686	-1.388739623038688	1.7422830914659309	1.4924185991178913	0.3865010651216521	0.7887214577274582	0.005643092369877918	0.18485659005062188	1.420065721911794	0.5249075570349326	0.025308079239139396	-1.677601174113192	2.5947563716802162	-0.8702631135484179	-0.1337918289606804	-1.036833513461161	0.07828729493886204	-0.9641348704010543	1.0446938415182137	0.6171707269810349	0.510663466250587	1.4214893028237507	-0.18565141543341307	-0.6681053458867601	-0.5993894658514132	-0.9369655086006077	-0.20884966749105574	4.118403522060135	1.971690813149434
-0.6587088339364162	0.7679580819391063	0.3101729818639273	-0.7197468797660376	-0.062188493037534355	-0.3751778837683841	-0.7586761778310003	2.179377682219205	-1.969921955174378	-0.38609740511419977	-0.3717200294294713	-1.4485190757331483	1.695274722717165	1.5229260395400848	0.3888180693052326	0.899081442553911	0.018991832307050628	0.17688066922421325	1.3617066486484553	0.5522247059089662	-0.04050784645314856	-1.6761183444407401	2.5497643632396736	-0.7769409902008011	-0.1551587404399819	-1.0863194487873482	0.03852728088608879	-0.9339528514041355	1.0162269653339162	0.6611920884560009	0.5181156181852739	1.448972069745335	-0.21480121415488793	-0.7041087368906651	-0.5708664554497208	-0.8770592653235599	-0.2041276811590201	4.068425764455823	1.979156697564647
-0.6676749670975843	0.7063446895606738	0.3035522304085962	-0.7446893582512012	-0.05497531466250379	-0.38645285692954057	-0.7756456432589346	2.0790819388208677	-1.9955625423888388	-0.4251986805472855	-0.33623073031458917	-1.4548951639209935	1.6441014239569847	1.5224673622896168	0.37191792021790404	0.9673736010191887	0.048040030799052856	0.19450181302745317	1.3493050190582068	0.5469633475371012	-0.10193255867589539	-1.6628713515100284	2.490785328010906	-0.6925799412153352	-0.13296047171962042	-1.1456923510587531	-0.02699343631771306	-0.8812131966404069	1.030991607701822	0.7012499572073866	0.5390686808406682	1.5080449592264213	-0.19378411618134853	-0.7114012855801903	-0.5452764456573473	-0.8791982290531137	-0.2141343370392165	4.010809924888242	1.9406019312394125
-0.6931753352375366	0.666520213140245	0.2927997976013242	-0.7830572916579648	-0.041845318872197994	-0.4142534554949531	-0.7971984832043381	1.9859885192720719	-1.9914451033763314	-0.47413204091249	-0.3395734386628794	-1.4501521344249542	1.627161665078411	1.5271303808817487	0.3552701989167184	1.0656879863903472	0.11724561378994007	0.16485370697047713	1.333778077866175	0.5140301358482019	-0.11968909250709465	-1.5631609034498148	2.3887511367915426	-0.5796099681978044	-0.12856452795182288	-1.1916868878419318	-0.07285931608061033	-0.8300833067926	1.0127436725775887	0.7398503727692756	0.5075929293106907	1.5359155115715137	-0.19192220906782198	-0.7245602494933299	-0.5097005308669562	-0.8215829930420652	-0.23638379885003885	3.9299925251606176	1.9071288215292022
-0.6846542705874544	0.6407717835633732	0.273257632718254	-0.8131791936070671	-0.05527646848802111	-0.41947280678358256	-0.797300036183999	1.9502499945633147	-1.9611969956956028	-0.4909684565317395	-0.2942372810609363	-1.42158718528179	1.6078375366762352	1.5351428240555087	0.346030471503257	1.1486334045107554	0.18415906062511606	0.15046558075914435	1.3425275335786626	0.45976548091039354	-0.14231000780379036	-1.4502091803110972	2.319636559569854	-0.4398777433964585	-0.1267358674059293	-1.2300572150904894	-0.12613034692413488	-0.7597579898402086	1.0072023360756879	0.7534711002380688	0.49282192208813613	1.5568550381338633	-0.22168862761571778	-0.740788198539458	-0.47686232947228274	-0.7621802917996949	-0.2570817915150087	3.8304586529719487	1.8588055264803107
-0.6536062786889192	0.5914199352502332	0.254359952098168	-0.8524154421239615	-0.035602985790099115	-0.3947123785328248	-0.7921691749385418	2.00668008985383	-1.9528462018151878	-0.5208600644264789	-0.258277882805955	-1.4327223496497212	1.6170733736947358	1.5275542370844073	0.3695682745102532	1.2110460166842567	0.2591326572460569	0.08803850040298011	1.3125269330051448	0.4173086239376456	-0.13035614891448416	-1.3534834511031453	2.2553257573401133	-0.35577258726637045	-0.11238424442653239	-1.2746220769837753	-0.1927555936132071	-0.6751244920679701	0.9910334445222988	0.7728763770721364	0.4452667384217161	1.5647752869101055	-0.23984386483181916	-0.7320781550644844	-0.4308139327188922	-0.7080942097026821	-0.2613609582490189	3.7369695745206997	1.829309313516434
-0.6191463217430377	0.6050259056965104	0.26752892011138446	-0.8978686914196293	-0.0444468525215427	-0.41557936582049865	-0.7860467668879813	2.0834044419645514	-1.9630667454003792	-0.5443396177497097	-0.22994713835352334	-1.3956039007296392	1.623987979452685	1.4867367646958587	0.35451454763449475	1.3047941987870322	0.3236578725344638	0.02643239699864166	1.3019719778292664	0.38177978915824073	-0.12487204694814864	-1.2603637806873245	2.1842542237643268	-0.2737333486533341	-0.0886290111666511	-1.337387316858334	-0.2580774146069218	-0.5731052649096265	0.9619857557793591	0.7665622273082532	0.4178188102710589	1.555055104823672	-0.2763191728055423	-0.7627248129920601	-0.40348726163413556	-0.673465340599299	-0.2801183696073012	3.641174519199249	1.8055032506255162
-0.5622225774880476	0.5721626249569028	0.24178951398065104	-0.9406712945896348	-0.034802673386315916	-0.43344506037842007	-0.7610047764126002	2.2498555496498356	-1.9766628665235189	-0.5582503199699884	-0.21067581816159425	-1.388344010558928	1.6158404651923377	1.4317657370981554	0.3241171283441536	1.3398465238766746	0.39114857876596787	-0.0028584108041986743	1.2970216861421238	0.33714929071023914	-0.05102700993640065	-1.141520763824254	2.0877866977944413	-0.17702046687406725	-0.0761705833135044	-1.35389709286318	-0.2950819531184261	-0.4702349979672992	0.9303953838450363	0.726540597326859	0.3745879503358195	1.5566469645085308	-0.3074278073343951	-0.7914033541534066	-0.382320753390186	-0.6600544467341792	-0.31806854267565926	3.54959104331695	1.7817358702487334
-0.551982493958657	0.5440189556764842	0.24126281703177715	-0.9745698594811927	-0.03267800982212739	-0.4362569373473802	-0.7386159043726439	2.4725207243809795	-1.9985596411803193	-0.5824999829499197	-0.16539010746968646	-1.3807539290049526	1.5962574172232586	1.3864659553483532	0.29506018764229336	1.3923434801611125	0.46312824057448526	-0.07101203045753016	1.2929382821325963	0.3220353703769011	0.03958131024081733	-0.9897020038374557	1.9895748936143753	-0.08104991514571215	-0.09916821313844709	-1.403192328743191	-0.30388163763183806	-0.420269504742009	0.9243496863222898	0.6975442974873307	0.36853839205418404	1.5672179492739409	-0.3340607457341737	-0.805311254103161	-0.3663420745915912	-0.5965552893503927	-0.33255603493812286	3.447075819155321	1.7630918535598261
-0.5493427104746581	0.5329003877431392	0.15601442393180853	-1.027989011285737	-0.028682149510751136	-0.46905901172257136	-0.7116065591252319	2.709942672275697	-2.0123158879269645	-0.6267750087772368	-0.16091985062626268	-1.4052115442123785	1.5983861602048033	1.3268289073440525	0.2421537173785672	1.369682577274297	0.5520786782277219	-0.11330620000002775	1.3284129374793756	0.28891275763743524	0.1505818753050781	-0.8716143787826734	1.9471545977548739	-0.04212231484230476	-0.11428448954895601	-1.44339679641359	-0.28114148840537945	-0.3558263224512256	0.9160082513795308	0.656711611101738	0.3842580748522705	1.6092980064214681	-0.37317941418936557	-0.8341914896735654	-0.35151378517732024	-0.5519912743225512	-0.3295178301137596	3.3421576029153583	1.7446639336319785
-0.5204195921899266	0.5191208365441393	0.06849447182737106	-1.0849914439638626	-0.06963751476989795	-0.5173903372463117	-0.6731198535049112	2.938166820395711	-2.0023875601260834	-0.6734105990382357	-0.18783688048080088	-1.3950854693989077	1.5801929443487912	1.2524878313937442	0.20787032464767236	1.2746120988083853	0.5747066236384529	-0.12853931466496116	1.359966232172097	0.2775104763718893	0.20027657865360213	-0.7781294011424904	1.9218342595263973	-0.04556307594805995	-0.12306932708837734	-1.4838022407458271	-0.2453371446151132	-0.27164581252632697	0.9342823845466519	0.6223669364085214	0.3319333372295083	1.601193927125827	-0.39736449235459614	-0.8495702188707538	-0.3304120991597338	-0.5036245360068555	-0.29528876438238216	3.236543489124762	1.7311264863706968
-0.462887065833195	0.4950690355070037	-0.027004038215878528	-1.1430729231969754	-0.08767668075206306	-0.5558673078148373	-0.631241428257609	3.1524291033969924	-1.976359867868938	-0.6937891171945973	-0.22967298341981982	-1.3984818117953564	1.5795007066191327	1.1752542070235972	0.13767733845670724	1.1986144723277121	0.6031124761990025	-0.03142617285557292	1.385794880454411	0.2644516719283328	0.2735421077420698	-0.7465909990003199	1.8620537133821227	-0.06864614089062321	-0.12994144643522282	-1.5093845143546643	-0.2218729658304417	-0.22497937151972652	0.915699060908677	0.5799971276510958	0.3075205431684413	1.5988596549065828	-0.41603832546378855	-0.8617522607020304	-0.33122114618751075	-0.48967358785995546	-0.27577838186826076	3.1431779184961717	1.7062872978965227
-0.44645068205394256	0.5136670375417358	-0.10129769633976309	-1.1827018600287833	-0.10150591322158116	-0.5749774639211631	-0.6204861807695966	3.3378168089530043	-1.9865243405287267	-0.7479826329513924	-0.270829512430403	-1.4286977178548386	1.5908196233413119	1.1393378571506572	0.11020786387545993	1.155961321380908	0.6353635185018134	0.037357197841647864	1.356434041216008	0.27181105310615533	0.3357947522561334	-0.6567050916662368	1.8369153683912263	-0.052816529682284265	-0.15158873083926533	-1.5144460430682816	-0.18608645725486703	-0.18418499341224345	0.8827893521258344	0.534710916204174	0.27603089818131793	1.6087478703917744	-0.43515025436439886	-0.880991353281529	-0.31852788757067935	-0.43721202827958	-0.22719271352267087	3.0261581744480646	1.66913556864516
-0.46630746001008855	0.5349252408613111	-0.17107194834666853	-1.2114738958953724	-0.1541741407788431	-0.5848820140529882	-0.5784582365596201	3.5266034826598323	-1.9766520836532488	-0.7644955321851784	-0.28885287215741207	-1.4664031051029274	1.5613566226938251	1.0778411250481215	0.08789194191949072	1.0762312713953197	0.6807908053925491	0.14495492668622584	1.326191261092104	0.27101719337751506	0.37933425039948904	-0.6398329804360361	1.8073114172382128	-0.07454871083868644	-0.13535421657418	-1.5123848903715915	-0.1744167460249261	-0.1761908471809464	0.9005168567977101	0.4635447053384622	0.2688991248675506	1.6026615474097414	-0.45180610873437177	-0.8965837959214629	-0.32201967218194166	-0.4135455526497533	-0.20353512095796691	2.9212720478538694	1.647045942826887
-0.4682069460294647	0.5431463325462509	-0.21974291132964635	-1.2650161859538387	-0.16648827405389333	-0.5992037397264869	-0.5883058777128024	3.6869588198345027	-1.966168977176989	-0.7833353380920471	-0.33335965853603666	-1.4982958896452647	1.566781244476387	1.0192691208165043	0.03817618063362323	1.0333912194814034	0.7144489260620337	0.2469902416058999	1.2935067621009608	0.2716484756931482	0.39803890744826786	-0.6719927225180768	1.8404505870312253	-0.12482439323172834	-0.1470170794745315	-1.525947960263524	-0.1535687076716909	-0.15321166764148844	0.8501629279424388	0.4191140094215549	0.24231968584325467	1.5891823283751543	-0.4533093249186745	-0.9089250899490908	-0.3206284559186595	-0.3796785361053293	-0.17027385613118948	2.8451498110643896	1.6356270397604848
-0.492013739743277	0.575676984131799	-0.2579526106227128	-1.3136651056743163	-0.1832912061739968	-0.5816126980217143	-0.5994497246100716	3.719624140544427	-1.946931258328711	-0.7815971910521363	-0.40503847188825937	-1.441458534752707	1.5417198764662552	0.924069576828564	-0.04516258094865967	0.968851069951727	0.7251215605092558	0.3493817009520012	1.2630434967556814	0.22736158695188063	0.36251824407677363	-0.6708485167596853	1.8536234057013226	-0.12290957486838243	-0.18485549355182357	-1.4791689293514663	-0.13225910433271118	-0.14698112619324447	0.8338244551913571	0.3817815299720334	0.21883423563025145	1.5391326707867041	-0.4369935424067897	-0.9527198195405269	-0.35111623620677385	-0.36347309293953367	-0.11380279783522096	2.73376366552539	1.6074309890772323
-0.5063796989443129	0.5615774953522907	-0.32232457110026885	-1.3432326739030136	-0.18454921019211995	-0.5611411161346942	-0.5958871261686045	3.728602492801631	-1.924111469976819	-0.7630040412714515	-0.41338923717445636	-1.4056299923578974	1.5297699722765556	0.8632564179163207	-0.1192907204764437	0.9092609981318681	0.7378704600073019	0.4292839167758536	1.2227978599921547	0.2329932968886556	0.3734708097848384	-0.6703212037227809	1.8530382762804964	-0.08030116455305777	-0.21409670844938566	-1.4419334350945827	-0.10606840217129362	-0.18202179131822865	0.815413147513425	0.34265263624441317	0.21499908477215174	1.5002197225711515	-0.4399610937739076	-0.9655028130561482	-0.35914639719799013	-0.2930246195100727	-0.061585297429039634	2.6558216473126146	1.6013806777358421
-0.5321359775515268	0.563025933675543	-0.34186102678495967	-1.3692664704530055	-0.1858782263859672	-0.5253846294305466	-0.604893488947842	3.6879809571140454	-1.9306043753097544	-0.7678472423153178	-0.415643133047818	-1.3648868443837823	1.5345748467830713	0.7878007082183429	-0.146831462385245	0.8736681151553072	0.7557003231516736	0.4679070137120305	1.2111683714181285	0.2302846001715309	0.3061875718180313	-0.6866056468094439	1.8554623838810584	-0.07108791259282995	-0.2549552324258709	-1.4077468481508089	-0.11763873217824639	-0.21069477375589846	0.748609172922374	0.3064835382108716	0.21380339466228232	1.4809672033674843	-0.4372191617393704	-0.9737955707053046	-0.3646989542334529	-0.251673137268402	0.012504290014064657	2.575159845053417	1.59110267005545
-0.5371034049520512	0.5657866057537662	-0.3665917766708215	-1.3751847234404766	-0.17431412682093902	-0.4880261589294991	-0.6182235354146404	3.583706388356287	-1.90915832463023	-0.747674689559639	-0.4327110042764211	-1.3437836033222221	1.549164351875449	0.7639365233554875	-0.17919624073383536	0.8246284350538404	0.7865969609198963	0.5226179227473785	1.1975217529875042	0.15970250498350122	0.2482457156183892	-0.7194918102485893	1.8846193935017812	-0.05974884811800209	-0.26531926910812803	-1.3273493890341679	-0.123168099622921	-0.2239329438361323	0.6829519105292132	0.2689046351254093	0.1747915027026296	1.4770711537690233	-0.426092623876832	-0.9987395727432503	-0.3835043744222016	-0.20128296651249436	0.052585688007216115	2.5034379942235288	1.5711833641016957
-0.5260264292747114	0.5511812028710799	-0.3549394244494558	-1.3785255362058193	-0.18479490195338505	-0.4033568403159786	-0.6284455360758716	3.4390035567622865	-1.874765281617806	-0.689849652140557	-0.4700543294300366	-1.308614826513785	1.5403919971272941	0.7091146859367647	-0.20209209376745205	0.7851671497250338	0.7987646161317092	0.5806193883677502	1.1553670152710247	0.12391297933956338	0.174405593477232	-0.7379458605895026	1.9196483302850171	-0.0757511466498946	-0.2926477658131136	-1.2543166397566785	-0.1622085830002883	-0.23174191344326803	0.6009797925797684	0.20228150350462354	0.10635097069837988	1.4517840093550296	-0.39981399544836266	-1.0045950957175853	-0.4135027058745462	-0.15727262973923292	0.07540494660200388	2.443503864317023	1.5310750889063534
-0.5268781901977629	0.5572839510099217	-0.3211119560831207	-1.390877445594085	-0.2156178145770696	-0.3554176054170781	-0.6118515543587129	3.3411594518728562	-1.8359555749428886	-0.6514541849707874	-0.4528645448355152	-1.3070181814511619	1.5384467853971746	0.6798650057760001	-0.22389384643626808	0.7807934432611026	0.8295812812818261	0.6127108613988522	1.1258051714332158	0.0609340769292794	0.1181079848933723	-0.7420118888258727	1.9427064502463618	-0.09796491352506385	-0.32803495045166314	-1.1725608182077116	-0.19309536732850532	-0.24587779575828095	0.5596484599561626	0.164126520875557	0.08708348168870614	1.4600363626147013	-0.39046941221741677	-1.0186299467106577	-0.430838138486964	-0.07554023707814235	0.07755288841122082	2.399794035428832	1.5129721586087252
-0.5630897307346214	0.5260714942215676	-0.3006418592765298	-1.3889080798423552	-0.20284080631718898	-0.30782026596640744	-0.5952238465597481	3.282642506775145	-1.77036445337897	-0.6520133056804466	-0.44514436592475937	-1.2835610152760168	1.5085470418410922	0.6390589402824238	-0.2499359670127214	0.7178906357367312	0.8080569213582904	0.5585666282771455	1.0873769881511053	-0.0055816202283689945	0.0578463097749413	-0.6899489385267998	1.966085703624018	-0.11968266649777504	-0.3683668939447372	-1.098482647714809	-0.2679662960322462	-0.2575965087343763	0.5827827196410318	0.10608931243963338	0.02435217748791482	1.4607852399773358	-0.3831964744601387	-1.0214596779543166	-0.4288245467971419	-0.022417097378613117	0.08728745032154625	2.3744189614712297	1.479299189242155
-0.5619248355020998	0.49545991848399706	-0.25125425150678604	-1.3836617978075583	-0.2169825960273037	-0.24905118494421208	-0.5894630570529988	3.272634838532491	-1.6378483691987626	-0.621338526908476	-0.45153671009637264	-1.2750877489193309	1.4895856730559685	0.5538027866419101	-0.302222411526735	0.6735564952533805	0.7976233803054059	0.5688047457105647	1.0648870528294156	-0.08538379563129062	0.01335600757550261	-0.6815780028951728	1.9758186384838026	-0.1639015326414805	-0.43543459215683605	-1.0000538137188957	-0.32911778642793177	-0.3056514632009715	0.6173252409249834	0.04389250108484687	0.004242612318150382	1.4391529340781237	-0.3920991285614917	-1.0267255170883887	-0.449873718606029	0.010343652574474393	0.08848822057289822	2.3222982871734614	1.4809178455151826
-0.5284428146482754	0.481837662850114	-0.20293540099403667	-1.4056443034879627	-0.19353095457861963	-0.13192160216663842	-0.61688760784087	3.2681713400827106	-1.5257722399875602	-0.5922943912843521	-0.42483227793412554	-1.2867030794483447	1.4785391992560601	0.4818529560955496	-0.3481664447062954	0.6315882747968338	0.7418459144264775	0.5200883864371987	1.0541036430868116	-0.11437562270631693	-0.031342953220830215	-0.6958421382018893	1.9960451764504445	-0.1947987846421968	-0.5044849662158462	-0.9726861593669692	-0.3820840655552501	-0.3082107747819649	0.649116359015081	-0.003117366541972527	-0.049863519980435055	1.4324764348398245	-0.3994969236193239	-1.0322636624544297	-0.4767872505645325	0.04422592796843373	0.11224575876575064	2.3096370562414803	1.4409088633988172
-0.4978939738125205	0.4371968017221676	-0.19494650098274968	-1.4094260442965592	-0.21370981589939717	-0.0020602401408672754	-0.6161422614329518	3.2670812812011234	-1.420944949229555	-0.6245495777405882	-0.42160487680877373	-1.3234148066458653	1.4600598854014146	0.4060373528575645	-0.37053671479984185	0.5932942811368805	0.6714016261182615	0.49955737270257927	1.0148462051467981	-0.17427095170871826	-0.07029732390952255	-0.7346746138099614	1.9968054214574296	-0.20041080704117936	-0.5650108102864523	-0.9054612359470985	-0.44563792430066024	-0.3514456799172947	0.7046664359400526	-0.039410845386064756	-0.09060013126003483	1.421924010387774	-0.3986661844748476	-1.0465073441578112	-0.48390538744685035	0.059177965636656095	0.12426662137977633	2.300765015457863	1.4205344250328764
-0.4548504352998314	0.40345535403309274	-0.17144373883262404	-1.4022247837974324	-0.2688696896515982	0.08419600845196418	-0.6274419977750137	3.3297502793538762	-1.3141125837448882	-0.6478015644137967	-0.40274974362463567	-1.3491549222166968	1.4282666525587966	0.3384126566669965	-0.39952848125864115	0.5528074466990094	0.6268837643893198	0.5157082658158729	0.9854100998689701	-0.20479475196174968	-0.06066462435825707	-0.7709861519114835	1.9869878385801658	-0.226321340597667	-0.6140001490804288	-0.8710173189422724	-0.5409109659013194	-0.3984232348233128	0.7254629585543674	-0.10574416036632613	-0.1448759342948645	1.47191783062901	-0.43482934919718536	-1.049091811995297	-0.5075831415615013	0.0798618811411713	0.1125480853989407	2.3085068290667494	1.3863136523668638
-0.39312255839623755	0.3683435661682483	-0.16197227231424877	-1.3842618323232332	-0.294386904240875	0.20717375075466374	-0.649059666744334	3.4274966434013407	-1.1772779600216428	-0.6754843189748693	-0.41072335820247396	-1.3881372552067912	1.4148658416218833	0.2728457343113019	-0.40921637679758627	0.4935559230381418	0.571003286816165	0.5067369052869862	0.95046983340211	-0.28923518135918364	-0.10552086101349038	-0.816753111613302	1.9962552093438153	-0.2581583588166862	-0.6603533316129621	-0.8069637158931758	-0.6046671391059693	-0.3958132693062982	0.7441187772413194	-0.17144107578583662	-0.1961185694071	1.5441896054229567	-0.43858328250989825	-1.041925838754287	-0.533928453371186	0.10121773098416786	0.11891259454517777	2.340208414000767	1.3699216584246952
-0.34476034908412684	0.3177735916183531	-0.17393065628744525	-1.3652181416719997	-0.33434654402873437	0.31194386990345374	-0.6464874909052443	3.5117255042257236	-1.0526339102818736	-0.6828835004057481	-0.41977017073546746	-1.4135502652951373	1.4013109171221703	0.20524235100344548	-0.46233735627699346	0.4324174830266633	0.5153647882472789	0.5191758917077721	0.8945591201271345	-0.3098986669652527	-0.15342565785418139	-0.8628841079056583	2.014976176509567	-0.2881232074815891	-0.6936032827961836	-0.7936649988263313	-0.6886375342266953	-0.4219740955432452	0.8309612111889473	-0.20435008731125476	-0.22985118453890813	1.5527458056103245	-0.4512354889660501	-1.0333795546132971	-0.5593067652597397	0.11158666420256877	0.12099153474634883	2.4237631351393603	1.3333324175012886
-0.25332515166075203	0.26903060405794965	-0.20440659122140206	-1.365008256538167	-0.40117781311512307	0.39824268495312926	-0.629852663155676	3.5953535625864945	-0.9959823273150986	-0.7179749811357807	-0.4576738169255458	-1.4404426562165351	1.3918961590870282	0.10583660454887248	-0.4967643717137967	0.38537048060150925	0.4535667033609475	0.5307300552589787	0.8381381031048563	-0.2354505877542919	-0.21124955715964813	-0.8949269516759033	1.9619695138970534	-0.3384585413965793	-0.7316667544436253	-0.7892238142692105	-0.7636271472664043	-0.46215865713939586	0.8748258896903227	-0.21529139026644434	-0.23449631328867082	1.5726202517186745	-0.45779487820305603	-1.034616763893442	-0.5697509387821118	0.06674635500634937	0.13275666459653465	2.5485224539838587	1.3351661358179183
-0.20155888288242382	0.20455636111384118	-0.2576530274572488	-1.3416695374425724	-0.4224130453419307	0.4162833523200825	-0.6299905653568388	3.6525877281594203	-0.9162516279664448	-0.7736037240870911	-0.46457957851845844	-1.452504825178227	1.3737468063219673	0.046978113148209856	-0.5085628137965782	0.37135570598672485	0.4423404898401704	0.5341587652076444	0.778799508749608	-0.14755347469288535	-0.25413761154653336	-0.9058436021736455	1.9247772912171133	-0.38283025611126276	-0.77057676793927	-0.7791335868364522	-0.8135918499391679	-0.4825285687266371	0.9521162031165499	-0.21350329921551708	-0.24223344099397207	1.6046504518205047	-0.5041558177101266	-1.0229293804173423	-0.5774733993317293	0.048001403310688424	0.1246991263044338	2.7014008846344146	1.3478379623333832
-0.16364129228414606	0.11932484975922379	-0.31199963558019	-1.3358947341735878	-0.44607202161024695	0.45496001445442324	-0.6452516173741659	3.694270055696818	-0.8415753990567403	-0.802251501903559	-0.5107126771872684	-1.4101853990866249	1.349650821475733	0.0009923867746874288	-0.4523068444209004	0.3019655323188462	0.4765042792976786	0.5291394852277591	0.7116188571983553	-0.06890346175444813	-0.3088798423110178	-0.9278852871162437	1.88392769222695	-0.40866040214055366	-0.7898601343956407	-0.7789063461790331	-0.8782135921642414	-0.48847182079621937	1.0199339762287927	-0.24158296859292902	-0.2537894098468096	1.6206083589957014	-0.5168950957048227	-1.0111822773676105	-0.5898166999796487	-0.013477046427445533	0.1259888161537831	2.882922682350354	1.3361661814840984
-0.12142737383186437	0.0589054296543398	-0.3671327559749859	-1.355221092706677	-0.47888794018765335	0.46024045232590793	-0.683972531895919	3.719041560949659	-0.8116901349605886	-0.8359122766307978	-0.5250056680847042	-1.3445803829031444	1.3567909774821447	-0.03386060034166906	-0.37608099190849315	0.26922037096395207	0.5278603495146597	0.5179561293056006	0.6780922640484662	0.005853579964733807	-0.3203038334700095	-0.9682533237004568	1.8552980926601332	-0.4521982129259607	-0.8239913351005341	-0.7015313933503787	-0.8992987236453656	-0.4999695667081891	1.0133968827947146	-0.22998422421054193	-0.26607238671295846	1.6027946811630998	-0.5405571970190481	-1.0120078347439794	-0.6109503868431615	-0.04464706131643932	0.1386506112301714	3.050368692772673	1.3261427721625307
-0.12763571569536544	-0.0011569924759296996	-0.45809680540028375	-1.3610872975662018	-0.4607134882356775	0.4348151747547694	-0.6963608712118387	3.76458437564064	-0.8168993395879094	-0.899033136620613	-0.5884786909612353	-1.2573993656588882	1.3262342974227546	-0.059366357463629824	-0.2782335080973428	0.22769366207342978	0.5675745867740402	0.44415422588050396	0.6395958985894652	0.07013909338185981	-0.3783076170390941	-1.0331757236139627	1.8170624244497282	-0.4808746292960482	-0.8148897900407089	-0.7345974783087634	-0.9660958610736451	-0.4505773107694585	1.006192116655151	-0.23221092127762238	-0.29840635829227596	1.582153631550143	-0.5608914131777141	-1.000415852347769	-0.6322444882035608	-0.044683028604630484	0.1474177279142889	3.2675913408101396	1.3015502284924705
-0.1156828435128537	-0.056204544181371295	-0.5258961099772251	-1.349401011797934	-0.4827345194288937	0.3724321925492674	-0.7211967578539593	3.771482007601077	-0.8338549178579434	-0.9641001184695652	-0.6503866585097677	-1.139309349040374	1.31019010958134	-0.05137444670082063	-0.21446611472467017	0.1888216184163888	0.6020883136899269	0.37657991481848585	0.6030560516882543	0.12023016477822923	-0.4118416450372043	-1.0743264706336773	1.7953819509728586	-0.49884180297107994	-0.8329605571552599	-0.6805204252680732	-1.0149398008591415	-0.38688283014106994	0.9718889933792834	-0.22153240785449918	-0.334118346903141	1.5689713253935984	-0.5691911379461281	-0.9929850847708448	-0.6451674964834526	-0.09587537887898545	0.15264833434686767	3.4684449112879263	1.2784837100050064
-0.11926815544176747	-0.08711996818179887	-0.5906684630886828	-1.3500175493785682	-0.4521458951513945	0.28683397904482166	-0.7232105796720347	3.7330124270611833	-0.8067122768149051	-0.95066765786258	-0.6803389107847618	-1.0489807130023892	1.2861760551932782	-0.10344820702634365	-0.17542864722057616	0.13941848867977316	0.6504155469553117	0.3340811629738674	0.5791708610921829	0.20684652547363552	-0.45212751225373904	-1.0748677606426438	1.7292437038557626	-0.5033971863550529	-0.8399731341181745	-0.6356447004392637	-1.0476558970672778	-0.29184448268769636	0.9767442138508947	-0.2277958701000975	-0.33740634665053804	1.552764365923685	-0.5827836074946106	-0.985344735294005	-0.659876808393639	-0.12921542015551662	0.1392179182653928	3.6366595806669784	1.2475342124957087
-0.13247142354912617	-0.13144234076716238	-0.6285679048871836	-1.3390645921121802	-0.42156452759258256	0.20531407155059972	-0.7251629450743741	3.6969565483305167	-0.7794342568356302	-0.9536863068691759	-0.7425915988852013	-0.9632858655728972	1.2671724917831255	-0.13017672325305443	-0.11195421152643359	0.10114273744954398	0.690694310284655	0.263558107224355	0.5539138450970614	0.2895293523759172	-0.5090571106426587	-1.0872977360246099	1.6336220761055498	-0.5338071129251771	-0.8201008218276286	-0.6058630423195799	-1.0248799271146833	-0.1724855654198414	0.9872761436110788	-0.18547272752647972	-0.34766061819703953	1.5048684867206277	-0.5515583299612931	-0.9665969207164581	-0.6787445892052186	-0.14793203398775434	0.13910943635583606	3.8383638998929945	1.2446820934211613
-0.17245863822008728	-0.167726000578855	-0.6534568744428935	-1.3564579762675508	-0.3890331760551228	0.11496698235957456	-0.7228841861469987	3.6724285668703716	-0.7817725222536275	-0.9816368164511365	-0.8022252515729761	-0.900133523327902	1.22696439496965	-0.19810469275916529	-0.05874232540249065	0.045569749380020494	0.7580480645527355	0.22278781400026357	0.5564883863868152	0.3681872706546915	-0.5684918364438918	-1.127653701587496	1.596184268364898	-0.5711919616521752	-0.813724913749909	-0.5776624253477992	-1.056890630561981	-0.12229127094116851	0.9974576502000085	-0.16125307164943462	-0.3740315369203524	1.433515864523676	-0.5509877101929714	-0.962330539352412	-0.6909090133297553	-0.1976600796655966	0.13542638660679793	3.9843322357766837	1.1990238803275495
-0.1838894802739037	-0.17976810533877213	-0.6790073154666028	-1.362335606325893	-0.3494285971458847	0.03779521309761164	-0.7397940688304088	3.6822650505875485	-0.7761255330933546	-1.0232579027374573	-0.8722461632603963	-0.8704132129333934	1.1943377194919704	-0.22102252559333851	-0.008328416319302251	-0.00956286867429651	0.7904473264387027	0.18668701032526103	0.5415454653865831	0.37944527509751275	-0.6130438872902055	-1.1357285795381626	1.5522762835981996	-0.5903644928456133	-0.8148431516044858	-0.5346920734644985	-1.059238265844148	-0.007482193231674805	0.9776970580966491	-0.1366238007722295	-0.40008028852144245	1.4377270744992687	-0.5505337334291142	-0.9574838640181706	-0.7005683455924231	-0.2538725914371875	0.1313712972597404	4.085179544629286	1.1774501407548756
-0.23070919029169298	-0.19196805529888109	-0.7110982515913725	-1.3623538020128987	-0.31909758638177976	-0.04694471024074409	-0.7786180352687921	3.6983729622268036	-0.6944695522580352	-1.0261584984046372	-0.9080136230338617	-0.8073022217588258	1.1466774161251028	-0.22693299021239205	0.037045097422051386	-0.05858553743025356	0.8461792180020435	0.13455390007731813	0.5307559900866841	0.34336766249580314	-0.6380981103356925	-1.0791275605371529	1.5784484665695764	-0.5825454092226204	-0.8087411087627322	-0.5497826801776846	-1.0873753209769532	0.1230889513108957	0.9589463445470978	-0.15620115331412662	-0.41042872288491755	1.4268564136630968	-0.57125237864475	-0.9531513779688469	-0.7148423639445615	-0.3211608481360284	0.0975057348449752	4.120974425075618	1.1398198148831649
-0.22151876898777817	-0.18286994590144912	-0.6788367466134727	-1.3644966615244498	-0.2942775351235187	-0.05946580233821254	-0.7878919582970257	3.6927139331394168	-0.6649579146167305	-1.0100550181990386	-0.9684767070007997	-0.798911040362839	1.1167525753289929	-0.2753023133666019	0.09201413118923144	-0.1359188343253021	0.8455208409043035	0.1204877341607219	0.4977153056324964	0.33148462749856655	-0.6879326194121999	-0.9904733421002335	1.5711920152711685	-0.5742836463799448	-0.7994248099733182	-0.5435164334058904	-1.096038425821005	0.20343848903005307	0.9426570539954904	-0.18765874365176272	-0.39616068723755465	1.4245848607050091	-0.5414410552782336	-0.9706694951623032	-0.7473031194642071	-0.3704300384099763	0.07870457504447821	4.1400379134734395	1.1110569778148294
-0.2039495986769997	-0.18084828816173606	-0.6861973072260452	-1.3461989940404484	-0.24740327910090026	-0.08212404712175814	-0.8300237038921171	3.657176025650356	-0.6194784635364533	-0.9961543630714763	-1.020431018752609	-0.7783422773160567	1.0913360875194527	-0.3469636995608843	0.07908591155584159	-0.1789713601829689	0.8210852211830536	0.10846965067298849	0.4712405661411515	0.30959272287953066	-0.7210924917164359	-0.8859732398409592	1.5913197795824143	-0.5559000663059703	-0.7995229676123474	-0.5188645332926922	-1.1244755734706726	0.24564346657217642	0.9068130670186694	-0.1867796612313281	-0.38870690077849696	1.4561422316104307	-0.5629608681724249	-0.9728002444781086	-0.7594544150365696	-0.41431612455130445	0.05763205303274466	4.107045280000442	1.1191258637260941
-0.13972392462066974	-0.2003858313970893	-0.7056593561449691	-1.315960724325612	-0.2183209422880344	-0.07348384719322144	-0.8314926621219001	3.617627982599955	-0.5746546109685774	-0.975831103925054	-1.0943900924942715	-0.7963898594270781	1.0643945340431635	-0.3910104639161143	0.01567028500756488	-0.2458219749914234	0.7787611100521536	0.06433835323938898	0.4348314607778366	0.2999790112354244	-0.768336729949743	-0.8131429232612432	1.5913049661793555	-0.5396863497949278	-0.7889517695040726	-0.5402399086041204	-1.1573364555508845	0.2818169769273246	0.8777438306289298	-0.22070148792837507	-0.3410614037184387	1.4927414490771431	-0.5527302362033363	-0.9918278771836784	-0.7813450449864151	-0.44666107085454465	0.016449474737997478	4.081575056511787	1.1711381870165927
-0.08917888488475985	-0.22011758069119	-0.6974877149888263	-1.2736756403464888	-0.24628885444537318	-0.0682370306192771	-0.8360726640311885	3.5151436726538003	-0.5778021308003198	-0.9445700772930905	-1.141720104159514	-0.8356295565420708	1.0797824000792418	-0.41594695694266337	-0.04765922231970608	-0.3145868138367012	0.7418133940605822	0.0013220499640695382	0.40722586985297254	0.29108180147578777	-0.7897778975821146	-0.6983176505492356	1.5535517916685833	-0.5637146456303673	-0.7858448904212064	-0.5141950460992005	-1.187102226497246	0.30069389057976253	0.8766042401109143	-0.2304176866593412	-0.28450413630557014	1.5084702719351986	-0.5607441034678502	-1.0110988953214082	-0.8107259242192848	-0.5210005509156017	-0.009523584158549751	4.065985458835902	1.2419102503534623
-0.046325938938563925	-0.2885941163513945	-0.6996380237227905	-1.2280150448500586	-0.2062841193342433	-0.07680690994661976	-0.8247849191848798	3.5217508431290723	-0.5772581349952106	-0.8922875185709256	-1.243461912765427	-0.8533753375569877	1.060011210623953	-0.4653930249423479	-0.08543144994830007	-0.4245360642024937	0.7099672532148479	0.0027979197537724627	0.37498628613052915	0.2860435372602025	-0.8330015482690578	-0.6165320338422958	1.5276132583874533	-0.5754866007040046	-0.7439755054549386	-0.5265548824196639	-1.219854894915284	0.2896654984584446	0.8583958090058135	-0.2692937039119775	-0.18542371063219898	1.5124516624801156	-0.5696456623297246	-1.0197030210620155	-0.8032008022195463	-0.5433242477862894	-0.056413733609531745	4.040750310659258	1.3558858904405386
-0.010613811238694894	-0.34088225014592116	-0.6880162952671595	-1.2054096542563435	-0.19449868984925686	-0.0727828194625292	-0.8329181511795776	3.5633332209919173	-0.5824058772619939	-0.8794749635845328	-1.3468096146741295	-0.8420815578890588	1.020258648914195	-0.49350435702115814	-0.11732102210896896	-0.4919740740563913	0.6701882500436679	-0.04247625549926086	0.3533743512958064	0.26673782384285544	-0.8580785003569945	-0.5587366190468528	1.5168721127344802	-0.6167040439353515	-0.7367660709065672	-0.5539679049691739	-1.2718084745207565	0.2835211813849806	0.8401033785996306	-0.27677058045599534	-0.0776561432631119	1.5247793496235884	-0.5493234938053225	-1.0196294044806833	-0.8145451021004085	-0.6186419290943654	-0.06743193883654279	4.027574899124181	1.4296803077516065
0.04823482684045064	-0.4022573007690783	-0.7495920588465259	-1.1861979708669412	-0.18209747594996079	-0.09744285736006757	-0.8089613910698731	3.563892607844525	-0.6115035065992906	-0.8505865578975109	-1.4091403753734337	-0.8726683892220768	1.0190453229328817	-0.5296286125640427	-0.14254878562215786	-0.5771361712217806	0.6806662203288335	-0.08626275202729186	0.32534149277478147	0.28314620276675156	-0.8877281899576415	-0.5130192140641647	1.534650735845644	-0.614367219234268	-0.7166828010382176	-0.5769339820112288	-1.303553653704386	0.2501602308273977	0.835231723482155	-0.304855393400761	0.042764679963849805	1.5484424457643295	-0.5878074709826973	-0.9975665901743691	-0.7983928802527516	-0.6460315640108963	-0.10291299250771857	4.025683102565618	1.4733527070218826
0.1412782812395874	-0.43488963484351134	-0.7871191345595633	-1.1799788543106087	-0.17376365287481374	-0.10325271228296659	-0.7982852125069841	3.5320362720695173	-0.6272524277717876	-0.8251131590247404	-1.5167238160497418	-0.8645123534653865	1.0343591134727204	-0.5358651822994698	-0.1866157135575229	-0.6448696972455356	0.6643597760150464	-0.14061433287194228	0.27688362272370026	0.30835493194929453	-0.9108789283040093	-0.40645121878824	1.500985690244042	-0.6198595823935686	-0.700345248367521	-0.6334672838856126	-1.3317102474150837	0.2980933582851553	0.8136658159651743	-0.3218272952795397	0.15703611455661506	1.577086379256548	-0.6020110841602077	-0.9516058053556723	-0.7781318318416134	-0.6746102992733858	-0.13435602939465224	4.031731627657196	1.5292690293832671
0.2143591485470758	-0.45151609586401076	-0.8491276740947882	-1.1773527512046285	-0.16840404778730172	-0.10782615582729452	-0.7711701922032457	3.4311550223732326	-0.6194030373589163	-0.7959122887542432	-1.581668207135635	-0.8485724415858513	1.0333355535365414	-0.5777897238632328	-0.21876093957496354	-0.6757737497742731	0.6750383648954605	-0.16920584223914484	0.2346914760146605	0.3316471520275732	-0.9229676780507081	-0.31803734073910495	1.4761208641596253	-0.6552004805131848	-0.6959232738446218	-0.668402908564231	-1.3893260066959825	0.29233263102032975	0.7801709120514589	-0.35199665579361317	0.2464482101370284	1.5623147159293054	-0.5945125270703496	-0.8975832536914885	-0.7472021937193631	-0.6817743291303839	-0.16971472969898435	4.058552601351371	1.579062817124814
0.2914344285181707	-0.4562019847130032	-0.8790497231925063	-1.1804887567022795	-0.1710123198182843	-0.09427014336679787	-0.7389145675637504	3.378298762987349	-0.6302964320489407	-0.7692181681164494	-1.6342014572359442	-0.8303464944098524	1.0417075238829623	-0.6088719997484875	-0.2389595146695819	-0.7068593536496282	0.6914863415058947	-0.17745563092702551	0.22415126412768166	0.37752847703942943	-0.9038986503685946	-0.3009834018087094	1.434977986241402	-0.6953076750094946	-0.7124587687155703	-0.6753600126110927	-1.4157952688594462	0.29172885112743197	0.7706467304280264	-0.35806559767383905	0.32270131854395334	1.548176032277623	-0.5747478354405268	-0.8416038531051567	-0.7175000752254637	-0.6797263735391317	-0.18818404155975638	4.097784058978051	1.647054061379238
0.32996460793874594	-0.49543558593935605	-0.9436224831965795	-1.1706195007015079	-0.17492783788705232	-0.11540610103479665	-0.6925074789983539	3.382018437063524	-0.5889252545414415	-0.7382444883361705	-1.6905740775250102	-0.788179511816692	1.056105445180491	-0.6299720538143776	-0.27354266539652095	-0.758803720996869	0.757842086967613	-0.22580112961647644	0.27873946454167225	0.3763083831676315	-0.8540976517733876	-0.30958101851451436	1.371663565244407	-0.7333924935418482	-0.6657107863973278	-0.6763827668564064	-1.4765136541118469	0.3236972799103798	0.7197986665537801	-0.3317136993302074	0.3862753740344668	1.508601221202237	-0.6056965650055119	-0.7661776560134242	-0.675760715456222	-0.6843574343732085	-0.1881072150270871	4.143366281383178	1.6846793728509688
0.36922775514607636	-0.4868299995360007	-0.998477209975307	-1.1908657993171627	-0.16528365875182507	-0.1552700685117236	-0.6415432473124486	3.3887901655665127	-0.6061643683852193	-0.7274192482890516	-1.753617701107789	-0.80119769283946	1.082745050231887	-0.6380890201678577	-0.27477325085396664	-0.80636878604284	0.837275141819599	-0.28098376648926904	0.39861887194427076	0.384295835457322	-0.7672321395928778	-0.31524493231608675	1.29237785682895	-0.7833050365866129	-0.6130012188534011	-0.7038609355340861	-1.5047263586103385	0.37454922238192057	0.6730951768901778	-0.3123589229756114	0.4391629921038985	1.4249613170383688	-0.5784546734556624	-0.6943782023367131	-0.6561909673705415	-0.6785519870837972	-0.1850533603534764	4.195493298983017	1.6826675239445603
0.3595908517503437	-0.5142902675541403	-1.0303916289173887	-1.169270480930018	-0.1913083253121533	-0.20475020062466878	-0.5958144277256	3.338328280704723	-0.6004187159619783	-0.7159494872441855	-1.8081970538567909	-0.7909278150497261	1.0809694951418412	-0.6410133878210409	-0.26532679378806046	-0.8556597751991877	0.8997875296723455	-0.32404254546980643	0.5232915762588235	0.3918706235294415	-0.6528967454715748	-0.2906588031411973	1.2203010963025913	-0.829792824791905	-0.5135800035868954	-0.7396086315369437	-1.5529089926825486	0.4083560563576814	0.6709951943631227	-0.26745745036673935	0.47345501727918504	1.3861734423951468	-0.5757280747738241	-0.6117360778952099	-0.6181247303394779	-0.6791601612295761	-0.15592116597928996	4.240262086181504	1.6771244629376916
0.40819750581933734	-0.5441119677220281	-1.0427520434092683	-1.1784813069544913	-0.23166863963895343	-0.2608101627281335	-0.5665000921538519	3.3161604368635755	-0.5600131444871362	-0.6788812410222321	-1.8517549578799901	-0.7641415791150967	1.058498420475691	-0.6484394565569309	-0.2617023333578495	-0.927066185018575	0.988360639474519	-0.35619096263435457	0.6582128144205116	0.3968588769264644	-0.5622624211608679	-0.2959725937926038	1.201174294798037	-0.8530149864428657	-0.4607646861003684	-0.6868676507897211	-1.5806417495497311	0.42529705599046536	0.6240747673741167	-0.22111250571963154	0.4920594164694842	1.366181221714102	-0.5690608044481821	-0.5433057095988574	-0.5718326348363412	-0.6419994130210954	-0.12582579451959922	4.246194939294155	1.6355391683703548
0.40153536789260347	-0.5141178820078727	-1.0997176760937983	-1.179826941481887	-0.26726854650698123	-0.3173521879428145	-0.5282704542237432	3.2105246750241996	-0.5171657920397073	-0.659161812148056	-1.7923158861309225	-0.7600786821505641	1.0487763573619064	-0.6536141044067187	-0.2696109394197298	-0.9477215398031987	1.0799210426059396	-0.4271830219876079	0.7894537601975927	0.3704607320445922	-0.4517520920977039	-0.2605568525369075	1.1747755937318858	-0.9010929859312965	-0.405363104633009	-0.6043630769841226	-1.6005174931582236	0.40093042006997415	0.6096628003326388	-0.16494708820338938	0.4817268535745307	1.3596319388258833	-0.5284821817680901	-0.47582334258455905	-0.5525287399322021	-0.5337297011818245	-0.07624778346036251	4.265777085920066	1.5784119798448224
0.3967785221372138	-0.4768326371889497	-1.167683810934866	-1.1533941092843056	-0.3014585766015051	-0.38219341736266577	-0.4896552147583166	3.1397752150607783	-0.4978148530535968	-0.6263289178606358	-1.6910136863124599	-0.78485291077783	1.0780783071409175	-0.6851289537638413	-0.24824814996660877	-0.9988361004314836	1.1461597147504303	-0.48944847232251043	0.9106459414784153	0.34001154184846905	-0.36713191620621366	-0.2280330548048219	1.1466237264137176	-0.928571236330787	-0.34278137321676827	-0.55601688487487	-1.5519105212533213	0.37629428803902526	0.5680478422428565	-0.14470761826397288	0.4549295371894518	1.3595801263556113	-0.5465207759797261	-0.4225399614921197	-0.5255708991101087	-0.4132104029188806	-0.05064142898595505	4.274512186006051	1.5431904364144737
0.38117226102485136	-0.41139258548431484	-1.1916264106640915	-1.1115507996594596	-0.3392297973681392	-0.4567763467140006	-0.4757061073232525	3.086836676661036	-0.509256017553325	-0.6099184989725555	-1.541514268422911	-0.8048995394129463	1.066514169835195	-0.6679415247097681	-0.2706574810839594	-1.0279140857448315	1.175137650930764	-0.5286764373990482	1.0207258137065873	0.29535901748669907	-0.2849563522658734	-0.218524901900835	1.1311244627932253	-0.9904162029046791	-0.2847441777953633	-0.5172369135195828	-1.515403439944853	0.3758270484062963	0.5218250355362443	-0.10752851064099544	0.4297705709090529	1.331043383886616	-0.5035654836311914	-0.40183116644959505	-0.4992309207747455	-0.34250361896513687	-0.013053336520640871	4.277344283812657	1.507226125037827
0.3486360303901511	-0.35751185907639604	-1.2610540066969258	-1.0427516376244976	-0.38079161697471287	-0.5336701483470008	-0.4356601325207562	3.032093522037877	-0.5358508887866591	-0.5866670146539834	-1.3681697372207453	-0.8607080549860637	1.0223420219166202	-0.6771636991134937	-0.2953954585284756	-1.0458106927214748	1.2216074216634756	-0.5720005791010602	1.1471181256513043	0.23121681425999316	-0.19302682551260367	-0.2122275771380656	1.1107809624284317	-1.0382886458635843	-0.25105278839020917	-0.48212386413168584	-1.4544009938292448	0.350324277969329	0.49643776851060945	-0.055753829256606525	0.39427788098450967	1.2948939933403163	-0.4838818397227812	-0.39211903604097625	-0.48203744063271864	-0.23104535253182196	0.03297215875941791	4.270616652264159	1.4686794613462117
0.29619878195789034	-0.3055598521136799	-1.301755443505741	-0.9921578951719721	-0.44139869477572047	-0.6418791106329732	-0.4307379982482556	2.977340979876224	-0.5695877941431685	-0.5515514209014322	-1.2100595122349362	-0.8717413846283162	1.0171293831201544	-0.6737566396941109	-0.31575426542449997	-1.131621067642553	1.255366309663907	-0.6112917958240696	1.253312926082215	0.16791662791447945	-0.13622848097684	-0.2111989990576461	1.0864119621063995	-1.0590362838353593	-0.19022650602113816	-0.4265468628842311	-1.3542813127943942	0.32690698588352973	0.5130653692907778	-0.038490146829768514	0.37545782525458266	1.290158610919449	-0.47450001834956446	-0.3936837639890893	-0.4653051008858345	-0.12733095223786037	0.06696291996816327	4.226351597877124	1.4395609600506973
0.264692161644214	-0.28048100297529166	-1.3591137005706406	-0.938077774458059	-0.4516685067291899	-0.7180029371983532	-0.40843981189493367	2.858373256751057	-0.5935737499147342	-0.537049447274803	-1.0862736050605122	-0.9540022416718656	0.9833435189896319	-0.7239403735807727	-0.34504290654471814	-1.2101883585875324	1.2538488452665144	-0.6984403320871282	1.3567510440644106	0.10177814143117496	-0.1096122226963597	-0.21744302073150443	1.0702888267255823	-1.1025458243983466	-0.07405341523190104	-0.34916102762610274	-1.284640310304395	0.2888188050397348	0.5076334144874606	0.013804970051399431	0.3484472508167232	1.2631926131720794	-0.4893279180298453	-0.39142643922476866	-0.45753792120537123	0.019764357286015565	0.10740390881561498	4.189720894099198	1.3575934687398843
0.2325675971314612	-0.22871727100919545	-1.4046833989157832	-0.895154995122714	-0.4658009663724214	-0.8079924709931247	-0.4192879934750343	2.75841143361903	-0.6298165943219357	-0.5486513275888876	-0.9375266869123223	-1.0178637239156827	0.968661238410589	-0.7359872553973963	-0.3483995432699332	-1.2371878820381654	1.2278719434151029	-0.7467467030138791	1.3878633683143815	0.07867727038836102	-0.11439394497464883	-0.2347531829724828	1.0393674667335326	-1.128816841615551	-0.03651598176047284	-0.2962078452137131	-1.1965928151645049	0.2765640940054679	0.4873634092313786	0.010907271243189468	0.32662937079261073	1.2552570886323138	-0.49870864416358335	-0.3753603715386109	-0.43113065904011155	0.09947604230145335	0.15594582871899038	4.163295443945865	1.3427712605693474
0.1894233959642297	-0.20197432673083146	-1.4376820975829128	-0.8281047348178543	-0.4798240568982967	-0.8583543334725576	-0.4154589589872983	2.673481820656485	-0.6634149397954785	-0.5156325620862166	-0.7914558572298137	-1.0635930703671572	0.906486733965386	-0.7308607566516494	-0.36346458587403635	-1.2805921622309435	1.169971493086457	-0.7824830830632225	1.3580177272337979	0.028988111946704177	-0.149608099143853	-0.27706395514169574	1.0228883335342038	-1.1856417922025404	0.0018332858856895244	-0.23350189345439695	-1.1346059253166185	0.2308595358290783	0.43206265197106875	0.014523666689808524	0.3079036673897292	1.2587626938859704	-0.5438221059045911	-0.373529346875373	-0.40122340691848013	0.1984405807185245	0.17651719987641262	4.101918399386113	1.3608846263904903
0.16502907621449117	-0.11508511598983946	-1.4742621483155536	-0.8274226081328978	-0.5105241236413491	-0.9151317077700227	-0.43462249340385056	2.6329961281729872	-0.6801973990833318	-0.5213116812440741	-0.6769611898786729	-1.1345274371945293	0.8689964803249326	-0.6954625799919022	-0.338800432676459	-1.308038625209819	1.1176888214580893	-0.8048553375169325	1.3314129532625862	-0.018336744566637527	-0.22313677889306655	-0.2478536718233034	1.0089820186306446	-1.2140689211200961	-0.000993762579832988	-0.1465591611607344	-1.0658902498360434	0.2104662826505566	0.3685159633211864	0.02689768695149376	0.27514155702485954	1.2211008984794187	-0.6025324181519955	-0.34029333837787623	-0.35257104389465294	0.2752917764049355	0.19713267515444138	4.042362255655904	1.3245236600566666
0.09191491122754737	0.0011328282195569028	-1.551019512727077	-0.8085562196410917	-0.48608245842891806	-0.9617147258216512	-0.41408855586323784	2.583258188191521	-0.7311831228668616	-0.5413968242931214	-0.5650591333682737	-1.2172820383625855	0.8386631990711054	-0.6049824887080615	-0.3742731737393905	-1.3279793915662903	1.0256566440045094	-0.8127285494372201	1.2614593679964832	-0.041825675136717054	-0.2824815178818484	-0.13682003397340278	0.9721751031452681	-1.2433400987835868	0.03005279364551039	-0.18214815411551064	-1.004495529195054	0.19228173425434006	0.2998489694488141	0.018467847655961808	0.24705211951426467	1.18315783090833	-0.6240889215687178	-0.32570185588717987	-0.30909133042772885	0.33905796365559615	0.1777467800775157	4.025205489233279	1.2901798356070084
0.07076271741799509	0.09093290631805498	-1.5721309116205067	-0.808057742448239	-0.49776525717818637	-0.9961225723089584	-0.4017298205524594	2.5160627398602644	-0.7745162436199433	-0.5489818769392516	-0.5109668335244928	-1.3144385384623383	0.8307581392534304	-0.5143000751291847	-0.3950350381746334	-1.368112177375742	0.9575480050176411	-0.8496892813105262	1.2096457837146952	-0.06898261274788538	-0.34668268518189754	-0.03281516124697946	0.9288628217652128	-1.2392028171101392	0.047875726279196784	-0.2476991874535349	-0.9623908958149581	0.22262354924857952	0.23598332693105517	0.029610217334973897	0.2706608934065535	1.1302374767631156	-0.6895119565801245	-0.31869813960094306	-0.25562407089376504	0.3327173667146127	0.17678502570557972	4.006712898021769	1.2623181180526053
0.036138355797544555	0.14665690890041772	-1.5983890124630407	-0.8197766111909122	-0.5547724841733165	-1.0039653318845603	-0.401788653828499	2.4559493610104415	-0.7886811611498123	-0.5719826862945534	-0.49731253654161006	-1.3917162829293064	0.7916682658637116	-0.38795647257104116	-0.46197415403866404	-1.408254476108669	0.9059468869731312	-0.8381015796770048	1.1332671351301216	-0.08810747923810662	-0.3559137057639814	0.04137357724749341	0.8849027255627527	-1.2725612286848975	0.08253079593051137	-0.3320143211805943	-0.9483070880786656	0.22351283704696528	0.19782999221268469	0.046316524099493384	0.26626159475317857	1.0707620995878255	-0.6970066803318079	-0.3028070990928503	-0.2009896420447284	0.3377816698837198	0.17961942681133383	3.9748657902755538	1.2566373202335779
0.006681584609213034	0.1829552089918369	-1.658593445310305	-0.8599911952509952	-0.5819545973642458	-0.9823207928988344	-0.40922825274071484	2.3881183211023322	-0.772403879334097	-0.5814435311508064	-0.5528768051532056	-1.516029327057069	0.7584250922278348	-0.30670212785014206	-0.47001338603961873	-1.442919009670739	0.8554482551358419	-0.8430310893898941	1.0790472512937659	-0.14014015674092967	-0.3561590024870969	0.15117323905934707	0.832657493029469	-1.2772742850637708	0.11071234217247536	-0.3494341446323255	-0.9508972021223704	0.21764749759931332	0.1480847539449657	0.06729058897641169	0.2762405436983531	1.0412746624162654	-0.7229567369167137	-0.2784197285525294	-0.15945418510145262	0.3609135408208861	0.1845256545504192	3.954526178755387	1.2473003880796594
-0.034890568190922545	0.21158619971984924	-1.7089630819980517	-0.9087327860285477	-0.5780546294069497	-0.9734973332217312	-0.43212114233655374	2.310471229178474	-0.7655998881938789	-0.6069530995573549	-0.5743605226294086	-1.5803475226160546	0.7822039851255835	-0.21177373776295288	-0.4656188630943065	-1.463194966683799	0.8023878429258943	-0.8554813669650596	1.0144149750150318	-0.14863420504727637	-0.3831424909619828	0.21864325978970314	0.7787389173246513	-1.2902803908998925	0.1540622263351515	-0.37304088046050293	-0.9844003523271534	0.23254866215535513	0.11868438987559755	0.060320120018208134	0.3086665283397661	1.027149012692504	-0.7451024791728933	-0.26747151564817356	-0.12060958903332064	0.31157895547749914	0.17750918691166756	3.93161193286558	1.246275174105261
-0.025956664670435014	0.18434424675352307	-1.7638289463932904	-0.9349223038068676	-0.5800849556282055	-0.932637985921841	-0.4494095066046784	2.2958316390012956	-0.7563875429789098	-0.6127085766198566	-0.5963451659110928	-1.679593794722781	0.7755506084426298	-0.1151413917084182	-0.4533449645719189	-1.4763541377694949	0.8186342848744358	-0.8751593954728014	0.9959646123034395	-0.1743630892681435	-0.383204775776559	0.3072136163942467	0.7403704575368265	-1.3098057813607284	0.16890301058750087	-0.4157704485999674	-0.9971785822688826	0.29080611885315366	0.050033221958501864	0.11898764925346472	0.32963284485581357	0.9737754428056172	-0.7787109978115252	-0.24251248981811954	-0.07288508643445334	0.29148305063901947	0.16379493947338603	3.959018729162704	1.2421515066674382
-0.040237358775934796	0.1850857244565061	-1.7898848854571359	-0.9626288340948455	-0.5885976049852857	-0.9168866447937626	-0.4710200556233951	2.2956582456432315	-0.7763946196209345	-0.6483993664304127	-0.6150669751187093	-1.7366564203721453	0.7901122325913101	0.02915901161556893	-0.46234836735111234	-1.4716234168833544	0.8665977022717708	-0.8907975560301148	0.9422366141717985	-0.20166158208417687	-0.3919174562338955	0.35665867982600924	0.6800054062508558	-1.305430434656377	0.13977025716952965	-0.44617730400576683	-0.9730593100367159	0.38802548313227914	-0.010924705622519699	0.1285425270083403	0.3446843862066714	0.957210363132144	-0.7800170708896907	-0.22763931122538633	-0.030342915699717875	0.28187488006175426	0.16656282871983805	3.9798695362026395	1.2670304123732028
-0.014211662152247145	0.20531975026892493	-1.8188445602542234	-0.9978827660905696	-0.6024164707138223	-0.9021586223133644	-0.47740515237780234	2.2642083350641955	-0.7925166281047653	-0.6496015010739117	-0.6404766032567172	-1.7631834406414086	0.7845811056038243	0.11175587583117133	-0.5270573054855889	-1.525267911530841	0.9068547090182962	-0.9136642324236368	0.9126721138855387	-0.3102107970615665	-0.42317674808072514	0.4126452838414882	0.6585813104569268	-1.3396049403711676	0.12434974630877009	-0.4524332735618983	-0.9631969874003208	0.4418616560979031	-0.031091233478717884	0.17598959786021626	0.3332731556712442	0.9337717112302043	-0.7749253025539351	-0.23824310369565188	-0.02130924100163432	0.3462224294797238	0.13551068238569908	3.967369499770323	1.2461965674160447
0.006579796325568943	0.20817025770182446	-1.8551321315616789	-1.062869720120089	-0.6286920124059066	-0.8919401155580264	-0.4715184521656431	2.2306379452018286	-0.7953180178008488	-0.6762453862481246	-0.6742171782519794	-1.8367741508586257	0.8201997575962189	0.17363491902414968	-0.6078697110294129	-1.5566141135510594	0.9275912516271575	-0.9535863181266124	0.8885847675623992	-0.3813650208116697	-0.4525729018479212	0.5209393716354438	0.6022325007512823	-1.3449920634568637	0.12354658905240365	-0.46059515276257856	-0.9214197003483016	0.5304688585650935	-0.03863534462084166	0.21859890981750724	0.34358593845244334	0.9053655687189781	-0.7591702826550653	-0.2546336852913555	0.0037222309491490788	0.3821346768208394	0.13187956168189155	4.006175583022888	1.202788498659019
0.022045484687399964	0.19263522203991498	-1.9228666226979994	-1.0920348674571023	-0.5901914914112141	-0.8552460208379575	-0.4688293592429578	2.1848144431098797	-0.8453656318709095	-0.6659044160699283	-0.651810942936429	-1.8777110934016101	0.8477718594700485	0.20669312127103617	-0.7164395546798319	-1.5539902813813142	0.9730194545845382	-0.9991380945592283	0.841923807791386	-0.4712184820762698	-0.48284771875386445	0.5609344136606614	0.5512921422727961	-1.352322031652726	0.11335554843009302	-0.4985579884101308	-0.874250817875209	0.5847594145076508	-0.07115707402317792	0.21094154081908098	0.36105434912770995	0.9114148753457154	-0.7215865923290546	-0.27401212354266163	0.0037727758750223605	0.44891001819171705	0.1199351699221434	4.055418263857895	1.200910702174689
0.06767398592912306	0.1630394108951748	-1.9351474827862283	-1.136388335577707	-0.6002373817594797	-0.8060372268023468	-0.4898800553036907	2.1684823349630644	-0.8711835973013077	-0.6399346908169758	-0.653142981584741	-1.9092150544458981	0.8719887202816352	0.17859517728474608	-0.7690427851849462	-1.4355744172053164	1.0199893977054029	-1.0204218323062255	0.8428522365247678	-0.5538572026314277	-0.48797100487872225	0.5207847990307706	0.4875312347266044	-1.338980470545784	0.10961796584340903	-0.4865330674781531	-0.797716655203635	0.6211316235122549	-0.08206967887681739	0.24904882855086816	0.35898555058347636	0.924574971689083	-0.7208648295126937	-0.2725187586070644	0.03085086602969307	0.5013198066754537	0.14234148590383278	4.078153404748075	1.194232369073218
0.12128942772375122	0.1250934547492077	-1.9555456998492864	-1.184231144048282	-0.5847670941925663	-0.768463295873398	-0.523099121680118	2.144593423991096	-0.9112468126450846	-0.6195059371970324	-0.6547584838227758	-1.980557994536299	0.8869901037496698	0.17233609394082042	-0.8153853659331493	-1.2475106350936196	1.0397310919378273	-1.0459825581294928	0.8252359986265707	-0.6353175913196044	-0.4727423677148629	0.4579519564406117	0.43875483208097543	-1.3239557716351176	0.09246152900180513	-0.468548585250121	-0.7309202692591203	0.6265055553899067	-0.13062188359293372	0.2618567788583853	0.30652007804357245	0.9307405409528758	-0.6975066571537643	-0.2693817908147842	0.023113635858879007	0.5456170098199856	0.12683817615385073	4.064261573214489	1.1791535151563841
0.13956718364785856	0.11478489901602304	-1.9467039298341586	-1.1884491581895023	-0.5263795356357294	-0.7083204770460567	-0.532446867354083	2.108269337763578	-1.0178947910481393	-0.6042062244087333	-0.6774211575976727	-2.0350846269261664	0.8981073117232734	0.15791754521459844	-0.824186663275808	-1.0724263976890465	1.0621834273727173	-1.111284146333753	0.8279105994746192	-0.7109835890707801	-0.4965254667156171	0.4373984950110469	0.39332080227415883	-1.2580324985886158	0.07112335981459551	-0.46138548012487507	-0.6548075386830131	0.6416974434897639	-0.1950840428864952	0.28041851064646134	0.28788353912951786	0.9408731165187323	-0.7261811219415508	-0.2496360208464222	0.007261319374967272	0.5721423399021027	0.10198977233277026	4.083388494633013	1.1379442209939241
0.15107176749650683	0.12944741397969053	-1.9195014714235856	-1.2097148384329859	-0.4146830849289646	-0.6739737171416051	-0.5436626632258716	2.0856921972440965	-1.085824717173569	-0.5874451619848562	-0.6414368962227461	-2.014420200955261	0.9288259646980958	0.1402398418109836	-0.8514549627039573	-0.9197625540824717	1.0804236883740361	-1.1582168680153724	0.8277764488278789	-0.7571963550172096	-0.5288280068662758	0.40331844403099765	0.3761536552792604	-1.213917199750969	0.0473556534845615	-0.4739587399572559	-0.6114402121818815	0.6609776515465872	-0.2500116728166349	0.2759015233159289	0.2569641417931094	0.9510619986532077	-0.7660817913844237	-0.2537983624501158	-0.030194439979964495	0.6145995437761976	0.05487661253001177	4.0624070901975164	1.1250223510254702
0.18234582236693017	0.11015277447073542	-1.8653801426530996	-1.241195069574837	-0.3427938829176299	-0.6113845464096924	-0.5435427482683381	2.0525943871136763	-1.1471145517868813	-0.5948980953617677	-0.6547284559001361	-2.0388846051443994	0.9119847462950184	0.1262180362387601	-0.8429972663644227	-0.8059393648429705	1.091404121213968	-1.1785697768812773	0.8115375794511654	-0.8046162882409955	-0.5305175159721339	0.38083337141556195	0.3556842304074641	-1.1912856918698658	0.036011125026807464	-0.446060541475463	-0.5458884837480398	0.6675137800347036	-0.2941027842165796	0.30170680072898187	0.21297265357336664	0.9317889901148485	-0.7806758574360357	-0.2622436115891749	-0.07223132556286957	0.7128592868323944	0.03048489976424403	4.046567491792984	1.1146937854582912
0.16284047890485467	0.11837020858408528	-1.8304950686852937	-1.2813419487530386	-0.25218027334524284	-0.5794064305939475	-0.542059550137348	1.9855817638556286	-1.185862796101261	-0.5913268562557776	-0.6336632676096905	-2.0439257326556097	0.912413735227776	0.09752917907112717	-0.9114751254341368	-0.6540935207385676	1.0646774188136483	-1.2305985219125422	0.7706142384138247	-0.8384075292142397	-0.5532793093322144	0.34913677536232046	0.29959227452985826	-1.1771753791006276	0.018714772876532178	-0.4235501847236903	-0.49263603960297175	0.6522227250501426	-0.365057237316974	0.2870036796501766	0.16014529970679783	0.974132572430656	-0.7852446489207864	-0.27199593064168426	-0.15422586227798316	0.8311849619869115	0.007147773430721699	4.003052439591888	1.0761253688219992
0.1635940954412597	0.11697986169158417	-1.8440094899971853	-1.3325171068787216	-0.18091048410756125	-0.5317749963063343	-0.543292051060245	1.9269157225583087	-1.2179461483019034	-0.5567487819635453	-0.6453032915418784	-2.0455081825746526	0.920342021847366	0.0714515522787985	-0.9668191015078023	-0.571180390599604	1.0051591947899854	-1.2531949519690941	0.7510614495953558	-0.888029950227572	-0.5799036101282067	0.40522388651326746	0.26507064389637736	-1.1744223013000532	-0.019003248958414425	-0.44639729157532626	-0.4796786559316435	0.6202033203781905	-0.39966799281579013	0.26798042959137225	0.14514830172350757	0.9698438887875002	-0.8104778712669841	-0.25985482864390386	-0.20825141349318405	0.8975930173998761	-0.0316962194367026	3.9759851965232236	1.0430504661451505
0.14816501882037708	0.09277777043819761	-1.8294140647298078	-1.3761063561450881	-0.14124007639308953	-0.49107665240311754	-0.5543954266593464	1.9059066322921971	-1.2637550160689222	-0.5446108892530483	-0.6397211007230938	-2.090015512317973	0.9087565764755384	0.04282413024603489	-1.014719178017267	-0.42484325664654143	0.9426074160715044	-1.2835569190500808	0.7136551134837965	-0.8861492425015106	-0.579574313798633	0.46322711347060386	0.214763798058357	-1.1300155080637708	-0.05640998634693652	-0.4820506884149191	-0.4527023426224093	0.5847584969416487	-0.43841906169113765	0.23820805895759056	0.1599969251648829	0.9813523257847064	-0.8022767180516389	-0.24563293143907936	-0.23913592221733318	0.9241161131504544	-0.04275639471396795	3.960832167283929	1.0307056978988816
0.07177029943928419	0.06276924431161551	-1.7843076537941591	-1.4173966015160644	-0.08262963290514745	-0.45343263764267566	-0.5763263734552221	1.8738359293146403	-1.3126089664001204	-0.5519216562680247	-0.6336578625836156	-2.1018690743870607	0.9003152629291167	0.04876592180085994	-1.0476996239280811	-0.30542374546882256	0.9222143984545068	-1.3193750025750428	0.6605803360260857	-0.9054257334194036	-0.5578621580741495	0.4683962424611628	0.16265828765892545	-1.0849657588917492	-0.09831841744585704	-0.5238650248231538	-0.45840059351855994	0.5838324528443499	-0.4924586120540392	0.23729717993896995	0.1974190645089179	0.9899051892865266	-0.8380483346603969	-0.24853440129005708	-0.27618494261519705	0.9551047112176472	-0.03706340637180466	3.9255298255865725	1.0396494772162446
0.04986214883189398	0.06868531639223788	-1.7338364682499878	-1.4207496857912485	-0.02124193950822161	-0.45646991936697867	-0.5932459992289322	1.8381863211616642	-1.3140538710162684	-0.5534432884599005	-0.6810467289772324	-2.116341949036655	0.8980278883546831	0.02553379899205242	-1.0733840423630117	-0.20151587301064228	0.8891782870369568	-1.3449192535508563	0.6296497969709837	-0.9026070706922068	-0.5544264445961374	0.4736914818587402	0.11376985320344772	-1.0738078132103197	-0.1453549072998095	-0.5911319135403119	-0.45614739469620746	0.5967178161138447	-0.5450050444056742	0.22880468264113016	0.21461739964297383	0.992894129637391	-0.8429270789175757	-0.25433921896602624	-0.3422536429542197	0.9463669490146092	-0.036144333406907064	3.911067096866674	1.037086787716691
0.02725548515920988	0.05404264325477985	-1.7116992855165474	-1.419742998828772	0.03705853842436892	-0.45746956104455994	-0.5914491485371439	1.7719694961079901	-1.3368774333727542	-0.5904477356431057	-0.7107653640140871	-2.150618283340047	0.898458308655574	0.028758768345902564	-1.1086724676200264	-0.22721839328291069	0.8527834172656247	-1.3838081309635677	0.5700819068403331	-0.9115013963656098	-0.5609257997634177	0.5048495832974276	0.09695981503228945	-1.0802657780543459	-0.20477064812680817	-0.6323884331714771	-0.49481378945530885	0.5881326178642514	-0.5570224226757209	0.20003250205910988	0.2446152450328909	0.981631251842218	-0.8574132638805505	-0.22158660097962443	-0.4431215811423125	0.9501923425932022	-0.03551300426112773	3.8887498676422916	1.026099867249233
-0.01242704003828116	0.03497065591804814	-1.6957972961609813	-1.4317348028765304	0.10949458602248545	-0.46770937707298665	-0.6160643167105551	1.7328029902323898	-1.3613966020791601	-0.5928344225178503	-0.7234377479266393	-2.1570184415539626	0.85979105329321	0.012308608939297166	-1.1752458352068509	-0.3038764404862976	0.8450298291825993	-1.395905376093312	0.5305666605782176	-0.9373147859487044	-0.5678667140534657	0.5246619411960536	0.04584881302821646	-1.1033562825291248	-0.23972344453959799	-0.6991684102488189	-0.5015601097091834	0.5969186611165207	-0.5424266310768021	0.19998901553512	0.28633316315352764	0.991188249151079	-0.8756648821707641	-0.18509080518935928	-0.5254101153726924	0.9178477232653091	-0.031479611295981515	3.874018481422952	1.0305554282705178
-0.035930128549651184	0.027441399895448543	-1.7002785489219032	-1.4861060545825344	0.17169140355302853	-0.5022824888115851	-0.6116847976208928	1.669666431919745	-1.3256530045654484	-0.574523596042492	-0.7413830350547836	-2.1830992405707033	0.8455283479865647	0.0026948478384274054	-1.2248635631154277	-0.3895042232350133	0.8539266684385467	-1.4090217082155039	0.4987161093039075	-0.9578179676086082	-0.5763729342014814	0.5496215096517771	0.002241857773678213	-1.1445915806377893	-0.2576103694462427	-0.7165877198397673	-0.5385831096718505	0.5853220702728301	-0.50801613478129	0.1890140455936164	0.30872213177929864	1.0058154444212444	-0.8657365362977535	-0.17068411534159875	-0.6014732132419207	0.9498426315602012	-0.002511028982109753	3.865824427690007	1.1010493754738733
-0.0802491043080729	-0.021721159094523917	-1.6802504938193603	-1.533488893011827	0.1528871720864174	-0.5304557155324163	-0.6034451411013844	1.6428787098037532	-1.3248453675822434	-0.5696281501165009	-0.8097950506471501	-2.2367951484710895	0.8135873241888512	-0.03534331657921267	-1.2966371498264422	-0.41438292433427726	0.8712215486622563	-1.4642083284710563	0.4673048017808549	-0.9316874920986014	-0.5920727734130592	0.6104353150958135	-0.018041605984718694	-1.179400250113882	-0.2907279976243641	-0.743515395170067	-0.5852654815554188	0.5722237351049595	-0.45324189487921335	0.19897105679613789	0.3300991047767653	1.020278412199604	-0.8680146344131272	-0.14287958328617162	-0.6499750081829919	0.9540040468039264	0.03742418519193465	3.864913977275235	1.1523004831589203
-0.13930604136124597	-0.047977176663210816	-1.694619423019874	-1.5407045407983533	0.12516028665690246	-0.6167801017097989	-0.5974276586386653	1.6132817336609702	-1.303602034863791	-0.5049710896503712	-0.849484157117406	-2.275239300365471	0.7898306350599652	-0.048142272992252745	-1.3987657327270147	-0.43613231791948925	0.882487794295419	-1.473438950143986	0.4266486109093333	-0.8561046694316922	-0.6237985758402258	0.754326908313969	0.025452502881517812	-1.2053745878039366	-0.32643893977949057	-0.8087495762396623	-0.6149902715871233	0.5558869821968986	-0.41504290836677604	0.18539250657964407	0.3353850144571265	1.0546441879134698	-0.8798580065143737	-0.08090644083810523	-0.7069619505015902	0.9271153926151859	0.05615136388689816	3.8870856836874217	1.2188447546444068
-0.18799656526923922	-0.05497053349094688	-1.6716965235586148	-1.532463587206833	0.08121152493930446	-0.6765478773307712	-0.5643805952794498	1.5686925382626886	-1.307966401605476	-0.47198598190829955	-0.9329407625108889	-2.3489355483893015	0.7326667972206632	-0.05908142523447888	-1.4516561324803905	-0.4324317906874041	0.8961536765050804	-1.485338497104295	0.38736925726960436	-0.7443515072468956	-0.6435963894696496	0.8603801698278464	0.12928726324268647	-1.2003589904482888	-0.3489094468136237	-0.9087175945679131	-0.6548910535787748	0.5439226781193474	-0.3527556005425402	0.16614714793057	0.37823028061795466	1.0322748394581762	-0.888247540920028	-0.04962465209913762	-0.7452033716507372	0.8840145922660334	0.08550870268321305	3.8809028298461237	1.2871256401929347
-0.24504517582218704	-0.06578852099179022	-1.6232914126739544	-1.526160685859172	0.0578759909896152	-0.745419447954819	-0.5706622653829849	1.5086794464865967	-1.297247150270308	-0.4295601234954079	-0.9491822653084375	-2.3764000653149724	0.6884099922193437	-0.12568500020163523	-1.5222027351821155	-0.39803753606879394	0.9076521450327426	-1.50912758843896	0.3579587867193214	-0.6325286145083646	-0.673502170636455	0.9086652081101111	0.22934021470793747	-1.199720543319954	-0.34906834288122335	-0.9450502354288759	-0.6642354536042642	0.4798289596941615	-0.2706882833852025	0.17105878715623385	0.3977586598525419	1.0423714413829706	-0.8887009700641457	-0.02243759789937491	-0.7781347037124009	0.8762750694492087	0.11872550771099191	3.8822573114058043	1.3516516952799742
-0.3355597342924918	-0.0820975427730308	-1.6193384947466871	-1.5050968507947977	0.07741315104362859	-0.7729273518158678	-0.5533562886054721	1.4365898877927623	-1.3290523044179898	-0.3903186911189303	-0.9981037568736024	-2.412461901808611	0.659441516089753	-0.1300299465329055	-1.562858732657228	-0.39420259682383324	0.9373501095960222	-1.5294675527818655	0.38981624475960225	-0.5211740177755446	-0.7075944341043154	0.9247715718663592	0.3396726627008344	-1.2129845529395555	-0.36130442470121	-0.9876155279855447	-0.7241583181429319	0.4296874064800173	-0.19393118291367123	0.20921002900904345	0.3755417663720521	1.0298812889347473	-0.9042276325317389	0.01639244447080686	-0.8357025844647372	0.8765312001378429	0.13073818972200169	3.8813879058867813	1.401063712076984
-0.34428388337434673	-0.08951037109668605	-1.6506089909862804	-1.46190663717602	0.08149350029400511	-0.8238636175899032	-0.5573179790149798	1.3768256149332843	-1.3371513182776062	-0.3459291284346482	-1.072512949175639	-2.443296222384037	0.6363217989522076	-0.17278412957889627	-1.6170066313486706	-0.3953887128894944	0.9376785194882441	-1.555723752522611	0.5031866464009246	-0.3827134537948763	-0.7519415259108705	0.9519300992176649	0.4287326406611114	-1.2246132181139098	-0.3925196385273164	-1.0322108789519613	-0.7425238799770835	0.364518016308597	-0.13617070698906222	0.18871197791084987	0.30578233902244156	1.0485688134308908	-0.8695178505974301	0.08691262224946816	-0.8884383374822071	0.9002101008308632	0.13520657736054947	3.8849811999418025	1.43462700139319
-0.38534008967841676	-0.10741548316907006	-1.6596168893149141	-1.4734541279364302	0.06738177413273723	-0.8351651089575702	-0.5443918960613721	1.3075116642238624	-1.3853000688931625	-0.29579714990839523	-1.112731748201265	-2.4810738197103355	0.5958461285025336	-0.21558772249100394	-1.625391477246735	-0.4007540353048681	0.9398230315041186	-1.5743662191904533	0.6147775862010836	-0.24978542861944014	-0.802439359326485	0.9986205555826698	0.5247828519048239	-1.214522507144888	-0.4243151212692312	-1.0861996050335994	-0.7905466985019157	0.31701758829435617	-0.06469095391161037	0.18999693455518787	0.27517504108568697	1.0658961172091892	-0.8464165118962199	0.1337709659682147	-0.9278395841625542	0.9583108952324937	0.13692592670742038	3.868738615288109	1.4454332681521493
-0.44241707655568047	-0.13524675486287333	-1.6649217641371585	-1.4546821031237465	0.09339866563732997	-0.8777576104687089	-0.537486668178664	1.2750013814732057	-1.4097534620909227	-0.21381789689018665	-1.1195588966927064	-2.528926265897187	0.558232232755857	-0.3061615304224858	-1.674478889194252	-0.3697974042884959	0.9354373624413247	-1.526503257015151	0.7526580193881298	-0.13051586884184366	-0.8201241360470612	1.0012990770960557	0.6096838505653006	-1.1958582988981197	-0.457018968902715	-1.190830110629563	-0.8166998364948617	0.2856464896128764	-0.030444804074737736	0.18715768537599603	0.25263074526723794	1.0936239741114013	-0.8081904636160427	0.16091595355007338	-0.9302039543557991	1.001701597374057	0.14281667223552882	3.839563157119666	1.4727170562104024
-0.486766533303063	-0.15524237895982723	-1.6661628128341062	-1.410000266326016	0.08313300038025354	-0.8905545392678302	-0.45206000190040757	1.2487139378497987	-1.4588586532994063	-0.21356270073519384	-1.1728842833922604	-2.5446890470720547	0.5419109039433904	-0.3716238635585424	-1.6848431171119302	-0.34056883499236346	0.9395683649768166	-1.4667407478795398	0.8829202011611098	0.012642648082780827	-0.8724498098353399	1.0238249370572379	0.6919352710496574	-1.1944371228045385	-0.5026351556814317	-1.2608356489381185	-0.8813539927196693	0.2815063352256176	-0.03689022870633023	0.1867055190459108	0.22038507353704384	1.1384825831588627	-0.7545768482820471	0.19208994658066156	-0.8972484165260625	1.0393744979680242	0.1479099868087999	3.8433430188826323	1.4947372047311698
-0.4859079086602372	-0.24359906038771612	-1.6789827709988372	-1.3784146694617367	0.07263874848453136	-0.9563428948455833	-0.40908248112046364	1.2391935988186888	-1.5150783823118776	-0.21895397068673145	-1.1954256443596911	-2.560260502398677	0.5288819413721043	-0.45876758815368335	-1.731580339326395	-0.3155589115075069	0.916933732279578	-1.3626567803836034	0.9744553934754616	0.1372032248884044	-0.9036339890553522	1.0531164774086668	0.7915963709704935	-1.1990992296597525	-0.5335792158085619	-1.2988436472389413	-0.9368686534922712	0.3299786158807819	-0.023966510151417687	0.1828515843069617	0.17922276341406812	1.1307633696868762	-0.7298731742237253	0.20569812187784894	-0.8800643725309115	1.0490385922288379	0.15927985126196958	3.8149511450875595	1.476736941487362
-0.49601485382664795	-0.30173241330500733	-1.7007184379773832	-1.3198503697897064	0.080594703850897	-1.0013575503978522	-0.36094337088719497	1.141108394330327	-1.5561282302853379	-0.22987013692293284	-1.2093279719835799	-2.538069789902891	0.5079918698880899	-0.533739585468543	-1.752724430568246	-0.33921514598175834	0.9714195441890983	-1.2655869791907643	1.0717156306674878	0.1995861736764258	-0.9237542628761647	1.0438028521899445	0.8428087019419905	-1.1957672209885692	-0.5500458376399708	-1.3471421073910075	-0.9886904729442634	0.34984837350864606	-0.02377233785398837	0.14495144206041496	0.165260075870048	1.1405841736968596	-0.6930293181654714	0.21629139769363817	-0.8648405854823723	1.0377803950578541	0.19661114392826823	3.7738801298605424	1.4447198424051013
-0.5318969253433603	-0.34267433031146527	-1.709475037983897	-1.3037691908763023	0.09645115251937633	-1.0231668810954675	-0.3347056034446612	1.1061178355562762	-1.6148269411728264	-0.26742315536844524	-1.2474700398794205	-2.5138022661834	0.5159500132662849	-0.6446897099980616	-1.7797358357617088	-0.35584502326003903	1.0839706984233592	-1.2123473328717065	1.1389031004364292	0.17785060397751026	-0.9323634182866055	0.946404830625785	0.8326252809141839	-1.1798813398638355	-0.5283719801734289	-1.3813920704980318	-1.0353467933906415	0.40195877116674056	-0.0019282587384953976	0.11912091440762611	0.18560365695987419	1.1589720742579535	-0.649172643726094	0.1859444644186295	-0.8370548253387502	1.0329515141387264	0.23353450904679574	3.746200944709819	1.3937172459952714
-0.5300802123290455	-0.3483039425843324	-1.7649778055754197	-1.2784111736785904	0.12373226808668095	-1.0419412977657898	-0.32565539675907584	1.1007391625449692	-1.6884631622450126	-0.2548713224380397	-1.2517237954006097	-2.4728029884446965	0.5318333697742136	-0.7273109309362444	-1.7782103885368294	-0.41449924724337306	1.1849817030976115	-1.1318353417565012	1.2293911207716708	0.1674205705342875	-0.9364058546667771	0.8848605377964077	0.8266506651254664	-1.2135265115894565	-0.520728699706696	-1.3693020681843433	-1.0786926775550092	0.4159701649949219	0.03997887083331174	0.09878511947958749	0.17846670765226808	1.1854746376641598	-0.6200409164560149	0.18558877614045802	-0.7827469281983384	1.0167541363648285	0.26993605839643725	3.710913528429098	1.3847649501573074
-0.5433181341062651	-0.39978524206876875	-1.7923487321348996	-1.264364949621239	0.13981160168626577	-1.086509879201393	-0.297612534471423	1.102212392585262	-1.7517866461912015	-0.306933849829719	-1.2787933671021592	-2.503501529385884	0.5375707411031634	-0.7576280563212665	-1.7521182774662631	-0.4663192750849479	1.2812832091500739	-1.0629893078002186	1.28141598125354	0.12968298366461312	-0.9449994612138942	0.7976563666792837	0.859395745492102	-1.207327352290391	-0.47951550669195003	-1.433876668971869	-1.1472505414449137	0.475508785296355	0.0479399350279096	0.07128573801906916	0.18543870620885733	1.193637004685464	-0.5854724204144388	0.1870119048479472	-0.7482364774703898	0.9889910956018028	0.30934664694229913	3.641435713990372	1.3646963265152485
-0.563713905159886	-0.44181338788401564	-1.8126000075347437	-1.2678678309475857	0.1497496779283226	-1.1400657649471848	-0.2751213599833212	1.0722398044610932	-1.8002071251375553	-0.317757582812931	-1.3086339155049322	-2.505655488129044	0.5515836594984789	-0.8276696934476151	-1.7469902940348405	-0.5156107119082827	1.3748076591683096	-0.9580889527742473	1.2759237298083939	0.11139261580432547	-0.9445453316393821	0.7498247858429113	0.8885421741106405	-1.2182715805008946	-0.453968489789236	-1.4996970966802197	-1.1598128450514709	0.5147174054486955	0.04099416673334913	0.01747747714187618	0.20491163598084577	1.2378948017914744	-0.5520243543594139	0.17544290885366293	-0.687747904126398	0.9443700233758762	0.33892023820094325	3.5819877795307713	1.3323975017274248
-0.6060959350095441	-0.49616150397303327	-1.834148487681171	-1.2553690865967397	0.2036603593922349	-1.1383264547237109	-0.2430414857034604	1.0289820270811592	-1.845040143145161	-0.36232447668365486	-1.2882809895395084	-2.4954473283548735	0.5360566521859015	-0.9075254627904663	-1.7436233208270024	-0.5209231872358295	1.4699608756813023	-0.8649222194592374	1.1912025934139194	0.06510924699074482	-0.9804914976982305	0.6563958431543606	0.9571027300579269	-1.248781327558125	-0.3906503049265758	-1.584491548326634	-1.1998288545537708	0.5559318839062863	0.04588073477021966	-0.0012497839955795177	0.21733858127973824	1.2277768242248899	-0.546903562177477	0.14017981520591055	-0.6352308235560912	0.8882131519091991	0.3525829122723863	3.501968889593152	1.2989054089315748
-0.6531993768575867	-0.569074144324029	-1.8302437703631746	-1.2453271831471704	0.2088769034542	-1.1629798630696213	-0.20873494055590297	0.9864483602439929	-1.8904710713092243	-0.37821395381439776	-1.3029958727500368	-2.5308858128913228	0.5398875377569223	-0.9703474359436364	-1.771335974762573	-0.4477284261447155	1.566404372063735	-0.7856164225325524	1.0998167820507565	0.04664629737295322	-0.961857346702107	0.5574413586876561	1.0313918405881208	-1.2669008718705503	-0.32691779721188086	-1.596710586792525	-1.2081828490757787	0.5452665152370408	0.034703349510994935	-0.04212664894876915	0.1936340692680027	1.2253040274197005	-0.552282830876351	0.13853857859648444	-0.5751562098728632	0.8291412407264055	0.3866206230288742	3.4124947482168784	1.3022611568295468
-0.7080552095667725	-0.6213439402937782	-1.8338199747908024	-1.281438851365231	0.21047752826176644	-1.1701208372514877	-0.19563310724266023	0.9031334259907258	-1.8811277142204776	-0.44457751297838144	-1.338231237734321	-2.51062378838189	0.5419127919443024	-1.0242762335585993	-1.7610925204839543	-0.3990639581284835	1.662626638351408	-0.7709243889289664	1.019588496920282	0.024437721175877374	-0.9891103488079278	0.5020983052912884	1.1104778590398428	-1.3110925949936865	-0.23567783135087633	-1.5970280385652014	-1.2483281137856754	0.5503264249066603	0.03064520936378331	-0.08270705738357798	0.15458344618740566	1.2272961329631604	-0.5530117127493224	0.1179680024413589	-0.5572098893170581	0.7684047143998199	0.413144947865164	3.3107381083557534	1.2992584465682877
-0.773913464658416	-0.6573785154828197	-1.8384495731161785	-1.319301960246466	0.2263837372869577	-1.1892385699882457	-0.23479545870183266	0.8579202795633247	-1.7678288614350361	-0.4852757737987153	-1.318200811658052	-2.53057105101195	0.5765702099841057	-1.0944208329211453	-1.7970036372151479	-0.32456741501391784	1.7247212998140484	-0.7342090146052277	0.9101968352195448	-0.012032356135851291	-1.0032031191657091	0.45149296893643165	1.1746477329014833	-1.349094627313304	-0.14924867441710227	-1.6102810791179916	-1.282632345684053	0.5139468646422739	0.08171008882531572	-0.13053615501071741	0.14570944756080054	1.2221013306509303	-0.5659432052725035	0.11457104792663889	-0.5469335151021711	0.770521988764677	0.43382145755525825	3.1964478498748816	1.27050303160786
-0.8372928226952527	-0.6318434692321331	-1.842161955964173	-1.3664025539494145	0.2257809112988749	-1.1792227380969553	-0.282197466680514	0.8187377430852255	-1.6841812844608923	-0.5210735651466996	-1.3262987418356196	-2.4687147870937842	0.5817398199225811	-1.1771442356237654	-1.8002879185620078	-0.24580841068171408	1.8148251569799665	-0.7440380262731453	0.8347080968658231	-0.0038862572954860867	-1.02764235785838	0.3767506025785624	1.2137256330143031	-1.3852985472404082	-0.10939667297121565	-1.670893242311326	-1.3215000879932828	0.4260500514324793	0.10116810083760255	-0.1903016020774531	0.1435925016139263	1.2321395405786375	-0.5564502170922151	0.13522387934355898	-0.5198858257511304	0.742549629283557	0.4201286575240137	3.0964606181559073	1.2464247584322943
-0.845635776173153	-0.5676519885507292	-1.8172015278353022	-1.420248669665324	0.21006130361135286	-1.1861894497788927	-0.3187123207178962	0.8534027751567972	-1.5978541642247128	-0.4973428345055625	-1.3262843284327528	-2.388049957932702	0.6016951114202687	-1.2220970076212492	-1.812587244831646	-0.16234414652326115	1.8089114887533633	-0.7367773256456623	0.748799528014062	-0.009982201528626333	-1.0314161295398097	0.3488749358502362	1.2532637009121441	-1.3661736290531512	-0.02932444335623245	-1.7239784869449744	-1.3414835442747726	0.40088911994129095	0.08763508300455006	-0.2446382476009717	0.08703736618936657	1.2176598893725392	-0.540075291648489	0.11625972215964822	-0.5036142161321335	0.7238317075499306	0.4039264397337748	3.005730876105164	1.2385288255438445
-0.84902365799322	-0.4784846903240977	-1.8297290065748473	-1.4325459919925727	0.17212784334835618	-1.1867965272922316	-0.3280394560085348	0.847180328097331	-1.518031271335252	-0.46758836942640014	-1.3268068142866891	-2.2207120507954494	0.5811339033508893	-1.2060481067579985	-1.8043234989878827	-0.0835214615621433	1.7390284286751883	-0.7069702078913949	0.7323074105517525	0.0020817403672832102	-1.0724309927026714	0.33173313894408907	1.3042015024914522	-1.3288880462299482	-0.01794846106939738	-1.7741244478992424	-1.3853165903145945	0.3270701301918747	0.05733385686560499	-0.2788135118894416	0.07864695521869244	1.2078378862411872	-0.5564825266568321	0.12494873232566994	-0.4708277084116488	0.6889821300871921	0.39560673089893916	2.8846592545759067	1.239216176410995
-0.859912941562308	-0.42592208875981763	-1.7723164653286336	-1.471935845960236	0.12632550834323963	-1.1855771633321315	-0.34643103788596635	0.8315426769158061	-1.416699787118703	-0.4678109125300649	-1.340113387925399	-2.0536253359815397	0.5696074382494066	-1.12707787268274	-1.8166625391118068	0.009535410795809112	1.6577948448325137	-0.6945546451733626	0.6717993590403983	0.01383556939165353	-1.1049363829667989	0.29555616096451476	1.3442567327425834	-1.2636412295581927	0.0244231005473737	-1.8291646473344052	-1.4330824013917638	0.2780579397497932	0.025159689788760244	-0.3069123527451719	0.03108194071729258	1.1934689712867061	-0.5579895761793099	0.1332572649565405	-0.45528473343835785	0.6546063943984277	0.3700124694898594	2.7844891865031456	1.201557292337491
-0.8826328487580459	-0.33141664474393967	-1.7719687657879728	-1.5038303463480998	0.0850954244480792	-1.194214048484854	-0.3456395991662465	0.8091083926438764	-1.3297752958695785	-0.41442267125447685	-1.3843433168572825	-1.8131830565897087	0.52859650197844	-1.04278764290123	-1.839084001995603	0.10739899551096213	1.5901318722684232	-0.6803750970030457	0.634498129739189	0.021018181707572747	-1.1187716989988499	0.2618477703779466	1.3395153856635276	-1.2211010825869568	0.0626308259626706	-1.8546430068737698	-1.4800701762774677	0.24106790297045871	-0.034019643895433035	-0.35037175610690535	-0.0073652112281101965	1.2552440025686815	-0.574967978575714	0.13270701857056202	-0.44948847765314837	0.6117848309957777	0.33738039973850875	2.682954189079059	1.1968115965414685
-0.9071930286469584	-0.22875244265731567	-1.7323052799632568	-1.5414437934773961	0.04144315152255656	-1.2026695680466182	-0.3720898409241595	0.7690976543873556	-1.2527758975602545	-0.3799023677453627	-1.416621532019975	-1.6173591993692127	0.48071240815558786	-0.8910462218053103	-1.8818019645462285	0.21743889844164116	1.5274152015538482	-0.7051235540081409	0.6033295773303538	0.028239551998980678	-1.1401952177777364	0.21234651316532377	1.3479872766829153	-1.1549300325384035	0.10477570308709767	-1.8613585963525705	-1.5197896001871425	0.20792901411714446	-0.05319826692803349	-0.39180552912538114	-0.053744484898415476	1.265232214348884	-0.5951817183917405	0.1319464390950633	-0.45265122792552787	0.5842077302135227	0.3054749809419902	2.593202061817948	1.2154356352241042
-0.8949121533798735	-0.12026724036800687	-1.7021232751524338	-1.56641758547043	-0.07280092578044772	-1.2593503403060793	-0.38695255044193066	0.7410664644445426	-1.1902314759910562	-0.33639996334792477	-1.459805888685532	-1.4497484986031708	0.45407403250013456	-0.7314216757028447	-1.902850307317473	0.3208155580612584	1.4645963894083587	-0.6449033971457822	0.5769849582107087	0.06302588450214357	-1.1469069650563337	0.20590363729803057	1.3082376786798948	-1.0698504600051166	0.14889891759925306	-1.8271611612367085	-1.5450414586511474	0.1788254839550622	-0.08558121487640816	-0.44558713697174157	-0.10270897205887071	1.3123428775982628	-0.5863206833905722	0.15495612789902363	-0.4676116233960589	0.566909099470279	0.3018186070723514	2.5148880275955308	1.2295876250607574
-0.9025475835241871	-0.020077560346165976	-1.6873635934398723	-1.5618233860792552	-0.10774047124794432	-1.2709430584059644	-0.43043296457502966	0.7263543693377027	-1.0891388323509816	-0.33355512904531986	-1.4506317577605454	-1.277813216486607	0.42612854551574914	-0.561015272436192	-1.9095260430152226	0.31306375651269824	1.422744052599618	-0.6156676035656872	0.521739773820817	0.0552591329587967	-1.169426812741429	0.170386944185028	1.2869681713278867	-1.0310445073254553	0.1723130395058224	-1.8423954205865947	-1.5772425379856034	0.16985594413661514	-0.11201847316557068	-0.4735405551504742	-0.15476081517810208	1.3589455826087011	-0.5954462187258088	0.146846660513592	-0.4695349562896786	0.5443499803496124	0.2750641227486062	2.455177778938558	1.2240928773997315
-0.8889049588189945	0.07994041367822702	-1.6606033639201798	-1.5589239245126778	-0.14907318587882315	-1.2811568297672826	-0.45969596155558384	0.7249821320931521	-1.0518602932543697	-0.29727859372940624	-1.4618375779313584	-1.1436055401037364	0.3850392352534444	-0.40520158983513166	-1.9372533856366245	0.30955236858266166	1.347346271318724	-0.5845878038456783	0.4630851263932409	0.05420905297188263	-1.128092795754667	0.15336572407559673	1.279107915139798	-0.9607559873031855	0.18244713785134833	-1.8522644024044035	-1.5722431669909942	0.1514628882567223	-0.119865712220296	-0.4885494846883033	-0.1891980524459791	1.3980635805783088	-0.5818444396417586	0.12481502057590269	-0.42577338921824986	0.49616471335160883	0.22592647710649	2.4033220307860717	1.2149821901973081
-0.8677111952649647	0.14599655633517714	-1.6509440554157735	-1.5363291128067567	-0.20436264389329467	-1.297714608496934	-0.46684214355608533	0.7148573957233975	-1.095202040303667	-0.23240351135133364	-1.5079382464437168	-0.9960920767455722	0.34316218954094263	-0.25070535557435014	-1.9165766122143784	0.2530580258953205	1.2992871249569902	-0.5978971270380337	0.4214232041384337	0.06926078281058039	-1.0368313786372343	0.10521612900578725	1.2984193445514762	-0.9188200205240182	0.18075622338453426	-1.8371083640848347	-1.5585230773970087	0.15221432651947409	-0.1552933304876073	-0.5125213141383107	-0.2542759769564031	1.4226289373454595	-0.5666863252586958	0.06504406557511792	-0.41718157235430187	0.43799470916815586	0.1968783651041695	2.3463464915921577	1.257257768657815
-0.8680300362522034	0.2185045953173761	-1.6266322296601938	-1.4851903460550857	-0.2698633417746892	-1.3006316112131342	-0.4726748820373546	0.6748515721193825	-1.1033075238854448	-0.2082467839790275	-1.5013813492560364	-0.8569864586475973	0.3166910995476737	-0.05613962904650347	-1.8947540124921889	0.219939846023428	1.2390818509495998	-0.6051666534766521	0.4045205325681297	0.03988293524089981	-0.9452391907290503	0.08042714314091756	1.3248875204779735	-0.892704106281494	0.18712562377347847	-1.8183461649806971	-1.545685229743249	0.18973526376807967	-0.18999173743103076	-0.4964673052336347	-0.2860736350322551	1.441084457924608	-0.568111779440022	0.017427283271248005	-0.4037207037024955	0.4017249687807761	0.17918016399722797	2.293042231755186	1.2998522709164386
-0.8841104594613025	0.269097354739474	-1.6348590909318115	-1.4050705046140162	-0.31871609031365544	-1.277929185203384	-0.49976591934958625	0.605718811947056	-1.1217834329491638	-0.20285450931821813	-1.5128147810804606	-0.7950795859566694	0.28192597764190236	0.09627287769152852	-1.910179852742348	0.20090448614835857	1.1903933668027715	-0.5705394660675757	0.37973831688677395	0.013151708384838751	-0.8877231857257672	-0.01787506145230513	1.3494060303608781	-0.914988165464084	0.16854183386046556	-1.7972304834899233	-1.5502963341258913	0.18310881137053098	-0.20202311558459113	-0.47813796917053547	-0.28155263537958447	1.4792056732225214	-0.558031195279494	-0.00032633186351094245	-0.39383859632011	0.3646873812864048	0.14787619736156135	2.2266177844246884	1.3663380410688206
-0.8894893959192478	0.27906513672612265	-1.596267249720975	-1.3611960485327237	-0.3393868534940121	-1.2786986867316024	-0.5271664871459515	0.5415570847321428	-1.094093022096422	-0.2123173635930144	-1.4707919044626205	-0.8046606906927165	0.2651855565340157	0.22922089899384196	-1.9430917574368944	0.20228218130114745	1.1701986776144095	-0.5904116624202992	0.3160399593348854	0.004593090894204105	-0.799932516177529	-0.08820611118533786	1.3561919339111206	-0.9514774928998293	0.17259612396755356	-1.767206168889328	-1.5362966925712889	0.1757811668391396	-0.23086104955106118	-0.4828887550171411	-0.3448840587561727	1.484119464048773	-0.5321348054290371	-0.008409132017949593	-0.3921967067637394	0.32804543396213665	0.11568908127858823	2.16327842071277	1.4249326181346393
-0.904446127156409	0.3261446787152759	-1.5963458681904645	-1.3340705107623916	-0.3471909361049961	-1.2510023141885658	-0.5390463120950809	0.4801541341973309	-1.0318565053877764	-0.23763854901113338	-1.3670364233644663	-0.7865223830988167	0.2418599638737889	0.3015697307190781	-1.9542469982878727	0.19097629558365675	1.139828320133722	-0.5986902732654114	0.2816339931996637	-0.019721615171643603	-0.7321553337163614	-0.1433499037854467	1.390534745607677	-0.9864377484808273	0.16061872277638967	-1.7083325680121764	-1.5289301477166197	0.13846912341779044	-0.27556206891973317	-0.47410634755937064	-0.3795140633003067	1.5178344818093943	-0.514660807168591	-0.03849352452585993	-0.4014724391425474	0.30844380685683015	0.09709990579971647	2.109715951168002	1.515833326685396
-0.9120354850398409	0.3232627621361779	-1.5741389583620602	-1.2760901656965895	-0.3510090068085373	-1.2115129163786058	-0.5575806677188255	0.42162448831224586	-0.9047172455532341	-0.2652670492715384	-1.1722074540159544	-0.8364571951307749	0.26384639309658164	0.3430427993870916	-1.9825515518599155	0.16984344799892048	1.1081443230841472	-0.5851603047946683	0.2527699983697495	-0.024019541538651355	-0.668134081956379	-0.15190285771234277	1.3782386158736102	-1.0297800122891447	0.15366200347546366	-1.6106543704290988	-1.5205746502270818	0.1289211033084526	-0.302759581752749	-0.4728700210063758	-0.4574781515469658	1.5025616900214414	-0.507174297712997	-0.06358137937324507	-0.3802944434154448	0.26113101907691944	0.06844787725471424	2.074040847190171	1.5739029876059685
-0.90525239172184	0.3436083388854209	-1.5537627357517767	-1.224874384641778	-0.3393764867530304	-1.160227178525909	-0.5676284169573912	0.4216012955700843	-0.6869850541750925	-0.315332716985864	-0.9673574462123156	-0.8608117412522104	0.2683297366571194	0.3140401265315106	-2.039967448673935	0.15431723771895253	1.0775156348095787	-0.5856869115257541	0.20662434532395446	-0.033445193314069074	-0.6089572974998722	-0.16887433250756984	1.3461857287984078	-1.0650625754585743	0.16281994850467596	-1.4983169237124332	-1.5299792190526968	0.07939250028134388	-0.3633029910436475	-0.4397646187274563	-0.49330325398199415	1.5042281037740086	-0.5247342722725087	-0.10193937419537402	-0.36391862591355983	0.2277577353067574	0.04615893514238094	1.9990697331587124	1.6210588427864152
-0.9128914867050872	0.43876093323203735	-1.5188107424914887	-1.2025097695342546	-0.2815026002118345	-1.078467285998157	-0.5800905789190421	0.4013175859254792	-0.45570380890253864	-0.32877271291238647	-0.73590696291461	-0.8706681083376699	0.24637492047284942	0.3061701494723274	-2.096822455299349	0.1273409369932749	1.052498770802095	-0.686107167141857	0.18715071866930477	-0.04932522290548355	-0.5347589259732979	-0.1627660780577917	1.3567648634364269	-1.1555955505463888	0.13153586163902947	-1.3866677935147418	-1.552613910057453	0.025349472524024565	-0.3995097332630263	-0.4081157812036723	-0.5221632690558672	1.5002272613950625	-0.5300374218276235	-0.14091710044198338	-0.3639571910355735	0.15808473840905618	0.014069274938812474	1.9439012887839535	1.6509768225041963
-0.8943275068602521	0.5361305855842315	-1.5075215046464085	-1.2036264769297884	-0.2250188936362773	-1.0158360176134082	-0.5895425007123645	0.38427533810200654	-0.2694027678167724	-0.3658027801820188	-0.5549630431233006	-0.8373076693852377	0.2637590181706634	0.30539790268269684	-2.1421218183785236	0.1299844105520789	1.0064476425261353	-0.7279950551784161	0.16888245549898087	-0.09250642713149144	-0.481046195279181	-0.1582301059016646	1.3578674038640939	-1.2018040632211084	0.09927833299405975	-1.3049399488306328	-1.589680596276331	0.009005083427791053	-0.40273153254294114	-0.4044264406200389	-0.5676711517268358	1.4768032074923938	-0.5136624963838974	-0.16179979587816515	-0.3498653313448621	0.09418939589625397	-0.023405000441065374	1.867639872484347	1.6849329462823566
-0.9049618223492333	0.662111062053866	-1.4933659684345106	-1.1777835235156002	-0.15403211642739517	-0.9764702135873644	-0.6043999639507434	0.350809867787513	-0.06701853658014667	-0.38758236541766083	-0.37876868189505836	-0.8016698356585191	0.2780406473934246	0.31735863242413453	-2.1416914942861984	0.14468579440832213	0.9911177252558863	-0.7791182719871779	0.1481336096205901	-0.07352968491135714	-0.4674022464356738	-0.18759794781421668	1.328841810290507	-1.2474276032232985	0.09545669276069282	-1.2184862978112043	-1.6179839798158113	-0.038235775359640255	-0.442817459876791	-0.38908598478641837	-0.5941569609312357	1.4485429928381721	-0.511985137122506	-0.17737420996756828	-0.34704843636883925	0.03332783964649105	-0.03610307471343635	1.8342099243039265	1.7175810678053207
-0.9177997531342523	0.8111860851205505	-1.4041021838020553	-1.1819647231272978	-0.09313839823824484	-0.932968989963825	-0.6268915131730879	0.2829561873453892	0.10678726052267073	-0.3993525345347434	-0.1781878879871835	-0.7433006396196801	0.26945024324476874	0.3237024389795605	-2.170354560597612	0.13642479628362442	0.9566273580394462	-0.8143585590764676	0.11986105090106584	0.027550722622063817	-0.4882776677824193	-0.20733190760590983	1.2954980568202497	-1.2375298692111458	0.11449222473619966	-1.121808530077196	-1.632133417134256	-0.07713735431780097	-0.47684508979273244	-0.37352762873581796	-0.5838730784360007	1.4331947085397003	-0.5460755611316974	-0.17972543343256753	-0.3397128578411251	-0.024285216528909897	-0.05623233762961736	1.7932027152330268	1.716296995381142
-0.9090114693710566	0.9454112875833525	-1.3499115959036847	-1.1559575853745465	0.014833800770862637	-0.9161952772668706	-0.6414679257297482	0.21454864213212482	0.243007853698405	-0.3796989141178588	-0.013840022687202302	-0.7532804427362662	0.2575308105116452	0.33457152887214103	-2.1702774177957265	0.13513585111102772	0.9421562532488563	-0.9017994003204608	0.0618433622554891	0.15701890199739205	-0.5512867108803847	-0.23438344758924562	1.2481724506718352	-1.2183827676914636	0.11993590639683985	-1.0133208712519355	-1.6528232681549384	-0.11409927386993783	-0.5225790570884814	-0.38744939517390714	-0.6064502424075439	1.4333607607814145	-0.5803078186533603	-0.1871945116793689	-0.36052325410733144	-0.09885902892212206	-0.06424648315789575	1.7555608144780392	1.6801624331861145
-0.9224614282580162	1.049285371380606	-1.3036606310830465	-1.1674280618318167	0.11568612207377453	-0.9134108655832248	-0.6442731862675436	0.16321095514966782	0.3653456793191836	-0.3870569024686016	0.1448815107477133	-0.7338114947268223	0.28698142938571036	0.37016344263755097	-2.116151242582578	0.08169504494267019	0.9287560303662362	-0.9821348752129563	0.037605780490242526	0.3030960160549962	-0.5864491248664621	-0.23187076920255123	1.2157323994361864	-1.2230739112663558	0.10407449962154527	-0.8997196752922431	-1.6388622027669448	-0.1768136759586826	-0.5702620516455728	-0.3700837765940609	-0.6251685075401038	1.419109881078187	-0.6182759380363401	-0.15951317471923232	-0.3744169547136533	-0.15561922440026102	-0.09818673803497882	1.727024910412433	1.6402867704343058
-0.9197389764786393	1.136843338107468	-1.2641571899997914	-1.1483098958105136	0.20516612851981883	-0.8925107305374123	-0.6631530468626811	0.1061336166904054	0.46137463316622745	-0.38486161271010194	0.2873544547953368	-0.7423026593080218	0.2849678544597848	0.39248949776781494	-2.0377511979946514	0.0657724535248151	0.8859835046126235	-1.0475000092573925	0.016375621571969527	0.39346557228416257	-0.6334614571649817	-0.24289281877598307	1.2366769747920983	-1.2100344402554482	0.09369798986913494	-0.7780140897343715	-1.6311394546076194	-0.2579876869748277	-0.6222752710425119	-0.3527850243898118	-0.6617587568904123	1.4422273248604391	-0.6534002681132776	-0.16199510517557686	-0.37111348277264916	-0.1892726170511852	-0.14152188195803847	1.710175607572502	1.6114862059756423
-0.94122645069579	1.1564290343720787	-1.2098519501667482	-1.1353486424853139	0.27350368507084094	-0.9079561652118112	-0.7109908707651474	0.06867623368341344	0.5390550344303084	-0.3909205119726339	0.31444756838823634	-0.7825748988233892	0.3176083167348202	0.41121259506661756	-1.9576624441589554	0.051980281319364295	0.8558788064589775	-1.1299736839943182	-0.0007451444161046359	0.476392592423487	-0.670224059186028	-0.2602716587751415	1.2266679815853094	-1.196882249059453	0.0757020611755018	-0.7333356075123755	-1.607379040922746	-0.2985690556227531	-0.6535394456909654	-0.3747073760479229	-0.7133937370733701	1.4290844333019277	-0.6797292775577599	-0.17235926816170993	-0.3728041941324202	-0.23384099175032272	-0.15692062226077624	1.682524034442555	1.5481877635568124
-0.963500818186865	1.211463734610129	-1.1522447346151306	-1.1228790958647792	0.35139782179579565	-0.8770359364200905	-0.7521715408533025	0.047344985184517886	0.5990584187060871	-0.4002005091599944	0.33263980515217295	-0.8067029398277071	0.32953740900749223	0.39782906530438794	-1.8661062332945484	0.058854375781348056	0.8445287407278004	-1.2375656172229166	-0.03746833053452747	0.5442778761646921	-0.7037815713294331	-0.30509707881347553	1.2753256195177791	-1.1772310628720604	0.0446473703391897	-0.7052133200526335	-1.5881786307244883	-0.3738101438941929	-0.6642450957448368	-0.38860015147001914	-0.734389084163556	1.4212187706158192	-0.6936426522734562	-0.15413202798072703	-0.38918739644490336	-0.267523812182494	-0.14126508215902311	1.6606306870506227	1.4890304792804985
-0.9752277792265305	1.2423971466675583	-1.1087331554891333	-1.0806837208541489	0.41254656181309446	-0.868049579188706	-0.7631977211984917	0.0006972019919882548	0.6339031022397598	-0.40043862525736945	0.31670722962274517	-0.8224126435091905	0.33936774677821846	0.39809704928906264	-1.7144316250332732	0.06166348612537724	0.7997147604558716	-1.313571737559737	-0.05427745084524025	0.5818221365734259	-0.7264049887420663	-0.32957247225061487	1.3388640773645366	-1.2088003796691118	-0.007022593922863568	-0.7044959703994145	-1.569259275454377	-0.3629345721222267	-0.6600104353272348	-0.4105496237559946	-0.7484311882720802	1.4350130457561157	-0.6371003665738315	-0.12983592697746568	-0.3888698495891733	-0.32899844720824356	-0.1052106749199623	1.637221663599345	1.416942191664338
-1.003056471895953	1.2213651106863455	-1.0778627711031936	-1.074611862415909	0.45969434429651396	-0.9015240795147097	-0.7771299655926527	0.017302653171420317	0.7209052301548263	-0.394808234499185	0.3216563717764324	-0.8447829554302659	0.37487533601930195	0.41482460036688035	-1.5843688392927582	0.02431938585366925	0.7649139382534518	-1.3310997984748683	-0.09201101713173672	0.6129111686605813	-0.7627857991475668	-0.43306216649315116	1.4097325773798979	-1.1855114876685788	-0.05356938019646572	-0.7329025085156792	-1.563502909813725	-0.37332286805414344	-0.6518649378846085	-0.4639599595588312	-0.7680022487281721	1.4369805953793715	-0.6532398155296704	-0.11521740166097368	-0.3683971032742147	-0.3590540211222211	-0.07433174396272191	1.6142003278451775	1.39357524694313
-1.0480847772300073	1.1911012041171611	-1.0101713329382602	-1.0392669519851565	0.46725532683147886	-0.9497668531702803	-0.7847471885357147	0.039229182052459385	0.8834208768560441	-0.3691082736856633	0.32672696486602987	-0.886079096823828	0.3644421551667408	0.3940713759444405	-1.4793224305555532	-0.020255375635245418	0.7123449957985308	-1.367140292440445	-0.11283327839046584	0.6736583934936171	-0.7830464014598709	-0.486352358471005	1.421926759157913	-1.1644986416453302	-0.08671791989626985	-0.6867509587154397	-1.5117697654460145	-0.4180290446637951	-0.6380738352424343	-0.44767589291433935	-0.7551238549048847	1.462243892918841	-0.6388987497976023	-0.12596354456146863	-0.3893937608744019	-0.4089025027196132	-0.03786119300503469	1.5950103465413688	1.3549661977482668
-1.1050824465217755	1.1602671760746672	-0.9617891524405338	-1.0238920196208796	0.43782829588097333	-0.9340458185639291	-0.7749583806585727	0.06410560685317243	1.0684560089721404	-0.3598549012940008	0.335868245243649	-0.9133140227316023	0.3548475979749991	0.37702479202513156	-1.3949836958833812	-0.06025928931078679	0.6686464182735179	-1.4171226260630883	-0.13087252028506105	0.6702297656099038	-0.8072629518341433	-0.5289332038594802	1.4379195207203088	-1.1631212009835628	-0.1446797345893593	-0.6595421444411367	-1.4972981920869313	-0.4675861941887467	-0.6271527087205696	-0.45866535836383937	-0.7500491305108926	1.489248523228568	-0.6324894083691568	-0.10137823556011646	-0.4194757868468616	-0.39853683925468414	-0.025822902149801662	1.5448803496873733	1.3278145948450515
-1.1860219850194864	1.0928577419226397	-0.9564306017941788	-0.9903480590481765	0.41518526022885804	-0.9580002827525161	-0.7605404806864018	0.11901773716922193	1.2508817403973072	-0.3761753987022707	0.3402047216861267	-0.993819002232376	0.34604731837614855	0.34684839170229465	-1.2593063177511132	-0.047075185412244036	0.6396918417926314	-1.4595718356878664	-0.1472322802033339	0.6148900934253864	-0.8501938996370925	-0.5392723512842754	1.4324493436297545	-1.196610818853763	-0.1919689396907574	-0.6454069762106771	-1.4967756603755995	-0.49308948511637024	-0.6377140991051911	-0.4830701826656142	-0.7916566590146498	1.4606135049430473	-0.6307600252325343	-0.10104883891813492	-0.43595622249889016	-0.42664527497612753	-0.009095347374596118	1.518860124595697	1.311830160190176
-1.2536052797972583	1.037211687587285	-0.8782852002257873	-0.9836664335174904	0.3854420436784123	-0.9848305517293309	-0.7187051498769629	0.17782790479283087	1.4396320565504979	-0.3776357436285772	0.32278494122093593	-1.0744264336389844	0.34359379533077733	0.32636473021893825	-1.1765645152415343	-0.05099506946800617	0.5730012281688447	-1.4713313464448254	-0.17215055031948595	0.5623773709455234	-0.8409692773229045	-0.5868813488405524	1.4802338372619261	-1.2167480544792526	-0.23561600830751078	-0.6447436961309696	-1.4735302635644065	-0.5201874628285362	-0.6366671512946008	-0.4913560020752449	-0.8251105166750783	1.4440935747958927	-0.603161633232418	-0.10088883553217809	-0.4534163763569693	-0.44997060632704977	-0.005111749384328118	1.4757738049874585	1.2912230059089562
-1.2704321259874836	0.939673846902123	-0.7734280505272215	-0.9877524231390422	0.3463894937264466	-1.0102795062705687	-0.6689209563200336	0.19366302560761586	1.6356493102046332	-0.3940049694365211	0.3720733139449162	-1.17073739692552	0.3154494096456849	0.27656799025328704	-1.125322060912619	-0.02941634556412257	0.4917556438531211	-1.5025953114238615	-0.22028730002706592	0.48980634664819284	-0.8533389342641804	-0.6369875230508719	1.4976229948446682	-1.2566122242565145	-0.25494655550750267	-0.6414928500944448	-1.4631858390432417	-0.5210878580048417	-0.6340004778305336	-0.5271398001542977	-0.877463266255343	1.45156733333727	-0.5854811823302666	-0.1340050292876085	-0.4530335970076208	-0.47561201305392264	0.0401707337348672	1.4262374665801443	1.2646387266479642
-1.3093569038515427	0.8710626506485294	-0.6666918819704817	-0.9989872019762622	0.3244451764164944	-1.0222164875156938	-0.6162258271689827	0.21474909368937642	1.7683352785059399	-0.4250816319171416	0.3760750090778803	-1.221657228485868	0.3084857597710273	0.2422362442045077	-1.0539785154007206	-0.04173516177747945	0.4265622037505407	-1.4954058056728712	-0.26815154239778594	0.44679644296935805	-0.8343923002639674	-0.6821656075070199	1.4615899103730823	-1.2762246347002377	-0.28405273586297425	-0.6629872469823699	-1.4814278569464112	-0.49784768191368156	-0.6401038183519211	-0.5627248694946885	-0.8952807663274222	1.417618174095474	-0.5425811995753989	-0.15439982707506328	-0.4857680007866615	-0.45986379041528547	0.11984916688696065	1.3814418136317133	1.2178409633010356
-1.36186200415892	0.8116605401107044	-0.5522524043522183	-0.9908046438453653	0.3089090600443477	-1.047865749223969	-0.5539494929110196	0.21267941755554287	1.8792505670353812	-0.43870498728573526	0.4652475496575866	-1.2748390253166115	0.2848624776647085	0.18726095403026233	-0.9758661514449327	-0.05634768373678413	0.3925248314900382	-1.4819535043401202	-0.3100588319411198	0.4131630907245077	-0.8216228007278856	-0.7080643649536535	1.4209689139351243	-1.3054674068770857	-0.3296352995830182	-0.6410271551954071	-1.4906064796533203	-0.44558542976518495	-0.6866327355550133	-0.5669178120819431	-0.9042593982024734	1.4058490585398458	-0.5272872754969964	-0.16562335096980937	-0.5105362452663386	-0.47124362241542467	0.18279968247188877	1.3362830999236208	1.211525207135288
-1.370826723739356	0.7621200320563923	-0.4414318565560145	-1.0098326777426636	0.2632777762654283	-1.1034450688344237	-0.48649283248761677	0.21174839462020553	1.9570112359857503	-0.446387496731213	0.47545733762884435	-1.2745075995730366	0.23233609694874433	0.16757939538322014	-0.9294383164761131	-0.11168933989072523	0.33228932728336424	-1.4514762133269632	-0.3193966467112091	0.34815884011978215	-0.7990881950268258	-0.7456103238150613	1.3760953333615364	-1.3245301936983227	-0.37272758773166725	-0.6814093616011185	-1.4975005917143305	-0.36654028992328175	-0.7255201511219731	-0.5774602547687115	-0.9523671221722656	1.358541791521705	-0.5018541719459638	-0.19792938673578234	-0.5463648846860962	-0.47343871691291356	0.2195249347260789	1.2725659366031137	1.202882709683413
-1.389794882963745	0.7121118844868559	-0.37904136228985125	-1.0376268012215761	0.24452071347028365	-1.1337932620285516	-0.45624465918407797	0.18200756825520764	1.984578182973904	-0.4431663988063844	0.5469918367848584	-1.3179200517202645	0.22155166011259367	0.14412970106188688	-0.8682693081050138	-0.16655535546671435	0.2620708952064661	-1.4423350265402068	-0.31792656813881004	0.332620866426828	-0.8041801796813104	-0.8012081774121287	1.321845212534257	-1.3030236332643914	-0.38793388717023597	-0.6891602663665976	-1.486806476747807	-0.3516130471756022	-0.7443177338467659	-0.5872246159939889	-0.9881904479503698	1.3062870018718529	-0.5258694879920199	-0.23478800710547074	-0.5849624178129874	-0.4470376374627299	0.253304316266466	1.2386396810060178	1.1929814227304338
-1.3840882051954362	0.6323596652087599	-0.2901746945217357	-1.0176830587968295	0.21662656067502964	-1.1722811240033226	-0.4133713145234914	0.15130479529865712	1.943886865436913	-0.437957483587647	0.5681913099453506	-1.3689849206171867	0.18127620996426513	0.10175098496935502	-0.8001400496318608	-0.20005936832311053	0.2116507702806507	-1.4483642323205808	-0.28850417456239963	0.3007287608005694	-0.7870868406153566	-0.7795260818416845	1.237164240523715	-1.31163951333173	-0.4066066154965127	-0.7067982522685797	-1.4811297683862557	-0.32999851901420096	-0.7243508565032848	-0.5745097174958691	-1.0290505961080867	1.2580043278238098	-0.5284241340757264	-0.2516589744538479	-0.6244522822205147	-0.4326409129258235	0.27632954821805417	1.232101602248792	1.1683815325664342
-1.3786841384133735	0.5728438651540005	-0.23131663764084584	-1.0448132512777908	0.16468452332353234	-1.1704911450638358	-0.36380933837224133	0.13636977376299378	1.84163506324284	-0.4174136907561031	0.6286728911126351	-1.3962198465249611	0.1480948134745021	0.04340544962834268	-0.725872911614078	-0.20950514175084267	0.15861605374009477	-1.4132598627227777	-0.18662149569613873	0.2746618060631628	-0.8037966410526721	-0.7826912306969336	1.199365514798536	-1.3157118681785673	-0.44841634664900587	-0.7476324848764994	-1.5372455660720188	-0.2810129970108939	-0.7433547853372576	-0.5692342877791954	-1.0545290408365644	1.2227781043243047	-0.5395156242749516	-0.2713059629890959	-0.6506363589988012	-0.4028959655916788	0.3069353893059259	1.202568531097761	1.14701334359613
-1.3301894189963854	0.4733523715779578	-0.1805983982359733	-1.0437075459255625	0.1260673764927964	-1.231886475609415	-0.33605202357721503	0.0949188214390638	1.717008805239016	-0.40203058709825895	0.6904561226705207	-1.4632295647426627	0.13831804224127348	0.028277787613948842	-0.6583353134062209	-0.22733818001531772	0.1196017051384709	-1.394560910863668	-0.06225919738300352	0.24409883348576997	-0.8234914658029009	-0.8017786919990442	1.199044582421266	-1.3447246911778372	-0.5012924025641036	-0.7504506116023506	-1.5481125223045147	-0.21939012285280488	-0.7537652204561665	-0.5378379526527705	-1.07588919481515	1.1692285764104835	-0.5780822920329568	-0.30578894623160824	-0.665173358661692	-0.4169913278502556	0.3656291743498104	1.1871841579006148	1.1525581357648964
-1.236547548754205	0.42524210392923134	-0.16413980883510215	-1.050122160328328	0.10334918196856424	-1.2306647439523053	-0.29901591420880536	0.037051273121873056	1.6291785528872313	-0.36385515125897505	0.7170498538931623	-1.4496836946868288	0.11291257508821842	-0.0096207203874558	-0.6172976821121872	-0.2522999792990614	0.04658574293783127	-1.4049318273353062	0.09874898439865035	0.2093288023395786	-0.8412698484679085	-0.8331836775897091	1.1956761838617147	-1.3624943520357518	-0.5607791856602338	-0.760797249856316	-1.564699772956938	-0.17157538287284693	-0.7155723208496043	-0.4895328412469066	-1.0744264139477022	1.1478743102616846	-0.5796200082608338	-0.33651410347295163	-0.700210592545658	-0.4057967818801925	0.46228490897361185	1.1648262569158996	1.1211972027575272
-1.167883650039388	0.35820516246425316	-0.2188040262154412	-1.050770434572344	0.06418415287694804	-1.2266297147080292	-0.29564255655969607	0.009296187252409596	1.5464766336357452	-0.3581710085547588	0.781430202281861	-1.4253927181214237	0.10176107574921708	-0.04325238927000619	-0.5506039217040839	-0.30399197438232695	0.02017696146664815	-1.3876726594661035	0.2528043993771802	0.17094733912931998	-0.852855306529996	-0.8363767803890833	1.1708690771442167	-1.3830513576305068	-0.5926787914225553	-0.771715078628092	-1.6020805793896276	-0.11420996130555658	-0.6782145447291639	-0.45148260035304066	-1.0587562998777957	1.1096702513179044	-0.6056308506367992	-0.3670101478846384	-0.7287943225011595	-0.3755777202926184	0.5508304044379716	1.1782289079192538	1.1173229380438072
-1.160324134415846	0.3402352733999326	-0.27149295454984707	-1.0424583908548481	0.02837017280764969	-1.2209756542483816	-0.31014552120486727	0.01583819716637102	1.5104920389715049	-0.32506784747327133	0.7634493482804664	-1.3876484485235299	0.07434247274021562	-0.0825138411117429	-0.47487275148896024	-0.36485431577951355	0.0052820842460951966	-1.3864393994567676	0.4134269533921312	0.13692248171920848	-0.8266501861105521	-0.8562755413877319	1.1297545298593437	-1.369491119364495	-0.6399132234767602	-0.7882494485809739	-1.65622799060001	-0.048072490708999646	-0.6148827238566885	-0.37630609030083023	-1.0078817288583208	1.038722306515047	-0.6087802117573552	-0.3819990096766082	-0.7852799182335792	-0.3694948889170049	0.6279794307054409	1.2521063620467388	1.0960792335428575
-1.1155005365136639	0.31155681418816505	-0.3072109069678235	-1.0516683705682979	-0.024194905676844937	-1.207810311794519	-0.3129863814956805	0.03885423272085003	1.5692737779600707	-0.2925981555875434	0.7717969366124482	-1.395568104280613	0.057310509165949854	-0.13963897677417564	-0.4326575228115558	-0.43474397388824426	-0.0031040020519494623	-1.3899526606761117	0.5589511841725072	0.08755842903593714	-0.8277860127040524	-0.9100405056938732	1.1120647871665326	-1.3760847993113658	-0.6726458134023359	-0.8040367363247694	-1.6984187941185038	-0.002539694449139213	-0.5455425181944829	-0.30558110399465166	-0.9727068828574854	1.0135240743437604	-0.6456886869448428	-0.40885103331234857	-0.8157229793908478	-0.381517227474378	0.6790144071617792	1.336674892110305	1.0957080485538344
-1.0548809592584865	0.29315912915487985	-0.36007363827585215	-1.0519967392454228	-0.06714897859725315	-1.1356187564231852	-0.2984155899526547	0.07246327715348597	1.629011957541564	-0.2861609832842447	0.7393191558758898	-1.3670340141452306	0.04435223686136106	-0.23058867191314233	-0.42145859672086283	-0.4885596619874331	-0.05658924016850123	-1.4001911899807176	0.7028151346714431	0.04814458289720293	-0.8497486481060923	-0.9927162013944306	1.0789687614099295	-1.323394605465678	-0.6886986546891072	-0.8380205652226568	-1.7452181970737564	0.013376748839374166	-0.45252546605766464	-0.24996698337931025	-0.944177325971481	0.9736527674760251	-0.6959787980811937	-0.4269220260554021	-0.859119818872168	-0.37958534813137934	0.7266614117766408	1.4570073323806845	1.0614042199135434
-1.0159509459102363	0.2879007803851664	-0.403473237559205	-1.0377228575227448	-0.09386044174761579	-1.0867357574961374	-0.29406042858874126	0.09234277043470591	1.7220028916044547	-0.2629316025696483	0.6979986383741845	-1.4223247155677718	0.05101205031021401	-0.32824407836323444	-0.3621768559884522	-0.5005781831858456	-0.1196285953587672	-1.441176491731818	0.8050340313632309	0.07228820104227288	-0.8593949752530863	-1.0420517361905761	1.0233489086878098	-1.2666523464064694	-0.7089614283061788	-0.8280251736522034	-1.7674004948519237	0.001137765208336025	-0.3571874767105088	-0.17669452844199915	-0.8827790237720269	0.9501061946508985	-0.7275589332055603	-0.45492074062383303	-0.8850011184159214	-0.32616193607134447	0.7609416596286253	1.6057247434409434	1.0540499257963059
-0.9648322018166645	0.28541493084115493	-0.3998097713101137	-1.034095568475941	-0.12427127641727953	-1.0779293452375056	-0.27635011356379596	0.17113900751184766	1.7592253597756642	-0.2630672383213174	0.6386267090601405	-1.4517981539000275	0.02442811933221705	-0.39218158580841334	-0.3186669991833765	-0.514838833297455	-0.15313350388188035	-1.4864246602613718	0.8842833266914857	0.0371166331265302	-0.8763574000387615	-1.08415863516275	1.008332112314444	-1.2181367671595293	-0.7404537612126384	-0.8696091862383202	-1.728736154148447	0.04075193343594518	-0.26755291816871873	-0.11302932212716343	-0.8772352619500922	0.8975299362028011	-0.7504204144609695	-0.45655570480005403	-0.9183566668197358	-0.26281645710073837	0.7953160911188081	1.7859708284834954	1.0585728708020892
-0.9434279717981523	0.26846855222687693	-0.42761764809180847	-1.0395559671996881	-0.18699472438969048	-1.0501022758195222	-0.27186941622871474	0.2400236605638618	1.7881989321905079	-0.23871609970495192	0.573204753892579	-1.4371314846815642	0.022717941762116466	-0.4270031139091618	-0.2946567808387668	-0.5448897108905102	-0.20090358541379424	-1.5276494356879495	0.9456324407741054	0.011404868056462996	-0.9136653784408683	-1.134137110673771	0.9997757267021085	-1.145029881805483	-0.7606118695019051	-0.8597373496383826	-1.6633761041736232	0.03517602972017621	-0.21139512456113557	-0.03159776657593286	-0.8438589849753463	0.8613790337208623	-0.7650473376969378	-0.44308725076947714	-0.95694394326524	-0.20247969628322043	0.8283563018249651	1.9466619684719575	1.04205193514614
-0.9285293544355122	0.2622390452483524	-0.4650990857365104	-1.019057044743513	-0.21309092146279265	-1.0394438509597446	-0.26057192829210635	0.29366239889362034	1.7968775253271232	-0.25907552838515285	0.488308820083191	-1.4704166276550097	0.0013940691383690195	-0.45162466856915257	-0.23172506488483074	-0.5880464312394238	-0.22745728862821163	-1.6209259032547447	0.9503768577063495	0.0019346192576245064	-0.9085035356030332	-1.1955106303172198	0.9710748640855767	-1.0887999134434587	-0.7495997754790957	-0.8801593190719604	-1.556119832316224	0.01158562244214233	-0.15856078156158812	-0.0031215749152607762	-0.8397217432182644	0.7891613236599325	-0.7847934102556255	-0.4081539293585087	-0.9757895696450245	-0.15880014956953592	0.8662242918440706	2.1370693891006534	1.0398915008130118
-0.9031225967528973	0.2547979856685695	-0.4953466152979164	-1.0158537575194921	-0.24672322089250373	-1.0037190913955292	-0.237210620893403	0.40034398774203217	1.7986561597781197	-0.24929669304443064	0.4100930120504135	-1.4444203823195905	-0.044484792088167795	-0.5216369899754218	-0.17922737530754326	-0.6372581833390558	-0.2675546295388522	-1.6661981956680694	0.9043415358195238	-0.005574309151546009	-0.8983847151377745	-1.2670098309030546	0.9459420106348139	-1.0188268295871374	-0.7479500763745267	-0.9142591206390318	-1.4766306350846132	0.05565422482742821	-0.09590156378835772	0.021066751960630715	-0.83335716589743	0.7407684347173885	-0.7930471349659406	-0.37045360103593483	-1.049152329465508	-0.08927865124936707	0.8754280179814892	2.3268647183931224	1.0171009573898642
-0.928514695079777	0.23516137320927818	-0.4955841553878753	-1.0176382043125827	-0.2833629118809904	-0.9737383647773379	-0.231930990153756	0.44636501468805634	1.7810590546413863	-0.2520360328735148	0.36178074499652413	-1.4671091592009717	-0.05658731700273688	-0.5632728170238047	-0.16216456262526557	-0.6633967872151298	-0.2948786531950244	-1.6575388981693124	0.8453568689461377	-0.045252520775080796	-0.894456437797231	-1.3344658746613483	0.9895408185176702	-0.9486296129147886	-0.7551752378374388	-0.9666897123445641	-1.3786611995962972	0.03481952045012998	-0.06534286153087739	0.048997257884788314	-0.8436363106408681	0.724697601590683	-0.7831406938825011	-0.3245108447677679	-1.0820988414156243	-0.04241381969511114	0.8540763168863164	2.522784319266595	1.0061718736485286
-0.9521696597520469	0.19659487906357054	-0.4885754124262701	-1.0173724626511975	-0.3065605681756238	-0.910900633213326	-0.22366210436334866	0.5123030850692761	1.7738782021852397	-0.24082146798364107	0.2567843702047634	-1.5047565315144316	-0.0912163272148675	-0.6379775928148634	-0.14430306625153086	-0.6939539761705907	-0.3539141100967881	-1.698441237295739	0.7741493071890683	-0.11312050981241165	-0.9125575353332851	-1.4197730530111317	1.0694486528280922	-0.8729235804449237	-0.7990695986276586	-1.0204767195210107	-1.2673699609094975	-0.01235394284615542	-0.008358466105398022	0.08173793447863333	-0.8987322185118283	0.6986380874623699	-0.7338127506280523	-0.3055895053913664	-1.1118748080155068	0.0029125928506019915	0.8360099530758278	2.7320506008310383	0.9724634094935254
-0.9577841929985924	0.17964000608904201	-0.49790822029875315	-1.010655292057524	-0.34503465398081373	-0.8800618531987462	-0.1951583189576774	0.5804996867705011	1.730971543951327	-0.23527547280427333	0.22146488079408583	-1.554708007410591	-0.09597891928235894	-0.6886366340041381	-0.1187727702127517	-0.680858094005195	-0.3918933171305953	-1.7178750850287323	0.6979438147693136	-0.17731045584279648	-0.9715252724713144	-1.4463426415850755	1.1920410964325943	-0.8087389035332102	-0.7970413689593192	-1.0798910732289204	-1.156729507163273	-0.07843614484726515	0.024281349270923968	0.06958134683689596	-0.958272729787726	0.7014946031055559	-0.692809175030285	-0.27818798655925314	-1.1292730115180107	0.03810440451006879	0.8146142261092948	2.8923473366849044	0.9717478227788666
-0.9671049255040243	0.13903996209927066	-0.5480200071252566	-1.003917386843774	-0.3265258746321794	-0.8839117285368481	-0.19965475513093475	0.6189278516993925	1.6158509252338091	-0.23022530165045244	0.17993548305691232	-1.5580321397288308	-0.11585693446365664	-0.7279434132443173	-0.14075895837307253	-0.677406245784442	-0.45055579749785934	-1.7576112403104536	0.666968209066252	-0.23517051408564216	-0.9870432167903964	-1.4611499728514943	1.291070917891576	-0.7526949234765804	-0.7997935790039248	-1.1073934732973059	-1.0322787857712514	-0.12242732290597842	0.07290598816695862	0.06633669103083317	-1.0074458556929593	0.6725712743344205	-0.651784789882425	-0.2363809046637874	-1.1653379648769167	0.0831594275176116	0.8045067354049695	3.029241392389564	0.9485057604952651
-0.9631521349397365	0.1247761324323198	-0.5828140614959444	-0.9888373938711942	-0.36420483140407683	-0.9335339224703875	-0.20589070765690973	0.6593229820468312	1.5141485102799803	-0.20740935880112935	0.11961917557583852	-1.5998306657690784	-0.1423433919062076	-0.7661433034181501	-0.1275362033874889	-0.6677439246433764	-0.47585412298200963	-1.7905438719815105	0.5989262041049879	-0.30489806924299295	-0.9905529258791825	-1.4896953970215487	1.3745936193359432	-0.7589106300988164	-0.8246919962586879	-1.1348987624052054	-0.9083460871879708	-0.17816038918969324	0.10703709548278373	0.06886031221332642	-1.0564436847816883	0.6260031353008289	-0.5458597989544242	-0.19972134953953852	-1.183790965493221	0.1378030025815879	0.7936534938161632	3.1115375277703596	0.9278127644620001
-0.9633112936591463	0.10382073556730013	-0.6228100800482493	-0.9775725709926387	-0.39967930070622687	-0.970365343617031	-0.20644044279035173	0.6777164832052798	1.3720879684804963	-0.21537921509829133	0.07073774125947611	-1.6439041178629892	-0.15879358775765334	-0.7631288813309747	-0.12817804455578888	-0.6740417429887088	-0.48354976984974074	-1.7952609738397385	0.5670560836604271	-0.40478029977920726	-1.0096022047176498	-1.5071983779452987	1.4481388272170261	-0.7468964618914635	-0.8491945291129468	-1.1908793270734568	-0.7579021936471341	-0.23169725319861662	0.1427252333215676	0.07224618232309714	-1.1185431742471577	0.5899914351690879	-0.471338609594744	-0.15291885676795616	-1.1680900376265761	0.12479374343460403	0.7933886556854886	3.1955773249496096	0.9009899589492434
-0.9445970554180262	0.11435134387080823	-0.5921271024389565	-0.9761533074061965	-0.4311895282569943	-0.9925364584177594	-0.21423866237244074	0.6669981230778222	1.2759090788223508	-0.20992364375336975	0.0033048161127106957	-1.627429727968676	-0.15467686762998695	-0.7778059529830729	-0.14122322965043052	-0.6995521581651395	-0.477580679591117	-1.7857649894453345	0.5549898749611708	-0.48265357213980337	-0.9983621592926093	-1.5114746960795187	1.4933768175058622	-0.747157093503423	-0.8375701700378502	-1.238889910995697	-0.6972185770435987	-0.31713058949874584	0.13608928853607133	0.0922010259490459	-1.1441436160844183	0.5615216870896064	-0.41062181862264513	-0.12744151011015442	-1.1769916062684003	0.0917158273947393	0.7820843427599625	3.2480987466840445	0.8723891745532895
-0.9026791512419097	0.12938454771914273	-0.5468094230852371	-0.9704280133320877	-0.4734101542529513	-1.03770217303926	-0.216318062682917	0.6433625099827449	1.222506374667854	-0.2712872672271137	-0.042246221303644506	-1.6442701056952784	-0.11657217946024012	-0.824893915610519	-0.138346967354448	-0.7001611531427103	-0.4845769095754132	-1.7463512704637645	0.5949140814622111	-0.5639592342357217	-1.0001961655938327	-1.518003212666541	1.5453110743849314	-0.7522341008159067	-0.8569207826115667	-1.2940128991125825	-0.6314735168864567	-0.3455499159127309	0.16633268906919957	0.11264062741822092	-1.1907998113472815	0.5311385583913092	-0.32844600054741424	-0.1284781517656491	-1.174024963744133	0.07536052052814723	0.766381853110467	3.2991026266820547	0.8565867307802412
-0.8160272963594158	0.09848102381775803	-0.46978819543548855	-0.9712671307119074	-0.4767881568018213	-1.0927705436349775	-0.233438546010495	0.6383821447076522	1.2310539559306923	-0.29326729196244494	-0.07349576992045677	-1.6655035717696773	-0.0339168167519035	-0.8554758010314794	-0.16882979863277284	-0.7411517248578117	-0.4913732538177774	-1.741993084925048	0.6264558648783144	-0.6579415184595743	-1.0158006339756311	-1.5112682180831412	1.61277973968325	-0.7714814782122429	-0.8394389613311921	-1.347738185899413	-0.5737609664966133	-0.346514701685673	0.15573660332108752	0.15221616983094766	-1.2125004912363067	0.49334642370554693	-0.2558863850938081	-0.11298561734323793	-1.1891806464282653	0.08867604658366875	0.7537206128923704	3.3558415980222938	0.836317117251985
-0.7335269029598093	0.08502695651684251	-0.3854981287209057	-0.9591559968098331	-0.4592709562280817	-1.1460375703455612	-0.2556111963926492	0.6121081363084545	1.2956595231519554	-0.33213045129815605	-0.11863334686439679	-1.7474188079260728	0.07936978009833977	-0.8697650382545167	-0.223848822894066	-0.7644967748176574	-0.5148918083814144	-1.7271051183142532	0.66061066381256	-0.7256517398019977	-1.054934258930893	-1.5274599049006616	1.6312013385541841	-0.7528114986919989	-0.817809030763884	-1.4208120440395509	-0.5245645307263681	-0.41010224026481373	0.15786336823399602	0.16976508644739488	-1.2380624388402135	0.463281322848524	-0.17371494797649129	-0.11582924559459759	-1.161916335966339	0.062145266912431295	0.7611845559592981	3.408502199266856	0.7920021345632723
-0.6486841015782585	0.04883898317503543	-0.3490352101484631	-0.9316343854804942	-0.457215231491421	-1.202884554935118	-0.2828978449793572	0.6441435531854375	1.3335898867563745	-0.35066382087717923	-0.1873452212922468	-1.8027625868419985	0.16449139888145276	-0.8729961913461676	-0.24016126134051072	-0.7968087008499518	-0.521476495425458	-1.7500551692036352	0.699029549525094	-0.7943103293869664	-1.079770574486647	-1.5260571251591144	1.6200011890264296	-0.7345412249480743	-0.8084135550943689	-1.4745373308263823	-0.4910179948588806	-0.44014351214925096	0.16708076980130138	0.19899036855356525	-1.2301261123605904	0.4028435204355407	-0.07983759131248545	-0.10628763522641178	-1.1518237614819002	0.10447985503132877	0.7442895086725214	3.4592635412445367	0.7596783173691971
-0.5379829348832522	0.026697383877756102	-0.2927104583803993	-0.8878073228165183	-0.4515124872774166	-1.265451421961197	-0.3147794848450456	0.655181973154723	1.3891534781129307	-0.38601652601783387	-0.21059163788326574	-1.8194313884853355	0.26700071573621154	-0.8566843315356591	-0.31143593323662067	-0.8189554582020874	-0.5194576219499412	-1.7457122817375534	0.7815898864759497	-0.8114999860088608	-1.0942073947219026	-1.548398679684145	1.557580894457065	-0.7117087144329234	-0.7957230196748986	-1.5035316400350587	-0.46030775911654426	-0.46816522662900295	0.13191184503369954	0.2295604597241884	-1.2090105448185455	0.38193918547857775	-0.02644850007159181	-0.08290197602493314	-1.1282973959845157	0.12019211038177458	0.751855890673126	3.4696217803896445	0.7531037226520823
-0.41831376072373694	-0.023657633390966833	-0.2752182700892771	-0.8632731894002029	-0.42120480168052	-1.3098249051631845	-0.3681836111825118	0.6731414387098651	1.409599956718448	-0.4142498612597569	-0.2927429294795852	-1.8309510560902265	0.328848552116677	-0.8826284136060053	-0.35751107653786235	-0.8665359677591133	-0.533897397261273	-1.7149355015331977	0.8296503075647246	-0.8518543495693915	-1.1115421879757825	-1.5599385760724935	1.4738542177430785	-0.6863416229239716	-0.7843285989365327	-1.5144980001030166	-0.3963377762559947	-0.5013017008349441	0.1007408000451413	0.29374516634173786	-1.2067843936927414	0.3286611803512086	0.025819613563010956	-0.08369297867945226	-1.1125144146667774	0.14103842364206223	0.7628999110378272	3.4496926178269574	0.707474513484706
-0.3283104472846936	-0.01649269048616305	-0.23323638175535408	-0.8186996804134832	-0.41901068095175437	-1.3554594237926456	-0.3814267193050983	0.6972100934335848	1.452190676853457	-0.45448746287905023	-0.3924805544168111	-1.8803051015957337	0.39218966549737616	-0.932050887343984	-0.3844738458604605	-0.9036868437675164	-0.5526767634831564	-1.7180904348204393	0.887053147934236	-0.8924939596171315	-1.1505316329682354	-1.5575211952225887	1.390758750714432	-0.6869430527435239	-0.787058574377822	-1.5330420938525464	-0.3440427725265793	-0.528994486683543	0.08212643318720188	0.32330898869918245	-1.1897551370759551	0.2838182120172531	0.08394068697095795	-0.08970662706573108	-1.1024271736566598	0.15046566786054744	0.7356270610255984	3.4465918625209104	0.6778828677339013
-0.235706585080179	-0.04955898643576726	-0.24789123884192907	-0.8177221911813184	-0.37060577562319524	-1.3936214906588547	-0.4131674590956848	0.7149718684722082	1.4824118273585116	-0.44199289837712674	-0.4546617160055225	-1.8999073605187948	0.4668464903894048	-0.971035451819338	-0.4366359805703072	-0.9599057313618602	-0.5781974641453733	-1.7032301224178696	0.9676920314468453	-0.9421798959511065	-1.1858588291610246	-1.523445972651071	1.3203192203991503	-0.6885265008155576	-0.7321418157242319	-1.5197656440863028	-0.31410671535904666	-0.5349205679273555	0.08752247524585414	0.3363904832705048	-1.1421602747382318	0.2718363827579525	0.13258301031183756	-0.09832990814127741	-1.0932519567554406	0.14125695216576958	0.7330298974073003	3.4977338026227995	0.6633789147748164
-0.1487036333923448	-0.06576687536319763	-0.27812209941593447	-0.7943783942195831	-0.33938322513466807	-1.4584528231052047	-0.42723947936222045	0.8023383483757354	1.4962613459329903	-0.3971627706772371	-0.52830453566594	-1.8818165757968792	0.5542763000546789	-0.9538853053009382	-0.4841314653889219	-0.9840851318605811	-0.5998519055324946	-1.7074376807798732	1.0473193393895786	-0.9692341513692302	-1.2280387400570798	-1.4851573283196138	1.2948637098677616	-0.7144623332903857	-0.6815824970131844	-1.4654391401832345	-0.32888198835706517	-0.5499192842373022	0.03175850444841734	0.33738225657568677	-1.0923096503259704	0.2513413131377121	0.15826418560476072	-0.12986296980326165	-1.130155086117261	0.19090161913007764	0.7279521615475983	3.515263704461314	0.6500904603303377
-0.09255290837817214	-0.15364218139566838	-0.3759526766071354	-0.7408582775099327	-0.3251496897668658	-1.4816789836935453	-0.44583116932503575	0.8846036122512648	1.5165956826877025	-0.33235399911109254	-0.5865731189904982	-1.904322667352194	0.6331903474678098	-0.9220923678516465	-0.5433644614453873	-1.0196340875140328	-0.6299416259964957	-1.7235789125719105	1.1436162155511016	-1.0398784534077765	-1.2837524664828344	-1.4872748395870858	1.261521331927788	-0.7268055317180087	-0.6711121680809287	-1.3924214641553827	-0.32294992581213333	-0.5563095143652059	0.03457674186878471	0.309615269333671	-1.0412260260084345	0.24685555650438956	0.19773059259439058	-0.1442009258021253	-1.149120510535641	0.21543457942996586	0.7246765769644221	3.5223234265299537	0.629592826912181
-0.032192765071116555	-0.21307960348872443	-0.45823024621323133	-0.704006933457316	-0.25818987309230457	-1.4991918913969913	-0.4671554213826415	0.9401706062084868	1.5327344046204516	-0.27250497486432246	-0.6630239698086767	-1.9316693028681389	0.6812094553093544	-0.8771574866683828	-0.5893473217178289	-1.051951782854624	-0.664822237603693	-1.7617640786434166	1.1823999201841437	-1.060932282911871	-1.3215198959238836	-1.4902557465378745	1.241687714186782	-0.7312996404093683	-0.6213630566224213	-1.3395777340897954	-0.3384913465284526	-0.564650242982901	0.06193129687338879	0.2978341621087469	-0.9939900483693638	0.22682084521832174	0.21651175917248033	-0.1352399849989377	-1.1744820014667205	0.2178520171635459	0.7058271516061324	3.5110286174909624	0.6153241925807466
0.003467442332029058	-0.23492799745687304	-0.544051009849111	-0.6683975508317138	-0.2341032687584949	-1.5045211038268802	-0.4947189985744032	0.9650928918957831	1.4983764059364038	-0.19939981648773747	-0.7763301319817247	-1.9303929743062898	0.7067584105317055	-0.8082333049953023	-0.6558217147634184	-1.065047273311406	-0.6862988246516931	-1.7719655395412528	1.1942003069418068	-1.098627126424135	-1.3478214237639947	-1.4922474650567836	1.2265763342348852	-0.7311210916361898	-0.5816742897033181	-1.2578390412335994	-0.35814855865805445	-0.6165538931669607	0.16125326959347422	0.2859889940904189	-0.9321079032676002	0.2242667167029045	0.21413289902508054	-0.15070697897476432	-1.1694927413730105	0.18570489094535753	0.6733271452417269	3.508703983849967	0.6059227099762869
[truncated: 83 more rows]
