# Supplementary material for: Obesity dysregulates feeding-evoked response dynamics in hypothalamic satiety neurons
Source: Sci Rep. 2025 Oct 14;15:35837. doi: 10.1038/s41598-025-19800-2 (PMC12521569; doi:10.1038/s41598-025-19800-2)
Supplement: Supplementary file 8 — Supplementary Material 8. [file 41598_2025_19800_MOESM8_ESM.zip › Supp Fig 3/Supp Fig 3a/Supp Fig 3a/NCD_to_HFD_1st_MPK175_mean_licking_18.csv]

0.6896551724137931
0.40229885057471265
0.3448275862068966
0.3160919540229885
0.2758620689655173
0.32567049808429116
0.39408866995073893
0.4310344827586207
0.421455938697318
0.42528735632183906
0.42528735632183906
0.47126436781609204
0.5287356321839081
0.5632183908045978
0.6436781609195401
0.6321839080459769
0.6206896551724137
0.6436781609195402
0.6551724137931034
0.6436781609195402
0.6781609195402296
0.6436781609195401
0.5977011494252873
0.5747126436781611
0.5287356321839081
0.4942528735632184
0.47126436781609193
0.4022988505747127
0.3793103448275863
0.3908045977011494
0.31034482758620696
0.3218390804597701
0.33333333333333337
0.33333333333333337
0.29885057471264365
0.33333333333333337
0.3333333333333333
0.33333333333333337
0.367816091954023
0.33333333333333337
0.36781609195402304
0.3793103448275863
0.3333333333333333
0.3218390804597701
0.3218390804597701
0.32183908045977017
0.33333333333333337
0.3448275862068966
0.3448275862068966
0.4022988505747126
0.3793103448275863
0.4022988505747127
0.45977011494252873
0.48275862068965514
0.5287356321839081
0.5287356321839081
0.48275862068965514
0.45977011494252873
0.4367816091954024
0.367816091954023
0.3563218390804598
0.29885057471264376
0.26436781609195403
0.24137931034482757
0.1954022988505747
0.17241379310344832
0.16091954022988508
0.16091954022988508
0.13793103448275862
0.1724137931034483
0.1839080459770115
0.19540229885057475
0.2183908045977012
0.2183908045977012
0.22988505747126442
0.26436781609195403
0.3103448275862069
0.3333333333333333
0.33333333333333337
0.3563218390804598
0.367816091954023
0.367816091954023
0.3563218390804598
0.3448275862068966
0.3218390804597701
0.27586206896551724
0.24137931034482754
0.20689655172413793
0.20689655172413793
0.1724137931034483
0.14942528735632182
0.14942528735632182
0.13793103448275862
0.14942528735632188
0.19540229885057475
0.22988505747126436
0.2758620689655173
0.32183908045977017
0.33333333333333337
0.34482758620689663
0.367816091954023
0.5057471264367817
1.2183908045976999
1.839080459770113
2.356321839080458
2.896551724137932
3.367816091954024
3.9540229885057436
4.5172413793103425
5.0804597701149445
5.66666666666667
6.091954022988512
5.988505747126439
5.95402298850575
6.022988505747127
6.057471264367815
6.137931034482756
6.068965517241379
6.137931034482759
6.2528735632183885
6.1839080459770095
6.241379310344827
6.2413793103448265
6.321839080459771
6.379310344827588
6.390804597701154
6.459770114942533
6.574712643678162
6.632183908045979
6.52873563218391
6.63218390804598
6.724137931034486
6.77011494252874
6.724137931034486
6.655172413793107
6.678160919540232
6.747126436781611
6.793103448275865
6.724137931034483
6.747126436781609
6.770114942528735
6.79310344827586
6.804597701149424
6.839080459770114
6.873563218390801
6.954022988505742
6.896551724137927
6.850574712643675
6.9310344827586166
6.896551724137928
6.8735632183908
6.735632183908045
6.804597701149426
6.712643678160922
6.655172413793105
6.620689655172416
6.528735632183913
6.494252873563226
6.505747126436788
6.436781609195407
6.402298850574722
6.390804597701157
6.160919540229893
6.068965517241386
6.011494252873569
5.758620689655176
5.551724137931037
5.195402298850576
4.758620689655173
4.402298850574712
3.9770114942528725
3.436781609195403
3.0459770114942533
2.597701149425288
2.126436781609197
1.712643678160919
1.3793103448275854
1.1379310344827578
0.8620689655172411
0.7126436781609193
0.5632183908045976
0.5057471264367815
0.3908045977011495
0.36781609195402304
0.32183908045977017
0.3103448275862069
0.26436781609195403
0.22988505747126442
0.2183908045977012
0.21839080459770116
0.16091954022988506
0.1724137931034483
0.1724137931034483
0.16091954022988508
0.13793103448275865
0.13793103448275862
0.13793103448275862
0.14942528735632182
0.13793103448275865
0.12643678160919541
0.13793103448275862
0.11494252873563218
0.10344827586206895
0.09195402298850575
0.11494252873563218
0.10344827586206896
0.11494252873563217
0.11494252873563218
0.13793103448275862
0.13793103448275862
0.13793103448275862
0.14942528735632182
0.14942528735632182
0.14942528735632182
0.12643678160919541
0.11494252873563218
0.09195402298850575
0.06896551724137931
0.04597701149425287
0.03448275862068966
0.022988505747126436
0.011494252873563218
0.0
0.0
0.011494252873563218
0.011494252873563218
0.011494252873563218
0.011494252873563218
0.011494252873563218
0.022988505747126436
0.022988505747126436
0.04597701149425287
0.05747126436781609
0.06896551724137932
0.05747126436781609
0.05747126436781609
0.05747126436781609
0.05747126436781609
0.05747126436781609
0.04597701149425287
0.04597701149425287
0.022988505747126436
0.011494252873563218
0.0
0.0
0.011494252873563218
0.011494252873563218
0.022988505747126436
0.022988505747126436
0.022988505747126436
0.022988505747126436
0.022988505747126436
0.03448275862068966
0.03448275862068966
0.04597701149425287
0.04597701149425287
0.04597701149425287
0.034482758620689655
0.04597701149425287
0.04597701149425287
0.04597701149425287
0.06896551724137932
0.05747126436781609
0.06896551724137931
0.05747126436781609
0.04597701149425287
0.05747126436781609
0.05747126436781609
0.04597701149425287
0.04597701149425287
0.05747126436781609
0.03448275862068966
0.03448275862068966
0.022988505747126436
0.022988505747126436
0.022988505747126436
0.011494252873563218
0.022988505747126436
0.03448275862068966
0.06896551724137932
0.24137931034482765
0.28735632183908055
0.3908045977011495
0.45977011494252884
0.5172413793103448
0.5517241379310345
0.6091954022988506
0.6321839080459768
0.6666666666666664
0.701149425287356
0.6666666666666664
0.7011494252873561
0.6321839080459768
0.6551724137931032
0.6436781609195401
0.6666666666666665
0.6551724137931034
0.6436781609195402
0.6551724137931034
0.6091954022988506
0.5057471264367815
0.4482758620689654
0.4482758620689656
0.3908045977011495
0.3563218390804598
0.32183908045977017
0.28735632183908044
0.28735632183908044
0.24137931034482757
0.24137931034482757
0.2068965517241379
0.1954022988505747
0.16091954022988508
0.13793103448275862
0.13793103448275862
0.11494252873563218
0.10344827586206895
0.09195402298850575
0.08045977011494253
0.06896551724137932
0.08045977011494253
0.08045977011494253
0.10344827586206896
0.09195402298850575
0.10344827586206895
0.11494252873563218
0.11494252873563218
0.10344827586206895
0.10344827586206895
0.10344827586206895
0.08045977011494253
0.06896551724137932
0.05747126436781609
0.05747126436781609
0.04597701149425287
0.034482758620689655
0.04597701149425287
0.05747126436781609
0.06896551724137931
0.06896551724137932
0.06896551724137932
0.09195402298850575
0.08045977011494254
0.08045977011494254
0.08045977011494254
0.09195402298850575
0.10344827586206896
0.09195402298850575
0.08045977011494253
0.08045977011494253
0.10344827586206895
0.08045977011494253
0.09195402298850575
0.10344827586206896
0.10344827586206896
0.09195402298850575
0.08045977011494253
0.08045977011494253
0.09195402298850575
0.08045977011494253
0.06896551724137931
0.06896551724137931
0.05747126436781609
0.05747126436781609
0.06896551724137931
0.08045977011494253
0.08045977011494253
0.09195402298850575
0.09195402298850575
0.10344827586206895
0.09195402298850575
0.10344827586206896
0.10344827586206896
0.09195402298850575
0.06896551724137932
0.05747126436781609
0.04597701149425287
0.034482758620689655
0.034482758620689655
0.03448275862068966
0.03448275862068966
0.04597701149425287
0.05747126436781609
0.08045977011494253
0.10344827586206896
0.10344827586206896
0.11494252873563217
0.12643678160919541
0.12643678160919541
0.13793103448275862
0.14942528735632182
0.13793103448275862
0.13793103448275862
0.12643678160919541
0.10344827586206895
0.12643678160919541
0.12643678160919541
0.11494252873563218
0.11494252873563218
0.09195402298850575
0.10344827586206896
0.12643678160919541
0.11494252873563218
0.12643678160919541
0.12643678160919541
0.12643678160919541
0.13793103448275865
0.14942528735632182
0.14942528735632182
0.14942528735632182
0.13793103448275865
0.11494252873563218
0.12643678160919541
0.10344827586206895
0.11494252873563218
0.09195402298850575
0.09195402298850575
0.10344827586206895
0.11494252873563217
0.11494252873563217
0.10344827586206896
0.10344827586206896
0.10344827586206896
0.11494252873563217
0.12643678160919541
0.13793103448275862
0.13793103448275862
0.11494252873563221
0.11494252873563221
0.13793103448275865
0.13793103448275865
0.14942528735632182
0.13793103448275865
0.14942528735632182
0.12643678160919541
0.12643678160919541
0.11494252873563218
0.12643678160919541
0.10344827586206896
0.09195402298850575
0.09195402298850575
0.09195402298850575
0.09195402298850575
0.06896551724137931
0.06896551724137931
0.06896551724137931
0.05747126436781609
0.05747126436781609
0.08045977011494253
0.06896551724137931
0.06896551724137931
0.06896551724137932
0.06896551724137932
0.08045977011494253
0.09195402298850575
0.09195402298850575
0.09195402298850575
0.09195402298850575
0.09195402298850575
0.10344827586206895
0.11494252873563218
0.09195402298850575
0.12643678160919541
0.13793103448275862
0.13793103448275862
0.13793103448275862
0.17241379310344832
0.1839080459770115
0.1839080459770115
0.19540229885057475
0.2183908045977012
0.24137931034482757
0.2068965517241379
0.19540229885057475
0.2183908045977012
0.2183908045977012
0.19540229885057475
0.19540229885057475
0.19540229885057475
0.19540229885057478
0.1839080459770115
0.1724137931034483
0.1724137931034483
0.1724137931034483
0.14942528735632182
0.14942528735632182
0.14942528735632182
0.13793103448275865
0.14942528735632182
0.16091954022988508
0.1839080459770115
0.1839080459770115
0.2183908045977012
0.24137931034482757
0.22988505747126436
0.21839080459770116
0.22988505747126436
0.24137931034482757
0.24137931034482765
0.2183908045977012
0.20689655172413796
0.22988505747126436
0.20689655172413793
0.1839080459770115
0.19540229885057475
0.19540229885057475
0.1954022988505747
0.1839080459770115
0.1839080459770115
0.20689655172413793
0.2068965517241379
0.20689655172413796
0.206896551724138
0.2183908045977012
0.22988505747126436
0.26436781609195403
0.26436781609195403
0.27586206896551724
0.29885057471264365
0.29885057471264376
0.26436781609195403
0.27586206896551724
0.3103448275862069
0.3103448275862069
0.32183908045977017
0.29885057471264376
0.3103448275862069
0.29885057471264365
0.2758620689655173
0.25287356321839083
0.2758620689655173
0.24137931034482757
0.21839080459770116
0.1954022988505747
0.17241379310344823
0.16091954022988508
0.13793103448275862
0.1264367816091954
0.11494252873563218
0.10344827586206895
0.08045977011494253
0.06896551724137932
0.05747126436781609
0.06896551724137931
0.05747126436781609
0.06896551724137932
0.05747126436781609
0.06896551724137932
0.06896551724137931
0.08045977011494254
0.09195402298850575
0.10344827586206896
0.10344827586206896
0.09195402298850575
0.09195402298850575
0.09195402298850575
0.09195402298850575
0.08045977011494254
0.06896551724137932
0.06896551724137932
0.06896551724137931
0.05747126436781609
0.08045977011494253
0.09195402298850575
0.10344827586206895
0.10344827586206895
0.10344827586206895
0.11494252873563217
0.1264367816091954
0.13793103448275865
0.14942528735632182
0.1839080459770115
0.1839080459770115
0.22988505747126436
0.24137931034482757
0.25287356321839083
0.27586206896551724
0.2758620689655173
0.28735632183908055
0.31034482758620696
0.29885057471264365
0.28735632183908055
0.25287356321839083
0.24137931034482765
0.25287356321839083
0.25287356321839083
0.25287356321839083
0.28735632183908044
0.2758620689655172
0.2528735632183908
0.28735632183908044
0.28735632183908055
0.3218390804597701
0.32183908045977017
0.34482758620689663
0.34482758620689663
0.32183908045977017
0.3103448275862069
0.31034482758620696
0.33333333333333337
0.28735632183908055
