# Supplementary material for: Obesity dysregulates feeding-evoked response dynamics in hypothalamic satiety neurons
Source: Sci Rep. 2025 Oct 14;15:35837. doi: 10.1038/s41598-025-19800-2 (PMC12521569; doi:10.1038/s41598-025-19800-2)
Supplement: Supplementary file 8 — Supplementary Material 8. [file 41598_2025_19800_MOESM8_ESM.zip › Supp Fig 3/Supp Fig 3a/Supp Fig 3a/NCD_to_HFD_1st_MPK175_mean_licking_19.csv]

1.8181818181818183
1.6233766233766234
1.2554112554112558
1.331168831168831
1.2207792207792207
1.2770562770562768
1.1873840445269015
1.12012987012987
1.0966810966810967
1.0649350649350646
0.974025974025974
0.8441558441558443
0.8571428571428573
0.7662337662337662
0.7272727272727271
0.6233766233766234
0.5974025974025975
0.5584415584415585
0.49350649350649356
0.44155844155844165
0.3636363636363637
0.3506493506493507
0.3246753246753247
0.25974025974025977
0.23376623376623382
0.19480519480519481
0.16883116883116886
0.14285714285714288
0.1168831168831169
0.09090909090909093
0.07792207792207793
0.07792207792207793
0.03896103896103897
0.05194805194805195
0.03896103896103897
0.025974025974025976
0.012987012987012988
0.012987012987012988
0.012987012987012988
0.012987012987012988
0.012987012987012988
0.012987012987012988
0.012987012987012988
0.0
0.0
0.0
0.012987012987012988
0.012987012987012988
0.025974025974025976
0.025974025974025976
0.03896103896103897
0.03896103896103897
0.03896103896103897
0.03896103896103897
0.03896103896103897
0.05194805194805195
0.06493506493506494
0.07792207792207793
0.06493506493506494
0.06493506493506494
0.06493506493506494
0.06493506493506494
0.06493506493506494
0.07792207792207793
0.09090909090909093
0.09090909090909091
0.09090909090909091
0.1038961038961039
0.1168831168831169
0.1168831168831169
0.12987012987012989
0.14285714285714288
0.18181818181818182
0.18181818181818182
0.18181818181818182
0.2077922077922078
0.19480519480519481
0.16883116883116883
0.15584415584415584
0.15584415584415584
0.12987012987012989
0.12987012987012989
0.09090909090909091
0.07792207792207793
0.06493506493506494
0.025974025974025976
0.012987012987012988
0.012987012987012988
0.025974025974025976
0.025974025974025976
0.025974025974025976
0.012987012987012988
0.025974025974025976
0.025974025974025976
0.025974025974025976
0.03896103896103896
0.03896103896103896
0.03896103896103896
0.025974025974025976
0.025974025974025976
0.025974025974025976
0.025974025974025976
0.5454545454545455
1.0389610389610382
1.6753246753246733
2.2207792207792205
2.8831168831168847
3.4675324675324677
3.9870129870129856
4.7012987012987
5.441558441558443
6.155844155844159
6.3116883116883145
6.441558441558444
6.493506493506496
6.584415584415587
6.662337662337665
6.7662337662337695
6.9870129870129905
6.9090909090909145
6.753246753246758
6.766233766233771
6.72727272727273
6.818181818181821
6.831168831168835
6.8961038961039005
6.870129870129875
6.818181818181824
6.792207792207799
6.818181818181824
6.961038961038964
7.012987012987018
7.0129870129870175
7.07792207792208
7.116883116883117
7.207792207792208
7.22077922077922
7.220779220779219
7.233766233766232
7.259740259740255
7.285714285714279
7.285714285714279
7.207792207792204
7.129870129870128
7.0129870129870095
6.97402597402597
6.961038961038959
6.97402597402597
6.999999999999997
6.9480519480519485
6.857142857142858
6.766233766233764
6.948051948051949
6.961038961038964
7.0000000000000036
6.922077922077925
6.883116883116886
6.922077922077927
6.805194805194811
6.753246753246759
6.610389610389616
6.4415584415584455
6.142857142857147
5.844155844155846
5.5324675324675345
5.142857142857143
4.675324675324675
4.142857142857143
3.6233766233766236
3.116883116883118
2.6493506493506507
2.155844155844155
1.7272727272727266
1.3376623376623373
1.0259740259740258
0.7532467532467534
0.5844155844155847
0.44155844155844165
0.3506493506493507
0.28571428571428575
0.24675324675324678
0.25974025974025977
0.25974025974025977
0.2337662337662338
0.2077922077922078
0.18181818181818182
0.16883116883116886
0.19480519480519487
0.18181818181818185
0.20779220779220783
0.20779220779220783
0.20779220779220783
0.19480519480519484
0.2077922077922078
0.2077922077922078
0.2077922077922078
0.18181818181818188
0.14285714285714288
0.14285714285714288
0.11688311688311691
0.1038961038961039
0.06493506493506494
0.05194805194805195
0.05194805194805195
0.06493506493506494
0.06493506493506494
0.07792207792207792
0.07792207792207792
0.09090909090909091
0.09090909090909093
0.09090909090909093
0.1038961038961039
0.1038961038961039
0.1038961038961039
0.07792207792207792
0.07792207792207792
0.07792207792207792
0.07792207792207792
0.05194805194805195
0.03896103896103897
0.03896103896103897
0.03896103896103897
0.03896103896103897
0.025974025974025976
0.025974025974025976
0.03896103896103896
0.025974025974025976
0.03896103896103896
0.03896103896103896
0.03896103896103896
0.03896103896103896
0.025974025974025976
0.03896103896103896
0.03896103896103896
0.03896103896103896
0.025974025974025976
0.03896103896103896
0.025974025974025976
0.025974025974025976
0.025974025974025976
0.025974025974025976
0.025974025974025976
0.025974025974025976
0.025974025974025976
0.03896103896103896
0.05194805194805195
0.03896103896103897
0.03896103896103897
0.03896103896103897
0.03896103896103897
0.05194805194805195
0.05194805194805195
0.03896103896103897
0.03896103896103897
0.025974025974025976
0.012987012987012988
0.012987012987012988
0.012987012987012988
0.012987012987012988
0.012987012987012988
0.0
0.0
0.0
0.0
0.0
0.0
0.012987012987012988
0.012987012987012988
0.012987012987012988
0.012987012987012988
0.012987012987012988
0.012987012987012988
0.012987012987012988
0.012987012987012988
0.012987012987012988
0.012987012987012988
0.0
0.0
0.0
0.0
0.0
0.0
0.0
0.0
0.0
0.0
0.0
0.0
0.0
0.0
0.0
0.0
0.0
0.0
0.0
0.0
0.0
0.0
0.0
0.0
0.0
0.0
0.0
0.012987012987012988
0.012987012987012988
0.012987012987012988
0.012987012987012988
0.012987012987012988
0.012987012987012988
0.012987012987012988
0.012987012987012988
0.012987012987012988
0.012987012987012988
0.0
0.0
0.0
0.0
0.0
0.0
0.0
0.0
0.0
0.0
0.0
0.0
0.0
0.0
0.0
0.0
0.0
0.0
0.0
0.0
0.0
0.0
0.0
0.0
0.0
0.0
0.0
0.0
0.0
0.0
0.0
0.0
0.0
0.0
0.0
0.0
0.0
0.0
0.0
0.0
0.0
0.0
0.0
0.0
0.0
0.0
0.0
0.012987012987012988
0.012987012987012988
0.012987012987012988
0.012987012987012988
0.012987012987012988
0.012987012987012988
0.012987012987012988
0.012987012987012988
0.012987012987012988
0.012987012987012988
0.0
0.0
0.0
0.0
0.0
0.0
0.0
0.0
0.0
0.0
0.0
0.0
0.0
0.0
0.0
0.0
0.0
0.0
0.0
0.0
0.0
0.0
0.0
0.0
0.0
0.0
0.0
0.0
0.0
0.0
0.0
0.0
0.0
0.0
0.0
0.0
0.0
0.0
0.0
0.0
0.0
0.0
0.0
0.0
0.0
0.012987012987012988
0.012987012987012988
0.025974025974025976
0.025974025974025976
0.025974025974025976
0.025974025974025976
0.025974025974025976
0.025974025974025976
0.025974025974025976
0.025974025974025976
0.012987012987012988
0.012987012987012988
0.012987012987012988
0.012987012987012988
0.012987012987012988
0.012987012987012988
0.012987012987012988
0.025974025974025976
0.025974025974025976
0.03896103896103896
0.03896103896103896
0.03896103896103896
0.05194805194805195
0.05194805194805195
0.06493506493506494
0.1038961038961039
0.1168831168831169
0.12987012987012989
0.14285714285714288
0.12987012987012989
0.14285714285714288
0.14285714285714288
0.1168831168831169
0.12987012987012989
0.1168831168831169
0.09090909090909091
0.1038961038961039
0.07792207792207793
0.06493506493506494
0.06493506493506494
0.05194805194805195
0.05194805194805195
0.05194805194805195
0.03896103896103897
0.03896103896103897
0.025974025974025976
0.0
0.0
0.0
0.0
0.0
0.0
0.0
0.0
0.0
0.0
0.0
0.0
0.0
0.0
0.0
0.0
0.0
0.0
0.0
0.012987012987012988
0.012987012987012988
0.012987012987012988
0.012987012987012988
0.012987012987012988
0.012987012987012988
0.012987012987012988
0.025974025974025976
0.025974025974025976
0.03896103896103897
0.025974025974025976
0.025974025974025976
0.025974025974025976
0.025974025974025976
0.025974025974025976
0.025974025974025976
0.025974025974025976
0.012987012987012988
0.012987012987012988
0.012987012987012988
0.012987012987012988
0.025974025974025976
0.025974025974025976
0.05194805194805195
0.06493506493506494
0.06493506493506494
0.09090909090909091
0.09090909090909091
0.1038961038961039
0.1038961038961039
0.1168831168831169
0.11688311688311687
0.11688311688311687
0.1038961038961039
0.11688311688311687
0.12987012987012989
0.12987012987012989
0.14285714285714288
0.12987012987012989
0.11688311688311687
0.1038961038961039
0.1038961038961039
0.1038961038961039
0.09090909090909091
0.07792207792207792
0.07792207792207792
0.06493506493506494
0.06493506493506494
0.07792207792207793
0.07792207792207793
0.07792207792207793
0.06493506493506494
0.06493506493506494
0.06493506493506494
0.05194805194805195
0.03896103896103896
0.025974025974025976
0.012987012987012988
0.012987012987012988
0.012987012987012988
0.025974025974025976
0.03896103896103896
0.03896103896103896
0.03896103896103896
0.03896103896103896
0.05194805194805195
0.06493506493506494
0.07792207792207792
0.09090909090909091
0.1038961038961039
0.1038961038961039
0.11688311688311687
0.12987012987012989
0.15584415584415584
0.18181818181818182
0.18181818181818182
0.19480519480519481
0.2077922077922078
0.2077922077922078
0.2207792207792208
0.24675324675324672
0.2857142857142857
0.3116883116883117
0.3246753246753247
0.3246753246753247
0.3246753246753247
0.3376623376623377
0.35064935064935066
0.3246753246753247
0.3506493506493507
0.32467532467532473
0.27272727272727276
0.27272727272727276
0.25974025974025977
0.27272727272727276
0.29870129870129875
0.2987012987012987
0.25974025974025977
0.2857142857142857
0.27272727272727276
0.2727272727272727
0.28571428571428575
0.24675324675324672
0.2987012987012987
0.3506493506493507
0.4025974025974027
0.45454545454545464
0.48051948051948057
0.5064935064935064
0.5194805194805194
0.5194805194805195
0.5064935064935064
0.5064935064935064
0.6363636363636359
0.675324675324675
0.792207792207792
0.896103896103896
1.0649350649350648
1.2467532467532472
1.2857142857142858
1.3506493506493509
