# Supplementary material for: Obesity dysregulates feeding-evoked response dynamics in hypothalamic satiety neurons
Source: Sci Rep. 2025 Oct 14;15:35837. doi: 10.1038/s41598-025-19800-2 (PMC12521569; doi:10.1038/s41598-025-19800-2)
Supplement: Supplementary file 8 — Supplementary Material 8. [file 41598_2025_19800_MOESM8_ESM.zip › Supp Fig 3/Supp Fig 3a/Supp Fig 3a/NCD_to_HFD_1st_MPK175_mean_licking_20.csv]

0.15873015873015872
0.15873015873015872
0.15873015873015872
0.15873015873015872
0.15873015873015872
0.13227513227513227
0.11337868480725621
0.0992063492063492
0.08818342151675486
0.07936507936507936
0.06349206349206349
0.04761904761904762
0.04761904761904762
0.031746031746031744
0.015873015873015872
0.031746031746031744
0.031746031746031744
0.031746031746031744
0.04761904761904762
0.04761904761904762
0.09523809523809523
0.15873015873015872
0.1746031746031746
0.1904761904761905
0.23809523809523808
0.25396825396825395
0.30158730158730157
0.31746031746031744
0.33333333333333326
0.365079365079365
0.3650793650793651
0.3333333333333333
0.31746031746031744
0.3333333333333333
0.2857142857142857
0.2698412698412699
0.2698412698412699
0.2698412698412699
0.23809523809523808
0.2222222222222222
0.19047619047619047
0.1746031746031746
0.15873015873015872
0.14285714285714285
0.15873015873015872
0.14285714285714285
0.11111111111111112
0.09523809523809525
0.09523809523809525
0.07936507936507936
0.06349206349206349
0.04761904761904762
0.04761904761904762
0.031746031746031744
0.015873015873015872
0.015873015873015872
0.0
0.015873015873015872
0.015873015873015872
0.015873015873015872
0.015873015873015872
0.015873015873015872
0.015873015873015872
0.015873015873015872
0.015873015873015872
0.015873015873015872
0.015873015873015872
0.0
0.0
0.0
0.015873015873015872
0.04761904761904762
0.07936507936507936
0.12698412698412698
0.15873015873015872
0.1904761904761905
0.22222222222222224
0.2857142857142857
0.30158730158730157
0.31746031746031744
0.31746031746031744
0.31746031746031744
0.30158730158730157
0.28571428571428575
0.2698412698412698
0.23809523809523808
0.20634920634920634
0.1746031746031746
0.15873015873015872
0.15873015873015872
0.1904761904761905
0.1904761904761905
0.1746031746031746
0.15873015873015875
0.1746031746031746
0.1904761904761905
0.22222222222222224
0.22222222222222227
0.2380952380952381
0.2698412698412699
0.2380952380952381
0.3492063492063493
0.7142857142857144
1.174603174603174
1.6666666666666656
2.1269841269841265
2.619047619047619
3.142857142857143
3.825396825396825
4.34920634920635
4.841269841269843
5.285714285714288
5.333333333333334
5.4603174603174605
5.571428571428573
5.7142857142857135
5.809523809523808
5.841269841269842
5.857142857142858
5.8571428571428585
5.920634920634923
5.920634920634922
6.142857142857146
6.206349206349209
6.190476190476194
6.190476190476193
6.0952380952380985
6.0952380952380985
5.936507936507941
5.904761904761907
5.809523809523814
5.666666666666669
5.412698412698413
5.206349206349206
5.015873015873017
4.825396825396827
4.634920634920637
4.317460317460319
3.9841269841269855
3.650793650793651
3.2380952380952377
2.8888888888888884
2.539682539682539
2.1269841269841265
1.714285714285714
1.3174603174603172
1.0476190476190474
0.8571428571428569
0.73015873015873
0.619047619047619
0.6825396825396826
0.7936507936507936
1.0158730158730158
1.1746031746031744
1.3968253968253963
1.6507936507936503
1.888888888888888
2.2857142857142847
2.507936507936507
2.8095238095238093
3.2063492063492056
3.444444444444445
3.6190476190476195
3.8571428571428585
4.015873015873018
4.126984126984128
4.126984126984127
4.015873015873017
4.0476190476190474
3.9841269841269837
3.6984126984126986
3.492063492063491
3.317460317460318
3.0952380952380953
2.9841269841269846
2.7301587301587302
2.682539682539683
2.3968253968253967
2.19047619047619
2.0
1.8730158730158728
1.746031746031746
1.5714285714285714
1.507936507936508
1.2857142857142854
1.253968253968254
1.0476190476190474
1.0317460317460316
0.9682539682539684
0.9523809523809523
0.9047619047619048
0.9365079365079365
0.9682539682539681
0.9206349206349205
0.888888888888889
0.8253968253968256
0.8730158730158731
0.873015873015873
0.888888888888889
0.8095238095238098
0.8253968253968256
0.7777777777777778
0.7460317460317462
0.7142857142857144
0.7142857142857144
0.7142857142857144
0.6666666666666667
0.6507936507936508
0.5873015873015873
0.6031746031746031
0.5396825396825397
0.49206349206349204
0.47619047619047616
0.4444444444444444
0.47619047619047616
0.507936507936508
0.5079365079365079
0.507936507936508
0.5396825396825397
0.5396825396825397
0.5714285714285714
0.5873015873015873
0.5396825396825397
0.5238095238095238
0.47619047619047616
0.4126984126984127
0.380952380952381
0.3650793650793651
0.30158730158730157
0.25396825396825395
0.25396825396825395
0.2222222222222222
0.23809523809523805
0.2857142857142857
0.2857142857142857
0.31746031746031744
0.31746031746031744
0.3333333333333333
0.3650793650793651
0.38095238095238093
0.4126984126984127
0.38095238095238093
0.39682539682539686
0.31746031746031744
0.3492063492063492
0.31746031746031744
0.380952380952381
0.3333333333333333
0.3650793650793651
0.33333333333333337
0.2698412698412698
0.2857142857142857
0.28571428571428575
0.28571428571428575
0.2698412698412699
0.253968253968254
0.1746031746031746
0.1904761904761905
0.15873015873015872
0.1904761904761905
0.1746031746031746
0.1746031746031746
0.15873015873015872
0.1746031746031746
0.14285714285714285
0.14285714285714285
0.15873015873015872
0.15873015873015872
0.15873015873015872
0.14285714285714285
0.17460317460317457
0.19047619047619047
0.19047619047619047
0.2063492063492063
0.2063492063492063
0.2222222222222222
0.2063492063492063
0.19047619047619047
0.17460317460317457
0.17460317460317457
0.1746031746031746
0.1746031746031746
0.15873015873015872
0.19047619047619047
0.19047619047619047
0.19047619047619047
0.2222222222222222
0.23809523809523808
0.23809523809523805
0.25396825396825395
0.22222222222222227
0.20634920634920642
0.2063492063492064
0.17460317460317457
0.2222222222222222
0.23809523809523808
0.25396825396825395
0.25396825396825395
0.25396825396825395
0.25396825396825395
0.2857142857142857
0.2857142857142857
0.2857142857142857
0.25396825396825395
0.23809523809523808
0.20634920634920634
0.19047619047619047
0.20634920634920634
0.22222222222222224
0.19047619047619047
0.19047619047619047
0.19047619047619047
0.19047619047619047
0.19047619047619047
0.15873015873015872
0.15873015873015872
0.14285714285714288
0.1111111111111111
0.09523809523809523
0.1111111111111111
0.07936507936507936
0.06349206349206349
0.06349206349206349
0.1111111111111111
0.19047619047619047
0.2380952380952381
0.2857142857142857
0.30158730158730157
0.30158730158730157
0.33333333333333326
0.3492063492063493
0.3968253968253968
0.380952380952381
0.3492063492063492
0.2857142857142857
0.25396825396825395
0.22222222222222224
0.2380952380952381
0.2380952380952381
0.23809523809523808
0.22222222222222224
0.17460317460317457
0.17460317460317457
0.17460317460317457
0.1746031746031746
0.1746031746031746
0.15873015873015872
0.12698412698412698
0.12698412698412698
0.14285714285714285
0.15873015873015872
0.19047619047619047
0.23809523809523808
0.23809523809523808
0.22222222222222224
0.2380952380952381
0.2380952380952381
0.25396825396825395
0.28571428571428575
0.2222222222222222
0.2222222222222222
0.2063492063492063
0.1746031746031746
0.1904761904761905
0.20634920634920634
0.20634920634920634
0.19047619047619047
0.1904761904761905
0.14285714285714285
0.15873015873015872
0.1746031746031746
0.15873015873015872
0.15873015873015872
0.12698412698412698
0.12698412698412698
0.09523809523809523
0.1111111111111111
0.1111111111111111
0.12698412698412698
0.12698412698412698
0.09523809523809523
0.11111111111111112
0.11111111111111112
0.11111111111111112
0.09523809523809523
0.09523809523809523
0.09523809523809525
0.07936507936507936
0.11111111111111112
0.12698412698412698
0.12698412698412698
0.1111111111111111
0.1111111111111111
0.12698412698412698
0.12698412698412698
0.12698412698412698
0.1111111111111111
0.12698412698412698
0.07936507936507936
0.04761904761904762
0.04761904761904762
0.04761904761904762
0.04761904761904762
0.06349206349206349
0.07936507936507936
0.09523809523809525
0.1111111111111111
0.09523809523809525
0.09523809523809525
0.1111111111111111
0.1111111111111111
0.12698412698412698
0.15873015873015872
0.12698412698412698
0.14285714285714285
0.14285714285714288
0.15873015873015872
0.19047619047619047
0.22222222222222224
0.22222222222222224
0.23809523809523808
0.23809523809523808
0.1904761904761905
0.22222222222222227
0.2063492063492064
0.1904761904761905
0.15873015873015872
0.12698412698412698
0.12698412698412698
0.1111111111111111
0.09523809523809523
0.07936507936507936
0.1111111111111111
0.09523809523809523
0.07936507936507936
0.07936507936507936
0.07936507936507936
0.12698412698412698
0.09523809523809523
0.09523809523809523
0.09523809523809523
0.09523809523809523
0.06349206349206349
0.04761904761904762
0.04761904761904762
0.04761904761904762
0.06349206349206349
0.015873015873015872
0.031746031746031744
0.031746031746031744
0.031746031746031744
0.031746031746031744
0.031746031746031744
0.031746031746031744
0.031746031746031744
0.047619047619047616
0.031746031746031744
0.06349206349206349
0.07936507936507936
0.07936507936507936
0.09523809523809525
0.09523809523809525
0.09523809523809525
0.1111111111111111
0.1111111111111111
0.1111111111111111
0.12698412698412698
0.09523809523809525
0.06349206349206349
0.06349206349206349
0.06349206349206349
0.07936507936507936
0.07936507936507936
0.06349206349206349
0.07936507936507936
0.07936507936507936
0.07936507936507936
0.1111111111111111
0.12698412698412698
0.15873015873015872
0.15873015873015872
0.1746031746031746
0.19047619047619047
0.19047619047619047
0.20634920634920634
0.1904761904761905
0.1904761904761905
0.1746031746031746
0.1746031746031746
0.15873015873015872
0.14285714285714285
0.12698412698412698
0.1111111111111111
0.1904761904761905
0.1746031746031746
0.19047619047619047
0.2063492063492064
0.1904761904761905
0.1746031746031746
0.1746031746031746
0.19047619047619047
0.17460317460317457
0.19047619047619047
0.12698412698412698
0.12698412698412698
0.12698412698412698
0.09523809523809523
0.1111111111111111
0.14285714285714285
0.14285714285714285
0.14285714285714285
0.14285714285714285
0.12698412698412698
0.1111111111111111
0.09523809523809525
0.09523809523809523
0.09523809523809523
0.09523809523809525
0.07936507936507936
0.07936507936507936
0.07936507936507936
0.09523809523809525
0.12698412698412698
0.12698412698412698
0.14285714285714285
0.14285714285714285
0.14285714285714285
0.12698412698412698
0.12698412698412698
0.1111111111111111
0.09523809523809523
0.07936507936507936
0.06349206349206349
0.06349206349206349
0.04761904761904762
0.047619047619047616
0.06349206349206349
0.06349206349206349
0.06349206349206349
0.06349206349206349
0.07936507936507936
0.09523809523809523
0.1111111111111111
0.12698412698412698
0.15873015873015872
0.14285714285714285
0.15873015873015872
0.15873015873015872
0.15873015873015872
0.1746031746031746
0.15873015873015872
0.15873015873015872
0.14285714285714285
0.12698412698412698
0.1111111111111111
0.12698412698412698
0.09523809523809523
0.11111111111111112
0.11111111111111112
0.1111111111111111
0.1111111111111111
0.1111111111111111
0.09523809523809523
0.09523809523809523
0.07936507936507936
0.06349206349206349
0.09523809523809525
0.09523809523809525
0.07936507936507936
0.07936507936507936
0.07936507936507936
0.07936507936507936
0.1111111111111111
0.12698412698412698
0.1746031746031746
0.1904761904761905
0.1746031746031746
0.19047619047619047
0.23809523809523808
0.2222222222222222
0.23809523809523808
0.2222222222222222
0.22222222222222224
0.2222222222222222
0.1746031746031746
0.1746031746031746
0.20634920634920634
0.19047619047619047
0.14285714285714285
0.1746031746031746
0.1746031746031746
0.1746031746031746
0.1746031746031746
0.17460317460317457
0.17460317460317457
0.1904761904761905
0.15873015873015872
0.15873015873015872
0.17460317460317457
0.14285714285714285
0.12698412698412698
