# Supplementary material for: Obesity dysregulates feeding-evoked response dynamics in hypothalamic satiety neurons
Source: Sci Rep. 2025 Oct 14;15:35837. doi: 10.1038/s41598-025-19800-2 (PMC12521569; doi:10.1038/s41598-025-19800-2)
Supplement: Supplementary file 8 — Supplementary Material 8. [file 41598_2025_19800_MOESM8_ESM.zip › Supp Fig 3/Supp Fig 3a/Supp Fig 3a/NCD_to_HFD_1st_MPK175_mean_licking_21.csv]

0.5882352941176471
0.5294117647058824
0.5882352941176471
0.5294117647058824
0.5647058823529413
0.5686274509803922
0.5210084033613445
0.5
0.49673202614379086
0.47058823529411764
0.43529411764705883
0.44705882352941173
0.43529411764705883
0.43529411764705894
0.41176470588235303
0.4000000000000001
0.43529411764705883
0.48235294117647076
0.47058823529411764
0.5176470588235295
0.5411764705882354
0.5176470588235293
0.5294117647058824
0.5529411764705884
0.5411764705882354
0.5176470588235295
0.47058823529411775
0.43529411764705894
0.4000000000000001
0.3529411764705883
0.34117647058823536
0.34117647058823536
0.28235294117647064
0.23529411764705882
0.21176470588235297
0.2705882352941177
0.3058823529411765
0.29411764705882365
0.3647058823529413
0.34117647058823536
0.3882352941176471
0.38823529411764707
0.38823529411764707
0.4117647058823531
0.42352941176470593
0.3882352941176471
0.3647058823529412
0.3882352941176471
0.31764705882352945
0.3647058823529412
0.3294117647058824
0.31764705882352945
0.3529411764705883
0.36470588235294116
0.37647058823529417
0.36470588235294116
0.3529411764705882
0.3294117647058824
0.3294117647058824
0.31764705882352945
0.28235294117647064
0.3058823529411765
0.2823529411764706
0.25882352941176473
0.24705882352941172
0.2705882352941177
0.3058823529411765
0.28235294117647064
0.3529411764705882
0.3764705882352941
0.388235294117647
0.36470588235294116
0.37647058823529417
0.4235294117647059
0.45882352941176474
0.43529411764705883
0.4235294117647059
0.44705882352941173
0.45882352941176474
0.43529411764705883
0.48235294117647076
0.5058823529411766
0.5058823529411766
0.49411764705882366
0.47058823529411775
0.48235294117647054
0.5529411764705883
0.6235294117647058
0.611764705882353
0.611764705882353
0.6000000000000001
0.611764705882353
0.611764705882353
0.6352941176470588
0.6588235294117646
0.6235294117647058
0.6000000000000001
0.5176470588235295
0.5058823529411766
0.49411764705882366
0.49411764705882355
0.6000000000000001
0.9764705882352935
1.5058823529411756
1.9764705882352929
2.470588235294118
2.9764705882352955
3.6588235294117637
4.270588235294116
4.964705882352942
5.447058823529413
6.023529411764711
6.317647058823532
6.376470588235298
6.505882352941182
6.729411764705889
6.729411764705886
6.635294117647065
6.682352941176478
6.58823529411765
6.65882352941177
6.635294117647065
6.588235294117652
6.541176470588239
6.576470588235297
6.470588235294125
6.494117647058828
6.517647058823534
6.411764705882357
6.352941176470592
6.541176470588239
6.470588235294121
6.411764705882356
6.45882352941177
6.482352941176473
6.482352941176474
6.505882352941183
6.517647058823535
6.588235294117649
6.658823529411767
6.470588235294121
6.411764705882356
6.364705882352943
6.247058823529413
6.16470588235294
6.047058823529412
5.999999999999998
5.988235294117645
6.082352941176471
6.164705882352942
6.164705882352943
6.31764705882353
6.3882352941176475
6.376470588235296
6.388235294117651
6.588235294117649
6.658823529411767
6.600000000000003
6.364705882352943
6.235294117647063
6.117647058823533
5.858823529411765
5.7176470588235295
5.682352941176472
5.423529411764707
5.129411764705885
4.882352941176472
4.600000000000001
4.305882352941178
4.000000000000002
3.7176470588235295
3.43529411764706
3.1176470588235294
2.7411764705882353
2.447058823529411
2.082352941176471
1.741176470588235
1.5176470588235291
1.3176470588235292
1.0705882352941176
0.8705882352941176
0.6941176470588234
0.5529411764705882
0.43529411764705883
0.37647058823529417
0.3529411764705882
0.2941176470588236
0.22352941176470587
0.1882352941176471
0.15294117647058825
0.14117647058823532
0.11764705882352941
0.09411764705882354
0.08235294117647057
0.04705882352941177
0.023529411764705885
0.03529411764705883
0.03529411764705883
0.04705882352941177
0.04705882352941177
0.058823529411764705
0.07058823529411765
0.08235294117647057
0.09411764705882354
0.09411764705882354
0.10588235294117647
0.08235294117647057
0.08235294117647057
0.07058823529411765
0.09411764705882353
0.10588235294117647
0.1176470588235294
0.1176470588235294
0.15294117647058825
0.1647058823529412
0.1764705882352941
0.18823529411764708
0.22352941176470587
0.24705882352941178
0.24705882352941178
0.24705882352941178
0.2588235294117647
0.2588235294117647
0.21176470588235294
0.22352941176470592
0.21176470588235297
0.2
0.1764705882352941
0.1411764705882353
0.14117647058823532
0.12941176470588237
0.10588235294117647
0.1176470588235294
0.1647058823529412
0.1647058823529412
0.17647058823529416
0.2
0.2
0.21176470588235294
0.2235294117647059
0.2235294117647059
0.24705882352941178
0.24705882352941178
0.21176470588235294
0.2352941176470588
0.2235294117647059
0.2235294117647059
0.21176470588235294
0.2
0.17647058823529407
0.1764705882352941
0.16470588235294123
0.1647058823529412
0.1764705882352941
0.15294117647058825
0.1411764705882353
0.11764705882352941
0.1411764705882353
0.15294117647058825
0.15294117647058825
0.15294117647058825
0.1411764705882353
0.11764705882352941
0.11764705882352941
0.10588235294117647
0.12941176470588237
0.15294117647058822
0.15294117647058825
0.15294117647058822
0.15294117647058825
0.15294117647058825
0.1647058823529412
0.1764705882352941
0.16470588235294115
0.16470588235294115
0.18823529411764708
0.1764705882352941
0.1764705882352941
0.16470588235294115
0.1764705882352941
0.18823529411764708
0.1764705882352941
0.16470588235294115
0.16470588235294115
0.1764705882352941
0.12941176470588237
0.12941176470588237
0.11764705882352941
0.12941176470588237
0.12941176470588237
0.12941176470588237
0.12941176470588237
0.1764705882352941
0.2
0.18823529411764708
0.21176470588235297
0.23529411764705882
0.22352941176470587
0.23529411764705882
0.24705882352941178
0.24705882352941178
0.25882352941176473
0.23529411764705888
0.22352941176470587
0.23529411764705882
0.23529411764705882
0.2
0.23529411764705882
0.2235294117647059
0.2
0.1764705882352941
0.16470588235294115
0.18823529411764708
0.18823529411764708
0.1647058823529412
0.15294117647058825
0.15294117647058825
0.12941176470588237
0.1411764705882353
0.15294117647058825
0.1764705882352941
0.18823529411764708
0.15294117647058822
0.14117647058823532
0.15294117647058822
0.2
0.25882352941176473
0.2705882352941177
0.25882352941176473
0.2588235294117648
0.24705882352941178
0.23529411764705882
0.22352941176470587
0.23529411764705882
0.2235294117647059
0.16470588235294115
0.11764705882352941
0.11764705882352941
0.12941176470588237
0.11764705882352944
0.11764705882352944
0.10588235294117647
0.12941176470588237
0.11764705882352941
0.14117647058823532
0.1647058823529412
0.2
0.21176470588235294
0.21176470588235297
0.23529411764705888
0.24705882352941183
0.2823529411764706
0.2705882352941177
0.2823529411764706
0.31764705882352945
0.3058823529411765
0.28235294117647064
0.27058823529411774
0.3058823529411765
0.28235294117647064
0.28235294117647064
0.25882352941176473
0.25882352941176473
0.2705882352941177
0.24705882352941178
0.25882352941176473
0.24705882352941178
0.24705882352941183
0.21176470588235297
0.22352941176470592
0.22352941176470587
0.24705882352941178
0.23529411764705882
0.21176470588235294
0.1764705882352941
0.15294117647058822
0.1411764705882353
0.12941176470588234
0.11764705882352941
0.10588235294117647
0.08235294117647057
0.058823529411764705
0.07058823529411766
0.08235294117647057
0.09411764705882353
0.11764705882352941
0.12941176470588234
0.12941176470588237
0.12941176470588237
0.11764705882352941
0.12941176470588237
0.12941176470588237
0.14117647058823532
0.14117647058823532
0.14117647058823532
0.14117647058823532
0.14117647058823532
0.16470588235294115
0.18823529411764708
0.18823529411764708
0.1764705882352941
0.1647058823529412
0.1411764705882353
0.11764705882352941
0.12941176470588237
0.1176470588235294
0.12941176470588234
0.09411764705882354
0.07058823529411766
0.08235294117647057
0.09411764705882354
0.09411764705882354
0.12941176470588237
0.16470588235294123
0.17647058823529416
0.1764705882352941
0.2
0.23529411764705882
0.23529411764705888
0.2235294117647059
0.23529411764705888
0.25882352941176473
0.2235294117647059
0.21176470588235294
0.2
0.21176470588235294
0.17647058823529418
0.14117647058823532
0.1764705882352941
0.21176470588235294
0.2
0.18823529411764708
0.22352941176470587
0.21176470588235294
0.21176470588235297
0.21176470588235294
0.23529411764705882
0.29411764705882354
0.25882352941176473
0.24705882352941178
0.24705882352941172
0.2823529411764706
0.27058823529411763
0.27058823529411763
0.3058823529411765
0.29411764705882354
0.27058823529411763
0.24705882352941183
0.24705882352941183
0.24705882352941183
0.3058823529411765
0.31764705882352945
0.3058823529411765
0.3176470588235294
0.3058823529411765
0.31764705882352945
0.32941176470588246
0.3411764705882353
0.3764705882352941
0.38823529411764707
0.3529411764705882
0.31764705882352945
0.31764705882352945
0.3176470588235294
0.2823529411764706
0.29411764705882354
0.3176470588235295
0.29411764705882365
0.2941176470588236
0.3058823529411765
0.3058823529411765
0.31764705882352945
0.3529411764705882
0.36470588235294116
0.3529411764705883
0.3411764705882353
0.3294117647058824
0.3764705882352942
0.3647058823529412
0.3647058823529412
0.3529411764705883
0.3529411764705883
0.36470588235294116
0.3529411764705882
0.4
0.4235294117647059
0.43529411764705883
0.42352941176470593
0.45882352941176474
0.48235294117647065
0.5176470588235295
0.5176470588235295
0.5058823529411764
0.5176470588235295
0.5058823529411766
0.5058823529411766
0.5411764705882354
0.5294117647058824
0.5058823529411766
0.48235294117647065
0.48235294117647054
0.49411764705882366
0.47058823529411775
0.4588235294117648
0.47058823529411775
0.47058823529411764
0.4235294117647059
0.4000000000000001
0.4352941176470588
0.44705882352941173
0.4470588235294118
0.47058823529411775
0.5294117647058824
0.5647058823529413
0.623529411764706
0.611764705882353
0.611764705882353
0.611764705882353
0.5647058823529412
0.5529411764705882
0.5058823529411764
0.49411764705882355
0.44705882352941184
0.4
0.3529411764705882
0.3764705882352942
0.36470588235294116
0.3882352941176471
0.42352941176470593
0.42352941176470593
0.44705882352941184
0.4588235294117648
0.47058823529411764
0.5176470588235295
0.5058823529411764
0.49411764705882355
0.5294117647058824
0.5411764705882354
0.5176470588235293
0.5647058823529412
0.5764705882352943
0.5764705882352943
0.6352941176470589
0.6235294117647058
0.6
0.6235294117647059
0.6352941176470588
0.6352941176470586
0.6352941176470588
0.5764705882352943
0.5882352941176471
0.611764705882353
0.5411764705882353
0.5529411764705882
0.588235294117647
0.5529411764705883
0.5764705882352941
0.5529411764705882
0.5529411764705882
0.5411764705882353
0.5176470588235293
0.5058823529411764
0.5411764705882353
0.6117647058823529
0.6
0.6588235294117646
0.6235294117647058
0.6823529411764706
0.7294117647058822
0.8352941176470586
0.9294117647058824
0.9529411764705882
0.976470588235294
0.9411764705882353
0.9882352941176467
0.952941176470588
0.9529411764705877
0.8941176470588231
0.8470588235294114
0.8235294117647056
0.7411764705882351
0.7058823529411763
0.7294117647058823
0.6588235294117646
0.6352941176470589
0.611764705882353
0.5764705882352942
0.5882352941176472
0.5764705882352942
0.5176470588235295
0.5176470588235295
0.5294117647058825
0.48235294117647065
0.5058823529411764
0.5058823529411766
0.5529411764705883
0.6235294117647058
0.6352941176470589
0.6588235294117646
0.6705882352941177
0.6352941176470589
