# Supplementary material for: Obesity dysregulates feeding-evoked response dynamics in hypothalamic satiety neurons
Source: Sci Rep. 2025 Oct 14;15:35837. doi: 10.1038/s41598-025-19800-2 (PMC12521569; doi:10.1038/s41598-025-19800-2)
Supplement: Supplementary file 8 — Supplementary Material 8. [file 41598_2025_19800_MOESM8_ESM.zip › Supp Fig 3/Supp Fig 3a/Supp Fig 3a/NCD_to_HFD_1st_MPK175_mean_licking_22.csv]

0.0
0.0
0.0
0.0
0.0
0.0
0.0
0.0
0.0
0.0
0.0
0.0
0.0
0.0
0.0
0.0
0.0
0.0
0.0
0.0
0.0
0.0
0.0
0.0
0.0
0.0
0.0
0.0
0.0
0.0
0.0
0.0
0.0
0.0
0.0
0.0
0.0
0.0
0.0
0.0
0.0
0.0
0.0
0.0
0.0
0.01818181818181818
0.01818181818181818
0.01818181818181818
0.01818181818181818
0.01818181818181818
0.01818181818181818
0.01818181818181818
0.03636363636363636
0.03636363636363636
0.03636363636363636
0.01818181818181818
0.01818181818181818
0.01818181818181818
0.01818181818181818
0.01818181818181818
0.01818181818181818
0.01818181818181818
0.0
0.0
0.0
0.0
0.0
0.01818181818181818
0.01818181818181818
0.01818181818181818
0.01818181818181818
0.01818181818181818
0.01818181818181818
0.01818181818181818
0.01818181818181818
0.01818181818181818
0.01818181818181818
0.0
0.0
0.0
0.0
0.0
0.0
0.0
0.0
0.0
0.0
0.0
0.0
0.01818181818181818
0.01818181818181818
0.03636363636363636
0.05454545454545454
0.05454545454545454
0.05454545454545454
0.07272727272727272
0.09090909090909091
0.09090909090909091
0.10909090909090909
0.09090909090909091
0.10909090909090909
0.09090909090909091
0.27272727272727276
0.7818181818181822
1.3090909090909089
1.9272727272727275
2.4909090909090907
3.0909090909090917
3.6363636363636376
4.272727272727273
4.854545454545454
5.618181818181819
6.090909090909092
6.199999999999999
6.2
6.254545454545452
6.327272727272727
6.436363636363636
6.490909090909087
6.563636363636363
6.7272727272727275
6.6909090909090905
6.7272727272727275
6.927272727272728
7.127272727272728
7.181818181818182
7.290909090909091
7.3090909090909095
7.509090909090909
7.509090909090911
7.454545454545457
7.490909090909092
7.5636363636363635
7.490909090909091
7.600000000000002
7.4363636363636365
7.400000000000001
7.345454545454545
7.254545454545454
7.327272727272725
7.272727272727268
7.163636363636362
7.054545454545455
7.072727272727275
6.890909090909092
7.09090909090909
7.036363636363637
7.145454545454544
7.072727272727275
6.8545454545454545
6.9818181818181815
6.9090909090909065
6.61818181818182
6.254545454545456
6.0
5.490909090909089
4.963636363636363
4.290909090909091
3.727272727272728
3.236363636363637
2.4545454545454546
1.9272727272727268
1.5454545454545452
1.1636363636363636
0.781818181818182
0.5272727272727274
0.40000000000000013
0.3090909090909092
0.290909090909091
0.23636363636363636
0.2545454545454546
0.19999999999999996
0.19999999999999996
0.21818181818181817
0.2181818181818182
0.2181818181818182
0.19999999999999996
0.18181818181818182
0.12727272727272726
0.1090909090909091
0.1090909090909091
0.1090909090909091
0.14545454545454545
0.1090909090909091
0.10909090909090909
0.09090909090909091
0.12727272727272726
0.12727272727272726
0.10909090909090909
0.10909090909090909
0.09090909090909091
0.09090909090909091
0.09090909090909091
0.09090909090909091
0.09090909090909091
0.09090909090909091
0.07272727272727272
0.07272727272727272
0.07272727272727272
0.07272727272727272
0.07272727272727272
0.09090909090909091
0.09090909090909091
0.09090909090909091
0.07272727272727272
0.09090909090909091
0.07272727272727272
0.09090909090909091
0.09090909090909091
0.1090909090909091
0.14545454545454545
0.1636363636363636
0.12727272727272726
0.14545454545454545
0.14545454545454545
0.12727272727272726
0.12727272727272726
0.10909090909090909
0.14545454545454545
0.14545454545454545
0.12727272727272726
0.09090909090909091
0.10909090909090909
0.10909090909090909
0.10909090909090909
0.10909090909090909
0.10909090909090909
0.10909090909090909
0.09090909090909091
0.09090909090909091
0.07272727272727272
0.07272727272727272
0.07272727272727272
0.05454545454545455
0.05454545454545455
0.07272727272727272
0.07272727272727272
0.1090909090909091
0.09090909090909091
0.09090909090909091
0.14545454545454545
0.14545454545454545
0.14545454545454545
0.14545454545454545
0.1636363636363636
0.14545454545454545
0.14545454545454545
0.12727272727272726
0.12727272727272726
0.1090909090909091
0.1090909090909091
0.12727272727272726
0.12727272727272726
0.12727272727272726
0.1090909090909091
0.12727272727272726
0.14545454545454545
0.14545454545454545
0.14545454545454545
0.1636363636363636
0.1272727272727273
0.1090909090909091
0.09090909090909091
0.1272727272727273
0.14545454545454545
0.14545454545454545
0.14545454545454545
0.14545454545454545
0.18181818181818182
0.18181818181818182
0.18181818181818182
0.19999999999999996
0.21818181818181817
0.18181818181818182
0.18181818181818182
0.1636363636363636
0.16363636363636364
0.14545454545454545
0.1090909090909091
0.1090909090909091
0.1090909090909091
0.09090909090909091
0.1090909090909091
0.1272727272727273
0.12727272727272726
0.14545454545454545
0.12727272727272726
0.14545454545454545
0.14545454545454545
0.12727272727272726
0.12727272727272726
0.14545454545454545
0.10909090909090909
0.10909090909090909
0.09090909090909091
0.07272727272727272
0.07272727272727272
0.05454545454545454
0.07272727272727272
0.07272727272727272
0.05454545454545454
0.05454545454545454
0.05454545454545454
0.03636363636363636
0.03636363636363636
0.03636363636363636
0.03636363636363636
0.03636363636363636
0.03636363636363636
0.03636363636363636
0.03636363636363636
0.01818181818181818
0.01818181818181818
0.01818181818181818
0.01818181818181818
0.03636363636363636
0.03636363636363636
0.03636363636363636
0.01818181818181818
0.01818181818181818
0.01818181818181818
0.01818181818181818
0.01818181818181818
0.01818181818181818
0.01818181818181818
0.0
0.0
0.0
0.0
0.0
0.0
0.0
0.0
0.0
0.0
0.0
0.01818181818181818
0.01818181818181818
0.01818181818181818
0.01818181818181818
0.01818181818181818
0.01818181818181818
0.01818181818181818
0.01818181818181818
0.01818181818181818
0.01818181818181818
0.0
0.01818181818181818
0.01818181818181818
0.01818181818181818
0.01818181818181818
0.03636363636363636
0.03636363636363636
0.03636363636363636
0.05454545454545455
0.05454545454545455
0.05454545454545455
0.03636363636363636
0.03636363636363636
0.03636363636363636
0.03636363636363636
0.03636363636363636
0.03636363636363636
0.05454545454545455
0.03636363636363636
0.05454545454545455
0.05454545454545455
0.05454545454545455
0.07272727272727272
0.07272727272727272
0.09090909090909091
0.07272727272727272
0.07272727272727272
0.05454545454545454
0.05454545454545454
0.03636363636363636
0.03636363636363636
0.03636363636363636
0.01818181818181818
0.01818181818181818
0.0
0.0
0.0
0.0
0.0
0.0
0.01818181818181818
0.01818181818181818
0.01818181818181818
0.01818181818181818
0.01818181818181818
0.01818181818181818
0.01818181818181818
0.01818181818181818
0.01818181818181818
0.01818181818181818
0.0
0.0
0.0
0.0
0.0
0.01818181818181818
0.01818181818181818
0.03636363636363636
0.03636363636363636
0.03636363636363636
0.03636363636363636
0.03636363636363636
0.03636363636363636
0.03636363636363636
0.03636363636363636
0.01818181818181818
0.01818181818181818
0.0
0.0
0.0
0.0
0.0
0.0
0.0
0.0
0.0
0.0
0.0
0.0
0.0
0.0
0.0
0.0
0.0
0.0
0.0
0.0
0.0
0.0
0.0
0.0
0.01818181818181818
0.01818181818181818
0.03636363636363636
0.03636363636363636
0.03636363636363636
0.03636363636363636
0.03636363636363636
0.03636363636363636
0.03636363636363636
0.03636363636363636
0.01818181818181818
0.01818181818181818
0.0
0.0
0.0
0.0
0.0
0.0
0.01818181818181818
0.01818181818181818
0.01818181818181818
0.01818181818181818
0.01818181818181818
0.01818181818181818
0.01818181818181818
0.01818181818181818
0.03636363636363636
0.03636363636363636
0.03636363636363636
0.03636363636363636
0.05454545454545454
0.05454545454545454
0.07272727272727272
0.07272727272727272
0.09090909090909091
0.09090909090909091
0.07272727272727272
0.07272727272727272
0.05454545454545455
0.05454545454545455
0.03636363636363636
0.03636363636363636
0.01818181818181818
0.03636363636363636
0.01818181818181818
0.01818181818181818
0.01818181818181818
0.01818181818181818
0.01818181818181818
0.01818181818181818
0.03636363636363636
0.05454545454545455
0.07272727272727272
0.07272727272727272
0.1090909090909091
0.12727272727272726
0.12727272727272726
0.12727272727272726
0.12727272727272726
0.14545454545454545
0.1272727272727273
0.1090909090909091
0.09090909090909091
0.09090909090909091
0.05454545454545455
0.03636363636363636
0.03636363636363636
0.03636363636363636
0.05454545454545455
0.03636363636363636
0.03636363636363636
0.03636363636363636
0.03636363636363636
0.01818181818181818
0.01818181818181818
0.01818181818181818
0.01818181818181818
0.01818181818181818
0.03636363636363636
0.05454545454545455
0.07272727272727272
0.09090909090909091
0.1090909090909091
0.1090909090909091
0.12727272727272726
0.14545454545454545
0.14545454545454545
0.14545454545454545
0.12727272727272726
0.12727272727272726
0.12727272727272726
0.1090909090909091
0.1272727272727273
0.14545454545454545
0.1272727272727273
0.1090909090909091
0.14545454545454545
0.16363636363636364
0.14545454545454545
0.1272727272727273
0.1090909090909091
0.1090909090909091
0.07272727272727272
0.07272727272727272
0.07272727272727272
0.07272727272727272
0.03636363636363636
0.01818181818181818
0.01818181818181818
0.01818181818181818
0.01818181818181818
0.01818181818181818
0.01818181818181818
0.0
0.01818181818181818
0.01818181818181818
0.01818181818181818
0.01818181818181818
0.03636363636363636
0.03636363636363636
0.03636363636363636
0.03636363636363636
0.03636363636363636
0.05454545454545455
0.05454545454545455
0.07272727272727272
0.1090909090909091
0.1090909090909091
0.09090909090909091
0.09090909090909091
0.09090909090909091
0.09090909090909091
0.1090909090909091
0.09090909090909091
0.07272727272727272
0.05454545454545455
0.01818181818181818
0.01818181818181818
0.01818181818181818
0.01818181818181818
0.01818181818181818
0.01818181818181818
0.0
0.0
0.0
0.0
0.0
0.0
0.0
0.0
0.0
0.0
0.0
0.0
0.0
0.0
0.0
0.0
0.0
0.0
0.0
0.0
0.0
0.0
