# Supplementary material for: Obesity dysregulates feeding-evoked response dynamics in hypothalamic satiety neurons
Source: Sci Rep. 2025 Oct 14;15:35837. doi: 10.1038/s41598-025-19800-2 (PMC12521569; doi:10.1038/s41598-025-19800-2)
Supplement: Supplementary file 8 — Supplementary Material 8. [file 41598_2025_19800_MOESM8_ESM.zip › Supp Fig 3/Supp Fig 3a/Supp Fig 3a/NCD_to_HFD_1st_MPK175_mean_licking_23.csv]

0.0
0.056179775280898875
0.07490636704119849
0.08426966292134831
0.06741573033707866
0.056179775280898875
0.08025682182985552
0.08426966292134831
0.08739076154806491
0.10112359550561797
0.11235955056179775
0.10112359550561797
0.10112359550561797
0.08988764044943821
0.08988764044943821
0.10112359550561797
0.0898876404494382
0.07865168539325841
0.0898876404494382
0.07865168539325842
0.06741573033707865
0.07865168539325842
0.07865168539325841
0.10112359550561797
0.11235955056179775
0.1348314606741573
0.1348314606741573
0.14606741573033707
0.12359550561797751
0.12359550561797751
0.14606741573033705
0.15730337078651685
0.14606741573033707
0.14606741573033707
0.1348314606741573
0.11235955056179774
0.10112359550561799
0.10112359550561799
0.11235955056179775
0.10112359550561799
0.07865168539325842
0.056179775280898875
0.056179775280898875
0.04494382022471911
0.056179775280898875
0.056179775280898875
0.056179775280898875
0.056179775280898875
0.04494382022471911
0.04494382022471911
0.04494382022471911
0.04494382022471911
0.04494382022471911
0.03370786516853933
0.03370786516853933
0.022471910112359553
0.03370786516853933
0.03370786516853933
0.03370786516853933
0.056179775280898875
0.056179775280898875
0.07865168539325841
0.07865168539325841
0.08988764044943821
0.10112359550561797
0.11235955056179775
0.12359550561797755
0.13483146067415733
0.14606741573033707
0.16853932584269662
0.17977528089887643
0.17977528089887643
0.1910112359550562
0.19101123595505617
0.17977528089887643
0.1910112359550562
0.17977528089887643
0.1910112359550562
0.20224719101123595
0.17977528089887643
0.17977528089887643
0.1797752808988764
0.1910112359550562
0.20224719101123598
0.25842696629213485
0.26966292134831465
0.29213483146067415
0.29213483146067415
0.30337078651685395
0.33707865168539325
0.35955056179775285
0.37078651685393255
0.3707865168539326
0.3707865168539326
0.30337078651685395
0.29213483146067415
0.28089887640449446
0.2696629213483146
0.30337078651685395
0.2584269662921349
0.24719101123595513
0.41573033707865187
0.8764044943820216
1.4831460674157282
2.1348314606741554
2.7078651685393273
3.3258426966292145
3.988764044943816
4.561797752808986
5.213483146067416
5.808988764044949
6.2921348314606815
6.483146067415736
6.5393258426966385
6.426966292134837
6.528089887640455
6.516853932584277
6.415730337078659
6.516853932584276
6.528089887640457
6.516853932584278
6.606741573033715
6.685393258426973
6.685393258426975
6.865168539325847
6.921348314606748
7.000000000000005
7.157303370786519
7.07865168539326
7.191011235955056
7.370786516853927
7.2359550561797725
7.235955056179776
7.314606741573031
7.303370786516855
7.337078651685393
7.337078651685393
7.325842696629213
7.382022471910112
7.32584269662921
7.224719101123593
7.292134831460675
7.168539325842694
7.134831460674157
7.089887640449437
7.011235955056181
7.101123595505618
7.044943820224719
6.831460674157308
6.685393258426968
6.449438202247192
6.033707865168538
5.66292134831461
5.056179775280901
4.5280898876404505
3.898876404494383
3.1348314606741563
2.5505617977528083
2.1011235955056176
1.5505617977528086
1.134831460674157
0.8876404494382023
0.6629213483146068
0.5842696629213484
0.4719101123595506
0.3932584269662922
0.3932584269662921
0.3146067415730337
0.25842696629213485
0.2359550561797753
0.22471910112359547
0.202247191011236
0.19101123595505617
0.14606741573033707
0.1348314606741573
0.14606741573033707
0.12359550561797755
0.14606741573033707
0.15730337078651682
0.15730337078651682
0.14606741573033705
0.14606741573033705
0.15730337078651682
0.15730337078651682
0.15730337078651682
0.16853932584269662
0.16853932584269662
0.1348314606741573
0.14606741573033705
0.14606741573033707
0.1348314606741573
0.12359550561797755
0.10112359550561797
0.10112359550561797
0.08988764044943821
0.07865168539325841
0.07865168539325841
0.07865168539325841
0.06741573033707865
0.056179775280898875
0.056179775280898875
0.06741573033707866
0.056179775280898875
0.056179775280898875
0.056179775280898875
0.04494382022471911
0.056179775280898875
0.056179775280898875
0.04494382022471911
0.04494382022471911
0.04494382022471911
0.03370786516853933
0.03370786516853933
0.03370786516853933
0.03370786516853933
0.04494382022471911
0.04494382022471911
0.056179775280898875
0.056179775280898875
0.056179775280898875
0.06741573033707865
0.056179775280898875
0.056179775280898875
0.06741573033707866
0.07865168539325841
0.06741573033707866
0.056179775280898875
0.04494382022471911
0.04494382022471911
0.04494382022471911
0.033707865168539325
0.04494382022471911
0.056179775280898875
0.04494382022471911
0.056179775280898875
0.06741573033707865
0.056179775280898875
0.056179775280898875
0.07865168539325841
0.07865168539325841
0.08988764044943821
0.08988764044943821
0.07865168539325841
0.08988764044943821
0.06741573033707866
0.07865168539325841
0.08988764044943821
0.08988764044943821
0.07865168539325842
0.07865168539325842
0.07865168539325842
0.10112359550561799
0.10112359550561799
0.08988764044943821
0.08988764044943821
0.07865168539325841
0.07865168539325842
0.07865168539325842
0.06741573033707866
0.06741573033707866
0.06741573033707866
0.03370786516853933
0.03370786516853933
0.04494382022471911
0.04494382022471911
0.03370786516853933
0.03370786516853933
0.03370786516853933
0.04494382022471911
0.04494382022471911
0.04494382022471911
0.056179775280898875
0.056179775280898875
0.04494382022471911
0.04494382022471911
0.04494382022471911
0.033707865168539325
0.033707865168539325
0.022471910112359553
0.022471910112359553
0.011235955056179777
0.0
0.0
0.0
0.011235955056179777
0.022471910112359553
0.022471910112359553
0.022471910112359553
0.022471910112359553
0.022471910112359553
0.022471910112359553
0.022471910112359553
0.022471910112359553
0.04494382022471911
0.056179775280898875
0.056179775280898875
0.056179775280898875
0.07865168539325842
0.07865168539325842
0.07865168539325842
0.07865168539325842
0.07865168539325842
0.0898876404494382
0.0898876404494382
0.06741573033707865
0.07865168539325841
0.07865168539325841
0.056179775280898875
0.06741573033707865
0.06741573033707865
0.06741573033707865
0.06741573033707865
0.056179775280898875
0.03370786516853933
0.04494382022471911
0.03370786516853933
0.03370786516853933
0.056179775280898875
0.04494382022471911
0.06741573033707866
0.08988764044943821
0.1348314606741573
0.15730337078651685
0.16853932584269662
0.15730337078651685
0.14606741573033707
0.15730337078651685
0.14606741573033707
0.14606741573033707
0.12359550561797755
0.10112359550561799
0.056179775280898875
0.04494382022471911
0.04494382022471911
0.056179775280898875
0.07865168539325841
0.06741573033707865
0.056179775280898875
0.056179775280898875
0.06741573033707866
0.06741573033707866
0.06741573033707866
0.06741573033707866
0.06741573033707866
0.056179775280898875
0.03370786516853933
0.03370786516853933
0.056179775280898875
0.056179775280898875
0.04494382022471911
0.04494382022471911
0.04494382022471911
0.03370786516853933
0.022471910112359553
0.022471910112359553
0.022471910112359553
0.022471910112359553
0.0
0.03370786516853933
0.03370786516853933
0.04494382022471911
0.056179775280898875
0.06741573033707865
0.07865168539325842
0.07865168539325842
0.10112359550561799
0.11235955056179778
0.12359550561797755
0.12359550561797755
0.13483146067415733
0.14606741573033705
0.1348314606741573
0.15730337078651685
0.14606741573033707
0.14606741573033707
0.1348314606741573
0.1348314606741573
0.12359550561797755
0.12359550561797755
0.12359550561797755
0.10112359550561799
0.10112359550561799
0.06741573033707866
0.07865168539325841
0.07865168539325841
0.06741573033707866
0.06741573033707865
0.06741573033707865
0.04494382022471911
0.03370786516853933
0.03370786516853933
0.03370786516853933
0.03370786516853933
0.03370786516853933
0.03370786516853933
0.04494382022471911
0.056179775280898875
0.06741573033707866
0.07865168539325841
0.12359550561797755
0.14606741573033707
0.15730337078651685
0.16853932584269662
0.16853932584269662
0.17977528089887643
0.17977528089887643
0.15730337078651685
0.16853932584269662
0.14606741573033707
0.10112359550561799
0.07865168539325841
0.07865168539325842
0.0898876404494382
0.10112359550561799
0.11235955056179775
0.10112359550561797
0.10112359550561797
0.0898876404494382
0.0898876404494382
0.0898876404494382
0.10112359550561799
0.10112359550561797
0.07865168539325841
0.08988764044943821
0.10112359550561797
0.12359550561797755
0.1348314606741573
0.13483146067415733
0.13483146067415733
0.1460674157303371
0.16853932584269662
0.15730337078651682
0.16853932584269662
0.15730337078651685
0.1348314606741573
0.1348314606741573
0.12359550561797751
0.12359550561797751
0.12359550561797751
0.12359550561797751
0.11235955056179775
0.12359550561797755
0.13483146067415733
0.14606741573033707
0.14606741573033707
0.1348314606741573
0.14606741573033707
0.1348314606741573
0.16853932584269662
0.17977528089887646
0.17977528089887643
0.20224719101123598
0.1797752808988764
0.15730337078651685
0.19101123595505615
0.17977528089887643
0.17977528089887643
0.1910112359550562
0.1910112359550562
0.16853932584269662
0.14606741573033707
0.12359550561797751
0.12359550561797751
0.1348314606741573
0.08988764044943821
0.11235955056179778
0.12359550561797751
0.12359550561797751
0.11235955056179775
0.1460674157303371
0.1460674157303371
0.1460674157303371
0.1460674157303371
0.14606741573033707
0.14606741573033707
0.15730337078651682
0.14606741573033707
0.1348314606741573
0.11235955056179775
0.08988764044943821
0.11235955056179775
0.12359550561797755
0.12359550561797755
0.12359550561797755
0.15730337078651682
0.17977528089887643
0.1910112359550562
0.22471910112359555
0.2471910112359551
0.2471910112359551
0.2471910112359551
0.2359550561797753
0.2471910112359551
0.2359550561797753
0.20224719101123598
0.15730337078651682
0.15730337078651685
0.12359550561797755
0.12359550561797755
0.11235955056179775
0.11235955056179775
0.11235955056179774
0.11235955056179774
0.10112359550561797
0.11235955056179774
0.12359550561797755
0.1348314606741573
0.14606741573033705
0.1348314606741573
0.14606741573033707
0.1348314606741573
0.15730337078651685
0.14606741573033707
0.15730337078651682
0.16853932584269662
0.16853932584269662
0.13483146067415733
0.1348314606741573
0.1348314606741573
0.1348314606741573
0.14606741573033707
0.11235955056179775
0.11235955056179775
0.12359550561797755
0.12359550561797755
0.11235955056179774
0.11235955056179774
0.11235955056179774
0.11235955056179778
0.12359550561797755
0.11235955056179774
0.11235955056179774
0.14606741573033707
0.1460674157303371
0.1460674157303371
0.13483146067415733
0.1460674157303371
0.13483146067415733
0.13483146067415733
0.12359550561797755
0.12359550561797755
0.12359550561797755
0.11235955056179775
0.0898876404494382
0.10112359550561797
0.12359550561797751
0.1460674157303371
0.1460674157303371
0.13483146067415733
0.13483146067415733
0.1460674157303371
0.17977528089887643
0.17977528089887643
0.1910112359550562
0.16853932584269662
0.15730337078651682
0.1348314606741573
0.14606741573033705
0.15730337078651682
0.14606741573033707
0.15730337078651682
0.14606741573033705
0.16853932584269662
0.15730337078651682
0.15730337078651682
0.15730337078651685
0.15730337078651682
0.14606741573033707
0.1685393258426966
0.1685393258426966
0.1797752808988764
0.17977528089887643
0.14606741573033707
0.14606741573033707
0.1348314606741573
0.12359550561797755
0.12359550561797755
0.12359550561797755
0.08988764044943821
0.10112359550561799
0.07865168539325842
0.06741573033707865
0.07865168539325842
0.12359550561797755
0.1348314606741573
0.1348314606741573
0.16853932584269662
0.1910112359550562
0.25842696629213485
0.2808988764044944
0.29213483146067415
0.30337078651685395
0.31460674157303364
0.29213483146067415
0.30337078651685395
0.30337078651685395
0.25842696629213485
0.2471910112359551
0.19101123595505617
0.15730337078651685
0.12359550561797755
