# Supplementary material for: Obesity dysregulates feeding-evoked response dynamics in hypothalamic satiety neurons
Source: Sci Rep. 2025 Oct 14;15:35837. doi: 10.1038/s41598-025-19800-2 (PMC12521569; doi:10.1038/s41598-025-19800-2)
Supplement: Supplementary file 8 — Supplementary Material 8. [file 41598_2025_19800_MOESM8_ESM.zip › Supp Fig 3/Supp Fig 3a/Supp Fig 3a/NCD_to_HFD_1st_MPK175_mean_licking_24.csv]

0.0
0.25
0.16666666666666666
0.125
0.15000000000000002
0.125
0.14285714285714285
0.125
0.1111111111111111
0.1
0.1
0.05
0.05
0.07500000000000001
0.05
0.07500000000000001
0.05
0.05
0.05
0.07500000000000001
0.07500000000000001
0.07500000000000001
0.07500000000000001
0.05
0.05
0.025
0.025
0.025
0.025
0.0
0.0
0.0
0.0
0.0
0.0
0.0
0.0
0.05
0.05
0.07500000000000001
0.1
0.125
0.15000000000000002
0.17500000000000002
0.2
0.2
0.22499999999999998
0.175
0.175
0.175
0.17500000000000002
0.15
0.125
0.125
0.1
0.1
0.1
0.1
0.125
0.1
0.07500000000000001
0.1
0.125
0.125
0.125
0.125
0.1
0.1
0.07500000000000001
0.07500000000000001
0.1
0.07500000000000001
0.05
0.05
0.05
0.05
0.05
0.075
0.1
0.1
0.1
0.125
0.125
0.1
0.1
0.1
0.125
0.1
0.075
0.075
0.05
0.025
0.05
0.05
0.05
0.075
0.05
0.05
0.05
0.075
0.075
0.075
0.4750000000000001
0.8750000000000002
1.375
1.7999999999999994
2.35
2.9750000000000005
3.5999999999999996
4.1000000000000005
4.6499999999999995
5.275
5.3249999999999975
5.599999999999998
5.700000000000001
5.875000000000002
6.025
5.975
6.1
6.150000000000001
6.199999999999999
6.249999999999999
6.450000000000001
6.3
6.4499999999999975
6.475000000000001
6.45
6.650000000000001
6.375000000000002
6.5249999999999995
6.550000000000001
6.525
6.525
6.700000000000001
6.65
6.675
6.699999999999999
6.6
6.775000000000002
6.625
6.6
6.4250000000000025
6.175000000000002
6.100000000000001
6.000000000000002
5.875
5.75
5.6
5.425000000000001
5.374999999999998
5.175
5.149999999999999
5.15
4.699999999999998
4.299999999999999
3.925
3.45
3.0749999999999993
2.6500000000000004
2.2249999999999996
1.9499999999999997
1.5
1.125
1.0750000000000002
0.875
0.725
0.625
0.49999999999999994
0.44999999999999996
0.37500000000000006
0.3
0.3
0.275
0.175
0.2
0.2
0.22499999999999998
0.22499999999999998
0.275
0.2750000000000001
0.25
0.275
0.3
0.275
0.275
0.3
0.30000000000000004
0.275
0.22499999999999998
0.22500000000000003
0.22499999999999998
0.2
0.2
0.2
0.2
0.175
0.15000000000000002
0.17500000000000002
0.19999999999999996
0.17500000000000002
0.175
0.175
0.15
0.15
0.125
0.1
0.1
0.1
0.125
0.175
0.15
0.15
0.15000000000000002
0.15000000000000002
0.15000000000000002
0.175
0.2
0.175
0.125
0.07500000000000001
0.1
0.1
0.07500000000000001
0.07500000000000001
0.1
0.07500000000000001
0.05
0.07500000000000001
0.07500000000000001
0.07500000000000001
0.07500000000000001
0.125
0.125
0.15
0.125
0.125
0.125
0.125
0.125
0.125
0.1
0.05
0.07500000000000001
0.05
0.05
0.05
0.05
0.05
0.05
0.05
0.05
0.05
0.025
0.025
0.025
0.025
0.05
0.025
0.05
0.05
0.05
0.07500000000000001
0.07500000000000001
0.07500000000000001
0.07500000000000001
0.07500000000000001
0.05
0.05
0.05
0.05
0.05
0.025
0.025
0.025
0.05
0.05
0.05
0.05
0.05
0.07500000000000001
0.07500000000000001
0.1
0.1
0.1
0.07500000000000001
0.07500000000000001
0.07500000000000001
0.07500000000000001
0.07500000000000001
0.05
0.1
0.07500000000000001
0.07500000000000001
0.1
0.1
0.1
0.1
0.1
0.07500000000000001
0.07500000000000001
0.025
0.025
0.025
0.0
0.0
0.0
0.0
0.0
0.0
0.0
0.0
0.0
0.0
0.0
0.0
0.0
0.0
0.0
0.0
0.0
0.025
0.025
0.025
0.025
0.05
0.05
0.05
0.05
0.05
0.05
0.025
0.025
0.025
0.025
0.0
0.0
0.0
0.0
0.0
0.0
0.0
0.0
0.0
0.0
0.0
0.0
0.0
0.0
0.0
0.0
0.0
0.0
0.0
0.0
0.0
0.0
0.025
0.05
0.07500000000000001
0.07500000000000001
0.1
0.1
0.1
0.1
0.1
0.1
0.1
0.07500000000000001
0.07500000000000001
0.07500000000000001
0.05
0.05
0.05
0.05
0.05
0.05
0.025
0.025
0.0
0.0
0.0
0.0
0.0
0.0
0.025
0.025
0.025
0.025
0.025
0.025
0.025
0.025
0.025
0.025
0.0
0.0
0.0
0.0
0.0
0.0
0.0
0.0
0.0
0.0
0.0
0.0
0.0
0.0
0.0
0.0
0.0
0.0
0.0
0.0
0.0
0.0
0.025
0.025
0.025
0.025
0.025
0.025
0.025
0.025
0.05
0.05
0.025
0.05
0.05
0.05
0.05
0.05
0.07500000000000001
0.07500000000000001
0.07500000000000001
0.1
0.1
0.075
0.125
0.125
0.15000000000000002
0.175
0.15000000000000002
0.15000000000000002
0.125
0.1
0.1
0.1
0.07500000000000001
0.07500000000000001
0.05
0.025
0.025
0.025
0.05
0.1
0.1
0.1
0.07500000000000001
0.1
0.1
0.1
0.125
0.125
0.1
0.05
0.05
0.05
0.05
0.025
0.025
0.025
0.0
0.025
0.025
0.025
0.05
0.05
0.05
0.05
0.05
0.05
0.05
0.025
0.025
0.025
0.0
0.0
0.0
0.0
0.0
0.0
0.0
0.0
0.0
0.0
0.0
0.0
0.0
0.025
0.025
0.025
0.05
0.05
0.075
0.075
0.075
0.075
0.075
0.05
0.05
0.05
0.025
0.025
0.0
0.0
0.0
0.0
0.0
0.0
0.0
0.0
0.0
0.0
0.0
0.0
0.0
0.0
0.0
0.0
0.0
0.0
0.0
0.0
0.0
0.0
0.0
0.0
0.0
0.0
0.0
0.0
0.0
0.0
0.0
0.0
0.0
0.0
0.025
0.025
0.025
0.025
0.025
0.05
0.1
0.1
0.1
0.1
0.1
0.1
0.1
0.1
0.1
0.07500000000000001
0.025
0.025
0.025
0.025
0.0
0.0
0.0
0.0
0.0
0.0
0.025
0.025
0.025
0.025
0.025
0.025
0.05
0.07500000000000001
0.1
0.125
0.125
0.15000000000000002
0.175
0.22499999999999998
0.25
0.275
0.25
0.22499999999999998
0.2
0.175
0.15000000000000002
0.15000000000000002
0.125
0.07500000000000001
0.05
0.025
0.025
