# Supplementary material for: Obesity dysregulates feeding-evoked response dynamics in hypothalamic satiety neurons
Source: Sci Rep. 2025 Oct 14;15:35837. doi: 10.1038/s41598-025-19800-2 (PMC12521569; doi:10.1038/s41598-025-19800-2)
Supplement: Supplementary file 8 — Supplementary Material 8. [file 41598_2025_19800_MOESM8_ESM.zip › Supp Fig 3/Supp Fig 3a/Supp Fig 3a/NCD_to_HFD_1st_MPK175_mean_licking_25.csv]

0.0
0.0
0.0
0.0
0.0
0.0
0.0
0.0
0.0
0.0
0.0
0.0
0.02564102564102564
0.02564102564102564
0.02564102564102564
0.02564102564102564
0.02564102564102564
0.05128205128205128
0.05128205128205128
0.05128205128205128
0.05128205128205128
0.07692307692307694
0.05128205128205128
0.07692307692307694
0.07692307692307694
0.1282051282051282
0.15384615384615388
0.15384615384615388
0.17948717948717952
0.20512820512820512
0.2307692307692308
0.20512820512820512
0.20512820512820512
0.20512820512820512
0.23076923076923075
0.20512820512820512
0.17948717948717946
0.17948717948717946
0.17948717948717946
0.15384615384615388
0.15384615384615388
0.15384615384615388
0.17948717948717946
0.20512820512820512
0.20512820512820512
0.17948717948717952
0.20512820512820512
0.20512820512820512
0.23076923076923078
0.2564102564102564
0.2564102564102564
0.2820512820512821
0.2820512820512821
0.23076923076923078
0.20512820512820512
0.23076923076923078
0.23076923076923075
0.20512820512820512
0.17948717948717946
0.15384615384615383
0.15384615384615383
0.15384615384615383
0.15384615384615383
0.23076923076923075
0.2564102564102564
0.2820512820512821
0.2564102564102564
0.2820512820512821
0.2564102564102564
0.2564102564102564
0.23076923076923078
0.20512820512820512
0.20512820512820512
0.1282051282051282
0.1282051282051282
0.10256410256410256
0.1282051282051282
0.10256410256410256
0.10256410256410256
0.15384615384615388
0.17948717948717952
0.20512820512820512
0.17948717948717946
0.17948717948717946
0.15384615384615388
0.1282051282051282
0.10256410256410256
0.10256410256410256
0.10256410256410256
0.05128205128205128
0.02564102564102564
0.02564102564102564
0.05128205128205128
0.07692307692307691
0.07692307692307691
0.10256410256410256
0.10256410256410256
0.10256410256410256
0.10256410256410256
0.1282051282051282
0.20512820512820512
0.30769230769230776
0.5641025641025642
0.9487179487179491
1.358974358974359
1.8461538461538465
2.4358974358974357
3.0256410256410264
3.6666666666666674
4.230769230769232
4.897435897435898
5.410256410256411
5.692307692307691
5.820512820512819
6.051282051282049
6.205128205128205
6.205128205128203
6.230769230769228
6.230769230769228
6.282051282051279
6.128205128205126
6.205128205128203
6.23076923076923
6.179487179487177
6.333333333333332
6.282051282051282
6.3589743589743595
6.487179487179489
6.589743589743592
6.589743589743591
6.692307692307693
6.615384615384615
6.717948717948721
6.923076923076925
6.871794871794873
6.974358974358976
6.948717948717951
6.794871794871797
6.7948717948717965
6.846153846153848
6.7948717948717965
6.846153846153848
6.7435897435897445
6.769230769230771
6.7435897435897445
6.692307692307692
6.666666666666665
6.6410256410256405
6.589743589743591
6.5897435897435885
6.461538461538461
6.41025641025641
6.538461538461535
6.3846153846153815
6.23076923076923
5.948717948717949
5.717948717948719
5.435897435897435
5.0
4.487179487179487
4.17948717948718
3.666666666666665
2.9999999999999987
2.564102564102564
2.0769230769230766
1.7179487179487176
1.3589743589743586
1.0769230769230766
0.8461538461538463
0.6923076923076925
0.512820512820513
0.3846153846153847
0.33333333333333337
0.20512820512820512
0.17948717948717946
0.17948717948717946
0.20512820512820512
0.20512820512820512
0.17948717948717946
0.15384615384615388
0.1282051282051282
0.1282051282051282
0.15384615384615388
0.15384615384615388
0.10256410256410256
0.07692307692307694
0.02564102564102564
0.02564102564102564
0.02564102564102564
0.07692307692307694
0.15384615384615388
0.17948717948717946
0.17948717948717946
0.23076923076923075
0.2564102564102564
0.3333333333333333
0.3846153846153847
0.41025641025641024
0.41025641025641024
0.3846153846153847
0.30769230769230776
0.30769230769230776
0.28205128205128205
0.2564102564102564
0.23076923076923078
0.17948717948717946
0.1282051282051282
0.10256410256410256
0.10256410256410256
0.07692307692307694
0.07692307692307694
0.05128205128205128
0.05128205128205128
0.02564102564102564
0.05128205128205128
0.02564102564102564
0.07692307692307694
0.10256410256410256
0.1282051282051282
0.1282051282051282
0.1282051282051282
0.1282051282051282
0.15384615384615388
0.17948717948717946
0.15384615384615388
0.17948717948717946
0.15384615384615388
0.15384615384615383
0.15384615384615383
0.15384615384615383
0.17948717948717946
0.23076923076923078
0.23076923076923075
0.23076923076923075
0.2564102564102564
0.2820512820512821
0.2820512820512821
0.2820512820512821
0.2564102564102564
0.2564102564102564
0.23076923076923078
0.17948717948717946
0.15384615384615388
0.1282051282051282
0.10256410256410256
0.05128205128205128
0.05128205128205128
0.05128205128205128
0.07692307692307691
0.07692307692307691
0.07692307692307691
0.10256410256410256
0.1282051282051282
0.1282051282051282
0.1282051282051282
0.15384615384615383
0.15384615384615383
0.17948717948717946
0.20512820512820512
0.23076923076923078
0.23076923076923078
0.20512820512820512
0.17948717948717946
0.17948717948717946
0.17948717948717946
0.17948717948717946
0.20512820512820512
0.17948717948717946
0.1282051282051282
0.10256410256410256
0.1282051282051282
0.15384615384615383
0.17948717948717946
0.20512820512820512
0.2564102564102564
0.2564102564102564
0.23076923076923075
0.23076923076923075
0.2564102564102564
0.28205128205128205
0.2564102564102564
0.23076923076923075
0.20512820512820512
0.17948717948717946
0.1282051282051282
0.10256410256410256
0.10256410256410256
0.10256410256410256
0.10256410256410256
0.10256410256410256
0.15384615384615383
0.20512820512820512
0.2564102564102564
0.33333333333333337
0.3846153846153847
0.435897435897436
0.41025641025641035
0.3846153846153847
0.35897435897435903
0.33333333333333337
0.28205128205128205
0.23076923076923075
0.17948717948717946
0.1282051282051282
0.07692307692307694
0.02564102564102564
0.02564102564102564
0.02564102564102564
0.02564102564102564
0.05128205128205128
0.07692307692307694
0.10256410256410256
0.1282051282051282
0.15384615384615388
0.17948717948717946
0.20512820512820512
0.20512820512820512
0.23076923076923075
0.2564102564102564
0.23076923076923075
0.23076923076923075
0.23076923076923075
0.20512820512820512
0.17948717948717946
0.17948717948717946
0.15384615384615383
0.15384615384615383
0.15384615384615383
0.15384615384615388
0.15384615384615388
0.1282051282051282
0.10256410256410256
0.15384615384615388
0.1282051282051282
0.10256410256410256
0.10256410256410256
0.10256410256410256
0.07692307692307694
0.05128205128205128
0.07692307692307694
0.07692307692307694
0.07692307692307694
0.05128205128205128
0.05128205128205128
0.05128205128205128
0.05128205128205128
0.07692307692307694
0.10256410256410256
0.10256410256410256
0.10256410256410256
0.10256410256410256
0.10256410256410256
0.07692307692307691
0.07692307692307691
0.10256410256410256
0.10256410256410256
0.1282051282051282
0.1282051282051282
0.15384615384615388
0.1282051282051282
0.1282051282051282
0.1282051282051282
0.15384615384615388
0.17948717948717946
0.17948717948717946
0.17948717948717946
0.15384615384615383
0.1282051282051282
0.10256410256410256
0.10256410256410256
0.10256410256410256
0.10256410256410256
0.07692307692307691
0.05128205128205128
0.02564102564102564
0.05128205128205128
0.02564102564102564
0.02564102564102564
0.02564102564102564
0.05128205128205128
0.05128205128205128
0.05128205128205128
0.05128205128205128
0.05128205128205128
0.05128205128205128
0.02564102564102564
0.02564102564102564
0.02564102564102564
0.02564102564102564
0.0
0.0
0.0
0.0
0.0
0.0
0.0
0.0
0.0
0.02564102564102564
0.05128205128205128
0.05128205128205128
0.05128205128205128
0.05128205128205128
0.05128205128205128
0.05128205128205128
0.05128205128205128
0.07692307692307694
0.07692307692307694
0.07692307692307694
0.05128205128205128
0.05128205128205128
0.10256410256410256
0.1282051282051282
0.15384615384615383
0.20512820512820512
0.23076923076923075
0.20512820512820512
0.20512820512820512
0.20512820512820512
0.23076923076923078
0.23076923076923078
0.20512820512820512
0.17948717948717946
0.15384615384615383
0.10256410256410256
0.07692307692307691
0.07692307692307691
0.07692307692307691
0.05128205128205128
0.02564102564102564
0.02564102564102564
0.0
0.0
0.0
0.0
0.0
0.02564102564102564
0.05128205128205128
0.05128205128205128
0.05128205128205128
0.05128205128205128
0.05128205128205128
0.05128205128205128
0.05128205128205128
0.05128205128205128
0.05128205128205128
0.02564102564102564
0.0
0.0
0.0
0.0
0.02564102564102564
0.05128205128205128
0.05128205128205128
0.05128205128205128
0.07692307692307691
0.10256410256410256
0.10256410256410256
0.1282051282051282
0.15384615384615383
0.17948717948717946
0.15384615384615383
0.1282051282051282
0.1282051282051282
0.1282051282051282
0.10256410256410256
0.07692307692307691
0.07692307692307691
0.05128205128205128
0.02564102564102564
0.0
0.0
0.02564102564102564
0.05128205128205128
0.05128205128205128
0.10256410256410256
0.1282051282051282
0.17948717948717946
0.23076923076923075
0.2564102564102564
0.30769230769230776
0.30769230769230776
0.3333333333333333
0.33333333333333337
0.33333333333333337
0.2820512820512821
0.2564102564102564
0.20512820512820512
0.15384615384615383
0.15384615384615383
0.1282051282051282
0.1282051282051282
0.10256410256410256
0.10256410256410256
0.1282051282051282
0.15384615384615383
0.15384615384615383
0.20512820512820512
0.2564102564102564
0.2564102564102564
0.2564102564102564
0.2820512820512821
0.30769230769230765
0.30769230769230765
0.30769230769230765
0.30769230769230776
0.3333333333333333
0.2820512820512821
0.2564102564102564
0.23076923076923075
0.20512820512820512
0.17948717948717946
0.15384615384615388
0.1282051282051282
0.1282051282051282
0.1282051282051282
0.1282051282051282
0.1282051282051282
0.10256410256410256
0.10256410256410256
0.10256410256410256
0.10256410256410256
0.07692307692307694
0.07692307692307694
0.05128205128205128
0.02564102564102564
0.0
0.0
0.0
0.0
0.02564102564102564
0.02564102564102564
0.02564102564102564
0.02564102564102564
0.05128205128205128
0.07692307692307694
0.07692307692307694
0.1282051282051282
0.15384615384615388
0.15384615384615388
0.1282051282051282
0.1282051282051282
0.1282051282051282
0.15384615384615388
0.15384615384615388
0.1282051282051282
0.15384615384615388
0.1282051282051282
0.10256410256410256
0.1282051282051282
0.15384615384615388
0.17948717948717946
0.17948717948717946
0.17948717948717946
0.15384615384615383
0.15384615384615383
0.1282051282051282
0.10256410256410256
0.10256410256410256
0.07692307692307691
0.05128205128205128
0.02564102564102564
0.02564102564102564
0.02564102564102564
0.02564102564102564
0.05128205128205128
0.10256410256410256
0.1282051282051282
0.15384615384615388
0.20512820512820512
0.23076923076923075
0.2820512820512821
0.30769230769230765
0.30769230769230765
0.3333333333333333
0.30769230769230765
0.2820512820512821
0.3333333333333333
0.3333333333333333
0.3333333333333333
0.3333333333333333
0.30769230769230776
0.35897435897435903
0.38461538461538464
0.38461538461538464
0.41025641025641024
0.41025641025641024
0.35897435897435903
0.3846153846153846
0.3333333333333333
0.35897435897435903
0.3589743589743589
0.2820512820512821
0.2564102564102564
0.2820512820512821
0.2564102564102564
0.23076923076923078
0.20512820512820512
0.15384615384615388
0.15384615384615388
0.10256410256410256
