# Supplementary material for: Obesity dysregulates feeding-evoked response dynamics in hypothalamic satiety neurons
Source: Sci Rep. 2025 Oct 14;15:35837. doi: 10.1038/s41598-025-19800-2 (PMC12521569; doi:10.1038/s41598-025-19800-2)
Supplement: Supplementary file 8 — Supplementary Material 8. [file 41598_2025_19800_MOESM8_ESM.zip › Supp Fig 3/Supp Fig 3a/Supp Fig 3a/NCD_to_HFD_1st_MPK175_mean_running_18.csv]

0.13902416114942528
0.13568548574712644
0.1514046381609195
0.14191007126436783
0.13137314179310342
0.122394363908046
0.1044761195632184
0.1400404374712644
0.18389401586206894
0.22980835239080452
0.23191402482758625
0.2534568852873563
0.2590491751724138
0.26944246850574716
0.2851938713563218
0.27471710758620693
0.27205291862068964
0.24245163379310344
0.24712714167816094
0.19868282804597698
0.23479061931034478
0.20594285708045976
0.18832348045977018
0.165131391954023
0.1596770887356322
0.15938940434482762
0.17210100735632186
0.17639313540229887
0.17864427308045977
0.23195900988505744
0.24229601632183909
0.22055370137931035
0.19616616252873562
0.20262375494252877
0.20310742128735626
0.20925588781609192
0.18782630083678156
0.18854986160919546
0.18071018942528733
0.12883669540229883
0.12358908206896549
0.11895387149425288
0.14811634528735632
0.16578131931034484
0.211510508045977
0.16412068873563218
0.15814314091954024
0.17478234252873562
0.17991248733333337
0.18409255172413796
0.21914271816091957
0.21356616505747125
0.25079979494252874
0.24677452000000002
0.24860514068965517
0.28610115609195397
0.33422712804597693
0.31824470206896555
0.3274866390804597
0.30941342965517243
0.26546628643678166
0.2709471627586207
0.24475662344827592
0.22024074616091957
0.2030260627586207
0.17053601882758618
0.11516015793103446
0.13208184183908045
0.13130414666666668
0.13561336827586204
0.14175113694252875
0.12089934114942531
0.11456874551724142
0.10199720413793102
0.07416775377011493
0.09583922735632182
0.11109025057471265
0.128639720137931
0.11889447816091954
0.1676001749425287
0.18609632374712645
0.23051140275862067
0.2564710579310345
0.264930325816092
0.34577229632183915
0.3298699059770115
0.3269787671264368
0.34049101701149415
0.30864510367816095
0.270327724137931
0.26840649333333333
0.24525509337931034
0.21365390783908045
0.1908983775402299
0.1703420512643678
0.19067856593103444
0.2622262286436781
0.48755853581609193
0.670482748505747
0.755726542758621
0.7698310280459768
0.7950071406896556
0.8181099891954025
0.7827370551494255
0.7821536772183908
0.7731919236551723
0.7398520064367815
0.5143856417931034
0.3357983379310346
0.24434521402298853
0.19990134643678167
0.15315729629885055
0.11775470020689655
0.1325307151724138
0.1319380854712644
0.12525005698850575
0.11174857402298848
0.10071819908045979
0.09242722183908046
0.08072823471264369
0.06839851517241378
0.07775983908045979
0.0612148551724138
0.05353454873563218
0.03547621126436782
0.019330165977011492
0.011648701379310344
0.011522418850574711
0.011516402528735634
0.011404298850574713
0.0049414774712643675
0.0002728988505747127
0.00106675908045977
0.011682113103448275
0.01153772643678161
0.011688859770114942
0.020022114942528736
0.02303657471264368
0.02296972413793103
0.022987494252873563
0.02296972413793103
0.02303657471264368
0.02232142528735632
0.011688859770114942
0.01153772643678161
0.011676078390804598
0.0033382252873563212
7.163448275862072e-05
2.8121149425287353e-05
7.940459770114964e-06
7.853103448275863e-05
0.0001880091954022989
0.010831908045977012
0.011547057471264367
0.011480206896551723
0.011493747126436782
0.01148951724137931
0.01148951724137931
0.011495551954022987
0.011528694712643676
0.011660459770114942
0.016581494252873565
0.012443213793103447
0.011586140229885057
0.011517523448275863
0.011495551954022987
0.011531336551724137
0.01180319149425287
0.016827816781609196
0.038955744137931035
0.05105914988505746
0.06253029678160918
0.07457666666666667
0.10869337310344827
0.11914078160919542
0.13272853333333332
0.18032119586206893
0.22584088528735627
0.23490628275862072
0.23039740924137933
0.23891246965517243
0.24709414988505743
0.24974480772413796
0.2345622673563218
0.21048942528735634
0.20945907931034483
0.17416013471264372
0.13155301377011494
0.12357390183908046
0.1344962216091954
0.12102578206896551
0.09152505770114944
0.10018458045977012
0.1205885427586207
0.13184844160919543
0.10855957011494254
0.10449680319540229
0.13721172505747126
0.13895566167816092
0.12921721101149428
0.16872100091954023
0.1878395312643678
0.19871175885057477
0.21692504574712648
0.2094323988505747
0.24026950045977005
0.27952178413793105
0.2840156094252874
0.30906706551724134
0.33134756804597704
0.3224152954022989
0.31557128321839084
0.3433619418390804
0.3589171604367816
0.37979412942528734
0.3616981698850575
0.3339611062068965
0.32192004666666674
0.297554828045977
0.27317510227586217
0.2503142054252873
0.26507472
0.23295459264367815
0.19255241379310342
0.17157833586206894
0.1822678845977011
0.1811649977011494
0.1747462022988506
0.18443800000000002
0.1519865862068966
0.1720456291954023
0.14250787868965514
0.119357991954023
0.14403018298850578
0.1328613563218391
0.11864595862068968
0.11266885379310344
0.11562140643678159
0.09787057264367816
0.09910526873563219
0.08378748988505746
0.10676874137931033
0.16010673234482758
0.14370477264367815
0.15332822919540226
0.1634793133333333
0.18177042804597698
0.18862365103448273
0.20060765471264363
0.19010777011494254
0.19637171264367811
0.17737692482758619
0.11864930296551725
0.13723672689655173
0.12276994896551727
0.11960495241379308
0.10183022804597701
0.11375010298850574
0.11146189885057468
0.1057712972413793
0.1012032188505747
0.10517493632183907
0.0998035172413793
0.09383079011494254
0.11908222528735632
0.11375983218390806
0.12730479310344828
0.12678145747126437
0.12522582758620687
0.14620403908045976
0.16533420459770115
0.1546856551724138
0.17039928712643682
0.1605000395402299
0.1614601255172414
0.18113693356321842
0.22887519126436776
0.22888690597701156
0.23608089471264365
0.2324872432183908
0.27463743701149435
0.29077022765517246
0.2884713157011494
0.27754916321839074
0.2826104234482759
0.34528754551724133
0.372089091954023
0.4052621464367816
0.4061175236781609
0.4121573174712644
0.36631659655172416
0.34913702779310346
0.3703097353563218
0.3901698452643678
0.3566368034482759
0.2891788188505748
0.2873688721839081
0.25477833577011494
0.2433197149425288
0.2365622687356321
0.2335313983908046
0.2218364337931034
0.22408692459770116
0.21305662735632186
0.2160507703448276
0.2106143448275862
0.17262802988505746
0.1601886480229885
0.1519990689655172
0.15952441333333336
0.14474365767816091
0.13907872873563218
0.12461339912643679
0.11860530689655172
0.11896314252873562
0.13383574114942529
0.14358955363218395
0.15634755402298847
0.1557459287356322
0.1617310177011494
0.14129039793103448
0.12593687931034483
0.11209150804597703
0.10185893333333335
0.10372711724137933
0.07917049931034482
0.08000838482758621
0.04987815632183908
0.06698511494252873
0.05109246114942528
0.046463477471264364
0.04220918620689655
0.058381979999999986
0.062112325264367815
0.05670845885057472
0.051178036091954024
0.07343945402298852
0.06782706436781609
0.04395292390804597
0.04283923218390804
0.061818127356321834
0.0912256643678161
0.08800495195402297
0.08680965908045979
0.09855806160919539
0.1123835632183908
0.13072328758620688
0.19222923055172414
0.1986713356321839
0.22116004367816092
0.23917218390804598
0.2153875218390805
0.21246341287356324
0.21139492643678162
0.19999624137931035
0.2038339590804598
0.18389530574712645
0.1466932689655172
0.1534781420689655
0.11962002298850574
0.11504830183908045
0.10577431494252873
0.09896543652873563
0.11018878022988506
0.10790782183908046
0.10096948137931036
0.12395469425287356
0.12485270689655173
0.11931828597701147
0.14176596183908044
0.12334836781609196
0.13217865287356326
0.1611535671264368
0.16229360045977015
0.16035283652873564
0.13707849747126435
0.12221305770114943
0.14045827724137935
0.13526569057471263
0.13440242988505746
0.1420591595402299
0.11823063620689657
0.10721130183908045
0.10477336687356321
0.1260855236781609
0.15806298896551724
0.1651459542298851
0.15344459055172413
0.13341677494252874
0.14375643999999996
0.15430642503448277
0.16242085057471264
0.16024829885057473
0.14561823149425288
0.12223430850574711
0.09965443586206897
0.07756152827586205
0.07795959080459769
0.08163018896551724
0.07095767586206897
0.056977864367816086
0.04347213356321839
0.04821279310344828
0.03899297172413793
0.04271477310344827
0.04054538781609196
0.03883302321839081
0.07569129218390806
0.07076852459770114
0.06548639701149425
0.06746182551724138
0.0704491448275862
0.05494123793103448
0.07129667609195403
0.08261224505747128
0.09810844894252872
0.1034128464367816
0.08618700643678162
0.0958731772413793
0.11705597862068966
0.13256195310344826
0.16020450227586205
0.1672144972413793
0.16195095632183906
0.16887999310344828
0.15876476482758622
0.16899894252873562
0.17266982574712644
0.15533346229885056
0.14542475609195402
0.14220116137931033
0.12430749931034484
0.13637366252873565
0.12258471126436779
0.11660429816091952
0.10449377402298848
0.0924005464367816
0.10245903908045975
0.12798170045977011
0.1507926432183908
0.13004664850574713
0.13082232908045976
0.11967961839080458
0.1358373544827586
0.1318598691954023
0.15036386206896551
0.15399291747126437
0.14195351954022986
0.11581182252873563
0.12096816551724136
0.1451116011494253
0.16143856643678164
0.1903837452873563
0.21696939333333334
0.2607519489655173
0.2745387947126437
0.30125829885057476
0.29102735632183907
0.30268916712643673
0.2819344390804598
0.2798662455172413
0.27336071080459773
0.26817748868965524
0.22560416712643677
0.17509773103448278
0.1911332016091954
0.15614519885057473
0.14393864742528734
0.15099232206896548
0.144005652183908
0.16371165218390804
0.14767068183908047
0.16099888388505748
0.1834605275862069
0.15262360045977014
0.1602622491954023
0.1763652
0.1701768567816092
0.16709961103448273
0.1599867114942529
0.10034811034482759
0.09920012896551725
0.09384459701149425
0.07925030229885059
0.08619462390804597
0.09694278482758621
0.10890515813793102
0.10258895448275863
0.1090534459770115
0.11424751195402298
0.11642742000000002
0.09356918183908046
0.08186561540229886
0.0839200896551724
0.07421019425287356
0.05137323882758621
0.03710298206896553
0.04428079931034483
0.0357952911724138
0.05073526735632184
0.04511024551724138
0.06431339057471264
0.07910439310344827
0.08629143218390804
0.08887032919540229
0.08105540965517243
0.09627718229885059
0.10697962781609197
0.09272736919540231
0.08955762896551725
0.0979129691954023
0.11078293333333337
0.1139907151724138
0.12128739862068964
0.12137472183908046
0.12412283908045976
0.10671457793103449
0.1044239328735632
0.15111650597701148
0.13307450528735634
0.14298439747126437
0.125850403908046
0.13771815333333334
0.1328184303448276
0.12907333195402299
0.1370964013793103
0.16516608000000002
0.16282771770114943
0.12655640344827584
0.13379067425287358
0.12944411333333333
0.1599912443678161
0.14916626091954022
0.15441171954022986
0.1628107032183908
0.14942047931034483
0.14793414781609193
0.14168681425287352
0.16102435678160923
0.18570333080459772
0.19389229563218394
0.17325740620689659
0.2065101625057471
0.23300879103448283
0.21443976271264367
0.22708685494252875
0.22814141885057473
0.22238417747126438
0.21524663034482763
0.19312711822988504
0.21203188160919542
0.23986980942528735
0.17568764367816095
0.16539039744827586
0.18129422712643675
0.1648105668965517
0.19452175333333332
0.1884159535402298
0.20688980183908048
0.21483412000000005
0.20175808482758623
0.20351638995402296
0.21215563471264365
0.20024941977011496
0.22867545997701147
0.22261308689655168
0.23877202229885058
0.24640433149425284
0.22291462528735637
0.2657091588505748
0.26056794666666666
0.2383967383678162
0.2465882051908046
0.25087433885057464
0.26484409701149425
0.2806238354022988
0.2965790834482759
0.29415860204597705
0.3487324225287356
0.2839339489655172
0.28227680000000005
0.2946057848275862
0.30620499333333334
0.31847863701149426
0.3023048809195402
0.30258146459770113
0.2939033751724138
0.2992619809195402
0.2719699910344828
0.29451607540229885
0.28617401977011503
0.2920017073563218
0.27522240988505753
0.2735634735632184
0.2683218489655172
0.2546900298850575
0.24627509356321836
0.22261946183908046
0.20703803609195406
0.17954516367816092
0.14864206896551724
