# Supplementary material for: Obesity dysregulates feeding-evoked response dynamics in hypothalamic satiety neurons
Source: Sci Rep. 2025 Oct 14;15:35837. doi: 10.1038/s41598-025-19800-2 (PMC12521569; doi:10.1038/s41598-025-19800-2)
Supplement: Supplementary file 8 — Supplementary Material 8. [file 41598_2025_19800_MOESM8_ESM.zip › Supp Fig 3/Supp Fig 3a/Supp Fig 3a/NCD_to_HFD_1st_MPK175_mean_running_19.csv]

0.35913832259740264
0.3373302638961039
0.3088541657142857
0.26583440649350654
0.19492914857142857
0.21966826462337663
0.22940264129870125
0.21588328077922078
0.20824054285714286
0.24701847766233767
0.2385914348051947
0.22399470441558442
0.2432479441298701
0.23942045740259738
0.26454950207792205
0.2828975344155844
0.2769607124675324
0.3157919709090909
0.3528512345454545
0.334539366987013
0.32759232150649353
0.3136724197142857
0.29747797740259746
0.2961294135064936
0.2811520135064935
0.2635108737662338
0.23137706337662337
0.2262435335064935
0.21559952438961041
0.19522393948051947
0.1876205851948052
0.20482667298701296
0.22075292987012982
0.19228163428571426
0.18795613532467528
0.16393806701298702
0.15892008311688313
0.1589495664935065
0.17398405246753246
0.1640647587012987
0.16645617220779219
0.16632709714285715
0.15060609402597402
0.15809893376623377
0.15337490155844152
0.13742265220779218
0.15449627792207793
0.13441390415584414
0.1294496096103896
0.18088106857142858
0.18965444412987012
0.20455876519480518
0.18311095974025976
0.1709484382337662
0.18750549662337657
0.19364535116883116
0.18683606148051948
0.17040276051948053
0.16813899194805193
0.11797367662337667
0.09692714155844157
0.1101930781818182
0.12412842025974026
0.12688621220779223
0.1121260012987013
0.1094620456883117
0.09994945454545455
0.08649392467532468
0.08955421428571428
0.09673405246753247
0.11793174311688313
0.12828474854545455
0.12992989272727276
0.149240658961039
0.17754180805194802
0.20969861272727272
0.2363598779220779
0.2492546467532467
0.2633034338961039
0.23654792545454545
0.20066024597402596
0.20073860285714284
0.21288034337662337
0.17866157766233767
0.16696639662337662
0.1402531488051948
0.14106111454545456
0.13216269428571428
0.12700539090909094
0.17224889584415584
0.1979808064935065
0.18591011168831167
0.17085897402597403
0.19002557766233769
0.1698955098701299
0.16263946961038958
0.20122534337662334
0.3157824612987014
0.3758474062337662
0.46872494727272745
0.5132487636883117
0.6245061119480522
0.6992907880519479
0.7301983205194807
0.7313568711688311
0.7459683438441558
0.7602510758441557
0.7239870781818182
0.7027791678441558
0.5983360877662337
0.5439997155844155
0.42042213454545446
0.33100866519480526
0.27910323298701306
0.2505341121818181
0.22277501792207788
0.17719781636363632
0.10160468490909091
0.06589835194805196
0.05707769922077922
0.05241765662337664
0.05181942155844156
0.044709259999999994
0.029899506493506492
0.026264312207792205
0.02137251636363636
0.011139905714285714
0.017109875324675325
0.026421664935064936
0.016749831428571428
0.013075405194805191
0.01304520883116883
0.013069418441558438
0.016793855324675325
0.026486054545454548
0.03428034805194805
0.04856724675324675
0.04867896103896104
0.039146763636363636
0.039038496103896106
0.03895873792207793
0.03897305922077922
0.03912226805194805
0.037046332467532465
0.04478014025974025
0.04464984675324674
0.02995267818181818
0.02624348753246753
0.0342188148051948
0.040029358701298694
0.052192940779220785
0.052087335064935056
0.057591844155844146
0.06377075324675324
0.05696969870129869
0.05224781818181818
0.052150640519480526
0.057587320259740254
0.05819683922077922
0.07917813012987013
0.08808778571428572
0.10087589428571428
0.10463125301298701
0.11005460883116884
0.11469649428571428
0.1508189485714285
0.21073050415584418
0.2556015361038961
0.31148291194805194
0.3400540002597403
0.3710410987012987
0.41941735662337665
0.45789352155844154
0.46103662387013
0.49552623948051944
0.4815555966233766
0.4629684516883117
0.45878505246753254
0.4584669218181819
0.4945806470129871
0.4918741036363636
0.5091120992207793
0.5308159506493506
0.54754020987013
0.5817644490909092
0.5750909412987013
0.5324615353246754
0.508824774805195
0.4695345472727272
0.4391997464935065
0.39914283428571445
0.38593468516883117
0.364242586961039
0.36182976805194805
0.3017554132467533
0.3151812901038962
0.357513851948052
0.33176208363636356
0.3260797298701299
0.3069002402337662
0.33466563740259747
0.30436102
0.33809309090909095
0.29775125454545454
0.30495070155844156
0.2946712384415584
0.2555975696103896
0.29956223038961044
0.28011020311688317
0.29008683766233767
0.2646261714285714
0.25893052337662337
0.24749868597402602
0.25002531428571434
0.24106123116883119
0.22703252909090912
0.25738023428571427
0.2666495418181818
0.3029116046753247
0.3136018807792208
0.3042587974025974
0.3116209719480519
0.31073128155844154
0.3071080581818182
0.3293815477922078
0.3347004979220779
0.30952722802597404
0.2930303974025974
0.2779937402597403
0.27385691064935064
0.27846077402597397
0.23026328571428573
0.2002331272727273
0.18384937454545452
0.18445251714285715
0.16187453376623379
0.1381276774805195
0.11460065298701298
0.10846184545454549
0.11601108961038961
0.10659034181818178
0.1229770709090909
0.14168645220779222
0.1744616493506494
0.13484430389610394
0.16685637922077923
0.1734846368831169
0.1567239407792208
0.1499944831168831
0.1908782337662338
0.17435162675324678
0.1961465142857143
0.18463697922077923
0.1679784898701299
0.17648611844155848
0.12869327558441557
0.12477161763636362
0.145259612987013
0.13250333272727274
0.08927482103896103
0.11302233194805193
0.08043215376623375
0.07070780805194804
0.08198779714285714
0.07929103974025974
0.07606857870129871
0.049826434285714274
0.05451211454545455
0.04653731428571429
0.04462561818181818
0.04743384675324675
0.06460630077922078
0.051198771428571425
0.03633354077922078
0.06589739246753247
0.05608404155844155
0.06342513792207792
0.05303037454545454
0.06469961766233766
0.06770071948051948
0.06675312987012988
0.0681985012987013
0.0751567135064935
0.0827065277922078
0.04991421064935064
0.06974141038961039
0.060773290129870136
0.05067415766233766
0.05074669090909091
0.05876359220779221
0.04162693246753247
0.04968331896103897
0.06615663298701299
0.07129693246753246
0.09304670909090909
0.08014326311688312
0.08363018646753247
0.10342044415584416
0.10090524675324675
0.09608383558441558
0.08720146753246755
0.0656992587012987
0.056209828311688304
0.053106841558441566
0.047158455324675316
0.03712198441558442
0.04091257584415584
0.039855854545454546
0.04470197168831169
0.036021735584415585
0.04310317792207793
0.045166145454545455
0.0378219361038961
0.06523352464935064
0.07654343454545454
0.08829433246753247
0.12125985714285713
0.15415900779220776
0.166635507012987
0.20592201064935067
0.20604475064935066
0.2074311038961039
0.1950096574025974
0.17820983761038964
0.17428969194805194
0.15424804441558443
0.16189800000000001
0.14249273766233764
0.11941128155844155
0.09834376805194806
0.08307830389610389
0.08644135324675324
0.07680449090909089
0.08008390571428571
0.07722849922077922
0.06413464961038962
0.049716835584415586
0.039639629870129874
0.0439047587012987
0.06720140857142858
0.09481288935064934
0.10582140724675325
0.11908074467532467
0.13729762727272726
0.16484416441558442
0.20992567477922075
0.19786692233766234
0.21189430831168835
0.22550517142857143
0.22495977064935063
0.24250188103896103
0.27175417480519476
0.28615669220779216
0.28223380181818186
0.30626696909090906
0.2884078651948052
0.30916142597402596
0.31657507844155847
0.3340105890909091
0.3617844025974026
0.36532030207792204
0.3748191797402598
0.38833546
0.3953815825974026
0.36968430649350653
0.3944440337402597
0.4037089709090909
0.4147790971168831
0.42587329200000007
0.42805627532467533
0.44187536077922074
0.4227699303896104
0.45068771168831173
0.48234699348051946
0.49271807792207784
0.437033361038961
0.4193101064935065
0.3805701903896104
0.3411158444155845
0.31532715922077925
0.25881204389610385
0.24467041818181814
0.20074749610389608
0.19713963168831167
0.16107617636363636
0.15024922103896104
0.16854301350649353
0.16336356103896105
0.1293068096103896
0.13377662675324675
0.1292248908831169
0.11574024961038963
0.10491418441558441
0.07439485012987013
0.06199643402597404
0.06201363402597403
0.05715192384415586
0.08455546155844157
0.1052725153246753
0.09157058467532467
0.08865868470129872
0.08794440233766233
0.07875964597402597
0.10290997168831169
0.08845690701298702
0.09833164727272728
0.11852303064935063
0.08125568285714285
0.06573615584415583
0.06658475844155844
0.07864605454545454
0.08397387662337664
0.06856736155844156
0.0716705012987013
0.08740807532467533
0.06710656623376625
0.04100914805194804
0.03366531168831168
0.07726632909090911
0.08276056675324676
0.061413979480519465
0.04980689584415584
0.08324382831168832
0.06256801818181819
0.08623546155844156
0.1139827148051948
0.12079433480519482
0.14943334623376622
0.16616754337662337
0.16673374545454545
0.18566414831168832
0.2060395425974026
0.19176729064935064
0.197257607012987
0.1910087012987013
0.145998014025974
0.1635057509090909
0.1544039896103896
0.15074030675324676
0.13760424155844156
0.1318253979220779
0.11002247376623377
0.10593354877922079
0.12405277999999999
0.12150651428571427
0.15085191792207792
0.1507032018181818
0.15827420285714286
0.16416033766233767
0.17969915220779217
0.1732170096103896
0.18718216883116884
0.2103223241558442
0.2124383948051948
0.23775943740259742
0.18618517454545455
0.17782566779220774
0.18871385636363636
0.17539245480519478
0.1836311735064935
0.19255759012987017
0.1878877220779221
0.18178568571428574
0.18277793324675326
0.16291345737662338
0.17220801896103896
0.1570391587012987
0.14998711974025974
0.17058576129870132
0.15084294337662338
0.15556544467532465
0.1629698641558442
0.14246777480519476
0.1505597976623376
0.15182103610389605
0.14936376545454544
0.1687777768831169
0.16993425948051946
0.15746194831168833
0.13864311506493507
0.16701418103896098
0.15941376103896102
0.1309395716883117
0.1303328303896104
0.10346849324675324
0.14676522389610389
0.135424447012987
0.14603319220779218
0.17178782
0.16857822285714286
0.1565141896103896
0.1633728490909091
0.17794988597402597
0.14870163714285714
0.16482947719480523
0.15536036181818177
0.17054367532467535
0.17368497506493508
0.1540268316883117
0.146045474025974
0.14411956077922078
0.11950803948051952
0.13269909168831168
0.14199268883116883
0.1497705109090909
0.1651447012987013
0.1588604150649351
0.1279987953246753
0.11722353246753246
0.11013912077922076
0.10116648516883117
0.09131605506493505
0.09433196103896103
0.10370132987012988
0.07774916623376622
0.09417299610389611
0.09297979870129872
0.0840434981818182
0.09630140753246753
0.09385267174025974
0.1611053644155844
0.16943373766233766
0.18660393194805194
0.18772627012987014
0.18729958519480522
0.19457795012987011
0.21368297192207794
0.24202535841558445
0.24155186415584418
0.2763600493246753
0.2490796584415585
0.2517814571428571
0.26391945480519485
0.2731875228571429
0.26102533974025977
0.22765575168831165
0.20344232155844155
0.20106142259740256
0.18130524363636363
0.16290138129870127
0.17189033298701298
0.18470138103896103
0.16675992597402597
0.15833422802597402
0.20206005885714287
0.1919064018181818
0.21380767844155846
0.19328650155844157
0.19514357012987016
0.1894304877922078
0.1482310703636364
0.14901012077922077
0.12896461636363635
0.10886278605194806
0.08078025090909093
0.09324398363636366
0.09007255610389611
0.07624099740259738
0.08441477714285714
0.05693749851948053
0.06443661662337663
0.06905816724675326
0.0803322748051948
0.0767355412987013
0.09840470701298701
0.09864144363636364
0.06454754727272728
0.07529991857142858
0.05927020883116883
0.07621011766233766
0.07799971168831168
0.08411357194805194
0.08990147766233766
0.05931787194805195
0.04300046129870129
0.03569320766233766
0.072492925974026
0.08862124285714285
0.11384723810389608
0.16022303376623373
0.16991094805194804
0.23065743220779217
0.2195378366233766
0.226473187012987
0.2508151161038962
0.2590617522077922
0.24665166464935065
0.25768311740259736
0.3442735153246753
0.41051699246753254
0.5027549015584417
0.5143209864935063
0.5420832457142858
0.6276375197402597
0.6674254259740258
0.6484093804675324
0.6496158528311688
0.6236300898701298
0.5622698140259741
0.458850444935065
0.4341656753246752
