# Supplementary material for: Obesity dysregulates feeding-evoked response dynamics in hypothalamic satiety neurons
Source: Sci Rep. 2025 Oct 14;15:35837. doi: 10.1038/s41598-025-19800-2 (PMC12521569; doi:10.1038/s41598-025-19800-2)
Supplement: Supplementary file 8 — Supplementary Material 8. [file 41598_2025_19800_MOESM8_ESM.zip › Supp Fig 3/Supp Fig 3a/Supp Fig 3a/NCD_to_HFD_1st_MPK175_mean_running_20.csv]

0.2704128006349207
0.2786289053968254
0.324501714920635
0.3745292831746032
0.4350171412698413
0.4223432345714286
0.45421724539682545
0.4407662549206349
0.44044013933333337
0.4703359755555555
0.4700806257142857
0.4213038101587302
0.39239954539682537
0.32741656603174607
0.32286428377777776
0.2829671885714286
0.253368059047619
0.2449696371428571
0.2242167841269841
0.18407672698412697
0.14659030476190477
0.1808779180952381
0.15426181904761904
0.1411929619047619
0.09374549523809524
0.09941155555555556
0.06001003206349207
0.03965875025396825
0.04566923396825397
0.05644567269841269
0.07432711333333333
0.09123518253968253
0.08899733387936506
0.08961043682539682
0.12278785619047619
0.12501120063492063
0.1320374285714286
0.19823614
0.1755377558730159
0.15988114412698415
0.16315454984126984
0.15122161333333337
0.1778276238095238
0.17556905923809524
0.18750593015873016
0.19265741904761904
0.14688079047619046
0.09817086253968255
0.09447299492063492
0.1299662393650794
0.09180720380952383
0.07716165396825396
0.0596179707936508
0.04956404190476191
0.06248955365079365
0.07251321238095239
0.11149537666666666
0.09682069301587304
0.09608637203174605
0.09846009565079365
0.1122037850793651
0.11175016825396825
0.15950391746031747
0.18044804920634921
0.16413672126984127
0.15594720126984127
0.14386670698412699
0.13730506031746031
0.17230481746031745
0.17564310250793652
0.21277543333333332
0.2381262352380952
0.20974008504761904
0.19975198539682537
0.1841895474920635
0.19720430095238095
0.18217450507936508
0.20042718565079368
0.16644610476190475
0.15457515873015873
0.13190247238095237
0.07947186803174602
0.0930917361904762
0.07206870539682539
0.10564170317460318
0.08452809682539685
0.11332980000000001
0.10973057777777778
0.1339289377777778
0.1699505396825397
0.1984250279047619
0.24821758444444444
0.2638332482222222
0.29646268184126984
0.2982865431111112
0.34005809711111096
0.35692590984126993
0.43207406476190474
0.5720565565079366
0.6929262323809524
0.7503175485714284
0.8394873507936509
0.980721568285714
1.0546081183492064
1.1320417790476192
1.1397679274920631
1.2083266537142854
1.1817427149206352
1.052843404825397
0.9336294339682538
0.8485281606349208
0.6904461434285716
0.5166185006349204
0.3968587895238096
0.3122453275238094
0.26288372476190475
0.15382123104761897
0.09419210222222224
0.11772943587301585
0.10949676222222222
0.11261459682539682
0.10652287460317461
0.09650112634920635
0.09557123933333334
0.09434625777777776
0.07371253015873015
0.07185452444444444
0.06802463047619048
0.043192816507936514
0.032513792698412695
0.016416025079365078
0.030027667333333338
0.03186845746031746
0.03174800857142858
0.0318389873015873
0.03319018412698412
0.047793267301587304
0.04813559746031746
0.03449686349206349
0.050314593650793646
0.06365523206349205
0.06166628984126984
0.06371595238095239
0.0668521907936508
0.07982222222222222
0.07835400000000001
0.06376312380952381
0.06356778095238096
0.06363266095238095
0.04585470476190476
0.032540260317460316
0.029256685079365078
0.03179301301587302
0.02928815142857143
0.025093819047619047
0.04342098476190476
0.06368728603174602
0.06357050793650794
0.07220848634920635
0.08746324825396826
0.10887375587301588
0.1134091657142857
0.1287008946031746
0.1513183034920635
0.19141673015873015
0.2286718768253968
0.25154524323809524
0.2928179968253969
0.35018099999999996
0.3719230901587301
0.4688054050793651
0.48795120952380944
0.507977187936508
0.5168820628571429
0.5033428739682538
0.5022319111111112
0.44861018476190473
0.4584626273015874
0.43823252
0.42235623628571434
0.3435102863492064
0.3863705133333333
0.3652320063492064
0.4034681380952381
0.4000023365079365
0.4041346942857143
0.4455238349206349
0.4491759942857143
0.44478735873015873
0.4515320333333333
0.4409115657142857
0.4541870761904762
0.4919724713968254
0.49450456761904754
0.5250887098412698
0.5479840050793651
0.5685629168253968
0.5809420342857142
0.5941098086031745
0.6396351685714288
0.6867180612698414
0.7187729435238095
0.7431873603174604
0.8620226971428572
0.927912905047619
0.9618817196825395
0.9971901485714285
1.0588913228888888
1.096043390793651
1.0757183844444445
1.0837487174603175
1.101219905714286
1.1219241987301587
1.1045233336507938
1.0853449104761905
1.049141746031746
1.0602043336507938
0.9872976954920635
1.0459508504761905
1.0817566142857142
1.1461778669841272
1.1754948571428572
1.1553428939015873
1.1047426009523809
1.0611251136507935
1.0952368244444444
1.10830024
1.149061033968254
1.1369402539682538
1.0895435844444443
0.9920275079365078
0.909974036190476
0.8003991961904763
0.7468727333333334
0.6760046098412698
0.6492515225396825
0.5183750647619048
0.4961478273015873
0.38423300698412693
0.32408732698412696
0.3351853793650793
0.31100600126984124
0.36983713365079374
0.4160109
0.4506414453968254
0.4523163714285715
0.5077851015873017
0.4952020066666665
0.57010295015873
0.6144884025396826
0.6938109238095238
0.7424419050793651
0.8143239079365077
0.8026700476190477
0.8271441663492063
0.910739441269841
0.856001154920635
0.8839802333333334
0.8409990523809524
0.8793418352380952
0.853646247936508
0.8012452949206348
0.7739165634920634
0.7206536949841269
0.6867557304761907
0.6553495076190475
0.6852393688888889
0.6283770095238094
0.6037295488571429
0.545727319111111
0.4859277047619048
0.49311888952380956
0.40646093530158733
0.3904583555555556
0.3656694126984127
0.29165032063492063
0.2492956196825397
0.2135671057142857
0.20336129746031748
0.20475758888888893
0.12025978761904761
0.10332958952380955
0.11312531711111112
0.11898581428571427
0.16476919714285715
0.16339425746031747
0.15336975809523806
0.15963327269841268
0.13677525666666668
0.14724684825396822
0.19035130793650792
0.1990210041904762
0.1635722733968254
0.17798334603174604
0.1622566793650794
0.1365335685714286
0.13563967555555556
0.14416479714285713
0.17023328825396822
0.18790607079365074
0.17684734285714285
0.16391004253968255
0.18233823904761903
0.19476807619047617
0.15492575936507935
0.16801044406349205
0.18527922095238097
0.1442159419047619
0.13648076603174603
0.1582349346031746
0.19369970571428569
0.18662405425396825
0.18236831841269843
0.16748672507936505
0.1555188057142857
0.17225357650793655
0.1256873387936508
0.14630267587301587
0.1696182761904762
0.17665092063492063
0.16679992253968254
0.10386461492063492
0.11252151428571429
0.10786531428571428
0.12485886349206349
0.07619580695238093
0.11125672790476189
0.07425559774603173
0.09250772190476189
0.08559619587301588
0.08363687904761904
0.10761491841269843
0.09614483079365078
0.1068919638095238
0.09163726126984126
0.11547140476190478
0.09072932977777778
0.12020766730158729
0.12330154285714286
0.15734217015873012
0.14989506634920632
0.18486585079365078
0.20727667619047618
0.21265894222222229
0.24954881269841264
0.2738196133333333
0.2969713034920635
0.32944218698412703
0.3136346050793652
0.3544004257142857
0.3798580565079365
0.36971892984126975
0.3564895650793651
0.3777000571428571
0.32277635142857136
0.2951560285714286
0.2822017806031746
0.2790553765079365
0.2966899906031745
0.2703947904761904
0.24081111841269842
0.1848708393650793
0.18455397746031743
0.16358658
0.15660462628571428
0.16340668603174607
0.17066965555555555
0.17825905777777773
0.1873320482539682
0.21169115936507932
0.27449714730158725
0.2937726634920635
0.27895432380952384
0.34316769555555554
0.37208223555555564
0.41146389809523815
0.41176163841269836
0.4001528561904762
0.4212880650793651
0.43816710000000003
0.41983355911111114
0.4516908390476191
0.5224156574603175
0.5427393038095238
0.5557612815873015
0.5514419558730159
0.5832676507301587
0.5951582438095238
0.5981160057142857
0.59959708
0.6228055628571428
0.5870038498412699
0.5244056885714286
0.4661904457142857
0.41395670190476197
0.38039264
0.36720073650793655
0.37225010634920636
0.3771606419047619
0.3427829815873015
0.3765781841269842
0.40440548888888883
0.40677572063492073
0.4378161946031746
0.46072888539682544
0.48481190857142853
0.4756030025396826
0.4432407098095239
0.40782897841269833
0.4309580739682539
0.3459694822222222
0.31105537777777775
0.29588467015873016
0.3371170076190475
0.3917933076190476
0.38718577142857147
0.45262827111111126
0.47022345555555556
0.5145042034920636
0.5028043307936507
0.572121209206349
0.6146678958730158
0.6495082904761905
0.6190079405396826
0.577532246031746
0.5408217304761904
0.502516413015873
0.508171906984127
0.5035360082539682
0.4874539860317459
0.4683249834920635
0.4296668923809525
0.41888722222222213
0.41483802857142854
0.3977744285714286
0.3455532555555556
0.3477237374603174
0.30232738317460317
0.256918180952381
0.3025760257142857
0.27150224539682544
0.2642137784126984
0.2246792053968254
0.23986084476190478
0.24753436380952382
0.30616516476190475
0.2858134765079365
0.2648700019047619
0.23170168253968254
0.25733137682539686
0.2677059911111111
0.29696466984126985
0.30798663174603175
0.28407776984126987
0.2892850838095238
0.2553596117460317
0.2680356349206349
0.2918795511111112
0.3073676460317461
0.31675709015873016
0.3035451273015873
0.28931426412698413
0.2644144942857143
0.275433858095238
0.2840128266666667
0.29110922857142857
0.3080511888888889
0.3284243288888889
0.30858362984126986
0.3216608631428572
0.33513843619047623
0.3279238653968254
0.32756714285714283
0.2882804428571429
0.3148467996825397
0.2997787142857143
0.2744998476190476
0.21675010253968255
0.18697668634920633
0.13953655904761902
0.16233587746031747
0.12249069238095239
0.09593878352380954
0.11229314920634921
0.08642658730158728
0.1101725057142857
0.10250364095238094
0.09376504571428573
0.11618288793650794
0.1455472238095238
0.11938479047619048
0.12912377523809526
0.14766458190476187
0.14648172380952382
0.12058430031746031
0.10848595714285712
0.10582348634920637
0.12377249396825399
0.1082293580952381
0.13935111492063493
0.16887318444444446
0.17867232444444445
0.16817389142857145
0.17047818158730157
0.1974645196825397
0.21737321619047617
0.24427990793650795
0.26883349206349205
0.2613180857142857
0.22474606698412694
0.21375010504761904
0.20705421501587296
0.22697765015873017
0.25226138317460317
0.2863390317460318
0.2935355215873016
0.2890837949206349
0.290387906031746
0.33067393365079356
0.34212789523809534
0.33381901615873016
0.3395976358730159
0.35372351365079363
0.3455642349206349
0.3286902523809524
0.3151152015873016
0.3157526897142857
0.2885402971428571
0.2619136209523809
0.2513104825396825
0.24767534304761907
0.24468459996825398
0.1973537853968254
0.19592292317460314
0.19931789587301585
0.16481271968253966
0.18547084317460316
0.2159229326984127
0.2248044457142857
0.22493294603174602
0.22833367555555556
0.2257965968253968
0.23801599587301586
0.24106257365079367
0.2166687415873016
0.23705171428571428
0.20377457238095237
0.1775677187301587
0.14446027396825398
0.1506947492063492
0.13720815587301585
0.13388497806349206
0.14639180888888892
0.12156982412698414
0.14123432126984126
0.12980812346031745
0.12182267365079365
0.11328909587301589
0.13481458031746033
0.12461947301587302
0.12908562063492063
0.15433078666666666
0.1454956634920635
0.1879784419047619
0.1467863196825397
0.15979497746031746
0.16077443174603176
0.1974756707936508
0.20189369714285715
0.2092857146031746
0.2196431079365079
0.18851554666666662
0.19810639746031747
0.1500707307936508
0.1942866238095238
0.21430755269841273
0.20955647361904758
0.20439226603174607
0.20356242476190475
0.2092808682539683
0.23367399523809523
0.2587455806349206
0.24584610285714284
0.2784617820952381
0.24986598158730158
0.24739703269841265
0.24123891206349202
0.23025122698412692
0.2337408641269841
0.23172795933333332
0.20208829619047616
0.18617117777777775
0.22497226984126983
0.21054385015873014
0.17562904317460315
0.21785734698412698
0.23276791269841268
0.23569535999999996
0.2568116809206349
0.24336382634920636
0.26836409206349204
