# Supplementary material for: Obesity dysregulates feeding-evoked response dynamics in hypothalamic satiety neurons
Source: Sci Rep. 2025 Oct 14;15:35837. doi: 10.1038/s41598-025-19800-2 (PMC12521569; doi:10.1038/s41598-025-19800-2)
Supplement: Supplementary file 8 — Supplementary Material 8. [file 41598_2025_19800_MOESM8_ESM.zip › Supp Fig 3/Supp Fig 3a/Supp Fig 3a/NCD_to_HFD_1st_MPK175_mean_running_21.csv]

0.5640422750588235
0.6565421722352941
0.6504016550588235
0.7219081976470589
0.703792749882353
0.6912758635058824
0.728161077882353
0.6937395411764706
0.7236803785882353
0.7589310538823529
0.7837587995294116
0.7116193804705884
0.6833035543529411
0.5772419010588237
0.5537761698823529
0.5501747136705883
0.5556219611529412
0.5341461458823529
0.4649290072941178
0.39753510941176473
0.40459821741176466
0.36464253152941173
0.42970828705882347
0.46341206305882354
0.49946517717647043
0.4858874553882353
0.4980560204705882
0.5153295005411764
0.5644648287058823
0.567499377882353
0.5743728016705882
0.5958270882352942
0.6201572948235294
0.6880732402117647
0.6544580120000001
0.6887984515294121
0.706062563035294
0.7284172089411766
0.750378883882353
0.7990592034117646
0.7932786338823528
0.944887747929412
0.9519330741176472
0.9384025330117647
0.915394164447059
0.9037598160470588
0.9475759425882351
0.9733250395294116
0.9500807207058825
0.9293957487058825
0.9473446491764703
0.9133829341176468
0.8892016581176473
0.8613469776470589
0.9078275527058823
0.9622908323764705
0.9222849032941176
0.9365835670588236
0.9643082614117651
1.045231649647059
1.0216153327058823
1.0297617868235296
1.0693651437882357
1.1454772080000002
1.1996472296470588
1.2271181406823533
1.1995531828235293
1.2084277922352942
1.1838601950588235
1.1499117698823529
1.181353872470588
1.182081953411765
1.1569192762352947
1.1104684284705884
1.1062715162352939
1.0736597637647063
1.0862071646352942
1.1593038065882353
1.1968046094117648
1.2337459898823528
1.2471110289411766
1.285636364235294
1.2675641647058824
1.2907197715294114
1.288298511529412
1.2464945814117647
1.276489052941176
1.3031574407294118
1.2717441720000005
1.2574100821411767
1.1292879115294117
1.110714433411765
1.1202620802352943
1.1522115957647057
1.126640384494118
1.191132774117647
1.2331148199999997
1.2458858856470594
1.3462897265882359
1.2853325171764702
1.333259865152941
1.3781203830352942
1.4209834216470596
1.3913267468
1.4365186390588236
1.3545010120000005
1.2991386129647065
1.2141291357647062
1.0379616456470582
1.0896848302117648
1.1095066028
1.072361359694118
1.0398216171764707
1.094985276258824
1.0235405550588235
0.9861428232941184
0.9461133291764708
0.9178564701176469
0.9551758609411767
0.926160793929412
0.9602674456470591
0.9683143188235294
0.8711819329411766
0.8171450765882352
0.8179367877647058
0.7994673705882354
0.7824988840000001
0.7783660235294116
0.719630272235294
0.6667130145882354
0.5767827312941176
0.5382101552705882
0.4925823778823529
0.44793402842352936
0.38453278894117654
0.33800684141176474
0.31206375974117645
0.24959647882352945
0.2435690053882353
0.19907436044705884
0.1805351341176471
0.17102270964705882
0.19295826141176475
0.17205774847058822
0.17931340517647054
0.19494866870588237
0.21333892870588228
0.23918397905882358
0.21577562964705882
0.21392948072941176
0.2030285656470588
0.22453035811764704
0.2279804195294117
0.21633807341176467
0.2187318315294118
0.23480982188235297
0.23447635176470594
0.2579004266352941
0.3159449642352943
0.3522037936470589
0.39599951905882347
0.47505569388235297
0.5618897724705884
0.6467232312941176
0.7822933807058826
0.8726180988235294
1.0250929065882355
1.0996496143529413
1.157167255529412
1.2406632783529414
1.293409117411765
1.3541375790588233
1.4658374235294118
1.4825720409411764
1.4507287792941177
1.5105648752941176
1.4731092912941177
1.4529005703529412
1.4074886832941174
1.4168065736470588
1.4589347391999998
1.435090132470588
1.412529392
1.4199151270588237
1.4675375272941176
1.4539645207058822
1.4148560343294119
1.445224883529412
1.5032325856235296
1.498059399647059
1.4671100548
1.4422048232
1.441813887294118
1.4543207171294115
1.4775769225882351
1.503327075058824
1.5454353872941176
1.5689651547999999
1.5799387919999999
1.608002678117647
1.5455706991294118
1.5000082875294123
1.3907113830588236
1.3576666343529409
1.2306895084470593
1.1706128865882355
1.068542792
0.9718934828235294
0.8383877581176474
0.7517908660305882
0.7632697223529414
0.7030616849411764
0.7166209734352942
0.6554607268235292
0.6602169348235292
0.6317935458823531
0.6758138922117649
0.6397792178823529
0.7130814990588237
0.7287044246588236
0.7064392545882353
0.766117069647059
0.7625868440235293
0.7251444232941177
0.6796193392941174
0.7095267327058824
0.6978359538823528
0.747788755294118
0.6942051536470588
0.6841270447764705
0.7600527851764706
0.805270004
0.8296378962352943
0.9121085637647061
1.0139796331764706
1.0486053847058823
1.0397001447058827
1.0373773602352938
1.0742819536470585
1.104133856
1.0876214611764703
1.037636823764706
1.0204465077647058
0.9622963644705882
0.8987423701176469
0.8956786472705887
0.8482342531764705
0.8305966585882357
0.8132256437647059
0.766436502352941
0.724827037882353
0.672001268235294
0.6304581223529412
0.6569121306588235
0.7101615058823529
0.6800420388235293
0.6834399569411764
0.7326396338823528
0.7214132373882354
0.7438354759999999
0.692433209647059
0.7122660635294119
0.7428846193411767
0.7006144978823529
0.6312585138823529
0.6326251367058822
0.6533969649411765
0.6825071487058825
0.7232957854117648
0.7654004942117646
0.8348974745882349
0.8396569309176473
0.7967701527058826
0.7693545642117647
0.7425550211764707
0.7656258811764706
0.7467001307999999
0.7315027748235293
0.7053634021176471
0.685008193152941
0.6320037562588237
0.6355658974117645
0.5918715979529412
0.6287386722117646
0.6338562275294116
0.5938645527058825
0.612720594352941
0.6061146673411764
0.6561076755294118
0.6646084334117648
0.7012710611764705
0.7308330689647057
0.7985513837647059
0.7917192637647058
0.8082139052625886
0.8708152691764703
0.8368906727058825
0.8479733868235291
0.759885169882353
0.7229447955294116
0.717507432964706
0.740626284
0.7284414696470588
0.7443598039764706
0.7620702089411765
0.7075762952941178
0.7129239505882357
0.687302301411765
0.6833208567058825
0.6328154708235294
0.5694362498588236
0.5611032143529412
0.5105015357647058
0.44864293835294106
0.49131374825882346
0.5169619211764708
0.4943036682352942
0.5275252609411765
0.5596686468000001
0.627093276447059
0.73825188
0.771039026117647
0.8409221807058824
0.8866089649411765
0.859923512
0.8829070202352943
0.8759561371764707
0.9500495974117649
0.9743240710588237
0.9040356160000003
0.8448002047058824
0.8550925870588234
0.8852790891764705
0.8381018348235294
0.8473317552941177
0.8425283256941178
0.8318251891764706
0.7605076432941176
0.6921481804941174
0.6717877494117648
0.657983855529412
0.581743201882353
0.5270147816470586
0.5273618872941177
0.4460836830823529
0.3848067835294118
0.4060141597647059
0.43904888847058826
0.4281577110588235
0.4609081385647059
0.47876398894117644
0.4930190230588236
0.47345828329411765
0.4982095722352941
0.5633040597647058
0.6624133320235295
0.6892759343529414
0.628870138117647
0.6670690917647057
0.6454583719999999
0.6362523131764706
0.6357356541929413
0.7254511835294117
0.7589736510588236
0.7682449343529413
0.7788642931764707
0.8287418825882356
0.8670284738823532
0.8768243317647059
0.8594885505882355
0.9437052870588238
0.9346537317882349
0.890186527764706
0.8381027150352943
0.8260445183529408
0.8254728367058822
0.8001401054117647
0.7902539905882351
0.7882759105882353
0.8175268232941177
0.8055615971764705
0.840736456
0.8183619952941178
0.8588305129411763
0.8051718226117647
0.8141504868235292
0.8004533315764708
0.8082990378823529
0.7933121082352941
0.785834008635294
0.7618118032941176
0.6878378715294118
0.6257840985882355
0.605373693647059
0.6009704616470588
0.5503209044705882
0.5315830056235294
0.5123513192941177
0.45435032844705886
0.4084731430588236
0.3726929531764704
0.389895496
0.4200536277647059
0.4311314654117648
0.40099840705882367
0.367574269882353
0.3913549319999999
0.407592838117647
0.4250161068235293
0.47425544635294126
0.5391665705882352
0.6140863002117647
0.615833026117647
0.6378975211764706
0.671520510117647
0.666388716447059
0.665510391764706
0.6395678077882352
0.624026281411765
0.6187168235294118
0.5712431249411765
0.5501368503529415
0.5249106145882353
0.4793558428235294
0.4927759581176469
0.5110705482352943
0.5367432832941178
0.5952050481176469
0.632032994167059
0.667408040211765
0.7436850178823529
0.7097453534117649
0.815252948964706
0.8280524901176469
0.8296083858823532
0.8945263505882353
0.8640279571764702
0.8295271171764708
0.790091773882353
0.8095381181176474
0.7614589225882353
0.7996419600000002
0.7655723790588234
0.7482408677647058
0.7938070950588234
0.7145424094117646
0.734360650117647
0.7204090174117648
0.7543909750588237
0.7434261232941178
0.772738651764706
0.6979510934117648
0.6909429576470588
0.7107805748235293
0.6117065282352941
0.6106505621176472
0.5555444150588236
0.5612874271764706
0.5103685992941175
0.4933601722352941
0.4246771602352941
0.40535146792941174
0.4031592654117648
0.3575632939999999
0.3898967004705883
0.3930886235294117
0.39576403341176475
0.3849036289411765
0.3736006527058824
0.3806607964705883
0.4008623437647058
0.42534825858823533
0.4404478722117647
0.47673439505882365
0.4878883707058823
0.5089074011764707
0.6012251625882351
0.6309205049411766
0.6421239355294117
0.6663687230588236
0.6987144451764705
0.6740597491764704
0.6869886355529411
0.6726597214117647
0.6275639519999998
0.6237699244470586
0.5937729440000001
0.5805581202352942
0.5495150905882351
0.5474188143529413
0.4628766849176472
0.43836488964705894
0.45530857129411767
0.44454082917647064
0.4352836239999999
0.4079675487458825
0.43831920705882343
0.39469791529411774
0.43353396541176464
0.44756394242352926
0.45908842018823537
0.5148319367058822
0.44799966472941183
0.4790744816941176
0.5619250056470588
0.593465564
0.6227492096470589
0.6333711082352941
0.6641559858823529
0.6747992225882353
0.7227575049411764
0.793667223529412
0.8657491051764706
0.8640603475294122
0.8838092044705883
0.8850195169411764
0.8999208447058822
0.9307777538823526
0.882135526
0.8604304315058825
0.8727215549176467
0.8129754494117644
0.8306027150588237
0.8397576472941177
0.8391765741176472
0.9075162811764705
0.9303953383529414
0.9376982952705883
0.9968246379058824
1.095064481647059
1.1188602331764699
1.1713035783529417
1.153616409435294
1.1329457385882349
1.1083204508235296
1.0596672934117648
0.9982549592941171
0.9389888324470591
0.8529719788235297
0.7678434284705881
0.6967381522352938
0.6577515757882352
0.6189208555294117
0.6872241058823529
0.7096495108235291
0.7021562880235295
0.6952039684705881
0.7103298227058823
0.7312862870588236
0.7245832117647059
0.7119302948235294
0.6112102651764704
0.612287270352941
0.5907358988235294
0.5295469631529414
0.5675191164705882
0.5600246527058824
0.5651101550588236
0.6095401971764703
0.6530004416470591
0.6684500552941175
0.6915368324705886
0.7527559035294117
0.7495625298823528
0.8349088543529409
0.7687747249411765
0.7957207632941178
0.7979262903529414
0.7989837280000001
0.7609200604705882
0.7347110774352942
0.7345614804705882
0.7130298922352942
0.742503719764706
0.7233618837411764
0.7327807395058822
0.7409640040000001
0.752086369647059
0.7556556374117649
0.8113682141176471
0.7814582425882352
0.8394654759294117
0.8232133712705884
0.8345950583529418
0.7843835597176473
0.7522789884705884
0.8034071350588236
0.8081874101176469
0.7823919992941177
0.797489301647059
0.7985526008470588
0.7573146563764708
0.7470643223529413
0.7139058086117648
0.7015372400000001
0.7254037785882352
0.690805473482353
0.6894901726823529
0.6784351312941177
0.6499049108235294
0.5634689411764705
