# Supplementary material for: Obesity dysregulates feeding-evoked response dynamics in hypothalamic satiety neurons
Source: Sci Rep. 2025 Oct 14;15:35837. doi: 10.1038/s41598-025-19800-2 (PMC12521569; doi:10.1038/s41598-025-19800-2)
Supplement: Supplementary file 8 — Supplementary Material 8. [file 41598_2025_19800_MOESM8_ESM.zip › Supp Fig 3/Supp Fig 3a/Supp Fig 3a/NCD_to_HFD_1st_MPK175_mean_running_22.csv]

2.6872030493818184
2.6392184977090913
2.5435486574545454
2.466720127272727
2.4896563230545454
2.4560984294545447
2.3895079949454545
2.435631633454546
2.472869262763636
2.5227992687636354
2.595050649490909
2.640948279890909
2.688902653090909
2.721160719636363
2.680830786545455
2.6623920873454545
2.6933947890909096
2.6414286669090914
2.5379709305090907
2.4780166835999995
2.431506945454546
2.375139345672727
2.3409193584
2.3123961585090913
2.338911036363637
2.367088213054546
2.3019589763636366
2.2268365726181822
2.225458193818182
2.1817817090909095
2.057179633127273
1.9603501905454543
1.8519584631636359
1.7850282818545455
1.6982023643636364
1.604508097454545
1.6256581898181819
1.7015821822181822
1.6984982141454545
1.7054691523636365
1.7585330916
1.804832489818182
1.8527968894545455
1.8681996894545454
1.8454346624363631
1.9084336338181818
1.927412169309091
1.8836047826909088
1.8914160828363638
1.9158691304727273
1.9231418936727263
1.9300211396363633
1.9664495076727273
2.048191616
2.124770546872727
2.148274595672727
2.121880412618182
2.1458777108727274
2.1982858043636364
2.1986775708
2.241632675309091
2.2716491076363643
2.2276026247636365
2.1191766318181813
2.0709666541090908
2.0714195791636367
2.0681531749454547
2.019149877090909
1.9917186778181817
1.9589795694545458
1.9409957912363636
1.9138317803636364
1.9502816259272726
2.0183027734545456
2.061979636363637
2.0546031029090908
2.070106621854545
2.1115321138181815
2.098587067636364
2.0897601198181817
2.0446868221818177
2.009218324
1.9661039549454544
1.9062140621818184
1.889641136363636
1.8381836305454549
1.8103157709090905
1.7488834581818182
1.6676417927272726
1.5577361636363636
1.537390694909091
1.5079742272727272
1.4318578181818178
1.4155381784727274
1.3269678106181826
1.2818251170181818
1.1869400050909087
1.025200937781818
0.9550693265454545
0.9609151119999999
0.8640842943636365
0.7790440342909091
0.7656105970909092
0.706063358509091
0.677086387709091
0.6833309658181819
0.6775490999999997
0.8275752738181821
0.8599209147599998
0.6942162682909087
0.6529037719272726
0.6198541000000001
0.5685018457090909
0.5419108658909093
0.4445326747636363
0.3297193541090909
0.3037732116727273
0.26369307309090906
0.20335708439999997
0.1720723791636364
0.1622882388
0.1500285363272727
0.14010443163636363
0.12453365454545456
0.1411495586909091
0.17207989563636364
0.1760176629454545
0.16382470072727273
0.16321901629090912
0.1849489393454545
0.181485536
0.21277617952727274
0.22465597672727275
0.2232273254545455
0.24111683999999997
0.24097522363636364
0.24129542254545452
0.24060253054545455
0.2575154977090909
0.2539016142545455
0.26351152109090914
0.2491160843636364
0.25684674836363636
0.2554597659272727
0.2689242454545454
0.26286531745454544
0.3010903156000001
0.35396247814545456
0.3684383627636364
0.36837111156363633
0.39376233956363643
0.40525557618181823
0.4137363407272728
0.4469740522181818
0.4794242952727273
0.5389723231636363
0.5985410476363637
0.664147571272727
0.7711436301818182
0.9119919569454545
1.0287735334181816
1.1629951806181817
1.3643487068727276
1.5162564464000003
1.6575521403272726
1.8450937756363632
2.0044188135272725
2.1072639204000003
2.210599662909091
2.307945296363636
2.4044965125818187
2.477120000254546
2.422012619272727
2.491413654109091
2.5309497349090906
2.514569095854546
2.5279035711272724
2.4541111344000006
2.4772776289818177
2.4971820119999997
2.5093601770909086
2.547959262545455
2.584705303963637
2.569910275272728
2.564705609818182
2.5153815447272723
2.445847781454546
2.4998215210909094
2.4606816956363633
2.4210127816
2.425985918836363
2.4535261392727277
2.5566793101818184
2.592502704763636
2.5849720279636363
2.6216550711999993
2.730768522545454
2.791006964727273
2.917055974581818
3.050201481454546
3.023380226945453
3.0679674072727265
3.007082564
2.9735808804000015
2.961062370909091
2.9272217479272724
2.8200740344
2.7286822298181814
2.5777896774909097
2.3937494977454548
2.367295045454546
2.295204188036364
2.244384975927273
2.2517957912727273
2.2506146316363638
2.289439081163636
2.341270394909091
2.347362495636364
2.4483310799999995
2.5218338369454547
2.4998591345454546
2.5127419079999997
2.5359010908363633
2.541926623272727
2.4929744395999993
2.446218106909091
2.4041883549454544
2.381142756036364
2.3299191512
2.277862377490909
2.285503375636364
2.2694554909090914
2.2256870847636363
2.195349813454545
2.279754556654545
2.3511346778181825
2.393021887636364
2.4269392858545458
2.448080413127273
2.5393798811636366
2.6598172453781816
2.7698321687272722
2.953242673490909
3.098607726909092
3.1429280163636366
3.104824234509091
3.2212131672727273
3.3402205051272724
3.396708468763636
3.4303830928727272
3.5245870119999996
3.5457153800000007
3.5226461243272715
3.520489152981817
3.5965768898181816
3.7380770556363627
3.7035126800000002
3.6892420367636367
3.6988752014545447
3.7347789730909096
3.751919531272727
3.778127033854545
3.7822555800363644
3.8435644734545464
3.8353663512727274
3.8828347861090906
3.9634813219272726
3.9261392985454546
3.966097623636364
4.010803089054546
3.9207261865818177
3.8602781269090927
3.8038314850545456
3.6703802618181807
3.6014623
3.461024816727272
3.341030098909091
3.3312696600363627
3.253065760400001
3.1313575556
3.0660625352
2.9794929824363634
2.935213792727272
2.9406259450909085
2.9229565086545453
2.886239469127273
2.820606463054545
2.7796971780727273
2.773531844
2.804874895272728
2.770369775272728
2.7318114650909084
2.7134658404000005
2.6261135549090913
2.5369012874909087
2.483799590836364
2.409856920763637
2.3159047883636363
2.2281433658181817
2.138185616218182
2.0651746538181817
2.0410772111999997
1.980728338472727
1.9863666940727274
1.971228890181818
1.9686303639636362
2.017744853054545
2.0908030534545454
2.1147600200363637
2.15769014
2.194409954072727
2.290446724727273
2.3412112766181816
2.3841093080363636
2.505872942909091
2.6056961338181828
2.638437265454545
2.609734008763636
2.6001367406909086
2.6385503825454553
2.670512338509091
2.6511191004
2.663441694872728
2.602916016
2.534415688727273
2.4832755138181812
2.508927050654545
2.5718998453090913
2.5608133454545454
2.5828700846181816
2.5668162795636364
2.523484418181818
2.5406707991636366
2.6117244021818187
2.646624373454545
2.6082368479999998
2.5576987021818187
2.4971601156363636
2.5371607231636366
2.521491870509091
2.5827231450909096
2.6933565428727273
2.707109668
2.784438530072728
2.8721841949090914
3.0368258780727273
3.1977090381818183
3.292152230545455
3.396377369418181
3.447267038545454
3.5076103349454546
3.582991658545455
3.6412538069090905
3.583123970981818
3.5723320679999997
3.5747615149090906
3.5739062643636363
3.585946671054545
3.590279167272728
3.5571488109090894
3.516222007272728
3.5115953640000006
3.4959266709090913
3.5387652542181827
3.5596172743272727
3.5498241476363632
3.5401158476363634
3.5472986072727277
3.5381806007272725
3.536898052727272
3.5214167391636364
3.4125339602181826
3.40476246509091
3.3708882890909093
3.301861821818181
3.2817849345454544
3.2623903138181807
3.2390271639999995
3.1409190189454543
3.118695041090909
3.058453146909091
3.092328283636364
3.0531463359999997
3.0402852654545462
2.9842517894545453
2.8962519807636364
2.804464266218181
2.6887760549090913
2.611121961818182
2.585007410945454
2.5854986417818195
2.422811547672728
2.329965587272728
2.212527050909091
2.1749712901090916
2.105407853127273
2.075752682181818
2.0776158323636364
2.109612495927273
2.033245825454545
1.9700426167272727
2.0079707883272726
2.063563016363637
2.0329947585454544
2.0312087585454544
2.0491606618181817
2.0887126345454545
2.1652579465454544
2.1156633637454543
2.164573504363636
2.1969083967636363
2.216900626872728
2.2066753876363636
2.236884639927273
2.2438857631636364
2.2350637458181812
2.170636425490909
2.0448856847272734
2.0899653083636367
2.1393276207636363
2.2171209480000007
2.2331981201054543
2.2027049869090907
2.167674207272727
2.2183617403272726
2.223194578072727
2.2129839159999998
2.2377892672727273
2.191267702181818
2.1314685353090908
2.0871365407272724
2.117070519272728
2.1323216530909095
2.179104478218182
2.1956733418181815
2.2569580588000004
2.2350963196363636
2.2672349145454547
2.3425221607272726
2.3914525479999997
2.430995132363636
2.3862576756
2.4069766262181824
2.4576727636363636
2.44831728
2.458211927272727
2.577518897090909
2.6418767705818187
2.671585728363636
2.6406085588727266
2.6419951938181825
2.6835035363636366
2.725460077090909
2.672834687563636
2.5635427269090907
2.489642803309091
2.370482601090909
2.2282400003636367
2.1066467938181814
2.0038755636363637
1.9068146708727267
1.8866680636
1.8646462298181818
1.8553880370909093
1.864946629090909
1.831744428981818
1.8552218410181818
1.9198767512727275
1.9472304203636364
1.9618940762545454
1.945203453854545
1.8767972651272726
1.8305629618545454
1.8435537402545454
1.9472885938545452
2.038202526618182
2.0616132760363635
2.06622652
2.0931098185454546
2.1512199684363633
2.1814224363636363
2.1557093417818187
2.1891247985454543
2.1957824159636363
2.1333864214545453
2.0691605955272725
2.0170817537054546
1.944243596109091
1.874946310072727
1.8585829049309093
1.8938912298181818
1.9516673589090912
1.9639310981818183
1.9660788158909086
1.9856728506181813
2.016311141454546
2.058402878181818
2.1101375261818185
2.1241209540363637
2.0761211065454543
2.03831456
2.061810752727273
1.9945068010545455
2.0030599128363633
2.0531414956363636
2.0768335723636366
2.0677463900363637
2.0786842413818176
2.1483248276363636
2.198156916727273
2.262286757418182
2.3041181723636366
2.3795253414545456
2.3336689363636367
2.298859762181818
2.2698899537818185
2.2806131930909093
2.3162951414545456
2.295573960399999
2.313715693090909
2.256044085854545
2.2130379210909097
2.217193368
2.211057580727273
2.224853285818182
2.2319331781090908
2.2543390494545457
2.2269826325090913
2.1018898901818184
2.0562135887272723
2.081355003490909
2.0835036232363637
2.0609578447272723
2.0689676927272727
2.047717177490909
2.070444259127273
2.1145968102181816
2.097381511890909
2.175872966909091
2.222150341818182
2.246199372363636
2.3023738825454543
2.3182945905454546
2.485887903563636
2.581143044727273
2.644891308763637
2.756183048
2.910993003272728
3.007018074363636
3.0916137440000004
3.1643449788000004
3.2296377271999996
3.310839495636364
3.2713144509090903
3.2928997745454542
3.2724630742545457
3.1817787218181817
3.1614539287272727
3.1410379741818177
3.0932052682909092
3.08473123309091
2.9651686094545453
2.9266565534545452
2.8982898822181817
2.845532881454546
2.8084848669454545
2.835249185454545
2.8283670599999993
2.8175902745454557
2.8254267719999993
2.8224895639999996
2.876578089818182
2.8547183927272726
2.7696811527272733
2.7512359367272734
2.7145297753090905
2.6652491485818177
2.609248203636364
2.6148780592727277
2.562094207272727
2.4988906847272725
2.519095386181818
2.533977335527273
2.5025372996363635
2.503103685818182
2.5881438545454545
2.6619843458545454
2.6837150632727274
2.6148912294909095
2.6891327603636364
2.747339135636363
2.7575677371272733
2.820771861818182
2.9341445356363636
2.960253460363636
2.9564568793090906
2.916571478181819
2.8971019247272722
2.936619594545455
2.8983860087272726
2.8879456181818184
