# Supplementary material for: Obesity dysregulates feeding-evoked response dynamics in hypothalamic satiety neurons
Source: Sci Rep. 2025 Oct 14;15:35837. doi: 10.1038/s41598-025-19800-2 (PMC12521569; doi:10.1038/s41598-025-19800-2)
Supplement: Supplementary file 8 — Supplementary Material 8. [file 41598_2025_19800_MOESM8_ESM.zip › Supp Fig 3/Supp Fig 3a/Supp Fig 3a/NCD_to_HFD_1st_MPK175_mean_running_23.csv]

11.772159708921347
11.688057779977532
11.678809710764046
11.677675747595504
11.692523458247193
11.772772436404495
11.844934335438204
11.963013219707866
11.975556899123593
12.076782337078653
12.107645812067416
12.07702038314607
12.038714888764044
12.015602185707866
11.930502838044942
11.893277549550563
11.932200010561795
12.01364322766292
12.143832343146066
12.139184406449436
12.132332578651685
12.165342348314605
12.174326438853933
12.110754380471906
12.0663296247191
12.042516044539326
11.903360339910112
11.7030024827191
11.528762957752809
11.403757314831454
11.279949346067415
11.242211073483148
11.172825070561796
11.142308035977532
11.148184977528095
11.068194290337079
11.060661112359552
11.061722640449437
11.024879779775278
11.112039871011236
11.321459819797758
11.371227164269662
11.506852224719099
11.650973156629213
11.712507251910111
11.806906532786519
11.894154021573035
11.902643171168538
12.091282668764045
12.162708550112361
12.08588585617978
12.101858319101124
12.08164900179775
12.102309692134837
12.191799275280893
12.317337020224713
12.435462667415731
12.619919712359549
12.675308457056182
12.760432731011237
12.79544526492135
12.833811089887643
12.934757983370783
12.941561589146069
12.985299400449438
13.001354346651686
12.920012636786513
12.858845901123592
12.734112973393255
12.676284581078654
12.728287201123601
12.733631138876406
12.59225058002247
12.652253978651684
12.64783131191011
12.642286624696634
12.754611362674158
12.754248031460676
12.772691931685392
12.754857458426965
12.778623905617975
12.784008937752809
12.826544186966295
12.839180626449435
12.808389542921347
12.764345423370788
12.66573614764045
12.64731843595506
12.70566286292135
12.811822323235953
12.761783310561796
12.762000147820228
12.802337017528087
12.678141004651684
12.618294965910117
12.563301140044942
11.92698217955056
10.722709545393256
9.562752206741575
8.361728114606743
7.259043170786518
6.1448915505617965
5.068029384269664
4.055546476404494
3.0248916022471906
1.96044602247191
1.563253286680899
1.6383166810561796
1.5619426075730332
1.3923449716629217
1.2385164399550561
1.0730210291460673
0.8793164843370789
0.7112460467640448
0.579563224269663
0.4633906735505618
0.3562097954831461
0.25898590604494387
0.20612616262921352
0.19049958561797753
0.13789536937078653
0.11791799582022473
0.1286517027191011
0.1102642173258427
0.0729708348539326
0.06958108858426966
0.08329427507865166
0.0737762984494382
0.06621883348314606
0.07004106498876404
0.07329395707865169
0.07404411685393258
0.07468257462921349
0.06898673640449439
0.055985269662921354
0.05114985056179777
0.03996698564044943
0.03866121930337079
0.03581678426966292
0.04589530898876405
0.048123470764044954
0.04013191597752809
0.02727718020224719
0.025224426584269665
0.02127820910112359
0.02232184952808989
0.030139966000000004
0.05840382793258428
0.10722035635955056
0.1784119853483146
0.3358089091460675
0.5695671355056178
0.8911214297078653
1.2208418602449442
1.5950634336157306
1.9920454449887635
2.4449067983370782
2.9815878783370784
3.5448529541573026
4.1553910816629225
4.715876970179776
5.291293889460673
5.8849312829438185
6.4796412975056175
6.991448816179773
7.483633648067419
7.931083866831459
8.28695115813483
8.589896252382022
8.899519141123594
9.168569171393257
9.462501337617976
9.676180887415732
9.90512819550562
10.162510164044948
10.483192876404496
10.690598553483143
10.956574339303373
11.231356161573029
11.444177020224721
11.670688495213483
11.803379410404494
11.867525129595508
11.884953919101124
11.965707766516855
12.004024291977524
12.144005461977528
12.19412414067416
12.216137640449437
12.220454661707862
12.18591605725843
12.131927531483148
12.102647347191011
12.152727107101128
12.131179498157303
12.064067039325845
12.020048309887645
12.028651059325846
11.972981751393258
11.97379669685393
12.15115779550562
12.227728308089889
12.351785713033712
12.492137356179775
12.65740801168539
12.87027142624719
13.114942775280893
13.309510913033709
13.380704204494386
13.381064797752801
13.267332967640453
13.268244322898878
13.197923636404498
13.039861091483143
12.936384115056178
12.802534096629206
12.564793375280903
12.344885292808991
12.24348202202247
12.23883196269663
12.30615910898876
12.356062179460675
12.464281829707874
12.592218633258428
12.695564021775278
12.715140642696632
12.741279898651683
12.707624816629211
12.718619685550555
12.68303503550562
12.635579549662925
12.596506666966295
12.471533262921348
12.37705759775281
12.326974110651689
12.402287893191009
12.307029514157303
12.384276194382018
12.502167208314603
12.58163983835955
12.662495521573026
12.710169008764046
12.816836701123586
12.905159326067418
12.910199534179771
12.848482943370788
12.91111474586517
12.929420962314598
12.922176209887645
12.978940919640449
13.053248973842694
13.243182878449435
13.298733640449445
13.303906667865169
13.3697621705618
13.396411214786516
13.452899091078653
13.542396592359555
13.572195447191007
13.573447762247193
13.510377721797752
13.369905381730334
13.32853612966292
13.308383699033708
13.227878327370787
13.296257234471911
13.441965867213483
13.42827011802248
13.455445041348314
13.50163725797753
13.54080679146068
13.573235125617979
13.50745927325843
13.406852613460673
13.38875372966292
13.362553293730338
13.192794519325844
13.111644901123597
12.990422777752812
12.854313324719104
12.797333287640441
12.776867647191006
12.78481990044944
12.82781721280899
12.895796659797753
12.88512833946067
13.002102038651685
13.04785238393258
13.011461597528086
13.00789576555056
13.079669332359554
12.964293770786515
12.882254224719107
12.873204514831455
12.853287738202246
12.909031758876404
12.90392596786517
12.88399002764045
12.908926359797759
12.95104575955056
12.912758744696632
12.933342611258427
12.931338066044948
12.907168713955059
12.867499817235956
12.797414519550564
12.76971164224719
12.782397760471913
12.807525745348316
12.816118762988761
12.917739835730332
13.110189474382022
13.141074296404494
13.122153481123597
13.28385097662921
13.414657841797755
13.55426615730337
13.601673626966285
13.663158443595504
13.791865507865166
13.870302312359557
13.834475082247188
13.93890978337079
14.01746133683146
13.965032974831463
13.935901821348317
13.855200761797754
13.802524995280898
13.728801741820218
13.683208706067413
13.664557923595504
13.675780184404495
13.605028652134829
13.55269383370787
13.504437959999994
13.494318633213478
13.477789717528088
13.450475870112362
13.472072289595515
13.32670792764045
13.154813082696622
13.047811724067415
12.941815495213486
12.7721206761573
12.611171667685392
12.417786527640445
12.25165648694382
12.255786635280902
12.224469963820223
12.290739832134832
12.438450544651687
12.576464106222472
12.718666495752807
12.856797007617976
12.887101873258423
12.998790628337083
13.134035349662925
13.160937674831464
13.14307223730337
13.092142554606742
12.962748688988766
12.855275551460675
12.817711594606742
12.818791883595505
12.947828126067414
12.916137292786516
12.980654169213484
13.04253382022472
13.107825858449434
13.175175005393262
13.240494247393256
13.271695898764047
13.269174043168533
13.132763344719098
12.950835136179776
12.888172566741572
12.811217973707867
12.723779828314601
12.635942303146066
12.519563056853935
12.499166015977528
12.469848355505617
12.444650645820227
12.536743055505616
12.643571872067422
12.79822545546067
12.752715983370791
12.790694842696631
12.755320743370785
12.75722890853933
12.745780487191013
12.705404385415726
12.678730066292134
12.709602207415728
12.66884834269663
12.568624618674159
12.58646390741573
12.522704789438201
12.451822254606745
12.3904496788764
12.290603954584274
12.301644336629211
12.359678099999998
12.417010011011232
12.44664035707865
12.49605323116854
12.584622642696633
12.694070681280897
12.752349543370784
12.740553793258426
12.743233653033707
12.735142317078655
12.683507821797757
12.528846472134832
12.584208710786518
12.585399379483142
12.52797972269663
12.494414188089888
12.466384341348315
12.41583275703371
12.33744783191011
12.222825891011233
12.077003723146069
11.955810215033702
11.759425010292134
11.531735871168538
11.380660597977533
11.233079006741571
11.130643832134833
11.080937784269661
11.017773719999997
11.025936754764045
11.092723958471913
11.141645495730337
11.118643461123595
11.160972937977528
11.126266238651684
11.144921277033708
11.138975979752805
11.140445516202245
11.289409356404494
11.320412477977527
11.223187216337076
11.179901896876402
11.213589355280895
11.236984874157299
11.233150559550566
11.137375316876406
11.03428074114607
10.981380185617978
10.85595595370787
10.79826144622472
10.785540777078651
10.808502426966294
10.762860077078653
10.740832809094382
10.824749761595502
10.931766754157302
11.049553616404497
11.067323155280901
11.072899663370787
11.083402135730335
11.127316280247191
11.109171869887641
11.068437655011238
11.080321864269662
11.014344406764048
10.939387705393258
10.90381027752809
11.024306279460673
11.141143550561798
11.177349169213482
11.179347811033708
11.236025209865172
11.314696566516856
11.362993849438203
11.476899537955056
11.545209143595503
11.531190633483146
11.53729003168539
11.509169504696626
11.54191067303371
11.535340051685393
11.499018747191014
11.4588412094382
11.373366985146067
11.274581633033707
11.208679888089886
11.128829373707863
10.993929358876407
10.945373915955058
10.885538623595508
10.832250447640446
10.84524659483146
10.886282937011236
10.908001015505615
10.922860952786516
10.983316828112363
11.112051612966289
11.152218341325845
11.220172364044943
11.261660384269668
11.311709516853929
11.29582538844944
11.300507075683148
11.266399466719104
11.27264990377528
11.297361455730343
11.22334775444944
11.285270426292133
11.371204435955052
11.416061131865169
11.433150367393257
11.47047765395506
11.517449914157304
11.66558313707865
11.740052375280895
11.822958946292136
11.975724050786516
11.986786082471909
11.972312925168534
12.065525815280896
12.167592651011237
12.247588788719106
12.256296753056187
12.181344457280895
12.074422093483147
11.97392060831461
11.939978926966289
11.946629696764049
11.866362240224717
11.807493044943817
11.740205742404493
11.66721276786517
11.604326227213482
11.653485849595508
11.78368917119101
11.926862933505618
11.916545640831462
11.94904945842697
12.01686583795506
12.006336914629209
12.00040250292135
11.996303442157302
12.002932663146066
12.028144606292134
12.000705187191006
11.913445054157302
11.892655266966294
11.931949692359554
11.987005738764042
11.962447126224713
11.999801393258428
12.014348455707866
12.03783769867416
12.033813631033706
11.982688802696632
11.878647238202245
11.740687410112358
11.66316871123595
11.633037273730336
11.693273406764046
11.74894360494382
11.733281077078649
11.680630954292132
11.611026436921346
11.659866256202244
11.7718786
11.866761706292138
11.793515512359548
11.692014538651684
11.640845359999997
11.510991347123598
11.499366022404494
11.467010945617979
11.431672689662921
11.456287175955056
11.494829517528094
11.490295969213483
11.57370132714607
11.593569995640447
11.54805220022472
11.50572605597753
11.352061955460675
11.162009377528086
11.086176413415735
10.951958669887642
10.80407710676405
10.719255589887641
10.712035224426966
10.848295150808989
10.954259880674158
11.090967015730337
11.317349905617977
11.60710130696629
11.753197299011239
11.856089574247195
11.939620834539326
12.057324420224724
12.019094573707864
11.94746044494382
