# Supplementary material for: Obesity dysregulates feeding-evoked response dynamics in hypothalamic satiety neurons
Source: Sci Rep. 2025 Oct 14;15:35837. doi: 10.1038/s41598-025-19800-2 (PMC12521569; doi:10.1038/s41598-025-19800-2)
Supplement: Supplementary file 8 — Supplementary Material 8. [file 41598_2025_19800_MOESM8_ESM.zip › Supp Fig 3/Supp Fig 3a/Supp Fig 3a/NCD_to_HFD_1st_MPK175_mean_running_24.csv]

5.1367913172
5.256474707850001
5.3947626395
5.4189600175
5.514046248050001
5.533931835500001
5.642672391
5.625747388500001
5.529815534999999
5.47230951
5.493524218499999
5.437864083499999
5.31407665945
5.330440191500002
5.252024728500001
5.318073536849999
5.358032680549999
5.4912210584
5.54349496985
5.675606511
5.764855189949999
5.790391933
5.845832490549999
5.9088690055
6.042935152499999
6.14394781385
6.1318849539
6.010981951999999
6.031754343000001
6.07523947555
5.9574576805
5.785622755000001
5.710347659
5.611300223899999
5.429902079149999
5.266479174999999
5.2426943135
5.334082714999999
5.395044189999999
5.438161859999999
5.56909082655
5.727230055999999
5.709523765
5.784183243
5.842242987
5.9198274775
5.888464180000001
5.686273622449999
5.509470287499999
5.37572333185
5.308382899149999
5.1655337535
5.07250735855
5.01752627
5.083686219999999
5.120656422500001
5.1760877825
5.301181623050001
5.477930187500002
5.6483225065
5.709668091500001
5.790702900000001
5.978211949999999
5.998174495
5.934295192499999
5.905780537499999
5.8459300784999995
5.769404685
5.71166296
5.6363897555
5.61921208155
5.582099375
5.46870107
5.384248915000001
5.43223365
5.515013
5.5645237333000015
5.589256279645
5.565407561999999
5.600991813499999
5.708026755
5.906621353
6.1494622450000005
6.369882269999999
6.46674665
6.4629604
6.472152015000001
6.55270763555
6.6214829055
6.568200825999999
6.5476434885
6.46391093
6.404176331100001
6.376321226449999
6.348445296499999
6.387348362500001
6.0528329385
5.4912394665
5.076359784
4.861314805880001
4.500798389450001
4.1987881728000005
3.88047399685
3.4713685428999987
3.1236269035
2.770806455
2.852318944000001
3.1319333204999995
3.1520481979999992
2.8785561635000003
2.7686298419999993
2.65922478545
2.4757848824999997
2.3582199818000005
2.1732105065
1.905638488
1.7515041155000002
1.6191005184999998
1.4022932573999998
1.2414653602999999
1.0685840224999998
0.9219351481999999
0.7860821548000001
0.6535363648999999
0.5250938225499999
0.48673152354999993
0.44433107549999995
0.409858178
0.35408115349999997
0.33365680799999997
0.29743614144999997
0.25829461485000005
0.24387273555000002
0.22633521750000002
0.23634666499999998
0.26970677000000004
0.298618805
0.2622874605
0.27867781
0.30731495259999997
0.3593615144999999
0.39460592499999997
0.4071807499999999
0.43894831035
0.4446623679999999
0.43836613775
0.4333623854999999
0.4670931183999999
0.4859118300999999
0.5144871316999999
0.5196027697499999
0.569781184845
0.6357075874000001
0.7330150784
0.8882203900000001
1.05892909195
1.2582873073000003
1.4880965737499998
1.78398702815
2.0325775029999997
2.3332873433499994
2.636886610349999
2.988147126550001
3.2839325103500014
3.5598187994
3.8431514805999996
4.105462030000002
4.388235497850001
4.568195254499999
4.77841419555
5.007612643699999
5.149431721549997
5.2681180264
5.443125353600001
5.6001251294999985
5.6804992585
5.7119475915
5.588365690950001
5.563590911500002
5.6225801014
5.597209160000001
5.679691156500001
5.827825240349999
5.9061478465
5.9987040364999995
6.074057498800002
6.258849761000001
6.540766203499999
6.720642525000001
6.898833948350001
7.0004679765
6.998514789049999
7.010299388
7.165898691850001
7.24022684855
7.2735861879499994
7.127046544
7.039787658499999
7.047136115000001
7.035941267499998
7.0184293305
6.925596922499999
6.6776236624999985
6.423090870500002
6.247801749
6.068889691999999
5.909313325000002
5.778372125000001
5.605909219999999
5.548053254999999
5.550606693000001
5.648935165549999
5.8405504205
5.931624162049999
6.055340378
6.299370591500002
6.50448391785
6.609453183000001
6.764724514500001
6.822724314049998
6.901355315000001
7.0784580595000035
7.12517688555
7.137912265799999
7.075933769899999
6.982117463
7.108514077850001
7.199244486000002
7.183232831499998
7.224481784999999
7.167486649999999
7.008164575
7.101130525499999
7.145739178000001
7.123853270000002
7.005953665
6.866156388000002
6.773374071500001
6.655667917999997
6.387347551500001
6.224099819999999
6.1352489243
5.8163329159
5.586228891
5.354206317499999
5.357767995000001
5.3783941125
5.409880080999999
5.537540446099998
5.803091518499999
5.99304607755
6.109264285999998
6.518474429000001
6.938497833400001
7.242806120899997
7.4319282915
7.580496692999999
7.693435720000001
7.8238754095
7.780592656000001
7.8530230625
8.0192640834
8.02075745
8.040518436000001
8.0688163425
8.139911803499999
8.221187488
8.3144417005
8.3251460205
8.386797300000001
8.289019067
8.1236762375
7.914490700000002
7.566900100000001
7.274275349999999
7.120408437499999
7.0752996335
7.067938566850001
6.905998481
6.8037095865
6.737566234999998
6.787662149999998
6.750537709999998
6.9027703675
7.072612105999999
7.07360255455
6.9974091955
6.95155883555
7.098475749999999
7.1760480000000015
7.270204237999998
7.260228175
7.311389132500001
7.281342630499999
7.156712980000002
7.100984155000002
7.057702826500001
6.875792724
6.684888076250002
6.581687455350002
6.482721211500001
6.497493345
6.55643325
6.578457980000001
6.677072525
6.7754234449999995
6.868367404999999
7.0543895035
7.240317565499998
7.29737088555
7.378205100000002
7.299832050000001
7.175473800550002
7.0865840215
6.948446844999998
6.828644376000002
6.652423035499998
6.5579329365
6.391079404999999
6.3512352945
6.3758719725000015
6.417189803000001
6.501726745499998
6.584000790000002
6.835217079999998
7.0041084499999995
7.234723670000001
7.485431674999999
7.7524810949999985
7.9020210115
8.090258937
8.29852068
8.476023549999997
8.5618534325
8.476382185499999
8.4934069955
8.4986805155
8.354635329999999
8.2626129
8.202740600000002
8.0362576095
7.985913383000001
7.986367613999998
7.978668930500001
7.916719150499998
7.7548809615500005
7.513352145499999
7.280287030550001
7.0673835675
6.877608123449998
6.6601818005
6.422502190799999
6.1988679563449995
5.990914268
5.922812939500001
5.87895836
5.75789084
5.7522629725000005
5.803259418999999
5.847241705
6.010945465
6.150194755500001
6.17082001205
6.1836686315
6.210302079
6.3585516788
6.531509857899998
6.59272169435
6.614098875499998
6.7063116535
6.7396999845
6.721507005000001
6.799732596
6.8481771039999995
6.83420644135
6.7936937754499995
6.7119989875499995
6.772749244999998
6.8526589215000016
6.780497250000001
6.823538110050002
6.9887634834500005
6.983129375350001
6.974487479999999
7.0553581465
7.023971354000002
6.981871983
6.94702307255
6.919128961549999
6.927568368400001
6.891585467499999
6.899082106500001
6.961259372949999
6.93787320805
6.8848178365
6.948703576499999
7.07058873
7.122431055
7.0662630250000005
6.923629064000002
6.74788484435
6.572435767499999
6.4571623250000005
6.4514402355
6.490937593000001
6.418145751850001
6.370834663
6.22382337995
6.158091801650001
6.1463108173
6.1746545175000005
6.1204948045
6.029701264950002
5.917305079350003
5.723200500999999
5.595173150900001
5.463503167299999
5.495767071450002
5.460947797999999
5.455911241499999
5.4979395755
5.638362646449998
5.736581945399999
5.8104046488
5.905101361000001
5.986410816000001
6.053966281949998
5.976993800000001
6.038551415500001
6.17638654095
6.264055401299999
6.264176058500001
6.369926618
6.4972676298500005
6.6155584323
6.651752470400001
6.630217353600001
6.7333912755
6.76872728555
6.727252775500001
6.653227878999999
6.5953591785
6.544326216
6.50066882
6.4688623495
6.493902404999998
6.539797265
6.593405464
6.5918173
6.664289050000001
6.6716234509
6.731252438
6.887267844999999
7.001986023000001
7.019263839350001
6.988991382
7.066806037950002
7.085839850000002
7.174978424799997
7.194462203450003
7.183613943500001
7.2049662875
7.098494789999999
6.939119111500001
6.915172568500003
6.897171913849999
6.843974905900001
6.787468270999999
6.685078691500001
6.616421535500001
6.547991950500001
6.53161245
6.525970949999999
6.479717175
6.4046485155
6.4011808625
6.3191359700000005
6.33666561
6.31080635
6.160512170000001
6.152514147000001
6.1256680694
6.080940898499999
6.1149142560000005
6.151055654000001
6.15137153895
6.1493716625
6.137245893899999
6.246082867050001
6.458270029550002
6.531355963999999
6.4715989265000005
6.41599786555
6.370483077
6.296308632899999
6.2653093048
6.298579649050001
6.165901665
6.00578642695
5.88643565555
5.818125872
5.809469501
5.96773948
6.0836013665
6.142084165
6.090465258
6.0249119545
6.13373477945
6.163746263399999
6.135180670799999
6.132934454999999
6.179425980000001
6.104111915000001
6.1151461849999995
6.182869389604999
6.2928801175
6.298567649999999
6.28308854
6.4179598268500015
6.584147413499998
6.6234790949
6.6020322253499995
6.6825714954999995
6.796721505000003
6.854603511999999
6.912659613000001
6.989032346850001
7.089330244999997
7.153559574999997
7.062932852000001
6.939935137500003
6.888886827
6.744744763
6.486957826849999
6.33295650855
6.200562467549999
6.122798363
5.9291375089999985
5.67203190945
5.654537222500002
5.604602729500001
5.4152706210999995
5.345528309500001
5.257405530499999
5.14982881
5.099075362500001
5.004537386000001
4.880108184999999
4.88468344025
4.862335403
4.753196431499999
4.738718395
4.729700509500001
4.8429980555
4.917761296
5.0221021785
5.2440178055
5.5338038805
5.77589881555
5.89543459615
6.11363951295
6.307822149050001
6.5081549678
6.51933409645
6.598508133500002
6.6856347225
6.6756403155
6.593031753500002
6.587394474999999
6.663881630000001
6.84474554
6.9788317545
7.008139382499998
7.201891764999997
7.321590789999999
7.373266812
7.4169354915
7.473561945000002
7.441667319000001
7.4332806425
7.322438401000001
7.141460950400003
7.01314488405
6.8670601635
6.784317681499999
6.741840029999999
6.6980148375000015
6.632886800000001
6.5990418
6.585167240000001
6.44901474685
6.496916777300001
6.50620077175
6.4108026690000015
6.30680147
6.15263248375
5.900149840999999
5.817000339499999
5.7897879915
5.650577243500001
5.582285
