# Supplementary material for: Obesity dysregulates feeding-evoked response dynamics in hypothalamic satiety neurons
Source: Sci Rep. 2025 Oct 14;15:35837. doi: 10.1038/s41598-025-19800-2 (PMC12521569; doi:10.1038/s41598-025-19800-2)
Supplement: Supplementary file 8 — Supplementary Material 8. [file 41598_2025_19800_MOESM8_ESM.zip › Supp Fig 3/Supp Fig 3a/Supp Fig 3a/NCD_to_HFD_1st_MPK175_mean_running_25.csv]

0.46910673384615376
0.5687398630769231
0.5561128779487179
0.567265105128205
0.5574841622051283
0.5805876328205128
0.5437680964615385
0.5101312056410257
0.5451035558974358
0.5074943333333334
0.4607017307179487
0.35991533692307687
0.403413522051282
0.42934621594871797
0.4422404482051282
0.3828462852820512
0.36103008
0.37485401025641024
0.3238935148717948
0.37981743282051283
0.3857014528205128
0.3807568507692308
0.33759266153846157
0.28980446917948716
0.3001259333333333
0.2925479066666667
0.31760612410256406
0.29891355948717957
0.2988766984615384
0.28271540400000006
0.27292365225641024
0.2867252623589744
0.33268588871794874
0.3968793271282051
0.4265998138461538
0.46305932112820514
0.4658699076923077
0.4994458123076923
0.5618548148717948
0.5753709875897436
0.6109898671794871
0.6079748835897435
0.6170389815384616
0.5607208476923077
0.490455978974359
0.5023124455897435
0.5243548564102565
0.498060961025641
0.5085390169230769
0.4292073830769231
0.41649584717948723
0.42888292974358977
0.4115675497435898
0.5076116871794871
0.5285300015384615
0.4999846712307692
0.49797741948717955
0.5182243045641025
0.5600237333333334
0.6198674056410257
0.5924387230769231
0.5565181594871795
0.5791793061538462
0.4796806738461538
0.41553776717948726
0.42090328051282055
0.42515241076923077
0.3944550764102564
0.3710325805128205
0.35230058666666664
0.38490228153846157
0.46075452564102565
0.4315593292307692
0.5060100717948718
0.5300088702564104
0.5270409753846154
0.48700462564102565
0.46504746153846155
0.4383987261025641
0.38983914410256415
0.3354363589743589
0.28474474051282056
0.29330102046153844
0.20879779743589744
0.2268420841025641
0.28943480512820513
0.3396078666666667
0.34016999538461545
0.39668579097435896
0.40957124769230774
0.46749337282051284
0.5115872266666667
0.5551750943589743
0.5694481374358975
0.5345935841538462
0.508715936923077
0.5749750897948719
0.7221285394871796
0.9707604256410255
1.0833018892307693
1.2058329184615384
1.20070448974359
1.2316688636410258
1.289362012820513
1.3677372589743586
1.4385059594871794
1.3172181276923076
1.1123388307692308
0.8178039646153846
0.7586419020512821
0.5567874989743589
0.5033584851282052
0.4769983015384615
0.4508100815384616
0.3486855820512821
0.2748346241025641
0.2574850933333333
0.2832151123076923
0.2204851805128205
0.1899280323076923
0.23884768661538466
0.236378925025641
0.18399249384615382
0.1600698702051282
0.1684721148717949
0.1689946682051282
0.18844264820512824
0.15596540405128204
0.19395854923076924
0.20736202666666664
0.20189819487179486
0.18753241538461538
0.17981767692307693
0.17818661025641025
0.15481359076923076
0.17195705128205127
0.1653271958974359
0.179330118974359
0.15923530307692307
0.14978104666666667
0.11456244923076926
0.10295410615384615
0.12134137969230768
0.14688501194871795
0.17723866769230767
0.21346985282051278
0.19635427846153847
0.19810490102564102
0.19537668256410257
0.22406361076923076
0.2151769528205128
0.2490294266666667
0.26970903076923075
0.28604089846153846
0.3074382389743589
0.3420934287179488
0.38632503584615385
0.38352894153846157
0.4083198169230769
0.44150620974358973
0.47509537282051295
0.5270868241025641
0.5368376712820513
0.558916235897436
0.5955973333333333
0.6165437446153847
0.6525427271794871
0.7271281538461539
0.8394697251282051
0.9935600133333333
1.0656581123076923
1.016009975897436
1.0394986893846154
1.0849813866666667
1.0500398512307694
1.0215207974358975
1.0374810123076923
1.020985495897436
0.9397621902564103
0.8295626543589745
0.7543745007692307
0.7751013287179488
0.7423265626666666
0.7343957348717949
0.7647572
0.8635327138461537
0.8203528461538461
0.8566004800000001
0.8791467605128204
0.901283833846154
0.9300230943589742
0.9600660384615384
0.9326997235897435
0.9285857497435899
0.958191584102564
0.9085311953846154
0.9352005044615385
0.8529300148205129
0.7991823292307693
0.786370545128205
0.8716753630769231
0.8691288769230772
0.9329876358974359
0.9296845420512818
0.847646343025641
0.7810340107692308
0.6975390415384617
0.7007850805128205
0.7703202344102563
0.749327282051282
0.7769121010256412
0.740481231794872
0.6824147020512822
0.6484920266666666
0.6360081830769231
0.7035310666666669
0.804548062051282
0.856297366102564
0.7645352584615386
0.7427492528205127
0.6447048682051282
0.6717733871794872
0.6455608287179486
0.6361070518461538
0.5679873856410256
0.5279171682051282
0.4339895815384615
0.4250651805641027
0.5035473655897437
0.47769818205128217
0.5096149805128205
0.47049027025641027
0.5286323338461539
0.5279511989743592
0.5680318256410256
0.6006707266666669
0.778731234871795
0.7574383358974358
0.656918491846154
0.6946416323076924
0.636611690769231
0.6974863938461537
0.6921021912820513
0.7984915507692308
0.8120163333333333
0.8278670512820512
0.77471916
0.7492687379487181
0.7840671630769229
0.8765788769230772
0.9594692210256409
0.9500138938461539
0.9104841733333333
0.8948174282051281
0.8633299641025641
0.7767094753846152
0.6792942923076924
0.675473538974359
0.6358241087179487
0.5351084338974359
0.4653539723076924
0.4168714262051281
0.41339535999999993
0.3583266774358974
0.3737379420512821
0.3395114953846154
0.36934524307692296
0.3297227897435898
0.328426283076923
0.3472872241025641
0.35207049487179476
0.43834358558974346
0.4373887805128203
0.5304635466666666
0.5763235358974359
0.5968709102051283
0.5714592928717949
0.5852226302564103
0.6327729317948719
0.646254503076923
0.6203215984615383
0.5871204056410257
0.5981773117948719
0.6400564789743591
0.6130041117948718
0.6414537282051282
0.6922627630769231
0.6163761133333333
0.6543235753846154
0.6884661548717949
0.7171704615384613
0.7151470251794871
0.774779565128205
0.743085288205128
0.7099442569743589
0.6228576600000002
0.6242886907692309
0.6815087266666666
0.6943825481538461
0.7318394410256411
0.698894338974359
0.7555971087179487
0.7079886415384615
0.6792588825641028
0.6814267112820511
0.7652131214871797
0.7554687609743591
0.7664866307692307
0.7739807317948719
0.6950108687179487
0.6953706454358974
0.6347861087179488
0.688738043076923
0.6183440600000001
0.5688299512820514
0.4607520594871795
0.4295872025641026
0.4513509066666667
0.3738481128205128
0.35998911179487175
0.32896310358974357
0.34568937333333327
0.3198327235897436
0.3252922630769231
0.3143210538461537
0.3328248841025641
0.3707157887179487
0.38806378461538454
0.48289612876923077
0.48843058410256407
0.4673780697948718
0.4554376358974358
0.4758094933333334
0.4691940328205128
0.4916313646153847
0.5533104430769231
0.49499517179487185
0.43570268251282057
0.35779074
0.31969494246153846
0.39442454748717953
0.4442126097435897
0.4023518173846154
0.4494289333333333
0.5290708702564103
0.4320178676410256
0.49372066615384624
0.515289524102564
0.5060277538461538
0.5943936678461538
0.6109682953333334
0.5464555568205127
0.6502723574358976
0.6574860138461539
0.6098230410256411
0.6686960415384616
0.605364047179487
0.5792928564102564
0.5560462712820513
0.5011053692307693
0.43701184
0.41227086717948735
0.38725141487179493
0.32042096461538466
0.26668230410256405
0.2565591497435897
0.24093741589743586
0.23105053179487184
0.24721055282051282
0.2583417194871795
0.30081930051282046
0.3014014071794872
0.3317560312820512
0.4525275087179487
0.46642540153846157
0.4532789338461538
0.4448554285641025
0.4705290466666668
0.4254922569230769
0.42469504256410257
0.4283188112820513
0.4384828138461538
0.36033536
0.3066194215384615
0.2913613112820513
0.32328786666666665
0.35713448307692297
0.3206113133333333
0.3603388922564102
0.3309161753333333
0.3895585615384615
0.4202584317948717
0.4415038333333334
0.4339371194871795
0.501906295897436
0.5220546569230768
0.4983824338461538
0.5435024184102564
0.5019327148717948
0.5130423184615385
0.45335516410256416
0.45144881025641026
0.3920482820512821
0.37514538102564104
0.361929818974359
0.3212813574358974
0.31457522666666665
0.2702804928205128
0.3204340651282052
0.3406368441025641
0.3348616692307692
0.33976651384615386
0.41881001384615385
0.4603652794871794
0.49778081128205126
0.5177912476923077
0.5453246871794872
0.5726473143589743
0.5869834021025641
0.5722081784102564
0.5370113779487179
0.5127082035897437
0.43020314410256405
0.44361906871794876
0.42195508717948715
0.3874877758974359
0.3980692502564103
0.40736917487179486
0.4022793958974359
0.4747394158974359
0.5271719676923079
0.5688466071794871
0.5988086247179488
0.6358217912820513
0.6580638671794871
0.661046595897436
0.6155238615384615
0.5957765897435897
0.5627945205128204
0.4763371030769231
0.40449203328205136
0.3333205502564102
0.35465015128205124
0.34732871025641027
0.3229553353846154
0.2523725544615385
0.2920533174358974
0.2631711538461538
0.24792867846153846
0.3080452907179488
0.3649176184615385
0.3396942876923077
0.31061969487179486
0.2646231117948718
0.30806146256410255
0.3807945225641025
0.37922313384615375
0.42796026153846145
0.407251841025641
0.4107298676923077
0.4180894625641025
0.37162392410256406
0.35621823384615386
0.361154703025641
0.3290580671794872
0.3318474820512821
0.37695574866666665
0.3486971820512821
0.34766264769230776
0.3044013169230769
0.31405324410256413
0.3213489082051282
0.29939716615384615
0.26981682969230775
0.2785338687179487
0.26077964666666664
0.2573220574358975
0.2917443128205128
0.3014300882051282
0.3398950686666667
0.2931507794871795
0.30811702923076917
0.3367184502564103
0.3483893066153846
0.3580582461538462
0.3555384353846153
0.3029029112820513
0.2888922
0.3037555728205128
0.2645891615384615
0.2605226041025641
0.3207348415384615
0.32940416153846164
0.3200375897435897
0.3074871815384616
0.37774170410256414
0.4230637692307694
0.411873953846154
0.40953489589743586
0.3862113958974359
0.4231174461538462
0.39316276923076926
0.370444377948718
0.39137468923076923
0.37770492820512813
0.3353762446153846
0.3395260569230769
0.3273769041025641
0.331300618974359
0.3587338671794871
0.36227060784615384
0.32669187692307694
0.33780843435897434
0.2709525158974358
0.29224352410256405
0.2861257697435898
0.316091661025641
0.3168175128717949
0.29916770307692314
0.31050999743589747
0.2728112682051282
0.2941483656410256
0.28744472153846157
0.3466417338461538
0.35650526153846146
0.36197782923076927
0.2990224466666667
0.2671621148717949
0.23609800153846153
0.23030284205128204
0.2912919405128206
0.3239751389743589
0.32190370974358967
0.28791726358974357
0.3084653400000001
0.2925261
0.33477842153846155
0.3093841435897436
0.31699365538461544
0.3324081907692308
0.2881986924102565
0.29883424666666675
0.4192539082051282
0.41310774871794875
0.36632507282051285
0.373538942051282
0.38444358358974356
0.4590181292307693
0.4991060512820513
0.48154162
0.46972338610256403
0.4170337333333333
0.3574810364102564
0.41240681025641024
0.42034790256410265
0.4468539707692308
0.42736579076923076
0.4083476401538462
0.42609449179487174
0.4586492768717949
0.5803477435897436
0.5603851958974359
0.5585190958974359
0.6448111379487179
0.7150663553846154
0.7203087789743591
0.7669085579487179
0.750662805128205
0.7890882112820514
0.7651062102564102
0.776959433846154
0.8540030805128205
0.874217424102564
0.7983873784615384
0.7627123579487178
0.7629846784615385
0.7247254671794872
0.7615835030769232
0.7349452882051282
0.756020143076923
0.5980882009743589
0.529058235897436
0.45618811948717947
0.529589964051282
0.4578304410256411
0.4205523897435897
0.45969593333333336
0.4867336302051283
0.4446624933333334
0.3962440974358974
0.39106509538461537
0.3962587989743589
0.4081341707692308
0.3521457902564103
0.40933167333333326
0.39898933846153845
0.40387972717948717
0.3900256917948718
0.34175453948717954
0.35036565999999997
0.3733389743589744
