# Supplementary material for: Obesity dysregulates feeding-evoked response dynamics in hypothalamic satiety neurons
Source: Sci Rep. 2025 Oct 14;15:35837. doi: 10.1038/s41598-025-19800-2 (PMC12521569; doi:10.1038/s41598-025-19800-2)
Supplement: Supplementary file 8 — Supplementary Material 8. [file 41598_2025_19800_MOESM8_ESM.zip › Supp Fig 3/Supp Fig 3a/Supp Fig 3a/NCD_to_HFD_1st_MPK184_matrix_1.csv]

0.15790488423150734	0.3885063058783054	0.20109065150491373	0.43937440076414036	0.005894307450874244	0.3368979750416874	0.2445514447797338	-1.5868471580582806	0.7105651817475211	0.05924720714169622	0.2880395951391031	0.45422841573018236	-0.26167912198302024	0.0820966411948866	-0.16068851467701578	-0.34458797383295287	-0.18077958288511561	-0.030953606594351656	-0.1269513044976943	0.07370514973929145	0.3320856154785073	0.405228527192061	-0.05347215137822152	0.19895605308367953	-0.17414091979207788	-0.056071142517734526	0.37194797170559896	-0.43296858080000833	0.20964654251145792	-1.235666598574746	-0.12378802025520304	-0.1321691528646553	-1.335059170779083	0.4356284402734879	0.12412075365950348	0.22214769319395372	-0.10612816281981356	0.6424278628432438	0.05360462877804913	-0.5043718308520689	-0.1900293008764013	-0.14558763823004406	0.41297766902506494	-0.2298439385473478	0.3478097216332025	0.7866943615733065	-1.3595570681300908	-0.05649034831755702	0.5681385548922513	-0.5543272790110615
0.12208244082613673	0.34379785698164333	0.20346738899842054	0.3742009487070954	-0.02714202727586583	0.3792910896652975	0.13689244836632433	-1.5089740688950566	0.6418455172979727	0.07193377703930548	0.3224286859425581	0.44380667210765423	-0.13745673384934937	0.027281584549626023	-0.10535380813858694	-0.32498844597096527	-0.2499976373474686	-0.03751062731603367	-0.1405431504941601	0.09066244769878828	0.3148887505826797	0.396336751617038	-0.10361029456893991	0.21476478524647513	-0.1484959811363718	-0.08747052056914426	0.36255553327757195	-0.4339140996050269	0.2703888477820353	-1.249761518277011	-0.33533050836079614	-0.023585313119154114	-1.3736808725226068	0.46241344901583825	0.12750949385260646	0.1160524910038462	-0.14303803872551732	0.6854847652274155	0.034673846649936946	-0.5243482307937483	-0.2382207958931227	-0.1110573754819587	0.4042689630712807	-0.1513721085459721	0.26880798088601	0.7396717899353704	-1.2990961389413744	-0.0369872201640751	0.5397553148266578	-0.679925614022773
0.12861749748298068	0.322231379096211	0.13805776115358412	0.31345313631254346	-0.01950167055641824	0.40058096663293247	0.11319550884299696	-1.5595456027294843	0.6253868601105315	0.055761731608743224	0.3262423958636158	0.44080576825206014	-0.10512554835622774	-0.04476919953832618	-0.07676060851826373	-0.34685500649837714	-0.3257352541319411	-0.10415967981086716	-0.16810010697374866	0.11926226976231534	0.2607072061501205	0.37077080839099485	-0.12669883628955575	0.23682027544902928	-0.14958104664572372	-0.10573593352078248	0.34610879613630957	-0.4111320240816463	0.27269536858657045	-1.2613149920727194	-0.3559344432833765	-0.06015320768632184	-1.461661209878556	0.49178929774924	0.180347916076659	0.05299342415644725	-0.1972234876343506	0.7033928370785055	0.06645850121010276	-0.44230799495018114	-0.29942273481695064	-0.052770291963189775	0.37014519718953814	0.013626452652748497	0.20960292244969547	0.7309853270916221	-1.289144286144464	-0.020519310921846955	0.5128155652558292	-0.6618316255143409
0.1683206983829221	0.26648681541465724	0.13748916785838275	0.30795366287242426	-0.014766423094109415	0.3845871919432924	0.09891804156762912	-1.6104000542357126	0.6057144793684179	0.022339387501760483	0.293689572103833	0.4482556865447267	-0.06092198973105088	-0.04645862671705942	-0.06410390779221838	-0.34082676054713495	-0.3363636714085671	-0.180410655158732	-0.14921213977984565	0.1034224761450199	0.23972641819614857	0.33965794766982277	-0.12455646406688481	0.2915176059422774	-0.08666198102629291	-0.14460587465449343	0.2879248903371303	-0.40017902047778964	0.23693126254993843	-1.3032201629509708	-0.34210086069941703	-0.03217928391416131	-1.492837265213509	0.4985494255870174	0.19795084737482366	-0.021238217598181112	-0.20886857738283734	0.7348711013124861	0.08787679064627281	-0.3625858250345644	-0.3102366717773055	-0.04866612359084607	0.3753969818047921	0.09560672205724091	0.1552261999279792	0.681221969060755	-1.2473509924180635	-0.028870779549480724	0.43794179438736774	-0.7063323118789177
0.1676383620089091	0.19257994245761467	0.14840471584784062	0.33056002419547914	0.006135757348151744	0.39202704421568085	0.10186682711924817	-1.5859582009526736	0.6088611041760407	0.03357531230079559	0.3189126658918222	0.44610503878155106	-0.037149558605133796	-0.06283687359878551	-0.06761924611866788	-0.32232159118091175	-0.34515244003149814	-0.2247670864417161	-0.15071463912230998	0.09649346162943714	0.22586447496209186	0.3264556157281032	-0.12247022618900424	0.36923035893126366	-0.050792845790999554	-0.15263412016515576	0.24468041856198539	-0.39050643255293416	0.22664029491806786	-1.3563021435767935	-0.40785216320264955	-0.008571199311452005	-1.526148579053931	0.48838089517477296	0.16349235939157375	-0.05686224937502329	-0.22117530823447762	0.693795658009346	0.1318436000787433	-0.31552905376541973	-0.3215541288294643	-0.062194093956610484	0.3921062374055093	0.1415456031933887	0.08967348068076123	0.6449648965397088	-1.200421285603155	-0.05060423960813265	0.4052849664547932	-0.7678596289527868
0.16090904403934703	0.130631184931845	0.1309029100474041	0.31605429919425654	-0.013917979563592543	0.3697516790604604	0.12252803850098175	-1.5298169115847111	0.6265193322995654	0.06446840741188371	0.3149704651605315	0.4595051988664398	-0.0023316940321185067	-0.04545047620115086	-0.06326675697285546	-0.32151232921731493	-0.30851837290174683	-0.1949210991631947	-0.12236391532345021	0.06911628134963349	0.17425382562166883	0.30873889490932366	-0.09225023844035259	0.40731419229238014	-0.00853665801867029	-0.16944264930470707	0.22635164783110528	-0.4044845208859396	0.19652580543756246	-1.3822254100328513	-0.46162557609185634	-0.03451506404680832	-1.540889976723989	0.4504127022470033	0.14331991121256146	-0.06695387481412222	-0.2271005037684359	0.6509673732494891	0.17239370136691637	-0.26217263618825765	-0.3441144052678038	-0.04235464927978655	0.39177219960684256	0.12367437249550918	0.020896575335473788	0.6156413095606511	-1.1597216239530805	-0.11141896908124405	0.39328178734009517	-0.7967146855916015
0.1621506590868814	0.07188210594104708	0.06707167975788154	0.3303956643096272	-0.004514136149969079	0.3356855809822541	0.08279411880998497	-1.5159858536745603	0.6368888073133326	0.07884662014863957	0.30870909630432275	0.45496950272885034	0.0007933306673441401	-0.04687988025709371	-0.051734285142221316	-0.3066961421394308	-0.2888589486149869	-0.1818434641971543	-0.09949445280360195	0.04191472195558486	0.13822397039434633	0.26169988888780826	-0.07744615275314848	0.45397924916031357	0.03579609646354707	-0.17112676462185822	0.1822422280785032	-0.40024467245058	0.18029110711291466	-1.3475816982480406	-0.4566243153254308	-0.043027990029346444	-1.5587872864651307	0.410312438566745	0.09997895584352916	-0.10320082983224602	-0.23431429791656994	0.6262427488202039	0.19996540733092708	-0.21951491639757975	-0.3821809680289602	-0.0456804538518444	0.39547345429892566	0.15300270355301768	-0.01906839025481492	0.5829340316109811	-1.1313704418950845	-0.14881076680407881	0.37165039961943674	-0.8216846979458005
0.17889371197149934	0.027857078638628865	0.0628995593407028	0.337761163912902	-0.004909795555250344	0.27559119026586243	0.08431479895512461	-1.5148622929394144	0.6428714791033002	0.09522404714984127	0.3137776716404416	0.42315801098500583	-0.018720089813402764	-0.02656989982108681	-0.04807842655085568	-0.2970884871453448	-0.274603956305266	-0.18320402243977096	-0.09620521074755266	0.03306312892084896	0.1232671684513606	0.23848267378615484	-0.0399124630149765	0.46385264929234554	0.053477499164117405	-0.16522013412371486	0.15128153485651286	-0.40453706348829965	0.16836103937939106	-1.331864175691845	-0.46558437077673165	-0.017115719571372104	-1.5870168985883866	0.38013079169358044	0.06749268290802672	-0.17135260716057826	-0.2204423103075693	0.670671365035794	0.22311937433799814	-0.16546805644091583	-0.4131424065665931	-0.022030465485908493	0.3720722439040593	0.15458147788211163	-0.0492252188603985	0.5474516795370208	-1.0880039699470627	-0.1728470307349314	0.3421544052466513	-0.8619670718731831
0.18793648766435525	-0.002757501223964392	0.07980908381887154	0.3491568601776626	-0.002227016517082806	0.2289598486618986	0.09321904816989345	-1.4812146336500558	0.6309161282842117	0.1056617723373897	0.3090620727071696	0.41392170192817274	-0.04955450533611506	-0.03115022691641324	-0.054897968094362426	-0.29534069655758194	-0.2711206223383573	-0.17557717180222843	-0.10686131064529057	0.04652199121147453	0.1280484623221988	0.218451117368128	0.016137738656110703	0.4607202726048913	0.07881149444308956	-0.16003539380738874	0.13469130904140464	-0.4078483608495902	0.15862746459159768	-1.3467659594345955	-0.4641595967401327	0.004140618806644137	-1.6083944661675924	0.3591367432809788	0.0259472836717569	-0.206653281761012	-0.20233917009303667	0.703381265786754	0.24344534067549123	-0.12128402057584713	-0.4437988385919176	0.008560716431733962	0.34506226189988837	0.12411009111890589	-0.07300541564892032	0.5050851503681553	-1.0541510822960523	-0.18457483298889565	0.3167355508204079	-0.858491749172413
0.19196998064141535	-0.016639414324863957	0.09278315190374388	0.3581593724158475	0.004283310629203871	0.16863904015310366	0.09870850785078819	-1.4614215644268207	0.6198286856861498	0.11274750331521226	0.30316359618480604	0.40927766751185424	-0.07344069357171745	-0.020164736974457604	-0.07508582737899934	-0.3104011212383529	-0.27465630323195406	-0.16332117630068427	-0.12755524016375103	0.0801956954117982	0.13340350031606388	0.19980946476461853	0.04091621493549853	0.4621533124452328	0.10663846645939992	-0.15559669362891365	0.11589759942378423	-0.4053863387973262	0.14725679445551976	-1.337514691638034	-0.4657227425743396	0.0009962595957999614	-1.6407525152008333	0.3487384700691893	-0.01745303417185264	-0.23903283407582726	-0.19790775658812126	0.7395994707146191	0.25917868247999276	-0.07714678072844591	-0.46692083397892237	0.02131626126280594	0.3346405249151326	0.08658691699055834	-0.10366655911149099	0.47237904486515375	-1.0347205144017981	-0.2177942689166648	0.2779065517596833	-0.859431361515216
0.1866965557810309	-0.07210290267638728	0.07994007639774511	0.3864094726336404	0.005946670187539112	0.1405892870519514	0.10006306925258761	-1.3863493602144268	0.581031932373388	0.1194758035693672	0.30284469657844426	0.3935287379751321	-0.10354321388156115	-0.0432441203794326	-0.06666713665414521	-0.33560846353908547	-0.27768329269344844	-0.16313079183985815	-0.13356373192895693	0.11718414442543479	0.123823058362534	0.15297476861297526	0.05142007933220093	0.48205296149670296	0.15537051655064055	-0.1500429601732251	0.08078342571996369	-0.4162972091043097	0.12213850540530194	-1.3177400512004707	-0.4992877441005449	0.008943160160388902	-1.6899668073382883	0.3243294982944583	-0.0808102540969458	-0.350198668245851	-0.20718675722738883	0.768290632683192	0.2844027675109179	-0.006648267260678117	-0.524892894210028	0.04074634145326016	0.32597869139014113	0.09296914044820552	-0.1896326322665193	0.4184033363197364	-0.9855621857248883	-0.25766388384181493	0.17999842999513255	-0.9091353059575162
0.1980899904211608	-0.12556913164898112	0.08408895955579151	0.3976462096042452	0.011493951574795536	0.07918391948443596	0.11472022042088056	-1.28256250135461	0.5528143973101873	0.12202784491029581	0.29519428513127277	0.3646223571149684	-0.1712550141712079	-0.037036909065220495	-0.06032872973275453	-0.3716955016950684	-0.256682022686014	-0.192047493076914	-0.10728152072144528	0.1484257443159573	0.11255117355564484	0.10377066989660555	0.09304967673062678	0.48890144279975345	0.20302959143805635	-0.12583637882003343	0.053630825735034304	-0.43692638560113817	0.0969317562790225	-1.307509047246729	-0.4914161833593037	-0.009262841548831526	-1.7086065891669517	0.28483254520488677	-0.11997964647978862	-0.40882091851867663	-0.22122173315595667	0.7814007461610704	0.30607201799028694	0.09473779136320368	-0.5737968568961527	0.046167000757348295	0.326236394090487	0.06397559414694329	-0.2599621300387927	0.35859610000704617	-0.9114041505276275	-0.267953383392344	0.08742707820710546	-0.9151224889552936
0.19463860866572721	-0.16416810019867836	0.12753564418471727	0.41297792953035584	0.016774627494496187	-0.010958046793210502	0.10642378083511765	-1.1603778041056503	0.5103299615647541	0.1421853948587193	0.2963975883424584	0.3468611935975572	-0.20317448031650542	-0.012818856682874172	-0.059493342606481356	-0.40772277262623574	-0.22450473107881005	-0.21124034545453013	-0.07782963532018551	0.18894554057303453	0.11506836674379801	0.053743756141681295	0.11755829896794681	0.4809043837655967	0.2512097924484208	-0.08774674505879228	0.02945847392866746	-0.4259768016070907	0.06949181066981051	-1.2575095599322996	-0.47060219023688726	-0.03202583202949779	-1.705746026052345	0.23655806078783934	-0.18720336341209515	-0.46325522442794326	-0.2258908422588451	0.7613832644126521	0.28725733161476086	0.2060418737145686	-0.6078842957070525	0.042624787746755995	0.3410469336929981	0.05609598490830614	-0.333860981164208	0.2983486211099433	-0.8389167776786621	-0.2691946670554975	0.009523644251832936	-0.9327995205093155
0.1745822957712692	-0.18094802153694017	0.14800470247657918	0.41643535901094164	0.00395339688998427	-0.09719328309528236	0.08329788190274476	-1.0320235658589376	0.4679365214260973	0.12568443835673754	0.3023183544501179	0.32230263390491687	-0.26013504370504453	0.008724680657614222	-0.06133328947636881	-0.4466374187976389	-0.21657522718592598	-0.17884170731069549	-0.07014182976618874	0.22094111305505998	0.12353076179593736	0.013044485382300797	0.1351235401337767	0.45537409620578223	0.27506783366659426	-0.03130200414885473	0.036877602552086365	-0.4069748103897581	0.07304265866594253	-1.1935770562712027	-0.45819537325590665	-0.09261959060790977	-1.6825945284119654	0.1999554103777351	-0.25950463532226464	-0.4961508026024618	-0.2204337474887188	0.7348844688986397	0.2570422162615267	0.2812880123780425	-0.6392042683700356	0.04631853928186554	0.33911215462202665	0.061360152161743356	-0.40302856625442773	0.2525104408047136	-0.7910024963568614	-0.28819253534409023	-0.026481207605012002	-0.909653020951701
0.15736863305659454	-0.17975812575593894	0.177043347299401	0.3796488625765193	0.0028856815319926316	-0.1785957663721398	0.0552206128463318	-0.930487912694449	0.4171996499723677	0.11283376357488065	0.29579035564052003	0.3086403793747591	-0.27796439522267946	-0.01007164513385719	-0.07477505406893334	-0.5104296570638948	-0.19736381323240565	-0.13780980845900398	-0.05698811472347191	0.23190429691375675	0.1384676344275642	-0.042377240033789725	0.13939245677204254	0.3853782861849238	0.29349924371930725	0.02675461526182752	0.049018559827957955	-0.40315191812494067	0.06806820887539637	-1.1253562235384753	-0.41134264084164424	-0.12463160516002332	-1.6678133295233657	0.1582952628868185	-0.2836680194926303	-0.5278194176700286	-0.2171196270940663	0.7389045620481296	0.22114949682818136	0.3353161322867746	-0.6777199561147231	0.05482995307558798	0.31656219262997165	0.07080532382626241	-0.4472331538799608	0.1988496429382272	-0.7632399603444375	-0.3100028999261516	-0.09616972093558546	-0.8564177552613973
0.16025210751937122	-0.17380129046279671	0.22463836447148822	0.3785118725841038	0.011054350764512394	-0.23710106444259846	0.035868810819670804	-0.8344445849638443	0.35437334528072195	0.08925105014497976	0.3010841079452708	0.28555900878932994	-0.3315004569036565	-0.010394280047731744	-0.09888945798703862	-0.5548552535510659	-0.18846651025563813	-0.1241871256962835	-0.05442105879171063	0.25607128064576845	0.19494671789121715	-0.08160189953377221	0.13087661327328043	0.31477351402255727	0.30757923518387503	0.07611125027671276	0.05243612036637542	-0.39005597667900477	0.07283731693044587	-1.0616986668653463	-0.31584148564574355	-0.13503573164073868	-1.676818568744331	0.1436652864177814	-0.30866914468122547	-0.5455508491171033	-0.2189157557228453	0.7593105373396309	0.18147518653251765	0.38502061630783296	-0.7025566813654053	0.04476684793186006	0.2978427411769344	0.09804869573165906	-0.484472839122832	0.1356290293392019	-0.742679898381158	-0.30305862795116206	-0.18404693534438338	-0.7807940462904521
0.15204832946446775	-0.13572646456779064	0.2935492918020407	0.36717919307179875	-0.018174495501444753	-0.28425209057468515	0.038135460165365585	-0.6991890912776786	0.2876924858608456	0.05601981108482399	0.28713461683437697	0.2670673927055186	-0.36599085125783	-0.01631472210900792	-0.1142776793916976	-0.5833291838287964	-0.1669722602828788	-0.11448261510097495	-0.06026035823414153	0.3154807918951231	0.24165133063414818	-0.11064923520648724	0.13346995717466567	0.24040891197552416	0.29757399197585116	0.12469674735130587	0.08423602280025269	-0.3786103971330109	0.06809999395976077	-1.0253534733855494	-0.2636936005776648	-0.17127765182863455	-1.6462863365539468	0.15648240898224536	-0.308760251794614	-0.5338365931727653	-0.20643797482717757	0.769717167142726	0.14292356999407005	0.4238343069363551	-0.7051265660777497	0.03848904884847093	0.26398850770375704	0.08346936963806864	-0.5220820580445891	0.07759058223733083	-0.7027208000869283	-0.28413051261929634	-0.26808143208516944	-0.7146018646251464
0.11617952628010508	-0.08901707809813124	0.34503612172210407	0.35748621507670386	-0.034461230580696466	-0.3044345133631201	-0.001059919396881881	-0.5585940477004014	0.2264176654378845	0.010922526548297524	0.27586896663085086	0.2703148824593239	-0.3756742270683005	-0.021313934050224047	-0.13037486969730655	-0.60416115308526	-0.15735165455530328	-0.0968219828604487	-0.06545921109770257	0.3815493064254608	0.27851295259214665	-0.1587590540786975	0.10669969837601205	0.1891739518722438	0.2902647656335718	0.17862666332050486	0.10152885388141167	-0.3312013103724759	0.06383692462879773	-0.9798524119526197	-0.172693483582568	-0.2023476669500373	-1.5502012411939587	0.1708535494469154	-0.29390534806287827	-0.4707326042796315	-0.22527576363249358	0.725558154102772	0.1175346898686505	0.48372535282545376	-0.6653280197695952	0.013205793148535228	0.23463875290083608	0.06635032102818902	-0.5399883871796205	0.02191855483473909	-0.7144269429042865	-0.2562929553691258	-0.3431521231700403	-0.6041758428876998
0.09988683171227948	-0.03962996634696036	0.37738694867205236	0.35285765824197945	-0.0599137842673461	-0.3298244511346486	-0.037873611494384986	-0.4470239003332826	0.17754809082874673	-0.03191726387543727	0.26087804765171396	0.24800583751734967	-0.3616673924116361	-0.007004723427567262	-0.11844384074249584	-0.6188226716141955	-0.1617801409989231	-0.07055507353643453	-0.062373850764469864	0.41477621205304194	0.3063757175318678	-0.18576358701558587	0.046962606390706395	0.1343640792320308	0.24888077759519378	0.22487638645760036	0.110941374901834	-0.27466652852622786	0.07349336779872803	-0.9315736752543277	-0.08487908734149448	-0.18770299077217537	-1.4433885216921527	0.18390759666020493	-0.2812392371771799	-0.4312773200560819	-0.2379980491146177	0.66425002017575	0.09820822558753059	0.5416732731500415	-0.5899744762791321	-0.013188745064527493	0.19955487387017268	0.10248702152472551	-0.5503879578640299	-0.0188482457316673	-0.721044109812563	-0.23088288495163453	-0.42942993749586583	-0.5076880964833836
0.08545683154814813	-0.006651278333182515	0.39939253951359693	0.3455880284779731	-0.09804836368154438	-0.3179924647472356	-0.09026127370897218	-0.3390727911526308	0.1346445430525694	-0.07841364774561377	0.2358145449604844	0.21256260407251984	-0.3613828431196606	-0.0021506885042399644	-0.09748955455440314	-0.5865112733155374	-0.1727884622102888	-0.05536539174299301	-0.03772766721200217	0.43609585445138005	0.3174051081602939	-0.19876542796350544	0.020577531171889478	0.07849917744072653	0.18324339170989234	0.2598812016807709	0.11943304586395553	-0.2234318310102922	0.08777176585535433	-0.9277917105870328	0.008787064830009189	-0.16709010068702906	-1.3427911980584066	0.18152220886854378	-0.26604434836377544	-0.3787193420752427	-0.22786503625311944	0.5978416015801042	0.07747578521657436	0.5672088819182195	-0.48884845200845933	-0.031002414326797234	0.168394104253059	0.15027453524857992	-0.539011070344562	-0.07969771369914638	-0.6794079966898054	-0.20538718207759246	-0.519776439727056	-0.3812574555858974
0.07289921290570939	0.024846936568221463	0.4322507664226699	0.312689021031368	-0.12873454526420813	-0.3480293391210871	-0.1663724354743732	-0.2855394815545411	0.10908003878975965	-0.13335301751945655	0.2049009229507759	0.18281876167126007	-0.3405592892780365	0.01332027083807256	-0.11066760028677362	-0.533244249433211	-0.19802852307895086	-0.04336907198460545	-0.033034509310951546	0.44938122269454334	0.3272873726405669	-0.21863528839503243	0.008510701032160714	0.019679265059631006	0.14297885439783997	0.2760129201026128	0.13305196603458078	-0.16287527054072276	0.12642158756716101	-0.9444699771100137	0.08599758636599722	-0.16795892219586234	-1.2376706282170153	0.1994248438794993	-0.21281557289780748	-0.27368424579588735	-0.21444225028912217	0.5312731629962476	0.05892807559044041	0.5786681431904018	-0.3869023321751709	-0.02969381602653833	0.13839033749460322	0.17010213582795713	-0.4972686219742567	-0.14450115107429293	-0.627349820716071	-0.19119890186626928	-0.5513494153428782	-0.27156653987310436
0.04859994232794791	0.08664979239596013	0.42315247280506796	0.3192981819091322	-0.16455929722599597	-0.3510469759740879	-0.19796434316799152	-0.27798647314168123	0.08229461877188109	-0.2095608010735534	0.17803974206205306	0.14323009359800518	-0.2974328430701803	-0.0054389855971895325	-0.11433686069983114	-0.49586294171914946	-0.207157187859637	-0.008041361415509134	-0.0597759299373413	0.4606644357828455	0.33649028575250617	-0.22881000583938063	-0.009716166634041297	-0.038285366390548595	0.10895058641427094	0.276945937213728	0.1255745824272902	-0.09035889925900906	0.14658594418287746	-0.9118912020219397	0.1544805070967526	-0.17184134357836736	-1.099316638765481	0.23257661349423034	-0.19984058667647547	-0.19697866339094225	-0.2014560649200125	0.47148376797212777	0.04882209251328672	0.5693606425054093	-0.2844808518669509	-0.03424944291984007	0.10654563026762025	0.19272738356511304	-0.4475888751688958	-0.19546633170579342	-0.6008663705817965	-0.21310555406773007	-0.5651074475941014	-0.18476223982314446
0.03108459508132292	0.1319136485968917	0.40211009093558364	0.33105224136299727	-0.21710417702773435	-0.31557143059079884	-0.20985535047367607	-0.25204657078645576	0.07945279876845235	-0.28468086379231616	0.1484710700758379	0.0683098536187334	-0.27988702660942055	-0.021013248742518486	-0.12069676211786626	-0.4643058470164417	-0.2085285146296268	0.04060786468654402	-0.0739193918382057	0.45340445774373894	0.3490192630545015	-0.21873212554503785	0.016330362665483624	-0.08869875727680894	0.06700212541532402	0.26183881760514216	0.1167468191396949	-0.025934660880489742	0.16251262590011228	-0.9432327156641568	0.16745959513317193	-0.10790180171121681	-0.9626653300693097	0.274424582675822	-0.16069563766551717	-0.117319847253163	-0.1915258773821317	0.436516200148267	0.10671615280441801	0.5334879205510311	-0.20333000763552694	-0.04073718600073746	0.07006739596469076	0.17184586782834985	-0.3847162991483711	-0.24781493812508218	-0.5576083773645999	-0.27918099389937767	-0.5789408080634036	-0.06526491531288783
-0.004023596355914411	0.17311677854674018	0.3811274257531666	0.34671106385456824	-0.2111645088630066	-0.2615397601420807	-0.19729054847069927	-0.2013255372980868	0.08026394726242	-0.3194753070703695	0.1381158050113034	-0.006526640206428879	-0.24094687409281956	-0.029221380537865965	-0.1369052383841379	-0.3975252475093992	-0.1629828514268628	0.04357051673324262	-0.07728215982858035	0.46603431689498065	0.35247066882543077	-0.21870345533292448	0.04629566368032391	-0.13359488291454602	0.03629517471295822	0.23721987287675028	0.08640477212048062	0.04426595328431	0.1650276837660854	-0.9824692943106406	0.17481246159409583	-0.04821034908467893	-0.8750082110638502	0.3090244183041463	-0.11677756476289583	-0.03707405424849852	-0.20837771121306523	0.3829720713984496	0.18453636194256348	0.5149042179120406	-0.13027450862725817	-0.04807417622945072	0.04709420463803633	0.15179976249583066	-0.29881330320742505	-0.3016814776351368	-0.4762177238016223	-0.32724366857137305	-0.6129585267568756	0.014815248198801409
-0.011097614274253254	0.23038442108862262	0.3194796655434597	0.3587878272046329	-0.2219895489054376	-0.23971903152537505	-0.18052810012369086	-0.1449741443328026	0.0674701941795656	-0.3649071131017086	0.12278568724838002	-0.09052170649629945	-0.22630267156068778	0.005828480389017699	-0.12096660185071265	-0.2924892961488346	-0.12553101701402297	0.05130882056619224	-0.07996194790866454	0.48926402319179285	0.3456684647924865	-0.18612968357026408	0.09099774048960811	-0.15676771366266112	0.013762640862555853	0.21454681992994873	0.059863271716135924	0.1097547882925896	0.1580758317429674	-0.976660539488097	0.2086744054136564	-0.03686887995009989	-0.7759499903018805	0.35580225323967457	-0.09090536668531933	0.041597564254874105	-0.2093194149536451	0.3294792931143023	0.24629101908194925	0.504690409103878	-0.02641415051267792	-0.0504530153591131	0.03739624172586321	0.1421763172465414	-0.227187986667299	-0.3462399300125091	-0.40889262010064176	-0.3509847547051244	-0.6233206620189178	0.09153835226207652
-0.027682998193030876	0.2692077594764685	0.2880728327746174	0.38054508295119543	-0.23538179902336348	-0.202197505140081	-0.17957891114140065	-0.11844547541215564	0.058236232160177745	-0.41665695717658363	0.11011285426477102	-0.17924843049336253	-0.21879695249594114	0.01439847864780574	-0.10214738996525503	-0.20609144470623852	-0.13181657574141403	0.04030070109580948	-0.08715798534318238	0.5011346803066141	0.3219454815858514	-0.1617413576114698	0.13241584938798825	-0.1455964404844972	-0.023513820488144294	0.20769486582574678	0.02884401273152809	0.19035172401027103	0.15320884580908173	-0.9730904483478794	0.1680774293001169	0.05417804821854559	-0.6581285099823935	0.39736546199937345	-0.06974629513205267	0.10525488945114321	-0.20009323555837139	0.26807525010109856	0.30705981891857126	0.4860872631641252	0.08272501714765239	-0.04598894299104041	0.03651475309049272	0.14663274082475958	-0.15808239583899225	-0.37498450419209417	-0.33089774677234474	-0.3935364085887911	-0.6271715919043886	0.1624041742190573
-0.068909988520264	0.2895261035081559	0.25083177194903444	0.38370536650142434	-0.21354203622015136	-0.18681372135047897	-0.14941626492688678	-0.1432752981656565	0.045835720871822416	-0.46122405670246386	0.08071625430807017	-0.28805562122026085	-0.21297409355485905	0.03621911109775763	-0.10373105473867708	-0.1359888179688345	-0.1564248395624	0.04335194937585324	-0.0882471021083657	0.465849914964938	0.30693942040158234	-0.11937139540075523	0.1910157073937282	-0.15721583825207475	-0.041729860604883776	0.18475257882167465	0.0012626439769933434	0.25280888641441174	0.15528395774544024	-1.0038491987458082	0.12242270404777274	0.17644190173054453	-0.555635955668192	0.4087974195398223	-0.07882145247541955	0.15691884396505235	-0.22357207218070374	0.2138149933140075	0.3676603886178321	0.47382519167470205	0.18580113040592758	-0.018798827524261836	0.052644895050565924	0.1608058028447721	-0.0998491508141383	-0.4235641796286228	-0.2609926970903714	-0.4258495875035596	-0.6272910718292363	0.20678314692438154
-0.08598093922871188	0.3055722251298498	0.17086013235390435	0.3988305773929349	-0.19278921816528566	-0.1928576008652537	-0.08069767181185696	-0.14686239643601753	0.04162088848266436	-0.5037714038068342	0.05105684829561691	-0.39359438565482596	-0.2203612861757942	0.03969085357903897	-0.08494905080779527	-0.06186097168702996	-0.13743008820274838	0.047800949398214346	-0.08536744501072062	0.40683548279366255	0.30035196827720095	-0.08249308200121216	0.24993598787554316	-0.17522734204188983	-0.04428363144872662	0.1397726944299626	-0.018422925681880288	0.3043701202882781	0.15501908204240405	-1.045786831728051	0.0752198893046226	0.2534534153587757	-0.5297709177105482	0.4178293136897677	-0.1049336400224092	0.17010329448636427	-0.251890366417805	0.17204539256361512	0.41132617524312953	0.41456623780749674	0.25151470785888247	0.006403923334524069	0.08526251906255093	0.19107840491111824	-0.06882523104089719	-0.47043288581794995	-0.15200291408194258	-0.43869278057222727	-0.6049090398742734	0.2245646657631139
-0.09809104761647422	0.31432264881764554	0.0648447424069555	0.37695303407345043	-0.1754519859870142	-0.17365323825062262	-0.027209179458050098	-0.12404992558649552	0.04627985881510295	-0.5603013286126157	0.05147248690529688	-0.46771671088799804	-0.2515065303227827	0.048291731079652886	-0.0887482204675498	-0.01371744162856276	-0.10059841418272022	0.037783878487297334	-0.0770083279824868	0.35172316733895015	0.28653932606495436	-0.04442946584632455	0.29053230736469543	-0.18030636580697132	-0.02375287384106404	0.10718800203319692	-0.03986627059349912	0.36188802341877957	0.13994841132736263	-1.0312108658416672	0.02154682833904098	0.298035556353787	-0.5466450115758689	0.42114635153943797	-0.12407946658226479	0.20998102263773114	-0.26274038639992436	0.1636001241542858	0.43640481447165785	0.3386280972861737	0.2852881380527117	0.015736170802715405	0.13354050850847737	0.19963408083645678	-0.05756613831881178	-0.5175767866785044	-0.07040690361083798	-0.48880746803835606	-0.5712739092357808	0.2831732054656242
-0.09771376896728633	0.33075681991351435	-0.007299372669122617	0.31932907108726594	-0.1350684420430675	-0.14261208600647263	0.042506908689260575	-0.06852003619769868	0.023741045770429847	-0.6281565943402602	0.05749135785419849	-0.5383240239306252	-0.2504343485906189	0.0603795822648542	-0.08108644419217018	-0.023220430374264432	-0.06167550019780575	0.020220837021572468	-0.07379179184394338	0.2745248946730007	0.29373059036492993	-0.02427009641975064	0.32045773680445844	-0.19345902724564232	0.01825548328331989	0.08895257223113513	-0.05612856265481181	0.3981234392206278	0.14021210980505205	-0.9851503605778074	-0.039637950416923785	0.4021333677369361	-0.5376536088300188	0.4505809656440314	-0.13578339746559318	0.2186525405614393	-0.2778536585047129	0.1514113553442211	0.4651256861778463	0.28095696173941265	0.27751113952416767	0.03617808634958229	0.14919645262882927	0.19120051295576238	-0.0629569602235459	-0.5528704123800983	-0.029721664887579297	-0.5082502947187785	-0.5081971590465824	0.3240973235507537
-0.09107584434312586	0.3454861480588606	-0.048061759678051916	0.25925752003800734	-0.11607146446346114	-0.09390396886472191	0.1373468738365979	-0.014232453196183858	0.01138306630252896	-0.6723765489186933	0.04442476321662588	-0.6090011254350107	-0.22804492844721266	0.07834769883807151	-0.06851633434449801	-0.026890962353465185	-0.04148522715197911	0.004059744750844495	-0.06719404405803761	0.18698780827281314	0.2838857612368112	0.02097991891689844	0.35068619021480807	-0.18164442423117821	0.03944595684012936	0.060683505199963926	-0.09755615801170027	0.435928614668777	0.10943506668768191	-0.9613514556636817	-0.08101872174110161	0.5485858950487927	-0.5269892737503036	0.47500036432969744	-0.1871855864143606	0.2087730205758019	-0.29308062008387886	0.17196152356657843	0.514864732947329	0.22110166076282683	0.2685685526025218	0.045974420549107935	0.15500057939410453	0.17764631197973063	-0.10526463362967911	-0.5981084901707592	-0.04778568155217457	-0.5220818695571684	-0.47484730249713003	0.3900066300130513
-0.07212749556973605	0.3329269544136402	-0.04314637054426596	0.18272318962477616	-0.08274596259147073	-0.04110340939475099	0.19510671661071072	0.03461931345378823	-0.008606297495399094	-0.6690229183354777	0.04312180093483581	-0.6508788550539282	-0.23115684740463222	0.12951185856445288	-0.07220672045714115	0.012095816675474233	0.0022992031087978536	-0.013491903629035611	-0.05880556773908872	0.08054784184419225	0.28109933433294193	0.06061839182808404	0.35838599547699	-0.16893654636120597	0.041934534622272104	0.04777641747396451	-0.1148202722478954	0.4700411671271342	0.08258608820257746	-0.9742419831884408	-0.11707025441007782	0.700917048751454	-0.5886981591480225	0.5000639680002126	-0.2229395731074984	0.1878434928682342	-0.2877935436928581	0.19976667904351217	0.5576334255168024	0.1445359332830986	0.24393486453558508	0.0552766760176551	0.16360876790263199	0.16597122275784704	-0.16091049693086226	-0.647492664692395	-0.07325992633639306	-0.5027482469642334	-0.4743052276646392	0.49460271287863067
-0.06574766344653311	0.3230565206321352	-0.05844306940406887	0.11843426615796707	-0.027974122250772882	-0.0010563283034459969	0.2481211124738877	0.06061036434599424	-0.029666098047270335	-0.6603379829229851	0.0437736353096768	-0.6579321422556033	-0.197668923023408	0.18645140615572048	-0.07916894084550723	0.06394883045621189	0.026752721747558095	-0.04141021076443614	-0.04394110941046932	-0.037374861109580215	0.285056785846384	0.08721472510159592	0.32110875504940073	-0.14185264749926169	0.05254630613647058	0.042845783594626666	-0.11534233609862912	0.4529875002520555	0.05902627733651039	-0.9069481526590891	-0.16748117535035406	0.8161860242873589	-0.648773802396976	0.49755003606313863	-0.2753274965806335	0.17283959755356265	-0.2758148822863363	0.23363051028502202	0.5709833500252919	0.05202860395080235	0.2288171378966401	0.0843547089357117	0.15879920328942015	0.1345107611219401	-0.22854293272368906	-0.6762008855468509	-0.11437006208648681	-0.44044131344452353	-0.4683299699449255	0.5347650385992007
-0.002313820029195024	0.3106462938466693	-0.05780796016223627	0.05364312530938942	-0.014684763205340656	0.022307101610115235	0.2807642992554465	0.09385601995932902	-0.06267290152922782	-0.617481361229071	0.024710305717145754	-0.6486363191494375	-0.16808983817945264	0.2170263582754614	-0.06650806058036743	0.06503288425804216	-0.004005407806048081	-0.06475779174976634	-0.058369695192317536	-0.1456130160565102	0.29226960889826964	0.11657763359855182	0.29729430901647025	-0.11632914526730986	0.04934304213942856	0.03577454589775571	-0.11313266429659696	0.4368753835826043	0.024021986173730914	-0.8577139862820902	-0.21430914564561246	0.93392619606993	-0.6853125765504828	0.48342865351116193	-0.351404825022043	0.14484045440339696	-0.2499073001052033	0.29667776819967445	0.5678176232155862	-0.047157086821936714	0.21961700366844356	0.11301443238504871	0.14161412557583705	0.10926123052752738	-0.3130682995100841	-0.7041893105637507	-0.22264309355176398	-0.3946258423314911	-0.48084851060776057	0.588471502940437
0.02129974098167916	0.2833632893472048	-0.01699409900421457	0.024769271157925675	0.019254436359377177	0.06892742953003157	0.29451085648138997	0.11115472319352535	-0.06807578417583093	-0.5705852346921374	-0.0004962567221751375	-0.6399685921990941	-0.172433784574669	0.24135924318663976	-0.06582234906462031	0.05065577528167804	-0.020499869421803457	-0.10116199902216387	-0.038642886639872434	-0.260897226347402	0.30237247456087973	0.11742911884921983	0.278810330102498	-0.11788948342943986	0.060043508231989284	0.00882435717385995	-0.11673156724895277	0.43810981642332275	0.0097802502779058	-0.8839318916751736	-0.26142908143426213	1.0690463460496227	-0.7396372170332136	0.4462921860782747	-0.43624332458433707	0.07826190498040704	-0.2351103364654255	0.36045854539147654	0.5555408452320759	-0.14005169354182612	0.1973119350057542	0.12647926169893092	0.11778588548997251	0.08027169902228135	-0.39171209606652013	-0.7198557760281394	-0.30637537520527197	-0.38522405030129864	-0.4696898425134015	0.6240074437189203
0.03412963683357319	0.28018165147837615	-0.014405514936520956	-0.00997921011241565	0.058570515861208136	0.09150096627928542	0.3051309664718571	0.13610180787678577	-0.06893036602281086	-0.5626556025289384	-0.04479297098498575	-0.6236101767630188	-0.12596384992749288	0.24964996185195423	-0.06247380693153228	0.03598065455674976	0.022009827622119525	-0.13114425360374907	-0.030790781978219682	-0.3661999622118219	0.31246832109496087	0.12630485514473877	0.2609311909001512	-0.11805388609510184	0.06966130383560075	-0.002190194150868795	-0.10302465129860046	0.42365121669032985	-0.0017836343039848977	-0.8543237877592024	-0.2746087649794299	1.1235831236840006	-0.8281989084108959	0.4006073789836805	-0.5044716641011038	-0.0017977435715077871	-0.20329915493602982	0.4183602602511292	0.532805579202793	-0.23040133457181627	0.17946239022900373	0.1440561520166422	0.09226671775248374	0.05026182687141336	-0.45794938357855947	-0.728975007636776	-0.3860516581597416	-0.3403664694308396	-0.4677204961804694	0.6791709822190477
0.08186221883373836	0.28169890653143026	0.009889032037630714	-0.029314169620252396	0.09574538891290259	0.12826638230308335	0.27163968481262757	0.19145077885966766	-0.06606795083359616	-0.5526557241336916	-0.03566469935494227	-0.5942711074399554	-0.1602523664196289	0.24330430552001475	-0.08096830362648721	0.03313655903103563	0.058805461239561575	-0.1553692521081466	-0.035262427794836196	-0.44761638560116196	0.3212423988782055	0.13232760459848605	0.20780340451637058	-0.13134234780258386	0.08654001306612483	-0.004983629128391372	-0.09871361538899323	0.42637089785330806	-0.021484668658199525	-0.7848832386630488	-0.25878558811467134	1.1741803789816818	-0.9124962417172731	0.35716387721165443	-0.537898197365877	-0.06314589891910025	-0.15541050726597133	0.45270110541762526	0.49480650452800995	-0.3019302825172881	0.15355353468803815	0.1349748902296827	0.07924410303179387	0.029919292299340438	-0.5030352092826408	-0.7010229359450054	-0.46904761144422596	-0.32196636131798273	-0.48237850240558194	0.7456480918827391
0.11073225224849956	0.28095223313562406	0.06945226440474023	-0.07088187913568997	0.10576758461538989	0.18116869045166326	0.23085145060197737	0.22865631400197067	-0.0829211649614995	-0.52959688398812	-0.03974384496223825	-0.5618543669533643	-0.21475596330899607	0.2322604415338115	-0.10299338531687541	0.010896762489343653	0.05368455954918442	-0.16767363491141415	-0.049998721527448935	-0.5164331379985564	0.30263084533958684	0.1448462622513482	0.16614944921026126	-0.13142377499646887	0.08835919780402472	0.021406644022163624	-0.09652191605833549	0.40576831097240246	-0.02532326416410629	-0.7247986602956009	-0.24591903669784357	1.2083758231464612	-0.9848989825705967	0.3159157967881158	-0.5631259792755846	-0.08666126462691225	-0.09409915616510928	0.4796990603881109	0.4389584905611493	-0.3527718998881423	0.12539967666100502	0.11219044165798567	0.07491708911643036	0.011318305512210877	-0.5543591624686941	-0.659413647068732	-0.5658398333532022	-0.36666558031325563	-0.5236967508660207	0.7937748531086153
0.15243443031040466	0.2841669747510648	0.1501295086322751	-0.08854328015618343	0.10877924953882304	0.21437050110309536	0.2116674747489951	0.2515208268127003	-0.10773441839566929	-0.4493937776752239	-0.056702606705075265	-0.5400152309872273	-0.1464273953856932	0.2247335566804177	-0.11302211656292042	0.023859036988604386	0.07177100486024601	-0.1818848605034287	-0.04604067509776634	-0.5614763949668162	0.29403258001378096	0.14490039481967415	0.15217119992592246	-0.13526370788998093	0.07997195762006051	0.03591790338014066	-0.07846937741271222	0.3770475571762947	-0.0422522691766404	-0.6913199779415761	-0.22405239959939288	1.2323753652809581	-1.024208664604583	0.2608538219318161	-0.5803363352071169	-0.1316927271447677	-0.04960076576092912	0.48863502931948843	0.3851809378118467	-0.38788906737018647	0.10697887337468255	0.09073669075470628	0.06395741607915588	-0.027469408478271767	-0.6077690335264634	-0.6200873470105666	-0.6232630584335201	-0.38198520983463297	-0.5533555247296096	0.794254591388318
0.1893859419153397	0.26949649771080686	0.19920828275158803	-0.0414489140951883	0.10032211368497672	0.23226489951440818	0.18878982907353284	0.2581431105373536	-0.10505112608666181	-0.32242077935173824	-0.07115222998550924	-0.49509239815360273	-0.14917333549573297	0.21589162582743865	-0.14606335755760363	0.023601419640260572	0.10952097075748324	-0.17938362843344097	-0.04468017309404915	-0.5864460802088796	0.27679025790462297	0.1489563276242451	0.1462573995812897	-0.13721637152117172	0.06269597816980119	0.05428128078829795	-0.05363853274318449	0.37832623990022807	-0.07359925753692463	-0.6288817156615363	-0.18837097833997568	1.195534871867234	-1.0285645407095356	0.1821722766716412	-0.5980917783316777	-0.16400438668546924	-0.044452757801361174	0.47646305489018026	0.3394339935063936	-0.423743642612689	0.10167880346027056	0.06660102367272991	0.07742950869456959	-0.042288374209732985	-0.6573900919239026	-0.551747639933486	-0.6205107165267356	-0.38580035241944377	-0.578454598655804	0.770443191407958
0.20850589106470124	0.2631994294663737	0.21657350825172603	0.014425055404789246	0.11072621683889661	0.20694877156323965	0.14512165788251313	0.2564896056497146	-0.10431155375417622	-0.20759364637135347	-0.0574519336489854	-0.43807057233319935	-0.14295620956340097	0.2273078952978979	-0.16463835241686883	0.019998898641022438	0.1795630318877427	-0.177168872508838	-0.032542552990890934	-0.593826180060521	0.26063105417631904	0.15324082016174784	0.18294939778051864	-0.14936695083825013	0.054515194807906196	0.0798888972037897	-0.02595548708729108	0.37928485508323906	-0.0827493256326694	-0.5430217655187397	-0.16864984986268927	1.1030793352278352	-0.9965901634655918	0.10036304888038002	-0.5825769035590556	-0.18594353906994368	-0.04553043497862882	0.43644017264518675	0.2711494111885407	-0.42788158294482176	0.10955038723405072	0.03709363160187397	0.08820728609755991	-0.05469808789441244	-0.6880553075399527	-0.48230206470597825	-0.5556117408891822	-0.3475895316348967	-0.5907413879108653	0.7546561685579248
0.20918554618283974	0.24763882946165744	0.2005038295199606	0.0838211566060165	0.10646804818797415	0.17478794355719834	0.07855193699129356	0.26408214808460756	-0.07989730245382506	-0.14125740277738655	-0.05222524869609715	-0.3933082529616178	-0.0980002612895516	0.2380270245906988	-0.16560600831866565	-0.008829513108028894	0.21247424849514127	-0.17338861664375685	-0.023991283168938088	-0.5877898281353875	0.24150994533092315	0.15131410171133114	0.25458460273149913	-0.1527457821289623	0.048737496094786	0.08997832941777939	-0.010010794016169378	0.3883340554156814	-0.09242561345844633	-0.4452877944048188	-0.13727793110260902	1.021911870015173	-0.9492908138610112	0.012008522558504302	-0.5592157064114509	-0.19787819167739468	-0.048429619741750675	0.3847921006688656	0.2002253245392379	-0.4269884738673104	0.12270556001630346	0.015554640278553642	0.08919740397810962	-0.04670564832627805	-0.7093410174186052	-0.3863027484377908	-0.4846197778442523	-0.3136330704283859	-0.5779947000612172	0.7276229062327072
0.22957450778999305	0.22177744696947888	0.20417025724169996	0.14547136679175093	0.09365726232426684	0.12045401909221506	0.0246491082087012	0.2905112002039731	-0.07689778329793194	-0.09842182017119668	-0.06733965826272216	-0.35491529386648335	-0.123703232582135	0.2384708314951649	-0.14694207737285364	-0.02332801137893259	0.24774491598540332	-0.19301320701127808	-0.021858782379877595	-0.5693423212221496	0.2245816456623802	0.14780751422977195	0.3458327321213199	-0.17022600250888867	0.051480370473627565	0.11020967167048097	-0.0027019978789878476	0.435658214149239	-0.10129869724758742	-0.3854422733377335	-0.06725516814955938	0.9428433689097258	-0.8904187389622844	-0.06033448014866845	-0.5215049166927085	-0.20871024932266638	-0.04051055980234316	0.3213404398283793	0.12059005179475638	-0.41878254024141615	0.13351551882694906	-0.012449994757505377	0.1074299561198027	-0.03179176283200379	-0.7070768874179458	-0.32538857155158174	-0.41951804222445277	-0.27618152442767846	-0.572897430567533	0.7603385114421557
0.214142928818526	0.2028935986243153	0.19292736870314306	0.19091169490097362	0.09230957949338922	0.06131564170410002	-0.03694359553193678	0.29598900749417273	-0.06106789739556514	-0.05214424281335026	-0.05481092118011247	-0.34036905215405755	-0.14371251340827457	0.19204989985523974	-0.13202012357955564	-0.02312603937783128	0.3018857071231742	-0.1956144284004555	0.0033561433299055367	-0.5732863466371414	0.1894046145513199	0.14850522288819545	0.4109990760734113	-0.1972352417811032	0.06544849326368193	0.13658695699819523	0.011960570016124336	0.4579702752180226	-0.11780366569019421	-0.2954759988132172	-0.015516213530757706	0.8891914030471165	-0.8066516936893269	-0.12861939220089358	-0.46904655186605126	-0.19640391945632987	-0.04163982022569844	0.2371295865854365	0.05113248495285574	-0.39377746197614016	0.1357574903418094	-0.040612482423269966	0.12253535199682992	-0.036787583615950026	-0.7183817681177234	-0.2708771240537368	-0.3023175786344699	-0.2081836729633733	-0.5425396180486143	0.7714589145607044
0.22728990480061806	0.18443274259697298	0.1538185783054951	0.22797248472250042	0.05107254960702717	0.005637800118162883	-0.07315520500636061	0.31660968535944484	-0.05703644895953548	-0.015885479029702054	-0.042739033334204646	-0.32567160210782264	-0.12422874159533896	0.19680819642323402	-0.1115741497984069	-0.022935402540056937	0.3500078195937381	-0.18380099765168054	-0.007165962981592973	-0.5315731124253873	0.17688850565162748	0.15620467852309083	0.41823008827104885	-0.1945978115079175	0.047065650586733086	0.15834394720802264	0.03588746692782865	0.4593678174937308	-0.12399476105918208	-0.1606439503025266	0.047269672870730306	0.8061220436448651	-0.7346397077048146	-0.17686778893205918	-0.39883629931438025	-0.16329773096451627	-0.05174889846101201	0.14278571199255322	-0.012730179727068242	-0.3590673309320769	0.12189136537575682	-0.06107018323310738	0.13349552436895817	-0.04325535759223492	-0.7475316106629285	-0.20685255666948135	-0.14391768499679322	-0.12007502841787207	-0.5413958185267329	0.8031017289059141
0.23567047275899253	0.14764344552873648	0.1046638860732582	0.24648985756047392	0.03763440488298398	-0.06003422737145357	-0.09483341644056051	0.3420034821560754	-0.048974972445116415	0.08068288166935565	-0.022307275435242645	-0.3143077142515616	-0.12553877272775754	0.22565114250159252	-0.09569083282380826	0.0033259038562194086	0.35744655868750497	-0.1499115142614552	-0.013135497226426915	-0.4794355465987004	0.16565957122645095	0.15975537402328627	0.41994529093709715	-0.205302115924953	0.031596122854510425	0.18926251254763704	0.047001088585774495	0.47065431573311745	-0.11933446226118953	-0.09455317941277426	0.08943393470350784	0.7200413018817261	-0.6130014101016312	-0.22781883355628865	-0.3230460693863799	-0.14189764312885875	-0.06065010340593221	0.04264139582057046	-0.05644414391561089	-0.33504763650962144	0.07987870407249346	-0.1083470458299153	0.13352527401253927	-0.05965024517142357	-0.7774520591729466	-0.1430359303049644	0.018668453161029674	-0.04250315975296217	-0.5349739978299872	0.7733300375472207
0.22493247544200515	0.08599323475482037	0.06925843127994052	0.25981680067083296	-0.002215687931397859	-0.11008220889863167	-0.08756435191800066	0.36224601821737995	-0.03785830664617586	0.16593536903602663	-0.007460146221018124	-0.30658213153495095	-0.019046566457488822	0.29306708085991684	-0.03377930654700538	0.02591235030184269	0.39010162472627957	-0.126033705057273	0.004596385162039559	-0.4279487358231006	0.15882995916782208	0.151044040342683	0.4350215792344711	-0.18652659811155375	0.014703043501569263	0.20851678439823598	0.06652457890685373	0.4774642338589198	-0.09345686286226791	-0.024160309893027847	0.14277466731231742	0.6193074573921457	-0.4685575779821585	-0.26757801788990887	-0.2564854344695634	-0.12377496173126219	-0.05000600374219551	-0.0397219108883887	-0.07187009528073358	-0.3157011550942941	0.05392235700142435	-0.14361448035872612	0.1433302591151902	-0.09153324432610872	-0.8251973304178714	-0.1196374761188657	0.15523299446433433	0.020750835933006008	-0.510828240347901	0.8102998558968302
0.2239658394531639	-0.0025813565969292963	0.03622332351040432	0.2849616394727984	-0.03206347155310185	-0.17119185686049684	-0.09649698716214546	0.3813190619658819	-0.016027468894645965	0.2373988383083477	-0.004925574914510458	-0.3075754539739731	0.11158594527878596	0.33320499513235474	0.010158499237675611	0.07096405999242837	0.41977113897619167	-0.11941971890636756	0.032125613422619444	-0.3734939407852778	0.17164688786161036	0.13313678624946235	0.471502620554655	-0.19090384454990322	0.009131437809951015	0.20228684170144412	0.08843942120548234	0.4802394754133785	-0.07452758381042364	0.05783530031001259	0.17093624539365518	0.5221903540784	-0.30102502482236726	-0.3197634083940419	-0.17636228355629582	-0.11831988946645595	-0.013755774387463194	-0.13665689499070077	-0.07160072704580137	-0.3191998901463939	0.024779644618026897	-0.16005009616366656	0.15416182693483177	-0.14094728712954932	-0.858898421949046	-0.10125705316696346	0.30449910025153154	0.10992885793783731	-0.46248824861180643	0.8692469015570768
0.18444378189365102	-0.06773688631765903	0.011047725979145297	0.30984314488777087	-0.04103936015772332	-0.21768784085039808	-0.10763925069297534	0.4000988392119562	0.014318708818982288	0.28118538767966517	-0.02196063518966255	-0.31154874373006214	0.15456945420705556	0.3536306562167418	0.0648647543482109	0.06508420163383229	0.4280634202873019	-0.1264574978688916	0.03188998629457213	-0.31838875639181646	0.16302321997541402	0.10453654549292106	0.5107640397102224	-0.18915820056489263	-0.0009769428589656778	0.22496358038175454	0.11157824035779988	0.480295631094768	-0.03132274088164087	0.09742719619155679	0.2032726476732664	0.4059807096194551	-0.11196214768988944	-0.3616714269349438	-0.08954831512077596	-0.15098120698795242	-0.00735037322125752	-0.235619677081241	-0.05402765648116996	-0.32148561709521023	-0.017193623531327154	-0.1458196815957124	0.17229986895479446	-0.18715919103645484	-0.8866278872277468	-0.07558215376128007	0.46357599249002773	0.25054863629671004	-0.406160942804682	0.8947483679716652
0.12604602894573624	-0.0994465973779736	-0.0044430395996508725	0.31020393845166094	-0.05734344491983763	-0.2643146331336485	-0.11331546056713286	0.3771842946445293	0.031106547041047716	0.29911279432933824	-0.044258645769482505	-0.3095155732108457	0.23029553741075715	0.37651798558313365	0.1248257496674003	0.08512477039618403	0.41642571058199396	-0.15567746506205085	0.03041449373555396	-0.26991655604815806	0.150802917206583	0.08719607943917271	0.5167957632587201	-0.1692289101406173	0.0038248608317734134	0.22756167148330428	0.12533324289081096	0.48933729108836654	0.017541696989541854	0.1232712136571407	0.2283807050583971	0.32586115224807494	0.05269851694418165	-0.40797210638860604	0.00371714800499785	-0.19074639216241068	0.0429721783322104	-0.3216317482416448	-0.04652121818616765	-0.3059706131405066	-0.05744283737085919	-0.14706356031779205	0.17307353187233643	-0.24470359517252738	-0.9156996432217834	-0.09724364607270988	0.5690371525167872	0.3912655148003986	-0.368915644240894	0.9445050487272114
0.1025532109413422	-0.13235539970445945	-0.005407783619269313	0.30252099932973253	-0.07403116639510687	-0.29798916286233157	-0.11263967386777918	0.3773638729141041	0.0396750517787141	0.32245944919497516	-0.06211579918140113	-0.31572442002524903	0.2829126119368027	0.3748586693617143	0.1765156696290062	0.11152745719323139	0.4032463506802112	-0.1723193155736209	0.01809356626600747	-0.21168028722232202	0.16370257134374772	0.06115630916444907	0.47399809786266883	-0.15314142684098694	-0.006548002849732805	0.23316363539462395	0.1452402703730233	0.4932908098021544	0.05055799089162818	0.1982159416075266	0.2572146589715899	0.3070583069729981	0.1661365250777911	-0.4704165011658893	0.04796853961513768	-0.22009034233375524	0.09240316506029583	-0.40421441096788413	-0.03857452914400011	-0.2939381418165854	-0.11765728587536628	-0.13620329939405107	0.1796388190522083	-0.2367778761056522	-0.9311339915362575	-0.10860733197481746	0.6433132279835154	0.4848458129420442	-0.3586982184504245	0.9927042736299108
0.08476247276876234	-0.16107841718154986	-0.002765666436519658	0.2828064185285605	-0.08255521620423477	-0.34019925394819944	-0.08378502600687768	0.37549549949993416	0.03367041094512409	0.361327059856407	-0.07269727526489238	-0.31722487195304605	0.2900613916935387	0.3449958902361246	0.21033065264577053	0.18027295573956093	0.3631645004129178	-0.17832886853865948	0.015351671994025762	-0.14333967029922717	0.17214875555142745	0.03801162884019536	0.390758089751036	-0.13065238487514538	-0.03755277524869576	0.24145390312290224	0.16802692863718088	0.4838939601630187	0.08607992485691299	0.23866592927134733	0.29594919465782954	0.25156955110038104	0.29309784277339485	-0.5182309380273575	0.08608242275750563	-0.22283418904252178	0.13997488526639051	-0.4698162259162014	-0.03843125741936708	-0.2686380609290254	-0.18571035634177466	-0.13306203206291095	0.19664182129443347	-0.23410144250428594	-0.9415614909871433	-0.1456342842185671	0.7318544170780175	0.5744907013070634	-0.34353309833614004	1.0178428058217714
0.041750284981822296	-0.17978939040551695	-0.01025085866483282	0.25743185980074607	-0.09669625394065627	-0.3451553992610868	-0.030704147074899147	0.3364713993441018	0.028342886162220516	0.4066326313614018	-0.10313991868006267	-0.32599495531396794	0.34255414353486846	0.3036405541086923	0.21935444086958214	0.25809317995170555	0.32862149744121083	-0.15693999886447457	-0.001680104231233015	-0.08203265679006352	0.15397188661527775	0.019851154621805527	0.3005270238299572	-0.10534602719153385	-0.07547161745150019	0.22804432706185346	0.1752796563522898	0.4547944035549948	0.11998889192199394	0.21688721844983522	0.29222411066853693	0.18735501591636958	0.42946611868414886	-0.5572372325998703	0.12404297929441514	-0.23537131356440325	0.16732432234217115	-0.5216447963229547	-0.05077154021435717	-0.2508432577406218	-0.23611464977548655	-0.15531925285139145	0.2052572798123249	-0.2276384529999375	-0.9509337770434108	-0.16320857218573134	0.8194567175847794	0.6558866100458494	-0.35118828344564057	1.0189964768238804
-0.03168931342237348	-0.21436809283887914	0.005736628281380216	0.2679626805576879	-0.12091015474803694	-0.3409565651202221	0.006257202175410462	0.2963037161780422	0.0348301724128977	0.40416053855382444	-0.1494823284682505	-0.30712415525460474	0.35976391009912473	0.3075247004222644	0.22867828701456952	0.3400820650478086	0.29502990835572385	-0.15008286027619905	-0.03267485799969049	-0.01944570921020257	0.16683778208666078	0.01785626923349703	0.2543052358954575	-0.09578659278749434	-0.11434123424749813	0.19697729686627735	0.1900381485357669	0.43902021312372785	0.14734401003621456	0.18336027601464258	0.28214903619471576	0.12361695526502614	0.5532392819052365	-0.583026397135039	0.15651710990557224	-0.26831786229005805	0.20958173020331067	-0.5601934571228597	-0.056045852869286886	-0.22597906150460828	-0.28883024819042447	-0.1695023116304338	0.20882293817073547	-0.21873642291048875	-0.9244441970029668	-0.16254076160310954	0.8848652899855939	0.7312642907564519	-0.38132551764176364	1.0470746119962038
-0.10674804440630356	-0.2456474551932366	0.021824927807436507	0.2637056111454707	-0.15785029781350798	-0.33684739149866655	0.04978394122006585	0.2714457505613989	0.023908213973830042	0.4004303083003483	-0.18017765189939053	-0.2957439834239333	0.3805514473254158	0.27033969138809666	0.212683384793737	0.39752393263045344	0.23082670889672458	-0.1644417462571221	-0.0612241334120406	0.006425049617631652	0.16533368311618032	0.025739575109706758	0.23586934451748745	-0.08603710727218318	-0.14759109634676587	0.17911026490398801	0.19171148161613208	0.42928920741582993	0.15196973204402048	0.19288161469750084	0.26182256633406753	0.09211873842500215	0.6493581485137475	-0.6025037554422925	0.16820104166644972	-0.2886169862211726	0.2635210926394745	-0.5938001244090391	-0.0578572944620682	-0.20558495523773992	-0.35107313628824127	-0.19112338632120104	0.18878849316344076	-0.23208185449366722	-0.8697349733334233	-0.2082705181161419	0.9110502934070845	0.7966925641664798	-0.3792195713344207	1.0452106737935083
-0.1444679520496123	-0.2704458395997602	0.0515337710570312	0.24374960731775733	-0.19498434299593223	-0.31657871048741376	0.05680425448519986	0.2426857546344689	0.008504080274175855	0.3839640662931113	-0.20096146629776984	-0.2829587372298677	0.3958999797881801	0.23349060026802318	0.2042095714592707	0.39798681948195747	0.17685395569649415	-0.18269736741498618	-0.08609182904894258	0.02131799676881845	0.1578011554720138	0.023203364038138607	0.20378432558399737	-0.09480679771871889	-0.18202160042781704	0.13148237404834828	0.19759441369323572	0.4269005074421008	0.13523194206282127	0.22895163909967858	0.2459173230535781	0.07139297693914236	0.7541114880563343	-0.6106055765581242	0.15435053830670278	-0.2853208226202936	0.2833944666932502	-0.6058159275623929	-0.08821481190883021	-0.17380054678454132	-0.39780919681838284	-0.15566652863674363	0.16981667672745898	-0.24821922307137836	-0.8164314975765159	-0.2447547152157139	0.8960740216149791	0.8466996423780669	-0.31891866598142765	1.0483966122192612
-0.18818643452918643	-0.2841434343090297	0.03955739675053201	0.20846265893679022	-0.2194779518869407	-0.30086990731531565	0.07219022940773291	0.19986348473470833	-0.021948584808104216	0.38444586140199233	-0.2209236585379771	-0.26049383138996735	0.39475750029429973	0.17548738060194974	0.17383376583183646	0.4170469996634525	0.08567771458633644	-0.2117519849543728	-0.10079895169142168	0.02374109481237318	0.1456441919820509	0.029242152771389883	0.19644312285160084	-0.11227043522753635	-0.23031461599417055	0.08133003655688936	0.19599290827913046	0.40004400321013867	0.1012858083117905	0.24552752229353692	0.20684842766364273	0.033285241494655234	0.8220736915131697	-0.6144744800052352	0.1463864433217303	-0.28404370449102373	0.284020274634788	-0.6067816044558796	-0.15440330498044597	-0.14851311168922923	-0.45704119389320097	-0.12698628434554476	0.13650576166460998	-0.24100516924261844	-0.7499967517855735	-0.23103297087910685	0.9009482517300569	0.8979473327441985	-0.2741136941635979	1.0046854138502108
-0.23495203457201047	-0.26225817960437	0.034817270003153565	0.17547125638408514	-0.21111316708246286	-0.2662351294356381	0.09374767571695639	0.17810525447273945	-0.053782093970325386	0.38165818227855397	-0.22305719157123532	-0.22150767036988986	0.3790016960924466	0.1518701504849464	0.15440261922027287	0.44711898187642846	0.008205792607825224	-0.24362054478837977	-0.10114787556953649	0.00994486831204994	0.12551717516961922	0.040904112407745344	0.15326631502345192	-0.11499733966523093	-0.26489202274438745	0.043108523740476704	0.20050405192491408	0.37800418805961017	0.06459203060126333	0.2620604311399223	0.1607784951000261	0.022716575565355356	0.8819164463874485	-0.6105773756602216	0.09882630800829148	-0.3050692607169321	0.2712627062123397	-0.5875594477755561	-0.20646290148080987	-0.11296559208974714	-0.5098265046459056	-0.12395709238149544	0.0893741953005566	-0.21734614689472442	-0.6701559130986383	-0.2170838364938171	0.9006386182596318	0.9459343451837101	-0.25957210427551625	0.9506591239891732
-0.23909639123283027	-0.271817805987128	0.019233367082304373	0.1625752131174863	-0.19627297153898388	-0.2414652101659398	0.10321317151254432	0.10839471240106893	-0.09481784383129863	0.3424181797644064	-0.20401693992983638	-0.18901416257536474	0.33362256385771555	0.10923392655483519	0.12357680394606141	0.5184715473786081	-0.0853992200229503	-0.26224554178205145	-0.09703136425022454	-0.027740413379219158	0.10724872331837791	0.06719269200577462	0.09896751256194915	-0.14142128444407662	-0.2994094387810198	-0.029630269511436012	0.1968358722950641	0.3581105914599917	0.026828995925717376	0.3296450032290437	0.08150296722147347	0.01384475041849358	0.8717292134681951	-0.6013773893161997	0.04078885465519157	-0.26645519446933513	0.284702617814038	-0.5696234195921203	-0.27298185437252004	-0.061379651290798865	-0.5745295941855045	-0.13316305774592244	0.030970766391860822	-0.1773944124861567	-0.5730862933515524	-0.21804647254323598	0.852587498920256	0.9217536559392837	-0.24107284549821223	0.9109521082833144
-0.24516502469033416	-0.3082558355218695	-0.003961702078413285	0.1129173658985509	-0.1653988105607666	-0.2106013776095308	0.11836832319620474	0.0892991096908419	-0.12810767330029718	0.2783730928235897	-0.17710993282386506	-0.17990444203388717	0.31207570261980805	0.04136891846883293	0.10402953646370265	0.602221092480231	-0.16240964904151786	-0.2684262908528092	-0.07184899724104217	-0.0709886542371882	0.06871136798515627	0.06757161998405631	0.05920781954087112	-0.18224299600198363	-0.32455078741063276	-0.09095431098399923	0.1996682697867601	0.30147318163348	-0.042611373359937775	0.36411433868042786	0.027388088299914598	-0.03620429136868763	0.903964357021861	-0.5492847649235879	-0.03418563328927555	-0.20201679654745397	0.28914290363728057	-0.5402832659466013	-0.3302033637074261	-0.031347475425956464	-0.6558361545627007	-0.12408495301155706	-0.022041931441914325	-0.134003308420793	-0.4586599483951971	-0.18452634380806576	0.7638645250140845	0.8778373286856178	-0.1946420997105301	0.8393711334727486
-0.2831345486063519	-0.33903680258001156	-0.03257532226595762	0.08665367035100774	-0.14174778444408662	-0.18923875820867048	0.1162468410007396	0.058669846925514954	-0.1452365946279554	0.1990645685207207	-0.13994972171479542	-0.16707732276276677	0.2764124918729819	0.009109105039148621	0.09790165473667282	0.6622688110648418	-0.2273192931332569	-0.28837498453080757	-0.028568133110616907	-0.11235868327027095	0.03741909027063172	0.05772450482357712	0.048544952135679005	-0.2339528292324738	-0.3405529555537661	-0.160561845455629	0.2003457484060316	0.23844908496326994	-0.08533641287236346	0.3690771540222194	-0.030671260078732405	-0.12328890116921502	0.9239647255702093	-0.48396758920471034	-0.07764594850023838	-0.15890590439641236	0.31986794833705057	-0.4964170020143402	-0.3913423437648868	-0.0038537447643854474	-0.7238456548180049	-0.13343298574271883	-0.07171484436873365	-0.1273192887942021	-0.3610711005807449	-0.14308137196137585	0.6771192100480472	0.8395554622902717	-0.15494800332051148	0.7727273368244111
-0.30559292079591577	-0.368526723520282	-0.05183466297029997	0.060871237000316894	-0.10984596645568145	-0.13658181567766448	0.07261701584940325	0.05138307893222373	-0.15913854230536054	0.11833338110595056	-0.12398331187065084	-0.15341274195055038	0.24685007654636082	-0.032338367274065735	0.09632689129540398	0.6775319176256296	-0.27128893590195774	-0.3105971984709235	0.0019862312971133333	-0.16857338765530266	0.029482127125513548	0.0467881220937834	0.04656176415592994	-0.29306141395216045	-0.34841507144654466	-0.23934036245304952	0.20000229821121845	0.1876215062159087	-0.13074653522585405	0.4033515835958649	-0.10288361188119777	-0.17400097927885955	0.8830141400799401	-0.4347653713148823	-0.12405946745981385	-0.1302951146326117	0.343082472406429	-0.4598476495444994	-0.4473261506288731	0.015233102728851384	-0.7647736167722599	-0.14414802224713058	-0.12444766597360286	-0.12494893658447052	-0.29169296678978424	-0.10221478151749	0.5768119490773945	0.7831774461537899	-0.1581063821483818	0.7027738181890623
-0.3080147002955183	-0.38062430380996704	-0.06684926347071707	0.01794917323786836	-0.06726394619894369	-0.10402468017087278	0.006078668990651825	0.04769457701212783	-0.1729430376668821	0.03823757414044712	-0.07794562523312917	-0.14728298872613957	0.1970312766615207	-0.05374526291066769	0.11909904769803188	0.6528633047237535	-0.31190631139031194	-0.32115364205117297	0.03568203981136556	-0.1992722406455319	0.04692065058926509	0.049841599929354975	0.051027863856395995	-0.36324872150179505	-0.35128327512089774	-0.3177401264546485	0.2235049043607747	0.1502508725581288	-0.16468409204935802	0.4854992363739966	-0.13409221034858562	-0.23177960537778222	0.7692906137200131	-0.39231893826271047	-0.17299509797294516	-0.08927075296288373	0.36485679224503437	-0.4209773022602551	-0.5124534763439879	0.04413861754060331	-0.8063447129295526	-0.1488330882967909	-0.17217154678477672	-0.12573691831038625	-0.2505115256415942	-0.0661771850171291	0.4585329621926862	0.7206269228862798	-0.10271215508467077	0.6005292124283153
-0.2857222200016774	-0.38984185814440037	-0.09899329281812017	-0.06360739386111805	-0.03027367183613513	-0.07841459380282591	-0.05367915185111488	0.04116833639184908	-0.19198510182741463	-0.01673335426498159	-0.02739572817063361	-0.1572650650395922	0.17459865010284986	-0.06328655409036002	0.12947058643008397	0.6168113025271453	-0.34368673839071695	-0.31966804362063184	0.08724749353974755	-0.1935719628378186	0.05324856208018456	0.01870915792112173	0.02150622473150579	-0.39640038661404703	-0.3474135939682553	-0.3761744651006586	0.2336757054585683	0.09617769385643127	-0.17243998898435947	0.5647326953782816	-0.1329195137693412	-0.306201773678207	0.6897060273972284	-0.35867730791947944	-0.19089431256668185	-0.04180575245157899	0.39623384917535487	-0.38424268155821695	-0.5859947004127065	0.05557989807693312	-0.8346522790839332	-0.13740771495870427	-0.21920244839022507	-0.11875554167272702	-0.22411238160688268	-0.0337394765376781	0.3940413043913885	0.6459610413008827	-0.009956050930197724	0.4874043806081773
-0.25597238869156036	-0.39870998404237246	-0.14463609657299167	-0.11981899213698784	0.035433431689191074	-0.051857468199575554	-0.13716545224884885	0.013454316878374914	-0.19489782134972716	-0.07227023413018765	-0.0029627716217716245	-0.14948365155357535	0.1419432098917966	-0.07674372455746674	0.14094632479593963	0.6266951527606383	-0.35123254385119074	-0.33654330248299424	0.13649958572024037	-0.18787131933465667	0.0387017524482358	-0.001179749154816333	0.030710517426600838	-0.4162285093013115	-0.3368954465301089	-0.43297302256207376	0.24861342460188532	0.06472598807507365	-0.17284865435475832	0.5500592987619937	-0.1357851348750752	-0.3537762929495456	0.727292555817301	-0.33697337740348954	-0.19228091838995823	0.008477307890946861	0.42915015016893693	-0.33387559274154227	-0.6395441924045888	0.06599588148865967	-0.8453989663706274	-0.1211031168364195	-0.24528909775337557	-0.09451503540770338	-0.19876556309433718	0.03895644948962335	0.3284030039318719	0.5916516074334537	0.057799752973509436	0.39262455995787304
-0.23543327675543155	-0.4110907852752943	-0.18446073637696422	-0.1778346944464584	0.06991349244288121	-0.029373892172262394	-0.16774990489987895	0.03053390782096299	-0.19951792911894883	-0.13696963669922266	0.03184749178984928	-0.17356299714214402	0.11209494705227192	-0.10370958810739986	0.15561241452713465	0.6638349184488928	-0.3470823772189565	-0.37248983750428766	0.18904801108583563	-0.18498579939613158	0.036803245303273634	-0.043001568988482	0.04287255605469567	-0.4328707446441447	-0.3273270441295499	-0.4781406687493974	0.24274159954764504	0.011394520756645909	-0.17068878219342823	0.5167640180417847	-0.13267920542822811	-0.38798142764519195	0.7422856577599838	-0.3110083283208764	-0.17779933161064307	0.04500402812841216	0.46662393412087316	-0.289316766416574	-0.6572427072561904	0.07207830996941808	-0.8443186145709444	-0.11219391441583917	-0.27726011182725424	-0.04173926244576762	-0.17127869810076213	0.10295775074579608	0.29194416219814984	0.5416356317328017	0.07071295583154222	0.3120523413942165
-0.1965554125428128	-0.42739621957878277	-0.20390378222928301	-0.21500565008172243	0.11710590775376765	-0.0158025317372681	-0.1968707340362444	0.061387196711144745	-0.17106126106523362	-0.1839330883168735	0.056535718736950825	-0.17879480549193563	0.08000274540014658	-0.117652795121389	0.1588223526849605	0.6632588860579963	-0.30840727176801863	-0.3933331882391447	0.2297876027641661	-0.16937334644948862	0.04769776839067995	-0.0815202996992953	0.01512363132232889	-0.43480502492001455	-0.32167287389913224	-0.5035163823227304	0.24400337014430354	-0.03658544902635298	-0.16236092191491794	0.4588890096123787	-0.11472494250546594	-0.4154544152794113	0.7533574001625427	-0.28268590681228184	-0.15399593164439715	0.07530438972127732	0.5075515258978679	-0.25748112420892244	-0.6241323725449307	0.05809226133369298	-0.8365441734243564	-0.10056964676432359	-0.33436611190694754	0.004122397313322546	-0.15689800524971492	0.15324039769799774	0.26118856922612727	0.5032995410173047	0.08433343298980012	0.2295246299540315
-0.14046924812726871	-0.4381953973624603	-0.24465228706899206	-0.22877019477204724	0.14955786148054184	-0.010112651165694559	-0.23329100572660733	0.06554966018352629	-0.1440884722019575	-0.22153835371486158	0.0840451074653367	-0.19310841899850145	0.057065705918354026	-0.13434573698633306	0.16698512721409603	0.637672743208259	-0.2662824229332518	-0.4055747591612421	0.24034471438382493	-0.1538676765738868	0.04215365958548857	-0.10359977137349055	0.027584102648728716	-0.4234520939265211	-0.3226466770682501	-0.5263429548457347	0.24986157807384268	-0.12236533586330749	-0.1482512034329872	0.4077738327270633	-0.07650799401547016	-0.43897468637586784	0.7408648567504448	-0.2520931274903128	-0.07479274036388042	0.12232818914194672	0.5459666009244152	-0.24895406551880206	-0.591279883456455	0.03833597721333035	-0.8198948591472496	-0.06700702063633249	-0.4074016782146857	0.05779605964237966	-0.16663498019884698	0.19762489941462738	0.22596226846822623	0.466212792068265	0.13316179666607084	0.15230093121001914
-0.12606865528563238	-0.45812201372590466	-0.273016962587344	-0.27637859112506447	0.14870808497744736	0.011516548172040276	-0.2694406141368679	0.10983692245908397	-0.12323900294400361	-0.2404019997682556	0.10047731513947962	-0.22602763640975027	0.07938316044676771	-0.11149023867265714	0.16505276578697323	0.6125196242070057	-0.21401312551449192	-0.40609794165595325	0.26547419702960356	-0.13595609634082234	0.044323238789352945	-0.1620416931201819	0.03999841960640322	-0.38384057137379246	-0.30594119147795235	-0.5327665740628643	0.2477821222488811	-0.2038799705042738	-0.14137940273345354	0.3731381077091315	-0.022192641465978616	-0.4381774905299629	0.7400900141439801	-0.21741752606806458	0.006061489581210905	0.13036237129424733	0.583913300076485	-0.24685888419405919	-0.5446402628211939	0.0014375313388605732	-0.7763763639893011	-0.05677185612622554	-0.46691588802776823	0.1130592067570019	-0.17978796627375404	0.25718591465621826	0.18145495413874685	0.4531984516005019	0.18064807460430676	0.07418882368256789
-0.10902244132493029	-0.4562075137135054	-0.32245366975246903	-0.28269767034787796	0.16169215151206626	0.024853450351742835	-0.3159578462763044	0.1512236829825302	-0.09225094194004682	-0.23731135778159085	0.12677890281110193	-0.218974349208075	0.07235496197415602	-0.07544531630140183	0.16740269816669212	0.5776489521229623	-0.15270040150426467	-0.38834811354598464	0.2743393854215107	-0.10918792088170468	0.05417943222080422	-0.1927262382482664	0.05625321500469582	-0.33768430908235303	-0.30104883691645534	-0.5152392561580923	0.2380722057137544	-0.2630054143472832	-0.09978175830067504	0.3525055349496612	0.02691638923068466	-0.42892979696618616	0.6707006039020887	-0.213931746661537	0.0941242921075663	0.12489995927007744	0.5916631669687242	-0.24192841623575445	-0.503626720623042	-0.024067450901216855	-0.7158094135333912	-0.06983100418176447	-0.5097722105957704	0.1793952860972017	-0.18512815921460674	0.31326403233016353	0.18363037897289436	0.4340837911771437	0.21086577303337767	0.006318009653286172
-0.05762570694186645	-0.4464437475599727	-0.3707085571509117	-0.3210790458806999	0.16032897449615416	0.049789081474092965	-0.3371527482103402	0.1507747373085934	-0.0799814191896404	-0.214805845643162	0.11156629420751565	-0.22442017550725762	0.05971150721617595	-0.060388784782687235	0.15896194912979467	0.5470689484990527	-0.11806383413130742	-0.3581053170802138	0.27450500193323724	-0.10654193146212423	0.04041291571031912	-0.18540530960966523	0.06421109809828658	-0.2965970474938504	-0.28468723381260896	-0.484277076305289	0.23124511269633857	-0.29951438570518574	-0.07368872666328367	0.3176480978331118	0.10374741453432483	-0.39943266366258695	0.6022625794398944	-0.2234899957282545	0.18081604368366258	0.12239628579826475	0.58849595565893	-0.25478826051020587	-0.43495782223073015	-0.045094637142498006	-0.6292066098429323	-0.07191308036758057	-0.5515625202117846	0.21945837388958195	-0.1739954869089382	0.35272865679044546	0.19744802229502215	0.4093747925348346	0.25854556159499387	-0.06694073534719713
0.01632281112574594	-0.41726831221251715	-0.3796160043123325	-0.3293160203428577	0.16275362423523929	0.06114718800074633	-0.33396180990812374	0.11995807881170792	-0.05003554560433445	-0.16550495137936788	0.10531028553626383	-0.2513934159767248	0.0758745245568677	-0.0476058530761797	0.137585950262974	0.5209061549767828	-0.08980130203698762	-0.3321541161613177	0.26204499423395666	-0.0759562612132893	0.019107855159785456	-0.18226882850266057	0.0587658491722883	-0.2370396659061916	-0.2528706186191839	-0.4440924540664658	0.2229539547842884	-0.3554968972601162	-0.046258030681796805	0.24364994484704666	0.17631687712603522	-0.3707174253666822	0.5861402673891793	-0.2456148988583283	0.2675989023731472	0.12353190967758046	0.5604625247400241	-0.2831592384329139	-0.3646933681675804	-0.044204096741537253	-0.5659240986210298	-0.04671506508768601	-0.5806616892708946	0.24888374998620547	-0.14583594902516125	0.38486408737144806	0.19782757300070433	0.37478001203262357	0.3360449623805707	-0.1408103101401847
0.08077432088566705	-0.416784629692574	-0.3924645192259826	-0.32907795991979216	0.15640890590944587	0.07917677766383013	-0.3298416026442316	0.13462319078153134	-0.027684127050404933	-0.12402218211383509	0.09637181827981924	-0.28560837249461357	0.09738647356877353	-0.04221100232582305	0.10722777352112742	0.5067969680426959	-0.05945647854603329	-0.3543226626707442	0.243509307161872	-0.055627616911575015	-0.03210704902929325	-0.21094565681883326	0.03519174416100509	-0.16254631232917277	-0.22559512581983912	-0.3811559743881979	0.19852474418574478	-0.40546759586986686	-0.015953895803752467	0.22303314045279884	0.2779687273597478	-0.33209655746394084	0.6591097374516803	-0.26314509648474776	0.3612547928116608	0.1215491552383801	0.523150299514835	-0.3216836132410391	-0.27331883642590576	-0.052138936196116134	-0.484261777998383	-0.03265986693870495	-0.6088959950581531	0.3079016674685091	-0.08951367759874959	0.40748639806604015	0.23795906722072563	0.33173395993581273	0.37887602852595287	-0.2145154970793488
0.13141130844285562	-0.3966667472375929	-0.4180470878984127	-0.32502527460142683	0.1397270812166505	0.1077814453227695	-0.29223957573090215	0.15994171658705886	-0.018294379415929297	-0.11694463300346067	0.09645847834121427	-0.27464460515243166	0.10900464933333058	-0.046693229154399024	0.06970022057282443	0.49127851116622967	-0.031069633433817627	-0.3686374753985312	0.22305773817004168	-0.06608742098503892	-0.08521260562426605	-0.19792557119047766	0.01761111015073636	-0.09630621703331996	-0.1951990863584902	-0.29962491650409195	0.18368963345466688	-0.423944714021781	0.001314822808866261	0.22226626488781137	0.3672090478876159	-0.2766143876042929	0.6816790782131286	-0.2805428241039148	0.4515352758053714	0.12862386773609172	0.4669918258319717	-0.3751689822395586	-0.184248392298285	-0.05016342633838211	-0.3952885653881565	-0.017828033851572823	-0.6028584435974864	0.33962521265477646	-0.014681872678902752	0.426911615582153	0.2296908547427313	0.30997338771708527	0.40967676375873313	-0.25520393577999256
0.15128183625284414	-0.37043202804751146	-0.403811023474706	-0.35465436706265646	0.139837546455489	0.1215995723209518	-0.2484347033984143	0.19954676584632888	-0.004396771720203108	-0.09707531855685675	0.09485456073751411	-0.29024697891946183	0.1168338681494518	-0.05827806054407323	0.052345258517834614	0.43270065412432873	-0.004013189016869878	-0.3476040400208965	0.1962971210843379	-0.09439151732899329	-0.12350345584843678	-0.21756466648814135	-0.019647378554271157	-0.027159576320118495	-0.15890052093329238	-0.2248668327204256	0.15370548749275856	-0.4356987906571715	-0.0033876879265627184	0.2806859926042848	0.43623360696219543	-0.2457428398770721	0.705921095077421	-0.28255083935390674	0.5166635291297454	0.13638770208516554	0.39642491351886433	-0.44117460325458974	-0.0951312054987428	-0.02527630960391896	-0.3022285238070689	0.006050333443983513	-0.591833665713198	0.3442515889970053	0.07293670949011699	0.4306163829460604	0.22894973204900432	0.29036399332627866	0.4481827647512631	-0.2804157117109197
0.1731012046230127	-0.33925749422409224	-0.38890003868445533	-0.37278216533453584	0.15922416128642786	0.13822742183353062	-0.23844705406246378	0.174818346742563	-0.006243631196524879	-0.057277780218021324	0.07387128690434777	-0.3010013808763697	0.14072924710806003	-0.07763020154308739	0.035649529894466514	0.3770412924983435	0.02592986309832866	-0.3086930540446131	0.17256145194520311	-0.10709394874204352	-0.17638790989474887	-0.1990900228824673	-0.03627853745670131	0.05991842442989738	-0.09932329579774739	-0.14358886187059888	0.14088901594784964	-0.4606538992346838	-0.00073820774348681	0.36244101308837073	0.5117119583491216	-0.22958138495484587	0.74242863466951	-0.2994429916652821	0.5790585690524688	0.16243365371578994	0.31525248581009396	-0.5002969979214182	-0.03750249139868061	-0.0060649800932414625	-0.21646457928535545	0.004175044203081804	-0.5850832707027994	0.3272858515096176	0.16368789230224134	0.43037845043309036	0.2391616436671507	0.2744729099789108	0.4791791190766861	-0.29842307909707577
0.17818590366667802	-0.3189465065805408	-0.35267208205012934	-0.41706161358494376	0.15242691937749855	0.16065965120273223	-0.2461787610637999	0.17645711013046073	-0.01679945299939791	-0.025024858737034583	0.05913860548859604	-0.27585892438702064	0.1384855336810375	-0.11088250630483372	0.029573362783285106	0.3182488917287417	0.03803448940465237	-0.24797869994203126	0.12941214002125162	-0.12320502743308541	-0.23856034220588634	-0.18843933981883823	-0.04674083875695948	0.1357697525815575	-0.027048892430801663	-0.05455979345151294	0.10487248552101078	-0.44899254693977547	0.0062642649695448	0.4745576432564233	0.5572391150146367	-0.19603618206376514	0.7448628293657448	-0.32510265470876687	0.6113482633121323	0.18166402713067953	0.24216335909627484	-0.5248295542619597	-0.029284260043816658	0.016227575734849824	-0.1181289953560432	-0.004765728743439701	-0.5669160912505704	0.3166695243232125	0.26087103203551454	0.40533282708539187	0.2588343560332508	0.26477817231817974	0.5150835212953561	-0.3050946640736842
0.20289013037362316	-0.2982088484251001	-0.3171287232560827	-0.45965766449513606	0.13628776589192065	0.18985691885648123	-0.21298055270786415	0.1941035787449154	-0.03094148057241128	0.017305785763777844	0.03458531390882954	-0.23043826719285546	0.13761013609685302	-0.13088928143499037	0.010211961295085727	0.265725248466796	0.04428570602354987	-0.17262018298533563	0.09267651571449166	-0.1354521680124161	-0.279353511750613	-0.18136341117466043	-0.09389528324399209	0.19297648163141162	0.035490862590244004	0.019337987477835807	0.05311816765542258	-0.39019937408081745	0.00041059601996778355	0.5824362698677675	0.6063678497764629	-0.1626262474525181	0.7307852408598672	-0.36724759789849426	0.6278475393342918	0.20968559732334507	0.15340654354871486	-0.546873208072038	-0.024596948385107557	0.03964165526293103	-0.027937256546223404	-0.000931488367892358	-0.5379766710814298	0.29093052144762793	0.35445025894202653	0.3729610998910501	0.2951373822141137	0.26711267199627164	0.5137861999816532	-0.3131487451531224
0.2189245594562413	-0.24970818144431992	-0.2870985211372756	-0.4281479785157819	0.15151162408748045	0.20326050604742002	-0.20059602689145048	0.1928449673654954	-0.040485494828386905	0.08125830071860864	0.0007610441848746013	-0.14640830667210594	0.11327390294806328	-0.16549239977838637	0.006070551826472272	0.2119755527206128	0.056670429548430545	-0.1175707410009896	0.02328507930688952	-0.13728101095171846	-0.31315445942579145	-0.12496248774485155	-0.14234340327243883	0.23905343542502924	0.09578123870229353	0.09012693994796997	0.007674480465646538	-0.3626020514004486	-8.148417500635288e-05	0.6626188067867399	0.6520014490207974	-0.14784342022820315	0.7325796266975232	-0.3810951664297377	0.6500687865021837	0.27034605799500716	0.070608624589224	-0.5500036312497727	0.0038804266115376267	0.06325747469546752	0.06147192338502544	0.02219707893656275	-0.5162186809515515	0.25488597404100205	0.4380366871983169	0.34480172336273085	0.3246324673162126	0.26672084672310403	0.4717234456184654	-0.31497400869090747
0.24202902781944893	-0.22192862074567415	-0.22681269850282568	-0.39843389471143376	0.13011164712555548	0.20861956331895287	-0.15729737208283354	0.20331589930288793	-0.060004562429823605	0.150287126759501	-0.03349772684147166	-0.13213889252465352	0.13243393091704359	-0.17684505618285035	-0.005048312515672107	0.16696093992818845	0.04169638066265032	-0.06814168815467042	-0.02278623484554629	-0.14584358703696007	-0.33698791034570286	-0.07251264032985613	-0.17031244326382283	0.2781317657042049	0.13773366512742652	0.12730443715597956	-0.0386267833725756	-0.32906442993593454	-0.003185995589641151	0.7467725731736101	0.646173311561053	-0.11169929235408868	0.7518397438271952	-0.38352508195492896	0.6724789142710023	0.3378987565913131	0.01794357466441455	-0.5513801118686215	0.034222073290623836	0.07412870662812025	0.15834839341814783	0.06169022836259062	-0.4888004145837851	0.21086321566974003	0.5078713328266178	0.3224507666105661	0.3108527790646528	0.2510480036735586	0.40369647815077936	-0.3360771762577939
0.2613146958802835	-0.20663652890792245	-0.16395533750269597	-0.41953451442838946	0.1278562575238768	0.21358385412991138	-0.14061435481802628	0.2426857546344686	-0.05958575419779728	0.21778914620425818	-0.06907356595851435	-0.12470409506536781	0.16267684390330034	-0.19201156978426898	0.003443566082053809	0.12783566581277933	0.027877013533675575	-0.038191963831352246	-0.09300349540480302	-0.15889873171034963	-0.36584476771943614	-0.04897098783787863	-0.24019322641763335	0.3221462096245934	0.17730698136118478	0.16794061440298141	-0.07972361414847211	-0.300394275782068	-0.02101944601863833	0.8220461070732343	0.6203581423116663	-0.10032988255842908	0.7683317972407174	-0.3661796744226601	0.6971444986273622	0.39993603379026765	-0.025079947567621764	-0.5440906096918291	0.046387342825629715	0.08996281924658052	0.23397320883165978	0.1005519672697964	-0.46212617627960073	0.15238610993269391	0.5777134261259793	0.2946077548941829	0.3257910957861899	0.2412199715540035	0.3445160710311567	-0.3407249718556672
0.22686765024643757	-0.1916791527303595	-0.15202184441602412	-0.49666399589928434	0.10960500676951705	0.22157447966478405	-0.09896980872120205	0.2994447724032029	-0.09550048349503092	0.28064868055182407	-0.11294380910397077	-0.04270963134589336	0.19317940107518553	-0.1916853683658884	0.004774156907247194	0.08077268596020479	0.028513205752398747	0.014160914624378828	-0.12257375897183084	-0.16848927770208555	-0.4068867319460912	-0.02105983462702728	-0.2964710363846498	0.31543934318872213	0.209788369331645	0.20901781599099345	-0.1204525052374035	-0.2563872906928722	-0.021602508915417262	0.9192599575498349	0.5985437108291635	-0.11090542277735982	0.8348347650349155	-0.33742923007550585	0.7124727149237737	0.4492938766885681	-0.027746801390363885	-0.5179415942034946	0.06743263298679392	0.08420760064023776	0.3034279708764296	0.12321644784291721	-0.44492839518123456	0.09683301133747903	0.6586681210174681	0.3005876951112953	0.3522537705134168	0.22753194007457744	0.2984748316005881	-0.32719538755422695
0.20857646863868978	-0.1732495613525952	-0.12788272100712222	-0.5654414543408887	0.11253863702845694	0.23577288334318852	-0.057516743822536465	0.34306151979659205	-0.11518458876340751	0.3462159454894765	-0.1485745172272774	0.04962282984199971	0.21396919215725493	-0.20876676275630004	0.012783270500571408	0.03239626981883492	0.03789102398940182	0.09887657298533861	-0.1351186451333712	-0.1939963524061174	-0.44236616215516655	0.036265151793204956	-0.3343615016369264	0.3031548785781206	0.2267351092682957	0.23472585986904743	-0.17003396731304313	-0.23104659299848418	-0.03587233004451683	0.9885361603042304	0.5155960968025661	-0.11984532556669511	0.8983226624090508	-0.3012925623967958	0.7109683364905076	0.48139614920520213	-0.026284725863249602	-0.4830743192931453	0.09992966036089149	0.07536028823876809	0.3507929011013647	0.1531863481188101	-0.43036407931691584	0.025460339191611676	0.7309597191300798	0.30438916232004604	0.32958460520771954	0.2113193719808018	0.25186063096600586	-0.28836380696502195
0.18232541676849862	-0.14794726435875427	-0.09961048204824272	-0.5521943138623143	0.1475982252632364	0.25447394623916153	-0.0107891064653572	0.32600739144446594	-0.12417683353046298	0.45750851173221874	-0.21516712266623267	0.0752770683842406	0.2417396253550196	-0.2136234502673536	0.0360786553168425	-0.0288950192297004	0.042177440924095734	0.1377856101443064	-0.146255414544073	-0.21251571847503853	-0.48414181248985333	0.054527876418432486	-0.3881434959916557	0.28011281619566664	0.24287985085384162	0.22874689807310106	-0.2133592672116754	-0.2376530271433875	-0.052047742660031496	1.0499543870260801	0.4596964764735515	-0.14000850405921403	0.9518147314363633	-0.26297533450066396	0.7007798946640292	0.49277073739676813	-0.03146657243225122	-0.43118071182365936	0.12387277877339761	0.05015248211651717	0.41784650881218355	0.15886115015672414	-0.4206934554662716	-0.01345093898714822	0.7472287005814924	0.30416231757124024	0.36182044593190305	0.16649316735008368	0.22368749896131698	-0.25818260140369237
0.19110523237580748	-0.1051018207575393	-0.07673877399268249	-0.5174035433372419	0.16500085811985615	0.27182351690110956	0.01593160918719515	0.2885655455941901	-0.13690185708527305	0.5555599177249455	-0.27484434940158253	0.11016664669912357	0.2558769357226739	-0.20271723552255977	0.04963833842450491	-0.07160220495648002	0.04517812968204442	0.22370251949856712	-0.15116839072432434	-0.1973022392630044	-0.5339552306826597	0.0833055517044867	-0.4247693315408472	0.2472037621547119	0.2385739073366367	0.21048461506976018	-0.25421510154574867	-0.25781744294978	-0.04543123168570999	1.0983110771918818	0.36145363264775204	-0.1631041214575042	0.9681750821052679	-0.23118401701783875	0.688913748676375	0.502818052436746	-0.053116060815323905	-0.3647780765870733	0.13479643249750894	-0.00786364645000805	0.4803190498096595	0.17355565145601237	-0.3979748292569746	-0.028366634259937556	0.7480601038610836	0.30361592709454976	0.39827928766562504	0.10847317836364634	0.18240631991345926	-0.24727047490413634
0.15763364492755144	-0.050881562001003355	-0.05416740132890947	-0.481623648519151	0.19402945587833836	0.26294389731053164	0.0917566696565175	0.3018579112396277	-0.13753036534115431	0.635581456710783	-0.2878327615924617	0.1972254264601704	0.23270233984187763	-0.19528307978632187	0.06034221544019215	-0.1177651728408812	0.022368176465998636	0.2956784292679669	-0.14202259526538952	-0.18226356247548256	-0.5680015637487665	0.10044753167437315	-0.4670310359753335	0.20234057674029454	0.20024591136855885	0.18666635206840132	-0.2744401386651241	-0.24216846182931398	-0.030983868156804022	1.1197735989772304	0.25838065210598576	-0.2038735374968168	0.9342226782511636	-0.18155563161168115	0.67727648153455	0.4969238179033499	-0.052427527646543196	-0.3242163540448	0.1549431763189028	-0.0666053273467592	0.5419974574072668	0.18328095197217045	-0.36268677775280755	-0.03304563979346952	0.7681365171504771	0.3015735972887965	0.4282378241557148	0.052810933325790496	0.1630734588912573	-0.26838283899431337
0.1237439545471141	0.004543305312805857	-0.05119491521519385	-0.41046851969013415	0.2519926141428285	0.2653024613006799	0.157493484685785	0.32045967370852413	-0.14708286228859366	0.6871196475631538	-0.3020478375328158	0.2730154633011529	0.23350538865558743	-0.17685254361324762	0.0854029796435392	-0.1663518047384996	0.027255747315828322	0.35910044016695963	-0.12251616959388964	-0.1603318921740819	-0.616455861399636	0.10961578432984606	-0.49893525543929196	0.17440169845418205	0.16456416980559668	0.12170013017121506	-0.27951513082431767	-0.24332576494085903	-0.03314474936843146	1.152975113446777	0.19663542473368	-0.2398265157689369	0.9198209575041556	-0.12553714537948438	0.6504976565725235	0.4797671303908877	-0.08809651698435747	-0.30731021656362495	0.19028824556355176	-0.07984270556330521	0.5828310002513948	0.2075713146312582	-0.31554658303553546	-0.049494862332217116	0.8033047238838918	0.3192700324283947	0.4071228191080219	-0.006781963850199158	0.15057418278945728	-0.3086918780005074
0.04586142866664757	0.025472229559782948	-0.07397785747718125	-0.3743537476219917	0.315166366537188	0.2635053482802846	0.1997811984482063	0.3181678172108794	-0.16611881102039666	0.7173025332029701	-0.2959246448252237	0.33420063612183276	0.28427101081421774	-0.16388005219224588	0.10401834909181193	-0.23527165870618819	0.04151122089677885	0.4124130361960837	-0.0897065976179559	-0.14105535367848093	-0.6429811146859626	0.1350288197579514	-0.5337188309031891	0.14576039093485654	0.12233292662551372	0.07519903825370003	-0.2801808766729589	-0.25487073805861243	-0.03690228450045667	1.1910532724735172	0.11745169342262445	-0.2846018686528321	0.9522564737159748	-0.043286258131269864	0.6030197398736059	0.45194332593663067	-0.11784540033516075	-0.2874640333826509	0.20363621340205373	-0.08078600262880052	0.621911698916253	0.21229426531204793	-0.258168168052336	-0.047623717763946125	0.8448703280648363	0.35312515705462966	0.32892458650689105	-0.07875182696050086	0.16474019483232813	-0.36924960849773747
-0.006053912497831248	0.06893928795849169	-0.0768862720406491	-0.38360017371963034	0.3643421170785096	0.25031770684902144	0.25235162685193335	0.3152628483376343	-0.16274506708063435	0.7178365052494069	-0.2908451406831284	0.36307793845626407	0.2948920807825771	-0.15222973086358021	0.11077140169069857	-0.30071883081820394	0.0518446196421545	0.45734732179493126	-0.04061692253930393	-0.09839752812255212	-0.6625039977798649	0.13183299331678197	-0.5317809515314824	0.13638475341428707	0.07702247544191418	0.02732725363621912	-0.2905626009882193	-0.24327869933637586	-0.044303500255963725	1.2049400941727721	0.03342563731405771	-0.34787859594879766	0.9636861708543902	0.02088080333696545	0.5484443568292636	0.40021249805963083	-0.14288968530976734	-0.2705807411988282	0.1855213626586884	-0.11206438180157732	0.6464094479245448	0.21050737354378118	-0.18719175537050262	-0.03826321045065429	0.865066056084482	0.3829289762451639	0.322863761027733	-0.145016900823241	0.21633665426973864	-0.4391913440876197
-0.054368240530650966	0.11426567345857926	-0.08830452307741063	-0.4000507713473419	0.39186243546993765	0.24421174543002863	0.2559691025955621	0.2599234816651898	-0.18330730846019444	0.6913655458567469	-0.2803785833767044	0.3833910333919593	0.30837960452942703	-0.16587314419599036	0.12042451977451862	-0.34124719205963183	0.07534081728480738	0.49821115763951074	-0.014280697764899455	-0.05069493385083161	-0.6631673054258467	0.13055386077633907	-0.5698003131283769	0.12137745878149679	0.04916153657928268	-0.017799926707398953	-0.2947280901004655	-0.23767646569139353	-0.05824504368834758	1.1966561501895616	-0.03125996473078635	-0.40952633835352037	0.9868174262441378	0.08101710490202962	0.4795829339806839	0.35799053232040545	-0.1620656538764353	-0.24466985191803103	0.1302054324837353	-0.12320196573345257	0.6847588111242346	0.1986921042103219	-0.12377186694790059	-0.037137819442944774	0.9060206472519063	0.3946014836442434	0.37804244309276347	-0.20126608803314663	0.2987309475420561	-0.4761214613746299
-0.11039022778945569	0.1459809018099957	-0.09345026945669725	-0.36059959083234605	0.4037240295741193	0.24322894205464518	0.2756351429474201	0.224637915186151	-0.21666361855763996	0.6547972970926778	-0.2572330468160129	0.48476877710830674	0.2907454369221687	-0.17380727928266362	0.10790887990082554	-0.3634414418541367	0.10720554366589545	0.5577092998281693	0.03786516655685142	0.0208537463966042	-0.6515721563257797	0.11784473667936704	-0.5479628592740747	0.11115332423182862	-0.004415791370515945	-0.046273078068292624	-0.30474094321788037	-0.21865748886866537	-0.06611765410773444	1.2123110276006215	-0.07318594956937483	-0.44332699871733616	1.0424400562082075	0.12376584415842731	0.4046306672833849	0.3210878532977592	-0.21221756805184455	-0.22425891652142899	0.07877066593268174	-0.13503427787694927	0.7418611720545607	0.1812983229430691	-0.07339357179674903	-0.03702552996679663	0.9408197002896523	0.40125468744274695	0.4200147582353438	-0.2472736441836932	0.39462935569891483	-0.5345843757730664
-0.14774842536607388	0.18236008023964878	-0.09491273596170527	-0.28294599922229047	0.41585747745518464	0.22269440959823728	0.27270017691010245	0.20523140084501854	-0.23052137733067674	0.5870461748492677	-0.20837608231158514	0.5598081227289791	0.26258891822962854	-0.18897673747936494	0.09514370730301878	-0.3996253441330968	0.13099982180896164	0.5911058823465865	0.05025949225318579	0.04791045556480167	-0.6358145971592263	0.11796503127564692	-0.5453272515031078	0.12850724954687798	-0.03803478371562132	-0.0813603659665032	-0.31775703007813794	-0.21025085041659586	-0.08330043527003475	1.2518794081857358	-0.10497266937134271	-0.48121497864491297	1.048700292504882	0.16710984499923534	0.33016282377434614	0.2787476358798978	-0.28193913412806415	-0.20704982158347382	0.016927067271980012	-0.14287585461369948	0.8286954093402633	0.16820760436158902	-0.05253809593458576	-0.04276355548125076	0.9791626668041381	0.3722336462255551	0.47903489296893753	-0.27712829578034576	0.48352550319652093	-0.6031964747410875
-0.21319130786258222	0.23676240960255113	-0.09701157979131113	-0.20875224703548384	0.3777407032113868	0.19840053164824636	0.24230222545207747	0.20502828084706914	-0.23934949188150695	0.5055544244132728	-0.1786102351367665	0.6332134878316904	0.2228766555775826	-0.1746963865653576	0.07080877819072133	-0.42948628621430956	0.1404274637049544	0.6498519609422745	0.05175436947209935	0.09719797391149448	-0.6011482160047497	0.08024465570214454	-0.5393634546197872	0.15999565676132144	-0.04523421504662224	-0.11281132849103626	-0.31952174544248013	-0.1882481416703778	-0.09270226141495101	1.2447794241321364	-0.11444463694341836	-0.5222008239319595	1.0273403621609316	0.20122309825344117	0.24265777455190501	0.2454153420232438	-0.327241604172262	-0.1700218549146227	-0.05620977833267551	-0.1454567817753038	0.9147907716199188	0.1562344823984241	-0.024186132698414322	-0.046345044756617326	1.0447869083924444	0.34750229737359795	0.5297608459657269	-0.29755270016951274	0.5680916099142383	-0.6577438667086829
-0.250345211039984	0.26648589586614024	-0.07828183049448681	-0.20002301558936422	0.31238254740906046	0.16706578123037624	0.19507658757953075	0.2530033079677356	-0.23899164066488138	0.3816047429957349	-0.12263890347254121	0.724941580940759	0.16054686003883684	-0.16833753193768075	0.043930500984649894	-0.4354279727365083	0.14984798542385092	0.7354186828158344	0.048181193231599403	0.14556412257500945	-0.559930753510219	0.06412718471057521	-0.5177742049450293	0.19345762935850086	-0.06879823264612342	-0.12262954337210527	-0.3234511569881053	-0.15742232369904977	-0.08735160403856855	1.2296033720086847	-0.14412566252393305	-0.5766168136449842	1.052064093344058	0.23647858063880972	0.15801259983997168	0.22423605861510865	-0.3518309249163739	-0.14939954906413938	-0.11696155514040711	-0.13773790874145947	0.9529660434108923	0.14721004755815864	0.026492739076726522	-0.08415277408216107	1.1483272053505287	0.32770064117577336	0.512231596269085	-0.3133049155366048	0.637690756586091	-0.7169996527936932
-0.2688706133221932	0.2748721783412032	-0.07794111667780385	-0.1870757558021692	0.24781554613743303	0.14439916165181255	0.18308299216768034	0.32078503647629714	-0.24409920728541606	0.26802438635387826	-0.0751091566475226	0.8137192505149053	0.08255752924008472	-0.17814325713584017	0.013867477742358655	-0.42539326178382525	0.16964645534185624	0.7484064109153461	0.06007227057298305	0.18503728931531854	-0.5146147583612573	0.03865961573215646	-0.4906392299750788	0.20964344867636564	-0.05826347771206952	-0.1232213668669661	-0.32034108392482646	-0.12791484666537406	-0.07356410895156949	1.186984812156401	-0.1308174962858204	-0.6176319301007817	1.0510289200206064	0.2644776565890854	0.10117064958450446	0.19790671072016658	-0.3335120635667019	-0.1341753194204691	-0.18430057016461496	-0.11027065520740768	1.0036537326524817	0.13093544143551802	0.07294289511574484	-0.15133924130397208	1.2224188029629515	0.30056979109866927	0.4805491005210805	-0.33449306024185904	0.7004271421688648	-0.7781985328711523
-0.28416657264168255	0.2716942186664425	-0.07824462227650442	-0.19241136885821644	0.16737323054780567	0.13317138309429796	0.11780632961461215	0.35726951126080414	-0.2503389173084939	0.14537134391277423	-0.06347716280891372	0.8698010257554285	0.013365959939376403	-0.16782504753082073	-0.01537764630539747	-0.38923409077030596	0.18563967407071827	0.7789382919435244	0.06169644159139213	0.22789624736807115	-0.4755947042439869	0.01146862617103413	-0.46730069106227	0.1969434548003975	-0.030953363831716475	-0.11791656083202515	-0.3294070135677534	-0.13319369898894207	-0.06128581675920386	1.1684341077856335	-0.12020919324444057	-0.6445110678114032	1.08359511405296	0.2696825775743273	0.0033460531772943948	0.17809649631555105	-0.3090845078823217	-0.10846612735953916	-0.2548907010767791	-0.05774596192455329	1.0200160518434027	0.10556694531554145	0.12360433800001584	-0.217529912221196	1.2687507266308933	0.2575499932073863	0.4105379764050454	-0.3538316956465578	0.7624647954550906	-0.8180221268264946
-0.29831149476186086	0.28208327781153664	-0.08324470599077423	-0.20945385469078595	0.043335535227174926	0.11276715058811644	0.07103486821208052	0.3800543753017198	-0.2544987897478439	0.03350567292042857	-0.05034769252897027	0.880121808736613	-0.041888892157921576	-0.17250782336590031	-0.05522182404564384	-0.3399755928282072	0.18233977964856843	0.7664982264823876	0.059192997456180486	0.26451570967389815	-0.40668967425781677	-0.017905910803562203	-0.4606955949324895	0.16762247365845923	-0.011003450210161348	-0.06680869692837864	-0.33293626652718605	-0.13793332977599157	-0.06529023286396377	1.1333754796542208	-0.1398458176896872	-0.6878408241113052	1.094017310818155	0.27403497799468773	-0.056149113990019116	0.16656022953578092	-0.23940028807626978	-0.11066174566723648	-0.33069253120427594	-0.039878050249716156	1.057374098022622	0.0648867441141279	0.1630799914241922	-0.24842512781366494	1.3050467235534424	0.20603969446557477	0.3607928623371508	-0.3846700234163571	0.8350314774549441	-0.8327433999004337
-0.28725607134617553	0.3564655573518697	-0.054414510615152366	-0.23031515662328653	-0.08243073011134976	0.0889815957474859	0.02919386091194382	0.3993980372485012	-0.24425663025722807	-0.07108615427307721	-0.06864827228764654	0.8587746814258699	-0.13074512773630959	-0.2060354176942038	-0.06894574735134477	-0.2535187985363102	0.1692066569462011	0.7325151698792114	0.05885687121760813	0.3259987324025551	-0.3643593489896805	-0.059870079242825794	-0.4451565498853919	0.14687392013633999	0.02203091462293432	-0.03423107762972771	-0.34686910941987165	-0.12737914745924553	-0.06723887716306301	1.0982215750625188	-0.16146909942663856	-0.7200552975806124	1.0980575615518635	0.2885573086679156	-0.11252886230439432	0.1610717205894295	-0.15722982772219163	-0.08404553355737307	-0.3761051023496597	-0.027253597776187754	1.0860258688447257	0.04996967060695472	0.2021346156481819	-0.2803337488556733	1.3607313641419576	0.13509363574336303	0.35087739979649524	-0.4111587670372117	0.8959649776498562	-0.827031496762768
-0.30923026062006864	0.3865384720519197	-0.039427440858982345	-0.27093191114628407	-0.2131501198018686	0.07603165475993592	-0.01889232185115757	0.44420877911411144	-0.2519774576642221	-0.1722332516335224	-0.08708425839225267	0.8462557945275139	-0.15742762475002214	-0.23157660535416774	-0.09014177518432384	-0.19144847462638342	0.1742108228935678	0.7461305520724498	0.0748159041282745	0.37598191320144425	-0.3274210052829074	-0.10462347838783288	-0.44167124260264334	0.11082247313647901	0.05092413759591301	-0.01654773209485596	-0.3527376279660253	-0.12424275939156301	-0.08837020667866385	1.0861847601562975	-0.17121584729712813	-0.7335532978977857	1.1603678211550625	0.30382573862288753	-0.15831351996911866	0.16488880322292107	-0.09461581395792544	-0.06259318190308936	-0.4203371492693112	0.026039920157241003	1.1327155176282562	0.010366024340132956	0.22727696732137845	-0.3212908672345478	1.4476616447110455	0.05119552346084026	0.27629248991345945	-0.431755010479341	0.9440723169229367	-0.8241275097821037
-0.3286183353568864	0.39461026893416784	-0.038108968489036624	-0.32356652582945616	-0.33241259721652455	0.05693186272865093	-0.027510718770105518	0.5299248129538172	-0.24059920933317275	-0.2655836838651848	-0.1168512830135577	0.8687183740853556	-0.221108516673462	-0.25367916998531925	-0.11190900787346496	-0.19417715758003973	0.18124643689889627	0.7602317594315509	0.08791692300816908	0.4422612877275431	-0.2948679583869045	-0.14581294962705396	-0.42035292390522344	0.07966989962010712	0.06404624216619212	0.021609024138916258	-0.3552823948080279	-0.10869567206047323	-0.11535893862994162	1.0960186678140076	-0.2126539229180331	-0.7710758317185331	1.18374121485933	0.3106826737732246	-0.19834509674207582	0.13507796280316847	-0.03157696057887961	-0.06542208831847163	-0.4252903506385307	0.06318337825651468	1.1625605439275126	-0.012495772020119795	0.2416523012054434	-0.3601873697158441	1.5086204523565645	-0.03660957155662061	0.15893361384473637	-0.43573645217109264	0.9787861908949698	-0.8318472520784217
-0.3202834352405044	0.4471582367576832	-0.04003745541030106	-0.3546390691657518	-0.4292964565825942	0.05382584622090243	-0.028114544394988377	0.6285733947658831	-0.21526653900078094	-0.33434783818250857	-0.14504311972542966	0.8430606461200266	-0.24902522511122024	-0.27123620233291323	-0.11591578517597878	-0.19434429971564504	0.20542673412468568	0.7713443654918516	0.09545906131207914	0.49489325551619584	-0.25616966446384154	-0.1787802852105435	-0.4324554789762214	0.034598749926646584	0.09618298366900924	0.04507203508335106	-0.3603701507995134	-0.09306222800662493	-0.15861895979248083	1.087783583554022	-0.24217965202620556	-0.7993626465445387	1.1546584815527987	0.34662484802251897	-0.1944252687416597	0.12160461119801635	0.09343978197367708	-0.062244945478583905	-0.433587718423996	0.1127453995242798	1.17715637521171	-0.029008735613616034	0.2589602803404833	-0.33973961836526856	1.5595857013854266	-0.089627624458162	0.08256980973322661	-0.4385499053643288	1.0286967219146936	-0.8055154094057141
-0.28867419622744256	0.5016698084844056	-0.0066184355835631785	-0.3772705263743388	-0.48856854146423545	0.08040664780503277	0.009378171405217966	0.7129292773292393	-0.17949266183622142	-0.3452860598902483	-0.17151635554583153	0.8145462437867369	-0.26036752892854714	-0.26414666009456833	-0.083395569466959	-0.09454952178366295	0.22126763380574	0.8047276061071085	0.1337202395325384	0.598748385946657	-0.21747320888396474	-0.21115938021822425	-0.3812589750308166	0.017153732496690922	0.14227524227221608	0.06985734680189076	-0.32931007599465245	-0.07403195456572895	-0.15819448596742453	1.09076624756728	-0.23834812545809378	-0.7573753724841662	1.1621327404253432	0.40885035188305635	-0.16886416812443383	0.12002452411279263	0.2203527246524235	-0.045816295293421114	-0.4157620200232134	0.16537777963174558	1.186150024526413	-0.01943970920086644	0.3173178699269795	-0.27150497735239537	1.6189124811123694	-0.10030114248269355	0.04069138344942025	-0.4502594374545571	1.0832597615615502	-0.7386182793326446
-0.22557749911329905	0.5489989706545249	0.017664465051507053	-0.37770745945716566	-0.49239816447506735	0.12277676690706055	0.06776275582585925	0.7858017370817654	-0.129972030793661	-0.31648565270477996	-0.14925790716795279	0.811208029032646	-0.24223954152032395	-0.24349113779476922	-0.017255698021137265	0.01870504127070115	0.265062524573609	0.8197261538946027	0.18140085685744411	0.6930864751705853	-0.1839433332676885	-0.21289603320651845	-0.30291227242315877	0.005618451037232195	0.1810945818297823	0.0960947515224965	-0.2691364285863411	-0.029656266750068126	-0.12637374849256672	1.1209546717413779	-0.207221187137052	-0.6907366740561378	1.194584911653505	0.4964378879948731	-0.10610025549872364	0.13733575433630002	0.3581973951750923	-0.03174573258469345	-0.37009703844945496	0.2340199500746662	1.1959449868540317	-0.010150081942695666	0.38999703550461556	-0.20053004043882766	1.6757598703460168	-0.07049306450012022	0.051568507620156925	-0.437125887421037	1.1684844495543136	-0.6592600839551931
-0.1593821351294143	0.6254152915144673	0.06327739210901565	-0.34411476573201183	-0.47360913407612504	0.17951446387716258	0.17313732427517511	0.8706652677578763	-0.09957775819215345	-0.2483211123875922	-0.13482052933097652	0.8184113614271009	-0.18334710142864236	-0.20674579851984073	0.06503586266739261	0.13619071165426191	0.31121023830640243	0.8487357987267075	0.25545402166898523	0.8029841743488092	-0.14066121417103214	-0.1899237751369324	-0.22598296806260915	-0.002352328016911695	0.22737885437252806	0.10462243314208493	-0.18685913015687994	0.0563735624765615	-0.06295914168468983	1.1743856662537855	-0.16500634476586612	-0.5575850414418732	1.2288096890825666	0.5911406776264918	-0.03329900552727656	0.18923193068118593	0.5166489535109062	0.026375832244614393	-0.3020211849895468	0.3330758238863599	1.2386587591564564	0.018628030978920424	0.4563337664736277	-0.08402107608357116	1.742479223566764	0.006869556050667303	0.08957351907071101	-0.37273480942026815	1.2426948185021942	-0.5439650368620488
-0.1124229657108721	0.7142098388714839	0.14394831260802335	-0.30044221229464463	-0.43077096346820615	0.2459821884486308	0.2812086651153086	0.9696853956695559	-0.02165950257390189	-0.16998774980073356	-0.09377611300978321	0.8638901756727311	-0.07216253196000005	-0.14291221109285554	0.17783338924375863	0.26079570959215786	0.37571535085496793	0.8984757029257582	0.3331834966396923	0.9254040170838392	-0.07412689484550108	-0.14073812159199223	-0.13750475324028816	0.02336803102625192	0.26994352077274586	0.136556681330086	-0.07868440709989964	0.15339892414099282	-0.005769366160739942	1.2765331361666539	-0.11508294708735792	-0.4145298767661144	1.2615688250734747	0.7328050681499182	0.048137421093613415	0.2505984354271873	0.6731003198964175	0.09510868781113568	-0.19793845127291765	0.45605160891605256	1.286687718342189	0.057513447780582004	0.544809971748086	0.08352218625585939	1.833116620404449	0.11287894215977992	0.15431887655422774	-0.26572621932903573	1.3517589051953836	-0.38600202201065803
-0.019245864384916034	0.8295475219911849	0.22986509128358038	-0.21236677124806472	-0.38654008005415336	0.33880043917227165	0.41760577726902337	1.102363204112337	0.06849552866026876	-0.07063991522245003	-0.028981597874591147	0.9494359206463259	0.06951101069175332	-0.08480301943258192	0.2965474246988205	0.3953831324657172	0.4644615897966144	0.9425500054250611	0.4097929899498487	1.0601048272272113	0.007449249795374729	-0.05930629856826054	-0.009625501088774701	0.09381023400993393	0.33412667209746405	0.17096986612062706	0.044631811993935	0.3006960899882051	0.05248394837654426	1.3819459902185345	-0.03207825221219527	-0.24220185802974642	1.293254353087833	0.8966747343624405	0.18326704724628035	0.32374423454077655	0.8491145291942557	0.1916706143820894	-0.07253751541343689	0.5792471145860534	1.363815516603094	0.1167855317087135	0.657130277207784	0.2831174561008294	1.9364017586320734	0.2648014873072012	0.26768867470622987	-0.14029823204016206	1.469951582526812	-0.21105356236789746
0.10534358528078407	0.9686486560524937	0.3498902929924228	-0.10405451775906763	-0.30397734374029506	0.43405013107691176	0.5595414021543965	1.2092387645376284	0.16940128632907986	0.06018428810892509	0.043235292646761785	1.0589379950869486	0.18783483286875774	0.000122585864431346	0.44198688932237157	0.5408248192098984	0.5531756560861962	1.0295985929944578	0.5038176240697946	1.1909276199840946	0.0964130272129276	0.05606684528684021	0.15966123720693456	0.17288573638109275	0.3981335620472173	0.19521233949775063	0.18217028232266827	0.4688581195129068	0.14883092973678347	1.4824722056789248	0.05763618468774223	-0.027551942553876385	1.362514110433272	1.074109589062735	0.338266912616476	0.41836453849468214	1.0156258665648048	0.31276777286895	0.07963333998934925	0.7344621614088626	1.4591143661228443	0.1982532738997404	0.7789230222365465	0.4629391376861564	2.0372854029259617	0.4370442688354138	0.43123907142001494	0.01828054042652285	1.5894215957667157	-0.027893715935927377
0.22649687580504824	1.0761348477236499	0.47156900788604916	0.037193059964665896	-0.20946108576908254	0.5588351588255176	0.6936131009016032	1.3243920791085104	0.28708738588796556	0.21323797074778933	0.15362372661323628	1.2010421844525663	0.30807533399939363	0.10925205108492189	0.5609843385590946	0.6767119937387089	0.657902736955036	1.1398361727924067	0.6027977677014125	1.3070522715553512	0.19314781552252228	0.164078761813586	0.35503919962960073	0.2576796197985149	0.4704296479279873	0.22559717552304948	0.34280666709883995	0.6392059525815785	0.24881251026782908	1.5897963632675218	0.16638170151487197	0.21258739537078314	1.4591106429104905	1.247970369571556	0.48714482439191764	0.523308825640133	1.176771927343264	0.4404464351281714	0.2407044566822746	0.903044798590271	1.5668235272506668	0.27619300981684863	0.917485191759314	0.657703070651747	2.126438965299843	0.6410118701372955	0.6294963837155044	0.18927382829626357	1.7223685120229077	0.17381046809702388
0.35902394995864567	1.2077419188449727	0.6003574957682546	0.18707766263262768	-0.09388051782891553	0.6764207270627159	0.8425732720564909	1.4365687051763458	0.4168680280268348	0.3855451537355743	0.2769449972964345	1.3429001996718966	0.4101925808189403	0.23430796508351381	0.6871276324328703	0.8416068816910183	0.7648608066473753	1.214047585895369	0.6961821434430702	1.4236645780075436	0.2733171262596753	0.28099087453709426	0.5442744070412454	0.3435691135454668	0.5509156121848402	0.2719110497294233	0.5039680044760898	0.8133413055902615	0.37222571864217735	1.6844611886580754	0.2932228020702688	0.4754205373772433	1.5297484106850192	1.409283717155328	0.6507598672891052	0.6288641477526056	1.3470564759986474	0.5872282938706924	0.4162307990187948	1.089675352395546	1.6627564180598333	0.376805118938563	1.0659720145651828	0.8602894280153055	2.2059390540366075	0.8596449480961361	0.8642037481494264	0.3599016476057277	1.8486407714819602	0.40423767297011437
0.5061918747786649	1.3610666661492166	0.7491786879886544	0.35650794809928305	0.04928938333802776	0.8036281899133726	0.9793169925689014	1.5427295954606226	0.5680727924523404	0.5803359682105553	0.41052959802251354	1.49827586540234	0.5156207417764039	0.36360668200506285	0.8143669815111604	1.0510961570171335	0.863698534119966	1.292430967143836	0.7800763166616347	1.5205376680823506	0.36037370618265874	0.39125951769005096	0.7393185646373651	0.4292557014002263	0.639727334329746	0.3076517830765415	0.6689472920779773	0.9871425045144819	0.5008508736120418	1.7758497475167174	0.4569757919708469	0.7649390064769895	1.6082396592426638	1.5838673497583462	0.8222590086814607	0.76210443053804	1.491369891913718	0.7365315736750432	0.5901609334611482	1.2831919352608359	1.767469843020693	0.47294842011331373	1.2260430807390974	1.0871154117170923	2.2886177023866163	1.1066112623607258	1.1138839883954557	0.5325928449925273	1.9899215476545542	0.6649931846684851
0.6314653387656028	1.481559338255234	0.8940581450448433	0.5094927848331169	0.18550644189698196	0.9399088970479468	1.1190041451273907	1.640259105356122	0.7077866662950367	0.7573832576625714	0.5546791905812751	1.6497414860070214	0.6332007915466606	0.5041858068660455	0.928867269209585	1.2549232091205336	0.9437407521268113	1.3616513091926674	0.8702802907763981	1.6101564758246654	0.4399276733187773	0.5307016053508229	0.9514892069213289	0.5332860881130055	0.7123359248980184	0.33436036319337176	0.8489052390819115	1.1464123195928697	0.6672380710246599	1.8621797703939762	0.5969417906448704	1.0411517336179492	1.7307168059612716	1.7347883325070448	0.9516622194389619	0.8861145581593128	1.5994698057452705	0.8946403778210248	0.7820330794646464	1.4692716067413094	1.8649371630035283	0.5758004580505496	1.4014096726665086	1.2855837532827177	2.370800472637966	1.3316999637959934	1.3257893447766917	0.6940364242732975	2.0953010392596094	0.9150373948390726
0.7585840257469878	1.5843578738873851	1.0094119300698283	0.6513770065403656	0.29203847494756174	1.0466356757889037	1.249914785603303	1.7381575212826448	0.8299397906330113	0.9129181430339974	0.6759366330632067	1.780316163212652	0.7413489056570434	0.6236962521708616	1.0217435951181684	1.3731804949858533	1.0331870539128372	1.4121462152015645	0.9487731073056995	1.675648142354112	0.5261691987218684	0.6666723919449442	1.1235650174722476	0.6258439739976484	0.7540081885061019	0.37045159224607643	0.999680887889582	1.306261173165471	0.7777881080193285	1.9205404888901725	0.7007921676544642	1.279289544503627	1.7981773090796622	1.8703613661899758	1.0732213299461972	0.9959989111208895	1.712206021735199	1.034053702006724	0.9538054417264481	1.6585166780938472	1.9573044950587697	0.6534197531293556	1.5573827493516252	1.4613565153737182	2.4318637756682597	1.5283983542050592	1.4917009464068791	0.8613350549903405	2.172069143612258	1.1223075097831967
0.8772103969445169	1.6831803920778399	1.1318982635172699	0.768092415755157	0.3804397176153767	1.137446531555457	1.3803356425723512	1.816462134347384	0.9384077099240692	1.0387939529326728	0.7754014249972581	1.8962613178081582	0.822356764645197	0.713412832133405	1.1049724023635747	1.477839912830079	1.091405313795655	1.4607927429411807	1.0156257178687664	1.734344273206777	0.603502781533342	0.7833244678494942	1.2574605326669648	0.6866925174870414	0.7928408067843826	0.40055648803581684	1.114869141244678	1.4296296491387852	0.8567469664817706	1.9741018500277314	0.7876208731141199	1.4918623157545756	1.8226063745890335	1.9595496743222056	1.170154854341975	1.0991204913577082	1.7971099814659652	1.1573018378553745	1.101501849424377	1.8340582354721495	2.0531792291078976	0.7361424237265416	1.6860837251203968	1.6184438343468812	2.4594068591788436	1.6971519563110438	1.6582857511308293	1.0000040504778391	2.21059105724033	1.3065079181919796
0.9984128495926232	1.7547354645297375	1.2105534429895792	0.8513712536173152	0.46167844814986303	1.21004533449943	1.473033558102939	1.8684397690106624	1.0398851615431453	1.1507547458484368	0.8605272736205917	2.013791833626601	0.8849959244280343	0.78586316131886	1.1856648126639604	1.559410221258593	1.1416206704291025	1.488812688395038	1.05195972213459	1.780623580791882	0.6615890783080072	0.864968410344666	1.3944790795968203	0.7633581456910179	0.8199101156120836	0.43945203375545133	1.2001877160369043	1.5151017710929309	0.9065336763246682	2.015410525118273	0.8741629555227945	1.6399635950883849	1.8199364473537951	2.033856999440844	1.2504691079808865	1.1570271150925808	1.84963823262215	1.2443886876401338	1.227637449641794	1.9830618272151708	2.119106641579523	0.8089203786522787	1.785102017920589	1.7496405034861198	2.4703769746641244	1.8161552750110161	1.8123274038496269	1.1015606621751615	2.2439877686622713	1.455639807329718
1.1152756463616915	1.8122513722975313	1.2678122185808056	0.9289106432835735	0.5247888576873243	1.2661083760887477	1.5566600456457491	1.8979033365161506	1.0989102932812127	1.239406939400439	0.9298484488040382	2.09600403734676	0.9049797366838824	0.8395707068617402	1.239674852300633	1.6156818671887336	1.154568844333809	1.5097875093441822	1.067905957405714	1.807202143160812	0.6822264860377554	0.9398818701779769	1.4885146187179927	0.810705298518592	0.8395808122980645	0.45846919008364306	1.264229089060406	1.5810737830771227	0.958264321565278	2.0385633712375686	0.9517472042658662	1.7644469127957927	1.8488188080021732	2.065570022325545	1.3036756621996868	1.2103749327338271	1.884184564192108	1.312416632004568	1.3185162264309942	2.1074571024246955	2.1603676314951743	0.8691664133056936	1.866015308980217	1.8628639917645256	2.4657468791605517	1.9278704972657679	1.9311467510811091	1.1730033024388726	2.249841023502465	1.5573728564824127
1.2052838492124178	1.8488727377373984	1.3076770699566782	0.9846100763534821	0.5705504835782074	1.3187042774179918	1.6204730846841524	1.8829040838855264	1.119938885419374	1.3078815958706798	0.973788055322005	2.1443209366404212	0.903204149101955	0.8907110378798906	1.2812386670074107	1.6423874295498817	1.1579355453558744	1.5130838588789115	1.0713500280472998	1.8019708697661472	0.6824353886725444	0.9946339556747761	1.5467239769338859	0.8325698344477706	0.823287821981253	0.4716281362660853	1.3081286725275394	1.6059569012616737	1.013654455884027	2.0314898158524413	1.0121208661950643	1.8613271635690622	1.8677055965347489	2.068427218560404	1.334649858627011	1.2541484420496398	1.880761499981718	1.3634225658931487	1.394895361167885	2.1980248833709624	2.1979630406070614	0.9228647208789227	1.9333336825293888	1.931506602619232	2.4495747934295666	1.9988143747884717	2.0299058446996368	1.2308638417061777	2.2367450866417244	1.6358553293518576
1.2725920554732204	1.8688326969300693	1.325160093671595	1.0206408147687642	0.5979708679346876	1.34999219622533	1.6522801286004096	1.8873205031943585	1.1258519131851576	1.3554688564393491	1.0037532677358916	2.1707722873614514	0.9028764384718306	0.9119747606512293	1.3038125225831096	1.6375096408481784	1.1556395080008781	1.4904915195578667	1.0349106314558323	1.8000564540918327	0.6587608708771804	1.0210646833874093	1.5890990036341186	0.8416244080264772	0.8016453262192963	0.48376911795558775	1.3345578049877118	1.5921124422845117	1.0519344606618801	2.0314143053710927	1.081383702263833	1.9196654898947063	1.8894339870864034	2.0559557425274684	1.3319899753410145	1.2670970008602933	1.85249181779573	1.4214605292829565	1.4615730434771286	2.2566946413243034	2.190537161149307	0.9621858109385716	1.9915836759773	1.9658341486621556	2.41044792153766	2.056224091132235	2.0858336399995663	1.2557113389990284	2.210409044081814	1.6906362267936341
1.3306812391160356	1.8806356538749065	1.3433655908567554	1.0393784333145175	0.6032274777189951	1.3648514259499556	1.679171409429475	1.88498375212932	1.1060736303143461	1.398531051059415	1.0158809665452524	2.204433363100034	0.8678927652420784	0.9378343702916204	1.3248177355901922	1.6172970805612565	1.1385229538751185	1.4545754160685005	0.9988664560855305	1.8045252524758109	0.6307177811831094	1.0551120639544984	1.5946544430948755	0.8299923591987539	0.7733169036273975	0.49846641910020556	1.3436400360710445	1.5805380221592735	1.0878431972411227	2.0291667581027255	1.121458114381165	1.941456544522076	1.8567491580914854	2.034072216819573	1.3305033739054823	1.2643853675398449	1.8105401954173992	1.459504535406214	1.5045015133696176	2.2827825155508097	2.1685095779006414	0.9959094467488623	2.025957428145941	1.9731273480577733	2.3552401598869355	2.0946022964710336	2.104651364460235	1.2725981017359234	2.161640330262443	1.7351018274638854
1.4021029416474629	1.8917518919872471	1.3584290792848361	1.0594693918357607	0.5973651075532668	1.383286069017124	1.723519351323971	1.8780121395320113	1.0842776505065745	1.42921664466131	1.0400730175430077	2.2523176134775897	0.8239243213388125	0.9495523437526344	1.3489909346415008	1.5867458888615853	1.0984636068835862	1.4148075501094752	0.9503652842252521	1.7926840338446155	0.6121404876765963	1.072209935905749	1.6038104066080592	0.8113718728953534	0.7495407175369168	0.5185299727226916	1.3414730288894858	1.5639056221096	1.1132729464831013	2.0288114146610865	1.144972986373776	1.9519660028600392	1.8243359339784635	2.0164318130526664	1.309955386649333	1.2715293999871016	1.7577602180203058	1.4831280135629255	1.5293568748118058	2.292976209645678	2.153657818985132	1.018471323112674	2.056636867661515	1.9782633746715157	2.305342663698865	2.1204731402991626	2.1170966323360276	1.2646105068356204	2.1107397197448123	1.754474057440579
1.4557827048632268	1.915601890835275	1.3646026401160163	1.0615664610730993	0.5837215784144322	1.3612602019354807	1.7640782562972948	1.8739872633905474	1.041853935050269	1.4491632987943877	1.0620670114400532	2.289046785402747	0.799642180728695	0.9468763508404718	1.3520339930956367	1.5503652699754298	1.0794184517023666	1.3724114791369035	0.914157374349039	1.7749770602151382	0.5788547774598616	1.0812380453565562	1.6139498689731469	0.7893331557032988	0.7122915412287808	0.5357333971422555	1.34865846205426	1.5320199102987906	1.1291486711603234	2.0073619961651477	1.1471851231740484	1.9476156862800766	1.8143890457565859	1.9929100378153035	1.2866452983702144	1.2649440047802978	1.7145479011075877	1.5044025423621428	1.5556171253049487	2.302889325225045	2.123135938928157	1.0361034618507825	2.0854930653550428	1.9600303761824704	2.2415035832657315	2.1240630311556616	2.1281135909772786	1.2425279462390288	2.04313354507429	1.7503417803458365
1.5047071483456964	1.9283174077283853	1.374497022745449	1.0717569560139681	0.5858345633132562	1.2995913765384592	1.8005236770136837	1.8568236905706457	0.9969528791428148	1.4716287735488778	1.0756048201614612	2.3061931125720703	0.784295676736131	0.9280752994305299	1.3532485132527758	1.5065352847976292	1.0686186374054745	1.3345596004171059	0.8791464201712131	1.74839941208483	0.5512194657088989	1.06605887221597	1.6198556950027645	0.7662634076674824	0.6970246504126686	0.5532918805565122	1.3325134585900147	1.503334873897206	1.130573113829985	1.9766225675668583	1.1439776263809995	1.9463621263031914	1.7841127883558374	1.9816909042879072	1.2624219168324955	1.2475467362664723	1.6644296192086276	1.5130656437689287	1.5645943272071476	2.304234916556428	2.091123199908618	1.0460387063644485	2.1025890663223152	1.9316314149306237	2.1712845846130673	2.124602878033829	2.1240164409912032	1.2191695192859362	1.9851992973518322	1.745525922390414
1.544542307397658	1.9388236173545461	1.382507635056394	1.078923706373489	0.5834711813170022	1.229479852464966	1.8084052821701455	1.8194477347570917	0.9643621812679288	1.4819245246347879	1.09708544739046	2.3316461277162417	0.7712616287718193	0.9381196906521007	1.34084148507835	1.4783037209212204	1.055505205069398	1.3033407462942963	0.8409191180554251	1.7254721359241512	0.5219029055531543	1.017860837306488	1.6265710348294031	0.7270202672810939	0.678435714714218	0.5681485457976109	1.3115046883917705	1.4793724707714773	1.1381073560496837	1.9448060041611004	1.1332764907851913	1.92682362116197	1.752716801394821	1.9689671044316335	1.2307366404957985	1.232854984606959	1.6059754847418706	1.522242661459397	1.5865559911457452	2.2963846458375077	2.064810581115707	1.0668673608540942	2.1127689925921063	1.892309296226868	2.107107319116481	2.1269985621598373	2.098474676134079	1.194360633738085	1.9469693256215783	1.7380147441044413
1.5808517014666983	1.9632531524599297	1.3885443764313161	1.1028160874954431	0.5788708263564148	1.1533156429328373	1.811032483888966	1.7646752457565138	0.9370051067541642	1.502991657462786	1.1050195527940518	2.348191576229829	0.7586078062772601	0.9531442596032456	1.2970872861644838	1.4473137965726264	1.057004837430663	1.2683452341229877	0.811409266875061	1.7174796790435434	0.49338686029392126	0.9839918937238806	1.6363093649846239	0.701743408365745	0.6649776403198313	0.5787889074156245	1.3022606872891416	1.4518204694961592	1.1389515947984088	1.8908471025482076	1.0979676185516418	1.9304337319745801	1.7204316927921277	1.983561069096178	1.202946748787633	1.2180143989381278	1.5610629840380967	1.5166247764456262	1.611920304192434	2.2798482965682787	2.0287818052465654	1.0836076322343664	2.127609377496217	1.851087950184779	2.053130703090014	2.1270221918211716	2.0529885205109983	1.1644751431085785	1.9062830773066004	1.7332748395779831
1.6098071891009458	2.008375729226709	1.4112997879490563	1.1317421053797498	0.5737402797516837	1.0891621404214766	1.8138663558216641	1.7239103084948784	0.9282229565547526	1.5282945729909991	1.142894238431036	2.3689354986027764	0.7582449354969982	0.9786822151185012	1.2361110369524106	1.4274335688478836	1.0577520165086671	1.244776837144904	0.785302082208351	1.7001316354970348	0.45650133987450303	0.9377426312741328	1.6281803965870651	0.6545588247168551	0.6530262459758418	0.5941821101489504	1.2874951732202116	1.4202383555387976	1.1332639146227348	1.8382873657367689	1.025415422408786	1.9294123455861967	1.6872779610294089	2.010236892125268	1.1732236085758612	1.2099182365956458	1.5173389613241872	1.510657008499433	1.6259396272443911	2.2617865486091415	1.9999970505627438	1.0957938552476336	2.136432873071537	1.7936846879708372	2.0012990923255636	2.128945282720501	2.0162040642245063	1.144363460278476	1.877570051023102	1.7254577947807757
1.6394592843098283	2.063418812869938	1.4393534494839129	1.1541172704251246	0.5701610538382818	1.0288760483456774	1.798667629092909	1.68744832566528	0.9168660135883095	1.5570534910954756	1.1600625856484421	2.3847844582680184	0.777012567175025	1.0118021134004618	1.1568279720617165	1.405638213755554	1.0671383437968172	1.2159281946048681	0.7590405730648051	1.6801487562421333	0.43733911899058064	0.8921449645542348	1.6183792384953601	0.6244374857650205	0.6270512492552509	0.6147502582399195	1.2740433739233668	1.4053819037168094	1.128967042106813	1.7963368515547669	0.9606213464381984	1.9250587027370583	1.6453483168092116	2.0409832921279163	1.1619063273932537	1.2054430222058827	1.4606840504809744	1.5199011213875302	1.6536299860905483	2.2393876890899658	1.9780944948763768	1.1070645330086089	2.1409058419906826	1.7325141741580758	1.968732630681436	2.113191569275803	1.988293103909808	1.1205568013290867	1.8439084293605483	1.7337777744454506
1.6782629382792096	2.119452811190574	1.4700604073522137	1.1712525914402803	0.580359893625731	0.9607574694759367	1.7810264588365345	1.6603224026490573	0.9291927451881214	1.5958578792982965	1.1869302660417698	2.40825734212391	0.7964471147777685	1.0501812683895917	1.072726409472865	1.4124232364292908	1.0638718526746254	1.207469128183216	0.7471651163716866	1.6698493096229552	0.41105164703927616	0.8349328545635117	1.60705812763253	0.5949662198071483	0.6298823452717166	0.6316072237096451	1.2573543965480818	1.3976232919064748	1.1249560671751206	1.7523209036182377	0.8928678011339866	1.9317045885511814	1.6292365102303434	2.0827966892350664	1.146895874931343	1.194050084615908	1.3948081185670964	1.525672131637608	1.6795802130945758	2.242849474717841	1.9590334746968037	1.1147030217600598	2.127754777683495	1.6833402036751857	1.9471305847743285	2.100782361742982	1.9526532926462423	1.090745176646536	1.809558401494499	1.7596471017916724
1.7356598043567881	2.1885585558216136	1.50149050610274	1.1910964784485003	0.6175684181105469	0.9185645900076149	1.7893853974869764	1.6255612761911145	0.9429958596463812	1.6430090837347968	1.1985311752931396	2.436058355169699	0.8215582235430429	1.0816476460199556	0.975905982453025	1.425259422693578	1.0568728064924087	1.208439339388308	0.7598460715536568	1.6531812767634357	0.38025555486290236	0.78625364126891	1.5653113802971501	0.5822379494875691	0.6282681621536158	0.6455328024619429	1.244151474204	1.4095469487781627	1.124979611682057	1.7124513694663341	0.8086904096795795	1.9498292075412231	1.6228819809180675	2.1188567321056597	1.132738718360679	1.190734959970006	1.3296646687476659	1.5267217804348765	1.7101440505211205	2.2449972834949534	1.9528521877910248	1.1135064988268917	2.111179156333848	1.6657936728987912	1.9407677657995788	2.0886585278124246	1.9190231024875	1.083880679894258	1.7778268401564055	1.7989663444507369
1.8099170993106	2.254030428623163	1.522035115430936	1.2085079998488675	0.6807407698029111	0.8800263773765824	1.774541247125163	1.6101380937649026	0.9626670238784785	1.6856079555650034	1.2095012087171249	2.4585916537021224	0.8634725032902182	1.1166051857486359	0.9016028363815325	1.4649183830906323	1.0443017382635422	1.2167243614327796	0.7671520181277749	1.61105937788768	0.3521985940338814	0.7397357208874705	1.521998767467829	0.5905267366719464	0.6133547035888524	0.6572702840877784	1.240517870693659	1.411648322155949	1.1204809291066788	1.6810878689486657	0.7313426097184654	1.9855311633661767	1.637961176483691	2.138103844924117	1.1110818908708517	1.186522753624106	1.2928301043812507	1.5235193225357606	1.7418731936290512	2.2579058711130524	1.9640459433307877	1.0999895781452067	2.10729352764489	1.6516961223271707	1.9436879368250164	2.069091350561683	1.8936051910185459	1.0749059673391888	1.7615015213148684	1.831386141846299
1.8871767089069187	2.313312250236687	1.5263482653629903	1.2203542301793848	0.7635355730399404	0.8368566385449832	1.737505446797806	1.6075118732504001	0.9729523859139901	1.7216300716899315	1.2087102001675976	2.468749829567411	0.8955856658010791	1.141835084437185	0.8186009069079285	1.5178610564267	1.0402117678939686	1.238202127158358	0.7811729614500781	1.5764113797461758	0.33296367503305235	0.6993929231150661	1.458298489249031	0.6224848221338297	0.5961605792662857	0.656488382050529	1.2369073771860744	1.4211253375027924	1.1195441940807032	1.6703898104588197	0.6598209158701714	2.00995617967857	1.6519257671094594	2.1528258268225615	1.0778677927290035	1.172387600383001	1.2586634255024989	1.5126894167098297	1.7765706051078698	2.2526302046596123	1.981011804663352	1.087388202715814	2.1040870708833466	1.6535558257668974	1.9512040048644637	2.049026132756672	1.8636706261519727	1.0882387707646208	1.7558032479759853	1.8865385952513887
1.9864065291393813	2.374678688338256	1.5337949145493577	1.2487500606778148	0.8648604531914786	0.8276278092438535	1.7056876958704688	1.5911351838181995	0.9953934448167809	1.7783839365454484	1.1862416953365549	2.488121245525785	0.9196198822756138	1.176763646316754	0.7581091141464537	1.599068330487928	1.0087166753979402	1.2594301444494984	0.7863033093019703	1.5599909227054742	0.3089726279654562	0.6599944379234589	1.390171257967116	0.6793634588750734	0.5984678024655181	0.6439456554085542	1.2140746944625807	1.417511927756854	1.1229346030795675	1.6991215486118485	0.6205468544409087	2.0503876467695767	1.6527252078939068	2.1614382326162067	1.0513911767284605	1.1654148289875619	1.24152540782227	1.509820376663963	1.8121019928168747	2.239950822026007	2.0063791393110026	1.076155409585968	2.0934097229202377	1.6667984120054893	1.964003739541349	2.0392398176319166	1.8242892439844973	1.0992766935198732	1.755736569888212	1.954455330313263
2.08937557691923	2.4587346182774557	1.53997681803031	1.278099599790128	0.9588843903502718	0.844793195584551	1.681847415198801	1.5953512527441855	1.0198602888042063	1.8343025285792318	1.1752912075242425	2.5147418216351687	0.9331835863477608	1.1934105290050685	0.6997978581313339	1.6758918847028006	0.9711683775290272	1.2788177286496447	0.8052871019586242	1.561809709019935	0.2774894968037883	0.6276211571545982	1.3084925240771423	0.7420744176922021	0.6028716083353867	0.6236142718177533	1.2077816629427143	1.4119519200093968	1.1115205624668232	1.7215659287443763	0.5707995745407144	2.0821453126053475	1.6748276957357195	2.154950170776401	1.0007778420541533	1.16252989579325	1.2352033651817425	1.5092173431392584	1.851159517250954	2.2245664253943644	2.049668985578504	1.0687852703050167	2.0871517753862237	1.6982698363227466	1.9986240104753257	2.0286937180119624	1.7813460780894872	1.113437131305509	1.756381725440179	2.008166721363405
2.187655194666599	2.5390842159640243	1.552173771996777	1.3009188229662032	1.0513993737299394	0.8943626541169337	1.6672037100444232	1.6128382451341672	1.039852217136763	1.8996399204444114	1.1614837635574613	2.5395123056233473	0.9438420703220354	1.1810557115832006	0.6612761364413648	1.7513123517916545	0.9264209652918345	1.302439193422321	0.8280913664198788	1.5601523772461061	0.23513640950456544	0.6335336365617558	1.214309580951139	0.8250075155480913	0.6232104247636241	0.6055833124698771	1.2133476182220087	1.395746144394307	1.1019631744010758	1.7434995026795477	0.5393969824420811	2.1166941617825383	1.7432311290101254	2.1329349171901457	0.9460180226583175	1.1714375093098213	1.2414965212044606	1.5123230686982336	1.8894808989542173	2.2022604334120093	2.1070339043896587	1.042297599040428	2.0745421354606095	1.751329630100279	2.0244818684169035	2.0297243347793725	1.729473482434479	1.1221818521621036	1.75603031389651	2.0541760241574747
2.2872529523987515	2.6018075398572824	1.5576916005558892	1.3241841998752943	1.1385002115823721	0.9677730048417077	1.6571891686806428	1.665523695141081	1.0460165692961414	1.9641200326020982	1.1510525296456278	2.571062273414904	0.9705471058935282	1.1605857589709796	0.6305518658651883	1.8354516204178513	0.8873936044621571	1.3457861373358537	0.8570554359138713	1.5458352175790089	0.20641446980848427	0.6325452159623226	1.1335882481548376	0.9041795204505068	0.6184644644599999	0.5997475677474201	1.2159803808437382	1.3792427238248566	1.0827861735012492	1.776386538203243	0.5450908478701468	2.1289991402218345	1.8112399665127206	2.114832538187862	0.9011088821320079	1.179358332956395	1.237473028009608	1.5371190663055405	1.9398990667429274	2.1901975331504913	2.1762518149781522	1.031951937689527	2.065236523474842	1.8109254285843233	2.054857726812931	2.042113547983372	1.671621964347328	1.1360619351036136	1.736942359688588	2.0834817309654943
2.381963386116456	2.648419638093843	1.5619380092897686	1.3393016654206462	1.2280076629741234	1.0397455850961304	1.6480648032380816	1.7244441294703556	1.052637014075607	2.029739823726163	1.1315066824829922	2.5935667260498008	0.9996376224204815	1.1235467180499812	0.6085088077317746	1.922156757833552	0.8632131314295257	1.3833290535566254	0.8768974232221989	1.5495336785001514	0.1800414313379703	0.645017760686611	1.0617486107643703	1.0060264625262196	0.619936219655915	0.5913867445491138	1.234745703082075	1.3727877969146216	1.0717892070113808	1.8068105994970782	0.5903965877209422	2.167914272071033	1.8791821839499452	2.0895296536092887	0.8560219716283557	1.2063890356349718	1.2410900452252887	1.5641312635695108	1.9947738765396097	2.162947826761205	2.250027548519543	1.0019583595191783	2.0614274212002406	1.8960807082360678	2.0945127753769723	2.0572238075732856	1.6197673474099574	1.1330032133910555	1.7148755168566392	2.1038454611094806
2.4726261613690745	2.6840458901977744	1.5644875230600508	1.3542912992247396	1.304533546614445	1.1115724670066756	1.657547231051192	1.8011126594198772	1.0737456986029357	2.103007016067243	1.135032428241706	2.6526703416844453	1.0245765366043147	1.1007835030403985	0.622994808645774	1.9982413624464352	0.8433452002282923	1.4296061192585896	0.9000122186429408	1.546955159890869	0.16537362529995175	0.6426259031305789	0.9992075079737262	1.105084874629711	0.6255722180479848	0.5863750245325797	1.2600333791753244	1.3677198954917076	1.0480479352668524	1.8269696771205648	0.6409793606109915	2.2087992205264007	1.9351635373429332	2.0611970278284266	0.7948557666740168	1.2321556686453696	1.2668796049393722	1.5718109881226991	2.0542809938275775	2.1460242001043826	2.309739575659308	0.9671707969846723	2.0525905335024084	1.993299097783759	2.141533798609603	2.0841343565001074	1.5579625090778317	1.1266692084396384	1.696023639121644	2.1304517419961955
2.563399646541675	2.729921797891623	1.5696799882780599	1.3686493184908752	1.395272751131192	1.1805764435045947	1.6850206744827223	1.8912978044957476	1.0889042682483143	2.1764703558231746	1.1470296659803791	2.702490230879629	1.0764918505953147	1.0827153683064408	0.6497814465407837	2.0474992421068983	0.8450100910209273	1.4572055698993627	0.8978159178567491	1.538219061315186	0.15445888043749778	0.6516038898329358	0.9434970101085808	1.209173560116756	0.6157594253401809	0.584929514952605	1.2924904892006706	1.3719524067427162	1.0123864160104439	1.8633946007850795	0.6780778494846145	2.23831875070912	1.9858050362654445	2.0327901891583475	0.7532087052319538	1.2554451328705458	1.301943832300053	1.5765652797338547	2.1255559592353324	2.1264824992712272	2.3425687825478	0.9288220791240096	2.0586055096708398	2.0914577400772627	2.19273463723323	2.1136823391650457	1.5138607147128447	1.1239512773459874	1.6774402758482219	2.1324737454429523
2.66852736477692	2.7800416059011415	1.5710932331494138	1.3808266539872758	1.4608447993159845	1.2469880702109681	1.726214530113139	2.0039445280560884	1.0984449288820834	2.2546315345160997	1.1744521591580726	2.7661463805029536	1.1294772953097207	1.0870569188229084	0.6805397005108643	2.101652799417733	0.8657589903068379	1.4837701985455818	0.8822404377311945	1.5379420470127423	0.14924333369630247	0.6639661645106341	0.9074555226978844	1.2979573149183063	0.6082991490022659	0.5868847088235275	1.332045925457324	1.3669956261027634	0.9900830409395412	1.8867784201414406	0.722020352414691	2.2625073801587217	2.032198224865474	2.0145338184109387	0.7286120067418144	1.2868858076334313	1.3569315726297064	1.6049922389257503	2.1701723831036195	2.1110743917791197	2.3777147880528307	0.8955214883613298	2.0680507823628074	2.1695278408523753	2.2514021460780476	2.1376718984177434	1.4799029123660392	1.114071706940716	1.654225488640287	2.1248270826620703
2.76113102331422	2.8478382628724055	1.5847968696646801	1.4012925157628007	1.5311487992784527	1.3001295397894022	1.783332450222943	2.120500652676586	1.1208928923011823	2.3416073335582483	1.2212304596355055	2.804229246199677	1.21482179820037	1.0843247534647762	0.6981726409353651	2.115800113719375	0.9030731134623622	1.514477413168549	0.8678355652226164	1.561192049406961	0.14889856078784683	0.6848252475055697	0.9052976247255241	1.3753416700175194	0.6127316951169688	0.6025332802356854	1.384206979371428	1.3627313660566232	0.9611518871659973	1.9140910054244233	0.7647113425048704	2.254542074238024	2.0831369517719467	2.0142536647541442	0.7458668051676824	1.3175293029765458	1.3788668321961057	1.6356316931314958	2.195588656608863	2.095280982804458	2.3853698847081333	0.8605776517234153	2.078839093626734	2.241186749232366	2.3187598711039654	2.1736271546366868	1.4599445381530312	1.1069386067449642	1.6308665325939238	2.122037333744159
2.857168419213457	2.9189059378283515	1.6201430082181196	1.4155107583544784	1.5791634802676893	1.3518854741553858	1.849546847746448	2.2159494065842957	1.1310281304249785	2.431629255877438	1.2630411133870463	2.8587596239353195	1.3081697429587815	1.0841834307237257	0.730728346120519	2.110275355113736	0.9383617659925487	1.5353489467999695	0.8477282150943631	1.5857687948893202	0.15930107638979818	0.729159820964529	0.9026250209658035	1.4324568265788789	0.6142183661361524	0.6296025357030314	1.453721867663198	1.357246761697604	0.9376578327443028	1.9639545738724256	0.8086229689617017	2.2386145669145265	2.1229450031411092	2.0093352055212805	0.7614950083008608	1.3507743352496544	1.4127116316192694	1.7124721594962096	2.2076243511091476	2.0965080198335166	2.3682714183852527	0.8303662369240727	2.0962507660532266	2.30442082659346	2.383275321664006	2.2231240244662227	1.4566644210018191	1.0881346869302746	1.6055324634610912	2.1200830725448574
2.9230183336501487	2.979387218527454	1.6438544873997158	1.442642940656531	1.6021280759435896	1.3960260682976302	1.9197898204390178	2.3017366709040386	1.1421230963155238	2.4984576037332706	1.3277125971388801	2.905349470492137	1.3931062979536084	1.0712403629648986	0.7644398728733409	2.0817946237380087	0.9945682681836961	1.554155933349108	0.8221423460384291	1.602765222261836	0.19107165757693556	0.7910574054803544	0.9287203627390594	1.459629103587561	0.6261155541955807	0.674060028798746	1.5246073568876848	1.3703887785824749	0.9176214573412917	1.9869786079941272	0.835918177579939	2.217466147492006	2.158412501020354	2.008912192052743	0.7868783389407434	1.3936752287300145	1.426397698471299	1.8071237252561356	2.203395769858596	2.1042970374962358	2.340267138787297	0.83088241502321	2.1158510939303197	2.3497006529609488	2.4660698648953105	2.263856107607131	1.4538937008503383	1.080647365943442	1.5792630989889542	2.1027595323548267
2.982293116745419	3.044491253531232	1.6585725901272408	1.4426349773677312	1.6221408218590416	1.4528684359186221	1.9899546070506744	2.380416522144009	1.1337974332799885	2.5529383213947288	1.385736218028806	2.9378611232867193	1.471484132634386	1.0768660780100598	0.803035353975079	2.044312536117275	1.044572480800042	1.5727506487198766	0.7769328023487156	1.6211244137241958	0.21653505041452448	0.846338787200785	0.9626474484411164	1.4766683092331314	0.6336480449461493	0.7393106752405931	1.6078246991215828	1.3867790940692686	0.9229711056673768	2.035891632735745	0.8706964619969308	2.2051500814887897	2.166827127738707	2.008863953674752	0.846511277840498	1.440372408859003	1.4275696698224152	1.915208737486196	2.196251967734592	2.116029961616284	2.3085404476754414	0.8272549615925767	2.1236070460253647	2.3706649608642683	2.5261813099661086	2.3163321324309973	1.457377576801443	1.071548424295766	1.5655994973269016	2.097506428984014
3.0256879456932966	3.12746763351147	1.6581871597077806	1.4364856419324912	1.6320252818653251	1.4949276251483312	2.0547716151280584	2.4440810391172727	1.1271777775881011	2.588327118900987	1.4367596840681096	2.961760879900364	1.544601467929256	1.113894196511008	0.8531490816481725	2.007340736940141	1.0972364751272408	1.575425025712899	0.7257384801670662	1.6457858177029454	0.2623960307571238	0.88297450649783	1.0389268461279078	1.4700229375430491	0.641813548684208	0.8063473228341913	1.6790995030078917	1.4308107043176883	0.9354412855912754	2.1030071252753237	0.8949548069637385	2.2144215024393565	2.149231743550239	2.0209031396279973	0.920221376821112	1.4739354973712018	1.4165865650653893	2.0141679795847143	2.1727725801091	2.137128675619968	2.270672251154902	0.8374869690500896	2.157110310230699	2.380753956035046	2.6005022274502108	2.370573111189882	1.4886345762320248	1.0807648799499616	1.5598111184640007	2.1045413587424258
3.059345491210272	3.2335224743520308	1.6527260611671175	1.4247110812011716	1.6229501163452102	1.5354665882515381	2.1135222299274945	2.477866769675672	1.1205920526620676	2.628864181173323	1.4818264483329906	2.978965131492946	1.6220439524621537	1.1380483482779336	0.9060442342598336	1.9652188578287983	1.126228781422218	1.5713145202673455	0.6680794680106368	1.6684574727449335	0.31827364175469225	0.9167151358444056	1.1371747567445092	1.4705852068828598	0.6750061667641762	0.8771346430509144	1.7404761149443089	1.4930264369778488	0.9701929778296356	2.20675186395836	0.903667253920918	2.23830189761196	2.13873395863395	2.030383836225483	0.9955114064753628	1.5003851357668254	1.4048028883290793	2.0914797588407503	2.13242821904664	2.171537085964615	2.22790524742065	0.842866586670454	2.1854116914201414	2.3748420128854897	2.6599942998767068	2.41124884667684	1.5319133448562696	1.101296255660492	1.5862949340833	2.115308270496983
3.091575916664982	3.3247288135594415	1.644093087183191	1.4156496967880106	1.5964405341380146	1.5804769694851175	2.1858045147304934	2.501756933498699	1.1164939263256966	2.6537681493122953	1.5113728194827545	2.999444788224037	1.6797944990624576	1.1803961311561213	0.9680884502428343	1.9232344433345314	1.160011824158516	1.5739244363799307	0.6204929509764849	1.6779655544129717	0.38092888983535395	0.9556585064800869	1.2558163738983268	1.4547214701107343	0.709181955877876	0.9594075864370302	1.8053405596044487	1.5446876795563802	1.0022303247683098	2.291450194169542	0.9025743892757883	2.2410028281830656	2.1049370870093838	2.0400593416571633	1.071685841766896	1.5073538295181739	1.3839715102289603	2.171096649180983	2.119022855555174	2.2217883029098937	2.1677575181698425	0.8606265860386237	2.2183505733195954	2.359999748855902	2.6992180674890407	2.459287948168699	1.5582601567364984	1.1534053236944137	1.6155612082842672	2.130685760669221
3.109462488112046	3.413077931614823	1.6328138246916286	1.4128797296470954	1.5723225208931513	1.6334307123512475	2.235664077328818	2.48600809794184	1.0933284850262965	2.6754409343586056	1.5578993819014066	2.9951274413514812	1.7289578551484905	1.1908254819578092	1.0056617263029355	1.8946918837952023	1.1870667390559397	1.5813674194350635	0.5555693963738689	1.700110059465557	0.4310549934919125	1.0111704528433874	1.3863469698024375	1.4388679193773737	0.7420647977745982	1.0312686836826856	1.8674833570168723	1.588526812734314	1.035359127778543	2.374005359248339	0.8947618290059557	2.2531370581379813	2.051471922239241	2.044692081266542	1.1552755072383545	1.5068257746084024	1.3615513681493348	2.235829107948975	2.068629907068524	2.2618991751963495	2.127460755969497	0.8722177046379012	2.256368895971971	2.3296661967774934	2.717143775768158	2.515497459483324	1.5862969680746601	1.2125769835201754	1.6591218228154119	2.1377637991305587
3.0945097295445008	3.471759839775855	1.6065571699176318	1.394869075544665	1.5321690636947767	1.6903503321161082	2.2728231327837287	2.4582650421409964	1.0902109972774916	2.6887702483861853	1.5812107029273759	2.991688963840665	1.7553910757131537	1.1847925166793685	1.0493408141927756	1.8596050192324287	1.2064142820051986	1.5986714181068453	0.5001857292478643	1.7410306487921006	0.4825127261036699	1.0519483160723373	1.500671099490168	1.4428567721576253	0.7844517475975809	1.0841087633555209	1.940443413411891	1.6213689569984688	1.0724921787184862	2.428121944513458	0.9082276277653735	2.2669521627832894	1.9870246959237678	2.0443766764873685	1.225376875678903	1.5156334858447467	1.3439924311810287	2.2960707163725766	2.0229938407290233	2.3115971387307797	2.1145222976285627	0.873036959786073	2.2801322607900647	2.2771659781960314	2.70481712019689	2.57219410535468	1.6052125766646888	1.2529934079053773	1.7089988345802012	2.1518747145549297
3.043569327612862	3.5044240421968182	1.5860642850180213	1.3976857746172204	1.507068829791486	1.744528901719231	2.2738066838015794	2.4133347377782433	1.0916234640421214	2.6851014522688628	1.6122039203195613	2.9825073611835764	1.7794374630088896	1.1382509703151809	1.0884885254454546	1.8360120102833566	1.2166181111081062	1.6185538519961153	0.46213909969032374	1.7827168215406453	0.5167695828890118	1.0947772021678597	1.613456911317647	1.444865459002022	0.8457897965839838	1.1116517233343228	1.984880393327741	1.6455059784974224	1.089452632465286	2.472080149140721	0.9187418794441706	2.2862644816205266	1.9004314224929715	2.034452557876811	1.276147981208102	1.5104059461202128	1.337812758299704	2.315011731826024	1.9906957414703121	2.3573966416237733	2.1040199823954526	0.8691695703582873	2.302401447367845	2.2403421859252868	2.6669764914957588	2.6450861575710527	1.605066749288295	1.291450705924742	1.7649219270065821	2.187813003227387
2.964494767265841	3.4989747976850607	1.5526953544605138	1.391976725228512	1.4562112425303237	1.7893569598878751	2.273422476403973	2.3561220838583816	1.0713249751855094	2.669988654774915	1.607022920290343	2.985737171193737	1.7592609460840205	1.0838521916177304	1.1224398668302586	1.8244297403957035	1.2234745779415557	1.6281705159032	0.4191013907112061	1.826417610516468	0.5387438003593015	1.1192591574207584	1.6913007246229221	1.4591849922974207	0.8982216438768506	1.1221086758324879	2.01428164991166	1.645357156020242	1.1077769858639104	2.4742566277207603	0.9338774453751439	2.325472325157235	1.81205990577882	2.0008730808282995	1.2716992875250903	1.5137761189613417	1.346412717087471	2.3237814446204537	1.968546237212924	2.4050021217221764	2.11698875044846	0.8674631834311706	2.3042151233880976	2.2188411850829857	2.6202955532426686	2.727748165915873	1.580673624724683	1.3259074914078686	1.813463574905428	2.22171081329469
2.8722249683309857	3.470880751393601	1.5104448389558782	1.3877014869442177	1.4141832656246691	1.8252011541027884	2.2521267293655756	2.308730395750959	1.0629758367945288	2.6533806093164176	1.6097936873620118	2.9665360390820523	1.7112583257236693	1.0203686343173568	1.1381749505576972	1.8182137429209884	1.2247069839031577	1.6314969971518085	0.36690960544756746	1.8519230395909805	0.5349558106632001	1.106985098780332	1.7834330605604094	1.481300919663312	0.9343055669672097	1.1174909782791693	2.026448177516736	1.630724930063872	1.1014098784880668	2.40121356239534	0.9407312098968328	2.362785525771158	1.7083965217519013	1.9707092520060052	1.2561044162626638	1.516707945062699	1.3299205216482621	2.302352144077012	1.9711159971297119	2.437130337652116	2.1582232193660476	0.8596415856292612	2.2941786841452254	2.194307245073882	2.57266465694617	2.8156632297418493	1.5485436586710324	1.3637419651926783	1.843796698510766	2.2387777540625438
2.779247663813747	3.4344408827618254	1.4845258946446465	1.3685128947801222	1.3664385223903281	1.8469850578633493	2.21778038082146	2.2749969305098245	1.0371448576566265	2.6285782599711536	1.609927916261455	2.9476538402406014	1.664351079271438	0.9677183344539759	1.1516082386105329	1.8032989350151616	1.2058341194269837	1.6145259464229358	0.32943303545141245	1.859233291611907	0.4998765459852212	1.058474297920522	1.84262422610684	1.4954146949756637	0.931025722950704	1.09679646218218	2.0303768779853533	1.6042702465202967	1.0874732121321196	2.3306978772985767	0.9545321808987162	2.39209882726495	1.5757580214471265	1.927689895449077	1.2208504076308038	1.526057982963133	1.3195089592578892	2.256089387871145	1.9899500327973356	2.4706970124502594	2.19398489089755	0.8180979305433584	2.286082189506293	2.182404310977554	2.5166760297837643	2.905857647053421	1.5165195672879137	1.4119663559253601	1.8712896959990641	2.250866666040158
2.683340006101989	3.3677441897265985	1.4639278923579107	1.3575162216283967	1.3216990631036638	1.8326371732879092	2.15688238779976	2.211325266142746	1.0231726811847786	2.606111880535891	1.6160967938927175	2.9022564458670224	1.6104974493113375	0.8998794064321738	1.1430482850960184	1.796661475558556	1.1874834012712032	1.5840040193539695	0.2837584481247944	1.8511898202161952	0.47101355523013055	1.0088347327656193	1.896953475952947	1.4985907018624938	0.9129104555911687	1.0616419359740994	2.013959887565588	1.5442509351933487	1.0576793203544006	2.2244946061787	0.9570043301052646	2.4034303175920004	1.4636838541671644	1.887833863295029	1.1599641903907798	1.5137210707661146	1.2965894913561335	2.186614986301378	2.0174453768680816	2.491396593636117	2.211856254878279	0.7687863475496461	2.295512156915389	2.1728686503872763	2.4768784875132117	2.98081820346964	1.460433958799832	1.4594688749037057	1.8785503991244148	2.2517124177356544
2.589442425374901	3.2866878270498616	1.4586620118219091	1.34438077675325	1.268768436889469	1.80545902850739	2.102999977038298	2.1646074432583426	0.9968489168544121	2.583545986215694	1.6180002538825438	2.8612601445201085	1.5352930435660173	0.8027284924081671	1.1180255011971083	1.7784794613940949	1.158023448776816	1.5689246706023925	0.2233731623446483	1.8224328100589382	0.41655648214912705	0.9606948402443389	1.9245011096426512	1.491458437519459	0.8720538328554722	1.0234630021552709	1.9756257260699936	1.4666366400343243	1.0258791002355874	2.1056188995713705	0.9329674019531768	2.388031908818803	1.3625876487362003	1.8430222654635078	1.0755412281505254	1.4948578892016107	1.273498767077366	2.1116247832087107	2.064461330364253	2.505561856858856	2.2062205427898043	0.7117415642266596	2.2889729748086145	2.1500196765819517	2.422132405471584	3.028168409450302	1.3948615803049864	1.5089439504200626	1.8780422039689548	2.2384144092807405
2.4962938664501904	3.180011923140918	1.4524167042026908	1.316616560792777	1.2372784079950623	1.7426722485102317	2.0526177628990947	2.1130950592611386	0.98049290680941	2.5592485749758067	1.6274918854982736	2.7975974813070197	1.4404079691669933	0.7144496818652606	1.0716864403844146	1.752623747751051	1.1271324285894986	1.5380867353102596	0.1512373850575049	1.7880272679999691	0.3461362395723056	0.908424833250782	1.8954117750499617	1.4837944619529073	0.8284514253363943	0.9699465026279892	1.938416843939392	1.3693494024018478	0.9795519193369178	1.9561081465017327	0.9157456427312214	2.3549111378746104	1.2729580377106264	1.7986132725559898	0.9777410751151999	1.455814447031242	1.2471025883892892	2.030647465701823	2.123683208649613	2.5108730896029936	2.1901450292493694	0.6373992897405406	2.2886152138214975	2.128508274713701	2.3722691077730755	3.0493278623416993	1.3226670408136316	1.5429508251353705	1.8881394289903848	2.229954839530401
2.41331678142381	3.098869122903582	1.4426624780894255	1.2726472616850952	1.210789058150021	1.6579664735682857	1.9551172299984074	2.0507365051513116	0.9394747536014265	2.550641273797016	1.6313739265637555	2.698758583672377	1.345006761794802	0.598686005578576	0.9928125278328268	1.7272146395430954	1.0743197016740669	1.506743606606328	0.07602810407376352	1.7688372164780026	0.28645526364471524	0.8506834270364273	1.821129822451584	1.458457709129622	0.7713956728303073	0.8906402236943153	1.8734030731075944	1.2766597871643952	0.9417175784403637	1.8249664284683242	0.8826879091588854	2.3440009749765505	1.2008320801681263	1.7586199465568892	0.8733501001698778	1.4037164273038565	1.2176815681506201	1.939696426485991	2.162210040701553	2.5080850875933294	2.1730730839245522	0.5628391786254279	2.2775552337866047	2.085125595479356	2.3429211039800157	3.0390198770013406	1.2192914120328315	1.5536815327021496	1.9020337007939225	2.2296079171116174
2.3294678557775725	3.012143191890414	1.4413543506051971	1.2250238608194972	1.1764222294539255	1.5699190430662815	1.8581430836424633	1.9799636816740473	0.89977911117418	2.5332040778913134	1.6000896444001451	2.5844736965820934	1.253553633588975	0.5036305154888525	0.9175147882272444	1.6932388270802587	1.005980241904026	1.4627961271415593	0.01693801469555168	1.750703659107534	0.2308828176160466	0.8001516769591148	1.7342557015060962	1.4111007777048337	0.7264783081599167	0.8206965854288958	1.8005745659590358	1.1758615296502803	0.896372539831048	1.6842815181303963	0.8449905792120573	2.316111316690187	1.1244585809962064	1.7313708289585974	0.7582640389626494	1.353883538868966	1.1979086782602235	1.8579958803764367	2.2183338581735272	2.500333612126346	2.1332063407642345	0.5028883283895625	2.2651330835761643	2.0603940359772164	2.297978588946363	2.980725502490561	1.1071281855978403	1.5386363823245721	1.912201208124087	2.219194086161976
2.2703037826022836	2.9378287750306358	1.4458934194930737	1.176983644653303	1.1291817389378898	1.4849805110172896	1.7584710194945157	1.892334399954823	0.832523500089674	2.5196986666994836	1.559589017609313	2.450818835828312	1.168896556710623	0.40551582049405727	0.826352789379895	1.6562375976972494	0.9310350158570617	1.4089497050770006	-0.038039703776141395	1.7133204418569499	0.17760529237211548	0.7368306063873107	1.660544033254277	1.3354083236444354	0.6626544098956276	0.7513974239941787	1.716578594401493	1.0763862047433135	0.8504086170393996	1.5843966975821648	0.7752377822652117	2.282265419065575	1.0417364458254852	1.7222129584292059	0.6389248310474864	1.297163509564545	1.1729176271955795	1.76604191202549	2.2481600310148213	2.47594106442308	2.094872132420581	0.470531696352522	2.2423416042204	2.033340967483203	2.2732720801533963	2.9059358067024483	1.00256596145296	1.537201032673509	1.9180508587433196	2.2144623928170275
2.230098783223883	2.872934580998438	1.445643139999918	1.0987091260771005	1.0544807451934097	1.3851829493787595	1.6836222890355714	1.786702843422845	0.765202848461551	2.4858122704476004	1.5024433008196065	2.2905328841702426	1.0967709179580836	0.33233324335221276	0.7371766951138135	1.6123432906199142	0.860881581092469	1.3330198848288024	-0.10534568954005996	1.669878748106581	0.13321665779950884	0.6590681695321037	1.561544120567128	1.2534021553161332	0.5848190965737489	0.6928813147176067	1.6429003502285007	0.9671878113272319	0.8044783292576605	1.4644718394633955	0.7147759598795103	2.23530071580988	0.9693481077178326	1.7274505330857033	0.5111126615872061	1.238883781395355	1.1232883544695322	1.6833077705708608	2.25888693070131	2.4485036470551127	2.0334495009057254	0.4557487975805986	2.2133801827071315	2.0066186516143754	2.2670137565634216	2.785451798893305	0.885101010950175	1.5180630373259991	1.9181265473834945	2.1895989352057406
2.1983527136690935	2.8229731192435477	1.4409549045341206	0.9925426226672356	0.9852168961570749	1.2965086957819418	1.5854813274721213	1.6904466573702195	0.6933494410590915	2.437492008062625	1.4401106967682498	2.129264543598826	1.0314771668398897	0.2616084336280698	0.6550448177591396	1.5672612851291636	0.7799810740835496	1.2554040377846103	-0.16468984970330683	1.6169485373946835	0.09037991912022247	0.5740900618100404	1.4742816746449792	1.1592314120534895	0.4996935836792721	0.6319517520371696	1.5611051620103917	0.8806584544951972	0.7605795960744474	1.3656614886468197	0.6235991563289612	2.1686693351740396	0.8643874260333307	1.7383431299005445	0.39616881636185214	1.1677961731366477	1.0706548734913286	1.602428420285051	2.256362826417562	2.415695719791846	1.9728224993327719	0.4482839467218239	2.2013712751342167	1.9593834323684263	2.250034206495539	2.6354892432702193	0.7776502061715234	1.483418229432441	1.927385791031559	2.173201205730926
2.1739567448955976	2.775491679839013	1.432751910719436	0.8948746458445529	0.8960006524394066	1.2175461974529793	1.4867317843788668	1.601009531728187	0.6177645963177598	2.3603078425254305	1.3541964064287295	1.9724882536825663	0.9895734802148717	0.22080320853003563	0.5914327315573832	1.515594580214748	0.7107924672672125	1.18472553065668	-0.20740987610083997	1.5669320051708662	0.05137729583879874	0.5074769291200426	1.3798947823713081	1.0530470509509973	0.4363950134344864	0.5695464918642087	1.4752106148417707	0.8143463335431559	0.7256075945211811	1.283691751888124	0.49990048852463653	2.119864983312607	0.7827888638881875	1.7526810600972902	0.3008907748800824	1.0862779512934178	1.0141464590670048	1.5100790842204668	2.233955693945166	2.3893193634296837	1.9194319415171202	0.4396083661932078	2.181732684049946	1.9098849498759196	2.2389329968002682	2.442144810637566	0.6480775881574741	1.449684994475172	1.9473099245023655	2.1593202033888255
2.1551360584986865	2.727408303975248	1.4254604348188256	0.8090392569813123	0.8134086916024366	1.1325474247425764	1.3816206333021543	1.5191884009069991	0.52242466788041	2.2699127499072786	1.2692215064449455	1.8160720722289778	0.9457968394383155	0.18276345102595876	0.5099043876931975	1.4615752415424006	0.6395492058897851	1.121371728363731	-0.2586967929685909	1.5231173020627513	0.026985322834515418	0.4572759891825002	1.2673955625925661	0.9576154798100605	0.3880295469851108	0.5156982763211242	1.3952660045367078	0.7492769794905552	0.69977422516029	1.2001991463923534	0.36128456364326433	2.085697546334291	0.7365968166393729	1.7707741624884215	0.20589494323734486	0.9980091896577028	0.9557604144850836	1.4183484235058015	2.1942905147761103	2.350682516302129	1.8735240938693587	0.43173783407608984	2.1626182989040177	1.8569166851267411	2.2119389890387744	2.2471793832374045	0.5424845842013721	1.4061880243476295	1.9796145569732118	2.1406849269526247
2.1348623044020143	2.677493371375318	1.4017714807916135	0.7199862488884848	0.7277524789930496	1.0663121170485046	1.2809471648178807	1.456616988475151	0.448760087487344	2.1693928277518877	1.1482145553414547	1.7091801095209251	0.886245011300215	0.13925711144964792	0.43285303545067827	1.3967356135753306	0.5778958561234089	1.082507064275948	-0.293442948928236	1.4926236042192822	-0.016054970572109424	0.39467067145856116	1.1618460791727354	0.8722530117087934	0.3495458134510847	0.46766527069951824	1.3159592303077257	0.7060430577198216	0.6581281967657568	1.1373773130760294	0.2433022279639853	2.049272681341702	0.6735839715775344	1.7884702259222411	0.13481361779669251	0.9273232293419491	0.895013920562182	1.319611871603096	2.130560686247553	2.2972382368142443	1.846474570201686	0.40617675774787243	2.123348769376911	1.816962184045271	2.1830412653582902	2.0780620788371666	0.4826733858917252	1.372488364820795	2.0020274050173885	2.122977514027017
2.1014019609300063	2.6125515447299397	1.3640420140513472	0.650616992352922	0.6537335752424253	1.005884929735846	1.1696648112747563	1.3838667938280547	0.3871783711781071	2.0710824305892777	1.0361826651182686	1.601997594183753	0.8377589388754781	0.08193382134792604	0.3339627494196299	1.3320233722346697	0.5168885965009539	1.0235805251968406	-0.3004127692637819	1.4633639456676897	-0.052357569079412566	0.34662300479442903	1.0495872970740043	0.8073314787589523	0.31376202582893237	0.41428619637878333	1.2618444923144316	0.6482497337915518	0.5999845323607772	1.0640935025688982	0.13081822025786433	1.9982441641577577	0.6005081656414611	1.8026578750183222	0.10707927920644673	0.8521294334837053	0.8405729626410599	1.2195572901126055	2.042218775578575	2.257459316574297	1.8287661209233466	0.3627956980521971	2.0822521717070397	1.744315178200101	2.1463253869805543	1.9026965466803638	0.4266277301095047	1.331729471045164	1.9850172841933165	2.0932058226683234
2.0750462535885825	2.5546906094848874	1.331500841204204	0.5942694523548318	0.5743063708691886	0.9566667082824537	1.0340005068794045	1.335547954729333	0.3008884881729014	1.9721227461404154	0.911597417406443	1.5217169024568493	0.7914376949255333	0.026427665292013968	0.24562890267746612	1.2682371106908952	0.4759962766925784	0.9750225936905693	-0.3006354105517052	1.4415154710808844	-0.0861528346029247	0.3006002971676751	0.9521851471408583	0.7311415385652867	0.26672515905215144	0.3602796698059347	1.2166875469280891	0.5674737388379263	0.5497810847451026	0.9827331798126128	0.012072809106571913	1.9462618947253478	0.5313219465989503	1.7893422273705422	0.0728918904386453	0.7860124733718052	0.7661451475247685	1.1026214951545374	1.9327683090855063	2.208041931555367	1.8235187520208007	0.3188005916269673	2.0599389824410044	1.6284019846112177	2.1010921847856188	1.7442949301618076	0.3901309333052144	1.2942072487633924	1.9496923145573948	2.0371645088648123
2.027301043738169	2.466484757088456	1.3288879232956556	0.5333729737407982	0.4996186059768866	0.9053316580059952	0.9108624094470885	1.300965066404625	0.22027293394113295	1.8676791182808377	0.80205159004942	1.4609819233715602	0.7544593593322303	-0.01526626585695717	0.17164608871101222	1.1988154181286332	0.4374784040906792	0.9256376140973863	-0.2949715140512391	1.413778934073422	-0.12839478570043988	0.2539821312893357	0.8647588652920287	0.6680565484047188	0.22397477246221303	0.30244700082858794	1.1962227506408842	0.5111474076747153	0.4940080158385352	0.9193174787694497	-0.06277359025228749	1.867793874350225	0.4737896268379293	1.7753586637198082	0.04149771243984762	0.7339287253987379	0.6848305563897801	0.9952597193480563	1.8240268093512064	2.1612742351933907	1.8329015022642339	0.2541362618680947	2.02768883827076	1.5794734783407298	2.0203400513476417	1.6207776009038912	0.4277743727677237	1.2336539599752623	1.9041169405092133	1.9631858690534223
1.9664159502599126	2.374001624765187	1.3083850272163189	0.4747700207943943	0.4444717579390294	0.8569319890614752	0.7934899129814386	1.28038838968252	0.12421217400127504	1.7673971482076059	0.7142829627874836	1.4213018324134024	0.7014815777274697	-0.07401650549527097	0.07129776061150753	1.1274517029476172	0.42365752502286413	0.8859357680726507	-0.28846353794271246	1.3680602376112827	-0.16058233654661605	0.18656502971420075	0.7900131941932073	0.6042153467262603	0.16406767843807782	0.23639839308205962	1.1903883637911097	0.4789471843621316	0.42200992267683696	0.852148906803276	-0.1541162126522453	1.7803551277580678	0.4380635918588419	1.7375794792705004	0.006350365794393012	0.6692389407186529	0.584287381777114	0.893231057190139	1.7238083466742524	2.096251942540495	1.8447980642526773	0.18587289215193584	2.0096477360861833	1.5311544721908683	1.9610702691033033	1.5541161450813963	0.4528347075192192	1.1756641553007854	1.8344996105426141	1.8752892765831384
1.883396657076539	2.281422436403832	1.2924343814114985	0.4274771802380778	0.41037002506500597	0.7800443712411879	0.6762302136325193	1.271044289051103	0.022178514275652463	1.6672717089470415	0.6355518966782825	1.3831116785881363	0.6276506716932773	-0.1334617320341475	-0.02139947667295068	1.0697016837975777	0.40914906539644347	0.8477845210313808	-0.2908981006650925	1.3257276981570354	-0.17471986413648627	0.14159088998502026	0.7015555676023809	0.5386832626128633	0.1323213495142982	0.1805440854434058	1.169064942016872	0.45010697572434044	0.33917126582134893	0.7860792344303709	-0.22909081031548045	1.7358602902413682	0.425094202517303	1.6926443169784329	-0.00474692504125213	0.6125413384567322	0.45409209398330547	0.7917574328511376	1.6200109171825638	2.02535014685432	1.856230508775011	0.1090807448527868	1.969689468829867	1.5021480910235847	1.8848741344415134	1.4678842402088974	0.44697764083995367	1.1225696483836192	1.7659184941022186	1.8096244580502912
1.78122022313006	2.178398372302401	1.2511406009827002	0.3678040660571066	0.3930971214228146	0.7016165738261505	0.5454470612885411	1.2571429207815084	-0.06428887398022551	1.595886336768352	0.57369208213416	1.3667593114854135	0.5518354710321125	-0.18649418285534694	-0.12179569046386571	0.9742726131069549	0.38317342870134163	0.819576919460939	-0.30111456923222296	1.280384388073059	-0.19818648202970832	0.09300991727738048	0.6516994251881169	0.48842738455564466	0.08077830520695033	0.1252493072536298	1.146363808539839	0.4286136367100183	0.3006415210949187	0.7492883070209682	-0.31824790655987095	1.6816620602837482	0.4063391167293444	1.6233324469652213	-0.010280015586057026	0.5623944714268425	0.3212569819877048	0.6938005847726616	1.533606544616666	1.964350204088791	1.8870043383135884	0.002423195718609783	1.9320843888150168	1.483199501949231	1.803249939519688	1.4388241191671916	0.5260300622923991	1.0712898934814228	1.7150935722247624	1.74569630440674
1.6943551441013178	2.082960804157884	1.1887048775020408	0.3417960528525019	0.3795448108398465	0.6020181866269431	0.4383400984464167	1.2175574151771984	-0.14987619286035408	1.5176087277639618	0.5199993920081701	1.3289058171996682	0.47037819320182095	-0.23741972113962334	-0.2181534799166937	0.8862835108271098	0.36871999661643046	0.8005599103687947	-0.3085087818790681	1.2379776124427113	-0.21183517745417232	0.04394876863958999	0.594947916744592	0.4326938622923272	0.020129567345862152	0.06776260579498712	1.1243453089903848	0.4165104007158661	0.2821528606728872	0.7148015597409434	-0.3958328256474276	1.636458949183789	0.40876895549822806	1.5726314997776538	-0.037421046876920064	0.5062302250120116	0.2114868026478276	0.6034463532234728	1.473777229004106	1.8987311881141955	1.9214854245100295	-0.12730988223644119	1.864614875597491	1.4741672510148975	1.7179703060468263	1.4442218608823618	0.5946388464327028	1.0310027345033923	1.6662365549918543	1.6465093373606572
1.5885986800127014	1.9733748970120342	1.132084314618362	0.29826968025026995	0.36968283123595636	0.4880130351094813	0.3522843892896702	1.1551395600343213	-0.23614899211949592	1.4563559064677072	0.4954863690982367	1.2723150514447235	0.3742230710718807	-0.3117820533907482	-0.31948558865222765	0.7873475260875659	0.34146466191926006	0.7865030910717807	-0.3262338890466003	1.2026031602922242	-0.24596452007123873	0.0014322475124079082	0.5394553834898688	0.3742088872378925	-0.0369029019239032	0.015151024048592976	1.1070595602362245	0.42774669617295047	0.2490803963042521	0.6906892863292223	-0.4412035889132612	1.6049953255431977	0.43888865574535546	1.5363375007738034	-0.05809347311720966	0.4655536863832375	0.12204083493253381	0.5196560798466512	1.4152982330906299	1.8178532454779173	1.9247304580587883	-0.21393309131365096	1.789291839106615	1.4376617301382004	1.6235131279165962	1.4653056988574897	0.6584053626226181	1.0065480697466225	1.613750087251511	1.5845744480285782
1.4727106321937982	1.8657985711952414	1.076269317996655	0.25039222951593765	0.3551413829476709	0.3860115858847166	0.2758108574492622	1.0536635429369672	-0.27436864623208335	1.4215978818505044	0.4645426986541966	1.230142581888981	0.2871793863101796	-0.3881370362906848	-0.40693735392636937	0.6845774429620111	0.3377226132897736	0.776946780537868	-0.337987015361739	1.1664697072378134	-0.28140059044943716	-0.04384403214442906	0.5268569323491107	0.30670792331959157	-0.10332586420269177	-0.03150351724067683	1.0921566305355186	0.43758723522405285	0.19334113058264366	0.6845531713610687	-0.46379165887178225	1.5423849608388722	0.4807150388642277	1.4985666652745324	-0.06752417041526307	0.4135290642494883	0.03228866906846254	0.4405815286330224	1.3629246997611761	1.7451442870433092	1.9279489706094832	-0.2818791772441018	1.7150784356239104	1.4010834020798586	1.54086867805615	1.5164984513042985	0.686320318207903	0.9590097929348641	1.5665275842242847	1.5410695555949585
1.3598774516325434	1.774321149085018	1.0240940526174171	0.2077745624678585	0.3318847149668259	0.2955923544578608	0.20899704160543542	0.9649295421613793	-0.3165659921894489	1.3887971025251828	0.45014478270072117	1.1874464662418485	0.19289140113001413	-0.4343447801237633	-0.47781436373594255	0.5740991911566649	0.3333269148221651	0.7408956989630469	-0.3651910330174741	1.0969050527933657	-0.3037926131893046	-0.08934466122332799	0.5237261679448666	0.23421816356758685	-0.16243272430847472	-0.08145622838484783	1.086571476177011	0.4440842292878373	0.17045620619040802	0.6924380202413887	-0.48983549684440736	1.5019277705995688	0.5378760798763178	1.4453376560157838	-0.08108135331239377	0.33438423514936705	-0.04583952178918703	0.4061082630672792	1.305591660236988	1.6875571274606949	1.9236355197101704	-0.3183226138642188	1.6526118367449487	1.3994795638784834	1.4461850299283716	1.5328867120391259	0.7441578528480021	0.9120948439891174	1.556578132262244	1.4705334536314985
1.265311827874049	1.6863321262288953	0.991201821067874	0.16591492716743242	0.29623799049937805	0.22526148232820042	0.1339669443387991	0.8685601145880142	-0.36906858518929175	1.3485306029209785	0.4159359354053958	1.1335595381236145	0.09415031757315824	-0.4711992767272288	-0.5331718063234179	0.461227344435	0.3453522786138258	0.7306359553236377	-0.3981547412696623	1.0285824079731005	-0.33815104679178626	-0.15791859583268822	0.5145187338529473	0.15966822450802234	-0.1841917090121526	-0.13313171104486868	1.0648030979650835	0.4827917650226235	0.16801598622148328	0.6756984569747253	-0.5106964750211765	1.4693669216333762	0.5705355420001904	1.3899000711739338	-0.0839278950746008	0.2886147190510586	-0.1270342334602675	0.414553202175025	1.2702357206035202	1.6192969192208135	1.925444630649496	-0.338661925201777	1.6102755111625	1.4591148862611345	1.3900824078007565	1.564517740233962	0.7818452402869588	0.8592353650849904	1.5852839501038212	1.4148041647253549
1.1783575235691715	1.5953742490307787	0.9378819441399363	0.12184267111797917	0.27223286345976483	0.11705484470793959	0.07378258605562009	0.7591831003414854	-0.3998654897274766	1.3069771633597806	0.38834705726471674	1.0608827645616563	0.006328849721018703	-0.4995072917109926	-0.575195748460158	0.3937355149526499	0.34693788052077135	0.7362194668416937	-0.4294402649365489	0.9874189785838009	-0.3836991578363147	-0.2150920110616079	0.48524139874262096	0.09704555827490605	-0.19656764042841304	-0.18733779376055743	1.058314520268046	0.5475616049105503	0.14917953979698878	0.6507797538311696	-0.5246719184103651	1.416724055142565	0.5930085398978718	1.3336574620163013	-0.09453631847255228	0.24175239433638906	-0.16079381736089376	0.45398251831583797	1.2314698921830074	1.5592770253545	1.9299209962511985	-0.3316043341276425	1.539819554624706	1.5302766256007512	1.3452272889070975	1.579273373137241	0.7599072094985233	0.7910389653128125	1.6111622566017207	1.4191068238364228
1.1157859547426667	1.5334242654403198	0.8573636941317536	0.11371231461483818	0.22517368603534163	0.011975517968762978	0.029331060053927466	0.6537867377371968	-0.42719435436032765	1.248622223928463	0.3547071497567008	0.9688124753617675	-0.08693567983504821	-0.5309444685857134	-0.6027221044349769	0.3533874858550625	0.36187601206875486	0.7389517087180855	-0.45883851317207913	0.9275176581532125	-0.420661504288703	-0.24721708398014425	0.4738618095696774	0.012606817210637843	-0.21009436398989148	-0.23316988994397958	1.034963640175049	0.597020274826813	0.11378541886935958	0.6237789824182249	-0.5675976306376167	1.3819228530105367	0.6052899489489489	1.2567708679329226	-0.10936011245825292	0.19340519552601818	-0.19732445324135958	0.4720344939984356	1.1832139316934867	1.5102467201326606	1.9256492212059855	-0.2944552962527418	1.468638701626919	1.547502804777908	1.3328892338393088	1.6143850504465633	0.6626747087709556	0.754564296460589	1.6448833479101264	1.4715988544323786
1.0752195912660754	1.4657325289548455	0.7737546425507907	0.11189050274166945	0.17480461521080873	-0.07020475230094424	-0.010165609820117352	0.5515863769480134	-0.45191844089818256	1.1833917947852726	0.31181242102518175	0.9074728374123966	-0.13873627256694704	-0.5530764122977331	-0.6005552768986627	0.3247086982619292	0.3611502814254605	0.729771355026146	-0.5039503054797574	0.8857634111968788	-0.46993493423889615	-0.2918720420471956	0.47535566458257017	-0.06648752933223573	-0.21509924115742204	-0.2792551609172406	0.9899030457232761	0.6286396936184543	0.10775012086627196	0.6059920443573302	-0.5990129105291374	1.39605639249165	0.6296598250925489	1.224218311738953	-0.1247683252444691	0.15888182183041236	-0.2349125456666265	0.4937391729910431	1.1413861973727992	1.4729515125264117	1.9334767043487002	-0.2722927870420846	1.388020037262564	1.5672293905932662	1.3212636473040766	1.6113615443955756	0.6620794134536225	0.7462778802294218	1.6968742352683723	1.5626341710347347
1.0421020679806612	1.4107501116054773	0.7000080879918325	0.10420624339028199	0.10779555053454963	-0.1293395472709887	-0.0559475441986139	0.47542866230013053	-0.44131921927851925	1.114786064798511	0.26013139822111364	0.8778790402039167	-0.15912307423590571	-0.5647634017508514	-0.605219883886925	0.2883015963123641	0.36840741205156197	0.7215061359637804	-0.5267511823305449	0.8529973438201273	-0.5416120303262095	-0.3494646839441508	0.4974384760276017	-0.14762727320321362	-0.2010909184046564	-0.32981289399245683	0.9744975623472409	0.6718847274674838	0.1083081256806685	0.5627569636338026	-0.6208273826385788	1.352262732517302	0.661341509641597	1.2050789931420833	-0.19003323923892568	0.12410604196557966	-0.22346622335973138	0.5435730402187054	1.1154568415153039	1.459429406393783	1.9333213670743288	-0.2601870688699671	1.343686372265407	1.6092224927607905	1.324865888204681	1.6314407582307608	0.7181090881534986	0.743867164324244	1.7529306838702994	1.623614510516314
1.017041170238227	1.3472180080095748	0.6460361495577258	0.09602312590763815	0.034945385611750236	-0.19175501663985597	-0.10550980048926432	0.4224587906906345	-0.4291645087707125	1.028763504742964	0.19400042480648785	0.8222676391956425	-0.19970938215866915	-0.5865072651913112	-0.6007752035217123	0.2756144571411344	0.38665792030746887	0.7187085637346107	-0.5360507376645712	0.8242971151952009	-0.6160291652339214	-0.3824159802481364	0.5060582272674741	-0.23337294008280823	-0.1644265897078736	-0.3876890897274327	0.941903747767127	0.7243567549016938	0.07234557308557105	0.5283135238357278	-0.6249750274150088	1.3165363840517228	0.6959588329943045	1.1990289728808814	-0.2486008915494514	0.11367950602514773	-0.1916550418303355	0.6187747372533474	1.1018877699682255	1.4353233649211345	1.9488399396554321	-0.22092785704116275	1.2879370707226352	1.610580866749763	1.32004390117634	1.6692529422972993	0.697529449364347	0.7766602872293547	1.7904001649778434	1.6702150183790798
0.9796210910058665	1.2667821750630812	0.5987335422601425	0.06522788943457676	-0.043798535577042344	-0.21139351228682096	-0.15422072489889418	0.36841522418104794	-0.41162210555217926	0.9586924022962215	0.1374596329236063	0.7684900463341626	-0.23780531467806304	-0.6172400574260959	-0.605643710873399	0.2576150421531794	0.38996203409382396	0.70069593011419	-0.5537788560414076	0.8114948489246363	-0.6856166383474201	-0.40661063190691993	0.5143447487980647	-0.3143916738132616	-0.10739221048512874	-0.4333699304280937	0.9129934898571588	0.7649261590409908	0.04013332409536825	0.4978206147500752	-0.6016841520477106	1.2957491974617419	0.7519793897334532	1.1819592662320544	-0.25276515326871446	0.11532972858873498	-0.19630413663374172	0.6800115053528296	1.0805687634166015	1.404371207670254	1.928994655675984	-0.16235474455736726	1.2578227787770844	1.6111508429717822	1.3268645999280124	1.7185702267006975	0.6601876528310905	0.8189116088877872	1.8003712422656484	1.7257061830214435
0.9518237675220289	1.1976409542502557	0.5516843512920294	0.03224038470217895	-0.1147767746851458	-0.20260618098925418	-0.211808010494432	0.3295268128296518	-0.38932150423827344	0.8962309274883948	0.07910941192729772	0.7504518226235722	-0.2687659454982737	-0.6339471248779489	-0.6247194008390994	0.2659061988922724	0.3874610059611919	0.6825342269600327	-0.5662499863950551	0.8111057489671442	-0.7211264095751724	-0.40283719091261305	0.504248057758969	-0.3936787809537181	-0.052041773139307	-0.4704652410441878	0.8923143038520737	0.7779933678273322	0.027519018154008028	0.48078300717173705	-0.5757450096955502	1.2136134774670047	0.7798314454477724	1.1510698208854397	-0.27943620518197665	0.11804747837531997	-0.19711791392402356	0.7089742999650562	1.0768500034016562	1.4036363685863456	1.913900419063895	-0.1481937851464837	1.2399800713217275	1.641833869522086	1.3559076671891384	1.7626617206167865	0.6553853375865631	0.8534204362880866	1.810300871012405	1.7211387133066887
0.9449912010198007	1.141864635493248	0.5152541771698833	0.01592192946968976	-0.1886265393466843	-0.19479590919005255	-0.26370788120421673	0.3096445500877802	-0.3909568882436897	0.8168807457918325	0.018322700916794145	0.6975714767520945	-0.3048220799383059	-0.6382753010025187	-0.6450273750087525	0.29155829178318554	0.3756536426534665	0.6689851660182227	-0.5858821676951182	0.8206681364093249	-0.7689681211397867	-0.40051650765937985	0.4796758101536625	-0.45111773131532973	0.004840337355901028	-0.5218833296270577	0.8573150935235047	0.7971392803015969	0.03540693250290379	0.4585431716078029	-0.5571997670121791	1.1304355042885847	0.8180944237623777	1.139679626648398	-0.3156723929386579	0.14781020259479996	-0.17838535494072688	0.7409576956769349	1.0868896771070147	1.3984427021920136	1.8677046291514454	-0.12527042626064583	1.1873893975315257	1.6756018403689392	1.3548665131735627	1.751237142895088	0.6477264038729534	0.8933236602191015	1.7880862551210677	1.7017993280560333
0.9346862351757672	1.0941921139068804	0.4640439227750569	-0.007658206907222462	-0.2588565269074261	-0.20799001498464995	-0.3224995810461707	0.27101467337199703	-0.37195427846205753	0.7461589043617847	-0.03223573969740627	0.6102153981439589	-0.3124826089187211	-0.647560918390437	-0.6801411029350479	0.3475358623578449	0.3491166547122313	0.6724947311581749	-0.6024303625261938	0.852873343807358	-0.8129575009967847	-0.3526200112045728	0.45827709827859164	-0.5125937347926277	0.034811501410451154	-0.5652439133282936	0.8304358493173352	0.8296617538847684	0.01583993366317784	0.42681633242105865	-0.5528368360260462	1.0343903244795736	0.8346800014984395	1.1520039756284601	-0.3587067268414123	0.20135965973634132	-0.14444935633847994	0.7773933928665904	1.1100883912932027	1.4030495247898398	1.8113285646966553	-0.10488691618677001	1.1581172787759697	1.6561789645112994	1.360649287767007	1.7835676090654076	0.5887222502217044	0.91215611914966	1.7238211932811225	1.732539938832868
0.9055947597790581	1.0511870366831138	0.4344814096024606	-0.020154304471866835	-0.2976319354390744	-0.23218974938936618	-0.3431377184040258	0.22750156318890968	-0.33704898944898753	0.6905780528032354	-0.08325755731162904	0.5648268436422021	-0.30756483084242	-0.6395264753645321	-0.6808080270404149	0.43463937924102397	0.3126474944001666	0.6431041375135884	-0.6104482719001545	0.8744980968894689	-0.8114567110440392	-0.3027418617670479	0.43451581434576436	-0.5679500150730872	0.06014046108323442	-0.6113298793255877	0.8109013195257082	0.8251742601228577	-0.01786032816541551	0.4339864968043819	-0.5377214007430902	1.00406228913575	0.866569233174219	1.1823195698092033	-0.40167817461468136	0.235931965161038	-0.10407246729671923	0.7590101319701226	1.1165217048040033	1.401166289697415	1.7324503805635654	-0.07698488536001957	1.1005047503596497	1.6255999482204886	1.3395051216368223	1.831020331422934	0.5993217030867053	0.9272146996994113	1.6531207949158297	1.7909748120464486
0.8664866016344522	1.035344319193381	0.4279416231315948	-0.06934940707425234	-0.3656847824910844	-0.21828356295257656	-0.36003014488554486	0.18064637632964473	-0.32033118274947	0.6196306723527856	-0.130307141459516	0.5366067159893254	-0.28067748087704275	-0.6199057966378039	-0.6760152099751512	0.48843173642009285	0.28305331338200157	0.5835412346264441	-0.6259250972808827	0.8614220161516372	-0.7737319201113035	-0.24806255450099837	0.4404540209272625	-0.6301566427388989	0.0953037686474475	-0.6431826903541535	0.7676113068235928	0.815505164565467	-0.036652880901978116	0.4561039831795667	-0.510783749810421	0.971736075197249	0.8972726276864014	1.2212325416735255	-0.40138929840149895	0.31033469806564706	-0.10612362349415669	0.7726321035967866	1.112405414669951	1.3885750324285375	1.6301276341424213	-0.0602083078749152	1.0159516717171844	1.5898807449055552	1.3097005680081002	1.8746492292767551	0.6431578119577149	0.9636252394795054	1.5631127650750596	1.8085713740216758
0.7903799839594694	1.0096302483736264	0.39008162729299795	-0.12327260762135905	-0.4039881025724674	-0.1440356368788402	-0.3731250684371303	0.12544258678360795	-0.33620367938104917	0.5767014658062237	-0.18771448685848885	0.5119062530911107	-0.26070556897970276	-0.5977941374201622	-0.7050704325007218	0.5289852411147191	0.24404047419746377	0.5414800304322923	-0.6422865764330389	0.8729886377273048	-0.7512059490020093	-0.2117873180108052	0.4451943887350779	-0.6578940982200632	0.1534135241577627	-0.6799492861945879	0.730633346951305	0.8142679537051742	-0.06491378983305791	0.473078073117712	-0.5049413522952697	0.9417100650946282	0.9281597398403945	1.2893846497604966	-0.38408116898242806	0.3899757764516309	-0.1038822282851473	0.8158656145364358	1.1133458337474513	1.3481644153477044	1.5475715558850376	-0.05540800940556982	0.9400326857745063	1.5480935830518263	1.275688270221905	1.8609427533367022	0.7172437125445433	0.9929919897088031	1.4676063159476782	1.7961642787605616
0.730865271709488	0.9938061057639368	0.38615815919472746	-0.16424439908868552	-0.4479981592645463	-0.09292284862542663	-0.3924146203993704	0.06310391136282582	-0.34463310743309206	0.5311055548906372	-0.26769418786859994	0.43695949349637075	-0.2726206451658989	-0.5712987983515758	-0.7374357534450265	0.5497003551419739	0.21212942271353946	0.5064789266543785	-0.6328603056474835	0.8988336698803181	-0.7353473979456936	-0.16210805563912975	0.4346438866778305	-0.6811111771205719	0.21351114053910997	-0.7157379340773222	0.6946300958875887	0.8001867677743109	-0.10588163552278855	0.48329841676820473	-0.5150742531219775	0.873992768448385	0.9391520506265497	1.315427807909011	-0.3385787211567359	0.47579999045485105	-0.0734487320922659	0.862818998488207	1.0934389341849573	1.3137973014183666	1.48846951170073	-0.047936844441606875	0.9049734482492656	1.5225049790114675	1.2642602749597014	1.926103543897868	0.712291574653036	1.0160113048145096	1.3703736251911642	1.7796474871538561
0.6668972875250876	0.9765048004165345	0.36443002819929554	-0.17369784973909377	-0.4899332748156978	-0.052114603761660175	-0.4107756504007079	-0.02652775740457932	-0.3681457472668142	0.5015837173871107	-0.34171789357217996	0.3965724454206044	-0.2945504274850696	-0.5662733705960818	-0.7829397109700211	0.5773138434762365	0.17970378460342254	0.48054234186534933	-0.6410294906488601	0.9116241719111434	-0.6953322536754272	-0.09927457916424677	0.40327293140708687	-0.6868239151013594	0.24017317463146873	-0.74933321950001	0.6488246482700462	0.7826923879368087	-0.14869994491769295	0.500235195644978	-0.5334881489132407	0.8725418498337099	0.9434428952984601	1.3054164891536226	-0.26965174562901084	0.567601622930922	-0.058817866504891084	0.8957840628017187	1.0879704763857223	1.259964756590369	1.4329811429382624	-0.04106236241793077	0.8955186097555033	1.4791181393667432	1.2441705622577002	1.9830443023474653	0.7413232083671437	1.0383658263976185	1.2710575145083118	1.7520517588952256
0.6234389508695182	0.9622830630525737	0.3428206798513155	-0.15359127898059857	-0.5286817068644737	-0.014794213139548545	-0.4259888191444084	-0.12865016692997958	-0.37791445421062686	0.4850941219925001	-0.41018499381739737	0.34447908076955086	-0.31693686352342565	-0.5613243997809354	-0.8211146475721964	0.6163212318930433	0.13224965374473116	0.4694789959104246	-0.6489356088774054	0.9138479403364368	-0.6616550097844656	-0.037705198405271735	0.36039600615270023	-0.695040585131283	0.27067676081658887	-0.7755949483066635	0.6258122408328071	0.765776034600675	-0.18818495756055906	0.5165065939272819	-0.5461463857030089	0.8467790080586337	0.9171886962289537	1.2951125860824964	-0.1801832270068148	0.6326665508673699	-0.08119529765675562	0.9117440756709249	1.0691747044867408	1.2031883108451504	1.3900550132156302	-0.043734807438845405	0.8743667088273298	1.4343209206032996	1.225479187795596	1.9887445037277094	0.7699573126579319	1.0435767332010106	1.18727109088992	1.7260325774864522
0.6017388949260823	0.9520262349842241	0.3643542101981688	-0.09740277424224816	-0.5670294689721272	-0.015445452715066778	-0.4336032470243757	-0.19500746452263815	-0.35111999913998004	0.4583944677162794	-0.5009409205598417	0.3119716152826744	-0.3231801341827827	-0.5333433886790662	-0.832492905731163	0.6479257281878462	0.08763098485784943	0.4757703328683882	-0.6651007214248223	0.8949994483636219	-0.6582597069051351	0.022651011350220487	0.33304386400382924	-0.711297910441276	0.30401690002668763	-0.7992659574787849	0.6010864933450464	0.7485080633584567	-0.24279660957495577	0.5434762727890832	-0.5572713821479859	0.8070964172099651	0.8810918949629769	1.271029761402652	-0.114639436360401	0.7076523868769776	-0.07251404367315409	0.9334855952781818	1.0482884915955526	1.1499681582658101	1.3744398284272958	-0.058418259054054344	0.8466369799531318	1.4109082111915257	1.21599860652238	1.9304686694127458	0.7735091082090005	1.0471776981150813	1.1249773577044357	1.700130405414192
0.5907188467895161	0.9637392600840988	0.38524530645669	-0.045876942744322004	-0.6023971943532537	-0.04182065552355801	-0.44166537736765843	-0.27059227088512383	-0.35864138466163326	0.4477629959075565	-0.5963680130029163	0.28072732095361774	-0.31994143358399346	-0.5150082119202213	-0.8407124460442409	0.6713771506422683	0.047959608404985386	0.486883328692152	-0.6534825161065665	0.87223073774953	-0.6468015979334897	0.06844335482509828	0.31176065887352766	-0.7118501974630973	0.31619530592481154	-0.8312019607779806	0.5872292023844498	0.7298871965836844	-0.2976068595053623	0.5681424377904589	-0.5934800801284744	0.8228748189738557	0.8449904815386281	1.2388085657590364	0.013142734416202496	0.7686192825020708	-0.05530793610808924	0.9947264281940849	1.0046595338475737	1.086806279002142	1.3655780263601078	-0.06640402359085726	0.8777313839505553	1.3664251034117496	1.1929659238018995	1.8972144652508949	0.7642101159197849	1.0557797233923307	1.0823304131868317	1.7441382327152788
0.5801845038300202	0.9635636263173513	0.3749934829977819	0.009917745928847477	-0.6099931493958712	-0.04257936764119483	-0.4807462168113716	-0.3329497082146676	-0.4002576662537451	0.4573444068479714	-0.7060026457288325	0.26255673179389305	-0.29887161444463944	-0.4949620046246202	-0.8253961690291766	0.6964769119383327	0.0023192732178673016	0.4937636567073923	-0.653280595702667	0.8239256602259598	-0.6093681158756935	0.12913037472036018	0.27692450125971046	-0.7259931048463164	0.3546175571629261	-0.8538177970998342	0.5726892774962741	0.7086597537285909	-0.35792608680379473	0.5785237964379443	-0.6276152401093174	0.8904058001959738	0.7951589288724116	1.2104957919260402	0.15215663457381687	0.7796146497931831	-0.04313511536329285	1.0540587526203669	0.9668210148156458	1.034789847772403	1.3942339647676216	-0.10678746184842451	0.9524324520087475	1.315225013073944	1.2070500017534727	1.9021770576642694	0.8202218119020234	1.0962481896947058	1.0667727934099254	1.7764061232529127
0.5662186204085625	0.9622565800552838	0.377319630663072	0.0706745553728216	-0.6172759351405289	-0.06362677427885839	-0.5104245575246906	-0.38460124303518606	-0.48458745571518536	0.4693766611173623	-0.7815596222469319	0.2606189388390793	-0.2665922616241302	-0.49000166557636077	-0.7871899522576123	0.6980545605795894	-0.04085799053378146	0.5044234370753438	-0.6568596287452636	0.7849846352179294	-0.6015569455411399	0.1296496463943018	0.23460988603686736	-0.7200424209999854	0.4176210851474503	-0.8705457618967474	0.5588721623866233	0.6705546513814309	-0.39385814926240936	0.5816208366214799	-0.646097393219922	0.9284182269409978	0.7326562397726996	1.1601586734278593	0.28032945487563193	0.7818777422636325	-0.045517848666583115	1.0966154253179186	0.9445638937089509	0.9779676795845876	1.4330531285044348	-0.16119926330792272	1.0164628681650867	1.2775108929819436	1.2127535498460968	1.891445556086157	0.877759701248163	1.1586095154117193	1.0796957276645522	1.7663207395636582
0.5608997006904356	0.9787786599893783	0.36170163967525476	0.10533071488314386	-0.6394371158201176	-0.08233500201097269	-0.5591412089402471	-0.44874396532581307	-0.5189630696915192	0.4710576842265148	-0.8601727788649903	0.2581944876776064	-0.26194220555256575	-0.4959858143243755	-0.7781930418089793	0.6844303125420247	-0.09284147173741808	0.5223125306688614	-0.6738002914229974	0.7659671389219423	-0.5785717061673149	0.14190566084528614	0.2165963917088059	-0.7221401338231852	0.4599278169452942	-0.8776027129884932	0.5498228186149055	0.6621537217595861	-0.3959722778102627	0.5701197019535296	-0.6361801137751598	0.9226361732319435	0.6686517806609211	1.1035349810840969	0.3515018874296725	0.7745706040527395	-0.05109337856972712	1.1551835642570916	0.9259846599552419	0.9215462446976798	1.48376411833718	-0.2218699215352454	1.0770293161755728	1.2330402664333067	1.2032767684050545	1.8599199525341952	0.8742578465794206	1.219416298699628	1.1116849908013364	1.7511033674308585
0.5630549287592567	0.9747203245644392	0.34237252104822047	0.1765721196594988	-0.6455602586536113	-0.08046113718442746	-0.6194767103798402	-0.4935612515238842	-0.5427899636531819	0.4737022975534293	-0.9180960813142794	0.24817984341533333	-0.2736479886912147	-0.5182216324801325	-0.8020308479329508	0.6805073155614472	-0.145985506646379	0.5620861561325993	-0.685925095066555	0.8061390765257626	-0.5840976103613001	0.12858082890635494	0.19914714057956442	-0.7174419253033604	0.48728798432673004	-0.879803271404438	0.5496546489025383	0.6633849797207914	-0.4032130545685022	0.5668007942086206	-0.6406576899189914	0.9513090348585431	0.5748328180707192	1.0805358501190458	0.3899157574088072	0.7007415956717199	-0.033197912503944035	1.1775141220717564	0.9440175044853577	0.8779307491621084	1.560175849650373	-0.27864951244032665	1.1834612966825997	1.2178090040332168	1.1988087357436874	1.8436369346756165	0.8948954167920711	1.274454823038936	1.176614851197484	1.7345988925964178
0.5731817727210945	0.9863044289622305	0.35186929298952585	0.25241161121290767	-0.656790430132409	-0.12555338367564794	-0.6880892293850965	-0.5491916511381891	-0.5281515999936033	0.4616658354664935	-0.9868087968965487	0.24104048377748982	-0.2810015312453842	-0.5491111280066499	-0.8085461982767264	0.6755054171260063	-0.1955531205515917	0.58310233698154	-0.70525465171356	0.8071018612185137	-0.5720149827849005	0.12279265391535357	0.16965643213109766	-0.7301249696108243	0.49217273454686444	-0.8642968639990526	0.5489789479757866	0.6392541095508945	-0.4163152565096039	0.541693114981008	-0.6248911185676178	1.0356882790623971	0.4793242425072074	1.0617037728835352	0.4113014856831863	0.6291891359866498	-0.0036982793982371226	1.1877945058802937	0.9621647489874038	0.8519348730742061	1.6189596418579193	-0.3279453101710683	1.3125238597592062	1.2088121165871109	1.1761260175663983	1.8826378724738766	0.9018651663295735	1.3260149327852582	1.2472287482597197	1.7050406919569763
0.5660982406690072	1.0088828393390066	0.3305829586924728	0.3057416096125042	-0.6728179194819962	-0.20527107975010642	-0.7466670380057004	-0.5962364672895798	-0.4916720812624125	0.45571808536690106	-1.0398334509840454	0.2507922581671411	-0.2930355569241212	-0.5620443878780854	-0.7833366987988095	0.6851126893743176	-0.24256017812751077	0.6124998264412429	-0.7447132373138021	0.7895653930920258	-0.568348758256565	0.12424019889058838	0.12406091790040161	-0.7520386022468484	0.49629914248399665	-0.8522299480019674	0.5408243168492521	0.634528102965556	-0.4051523516983477	0.5350526344153781	-0.5632522464262137	1.1480485430793208	0.39741974052340057	1.0719987704079557	0.4071261133403395	0.555701834180448	0.0018337142452086897	1.2102479343482857	1.00218186786486	0.8239465793091529	1.659889119297778	-0.3662151017168783	1.3798676783411519	1.1599666105036983	1.141189220612358	1.8718318465792496	0.9314781119139628	1.3571057813673535	1.3306338453004687	1.628884036250146
0.5757497239119228	1.009614064319727	0.2983003078764601	0.3351496160294258	-0.6764889691928675	-0.281072944705875	-0.7982865344253334	-0.621788400174343	-0.44790948145812604	0.42808534755011846	-1.0832595613148523	0.21158975291561366	-0.3054384666703358	-0.5851553370770038	-0.7064618207761344	0.6835214385370683	-0.3107755182671816	0.6424100347457627	-0.7878936399738187	0.750051122183275	-0.5561012145841575	0.11573537093359916	0.10179179745909991	-0.7707886549633359	0.49228624032393176	-0.8333984824381775	0.5248151290935145	0.6362923438250363	-0.37465219198255173	0.5109434480498065	-0.49558462709688833	1.2130025970452243	0.29892128204915663	1.090674072914995	0.425556415741389	0.47243634184426747	-0.004771829915817718	1.2255433754593783	1.0311018850942109	0.7888547429297057	1.6924027263093149	-0.39960882553108446	1.406757147185714	1.0866119188529406	1.1204858350143145	1.899791188936046	0.8420459774787539	1.3515490476304888	1.4072667913670907	1.5543285609377018
0.5636084783591657	1.0190958968979467	0.30435857829338325	0.3427396780567218	-0.671091770430514	-0.32976721249955415	-0.8357038031474616	-0.6511775901129548	-0.4230388219026565	0.40223882828110835	-1.095524079405926	0.21532110933760812	-0.3165670914367714	-0.6216522693130889	-0.6169045332359314	0.6761723369173985	-0.36284616801916075	0.6707149572547623	-0.8326957294045684	0.7757440798839167	-0.5103068825381611	0.09718654566021925	0.09317977888833366	-0.7879382772691155	0.4696245572720585	-0.796684188911346	0.5228809996320412	0.644480159659559	-0.3525387033600923	0.4878565625568651	-0.4450077451129186	1.2761655659353623	0.21837208842600914	1.122919387747606	0.41411913982407506	0.37661415229456907	0.00898439015089142	1.227595130137803	1.0505720559155165	0.7744325527747791	1.7062978349375366	-0.4253277544890074	1.4829868303706801	1.0240553643221815	1.1081967977815657	1.9248931599376946	0.7751112117140384	1.331682465442556	1.4843547703300026	1.5284222832746863
0.5368547342585572	1.0538132672476732	0.27284493624804174	0.2802920283217873	-0.6671552790452263	-0.3543021731762412	-0.8829291920197505	-0.69860546190156	-0.4317726404879151	0.3801456822620709	-1.0742523311836052	0.23718816068844828	-0.29976486707429734	-0.6537102408783864	-0.5469447603291989	0.6695855765549472	-0.42160825120597645	0.682520802606909	-0.8788824105134683	0.7916960810547432	-0.43586389384036767	0.07102948815412262	0.06589723076141533	-0.80320511216963	0.44777014767951934	-0.7540030263046998	0.526846498335817	0.6627881023723134	-0.3125054736907135	0.4442892357154051	-0.40127191141889335	1.3706504372240562	0.1374671436537825	1.1424759683140988	0.41611238569503495	0.29964454243473837	-0.0065962261634529675	1.216696276792836	1.0590855922530344	0.7828275409947801	1.7095618120563407	-0.43520932910857396	1.5483457450802502	0.9514928148077193	1.093957686677308	1.9690420921074872	0.7540601309957237	1.2965860680096577	1.5610401578116029	1.5179653436221192
0.4762469345330051	1.083583098756519	0.21978656801985297	0.2879374771182876	-0.6670129608054576	-0.35232603931985895	-0.9395020505654852	-0.7072553719088	-0.41474373601076897	0.360062189902436	-1.087583380302011	0.2554438917715178	-0.2788477782178855	-0.6837014230824534	-0.45788934572896994	0.6407775680998844	-0.4823714557705291	0.700934412885454	-0.938676746467681	0.779066697307585	-0.3886730059002802	0.02722180502686954	0.0518298141364492	-0.8300055987634012	0.43933961522801973	-0.7053013233179042	0.5040659020031516	0.6787345300171703	-0.2586314542611344	0.39088156061635526	-0.35566322055054167	1.4358293691614006	0.07330023407490786	1.1745873288816728	0.38769807694145164	0.22797790871512316	-0.055820467241218155	1.191523434685961	1.0784920625958616	0.8002355410127997	1.6966385085714424	-0.4472250712817594	1.5529400083661506	0.8987369390084246	1.0738299756535703	1.9920428409166735	0.7725582338095018	1.234976831934371	1.6090519852292247	1.4537785377610135
0.41167243297135425	1.0965901125295194	0.16937597329095933	0.2513701492520543	-0.6744863111919441	-0.3488989260773342	-0.9541582057327471	-0.6996177115504565	-0.35954054995677076	0.34689782232261335	-1.0883086873375998	0.27554994760399765	-0.2581927902498997	-0.6943521200700452	-0.38446993781595235	0.5924697812201133	-0.5228808682772826	0.719745836741711	-0.9873316217428766	0.8014229400250086	-0.36834223548520184	-0.022734335407243438	0.036801705200522804	-0.8647232858474139	0.4113076900986525	-0.6325366597269811	0.5169970151609659	0.6958374075247034	-0.2122566293709282	0.33387192451216585	-0.3313907170956737	1.4140357865694573	0.010770640718027129	1.1713071191782765	0.3216943064786626	0.18798641429362023	-0.11916655043396322	1.1463903887248401	1.059840634894074	0.8352700563870732	1.6575605756678111	-0.4609400970137248	1.5282047580857279	0.8379556315866843	1.0552126979188519	1.9975403725093224	0.7421402412020072	1.1461130759584042	1.6427965039738748	1.409891825387194
0.35238605993133526	1.1066727781087484	0.14028416910379132	0.20450026767364285	-0.6826617418377994	-0.30733507118979114	-0.971782443971599	-0.6897717298596685	-0.29717974775457956	0.33525689508488987	-1.0718451595869198	0.3201978138982959	-0.25259015555688813	-0.702646695018357	-0.32729276171990107	0.565362047264119	-0.5631691333576312	0.7314647903261186	-1.033283500042276	0.8400904248373585	-0.3305762489528859	-0.04314091022917275	0.027864431235490116	-0.8999476264995823	0.38590022226339754	-0.5654532033178197	0.512883256901044	0.7247456776420582	-0.1842758832548884	0.27640289596483225	-0.29815166549689875	1.4456872335428663	-0.02124696269910124	1.1819197478685461	0.2929866772624632	0.1766485248988725	-0.21878304234731036	1.0684510841388293	1.0332812095598578	0.8784760653624157	1.577614353055567	-0.4679553835830982	1.4721300279659044	0.7851242443389979	1.041657746597457	1.977512962162446	0.7180647406499925	1.0408908666434247	1.656899820593134	1.3777758417074895
0.29211834724122754	1.123915048441359	0.08235786473371912	0.18589474541986115	-0.6789175443560628	-0.26158579121226205	-0.9859903986750304	-0.6630226085110736	-0.3196991235994875	0.3212090962115338	-1.0276033143303729	0.3927522250239715	-0.22504521161429164	-0.7138236743271164	-0.2670669044627226	0.5048588612076366	-0.6105235852531117	0.7504940919582533	-1.069284413744907	0.8596874021414675	-0.35196475357185963	-0.04887896247172426	0.0015327597626857592	-0.9080936054204785	0.3594924847677377	-0.48215936440306895	0.509909355084777	0.7484900062312252	-0.1954161685219805	0.2347620858011835	-0.32161193488419204	1.4768538213460194	-0.06305059250333929	1.1957726968342581	0.2786495285897394	0.17465047929433147	-0.33492216381505824	0.997906040795848	1.0181162344894994	0.938601531834949	1.4967065548278242	-0.46669777168223403	1.4701326885511963	0.737899842160036	1.048297953320882	1.9512816751156616	0.6997304439302455	0.9227980197029405	1.639159845024518	1.3335565764825283
0.23204005230483862	1.173378390764589	0.005648217884688084	0.1603628279141596	-0.6601394913105353	-0.23579978610208877	-0.9868120995253864	-0.63397448327102	-0.36270025389099897	0.3241356333139508	-0.9921442779047757	0.4852370576867028	-0.2193465175880208	-0.7050607727558599	-0.18302089313765638	0.42001062963879743	-0.6616061970375696	0.7570287132735285	-1.1121823461521387	0.8266574417978217	-0.3724643758085852	-0.048399989487536633	-0.02857477403452082	-0.9152325925490977	0.32985256112991745	-0.4213602591377358	0.49694055484554445	0.7625856775498677	-0.21674133374071322	0.19312167539890676	-0.37802134203726206	1.4696489005590099	-0.039855561212550496	1.1950988438001666	0.2716365029835527	0.2174791984742829	-0.4571138776790691	0.9262545441324521	0.9792645299973172	0.9995567796285016	1.3964244097719591	-0.4859183814330691	1.4231148595704801	0.6951102294253177	1.0533593297761619	1.9389068214750877	0.6904074800175133	0.8068830430575729	1.607161571335332	1.2855006366971728
0.19963889139540686	1.2127268833104947	-0.0776303980241108	0.06908608190202051	-0.6582577087040206	-0.21001858423402114	-0.9714089435850735	-0.5921937226635815	-0.3869455615408993	0.3083836683349458	-0.959876121457175	0.5954590931616416	-0.20965746206098984	-0.6850981554096183	-0.10184033841608416	0.38417708695358455	-0.7183983118190302	0.7628644916976302	-1.136496995560223	0.8367072829884412	-0.3785265631480531	-0.02638808327825204	-0.03585484035179924	-0.9205896340562226	0.3258749476249022	-0.35741032560229835	0.48856780084683826	0.7928750202554562	-0.2191851324746923	0.15370473774682605	-0.4256576543393886	1.4159844259285366	-0.01673224898444344	1.176879022900697	0.2829604505403102	0.2652406437109961	-0.6044956714044293	0.8495328768127999	0.9598863661469744	1.0793824342773475	1.2918362018090987	-0.5212776861923685	1.342513031017284	0.6361984024076967	1.0694493391321966	1.8860203676105143	0.7139456166756935	0.6910044957542258	1.55140373244	1.2286484687195813
0.16003570422265723	1.2293140672795928	-0.15594835758146167	-0.03877861380040894	-0.6728696244075014	-0.1643465564003612	-0.9764835688366669	-0.5612106639044656	-0.4257252705619761	0.2984469072028712	-0.9231091774745449	0.7071960035131408	-0.20301175192933196	-0.6865646574811816	-0.04140842207761861	0.33211653663702123	-0.7941155057087042	0.775480415435141	-1.136325676570877	0.8481787103818395	-0.35719274088276165	0.005935074742158497	-0.040523318501520654	-0.869643020338293	0.3250096479750482	-0.29064923046627184	0.5050662095840075	0.8128781501982795	-0.24550832848489343	0.11152371671602541	-0.49330861662393677	1.3745184891237199	-0.002536281747022559	1.1293588401449743	0.29016235674742397	0.3297081967881271	-0.7688242121335245	0.7341580331043634	0.9185522779233308	1.1634415780982843	1.181860821396758	-0.5534535769683965	1.3009362300973248	0.6027541114883845	1.0747740439571096	1.8048126740374837	0.7365828198167017	0.5839065950180385	1.4769819759327736	1.206985319101689
0.09859619622324185	1.2834393918472335	-0.15873914078314608	-0.09109302044973967	-0.6951079301599171	-0.11427215704160101	-0.9845312571650038	-0.5627361857716242	-0.48615083547910876	0.30091479219290346	-0.892599419609653	0.7810235888094881	-0.20393952912179766	-0.6722208450776206	-0.020304850315679846	0.250988917859901	-0.8252735764888423	0.7743631284863352	-1.1110773828979925	0.881505450866935	-0.38021745449845656	0.037811137846395226	-0.060284741794478826	-0.8386316253192	0.31783404558122014	-0.24417504440337182	0.5179507471978047	0.8233723175691579	-0.29049195891273316	0.07500028296590226	-0.58781337584013	1.3199388469672244	0.013855252237095866	1.096286793726485	0.27599853380260964	0.3799386555218802	-0.9197256339059512	0.6329782486845503	0.889540253723017	1.2680048525063616	1.0860270054589283	-0.5851191301925864	1.2878521264026994	0.5802163363794618	1.0743250937857947	1.6838686148988313	0.8159189054807621	0.4709016177161204	1.4022102495702624	1.2057700642382576
0.06374108074371275	1.3500103458182446	-0.2475229094289934	-0.10460362005144597	-0.7099347930955151	-0.07214352093644484	-1.0115876251649136	-0.5494710695651024	-0.5700282804864574	0.3019225644948862	-0.8623538807362969	0.8649865524069501	-0.20831536757627322	-0.5886285373670022	-0.02041012160179634	0.18621052038418556	-0.8531278850963092	0.7517629189415158	-1.0820980503368398	0.8529999660393426	-0.4393832431042357	0.0913476464477857	-0.07806118148526314	-0.8026965904819651	0.3139524754260309	-0.21097044673262952	0.5217663864221667	0.8471485933834264	-0.3207242494096111	0.032804301976208816	-0.6864509103732693	1.267193087883228	0.04156217870131532	1.058107972868743	0.27797622480055206	0.43755535876188995	-1.0378227934952988	0.5232109169900057	0.8872381227789508	1.361216848852624	0.9725849517282992	-0.6215925588123474	1.2281213468369878	0.5629489691395456	1.0731518956021855	1.5677650010011195	0.8905485623943626	0.37586468310051624	1.30559297954279	1.1738059874164821
0.03708680258683768	1.401039991912426	-0.3204177295021432	-0.07587228362226942	-0.7444930510643006	-0.03871655831130114	-1.041450226068919	-0.5248482978761485	-0.6458304004923928	0.30790608104360934	-0.8602008020913651	0.9562980083993236	-0.25931759951448025	-0.5288316311931804	-0.02533583497684632	0.1689046112979718	-0.8798802364188514	0.7278749459054878	-1.043560029060983	0.8389136150547369	-0.4542940446870409	0.15631575053365582	-0.09730221286929235	-0.7687939902199028	0.3118287896131141	-0.18756393281755276	0.5299185287791738	0.857571524395228	-0.35394316061139147	0.001914651937966355	-0.7371086054319178	1.1914476853542397	0.07876589797652737	1.0498230314487682	0.24087118627960646	0.48533923104110316	-1.1116645404028378	0.44062277962494145	0.9063028280973114	1.4483419906908412	0.8704698268348514	-0.6580446773270983	1.1749154006753586	0.5575304506610217	1.064067256841462	1.467229153290071	0.9668642234953093	0.3061404333664289	1.212788434658605	1.133973545913063
0.04445783446237788	1.4254695270178095	-0.34562988452470245	-0.08549363393021306	-0.7617343092169687	-0.013842768931063962	-1.0533374983707382	-0.5350422683032519	-0.7287333223409046	0.2906414056572441	-0.8331454367281141	1.0503914651055763	-0.32603466055649605	-0.4869051416597644	-0.05315587698648376	0.1576578622448015	-0.8912779697849886	0.6792784877799787	-1.022035020412409	0.8315087759059863	-0.4466216358386196	0.20501741881956295	-0.0987253236257025	-0.6914849099471609	0.31098167999163634	-0.14333407764379408	0.548613809932233	0.8660117431510483	-0.38172836959732304	-0.03272500406678852	-0.7421196701557142	1.1221287900996382	0.10341916562897324	1.0377725280299168	0.1994930019282751	0.5356859026314471	-1.1686903554187211	0.3495309639821823	0.9236265319424375	1.5181369041333639	0.7730887000957224	-0.6601693737229348	1.1418443193951033	0.56291526981547	1.0463995571669344	1.3803786965905005	0.9979933742671351	0.23013282721773426	1.1518466447554832	1.0923120637283648
0.06869534966289961	1.4813199613852874	-0.3763770539649036	-0.08001055333920873	-0.7996179374782809	-0.023145848349746416	-1.0834117494937747	-0.5773559564619409	-0.8368132669970464	0.26344207304757694	-0.7558769239974625	1.1406309703253472	-0.4061529226690636	-0.44441877779086497	-0.08597883839419686	0.1941661562887961	-0.8901529818037772	0.6696661112709881	-1.0045959969488263	0.8131749271382261	-0.414141454181631	0.25041038423479145	-0.10105613857802453	-0.5855859616508555	0.3106333409482328	-0.12332851289518168	0.5439889650728867	0.8673987686383692	-0.40175547855510424	-0.05348039462417198	-0.744786219262893	1.0852908490431283	0.11181764979302493	1.0344385139818382	0.19874192377400038	0.5911846775306431	-1.222237439648366	0.2793565907340796	0.9391246555148609	1.5502724309119467	0.707052551532036	-0.6485616805975382	1.1139728253383094	0.5781922967297365	1.0113504751721634	1.2868703101601595	1.0491747881107432	0.16518082128841588	1.0741729798864559	1.0556142407662632
0.0897250449319479	1.544807159748911	-0.4381310161062063	-0.05977499825818117	-0.8605083554015247	-0.04795839639313406	-1.1294444271317583	-0.6303476276225695	-0.9250107692220801	0.21728441848975782	-0.7266668315641989	1.215856883767119	-0.49239693940072204	-0.3966284912039894	-0.12794149456943066	0.23075523913323126	-0.8827829831851869	0.6759747327394503	-0.9852678348681302	0.7855237800180517	-0.39134494580417956	0.2928890125641454	-0.08696624888346952	-0.48876257017311187	0.30279071021385084	-0.10695169319499662	0.5429891907997871	0.8642445258420246	-0.41626964121369037	-0.07777242739943205	-0.77437359975021	1.0716773163099005	0.11652256379431584	1.025207172692122	0.15208174897086107	0.604394205563114	-1.244728849140786	0.2078071775615556	0.9597407609846773	1.5653677526364214	0.6796582548895389	-0.6299884244811255	1.0993759857478893	0.5932839773615872	0.9682197201188991	1.1951180459880297	1.0836599661749173	0.132034149100833	1.0076731208398226	1.0165171105670354
0.12702183309982612	1.5894148261281094	-0.4650559171269296	-0.05588958391665642	-0.9000034826621117	-0.08088241954277753	-1.1745558038163129	-0.6609809107969166	-0.9867182069096827	0.19759393628880836	-0.7020742132717885	1.2053337142468359	-0.5801451794786336	-0.3430701370027262	-0.17298430516264574	0.30838894838517533	-0.8560023269611016	0.6563277999309516	-0.9597326181167027	0.7730679827580389	-0.30592577815709354	0.34049359413198	-0.06673057877110518	-0.406128304210878	0.30362890672142423	-0.0949949455276043	0.5499111699331364	0.8611851325711362	-0.4414383373715089	-0.13148070084114336	-0.7604464414774057	1.0380888719195285	0.14641939429967626	1.0220176882457934	0.10859699038801363	0.6162764604439969	-1.2311962094325903	0.14725190937971133	0.9614826320890177	1.5612503617166915	0.6716328114398509	-0.6075334143476241	1.0945031663137306	0.5982596201551921	0.9116255896996248	1.1148835491053681	1.1143116821117007	0.11855881797320793	0.9784436096926546	0.9802996417232492
0.15363096236745866	1.5868436765197187	-0.480466292932524	-0.06074928568680452	-0.9373439498163609	-0.1189487136369101	-1.2242413152345168	-0.7144262181086722	-1.033507746663198	0.16338227574071154	-0.7080043047556198	1.191207831702399	-0.6659597239917896	-0.304993599920931	-0.23342460149710798	0.37270322244611487	-0.8442447169896292	0.6327735693556618	-0.9233615571563807	0.7577175323156675	-0.2049708875581681	0.3929785274708904	-0.02920451555044314	-0.32034739363715764	0.3176901624567647	-0.06748668409712212	0.5798156912693931	0.8635087475148451	-0.44404806383184764	-0.18824532764232255	-0.6850162330125792	1.0286679462570534	0.15231834485722565	0.9943616984823684	0.05931693054377988	0.6372498228255414	-1.2076531619855277	0.09059701264042151	0.9572685615030927	1.5298024498915908	0.6659671685107048	-0.5665228275922367	1.1451617394574634	0.6019320143973552	0.8616532368177332	1.0344247031296707	1.1311837097969244	0.12091060899797339	0.9568719868207074	0.9491156271448926
0.16623424885189003	1.5818664546527095	-0.4867978635503836	-0.022902917425184834	-0.9637525431389575	-0.16561661366718314	-1.3019866656910957	-0.756620187420978	-1.0950453332496346	0.13953446980548742	-0.6826753114306487	1.1721897779887265	-0.7545219666224922	-0.27277825634430575	-0.2845773521300713	0.34905477424367976	-0.8301174065964115	0.6072746949320642	-0.8826502125033284	0.7323669076100516	-0.12848595081026118	0.40034256167315857	-0.020000464501257573	-0.23625349480364483	0.3064025222482213	-0.05636945876750209	0.6213205451431896	0.8585192259299126	-0.4178603496415615	-0.21025596668639954	-0.6328487251332144	1.014039901425073	0.14651086877405065	0.9804137570184588	0.008652487000986697	0.6300466645389664	-1.154739317811517	0.04065159100253373	0.9208657164632543	1.4728264377374587	0.6739708268548408	-0.5069331441731376	1.227961789263054	0.6259153240927056	0.8152527261790572	0.947805522649239	1.1315512746908483	0.11516686011358994	0.936704388224005	0.9236527532833998
0.18567231603694942	1.5917534403075204	-0.47262887403084275	0.02610923909503878	-0.9664501914261869	-0.18327713421495861	-1.3335399783447732	-0.7833527804213785	-1.14888675141589	0.12211200126119204	-0.6703191880029371	1.1399212216692682	-0.8135925063977535	-0.24319722215842932	-0.33433153163391055	0.3272968251903298	-0.7650963009669186	0.5907796053552572	-0.8461442870062982	0.7076719327891049	-0.07425208601647697	0.38619391224070376	-0.0005685570132676371	-0.1846069372459608	0.2967518026932487	-0.031753673239260635	0.6584616971887891	0.8486540815625829	-0.38878031049665374	-0.2345502647761002	-0.6059420928680752	0.9908223208236538	0.14871983640312877	0.9866133162514332	-0.023746091369799546	0.5853618017688372	-1.082481597478163	0.013243532072550851	0.8868789240423045	1.4110091618526543	0.6895051225990819	-0.4463264162608457	1.2967341646850017	0.6241186508702312	0.7685797675735316	0.8642304460138132	1.1077234809151737	0.12759547719742798	0.9279387426365096	0.888203851028919
0.21893441955848983	1.556633344489288	-0.47849325626147776	0.01748667380678923	-0.9781797736904665	-0.19886745741511222	-1.3872617839400296	-0.7963923070106486	-1.1278565811025727	0.10227845326371887	-0.6487490748409762	1.1492186731728746	-0.8711334218721433	-0.1990945184474081	-0.3727104458344964	0.3825883092428802	-0.7105038989717862	0.5835596419555347	-0.8279365770876066	0.6728475048783413	0.020195101456703002	0.36973159673979866	-0.00042926486830397457	-0.10288658916539543	0.2916847883887851	0.009362368959490636	0.6895876710553566	0.8210540602346279	-0.34632737821439497	-0.23696441037528676	-0.5323067825453245	0.9993340218943683	0.15458522069697223	0.9927837469253896	-0.032474597257347304	0.557898868816625	-1.00191362224705	-0.015733751809347895	0.8757328991222805	1.3250452396466554	0.6963823962683249	-0.3943089234887211	1.366729049576297	0.6289436868080908	0.7411767078785463	0.8007380913094477	1.0512443382743584	0.17650243964312234	0.9317199308463906	0.8487591825722944
0.22932177780078492	1.5385968417115718	-0.41444856934581614	-0.01749129687314611	-0.9940488626662651	-0.2210514312160729	-1.444449673122243	-0.8054493951092251	-1.108537744474055	0.08055980300616977	-0.6409376593612617	1.1243390865561476	-0.9195406318832072	-0.19931643973216345	-0.41268399217653673	0.47148216365010837	-0.6884213289833486	0.5839578003240027	-0.806157347093532	0.6397294667858592	0.09814073556368684	0.3337354437129748	0.0024156082603409264	-0.013768440971654338	0.3177463696444468	0.03238855027867063	0.715855389034737	0.7659564074430179	-0.30309746038572466	-0.23543535422053483	-0.4295573955685567	1.033228039546397	0.16596392786227715	0.9923347589456262	-0.03627220839834022	0.5598989532432115	-0.953372817913352	-0.016903801498067358	0.8655693029843867	1.2287240579266812	0.703471837922075	-0.3303312526690675	1.4718151217708269	0.641318411441477	0.7231356746929594	0.7537873356653043	0.9804341600410973	0.21792209788969902	0.9586544542968267	0.801808262538603
0.2387540899989867	1.5113022141188523	-0.3400566607711053	-0.040984465753956104	-0.9742211477551297	-0.2595604241242947	-1.472387502034353	-0.8159560640156872	-1.1039728728352936	0.06457851197097253	-0.5794452811225613	1.0715448131208376	-0.9561308535115346	-0.19793330470342801	-0.44113840374488095	0.48558970183316574	-0.6405093935922561	0.6023612017979947	-0.7770094432715231	0.6109065765935064	0.11195789007284482	0.3138587665876584	0.014163248318133334	0.09059241547118313	0.3423876734844977	0.05105624641688078	0.7492187667066446	0.7097209572058718	-0.29840408155548614	-0.24182847133285387	-0.3867717792446151	1.0566035514083039	0.1474394499929094	0.9940349762375901	-0.02202838896372162	0.543824880236883	-0.9551278450116486	-0.03444721986862691	0.8433709906812018	1.1246150440870104	0.7127365697241262	-0.27494313269484066	1.5871796479936318	0.6400238997518326	0.7062535903203309	0.7144612719037522	0.9136751861821715	0.25159338617781685	0.9672984574268982	0.7537658712027385
0.2256252773631416	1.5086468522572747	-0.31785770399314844	-0.07292295387915229	-0.9620893392141774	-0.3051560003544364	-1.4865655767068624	-0.8280440938034792	-1.1066301252542268	0.06442282272181457	-0.5040109945283391	1.0109381866481317	-0.9949625347111064	-0.19775765435650733	-0.46658984181689894	0.529833317425467	-0.6034946694884591	0.6362190244022935	-0.7319485215810262	0.5860840106304835	0.14368969893096528	0.3026974329628213	-0.007147204804930233	0.16426202409330165	0.3481022527991526	0.05224463220682833	0.7798057442012283	0.6527005180090918	-0.3078379056943796	-0.2218364273359031	-0.35858891264751347	1.0926921305871753	0.1354063288008483	0.9831329172793737	-0.01785523874559153	0.5365238584921262	-0.9223855239904717	-0.03666341952529022	0.8258442931952714	1.01970337419021	0.7183510839577198	-0.25943095477367756	1.6831171786678616	0.6217994301040661	0.7097716649382898	0.652028253093649	0.851506778226708	0.28656023281238496	0.9583003395874368	0.7182613381935299
0.18173969209809487	1.493154114933113	-0.2600807831098912	-0.09536846829426569	-0.9248630033336189	-0.33500634882651104	-1.482621412625153	-0.8352406259498697	-1.0798504655756676	0.06909139628778384	-0.47853552686046685	0.9688908710671423	-1.0230045575301232	-0.24574312236060453	-0.4931994185061699	0.52365029497134	-0.5628331014342607	0.6407754192496434	-0.6812751197889311	0.5618732165837093	0.1738178040423379	0.2819285709150957	-0.02037896154546024	0.23264436557383367	0.3692939996579482	0.09051925468799332	0.8111645957878816	0.6028479646032252	-0.2955143912311907	-0.2065015122641773	-0.2837953689356173	1.1994922451818433	0.1245344465944013	0.9842056645930072	-0.008960073504284388	0.5152344786935366	-0.8662741334313072	-0.04783085947426406	0.8252200502469575	0.9232792082996163	0.6739408770705995	-0.24286274275978453	1.785797069078983	0.6203168678652591	0.7269244873532896	0.6054969057615199	0.7638205770376374	0.2937240545269841	0.9745519521103276	0.6669428907148441
0.13486580391478858	1.4597413025471668	-0.20968950995786934	-0.1111357801177213	-0.8645432417788275	-0.3644756400915212	-1.4768296666314302	-0.8273449893460549	-1.0625201296437232	0.07477405388205297	-0.45932666488222357	0.9306467940237578	-1.0450808494902883	-0.28813795634948786	-0.49062401789314547	0.5512631650239668	-0.5153405356837967	0.6306529622946628	-0.6273232450469186	0.539768700328447	0.22660215194605912	0.2630302898395226	-0.06402439328601657	0.3005662981022016	0.38999479765087114	0.11006329539684105	0.8142480034633641	0.5755545175782617	-0.27454466112069953	-0.17480587667340214	-0.18591304856189517	1.2646503103238889	0.11002792735994482	0.9757539297045167	0.016845460831788388	0.5051321154583316	-0.8060704603236374	-0.06456699501297954	0.8189567930988397	0.8405824648342269	0.636250333349945	-0.23051551006421755	1.897771857777861	0.6127010286446953	0.7488981568469786	0.5776550551703413	0.6563737675295716	0.27478616874486206	0.9907309395808601	0.6216830635130698
0.08083002181415777	1.4043265502670448	-0.2023621606632399	-0.12327367637854006	-0.8611262206150038	-0.4040891785490011	-1.4659234553448846	-0.8391180870939211	-1.0054107052731587	0.06423767874984274	-0.46541806653468437	0.9242883672729867	-1.0571434856142714	-0.30473439528969537	-0.49871283799217203	0.5676447430643234	-0.44902778070312366	0.6491015223631268	-0.5627335319278154	0.5333183811553052	0.2234161360823657	0.19559233720103247	-0.11818740766156108	0.3505257359476671	0.4034545091478119	0.13744039736774155	0.8113727635819424	0.5181138037059243	-0.2420213000610884	-0.11498624459693692	-0.10542007353136137	1.3131031864090328	0.07963242004218299	0.9556888053146638	0.021040832297086216	0.47866208884225336	-0.7709775753747605	-0.1001513241213056	0.8165089554630448	0.75340276825789	0.6153461038049648	-0.22526691012650843	1.9472576636215781	0.5868082986055808	0.7739240415341389	0.5398026825028728	0.5481598660689693	0.23057375655791174	0.9891094005706366	0.5826356109619757
0.026535801244069367	1.344273227447755	-0.15914456519704961	-0.11703485872441857	-0.8523813440839023	-0.4341180475193429	-1.4590435782250841	-0.8296209875636752	-0.9360355063181828	0.07662970141931516	-0.4773074501752085	0.9075791485024747	-1.0670397155644182	-0.3211872155515765	-0.4916118533659475	0.6096922222854644	-0.37192338292756955	0.6871083320595102	-0.4890371765987541	0.5347435146039371	0.20102227499931188	0.09902745396528885	-0.180715074939634	0.3933453982651128	0.40246133359847347	0.163972588809502	0.7931818137967324	0.4660620509472718	-0.22509212687350472	-0.06629964025453847	-0.04026319900014145	1.3478339159847803	0.024670686749692285	0.9513978160601306	0.031778138928611414	0.41927120265829326	-0.7587891764896455	-0.13603223046823248	0.8349547130168931	0.6802352022637896	0.5793712792233126	-0.23389987044510424	1.9574988110228546	0.5677837820417974	0.7928240267825756	0.497582506898131	0.39911529803577284	0.19004233632347264	0.9705934362291796	0.5604709634333802
-0.016510118471615175	1.2870555899542278	-0.09362531493421083	-0.092564405703674	-0.8209890184768216	-0.45436971704813744	-1.4292183273597316	-0.8344276099035361	-0.8697533333970939	0.10533122489248034	-0.501448635484754	0.8939494619211372	-1.0706183877687647	-0.3471277402629474	-0.4840727532808121	0.6901603406508248	-0.2683719224104034	0.724355351851812	-0.43627512663509577	0.5227072833892532	0.1740514407490858	0.016107987767562428	-0.23618847467123824	0.44112830983104034	0.4148174560738326	0.1824242483107536	0.757657650867085	0.41111322063284206	-0.21658095579098843	-0.04489204592597977	0.04231239415078834	1.406687148778906	-0.022386447671062026	0.910793087173215	0.030878178418311718	0.37007422281937863	-0.7405272197137277	-0.18104487553790197	0.8588508713497017	0.6217126492358351	0.539188329991799	-0.25572299650189456	1.9383021599814936	0.5778132833441456	0.7906786415373418	0.5015703067101636	0.24334609031553303	0.15704180455439784	0.9550354560301775	0.5462670563784118
-0.06505019095064798	1.2571125155047782	-0.06508661174161795	-0.051190929184470865	-0.7883661502279511	-0.49634204764976575	-1.407898925296854	-0.8379544020385923	-0.8029426690706358	0.1219142338365858	-0.5153519235955238	0.8949639535268925	-1.095329211747862	-0.3786021425284498	-0.4910860761977614	0.7939255171554798	-0.21893134652913546	0.7485484197340393	-0.4004193588669411	0.5343089715015037	0.14966080472166518	-0.08722807780178336	-0.27192592319852793	0.47895742431611465	0.42451510590201547	0.19095935405069572	0.7163801638665629	0.3722651964795976	-0.20987561475549626	0.005598148472387871	0.13925170234196632	1.459315379685342	-0.09130203550955573	0.8535751351190468	0.014596670618397391	0.31864758719155983	-0.7188337906583075	-0.22287214522809715	0.8873188543304072	0.5728916911528501	0.5328367403913129	-0.2692967441302737	1.9078102101810923	0.588160223958465	0.8022698395914027	0.5480037363610574	0.11806778889098472	0.0891268340401197	0.9310935172434194	0.5352698209825082
-0.10612028456315674	1.2510659322763764	-0.07863540867711835	0.009714587762350313	-0.7520585711006009	-0.533170506226203	-1.3578374234895478	-0.831812110479755	-0.81224601161532	0.14877904495144043	-0.5420295641259552	0.8839922768257115	-1.1134565229993516	-0.40268538772766477	-0.5130970818119244	0.8587935654684189	-0.19977883841605665	0.7724364827154819	-0.3654373122984347	0.5597509889851991	0.08662284701407004	-0.1889806655020979	-0.30353299068750167	0.5041026796106236	0.4255854071716688	0.19698974060464758	0.690293948293448	0.3389525747575833	-0.20582747313785404	0.07975028509709423	0.2030471681646989	1.441713650209805	-0.15711897036904862	0.7863612449307806	-0.02701039257876326	0.24833921671862358	-0.7357587488988953	-0.26420731486451443	0.8839321042530024	0.5234588940746187	0.5387274139890269	-0.2908972979791791	1.812161375405023	0.6064547965211294	0.789697714861718	0.6004571130633682	0.02606729475948243	0.01836546444149182	0.881693343911732	0.5257760529210256
-0.13767918515947686	1.2106453932874082	-0.09672794638436752	0.06676534064711656	-0.7342980156526413	-0.5794843672862573	-1.2873081005006424	-0.8407284842626199	-0.8107595678902522	0.17445514760988542	-0.5784310287192237	0.8751142539772705	-1.1225328002174533	-0.41601898772989976	-0.5366711304582087	0.8771307683235225	-0.12377191485095909	0.8044254944504917	-0.33192172466103403	0.5955925622171736	0.05027746524716207	-0.29854217691992246	-0.32036413574468264	0.5075942499783833	0.3888284530313918	0.21820570023758923	0.65280436851398	0.32959322838269706	-0.22950139077503867	0.1684114497873655	0.23860183337605645	1.4500193443428706	-0.22030489179840992	0.7047328182908746	-0.09503185228439677	0.1738840860874464	-0.7496024541509692	-0.2992149545748121	0.8655973455438304	0.4807478888295817	0.5267412489142691	-0.33928560094174376	1.680019580730741	0.6284440215214886	0.7676926967525967	0.6668309050241167	-0.07583347988444795	-0.039821478372779565	0.8047855759968557	0.5167517591623584
-0.16803100165949486	1.191649543932874	-0.09648567583499254	0.12428828302806942	-0.72081323273994	-0.6058263476701831	-1.2335613948796174	-0.8504132028804813	-0.7713610169361247	0.21015847947761834	-0.666939445608531	0.8713484685808087	-1.1278570837218789	-0.4310830111371423	-0.5666917903105991	0.9203950258043602	-0.05587601574298998	0.830943801208211	-0.29743712986956805	0.6316206949823384	0.028775033487279812	-0.4009283161606446	-0.3390274400881387	0.49371597588227106	0.3409484784393758	0.252364200842664	0.6128114421282195	0.31295487543393635	-0.24837037907162057	0.2753073296929267	0.2755055160796646	1.4635925183434269	-0.2778702909841975	0.626081367489024	-0.15850017844532951	0.11868929955522685	-0.6986362674861155	-0.3298745785025441	0.8509529751347866	0.43445476533980987	0.5106618140548347	-0.3886702697030097	1.5715581197149764	0.6459811913745283	0.7369469246944655	0.7103276040111057	-0.17050800861924656	-0.07136391649421514	0.7426628630959573	0.5143536836024586
-0.1738015832542976	1.1718752048038454	-0.07377414665505216	0.18996173531963345	-0.7197870888337593	-0.6343051703859492	-1.2038183140993006	-0.8606831143668574	-0.7196246871560933	0.23929551206667163	-0.7600542686417202	0.8513082465305871	-1.1197190866641684	-0.4237045820338109	-0.5943660512838868	0.9322994204243823	0.02617585027342354	0.8429578402132675	-0.28307516709357344	0.6737601472396346	-0.023077274421067016	-0.5291790627095372	-0.3385839231857345	0.47015974263505306	0.31488526008116025	0.27743420914809996	0.5728873124429728	0.3164845477327146	-0.2663314968986803	0.3394105314598011	0.2906853044331742	1.4495842905097465	-0.3357988463955614	0.5534924418202081	-0.23038302427132776	0.051511336450874745	-0.7058260434923328	-0.35474199339076307	0.8246532270838707	0.3717670084024795	0.5248649261884231	-0.4414331425926038	1.4616405523500404	0.67093782907821	0.6984185263699063	0.7904730534238639	-0.2632837850079873	-0.10606981488344853	0.671193486167592	0.4872604796522203
-0.16255656910064337	1.154830453492687	-0.06722489961934511	0.24012481758767207	-0.735790195593058	-0.6627739863473282	-1.205974656330841	-0.8565845307266878	-0.6915120612863884	0.2695766502461593	-0.8563270031512881	0.8224195454140688	-1.131859706198071	-0.39755653134149693	-0.6207352340787795	0.955584319024835	0.06932421665447192	0.8640185590333196	-0.2556878420714502	0.6988615980373218	-0.08297868440888675	-0.643432524511564	-0.3186248893106332	0.4224086115100711	0.26890905385899333	0.2791287690066059	0.5342452546029598	0.3441615598888644	-0.30160794069889	0.34438487769627407	0.25454215801792407	1.384040378143257	-0.38941639175368903	0.4678411199880655	-0.2885893591029035	-0.011666661682508947	-0.7394410086042272	-0.3892589737417103	0.7902698720084185	0.3273016365916447	0.559678131054898	-0.5111476515336457	1.3272789177113087	0.6805038606642594	0.6432778317570469	0.8629468606346264	-0.33530792620884364	-0.11223426391117283	0.5971977305568166	0.4820954412030988
-0.1362563897034601	1.161284580623824	-0.05658368298233526	0.2931846886575681	-0.730840529764509	-0.6862310194414274	-1.184192113788672	-0.8452648457738924	-0.642181462259801	0.3366875530501261	-0.9358639842825331	0.7821502072104675	-1.1334121620579742	-0.3618871173134178	-0.6541718042809235	0.9160466510581973	0.10410239643856607	0.872127887701344	-0.228242363069641	0.7138383443005943	-0.15080051245314907	-0.6803653714614206	-0.2853827972684025	0.38856733120137227	0.22751837189017293	0.285859269416133	0.5193323698241435	0.3612122503143994	-0.30045140088315636	0.3463030660121721	0.21515129414052953	1.3161778344096517	-0.44969883905941394	0.397618286759714	-0.34043375087031197	-0.04875507739349557	-0.784327717684957	-0.41144052258986097	0.7438443980328897	0.2868267828380021	0.6244987086159178	-0.5929247848788954	1.1934753519492727	0.7082795924412272	0.5695770278845215	0.9338291556245618	-0.3763649248601419	-0.08154229144263626	0.5113765439950557	0.4810758177391352
-0.10331932358761631	1.2013390105662327	-0.01872857593650463	0.2908021983848293	-0.6946083464482633	-0.6984904943762611	-1.1614160602183445	-0.8294981417324987	-0.6350479132827375	0.3823528929552024	-0.9885281042559108	0.7231745370890458	-1.1422740975915862	-0.3542390827600856	-0.6667331093401752	0.8624228786718845	0.115516834970819	0.8836621878469234	-0.22256021111276886	0.7089929893130171	-0.21265608124783864	-0.6715730394193223	-0.2405023688626502	0.3657098602134118	0.17438693610595898	0.2945314493403832	0.5030483508048548	0.40196282101591707	-0.29095640576079096	0.3993171915869171	0.1663260426091539	1.2827605820062167	-0.5137180570779821	0.32929586009198963	-0.3582774123461289	-0.08717871766204738	-0.8162029449726955	-0.4178915406097768	0.6990292199754374	0.2671683060170573	0.6522178874846919	-0.6801266816966057	1.057265795719864	0.7565509618922409	0.5132566373750357	1.0134054937324237	-0.4255053547248259	-0.019244473652289224	0.42140058757598214	0.42777868079615605
-0.06733237216052305	1.2611764233937302	-0.003826934913998448	0.32268634754197895	-0.6722671496233537	-0.7097498942776391	-1.1423600704978119	-0.8114398045495166	-0.6275817638915446	0.39932722893097544	-1.017435828431481	0.6723350384675777	-1.1410980356466132	-0.33919810788821325	-0.6820787356499747	0.7927171887448083	0.1262879048490631	0.880731016695322	-0.22309131315378283	0.7039926343094786	-0.2941878081748952	-0.619284587254336	-0.22075844817623805	0.3268916813642863	0.10659426469044556	0.30447275016953823	0.4752169744851146	0.4450080358855857	-0.27352087431652666	0.44882996943112613	0.09381609848231773	1.2665833827432231	-0.5721528993630608	0.25422488434330737	-0.3868272707074362	-0.09455639911571292	-0.8067891676280496	-0.40970407417759586	0.623714274563139	0.26357156607503585	0.7670042148328752	-0.7588422632887166	0.9079340639046876	0.8066901475832221	0.4895985022787747	1.0991226355210943	-0.4512970237571123	-0.0019212303197494174	0.3438314451148154	0.36199254205650366
-0.028715541181111453	1.3160870240039206	-0.013342477817290446	0.3220397494474645	-0.6527967001841041	-0.7296833490169208	-1.1204430678164932	-0.7908240405174917	-0.6088393557387597	0.4210040114039536	-1.0581684121801234	0.6453643569083751	-1.137187595871742	-0.3277576530590728	-0.7028671114334534	0.7038016944803193	0.10501865247254605	0.8787249341325065	-0.2106075921812322	0.6979601953256469	-0.3607287789603181	-0.5641992857258417	-0.1751171372127624	0.298509302950359	0.032509169509848834	0.3080954751865679	0.4616279373257458	0.4969111645970276	-0.2869669740529455	0.5211493381058103	-0.0023672845780196906	1.2086687122349924	-0.6327896629241494	0.21535632889318174	-0.39824232537758236	-0.05936408790699479	-0.8225138662653665	-0.4005912702959019	0.5413824279459086	0.2612611403132351	0.8635670172331876	-0.8466584436149258	0.7809963141175035	0.8441244800771877	0.4574586287936203	1.1544344923549694	-0.4707655777962613	-0.0034879471999295563	0.2794842611002809	0.3072609117037849
0.016864424812407214	1.333673573301297	0.013201529516918567	0.305635793640494	-0.6384977808524107	-0.7558902382166195	-1.1219395593651722	-0.7566494470644038	-0.5985760881554321	0.4630598854190898	-1.0815831130075935	0.6049121729349679	-1.1429123895479223	-0.3046908393534162	-0.7170121198836201	0.6145187348301527	0.10990203911953889	0.8578753621731423	-0.17246648593177472	0.6801489436389526	-0.4183169850048033	-0.4736344964615459	-0.1588515160777217	0.26426995224673616	-0.03319144855209386	0.32920700570342365	0.43587681679260115	0.5447550114208989	-0.3077068256882111	0.5485172237118981	-0.14167766603231116	1.1130010861526123	-0.6768563251028239	0.1910348355616153	-0.38862496960331894	0.0006989979053505957	-0.8655305217356835	-0.38372608969916955	0.4399714836155214	0.2579275909223741	0.8788362924324951	-0.9530401768492183	0.6855240640425618	0.8739737603873989	0.41276279886468004	1.1758533262211626	-0.5059497284494788	0.05071397813924898	0.2149854475099294	0.2502788017788028
0.06088199706018219	1.3678149384599732	0.07617014809440585	0.2649584552545491	-0.6115000280609297	-0.8094477886424727	-1.1231272905943235	-0.7155362977103967	-0.5675978907462006	0.4867816672188468	-1.099480299600048	0.5839184078689265	-1.1461541103134538	-0.26910722204935966	-0.723255989251094	0.533279619264669	0.12433846540863458	0.8349545721799162	-0.11811284058836025	0.6670749473651789	-0.4598576416012266	-0.3445369421168706	-0.12757736415834714	0.2197441284362054	-0.10284084892407556	0.3445092936768628	0.3947795700366551	0.5950228787530832	-0.3508248062039031	0.5522454426836452	-0.28144855383428097	1.064873984870589	-0.7100767794233214	0.18477076677468912	-0.3776543398765308	0.07022649953487944	-0.8814951443672043	-0.34977221505593314	0.3256097537132968	0.2635055708467419	0.9306018897532317	-1.067372694477571	0.6519375773616147	0.9032412073060092	0.4008961129780305	1.1906217918482125	-0.5390265736320423	0.08532736782377828	0.16196123000224782	0.19999496317033574
0.09511834787756276	1.3824833924934936	0.13905600758615616	0.21098635173180275	-0.5691856854140156	-0.8529211324021793	-1.1212647686668495	-0.6707310727393868	-0.5483546092532766	0.5317390418220084	-1.127640109767491	0.568025714100983	-1.152075440213478	-0.2388140683668997	-0.7183710694648515	0.4458379023265845	0.10889263886266051	0.7919833302630153	-0.07168770934269049	0.6505735802064365	-0.4770719707573227	-0.18410886066208798	-0.12137675911657733	0.20345563384759266	-0.15606441720201475	0.3580771807676758	0.35822701198434037	0.629440556975654	-0.3734770267800808	0.5908435135834338	-0.3857748144877682	1.0551816799935891	-0.7646582223218845	0.19958187835308303	-0.3497155658123404	0.1278878529776844	-0.83922488196114	-0.34259220565564014	0.2133939690085886	0.2892611373638328	1.0139462099602	-1.1669821600015007	0.6543035827774861	0.9539786600095914	0.4084507493140405	1.1632062952353475	-0.5503024258072748	0.10914112797670442	0.13365236303617867	0.1424733786201681
0.11698373005822382	1.3996973407317808	0.16962104029653804	0.16318344157184067	-0.5262619509360633	-0.909702658956497	-1.1331445709609385	-0.6676844961262034	-0.5429606038419259	0.5579905635297064	-1.1425418724986818	0.5585586766353043	-1.1581184783255156	-0.19496073019280763	-0.7098638288283815	0.38038516567984454	0.08880345475091678	0.7489901716467658	-0.05214985417407873	0.6313501406899968	-0.4897512677104278	-0.026058401902777428	-0.08928021367320141	0.20303800625824034	-0.20047040414946404	0.35522810876528044	0.3020293943302916	0.669327758879556	-0.33974112529498746	0.6182011830655747	-0.46203550054689435	1.0493072668770744	-0.7852271418819673	0.21949432827659393	-0.33056529500305115	0.1702564100219776	-0.8235763820949439	-0.3411768262872454	0.10941924347526395	0.3304908066013251	1.0731122265805504	-1.2279448455937785	0.6363625388796811	0.9621817411552505	0.44298077423389337	1.1523757308462583	-0.570331116782599	0.09303633701462256	0.1096008739533197	0.09399661578244192
0.13283479583587204	1.4019281654340285	0.20729544554831003	0.11110185633978631	-0.47530614160905804	-0.9421465580306432	-1.1355748134759314	-0.6273352244860589	-0.5379785021462942	0.579664400530403	-1.146027114098265	0.5614341938879399	-1.169685942335067	-0.15889718175176976	-0.7182218128541253	0.3396428789923519	0.05379428235727206	0.7194203797527445	-0.021878919842098686	0.6167488173744323	-0.5065442653204707	0.1551380062887775	-0.06127379105960865	0.20291536635151353	-0.25374010233936506	0.36367809161227854	0.25756535793429175	0.6796953279298464	-0.3123382454666957	0.7089225846125391	-0.5418460039513604	1.0645422227829515	-0.8024132226380389	0.24397860758065795	-0.2893877685136458	0.1950594957336956	-0.7990532323389136	-0.34758462347433255	0.008192090243832068	0.3957320295325133	1.1291942868282372	-1.2596593331331771	0.6239792258245265	0.9418837229742405	0.4853375034733885	1.1393025298299544	-0.5991967470038532	0.08903290341593663	0.10622678250095077	0.05830260975989772
0.14254267194427866	1.396530047819817	0.23757047106732224	0.0707700827757031	-0.4101600105865376	-0.9670163447091257	-1.1267676743616593	-0.587930748965692	-0.4972676985499437	0.6058523841931747	-1.130312913291496	0.5673964548041318	-1.1740189800683178	-0.13282581759353082	-0.7122476866757649	0.3091438702627614	0.017139839214546447	0.6652000246180403	0.03168974087584843	0.6131773569972162	-0.5240643610850547	0.33065951088609813	-0.04096470891992039	0.2204432981370137	-0.2848715537339451	0.347373986168891	0.22163463672538083	0.6716535565529301	-0.28986626313636876	0.8722806896086516	-0.6163109163578866	1.1074976629248876	-0.8185699465148282	0.26124499693913295	-0.2867412179759499	0.23166144850463785	-0.7456961209512909	-0.33506725284667616	-0.0772091954530243	0.45348663343341633	1.2143306687614903	-1.2676316801964551	0.6361547696647026	0.9524950576681898	0.5494980497084109	1.1345644191992519	-0.625259295381879	0.11765589071025517	0.10655595600129256	0.01442759831972965
0.1529411011785719	1.3673029338457061	0.2881204881592033	0.039005072801406505	-0.3755230712093748	-1.0014335757484258	-1.1362769942025994	-0.580528729247151	-0.5047831659147619	0.6491051719089327	-1.1123603867141831	0.567615590574052	-1.1942741565598398	-0.11731871172804983	-0.7173407547496697	0.3046374215116549	-0.020474117235604664	0.6168407225689303	0.09875294788962233	0.6086799063748269	-0.5349280501435663	0.41757275768031754	-0.02425344439847157	0.24390031936666348	-0.33856760799895513	0.33833077573807613	0.19106164967092748	0.6466565395658437	-0.2870501719317068	1.0411747389417825	-0.679252180485594	1.1494110938095476	-0.8018265304700425	0.2716392542028813	-0.25084945955037097	0.23612687654858266	-0.6805924933978403	-0.3104727466457469	-0.15805010302140973	0.5001798614911119	1.2581999988366774	-1.2889889673577215	0.6429759516083812	0.974957113308202	0.6429277722180513	1.121779500051222	-0.6495587308502461	0.1341340404587655	0.12442166481812311	-0.033174612103355226
0.15853696868090345	1.3341660834870035	0.3301916867496424	0.03818171065156119	-0.33516832794649154	-1.007484059721096	-1.1626087714526496	-0.576300599094104	-0.5138097359914605	0.7220159200257917	-1.109991364383656	0.5788652579812359	-1.2092934006934346	-0.06731955069855525	-0.7436383020949124	0.31340692214315247	-0.07128036066462207	0.571624563031743	0.1790976581409565	0.6118945705020182	-0.5576331594402447	0.4811003339757356	-0.017327147692787336	0.25390300943358735	-0.37185535992733065	0.3102967356469905	0.1524754824837351	0.6178280382962575	-0.291444922326465	1.177648829496287	-0.7572867788417239	1.1716245846222995	-0.7713303397350241	0.27335839578159565	-0.22598388396950003	0.23354042690172477	-0.6065423914427029	-0.28274102542192414	-0.24707228262267483	0.5437545941057341	1.365018812172371	-1.3125095143122611	0.6482962592504904	0.9762738831933776	0.7420088141270893	1.1219974382353708	-0.6454022510959665	0.11621349021880072	0.15784090676592313	-0.03992050827262621
0.15299732105981265	1.2788225042620973	0.37146497763060066	0.01175241432222324	-0.29846215399208603	-0.9989987322709346	-1.1879022176281588	-0.5870931637531229	-0.5223058419438451	0.8104798137426636	-1.1051402848599117	0.5791095175973889	-1.2162810297620419	-0.03977721965092449	-0.7786186065826414	0.32100498516826154	-0.11817405798889462	0.5222827572375507	0.24894246974941003	0.6016925817199376	-0.5611238004684295	0.5286447682454304	0.01609644459211288	0.2878333157210896	-0.3830502873802433	0.26410273553521635	0.10755610792573007	0.5758612903112222	-0.3074462401306888	1.3300829486423595	-0.8122396493098544	1.2125303776978378	-0.7550911863388896	0.28143683983732426	-0.2081002242487807	0.23482835078783554	-0.5533973078297999	-0.24347963250732504	-0.3036917898247902	0.5713007257689326	1.4290495944110626	-1.3155900083809646	0.6738635429710058	0.9733054303874601	0.8336242877662675	1.1266268524239371	-0.6102061146309905	0.11028843401007257	0.20256856804414564	-0.05408368786730659
0.14395283955004703	1.2355018931602069	0.41957954165988054	0.01129060643990858	-0.2797261220064172	-0.9937970212053857	-1.2137758344040717	-0.5833206799557131	-0.5387731133373458	0.8921615471408068	-1.0876552045376782	0.5558466970113887	-1.2199451231003753	0.0005991221349356437	-0.7963843911833126	0.3395672425388778	-0.16747595743328494	0.47195694860803306	0.301409592463794	0.5908012753016967	-0.5659248509577818	0.5669786462599603	0.024174425702754097	0.3153142297043421	-0.3851292239043519	0.2331430830425334	0.05109979334543929	0.5512653002926444	-0.3179516645857416	1.44272593128334	-0.7910822366764609	1.2661495041918749	-0.7074775412020617	0.27784456493477	-0.18812554516956265	0.2195901948201417	-0.5232610755674736	-0.1799084887035513	-0.34738727435234085	0.5697618909247607	1.4796012688197269	-1.264291455410834	0.6971234979038581	0.9606931463213929	0.9616768650957626	1.131444031536795	-0.5514924171513529	0.12803959620349664	0.2464217912539854	-0.07695794570196787
0.12929674897120264	1.2308419890954447	0.4433632164640725	0.025214668378505785	-0.26609763744456927	-0.9773891461717987	-1.2519425939018276	-0.579436518129961	-0.5455699191904956	0.9626860419280027	-1.0714653153504252	0.5581124957364652	-1.2060976585857748	0.04184015179295042	-0.8136858004297839	0.3555696078424726	-0.24938788120355948	0.4249148222006938	0.3533126780354004	0.5635742983325515	-0.5901570050903462	0.5944699713297947	0.04423562746841685	0.3138957219459716	-0.3863884104286635	0.16714217921827762	0.016494484125393283	0.5347626734430722	-0.3038226396081228	1.580385092215711	-0.7362405418254829	1.3441677242738588	-0.6504631412030933	0.2778882392200742	-0.18154583388314977	0.1952323878431497	-0.49736758592917185	-0.12758407243750808	-0.3617766254396936	0.554816935573734	1.6097481414876955	-1.2035097162879875	0.6748962095379378	0.9501254959364303	1.0888915604318108	1.1371193308893255	-0.4814649124259146	0.13563301555050178	0.2902556237550566	-0.0895003201784542
0.12115939686828839	1.1874582417923765	0.44406997238214585	0.04009595954287612	-0.24576947419091857	-0.9199069466752899	-1.3096708136432147	-0.6247353599862449	-0.5727595098658286	1.0480920304787085	-1.057159340541325	0.5350729982280906	-1.200019911094756	0.050228213740625825	-0.8382108048429856	0.3672765645267244	-0.3247729408075474	0.3850525135563768	0.3855326175894714	0.5317492130687429	-0.6211279571281437	0.5775024185245141	0.08642765572134091	0.29472278564412935	-0.37232242346694255	0.09779231262114521	-0.006556481462598747	0.5295939695956146	-0.2645026066888623	1.7042540404470228	-0.7115785682248701	1.4223920178188743	-0.5922719003116628	0.27528908120102347	-0.16418659559559276	0.18201062687840613	-0.4310822893743408	-0.10233483236327094	-0.35324489207129284	0.5446910150216946	1.6818036094332736	-1.135493212299425	0.631413403478805	0.9222767489572987	1.1925257132445837	1.1391881986224228	-0.40243706188757394	0.1532367816043198	0.335956785114767	-0.09574225508256919
0.12125713296952234	1.1677339261026725	0.42113843084242186	0.07235545203079394	-0.22507453452590792	-0.8432458017202935	-1.3682730242890713	-0.6321340293639354	-0.5734957285761076	1.1203109292348494	-1.0440025535028985	0.5273078687164837	-1.2102156784778022	0.04504742013258891	-0.875406015645904	0.37300659263552394	-0.3968801521673576	0.3609423153827673	0.41176269723590553	0.4886601960091686	-0.6579086084248978	0.5259413476850334	0.1230291140311762	0.23764097817368524	-0.3542371551022049	0.05314123076065279	-0.022125443220441417	0.5359810334562551	-0.2729303965818131	1.752065500519559	-0.7409356549114093	1.442488005674033	-0.5183920670558719	0.27312258432610825	-0.13885437382419613	0.18303207672317673	-0.4270765408161424	-0.05899248725028948	-0.3291341522631992	0.5069685772279688	1.7209618630738972	-1.0661204179955908	0.5895259053165578	0.8629551215172768	1.2979125386474453	1.1415671602188717	-0.30600061882429236	0.16351405298308486	0.3759292715317907	-0.09867138880660677
0.12384117169559819	1.1592137573635342	0.3962555768916576	0.09544175972200726	-0.215739633895061	-0.754484689495395	-1.4256501536671242	-0.5854899139782379	-0.5980197814129384	1.2128606558659096	-1.0220007884590432	0.5072180968584142	-1.2181623231799583	0.03156237743276787	-0.9351775921615715	0.36963695771918864	-0.4811629191038495	0.33708624298710455	0.45653956778873334	0.43724242853429673	-0.687726095372992	0.44403275707804574	0.14102743299611745	0.196949607167811	-0.33969373773989997	0.017448780522501484	-0.019792548883711077	0.5471107720196786	-0.31581791337310705	1.7954551556401994	-0.6951209996843889	1.4495707415066357	-0.46463894474009415	0.26313475395015745	-0.10795572963724251	0.1777821099561428	-0.46209267195817033	-0.018377335526100033	-0.3114836845301771	0.4517159099305269	1.821517174409815	-1.0035256940647874	0.5540052135127466	0.8200253029527627	1.3905203384587677	1.1236632366584327	-0.1971105178169875	0.19009605701216756	0.4011917788574483	-0.11461770857792745
0.11029979162357066	1.1449140422853314	0.36772870357644116	0.10818532696411468	-0.21442660546910391	-0.6958827341829597	-1.4849943850808784	-0.5622758489387962	-0.6212039635423159	1.317553786266807	-1.0016874816766073	0.4942956000228911	-1.2381885079244335	0.03984666301557971	-0.9704116135787885	0.35512609381556437	-0.5623719143782218	0.31003659568557335	0.4971011217169578	0.3864005399673766	-0.7116474525216228	0.37432203853384044	0.14694171663256925	0.1634247052231433	-0.30956703075270536	-0.023792120286642467	-0.029096244901152868	0.5695343507313628	-0.3283059534872675	1.778940569190024	-0.630757427067412	1.4422516188112415	-0.39572304942437564	0.25437464595374754	-0.10453587969810396	0.18705875026294078	-0.4615537302030446	0.01631890837434134	-0.28324632771865316	0.3796552459391297	1.9049743982942537	-0.9417854264185802	0.5203146509082746	0.8242755781966664	1.473099241214219	1.0988411680836159	-0.06377894947197865	0.2632101325660402	0.41868091866830365	-0.11848437447878582
0.1272006988142967	1.1661918432396594	0.3440380810192748	0.12203495310845751	-0.2176368069309067	-0.6233247587968863	-1.5519256543462547	-0.5307553955072964	-0.6597619389539732	1.4317968741719718	-0.9935301324192043	0.5003983683754223	-1.25266299511648	0.05926219216789854	-1.0257636110997403	0.3285863545891982	-0.635715065417156	0.2833197194343028	0.5039647969245334	0.34670115402245794	-0.7213612746294126	0.31006066520111497	0.15230432265749835	0.10473189423375384	-0.3000339643012699	-0.0500722496790614	-0.04297207719473049	0.5946579660390372	-0.35389970199231274	1.7339609742576996	-0.5900644494982423	1.3930769423148541	-0.3559699083629396	0.27576833134168727	-0.08867213134494609	0.18272625341635934	-0.4907180722091805	0.030090712221478088	-0.24973117972777756	0.29818662012526465	1.9268655878385932	-0.9031159520143556	0.47410264507073396	0.7867821678753091	1.535777472918307	1.0551011544738713	0.07007939529981123	0.28112756029097463	0.42413985371429064	-0.14107731723492567
0.09809506085107386	1.1859774008605954	0.3092778634446126	0.11470531158093596	-0.2083731518830303	-0.553878083484878	-1.6216208264719196	-0.4951370285037968	-0.7020446050057105	1.5090664794444142	-0.9995480614109171	0.5281783634628118	-1.2590217984230185	0.09618412914250722	-1.0761582810349384	0.2939873142372485	-0.7060487953723051	0.2561412133336873	0.494172720668702	0.29946366950725645	-0.7109688699149852	0.2649602161458404	0.1402749476337513	0.027762155730834553	-0.2637385457509812	-0.0634595358279373	-0.07014245410485712	0.621654760259488	-0.38356921823038903	1.661745637061647	-0.5894504342635147	1.3427822001111884	-0.3412289454315133	0.30414420468374037	-0.09283861518892586	0.20792385119387213	-0.5170818566187145	0.04349966688634345	-0.18684119743936858	0.21950151358530273	1.9190049534482996	-0.8371394091300036	0.44293936730038963	0.7290660428008143	1.5940805778576732	1.0082738910751914	0.19486747702344134	0.28483076239071775	0.4255639354791816	-0.1840567966916951
0.08180876670049701	1.2014418160904339	0.2697548438004921	0.12137959539626346	-0.19567172453065904	-0.5450997582662598	-1.6621680284331322	-0.4547098055998694	-0.74632228172654	1.5806795366304534	-0.9957755228686654	0.545646880697251	-1.2828993719209805	0.09906519606376527	-1.108826556212399	0.25845466861490124	-0.7539120322681959	0.22129066318885057	0.479135494206259	0.2643873505713797	-0.6907075872011219	0.22953947227122215	0.12006489198780002	-0.03504805788522515	-0.23679545753018244	-0.08225730325678851	-0.09968564165955227	0.6649974216535477	-0.39849256760202756	1.5730847832968873	-0.565566669669499	1.2805145076573985	-0.34228798411222855	0.33900610457711255	-0.11715310384003319	0.2741113545485446	-0.5419914061545394	0.035436305988427994	-0.08219805169756991	0.12508437323781085	1.8966022875127364	-0.7685153145844417	0.4292426696588392	0.6900139347307017	1.6104122565399508	0.9527201446689061	0.29642645626872843	0.291943885205361	0.4196670695653636	-0.2293221869689423
0.11910711172662496	1.2260717392086424	0.2369920568048091	0.1248664680893851	-0.1910502725770563	-0.5563149283132465	-1.7081135559809268	-0.4289581924004297	-0.7954236508117166	1.6448328696776104	-0.9764934237189713	0.5753667623933071	-1.310098903450172	0.10694028321021118	-1.138956889745116	0.22631494651717965	-0.7997782440857658	0.1910841447069535	0.48721682717618775	0.2431377022819364	-0.6830627885961353	0.19272331107975713	0.09567436210648161	-0.1213935602155948	-0.20353853588090182	-0.08829823802902058	-0.11069282931095659	0.7057025518920328	-0.4221442356801573	1.4851579358287632	-0.49294067469289277	1.2031028881975216	-0.32474469169026	0.3767475517722534	-0.12142402754570196	0.31521991956874956	-0.5768342382230107	0.011792863923219396	-0.001865878325908793	0.0540716897608615	1.8520511783516191	-0.7054989662796951	0.42998134087341666	0.635775704713119	1.5764778553133152	0.891769714429212	0.37991103114589614	0.342011734946034	0.40506150475522934	-0.24670802949867757
0.14487899722439493	1.2072605351963221	0.16888716909817592	0.12014411209500923	-0.16971014536335005	-0.5496162067913739	-1.7689517889407829	-0.4502886958138469	-0.8333446352760291	1.6889861093088705	-0.9719578998535681	0.6075976329434162	-1.3542438242608568	0.11016113770295236	-1.1867543401837035	0.2025141949384035	-0.8208504521539	0.15442014509549165	0.5014805492486353	0.22804197700440643	-0.7030770314102026	0.15977261624875305	0.0881137448882057	-0.2226162814637299	-0.18673709789091988	-0.08748174275012309	-0.11884870482225485	0.6897880714722773	-0.42107578595537615	1.4062676941711716	-0.4872867658588227	1.1242595537836804	-0.34949904504266505	0.40760100386759757	-0.15126271824274717	0.33996714155642244	-0.578387306596224	-0.040183365313555854	0.06937821517760027	0.005279678686693982	1.7883572127883327	-0.6755385371615843	0.4205259284315469	0.5777750075686525	1.5228413242663885	0.8040584109905842	0.4202093279128881	0.3878608318526462	0.39861841915481555	-0.29696214363007967
0.17273603487132264	1.1698041976338522	0.09925609706463727	0.12215381567180514	-0.1540566953243575	-0.5458038335049424	-1.7940236248869543	-0.45774097064514185	-0.8677064402197481	1.7159449714575779	-0.9796843036969684	0.5963989111133157	-1.401991758918291	0.09521659531735258	-1.2445929180836124	0.1567867034196426	-0.8151616943642395	0.12705350316941405	0.4940409802616467	0.2214142955386107	-0.7016324279101098	0.11841533404772171	0.07817049900167986	-0.2923815203111108	-0.17552716912160524	-0.06841777760636807	-0.1263711173810704	0.6675053780389903	-0.41141840100516847	1.3414552713127157	-0.48147416820304717	1.0221051484294401	-0.3973741969968644	0.4371679254346629	-0.18569009647996204	0.36954433296976663	-0.5550556885582262	-0.09003184529898421	0.12144542095013752	-0.032992811551716725	1.6848281398267044	-0.6504909554377989	0.416309896948604	0.5395277308864933	1.462972308488268	0.6972236226344154	0.437702620174255	0.3991277390434599	0.40567836717265476	-0.3743176318373222
0.24399311867110662	1.1716846743511224	0.025896908419886056	0.11792847367864798	-0.15671629985368996	-0.5638119887001287	-1.7993024303498484	-0.42719926345403564	-0.879709843184472	1.7109057733222612	-0.9822252332145023	0.609035275255631	-1.438027081254069	0.08092690461967018	-1.3106730482676507	0.11086651412432061	-0.8119421436688304	0.08633896172210756	0.49436280325602444	0.21157544233715958	-0.7060202188512174	0.08377690603091044	0.03554087417113572	-0.348291709230763	-0.13901509096233092	-0.04413688484519188	-0.13036797458089452	0.6256803090522308	-0.4241745289658116	1.2749749551750666	-0.43831676054564034	0.9297866762552299	-0.48246508289883466	0.4820585599932	-0.22853043889494065	0.37881077916633715	-0.571801467235203	-0.1449591847687627	0.15677809795153294	-0.05909728338054857	1.6189893832628903	-0.6039981468527384	0.4188051554783236	0.47416872392396653	1.393500926815766	0.6188702103838966	0.4058223585322368	0.4209853442561423	0.4176126636177585	-0.43050797858523415
0.3324185502314426	1.1848380802480298	0.012431337758509695	0.10146060200104814	-0.14048410050138332	-0.579334666240625	-1.7739492241124946	-0.4290453012625372	-0.9044615477875573	1.726640549366596	-0.9881477890408211	0.6256916874234129	-1.444230143126346	0.07138056237797112	-1.3674600718311876	0.08782583677009767	-0.816251696783916	0.041313186645746486	0.5016480477661768	0.20221802719401497	-0.6655336849499391	0.059219566164342964	0.013310900367182663	-0.38426975563528565	-0.12153712579897702	-0.04432703359202822	-0.10962246109020557	0.5836079963233822	-0.37515637909934296	1.241960662281334	-0.3447433738941163	0.8117189778344386	-0.5884675742902231	0.5177645146161164	-0.2794526489048816	0.3714526704043077	-0.585427284855802	-0.2177445902720933	0.18648208762250273	-0.06582227617990581	1.5764508389833847	-0.5624085566515912	0.4147339502345508	0.3994197331406076	1.3033633979005228	0.5508571379331012	0.353803535973776	0.4709836928558165	0.41191709344459626	-0.4577821159200382
0.413899617298636	1.1261673905789051	-0.00043219392472962777	0.07198899405384471	-0.13433104144008895	-0.6172798786066725	-1.7633941031892828	-0.4520605794115292	-0.946426014273464	1.7083135683628672	-1.0168021267325296	0.6513738413503569	-1.4502093971198655	0.06640105336799185	-1.4129032068045924	0.0559241531022455	-0.8110179271010496	-0.025961785995099823	0.5090970267822404	0.18216274024025675	-0.6378040277554426	0.04249460746155996	0.010092418497768745	-0.435299793010698	-0.09627463248988019	-0.025450128199406896	-0.09377308789199218	0.5469714741810374	-0.3182713704001818	1.200849646980204	-0.34413011025775075	0.707628262492199	-0.7008858137093432	0.5454527684331284	-0.33642348239392267	0.34804128462081374	-0.5745316859174394	-0.2984452121234819	0.19330803957744197	-0.034520778918175746	1.4693298757054687	-0.5684288980959307	0.41412575655645156	0.38299588910517623	1.2039324294466147	0.47601209602514605	0.27997772750210465	0.5099689645187594	0.4110387447964713	-0.47827281145811806
0.48792108282446156	1.0731272803890903	-0.022626795839505633	0.046615441215141794	-0.12102143273988517	-0.65071804879673	-1.7833390238297464	-0.5168903449325193	-0.9720121789902898	1.6773338272755023	-1.0747843015061362	0.6722815339802304	-1.4471110215818161	0.032828721698791086	-1.4651797071772272	0.027872303088041357	-0.8162135466992273	-0.08871670173607975	0.528327362200669	0.17111818914420845	-0.6391086815312164	0.03220941947962807	0.022671537965762215	-0.4807022476893955	-0.09055950747437393	-0.013007091873292551	-0.06663449612411829	0.5214716356510511	-0.2926564604286522	1.1861730744819066	-0.3484814381902536	0.6194989824190544	-0.82670062570302	0.5659426131879708	-0.3645542480336437	0.32133842452714517	-0.5949338914101078	-0.369194010821227	0.1834664243563638	0.021745290555535916	1.382806256137799	-0.577139364055712	0.41032430692328586	0.32878782206284635	1.0932172893782757	0.42526269055494925	0.16392790184092684	0.5387379042091756	0.4058077587051444	-0.5114115593787136
0.5337294814394375	0.9899513583806623	-0.030367723653925538	0.027195494555391154	-0.08727743223841253	-0.6508299243107788	-1.7678736178250123	-0.5845073706848812	-0.9991055009811062	1.6315321540819738	-1.1158324409131193	0.6737940825747322	-1.429837020127886	0.005673884455635381	-1.5023548368837478	-0.004648280497471615	-0.8107893782066015	-0.15583142162997865	0.54229184534852	0.13703427623243306	-0.666998988194308	-0.0010995527572963514	0.03702699651492247	-0.49946372914137704	-0.08415166979824676	-0.01577924788269023	-0.03572481410642704	0.47214075463519406	-0.2505378820076488	1.2006331095704554	-0.3097897842375805	0.5259771547573927	-0.9487239104147391	0.5587920695840239	-0.38921538814056994	0.30937665558648975	-0.6053394701439341	-0.4199696394148777	0.1552927680233186	0.08848879408767918	1.3608051938871966	-0.576903532226932	0.4259322517633931	0.2847488380911036	0.9815829699071342	0.40124973975519695	0.022575827794263627	0.5909725443529215	0.40648131551828176	-0.5335677083344464
0.6121901033848841	0.9497361913574816	-0.040269447815157226	0.01630368534354418	-0.05388535379010249	-0.6280751652395729	-1.7194156776771892	-0.6340385864592892	-1.002849721538742	1.5968380251741885	-1.1731340516176183	0.656568196559005	-1.3976035017184787	-0.04760376355035199	-1.5379080318812115	-0.05000954319382722	-0.805744073458234	-0.21621357733477248	0.5632912662331184	0.12857738613188632	-0.6730186596695437	-0.04903995673974576	0.03238642846775515	-0.510213915551424	-0.1023073190207772	-0.014103239549512595	0.009568302526927369	0.4604625556358689	-0.1971292803006884	1.2498621678854809	-0.2430144949850448	0.4308735752267909	-1.072312323383003	0.5578701228612799	-0.44191307579922545	0.2845519583610897	-0.6278022055827858	-0.4757263660852897	0.09311066545479625	0.16405212518220322	1.3538599128014908	-0.574181837185549	0.4336057466469688	0.2421558047468265	0.877349203577362	0.3844688631089755	-0.10863345281539338	0.6250039291324463	0.4112680813762011	-0.5163445806303023
0.6680697246059623	0.906467939348149	-0.047813205444868855	0.009783847418885211	-0.028892749136425443	-0.5527385142952647	-1.7027326604123818	-0.6924370376840915	-0.9989634652170654	1.5664921770725881	-1.237608666316935	0.6509327782720465	-1.3559560784954219	-0.10023808101541538	-1.5748939358716758	-0.10378541286260208	-0.8038569628174583	-0.27700918212851006	0.5667842690258962	0.11493347178597599	-0.6648051762848082	-0.10101103166154708	0.06183049925567728	-0.5297588235796675	-0.09634373640768099	-0.025863818438670715	0.06989820910772362	0.4376139399293579	-0.18792727974964352	1.2933499866318743	-0.19264602919548088	0.3651752574451407	-1.1682298949016863	0.5546595415458694	-0.4614033316901832	0.21369086323163203	-0.6555898939173289	-0.5224810165314449	-0.0034883925610173115	0.25618055496427017	1.331171009522544	-0.5837868539978717	0.43527019615922546	0.2116676934228116	0.7977166906893463	0.4167801110939663	-0.24915291247190746	0.6904196117560615	0.4212059998311675	-0.5048094102057461
0.6789829549681711	0.8824546654654417	-0.03663887680213723	0.007118031713061466	0.0013011635116706333	-0.47759119114396215	-1.6795731464452217	-0.7344221690833967	-0.9884094188612427	1.5316049974932735	-1.2834845718072323	0.6347325500159561	-1.2987480349808882	-0.1335803731439789	-1.609742361620561	-0.1360720798958191	-0.8089328579563135	-0.33893105342160745	0.5529590543083608	0.07762577064556246	-0.6415910464720975	-0.14256599798246536	0.0952271721862525	-0.5245629048337225	-0.1119196758059043	-0.043998418857706736	0.12191367000446104	0.42906240196060674	-0.16098346735409969	1.3377383789131714	-0.18148174650099297	0.2891338834848508	-1.255197701215376	0.5500490472500343	-0.4786203539958659	0.17059933989002235	-0.6869682837587281	-0.5734536086347004	-0.07292343595728536	0.3219095300542717	1.2905323158828805	-0.6143455445825662	0.431602285119112	0.19599813178922026	0.7422323012563814	0.4171412341198013	-0.3892085212133718	0.753669679116669	0.43380581567666654	-0.5164361558320888
0.7025818123177976	0.9250713253956265	0.01704697548599255	0.027635009420271382	0.01682248066244054	-0.4111405380954783	-1.603122597328598	-0.7588148840339649	-0.9906287276743828	1.512762600918481	-1.3037154573356238	0.614291276938832	-1.2673874349143097	-0.15604803638327971	-1.620972328606128	-0.1897310943353852	-0.8342659206443319	-0.38042407243196136	0.5391808897362024	0.03792477564066913	-0.6086232693533008	-0.1799754120245842	0.12866419998372397	-0.5198300434100201	-0.1038216752631492	-0.05761683559981573	0.16280749540537348	0.44997394430413873	-0.1277170971533373	1.3843434480013432	-0.14944320062085292	0.20645469545697193	-1.3093189711370121	0.5376842522453487	-0.48376012846579897	0.11616686892059662	-0.7158662663887052	-0.6037538822094852	-0.14425492738689832	0.3943751162652582	1.282945416079741	-0.6433121335440508	0.4276648097844272	0.1940932878968737	0.7059699328485689	0.4466631150972969	-0.50821856270993	0.8138838560574136	0.427394447220707	-0.50167376526674
0.7320744160482067	0.9792636298772456	0.04973783215534238	0.03932502160924184	0.0368514816380845	-0.3494436937861729	-1.5380862200241947	-0.8144015058611597	-1.0021691335027123	1.505970924620375	-1.2866424832836114	0.6165384654074396	-1.228937556883535	-0.15905232915591172	-1.6081860766497276	-0.23536234001280495	-0.8613232968375417	-0.4096888624233781	0.5322664003716198	0.007054411484966221	-0.5801172848449592	-0.19001399608414235	0.15008852632520792	-0.4949946474147328	-0.09143955559923506	-0.07586498995803918	0.20324089844367438	0.47995869700643146	-0.1342956510189761	1.3944085509857698	-0.0902602126911769	0.13320361783298879	-1.3468586092803048	0.5155562451611835	-0.4801202881796983	0.06801743584863415	-0.7468504219868939	-0.6480437103034673	-0.17086694366222052	0.4636949826183664	1.311959956268212	-0.6631611546137437	0.4413655250627314	0.17496850544293938	0.6811188404413957	0.5168106185030601	-0.5849804955353478	0.8796411686856972	0.39340314206054566	-0.4662749512194685
0.7074313980882715	1.0109189036653532	0.11406104677628744	0.06918387590836646	0.0693420561773924	-0.29785467208336774	-1.496308956790025	-0.8750828793413392	-1.0181777477414975	1.5340555862492882	-1.3088491240160907	0.6110530923132608	-1.1579005079332232	-0.16145182880624614	-1.5738628488066322	-0.29119729362342117	-0.8932111418183375	-0.4489446391554884	0.5281052855144905	-0.016077836974748697	-0.572976324299441	-0.204401229799219	0.1918090792439918	-0.4742283294410079	-0.11222644699646242	-0.07871458849379298	0.23234926240804216	0.5237448493824888	-0.11998906682404571	1.4252990005467563	-0.02074144722344933	0.061427030984576456	-1.3487641993809256	0.48853037848687864	-0.49293772575860995	0.03220674991353104	-0.7812284271082182	-0.6748132534631277	-0.18870329504404576	0.5172868819716957	1.3264730041513115	-0.6704870951583779	0.45025540730250563	0.18914593589385065	0.6602172935954976	0.5538137793131789	-0.6185315793364851	0.9361482823521985	0.34572839940827443	-0.4446987990696714
0.6558337943941407	1.0428916056015305	0.11513925083280345	0.11129668092455454	0.05634651599124428	-0.2597405457032643	-1.4675021169785987	-0.9339818714891723	-1.0291006925400377	1.5452319094167097	-1.325121434457388	0.5956761352777089	-1.1002090123543038	-0.17055667791327728	-1.5239748403805493	-0.36623607484896875	-0.9162828010992108	-0.47266954115491266	0.5319502233946874	-0.035323839900377366	-0.6184648228881061	-0.22487998137891632	0.21862428418182334	-0.4318438758158223	-0.12794668061378248	-0.07751832225458122	0.2088484197294655	0.5414303172806904	-0.09635004550964207	1.453174138915784	0.006185275062768449	0.02325010914122356	-1.321554514835392	0.4519589160434679	-0.5089841327634879	0.004724855916296078	-0.8024984897663672	-0.701255141547249	-0.19204854849917366	0.5618452438254636	1.3154997517668756	-0.6621035419947168	0.4540094105587701	0.22329972239726525	0.643921333335652	0.6095310666055564	-0.652716113289053	0.9511632148423855	0.31276271677102424	-0.4384392019141291
0.6065573781284112	1.1069995856516912	0.12330486957650996	0.16586151298868737	0.06572914424563454	-0.1805845167444537	-1.4162952139859477	-0.9957286533597396	-1.0044259239758078	1.5786783783442826	-1.3289316512872027	0.5741696576459516	-1.0501804010350873	-0.1832868253530958	-1.4734728138146092	-0.4392262829204876	-0.9363638101928071	-0.4576494064679232	0.5353811199955678	-0.037136592239933666	-0.6748268707396449	-0.2588164904264342	0.22946548626826976	-0.397317321600398	-0.1415733765712164	-0.09638208186435407	0.20023964327260652	0.5554728093674871	-0.08868412222614819	1.4807421272974453	0.036889693223611277	0.0037524062352306013	-1.2739988060946448	0.40264571277781547	-0.48475630697633554	-0.024760180740593614	-0.8216146630341701	-0.6966084903911859	-0.1683193593386234	0.5777722239807448	1.3380380536639627	-0.630549906284988	0.45104209884209157	0.23588059536496572	0.6390011206456225	0.7034695674021625	-0.6676796002152826	0.9762882130677749	0.2690965346079406	-0.4469035752056521
0.5775984827044394	1.159912062507346	0.14100737544244674	0.20839788114492802	0.06094064560963029	-0.1022250254348632	-1.3472773225611823	-1.0285418916473321	-0.9912678886125674	1.6113949382014443	-1.2851942241054062	0.5436869880628804	-0.9894736070420965	-0.19402331906471032	-1.412107686447293	-0.5122412222574473	-0.9371164392829094	-0.4437558380983422	0.5246160467333432	-0.06210700887289452	-0.6782352108146072	-0.28780748812989143	0.21537342176052862	-0.3826676995327909	-0.14286366804405104	-0.1071163068290613	0.19397633477166973	0.5729447666184273	-0.08062736012750761	1.5199973614746145	0.0588237710399398	-0.019758773058810863	-1.2038437775630328	0.3551231366564157	-0.478986782361664	-0.04256480589909998	-0.8503221219130566	-0.7040151004435949	-0.12168495648999547	0.5879631122904583	1.3607616236760927	-0.601198630464911	0.4477803517461759	0.25321764947874165	0.6350910933389534	0.7620319386257942	-0.6497721981576634	0.9724723653989248	0.22223553494307363	-0.45720421501818276
0.5501995869241916	1.225941531138635	0.14004920543084848	0.2323427361488676	0.030284760692346056	-0.08443441708005421	-1.3178230820797785	-1.0680915486045441	-0.9902401020422154	1.6392926212499366	-1.2952778758144707	0.5096753485969133	-0.9400034561075588	-0.24195869997115144	-1.361304443435385	-0.5688778810561091	-0.9577496576668609	-0.4090064765448894	0.5199674923701099	-0.07410803641520239	-0.6697659971804684	-0.3028673691291666	0.19998154390527065	-0.366066073889305	-0.11681130913277622	-0.1102933564604146	0.167393503016241	0.5843536961490409	-0.07655836480372163	1.5389704803616306	0.07635815455350417	-0.01998717687557903	-1.0891729410340236	0.3340620381868245	-0.48446431978854926	-0.08293164745917031	-0.9003636479418378	-0.7196246129399094	-0.059106519545135974	0.6121316713985324	1.3567675613677432	-0.5788621676563183	0.4404651917978252	0.28704136982468254	0.6257685850841607	0.7958445298616281	-0.6036593843431481	0.9545212615172647	0.18733150227315362	-0.4763046548869063
0.537194821294001	1.2756251053316872	0.14504545152622336	0.2510923624958896	-0.014534279218791728	-0.07703802464230683	-1.3229699174061005	-1.119106071951397	-1.0072824210081877	1.6578290884501332	-1.2904738941501803	0.47445846239638534	-0.899137895453898	-0.2679546392462842	-1.325372797005808	-0.6106757805901749	-0.9889105413564693	-0.37078027499148314	0.4978689800895081	-0.11362965780247372	-0.7235314187060018	-0.30675569146292075	0.19394402085494367	-0.3473164897306008	-0.05107976802259399	-0.11304612551155542	0.14697533560382886	0.5549807030429441	-0.09593566218755882	1.5286899504157103	0.07819022634428993	-0.009125799258770273	-0.9641256434396205	0.3335862964604984	-0.48807038377895456	-0.10646577032980045	-0.9627875402630662	-0.7299827942475382	0.04055653148550544	0.6318306542727715	1.3206971096445022	-0.5638402800030208	0.42919514675552384	0.3306695132714297	0.6098765469843723	0.8151539802138673	-0.554391105819708	0.9281078061489619	0.1549694004990888	-0.5356525396365245
0.5274950754453431	1.3256108431674265	0.1587382425967862	0.25879579660846563	-0.060675927665829785	-0.09322535080920041	-1.3204475447957646	-1.1703104479464321	-1.0215451789806358	1.6726291546324243	-1.2622716959092286	0.45851738196162284	-0.8334909200581724	-0.2812857204047118	-1.2979099668070937	-0.6460930136404646	-1.0275180754477293	-0.32465671613037406	0.47562818816928676	-0.1720134847418888	-0.7796175312453004	-0.31089322410196807	0.15715285117443173	-0.3111308722281315	-0.017573190052853245	-0.10762306008431381	0.13486836069816455	0.5253553070155496	-0.08609251107762161	1.5043111694227602	0.1029742838950374	0.0037479712096624455	-0.8469205499011141	0.31522943775044493	-0.5002058512822838	-0.08587020167327752	-1.0438035675696984	-0.7463134772116227	0.15108718851550784	0.6384764725572264	1.250182701122109	-0.5398542572140053	0.4275607338609021	0.3508585287004916	0.5983516560017414	0.850380897563849	-0.4871848614186649	0.8887548835227641	0.11200194702833208	-0.5987420032006778
0.5315115967454338	1.3681114560747654	0.12678854693316885	0.2565015311932186	-0.11737648277619309	-0.08934893429469086	-1.296167529669028	-1.2207956174389416	-1.0487134642913627	1.7096466470392389	-1.2792881525298967	0.4581761163836263	-0.7962469833384196	-0.3045018814865574	-1.2692538560724302	-0.6894716532239671	-1.0524427388420525	-0.2801235421077725	0.45060315684624463	-0.19336004232525633	-0.8281803747052063	-0.3116574957703331	0.13977077760804746	-0.30415673595087983	0.041941890669747385	-0.10372065634329371	0.129049208673284	0.48265635244278704	-0.06812679097215579	1.4732252809688722	0.11588938450334965	0.00664980843901237	-0.7155127271885514	0.284613374134484	-0.5083610489929	-0.09363525931557878	-1.1123070551261187	-0.7541068108111035	0.2519252198735839	0.6670693399146981	1.237913708546575	-0.5149214343520161	0.41238860695055585	0.3598437669975346	0.5836147668827378	0.9032898377776816	-0.40901159925869723	0.8241169757451579	0.05425169478591933	-0.6386013979074022
0.5199792557525769	1.369750091532064	0.07137092740539533	0.23503241657386256	-0.15083318373507593	-0.09044727565622873	-1.3288911435338187	-1.252646191122222	-1.0820287418347518	1.726548082576048	-1.2935729333022423	0.48561670691866593	-0.7266028397974842	-0.3321327064272433	-1.2791437960483718	-0.7217851124614119	-1.0665287346274277	-0.2369289057629008	0.423538031219662	-0.2299643282699594	-0.8665037803159823	-0.31899727056235155	0.10018990256004319	-0.290955711200154	0.08969235225972513	-0.10853076199808967	0.13568341494153852	0.45142287994196656	-0.08286783859008547	1.4454487504048994	0.11163858793011738	0.016759892724548354	-0.5749546384973315	0.3027803183503862	-0.485984253094833	-0.08896227918740722	-1.1789018346508382	-0.7750907309629204	0.3682448372467579	0.6861666004274891	1.2468742066136986	-0.49536996548931816	0.4029148281692406	0.34189305235275225	0.5493267912723454	0.9229874507589869	-0.31899923167626465	0.7576141206840824	0.009531548308399864	-0.6932112153824251
0.5136466483296164	1.3563980631554842	0.04695614616273143	0.20703516062479205	-0.17960446734923768	-0.09226810468452162	-1.3709423070514406	-1.288564078597736	-1.1089326828068469	1.7127633143774184	-1.3657904360957682	0.5096558078276209	-0.6757440432409905	-0.368641252093626	-1.3013314766933428	-0.7370793391978795	-1.0942569897292642	-0.2132576711941662	0.3694211422077838	-0.27276367796456236	-0.9093421066552929	-0.3522815824070386	0.06295299283475948	-0.295198522298887	0.12040839797627904	-0.10762166705255852	0.1309002487863847	0.41563603492933676	-0.07088911661347758	1.397613970919005	0.0943183083823461	0.06485508399760728	-0.41727673039198176	0.32583757656091683	-0.47562470766516174	-0.07242885957423892	-1.2435016403864292	-0.7962594716284521	0.45095393201163725	0.715567751259159	1.2141673751876998	-0.4842077324849507	0.3837979559148457	0.3209445540088757	0.49877173412662695	0.945013257918198	-0.2590454022066927	0.7020966428296298	0.003874386515905369	-0.7312103053342721
0.5277582536832501	1.3451505135149162	-0.017100270518509413	0.1686260602733331	-0.20213224632622886	-0.078400944589842	-1.3946595815958123	-1.308963187254777	-1.1209386503061993	1.718514576228938	-1.3994135979598554	0.5275423579479904	-0.6666594943721833	-0.3882854028781345	-1.3174793814217296	-0.7314261841058256	-1.1016934433340866	-0.17075261636094816	0.30487116575946005	-0.3183838195032581	-0.9164468017034121	-0.39482938012925356	0.021167823799759726	-0.27742946660374895	0.166519083078231	-0.1265337799757459	0.13031329027021804	0.38243453399028365	-0.07092476972398148	1.3093579865880627	0.0729848998514545	0.11983986573976857	-0.2765349240589513	0.32497519124773616	-0.45719418305164056	-0.056349893395001495	-1.2968316602532064	-0.836437352012509	0.5232299450034911	0.7445126656173835	1.153446981814423	-0.49037345620124884	0.39287513655375794	0.2970993699381316	0.451989150362892	0.9430185491506979	-0.2156240024225234	0.6420157603477091	0.02408588452390938	-0.7851818266146403
0.5688754682054511	1.3190132664676368	-0.06710995086996627	0.1116059786240596	-0.2071773674018645	-0.06311322564235682	-1.446279825016218	-1.3401972982216066	-1.1388667200784828	1.6992309668415757	-1.4058942634207021	0.5566692703473093	-0.6589120905208041	-0.4083090966140415	-1.3364135382753182	-0.7035004635453707	-1.1181169668891422	-0.14398591035000943	0.21750375080917625	-0.3578569862435672	-0.9113776539286768	-0.45113627328297035	-0.021538475277887287	-0.2654690402583297	0.2162557611606756	-0.15446402279077553	0.16621024954279412	0.37606532882690474	-0.10960619152759783	1.225803195990005	0.05118489093211224	0.17011819834883182	-0.1836662198319551	0.3439554530697909	-0.4358502307219371	-0.048845601092313534	-1.3588994899745959	-0.8727095098032802	0.5693318727262142	0.7760196550272378	1.1108063316923733	-0.49096698208894163	0.3820971563557697	0.2620876444082666	0.4116531718733355	0.9369371649798126	-0.15904957257822877	0.5888129726673921	0.05873365708352303	-0.8412981988283317
0.6166445325839355	1.2998197141819468	-0.14323946653916136	0.053996236395189766	-0.21981169939939948	-0.08329144559394926	-1.5213060926588913	-1.3672859207763626	-1.1746163328000188	1.67827870953646	-1.395579832200314	0.5913104017383339	-0.6369205209993348	-0.42529011619326224	-1.3621443739097177	-0.6550848895670522	-1.1326486330186913	-0.1298343485496553	0.13278732925000603	-0.3944709631176627	-0.9051924647178449	-0.4792948323801706	-0.04534211973866013	-0.25946710291330516	0.23542514066460957	-0.17283915944393724	0.17274998745285713	0.3657400253601335	-0.13053709001914873	1.1491891511657628	-0.0031403867784502437	0.17321251568784662	-0.11964502883452774	0.38136385137134776	-0.43767903936385466	-0.0281132274765409	-1.416516077591274	-0.9336708480002244	0.624550432480361	0.8117452827069119	1.06207020903685	-0.514968632288298	0.33737544312985357	0.21831222243407783	0.3895592376913509	0.9354120884606589	-0.12004334631879077	0.5135452514914616	0.1134981366398738	-0.873007749551261
0.669645688966116	1.2903468931791937	-0.21917516948967827	-0.0038797311518685984	-0.2195312131479966	-0.10283863961388558	-1.5905007742666124	-1.391705438453733	-1.2197896239218846	1.6487389677692803	-1.431051585047964	0.6195158738142414	-0.6365736075179815	-0.41338650617271044	-1.404252888356287	-0.5910020589318646	-1.1572341650150217	-0.11489606418991878	0.047249412152556	-0.42320804287296154	-0.9310131144853446	-0.5384749619660331	-0.06224283465320326	-0.23719475873614346	0.24268812795475686	-0.18903751768273153	0.17293886728307925	0.34549600143424775	-0.13871981522989996	1.0626432571477087	-0.053461359676930366	0.22444549420302828	-0.09875077274751805	0.4267973457932192	-0.42092644112398114	-0.006595499608861047	-1.458076141865201	-0.9762328718485073	0.6772035956917921	0.8509850179798875	0.9813893547782495	-0.5561934250621957	0.32542129020641086	0.18346878550407197	0.37282268689097264	0.9539765682976895	-0.07247705306504175	0.4249561425364467	0.17711750229470719	-0.8809879915809734
0.7253496792781979	1.2664491145902224	-0.2894576556397637	-0.04004194765643897	-0.227238878497893	-0.10734848368110424	-1.6354926308274784	-1.4099625625271646	-1.2419116941712667	1.6406861580591836	-1.4310468752620182	0.6513347598117722	-0.6714349414561024	-0.3785511192233609	-1.4498292536807933	-0.5433263619779893	-1.1739103230018635	-0.11492499663160338	-0.04090524583017336	-0.4564910827519292	-0.9542173172448501	-0.6023416888265629	-0.06609056247110816	-0.21877240310996254	0.24002674490304066	-0.19688666278377265	0.1963061910318836	0.36005619731166216	-0.14424941085900025	0.9825339653956441	-0.07963912435225715	0.2583530386830405	-0.12874079293770513	0.45069715406696514	-0.39517645990582817	0.045837090816182854	-1.4898992907076893	-1.0086032175022965	0.7364092988385894	0.8620953739403289	0.9134679421236559	-0.5866016820907809	0.32823057487744295	0.13565443713326863	0.3678777752918143	0.9831072147901458	-0.033073696909342344	0.34759247511565927	0.23036846134302702	-0.8562441093004212
0.7737638019248265	1.243010006801532	-0.35719813640436177	-0.07838943729981604	-0.21534933952427435	-0.10827230724612957	-1.663786530108076	-1.419365852513603	-1.2458492411855135	1.6410575421395976	-1.4388674748243262	0.6925292603900787	-0.6637671663293612	-0.3737207346830391	-1.4897481562701356	-0.5248438629384202	-1.206531282513313	-0.11139898647168855	-0.13113895563681507	-0.45494419100362904	-0.9641752880399708	-0.6663807978435619	-0.06468104188065163	-0.2084685729929995	0.21010669482822783	-0.20669360985097138	0.20260945850527898	0.3835479245495618	-0.1411354816415907	0.9397346245674264	-0.10469903881528823	0.2639693333114791	-0.16119081182529338	0.4417735921820543	-0.36115395279201257	0.08053580320769742	-1.4819928170803274	-1.045577610919789	0.7810608775443175	0.8640365623275399	0.8888193265235234	-0.6167318027858251	0.3256531652419114	0.08419473718776975	0.35341825492232504	1.0276078472039003	-0.0009297474086397862	0.27610618679238363	0.26910228514248363	-0.8222590554295774
0.825169272012514	1.2044016588569613	-0.4205974359336718	-0.10021597365893609	-0.2125818290634526	-0.11997860879843947	-1.682491429465275	-1.422638018744038	-1.2613074668386397	1.636019555855734	-1.4479926850935052	0.7038103326050538	-0.6835200034450772	-0.3802518960596625	-1.5392229575203398	-0.500757671337679	-1.2469774045569886	-0.12134200232461481	-0.20757229320268059	-0.4270648499234218	-0.9789112798979843	-0.7366849095821164	-0.04352436254859484	-0.19961297349552218	0.18698716876212662	-0.21880443873014851	0.19852606323359423	0.40020532677540166	-0.13468546396632058	0.9187216122357512	-0.14735614603877484	0.24255037732929124	-0.19195106656326977	0.45201224357033676	-0.32580617049710364	0.09519921524077876	-1.475604541551823	-1.0742597788388637	0.8293198600019297	0.8612001506444262	0.8657646229070017	-0.6509433610745354	0.3136117339428951	0.06346299622467562	0.3328263943985778	1.0112286748003556	0.01428224534804727	0.19387121125933118	0.3121227206613627	-0.767580140862151
0.8625719784366499	1.1296425483343608	-0.46147358331489025	-0.11133544910636269	-0.19316706185167	-0.16612295543917482	-1.7082754061484213	-1.4212509776320243	-1.2733469705600577	1.6172276320523913	-1.4124808990653195	0.7150883806533521	-0.7005743508764485	-0.38941157125721215	-1.5898775231839177	-0.4400856943945618	-1.2753631772474683	-0.12473444354390291	-0.2717953652409258	-0.45294145987843626	-0.995571849949782	-0.7953367453993162	-0.03966696889430752	-0.1757740776725841	0.17226670639843428	-0.2278688702104188	0.19974525809440502	0.41563623335930605	-0.14451699418033426	0.9044072679582748	-0.20190855474295422	0.24922442555577326	-0.27034212879183755	0.5300658353366545	-0.28198142683258737	0.12184682325701575	-1.469732923816135	-1.1005063499212973	0.8909852277675571	0.8565415474791547	0.8093629846326508	-0.6687887587153758	0.3162103796584105	0.048553541567455685	0.3223770459126939	1.0000538444222937	0.007547817248067895	0.10511958043329936	0.36306099528803293	-0.7442135816400774
0.8994623937343371	1.074984400574028	-0.4808160168109604	-0.13424419641336532	-0.2020803684745512	-0.19503066764797605	-1.7302098388477778	-1.420051555607626	-1.2775449164750463	1.614053927747392	-1.4004026530083855	0.715092102704646	-0.7350750228129699	-0.3625201272819275	-1.6241737187818621	-0.36490676933151517	-1.2984624382025172	-0.13203171502744257	-0.33063985286027037	-0.45807765245642057	-1.0015030135567105	-0.864568831794023	-0.006619715948954147	-0.14845611993748928	0.1405160118678443	-0.2428441681559692	0.18487862887495232	0.4363054927099883	-0.1659137611036369	0.8911687259503601	-0.2639714624293625	0.26141719784819084	-0.37216936132473377	0.5711374746160796	-0.2672687390827262	0.15677796136171152	-1.4668232160708112	-1.101854428278573	0.9447795861379739	0.8334370329934933	0.7346399968147154	-0.6954011335574319	0.33594788113323737	0.041588182509758334	0.3078582671604569	1.0788242293120431	-0.010723553959947452	0.011544100365921068	0.4121508992583177	-0.7215338877512877
0.9154937782941559	1.050651491626811	-0.5057436874762992	-0.15878428629906133	-0.20905655611579502	-0.2008890219364125	-1.760201919885778	-1.408749739139365	-1.2879529816289381	1.6277605778133026	-1.389426496862671	0.7319269407063224	-0.7309219329250365	-0.34352336393721855	-1.6589526330432165	-0.2964650531623525	-1.3256175629998141	-0.13658325282240608	-0.3602313830930086	-0.4591765672799767	-1.0230702886944312	-0.9343207572521841	0.03719141239178666	-0.1202295064283518	0.11793945814877142	-0.23568420958820524	0.19175733897237138	0.43803580204467146	-0.17014824067617684	0.9177895019704021	-0.3321836655555517	0.23640077087626246	-0.4882112659595587	0.5876009565814369	-0.23160808162769353	0.17874830772348135	-1.4648698617079565	-1.0699518966867818	0.9885583356697992	0.7922747223587715	0.6792514606663864	-0.7234913247187914	0.368497817531724	0.044059466275301475	0.3002028402760414	1.135892951466095	-0.05559004311511967	-0.08359733777690953	0.4371327098555552	-0.7157760019971677
0.8950696316905585	1.0247597640335715	-0.5168978102212833	-0.1808143056430374	-0.2201316128180771	-0.21840564535610013	-1.794474315353361	-1.399728388009858	-1.3151035124691597	1.6553272318555439	-1.3947673941247354	0.7504273966619566	-0.7445399098443183	-0.3175307905507132	-1.7121868472440567	-0.23179918294439356	-1.3830712389272815	-0.14086540410075193	-0.37531471869792105	-0.4622136679820172	-1.0282183181040625	-0.9810868654348484	0.06992549223835172	-0.10026788551703754	0.09779454742302379	-0.2230805630366616	0.19719437599013462	0.42616175266537704	-0.1947537808178313	0.9864971552181752	-0.4234939285990099	0.20308862857879667	-0.6112034370296859	0.6307633343631417	-0.1747661313722263	0.19295685855822287	-1.4587599293753422	-1.0199923185796347	1.0217403127656088	0.754838020192698	0.6452702952834407	-0.7443326074188132	0.39759220368993675	0.050567533826113974	0.2851734210771504	1.230541905295699	-0.08766866994173884	-0.16407289360434754	0.4513596332326619	-0.70952524007293
0.8545459261300099	1.017284202409748	-0.5414924423077291	-0.1900116946464881	-0.23131976323701603	-0.23624728815828383	-1.829685441792412	-1.3857574666642116	-1.3328362830658869	1.7043118034354066	-1.4196798068828373	0.7446793863233618	-0.7693217302804234	-0.26853841584915383	-1.7778636177129497	-0.15586945788133416	-1.4188725442084	-0.12687844240904897	-0.373540740016632	-0.47049484141942977	-1.0487118336989678	-1.0090808615243376	0.1196818107273769	-0.09691959197054187	0.09388096281789267	-0.20870992318760578	0.18516277524730715	0.41213791299572033	-0.2255354655665689	1.0272041894440918	-0.4949523256771508	0.17268896757204483	-0.7068373864316047	0.6865870303143659	-0.12337505304704281	0.2058169324921037	-1.4474145038977952	-0.9737908947936867	1.042148795983062	0.6998992431938056	0.6179741263337782	-0.7821766704223077	0.4461225772504115	0.09174165921039379	0.2753953319438995	1.308485270215424	-0.11679559085932578	-0.23337681252482884	0.45146649838414676	-0.7199712999099971
0.7957290496428387	0.9969060877244553	-0.5615631891288831	-0.19669373219038372	-0.25097092052627573	-0.24098408541500396	-1.8410074835092893	-1.3721081780401918	-1.341606991495417	1.7283408169292893	-1.4428566635200657	0.7260151601108022	-0.7917162892150034	-0.22331431395883178	-1.8323220064441972	-0.0995804794559971	-1.4701517080420836	-0.1335403994477217	-0.3725560745741852	-0.48142730686042967	-1.0821207129091743	-1.0581938070103765	0.1428069134741087	-0.09870031058180664	0.10276479077652625	-0.18573551764867008	0.20154501177831158	0.40950494572944596	-0.25804930623662503	1.0758549263078496	-0.5515426527126629	0.17882260793302748	-0.7796918856351375	0.7471786075462322	-0.05005604801658362	0.2349125541383125	-1.420356140763039	-0.9177487048131159	1.0351382996112224	0.6595114675752204	0.5863321129800251	-0.8171643900912802	0.5322902312277369	0.1032204394685113	0.2577097730581561	1.3876155530239516	-0.1673471502950307	-0.29164868439038355	0.4352568750354483	-0.7477913987033791
0.7003784081353592	0.9975069207254649	-0.5760008119710781	-0.18762082196448643	-0.2825437810571939	-0.2218867950723157	-1.85779010087717	-1.3557339455246147	-1.3373380276984075	1.753962344194178	-1.4442531150528715	0.7127479082741948	-0.7966778371705137	-0.21902331864373706	-1.8623818630520568	-0.05649572974348492	-1.4972417843078838	-0.13080171148328618	-0.36419206433083234	-0.4670869255323356	-1.1137627771953893	-1.0746646951051941	0.16910137147684107	-0.09018987519390968	0.10814485546934331	-0.16771372524656375	0.2056221317954016	0.3902616041401207	-0.28690735431613096	1.1234240865711187	-0.6142080396146172	0.1349956786143786	-0.8443196523277644	0.7996692059785596	0.005243747685431866	0.25744357656258127	-1.3904066398515504	-0.8543758499578209	1.0360251059310677	0.6053363008135051	0.5511900477375637	-0.8426440144625695	0.5847347013033104	0.081205211903279	0.2392061103054294	1.4558567425899323	-0.21326179868847403	-0.32699159263353006	0.4236451563663281	-0.7792981127150662
0.6349104948178799	1.0051468976241285	-0.6027206506604089	-0.19656778649120907	-0.31915830414030255	-0.2302938697031692	-1.8721848057738644	-1.369410036875437	-1.33696912925569	1.7660626325615425	-1.4392678066296838	0.7481274015906187	-0.7512970821596221	-0.20544873439016192	-1.8812561627913826	0.0058390126127816026	-1.5064575789594072	-0.11104235290294409	-0.3623892909605727	-0.4636804724270364	-1.1562900057309722	-1.0615117641443468	0.1703243414251181	-0.08251718037817561	0.1044635575265758	-0.15110108178581097	0.2018388643518239	0.3555974758953394	-0.3106819751729844	1.1723897465600293	-0.6865384126733689	0.10965571652724149	-0.8740642816068552	0.8459549389563337	0.05471935450474304	0.24884586399691827	-1.3502174312923558	-0.7764665941413005	1.0246206983910517	0.5561772456193408	0.5191867805030468	-0.8804168859300667	0.6067094525018539	0.05335565364412322	0.2117538617829562	1.5209510065661116	-0.24581965822189966	-0.37326256482354847	0.4035214752020318	-0.8120281901319256
0.5569923514803443	0.9935933222371022	-0.6170232894292952	-0.1999800557418914	-0.3527862193023382	-0.2443297436768169	-1.8791095029400477	-1.3910510052076461	-1.338000861263932	1.7733610899891108	-1.411951048146464	0.7767830092448654	-0.776370709303308	-0.21543628444616836	-1.8985046660723437	0.09836011928468888	-1.5275667064643368	-0.0953353350667378	-0.3538756612549214	-0.484451973917212	-1.1997735069675652	-1.0432307146422857	0.1966347480578813	-0.0876750237112182	0.09362175491353207	-0.12314821558748135	0.20529080901895808	0.32461069153269306	-0.3573720778285761	1.2158709026168917	-0.7472899051304372	0.09891186708799313	-0.9002692843203954	0.900261036982735	0.10285279799511353	0.2574925082916721	-1.3342705739307874	-0.6846171790431015	1.0050262398921466	0.5276467180658412	0.4901263968750663	-0.9258585538539179	0.6293624190476329	0.05049807577482497	0.1942402105346054	1.5867830612757863	-0.2996503359911702	-0.4186228034630384	0.4037294387514649	-0.8511883411492402
0.49931845112643564	1.0155045082099412	-0.6153682745675525	-0.20688716097449517	-0.3738911669217734	-0.22847704337663105	-1.9058421706049689	-1.4097034695014101	-1.3323273215780733	1.8023604932819084	-1.4072318426291903	0.8082955238952787	-0.7847802959822705	-0.2352682785648776	-1.9022447702764431	0.16683357391116743	-1.5087043903986757	-0.06792656870483957	-0.3446301194877877	-0.5062991685699467	-1.2402190625280032	-1.0040137339473654	0.2066567705109233	-0.09913525443705876	0.08905605779111551	-0.09749426423644889	0.20086533237570037	0.282486568738789	-0.3950452633021512	1.256658777475781	-0.8138380085429893	0.1114813948024392	-0.9356593235620961	0.9387964322199427	0.14126666797424814	0.25778834137046697	-1.3084207649852728	-0.5903675670284826	0.9830744680073744	0.5062684727763268	0.4837219547141539	-0.9686969162086656	0.6495751495556148	0.02578856644769776	0.18153110185506136	1.6546747136206506	-0.34735346726249416	-0.45322394650931663	0.38527690869891656	-0.88907333673401
0.4351113162164492	1.0952017781785486	-0.57229484008942	-0.2183121752395533	-0.39446626874940904	-0.1911452450545182	-1.9338347795737694	-1.408220385285022	-1.33114566293001	1.8033159834508967	-1.4082373819285299	0.816399127446412	-0.7661068980143234	-0.23542631929580002	-1.8876840445133483	0.18717442145474855	-1.4993391599315518	-0.04546554968905733	-0.33787202480643763	-0.5015268429634892	-1.2759340597041717	-0.9749070529404857	0.21514361650053804	-0.11013790792951195	0.07502499750287964	-0.05874386445750698	0.2047234584512841	0.24971066635137676	-0.42444859207180474	1.2668975545673091	-0.8756031654599667	0.11111439643666106	-0.9534161332935774	0.9151909819499876	0.16126356830063412	0.24931642412500823	-1.2878171784998773	-0.5114380937437156	0.9489797108846749	0.4749299984277018	0.47057125261443167	-1.0224397697939978	0.6625333672986237	-0.013055562707533613	0.15710669260266563	1.7274368026996867	-0.3707559644842752	-0.4897531586482806	0.3606854856908175	-0.9019059764768633
0.36549574050913325	1.1544183118473659	-0.5513766469044399	-0.23032898759856998	-0.4075059396947175	-0.17768135716164213	-1.9504157067329266	-1.39328903289563	-1.32893819043054	1.8102222196855693	-1.4294102246459979	0.7691279128746306	-0.7219183650943334	-0.2731623889411906	-1.8630287060610258	0.18182422436434698	-1.4996819832732244	-0.02555388354005428	-0.3437077484378199	-0.5217955132116051	-1.3015161092383207	-0.9279124251230885	0.2021565987372092	-0.1245010782149785	0.04382949901838705	-0.014119091713823358	0.19153824192469876	0.20212450068599414	-0.44164278559296727	1.294111976224539	-0.9398453468161104	0.11174683108270304	-0.988684283438752	0.8895298346487183	0.18308483301950396	0.23459612895685883	-1.263632683071063	-0.45488116422550406	0.9204038501653307	0.47727956686831996	0.47711576353225904	-1.0744130006887527	0.6487610998228962	-0.047822801721435326	0.16314709581748255	1.7260084805553642	-0.38377215652682556	-0.5305885204667258	0.30432952632705534	-0.8766251855653472
0.28895065965574707	1.1763765787042757	-0.5112703592441691	-0.24305327529937268	-0.4212508035704953	-0.1530857155263512	-1.9600520167052857	-1.4213827577054685	-1.32241046344149	1.8336097324595664	-1.4137478314846272	0.7103695174974823	-0.6926300704690028	-0.2877560795667037	-1.8233473010540808	0.17453468387561408	-1.4760957373661587	-0.004030695380121202	-0.36031795536050215	-0.5270030164021	-1.3082785382096014	-0.8891004703191131	0.19091233127361876	-0.14062771053599726	0.024940264141474273	0.009156473355015068	0.15192926156935077	0.18171816104499716	-0.4820043770465864	1.3026468815134076	-1.0137677067726965	0.1290585098860723	-1.03254309101347	0.8915353990180439	0.17572515595749813	0.20765921209237254	-1.2515991370907038	-0.41639280677806967	0.9226470636019986	0.49627067978652484	0.4877889497671778	-1.1226501281878485	0.590382962894145	-0.10198325286696944	0.16419374059054911	1.7033950764254289	-0.38602748677269544	-0.5732999094606832	0.24153678874956067	-0.8253016102038089
0.22636115236252033	1.2230278129257197	-0.47449562534379525	-0.23690917886992185	-0.43352925350552285	-0.11943840416960164	-1.9744965216535164	-1.4571085589722335	-1.3215917850793093	1.8270242876110576	-1.3774871894911258	0.6772811793805734	-0.662607584577837	-0.33625574835795435	-1.7733337857755114	0.15673662260712448	-1.4120311967633528	0.012624347125584861	-0.38679062555649935	-0.5276740675505941	-1.3215186200804183	-0.863164774919271	0.18102442230038177	-0.1649245299176405	0.010419855709862733	0.017985981446760363	0.10416141917927133	0.15741894288891387	-0.508652537705027	1.2879401048225705	-1.0715621675124496	0.13772188883122316	-1.081004832643258	0.870425709659238	0.14925742845582218	0.18759006728798483	-1.2396594726182244	-0.3813016067909699	0.9316049162121001	0.5236400232740969	0.4892460891750616	-1.186049916315413	0.5038760309719297	-0.15136012656407777	0.15676159184465638	1.6432890339568396	-0.4113640944852218	-0.6249342712714108	0.17758511392214987	-0.759536225225422
0.19609063845998892	1.2315018203293049	-0.4566483615398388	-0.23344745340458878	-0.43850053510560416	-0.09338023535360546	-1.9617028884137284	-1.463992392639265	-1.3304887475213207	1.79380859643673	-1.3619778643729805	0.6812607500982204	-0.6448465248902762	-0.40316936238913026	-1.7259115042821258	0.12200300295240007	-1.359450886492891	0.00521824169042321	-0.41442014590696463	-0.5265129845007472	-1.3167611550367884	-0.8434173543376573	0.14856726866617118	-0.199076280687887	-0.038654894515984715	0.04879946827914668	0.07000595505134458	0.1481242846841089	-0.5216064731589469	1.281458862536725	-1.1259050854397004	0.14806082043608418	-1.1374343340913744	0.8251282029355679	0.12150975711727578	0.1927421705968371	-1.223188735809388	-0.34454352335111055	0.9394642486356414	0.5568971132707704	0.4883426324324615	-1.2535448594301655	0.40763220332423716	-0.21351395337008192	0.15348777043881887	1.6000345753518483	-0.4590997872118229	-0.6710868564937179	0.102454767574048	-0.6659788442223703
0.15958525323573072	1.2552811610692864	-0.4070321205516231	-0.22267521926087647	-0.43090267787509173	-0.056426892482416044	-1.9359637317769653	-1.4828994828376498	-1.3407685859437863	1.7728970055842759	-1.356257829342313	0.6964530003383194	-0.6491279493262103	-0.44625668226729165	-1.6760756294716912	0.0824302990263877	-1.2974267600969827	0.01111941043091263	-0.45462042999892754	-0.5185627654444722	-1.293987091158419	-0.8257523835858942	0.12410931957608591	-0.22518994305983275	-0.07384636024412405	0.05850804136388138	0.011379255673707605	0.13224314049924157	-0.5203482849797662	1.2473709882699402	-1.1823375280668889	0.15453884053244676	-1.2006196226301147	0.7812481623959446	0.05932581904264729	0.17605420827262355	-1.226940963029714	-0.30887172350967884	0.9545291530806109	0.5955987957703612	0.4966353696554888	-1.2996507996332909	0.318386017965928	-0.27465451222810955	0.14009078897040375	1.5332738749517507	-0.43213390815427316	-0.7033927663277975	0.030306733859885866	-0.5520634809023888
0.17087247554637824	1.2612716518381508	-0.3330308148392309	-0.22659420515149914	-0.4093036801815148	-0.06425937927635703	-1.9025155271623149	-1.5181361343402746	-1.3631234370286802	1.7810160042643528	-1.3477307618881977	0.7063236477411651	-0.6415574731534063	-0.45867480514414105	-1.6472882192605802	0.02456037445773489	-1.247233027705087	-0.017914669572148698	-0.5036049574126913	-0.5383849215496392	-1.2688325399761022	-0.8340458850133237	0.12882624773067367	-0.2752824370552659	-0.08004061060705818	0.06732633780531479	-0.027350157976725083	0.11417569490961052	-0.5212840109554447	1.2332929473811531	-1.2609884370797704	0.1835940235381633	-1.2788820568863128	0.7285450256701886	0.011045715320968732	0.15492691482664733	-1.2184518875877373	-0.28437374383540026	0.9394414664747549	0.6497186371909918	0.5080485296235164	-1.34841136645249	0.24570343931021182	-0.30926667194510793	0.10156795739997908	1.454021081437538	-0.38485887012625286	-0.7314760285778859	-0.051887164727016086	-0.4355500997527467
0.1427324356664971	1.2879043516263908	-0.26172351759116946	-0.2077482439660235	-0.35492773701958513	-0.03231001400402574	-1.873091166711833	-1.5108457926500765	-1.3971725660196144	1.7715203191907782	-1.3348165288259586	0.6580349173969521	-0.6571883235909259	-0.46054044365123287	-1.6236485208760718	-0.0397631738277449	-1.215171837178194	-0.03972973060234051	-0.545794691031711	-0.5310271291203728	-1.2325356236204654	-0.8510022303720511	0.14265129350835243	-0.3076259418519276	-0.09168186496723396	0.0924939302931774	-0.059628432134585796	0.11485829400494436	-0.5328577203237298	1.210124332896635	-1.3148975405579244	0.20437677510257615	-1.334132126946348	0.6917918678101076	-0.02366609487999511	0.14726909922393677	-1.1955853626664363	-0.28936904304294814	0.9076807340169168	0.7153465249792113	0.5170165104008081	-1.393257448511831	0.20170647140462034	-0.3469689556695783	0.0905033210893794	1.3921126411090476	-0.358016245166285	-0.7421788685374046	-0.12535266735005157	-0.340127343590235
0.1274653647167529	1.3212177553003577	-0.2022053855887266	-0.1782312662286847	-0.30293558114223607	0.014591103443995173	-1.8400239324914391	-1.4845433834148516	-1.4186732298013172	1.7342677109812208	-1.344158389248625	0.6188093819530444	-0.6310441825683519	-0.4153890761621799	-1.5974368974529163	-0.11504658848727964	-1.1323729678906185	-0.062223279876389904	-0.5851953673130232	-0.5182515586175686	-1.181585942216515	-0.886342015983373	0.16165553606560507	-0.3313667461215616	-0.08117093897035269	0.1071301535682188	-0.0963824738570875	0.12533575357238477	-0.5221173334617036	1.1506458371868327	-1.376749413643742	0.21755345781732474	-1.3609843692180665	0.6476763312197761	-0.051140444878376545	0.12331885277383026	-1.1825739015067438	-0.3091641844784862	0.8850967359702819	0.7882121726833919	0.5360909805151134	-1.423175273205184	0.17550975792602158	-0.41857377871463297	0.10004988321843349	1.3227257765016234	-0.3076674457128262	-0.7364962269364115	-0.20602558469153398	-0.22065691069942256
0.09066988490529246	1.3509511726879304	-0.15811314672045393	-0.14267847183354804	-0.24373683079172598	0.019191808841049443	-1.797927948927434	-1.4629582540968136	-1.445967769124525	1.6849350476949634	-1.329317853734724	0.5812034040783344	-0.6184073090692435	-0.35528591870455795	-1.5935635628977156	-0.18797373183192395	-1.0753148573573883	-0.08677657914394434	-0.6292590705822868	-0.5164907350317376	-1.1467403142452839	-0.941774487716731	0.18342831580867305	-0.34562803564730366	-0.09280606329096579	0.1257746997897707	-0.10684551160589309	0.1404216102821974	-0.5102165538935587	1.0964421927785113	-1.4292733416543977	0.24836342521452948	-1.3864457895096622	0.6210322323455043	-0.0852878354012759	0.11110936695465257	-1.188219006892211	-0.3445604000572626	0.8490732457594454	0.8846319915829003	0.5480053494593994	-1.4438394452546761	0.17178177365063801	-0.4913874089955101	0.11659606242691276	1.2384694930832658	-0.23590479497183212	-0.7327859739962771	-0.2791539665070094	-0.11263655986477214
0.06143935231359034	1.3538004857227146	-0.13907004749819823	-0.11227515909677666	-0.19606587515508758	0.023548349431056454	-1.7572064467858435	-1.4545131615935536	-1.4635585039572112	1.6553627163808993	-1.348682138649165	0.5537914268126153	-0.6268107877990474	-0.30631521274693785	-1.5980296759715835	-0.2541024564007177	-1.0217326238950335	-0.11255223659541716	-0.6880198277629187	-0.5115666458140403	-1.1186713206244991	-0.9980235191696372	0.18012525787091374	-0.3587001377425926	-0.10438219734955509	0.1481469266777966	-0.12632729726045927	0.14908172317740045	-0.4969558267872534	1.0616638417866913	-1.4894664168420495	0.27107807391650124	-1.3936164146227286	0.6133146299103718	-0.13278352909792795	0.09013600457310782	-1.1843019815172837	-0.38452649836045893	0.8068370457084992	0.9855469944455459	0.539215570845524	-1.4547310083548877	0.16323721685564802	-0.5357244447668548	0.1451104210393991	1.1696680987770456	-0.1513966317704979	-0.7029887968214419	-0.339906350994425	-0.012838270355294173
0.013113953288772424	1.366418254608468	-0.12524510885524912	-0.07198049864970489	-0.1509096637932808	0.009389392378446193	-1.7185342167649889	-1.450725042872176	-1.4848599231254676	1.6290120079980348	-1.3255500249784178	0.5718503544335272	-0.6369078588375737	-0.2430227086348201	-1.5944266638678923	-0.3318060314775324	-0.9707257848594268	-0.13574406210452822	-0.7387252236538701	-0.4777855287338471	-1.1175843584351652	-1.0460146874717167	0.1947791491183793	-0.3500364432154422	-0.09696333970625251	0.16848655929121276	-0.1343755334896876	0.13951632513780907	-0.465469707208479	1.0113134528236436	-1.4833855798249551	0.27610207088029093	-1.3655906342764044	0.6151282444970596	-0.16788421112433	0.05640145112688662	-1.1819543248213333	-0.4387388006044589	0.7470512116512148	1.0736403890298978	0.527538886874596	-1.4527677320581878	0.1695414628703476	-0.5699101832219855	0.15978803277649403	1.1177944485505686	-0.08488077012673778	-0.6575321161155727	-0.3686296493076616	0.05452379939560198
0.008724477945742992	1.377571826390598	-0.12128702209748528	-0.03147292500735603	-0.10986584431918285	-0.07255555905509169	-1.6430995886997148	-1.411233458489702	-1.504671939490239	1.5766957075252774	-1.3071206325741351	0.6030178814546502	-0.6343941871301112	-0.18290956496458138	-1.613098221768586	-0.3983537449016722	-0.9440558869457281	-0.15974359743641978	-0.7915643248176035	-0.4684036119956347	-1.1112696495907644	-1.0925201613722613	0.1977091057717797	-0.3466487154384728	-0.10396304452568313	0.18383605975578995	-0.11336654996834092	0.1019425587201767	-0.4283723261965443	0.963101120931008	-1.44784208702168	0.3077547818359874	-1.3399406279536055	0.6323978435629932	-0.17710825082372192	0.039199501765015334	-1.1249132617979067	-0.4969599380000644	0.668136536981538	1.1507910851722507	0.5134364029850883	-1.454446163284584	0.23563652342282165	-0.5641687108075318	0.18849777875934873	1.0837092073762666	-0.017339122759989157	-0.6103883338237015	-0.3862130214755347	0.09449378229489863
0.025760831804196714	1.3670573776097255	-0.11142968083303972	-0.00041547000773358713	-0.07927451274200255	-0.14446509675687522	-1.547660279932133	-1.3725213867450587	-1.521096797426422	1.4756270859620428	-1.3046903830263177	0.6116386175074102	-0.6184393922554721	-0.12374557959665647	-1.6636195570810628	-0.46619160600631737	-0.9405916131264173	-0.18091494911638528	-0.8546220588551549	-0.4610202208849544	-1.1063094654303351	-1.125721981197549	0.20712942991002029	-0.3270003152191725	-0.11700873278675383	0.2148150009205027	-0.0749120386891602	0.10283148529787318	-0.3799685197860702	0.9466866969134442	-1.4032566627901468	0.33256092207059396	-1.3047908565399742	0.6608095246240937	-0.20598920576783084	0.05000627801692361	-1.067309384293065	-0.5557447985438498	0.5926664711207941	1.2033553202667402	0.5101242523676592	-1.455176312201813	0.31256866169677094	-0.5954490682781015	0.20585480415535984	1.075697661584314	0.08589587249617918	-0.569607448141136	-0.38688412741841904	0.10912797578892759
-0.0023551632649384145	1.3887784009492483	-0.0804409082554454	0.04056371893576735	-0.060412590502929644	-0.19484788427233962	-1.493355813733897	-1.3625954435859775	-1.5528003635917351	1.4226839889878102	-1.2615275497298577	0.5900614209010718	-0.5825553712580729	-0.041336410716468396	-1.7151121223443204	-0.5509064948356537	-0.9496192944571253	-0.18639352431745043	-0.9211814717322918	-0.44559152990131856	-1.098966287134341	-1.1800019705512477	0.23082184475862327	-0.29086839443865503	-0.10058071788930589	0.22587027082494893	-0.05476687151700403	0.05209534308049152	-0.31953229310566805	0.9322448731762796	-1.3662696948626534	0.33567408826827433	-1.2596055409713185	0.6789588432788068	-0.22173962576043277	0.05456508411055002	-1.017366021181589	-0.6072222511372425	0.5326882529221928	1.2518564386011042	0.5264574363478504	-1.456593765675517	0.40941456090941414	-0.6496825138237475	0.2345175652133875	1.0709522802885858	0.19857408930972248	-0.5365776184514642	-0.38191570882407994	0.08593888072723181
-0.005487908031923993	1.3843702692684416	-0.07186633281992212	0.08045793073632901	-0.05240437946564823	-0.2689098748428077	-1.4829824629987942	-1.3459263810755764	-1.5886071851626764	1.4113650018704402	-1.2367163973695816	0.5619652840819184	-0.5586158167262152	0.015820279043516926	-1.7282768257328343	-0.6130685305215907	-0.9557769290940886	-0.19120545408757544	-0.9895121343822855	-0.43300063560014346	-1.0948931871222796	-1.196784670660245	0.25176650396963285	-0.23740855900423638	-0.0782476013199913	0.24158500992914805	0.00038959429285557177	-0.007010793526478371	-0.27260238964692757	0.9176440332489811	-1.2893094555811757	0.3448388690290512	-1.2165264443924573	0.6906225120126137	-0.23276580860514073	0.06595007029454783	-0.976028973977128	-0.6627871596352908	0.46226822185426675	1.260400147265656	0.5628198084854894	-1.4610613139584956	0.4931093288542573	-0.6437628739149882	0.26879519445074596	1.0701750461973254	0.26865872640454236	-0.5003705289920862	-0.3709015699902455	0.027380285536254174
-0.04456729889575979	1.3785622169253506	-0.10994385490867056	0.13570464035996146	-0.03831798639966038	-0.31968674835954863	-1.440087188607625	-1.326463134296046	-1.6092970614579787	1.3880965556056	-1.218324683252862	0.5521144100765708	-0.5630221047722517	0.050875162054558075	-1.7447066381606526	-0.6498748363141493	-0.9520327707824995	-0.17233985310994634	-1.06181460092447	-0.4088279835886759	-1.0865960758347852	-1.2136392842823351	0.2436928724853636	-0.18060631755372789	-0.06488848067997087	0.2661325216319147	0.04063777954752502	-0.03791753322369819	-0.24041128026045283	0.883315635890137	-1.176479428240015	0.379687703335683	-1.1535210300302177	0.7090665671568527	-0.2442053066471713	0.10235425732708128	-0.9420243283909875	-0.7339665201534054	0.3868644436245404	1.2424155188801804	0.6280836276984291	-1.4765116294340772	0.5577063178850875	-0.6214605613919151	0.336899149518083	1.0880823306226726	0.2980599226478673	-0.4668763009042404	-0.35933166028426944	-0.041374651039718525
-0.11369232413716386	1.3805193839889387	-0.09339504111520731	0.1652856806600918	-0.03194289013318621	-0.3750210980943912	-1.4071892745624557	-1.3173837105918007	-1.6282568632385044	1.3304735113345743	-1.205302125113879	0.5349797143175408	-0.5591320849307293	0.05410146661199733	-1.764449831494116	-0.6752614802893292	-0.939197816483966	-0.17325474788508172	-1.136391095093009	-0.38734776431878254	-1.0845717257426264	-1.225387220471562	0.21936517054053034	-0.14685326871280868	-0.04858312114386356	0.26238237554214805	0.07161936922763955	-0.0788802850916811	-0.19843113513148405	0.8423480905035691	-1.0837249222232015	0.43044082760696234	-1.1129565846880776	0.720111155679455	-0.25959352031093635	0.10674180236888975	-0.9364191133613847	-0.7919343011432387	0.3285567650388499	1.1942454436760075	0.6808762317256012	-1.4949527707920578	0.6011490432347009	-0.6128363427055707	0.39074683723889847	1.0928322560840418	0.31900313106035644	-0.4438445628892732	-0.3494119431451546	-0.11601326456494843
-0.14824419822649257	1.3621994027944013	-0.07367234964253555	0.1694286864382647	-0.030016665500401052	-0.41653177708912076	-1.3887259054552097	-1.3171759894590838	-1.6817609464651624	1.2760178301875078	-1.1862840094664235	0.5101731729574539	-0.5576601593377752	0.036673876087318244	-1.78104183739284	-0.6938923669215444	-0.9662536104155988	-0.1808200567040208	-1.2128160200928808	-0.3758289062256789	-1.0846003036230656	-1.2415468286552982	0.17907965602025247	-0.11217740550396393	-0.05694052968129097	0.2503930354598697	0.11830057928810507	-0.1352945247000124	-0.16310383519629132	0.8272435512477474	-0.9975841527128393	0.48208619032207584	-1.1225929209129197	0.7226891073654119	-0.28995885456586035	0.10897798238833951	-0.9239420133645652	-0.8660281864884343	0.24191285258493891	1.111482092451762	0.7172649354256031	-1.52283079223383	0.6178626034462256	-0.6038698262552367	0.41455715561371315	1.0951919504181724	0.31597871122665666	-0.4213483362020166	-0.34049041500110844	-0.18681998654301327
-0.20666582300090344	1.316019492360832	-0.06931631849065376	0.17293735339546995	-0.0391405097380067	-0.45271960324969	-1.3848688914636895	-1.3152439595687586	-1.7232570894735229	1.2454074302851383	-1.192453829054875	0.5000631511307783	-0.5503331897432289	0.025497253429009596	-1.7794623819261628	-0.6890759529769108	-1.0022131418544125	-0.18411085960485213	-1.2873749551471652	-0.35749549629245736	-1.0816447491460712	-1.2620276416833938	0.14244420296386046	-0.09392428887465061	-0.0377947426441607	0.23297952423029716	0.14876136016840516	-0.15656988839275784	-0.1714595116279966	0.8015466681759671	-0.9116178149628436	0.5117989545688064	-1.147588000746921	0.7376304569984151	-0.3259432755921295	0.11202153593778733	-0.9082464283113401	-0.9443103763482196	0.17522019087990262	0.9958205151039795	0.7522836401399295	-1.5731515270892498	0.5901917999110821	-0.5167006999591971	0.44158612183120455	1.092921867030485	0.29839952064768804	-0.3861146656217878	-0.3228533399409207	-0.2386999105077398
-0.2604423017108266	1.2667289332039464	-0.06966070307323641	0.1872227390853431	-0.04528009785048223	-0.4904870956578214	-1.3795626959724498	-1.3071651709984624	-1.7710698785438168	1.2365850254734567	-1.1859354853064654	0.5057781282641407	-0.5218548429841446	-0.017551048889855835	-1.7864772495428347	-0.6808857822383686	-1.0161148920694938	-0.18417157275968252	-1.3468873478102215	-0.34785393578561785	-1.082879447278728	-1.2784854260878389	0.11257096904056221	-0.08757757998997967	-0.036634764534612785	0.19792539038255494	0.17383203333577055	-0.16115673604043437	-0.19854528058286286	0.7569173086233082	-0.8176492703941876	0.5602056176875283	-1.18439225586093	0.7373931056254766	-0.3859181994857979	0.12961310419254396	-0.8970111846474367	-1.0120505934541086	0.10791243909393802	0.8526397179196264	0.7978863447614015	-1.6378263540479978	0.5512961784445221	-0.4496931303837134	0.46827918288454684	1.0668030389949879	0.2392329592471128	-0.35978861381399146	-0.3207520791208266	-0.3003299494622947
-0.2715046444965109	1.2297149904330065	-0.06456918391746684	0.19475810589219889	-0.04353442543415198	-0.49576365724618643	-1.3883797950970291	-1.3034619275786252	-1.8180422893435348	1.2338843219386697	-1.1976604974174958	0.5329863232215264	-0.50121321339397	-0.049237390685627644	-1.8097829066122633	-0.642451334804278	-1.0388792409907548	-0.19562462221410626	-1.3959307067257645	-0.3599401703674893	-1.0726727987871547	-1.306870700400828	0.058275767103111754	-0.1099963994045774	-0.012800643203754089	0.1525314050555598	0.22888978388000908	-0.1484018143559083	-0.2072115662405781	0.707001104928013	-0.770062392950804	0.6362749544840264	-1.2567603517179506	0.7241190765659695	-0.44045025109816266	0.17108294847920275	-0.893132887973672	-1.0634220521003261	0.06197113223640317	0.7026207085771958	0.8376860845144687	-1.7074106029990066	0.4908729419658629	-0.42394435054373636	0.49643574929956386	1.027738101167838	0.17114555791829864	-0.3467648352927331	-0.32606650292739386	-0.33516360841420906
-0.306127961081078	1.2088581587897624	-0.05395499746571777	0.19762331815836306	-0.052738386367364956	-0.4701789880342832	-1.4399626884787828	-1.2932143516979178	-1.878342389335765	1.2877579988020256	-1.2114766544882758	0.5556056941901176	-0.48713235580275904	-0.08586739812109305	-1.8174465481125583	-0.6029967226707464	-1.0324679170809539	-0.21839475363793853	-1.4215008610331428	-0.3734160476546896	-1.0787527010700528	-1.3034985381207915	0.024530399125043283	-0.14220100737664365	0.014183881901685574	0.10420067992199282	0.2609312693942408	-0.1184002347921957	-0.24095585629714286	0.678384631303866	-0.7278672343313117	0.6708351795018	-1.3231708201136916	0.6921704852729931	-0.5531506392094461	0.18735132122646264	-0.9231486836730323	-1.1266067934260717	0.012554562073466391	0.5542393293308745	0.8655014398883626	-1.7546902753726232	0.39849197639885736	-0.4123066030852159	0.5174754200449738	1.0072895193726783	0.11907100133516135	-0.3300727093260653	-0.35258257632429124	-0.3645722772799736
-0.33084741040202065	1.1974061015590132	-0.04413918591183686	0.21652294352793944	-0.05976627893411403	-0.4702586417992052	-1.5163709075516	-1.2983805772890415	-1.9393388591155845	1.3708288800453254	-1.1950983738632075	0.5806432353586236	-0.455739500806141	-0.11858463804432592	-1.8147047061043904	-0.560366203866834	-1.0238074962429402	-0.2297244279653859	-1.4379110107376827	-0.39282899055268217	-1.0975915406753216	-1.3155758449244523	-0.028822142119218262	-0.18087095898966546	0.03678755695306716	0.054258429240542416	0.30021649638789427	-0.10137442748484511	-0.24245614591415018	0.6459180114895593	-0.7182634323438666	0.7164430532102519	-1.4047540083975956	0.6507226237516821	-0.6713036769507872	0.1972396081468952	-0.9810393640261228	-1.1865314490755965	-0.04707734727814232	0.4133491988579344	0.885272711339644	-1.8030554355611468	0.3046304160300869	-0.3499313176347001	0.5618909363544653	1.0046033721788885	0.03368068238840974	-0.3064921137497896	-0.38597496268107984	-0.38231462878290495
-0.3200813896365378	1.148088507675728	-0.02676628517390877	0.22212390174920277	-0.07369236943841846	-0.44837627157547433	-1.559639682329295	-1.3127334374916193	-1.9757887870626	1.4318631893764784	-1.2102780139651759	0.6108106937227543	-0.4227184175722189	-0.15115351138010885	-1.8068827328824966	-0.4938473435857086	-1.0327783919637201	-0.24810117561486217	-1.4329841077143997	-0.4255495908314405	-1.1328845545292165	-1.3023292245222025	-0.07205829818275492	-0.2321495601574294	0.056685810894033795	0.012457121426923045	0.346480890883257	-0.05787165294833605	-0.2742158694810324	0.6224844440513688	-0.6937250865170502	0.7747222384699428	-1.4667437229939535	0.5968027852604336	-0.7776047903026612	0.1812083504035214	-1.0499546323827431	-1.2621687297797557	-0.07550797960286618	0.2747896483781901	0.885737018241454	-1.8381655541591932	0.18892037304646164	-0.2959264658373667	0.587262795761035	0.979437092145087	-0.049673446904120996	-0.29272482746682355	-0.42256231070849015	-0.3832533905841566
-0.3233007995127595	1.166847297422579	-0.002481665952985536	0.20825101441915517	-0.09995864452124667	-0.4110572818989768	-1.5731205562802901	-1.3051370980037629	-2.017900418381805	1.4637507039818736	-1.212948462596208	0.6213627091405639	-0.35770166532914416	-0.17819427375373356	-1.8584177773881343	-0.43946329088096403	-1.0204559146092766	-0.2705008818397168	-1.424662066200723	-0.46613812869050014	-1.1623732504560271	-1.2917444628973347	-0.09344951903462928	-0.2815874178135334	0.0546450716105123	-0.03391224939542793	0.3818637272575852	-0.0001515496788389109	-0.32890666467374596	0.6342101113565048	-0.6781804885694533	0.8211224738464299	-1.540584378526686	0.5578166209341211	-0.8910475902818241	0.1630646691388568	-1.1093031047901927	-1.315622609314357	-0.08066510946632809	0.14679553876730275	0.8644213343550902	-1.883257389085091	0.07660676364801963	-0.2610815727637278	0.6054068043985272	0.9342237000798548	-0.159473670550946	-0.29874495250682626	-0.4695817158845802	-0.3703919295942046
-0.3032796024210456	1.2018793372748233	0.03412221048006068	0.18263360681698396	-0.12310446682567402	-0.3430195576046848	-1.5952342691651786	-1.2850439871443806	-2.0813647595618363	1.5080602850740115	-1.2278172568257812	0.614562986683276	-0.29158367915292716	-0.2085297796772024	-1.9038724976094614	-0.37088143087430236	-0.9942512015992009	-0.29045931960429283	-1.3935011313187942	-0.5078733046291806	-1.2096691412164648	-1.2789289161759438	-0.09532420800098651	-0.3326124640299512	0.05988070747802289	-0.07916135029329865	0.41863156387404016	0.05440665338178742	-0.3635819045345821	0.6511606597916414	-0.6613811073134122	0.8314902331174853	-1.5957083829245584	0.5367481568352751	-0.9820144876005512	0.1334834000814219	-1.168690607144962	-1.3613996456846251	-0.07023410176348938	0.03027635935555497	0.8408057116295276	-1.8819447024017228	-0.03134656197641726	-0.22680059835459515	0.6099633731495401	0.8662866242552418	-0.2929045213700202	-0.3141980945594483	-0.522236861165885	-0.35513991448661564
-0.23072135877045508	1.2045822581857006	0.027421894742284514	0.17972392586968025	-0.16307047205332065	-0.2955495161427345	-1.6382291436594218	-1.259018539419445	-2.1293846841213564	1.5979298002417275	-1.2559464533845794	0.6246637033817172	-0.23557092297315302	-0.2273779312372765	-1.9441717825055709	-0.3156235401239759	-0.9800025844850839	-0.3229452048002541	-1.338655906056482	-0.5543085813231863	-1.2418052184534287	-1.2996918577246226	-0.09336590954992194	-0.3757133384311968	0.06955161796449308	-0.11107938125386037	0.45393230640780724	0.10769131107039284	-0.38873406403977856	0.6797791322226476	-0.65518565764017	0.8127383906364439	-1.6397524455272108	0.5086327150747072	-1.0894553287196667	0.12957497822029423	-1.1930892720848731	-1.404793361844626	-0.051689218438448335	-0.05691351313173147	0.8575139404094753	-1.8683679729371683	-0.12017115375223401	-0.15129341438363925	0.6060208572777863	0.8159167202343989	-0.4171937935609721	-0.32992331528047114	-0.5624846560009927	-0.3369402001735956
-0.22476897072893204	1.210443276523371	0.012582323034081086	0.18074406507697124	-0.20498500938997366	-0.27269268817677916	-1.6804197473213462	-1.219763712457057	-2.157649801165511	1.724139290071707	-1.280159462929792	0.6309562963502301	-0.16189961246660248	-0.26967979536994957	-1.9841408878359075	-0.28307719480362836	-0.9350937815670424	-0.34746432481027445	-1.2868664183558738	-0.598474900605294	-1.2854347844122664	-1.2945809012124783	-0.08887322879940447	-0.4061634623422782	0.08094858024357696	-0.14380332241770422	0.47255861309110064	0.17662449745913347	-0.43510209465798316	0.7069609067011772	-0.626503323461387	0.7879158829399776	-1.6490533753460137	0.4806890390462321	-1.191381078504183	0.12181257104665229	-1.2038826123961914	-1.419105631915611	-0.005397232837615668	-0.11926122072418628	0.8978597664562382	-1.839302124663599	-0.20332265111575767	-0.10088284512359014	0.6042913636639571	0.7756780789521306	-0.5102786041295497	-0.3560304116337768	-0.6132450623232519	-0.31890801449132655
-0.1781716843613303	1.214890213151595	0.013679548332076819	0.17367805032076675	-0.25877436968298606	-0.2293598392486686	-1.7105313484830351	-1.1728790425983098	-2.18075428544951	1.8150643362705394	-1.2795024477904111	0.6336710675126161	-0.09033685165606664	-0.2967247104922584	-2.0433472973404547	-0.2773848818746263	-0.8767136035828494	-0.39046962605748997	-1.2321247034133909	-0.6433578001192679	-1.3316273350168024	-1.2836700044968343	-0.06881396020101804	-0.4484503948323306	0.07142591848837251	-0.1576333880187851	0.5082059701123656	0.217367230176853	-0.4430817148613967	0.7343805391959538	-0.5842333706481521	0.762155768705626	-1.6252346521278458	0.4314127270078096	-1.248633010769898	0.12559601311639404	-1.187982014889715	-1.409306851672879	0.04200483686940305	-0.1632138451774677	0.9405174657913287	-1.7816238787376038	-0.2520483583488777	-0.10715507981202924	0.5683841275710921	0.7454426730856634	-0.5907071965353873	-0.39592569497549385	-0.6547236986164423	-0.3082963392288002
-0.11612984520351373	1.2160354188746698	-0.008208227609389506	0.1527000442953035	-0.31745741960258744	-0.18847264109278722	-1.747677206924288	-1.1894788647311387	-2.1812356288720935	1.8876113185606491	-1.2828487507046056	0.6144310864905531	-0.0208630770733922	-0.31940567299167144	-2.0986089299276167	-0.29203609570962813	-0.8774688697755803	-0.4233434758082688	-1.178311363119426	-0.6685341032898867	-1.3854114073695698	-1.2752049539530146	-0.04405902828808478	-0.48076187472311604	0.0703420656475789	-0.16878917314135325	0.5293836210999846	0.24682171847145376	-0.43048352008978313	0.7662182011185594	-0.52865963930616	0.7288162179501481	-1.6163293430049361	0.37033355254056427	-1.279762311502454	0.13051487518324692	-1.159354675108652	-1.3869205184025164	0.08602447639153289	-0.18592470010226056	0.9962869571332684	-1.7170167232012106	-0.28659398884416376	-0.10798612178537459	0.5258147787223215	0.7210385714135195	-0.6349430322285391	-0.4534211517999722	-0.6712413026462335	-0.29733551015891513
-0.07583489401512769	1.2358410226532768	0.009078243276902051	0.1278493442343719	-0.3582716104125437	-0.13761507310866816	-1.7721813222829403	-1.229832603492417	-2.1722775121427866	1.9374684442256922	-1.301216915891598	0.5632947542784077	0.04053622965900154	-0.3487586960863483	-2.134086820813588	-0.2974707912902865	-0.8768753458773823	-0.44050356181674893	-1.1186455493423249	-0.662726859563408	-1.4403342497650988	-1.263520599472652	0.004324306472009232	-0.5015063945738845	0.06025132930618712	-0.16706714579264997	0.546575863227607	0.28948626528749216	-0.442929856155157	0.8177092425292687	-0.4608324942401967	0.7026608985874037	-1.6101569939483464	0.3110972844873806	-1.3320664608737662	0.12551364470575793	-1.1327003346538844	-1.3660036934483288	0.12285574519550164	-0.19417351086749549	1.038823417620069	-1.6470654353156102	-0.2768856680818074	-0.05537190795950855	0.4732778431098009	0.7025960024523089	-0.6366426203358784	-0.5150481324902436	-0.6646189070530244	-0.31738425938019066
-0.03458662662514793	1.23749289960922	0.013546566494713138	0.12023025811500329	-0.3770417088541473	-0.08047830677360504	-1.8008014119011038	-1.2349429900693694	-2.1407080908657345	1.9578519539762724	-1.3276293954733043	0.5060440223034381	0.11166007459532508	-0.3877222451294403	-2.1550117094350787	-0.2842952096265971	-0.8421696688348806	-0.4562200239214843	-1.0713644009257093	-0.6373585662821846	-1.4877008331771493	-1.2615995589271798	0.04544591583936036	-0.5027143161668337	0.07002374015099601	-0.15336481718432107	0.5623326186455422	0.33233989602153735	-0.42920956381795683	0.8411801210288312	-0.3994693835377708	0.6813552796836139	-1.6220353516039314	0.2520905587558677	-1.3176939804180456	0.13950281828840883	-1.1094533750393663	-1.3175305003635094	0.161862831025461	-0.18655639694314635	1.0780407751992338	-1.584799991970373	-0.2447875245020788	-0.011404191817570158	0.4138326646211503	0.6692194875280613	-0.6282243854473749	-0.5769138344909022	-0.6176452754831353	-0.3599578868212771
0.009338226064642357	1.2130294147725889	0.01616247107187982	0.08709814005800258	-0.3905944517525462	-0.023258084106952726	-1.81561194722813	-1.1782440550798834	-2.099793899946153	1.981043824273523	-1.3806003580010238	0.42149832505029694	0.15454351232705035	-0.37663844075090036	-2.1600686701529606	-0.27718290987352473	-0.8025874616122195	-0.47744864084872185	-1.0107436216399288	-0.6031135645252258	-1.5298069140009978	-1.2485274639301225	0.09027729737484959	-0.4930283304171815	0.07402136268722503	-0.1458524673908803	0.5729285549094307	0.3718223007875091	-0.4507267154869766	0.843533382971086	-0.3334585307596871	0.6618134039229606	-1.612780030906805	0.18559725716867748	-1.2679363859721737	0.14880188563770663	-1.0687799442324954	-1.2692198999355215	0.2037514395235342	-0.1703446888717826	1.1114250286900524	-1.503530512682256	-0.2030473588190717	0.009951111453233751	0.34269680446331013	0.617055192467177	-0.6013168373403828	-0.6263706785485329	-0.5709079005972206	-0.37361915794617884
-0.007292479727627937	1.247301907549789	0.024501616930841127	0.06305200459414442	-0.39864675896375334	0.030605072597885048	-1.838651941071602	-1.1055036880992808	-2.064164623080263	2.009333423448139	-1.4395009410339799	0.3231796422410087	0.17768655422695442	-0.38707198219538275	-2.1601941770054474	-0.3145003284851972	-0.751210197560765	-0.49214572158840386	-0.9397989658331459	-0.5656023538675713	-1.5795842338185129	-1.2249452320610001	0.1323144064351554	-0.46733010013579257	0.049617802518050744	-0.14529987063122143	0.5711380630035524	0.40441283585024435	-0.4527827395552116	0.8412280923934526	-0.2892867700157642	0.6296905115141264	-1.6352356050950818	0.1294501043398005	-1.2413577744471305	0.16787506587289192	-1.019884432865399	-1.1935608030014584	0.2005220644132158	-0.15098200503513748	1.1563423170601455	-1.4445189960899794	-0.1341165737194055	0.04392146546300735	0.26816632623483244	0.5716542154266124	-0.5759185026973008	-0.6678286295735198	-0.5244920222210017	-0.38019877974267446
-0.023059994112539794	1.2493957195230039	0.035209724933721834	0.06695718046550654	-0.38784665487536196	0.09397267443980364	-1.8687984022693662	-1.027656954950746	-2.032893082363908	2.0204773232774693	-1.494506531090105	0.23718862594485945	0.19968869433202266	-0.39044804204796385	-2.1276628008409295	-0.34396144844178067	-0.6982773945723267	-0.4903018405898513	-0.8691710516050399	-0.5229803664656221	-1.6256663167097727	-1.228992948744645	0.15161007395933598	-0.4527228927336018	0.04706501393574014	-0.13685766292681598	0.5436826686517364	0.4177941592784212	-0.4563551475926955	0.8301937901719556	-0.27705641614207444	0.6208782709357749	-1.636196471422543	0.04335341240624392	-1.1845113799422293	0.19945458441707248	-0.9682636135410936	-1.1171665402823283	0.193092371063275	-0.11718711320501925	1.1844416933797282	-1.3726971545423687	-0.08107276789819441	0.06313777694529477	0.19966907143827947	0.5460665985368978	-0.5311914484855846	-0.686090272611266	-0.4622350520893165	-0.4020280210345536
-0.008003444995011214	1.2564598751403206	0.03748810258641829	0.07043525162890224	-0.3766820224158501	0.11888571031074742	-1.9308218764557972	-0.9433972227026715	-1.9942534363879272	1.9994200514698874	-1.5283910860741607	0.14118994423261289	0.2539335936551882	-0.36494444088736255	-2.073225651730872	-0.343291643336087	-0.6892873359057815	-0.5052222857756994	-0.8134966898608391	-0.49817341569826185	-1.6575236342708746	-1.2195810213402176	0.18936193111788985	-0.4300477925836844	0.02509382436102599	-0.12583961893080983	0.5277357001341897	0.43548637379558847	-0.4571906378753433	0.8114649699010664	-0.277272002991122	0.6175135944381153	-1.6406994753795565	-0.054683131528341145	-1.147561667938987	0.22274404864224845	-0.9209335711595698	-1.0479899508320991	0.19725116441760934	-0.08135941027104346	1.1926207691824837	-1.3311767827193477	-0.0010712890656257358	0.06358647720474556	0.13058331573391907	0.5204629334718051	-0.45600884612286385	-0.6987146344545356	-0.39719310042129063	-0.40874110121692125
-0.00941378558502966	1.23515651073722	0.060254993590244735	0.04810660895493626	-0.3456647736763977	0.14296061445718514	-1.9687620457190609	-0.8479527125600393	-1.9665110898642013	1.9759214102345317	-1.5447081394819393	0.04136452853396926	0.2968473006700125	-0.3376950313129408	-2.0097056682500942	-0.3552863070749689	-0.655241286134026	-0.512911119630639	-0.7738785854477115	-0.47048661327183217	-1.697488713771298	-1.201845187046696	0.22532730006707524	-0.42196147329183276	-0.018791401719244583	-0.11588731355446398	0.5166105448071756	0.4387106623711926	-0.4456941242183011	0.7838307988034001	-0.2935792498278778	0.6289020526685908	-1.6514642530193693	-0.13497424190455487	-1.0918434461528002	0.23975190214539288	-0.9054229429935173	-0.9679031882949719	0.16863334399742405	-0.03368161204822228	1.154764507111073	-1.3023868134867143	0.06994101450454093	0.0584835258535218	0.04923270872859503	0.4761420591624826	-0.3737138630627159	-0.6799817434629298	-0.3321866503297278	-0.39694478894457663
0.012717992340587653	1.2201868126095294	0.09772286820426436	0.030175587740502652	-0.2870533636114395	0.13630312076338785	-2.0200262187709797	-0.7454048097466541	-1.9508536195976283	1.9513944625475748	-1.5580886413527715	-0.044237998658393604	0.2719282204170258	-0.26201739449065425	-1.9420439586372598	-0.3614423312309895	-0.6335903219424119	-0.509861970076935	-0.7377237029673437	-0.4351750607385337	-1.726288866613844	-1.1831022224344452	0.24696983266489086	-0.39812982992849516	-0.04169728590206766	-0.11372601873105644	0.506688531777519	0.42341270386690255	-0.4204211309400051	0.7723027912876758	-0.3202647699803358	0.6600291709616986	-1.6716562823711683	-0.1995574521490752	-1.0107056730938466	0.27118360609127823	-0.8957276242917237	-0.8812159871444353	0.10494047479085104	0.000990779209601131	1.1038714695701926	-1.2787602858551161	0.13452280347631967	0.10742480458387534	-0.01733028139820736	0.41861788437455055	-0.30042362061311534	-0.6605760847839981	-0.2667523792101286	-0.38689070217364635
0.040618622018508146	1.2295389888468518	0.12330910764259406	0.018671569268141997	-0.22909189137712888	0.12304357079509827	-2.0788550196513285	-0.635155143386657	-1.9319668084180688	1.9272277040424544	-1.5928115382351056	-0.13767311754206266	0.2400266949637214	-0.21593414395548843	-1.8460717648527638	-0.3694078596417762	-0.610982265303585	-0.4801440051051424	-0.7033919270480615	-0.4135057769216261	-1.7399611262555126	-1.1564100745149966	0.2439540917135969	-0.3664724750378929	-0.06660609957542966	-0.1163817617251304	0.4796748940168574	0.4311379794423485	-0.41114679830015016	0.7598659929199595	-0.35593166710924623	0.7005385171016851	-1.6914314238523596	-0.24720769299315087	-0.9506729739575418	0.29730295531553896	-0.9124632513858704	-0.8102589051951539	0.054781022256030584	0.017588776716038913	1.0462669145979657	-1.2541529551155794	0.20380350560563162	0.13725432294478318	-0.0789022299632636	0.36521610394960907	-0.231755107177549	-0.6534203715358491	-0.20880551671430894	-0.38532965392888885
0.047704056897345117	1.2506371100209575	0.15858835483016304	0.018607234277049516	-0.1561949499247335	0.0986891319675562	-2.1189814111770553	-0.48257905757273994	-1.933803409755876	1.9371646966044935	-1.6207217297474432	-0.22502035627837574	0.2071052997708612	-0.15399494997817464	-1.743086634326249	-0.3152299008157065	-0.5555586309793443	-0.452807794710992	-0.6740097323221341	-0.39753219971932197	-1.7502558480979125	-1.1167232431761065	0.23487303843237667	-0.3149949649795479	-0.08863363822004755	-0.11116720350782205	0.46362695256418957	0.42178438753658	-0.4258291023732731	0.7740832840199385	-0.4059762143183039	0.7493091184185431	-1.6931448406874883	-0.26819231508040364	-0.8602976062384243	0.3121096965384155	-0.9434070915822467	-0.7516598942325317	0.03991119998288276	0.024434102132255414	0.9910928196625497	-1.2571561645367795	0.29486611236930804	0.1951616188762253	-0.14826776731056868	0.3157673895522054	-0.1797918188802353	-0.6264214110239188	-0.1678472037801117	-0.38595397058702285
0.07197547701086131	1.2382840791532492	0.17906930807206964	0.025222862183560145	-0.09515384413498375	0.03681472780840455	-2.1159411180307375	-0.29499503685824324	-1.9499994322944378	1.9152731723709333	-1.6118343636685062	-0.3044535834513315	0.18908121511400472	-0.08428111053756525	-1.6520246547859578	-0.26823019178388513	-0.4970896705400006	-0.4346707515913275	-0.6552149495094881	-0.40294266388388456	-1.7612608388985955	-1.0849419521646388	0.19367700212488123	-0.25841294568713213	-0.11001719892806983	-0.12075084777771625	0.4370189842365318	0.39611469295263874	-0.4343146839402506	0.7773964174339208	-0.48266870176172505	0.7717942545473544	-1.6714584720232217	-0.2797500449148532	-0.7695962528233535	0.31815684272522043	-0.9717973733342582	-0.7004537038185117	0.008117051949815232	0.03645866983602169	0.9247789583619994	-1.280304779125207	0.3152944751813433	0.24494030500780511	-0.20038352952496358	0.2725242004780042	-0.15249053685698005	-0.5869771632269398	-0.12761317706907419	-0.3707224649580498
0.09731490188370195	1.2446230788100578	0.19949566868239915	0.0356803368594516	-0.05074422422928491	0.0011418492286000032	-2.1232567456014837	-0.1515973214816827	-1.9904934340787315	1.8867827761430793	-1.5984020541522748	-0.3897816093607799	0.1365587349149627	-0.021462906943439906	-1.5678327272633161	-0.2447025145943534	-0.4821568131972736	-0.4201010935222772	-0.6312439976493701	-0.424304763523825	-1.753073526835946	-1.0587270088988125	0.11290717099453156	-0.22138046703338993	-0.15240465316053936	-0.13144589866055742	0.43443741915937056	0.3618754032727147	-0.4373388581337167	0.7970333622878487	-0.5610908811109605	0.7736063838194411	-1.6297399621640456	-0.2899259307520802	-0.6952139611159106	0.3170536361164274	-1.0132513411876318	-0.6663032772926495	-0.017225737727012226	0.020095409848186505	0.8860124577499124	-1.2836147909175022	0.3213664826600739	0.28131643712169346	-0.23146783264026666	0.22270633078757807	-0.14815966354161603	-0.5456918234898153	-0.09031028665855505	-0.350460656104552
0.09557070169123827	1.279946118985993	0.21336402914888092	0.07415870315425208	-0.009806149109522749	-0.013257470064390375	-2.1375892004337573	-0.03336178267097037	-2.0367931477181993	1.8883297802634296	-1.5910477233985596	-0.4648693416482711	0.10341826494047861	0.006843636857215318	-1.4872225722231756	-0.22878382340550057	-0.48166209274421395	-0.40268016581156285	-0.6007941391425452	-0.43525313671684646	-1.7361148109437778	-1.0398424033139264	0.06057203152328546	-0.20111132961176942	-0.18514499437496257	-0.1409774161279682	0.41990744934930546	0.33105843527802964	-0.46832107985678545	0.79138828753811	-0.6084422888816039	0.7677358806214676	-1.5893085007216263	-0.29218849621208676	-0.6226009251079756	0.32731502747117747	-1.0436819899853291	-0.6240314504647876	-0.03681330874756207	0.00984283378316391	0.8435985621613048	-1.3006638220414783	0.3219296788065314	0.30931911928487393	-0.26865055839885504	0.17968653289629524	-0.15182132903380338	-0.49792996788679555	-0.06824704804756712	-0.3593695006511933
0.12781548483869573	1.2756860346164236	0.22938338501722258	0.11458389866956989	0.06542278823886158	-0.06318396959330783	-2.114125906152223	0.07361393061013795	-2.08850797486173	1.8873520938568924	-1.5608721248464925	-0.5397686450890156	0.0967407664269274	0.03917627385078154	-1.4193793603928992	-0.2088195093782586	-0.4819627224438344	-0.3875003780137233	-0.5873494660008178	-0.4402211093883965	-1.6916748698840671	-1.030317557376881	-0.020874311495464905	-0.19541317335291492	-0.18040249017672982	-0.14124129709609487	0.41533149103425215	0.3087975691413961	-0.5097438222380352	0.7721031326914047	-0.6448456691199449	0.7762733292331189	-1.5193446205314234	-0.29358165767491495	-0.5559911812349181	0.33920951528433313	-1.0847271502968072	-0.5929227415026169	-0.042005006447468095	0.0210171695487597	0.7805482612210174	-1.3191570153041046	0.28334410410773725	0.3266043762894226	-0.29947194711724145	0.15357739302194484	-0.1632709754795324	-0.44339908726793764	-0.027781920490639024	-0.3623531401980921
0.16914470885766186	1.263526476756693	0.24779426155446668	0.14167754284503659	0.1404986686321802	-0.12389697963139286	-2.083436624392708	0.18639770544686035	-2.1449376002838436	1.9174546101816028	-1.5396145059820077	-0.576005140715828	0.08055650424167198	0.07825502098941763	-1.3644131516277445	-0.19002993045946381	-0.5118621920429299	-0.38329992715360617	-0.5633194511522054	-0.44373379702156324	-1.6378652278488015	-1.0063493362366749	-0.12908504131726678	-0.18639661407087793	-0.1951044169015068	-0.1404381406622772	0.422244048397247	0.30130941737959077	-0.5405721923805269	0.7659425878616385	-0.6448108721471362	0.7530708055435045	-1.4322955121148795	-0.29271781964442783	-0.5417820269458813	0.3460171420940909	-1.1324930504744752	-0.5616604956771593	-0.04942491644747205	0.02601087435317151	0.7565782042999075	-1.3512915486911494	0.2800474418352713	0.35065945306382285	-0.34831483978375816	0.14102004568922302	-0.18930375909169175	-0.4064292311799549	-0.0019267350702022845	-0.32628197408085474
0.17847478736413047	1.2521468799490836	0.28639076320022333	0.17882234536340053	0.20272230065346886	-0.1527202548466748	-2.0560266760268875	0.28263814489748945	-2.1661818106026947	1.96624581781792	-1.5166590092842123	-0.5964950330879767	0.03569057496759691	0.10963781312855256	-1.342275673723768	-0.20186178003419258	-0.525482475504156	-0.3687032854601868	-0.5448006268522236	-0.4313085627586812	-1.5726672168974885	-0.9772706838707286	-0.2654914991582098	-0.1965235122870568	-0.2030060197078844	-0.16166148931334884	0.42920282576575486	0.29841571313329646	-0.5819470586886716	0.7403183281057433	-0.639057366373381	0.7115739122602209	-1.3573087352267512	-0.28486813681971107	-0.5206880636468167	0.35560572217384256	-1.1924316888637456	-0.5257341045490176	-0.056910701003718464	0.03925635378037626	0.7387723850715353	-1.3537004429615078	0.2800214228543901	0.38816097618542045	-0.39683559977783917	0.15039793120615308	-0.25014733532079464	-0.35226363445650616	0.029890859022223222	-0.3120268908371273
0.17483070115422847	1.2623117531657324	0.308624542198328	0.2167836574120372	0.25618674996142515	-0.1690715456869042	-2.0310021501296767	0.32363604252624717	-2.18368969123969	2.0112512456974434	-1.4871380709785538	-0.6233542857365725	-0.0012275826764329353	0.14222454127751866	-1.3383115880598462	-0.18927768780230042	-0.5509479207441126	-0.3364608525196443	-0.5318266433648464	-0.4372163727335717	-1.5069492890687126	-0.9526262707655538	-0.3804639648212863	-0.20599692966814415	-0.19713238678510836	-0.1868048261645004	0.45227603028716884	0.3065441984069165	-0.646411750505919	0.7111330828853224	-0.6367484562056475	0.6726211935693303	-1.269220610021446	-0.28571768886902393	-0.5258691696364823	0.36606284044495596	-1.2426484947627334	-0.4984996287162141	-0.04142822361673762	0.040074971237926846	0.7381385332178199	-1.3377446991508724	0.2433366112353858	0.42784629871532376	-0.42605706915951724	0.18099288963480972	-0.3009763662987063	-0.3232057613994884	0.06847701788891936	-0.30005571242223483
0.17087680015262743	1.2911734385591869	0.3292527448772382	0.26816823693147473	0.2607320590628591	-0.13991004217333508	-1.9473355735453795	0.36601048353235455	-2.187072904230388	2.0297136763479395	-1.4523115588054212	-0.6409200415610614	-0.015334015219928243	0.14582836033691873	-1.3583733757111605	-0.15872509466425458	-0.558350795242135	-0.33376848644370904	-0.5160470860567286	-0.44769537581809615	-1.463322898429924	-0.9471492476721345	-0.46618814121236535	-0.22757432523896162	-0.1912385447408065	-0.19230262773663553	0.47121876623897546	0.30352330055012555	-0.6993086897151362	0.6489113358060665	-0.6575576553493232	0.6178163186393478	-1.190758315569136	-0.2824146587021934	-0.5807227626953665	0.4082073309464542	-1.285044269523179	-0.4877493727107819	-0.004108656947023764	0.042753903289452846	0.7244616545165197	-1.3562115152390746	0.22222794773132365	0.440850701459678	-0.47898132166549623	0.23221582842867275	-0.34059446824841	-0.29074795631812467	0.11177755183553888	-0.30362885732325756
0.14354131001936415	1.2954281895473574	0.3672258169908429	0.29516701109450666	0.27707414435132716	-0.09579884787548006	-1.8399268223909424	0.37725378071376375	-2.2174863122056623	2.0656454927083554	-1.4054444788629181	-0.6475592505563059	-0.03489531516391646	0.16282277659869016	-1.3715245629770987	-0.13557250833391116	-0.5756640772239623	-0.35512452604157835	-0.5132491832916903	-0.434719221361641	-1.4359524752198736	-0.9471067034832503	-0.5370588751638656	-0.22488945043441766	-0.16967924289263073	-0.21942831353911418	0.4964813768676968	0.31017368098039055	-0.694337043402666	0.6087986134862913	-0.6628416355950574	0.5592349085623041	-1.135013207177193	-0.2755915256675724	-0.6106025626996722	0.43572938973798453	-1.3226961188406103	-0.45733672497064226	-0.0018887061424282855	0.0640369692332511	0.7079519543506464	-1.3809879850713407	0.20582650050075232	0.4529125632325107	-0.5183215541339521	0.290640824071974	-0.3759520136450657	-0.22873945801182946	0.15849960878237043	-0.3204407095263313
0.12588671045151198	1.2970386868200354	0.37950065793558047	0.32315480686604353	0.27375034768696777	-0.05341125698029231	-1.7443306434610197	0.40265137456335803	-2.234672639654621	2.0702292577117096	-1.3606779634520554	-0.6416853883583411	-0.07626558174194989	0.19291745430539078	-1.3779698225709471	-0.17013651272648622	-0.5861666021512296	-0.39364994600743264	-0.5148109281772133	-0.43116649007683366	-1.391771740549409	-0.9626778565658144	-0.5847837006558211	-0.2542284608649692	-0.13109377616790244	-0.23572434547100593	0.5387273507529712	0.34271837872015454	-0.6923696475855421	0.5656976749119823	-0.6550237328828145	0.5079017272969446	-1.085484263346371	-0.2832285885646821	-0.6549995034787616	0.46484988501314783	-1.3670686461243364	-0.4288918600051462	-0.0250606791721217	0.10597160187046577	0.6809467586368795	-1.3829824214771442	0.20431261670874226	0.45560497280973483	-0.5177018015064325	0.35314110562189727	-0.4124741804175779	-0.17480350044483567	0.20546536512946045	-0.31666689156039357
0.09125007407969718	1.2764917430270213	0.3790392777011272	0.35684493981207127	0.2685522215341182	-0.012403177231413579	-1.665223261594911	0.40170255803456	-2.238655559204603	2.137737079736861	-1.3140487276997939	-0.6318428889684047	-0.13413718293609106	0.18720549672314393	-1.390850687385376	-0.18149846825783592	-0.5921526493105148	-0.412885822275015	-0.520329966690093	-0.44116277516898056	-1.310222502567894	-0.9686759456273244	-0.6184251367281886	-0.29214362700552754	-0.10815969744109624	-0.237663673136728	0.5652469677623981	0.3833875931341468	-0.7232852501262338	0.5363869490387329	-0.6536389433712314	0.4651073672836497	-1.0196047056254298	-0.28954558969484234	-0.7129142955474946	0.49848840994102855	-1.4196303232239855	-0.4031046646316348	-0.048213955133046806	0.14358216392089806	0.6880761712234251	-1.3766317576198832	0.26370446078526855	0.44953181375796464	-0.5257876543803163	0.4095353100048412	-0.4490017408053813	-0.11555881405787957	0.2357091761393919	-0.33070339520512887
0.07027434989664014	1.2330430755986526	0.3903936740965349	0.36907514735489755	0.2749115642262995	0.015390863268128474	-1.5924454662791219	0.3956183390504608	-2.2239962847242074	2.2092604052137568	-1.2729534904333568	-0.6152704555829382	-0.17550740443700907	0.20755617205029223	-1.41469505848317	-0.1765196523368067	-0.6191022559096502	-0.41872477877043135	-0.5257137454450433	-0.4062977367786309	-1.258102297920694	-0.9724489856396434	-0.6091708474944056	-0.3350713774547207	-0.09035461135673886	-0.2473962666732735	0.5702456613586449	0.428180777605791	-0.718903348305261	0.5185633661854192	-0.6443336031246403	0.43014273445942897	-0.9742202985537242	-0.2930810917371454	-0.7534598497674451	0.5302402089480497	-1.4700737859062836	-0.3741041032440555	-0.08813697992488691	0.19968541881941745	0.6528279841015703	-1.385972829050075	0.3100623259685729	0.44061439015011095	-0.5636871804801389	0.4580391887584757	-0.4719002346427222	-0.04314800946988232	0.25475323454023313	-0.3270017186271396
0.040450481327535294	1.1913847139599771	0.3970712790392842	0.350675606043932	0.26718726337863163	0.05626595325120135	-1.4963064667874488	0.3722568590136071	-2.2126018600978092	2.2530433779401613	-1.2363349047080066	-0.5871550106226984	-0.2167523340952266	0.2139020535178285	-1.435104403572139	-0.14745114121909905	-0.6404699952789903	-0.4376238094604731	-0.55251768630461	-0.3929399791213837	-1.2339857421501164	-0.9791616422462637	-0.6049137207600669	-0.36385335416938674	-0.06667454137619794	-0.23445349753668548	0.5742440473740358	0.44453220081854816	-0.6647368556470148	0.5184103464158636	-0.6509948975252772	0.4034473327620617	-0.9412900002410179	-0.28022741932474193	-0.7944187191847184	0.5135116740651318	-1.5357986820756162	-0.36163118833016583	-0.1210694750750696	0.2659893822756926	0.6349215745162577	-1.3811097052341068	0.3263611704090957	0.44916965003441167	-0.5790155134769683	0.509501119401203	-0.48236065209132556	0.017123279278030822	0.2819213115089231	-0.3313196094799083
-0.0029848259348352947	1.1746413906526922	0.40557612160242434	0.325327221389041	0.24637269338765272	0.12032393128518167	-1.4175402152743666	0.36901618598716446	-2.181353992008794	2.2731836758366515	-1.2115473012774574	-0.5434604547160147	-0.2703609023165826	0.21573844222984037	-1.4386301806896848	-0.08428460396850032	-0.631404691284119	-0.46147133704175236	-0.5924753045667772	-0.40433322082783485	-1.2140017818619881	-0.9897384443786775	-0.5709582416636371	-0.37245313334049657	-0.07735685382043933	-0.22870089243152267	0.5944171243187519	0.458705855115233	-0.6068827550423449	0.5601791912633276	-0.6562676667673376	0.3977742919814767	-0.9140249697950225	-0.26259926068455586	-0.8058322183675626	0.5203947372905713	-1.5983429552911717	-0.36985858257934057	-0.16454015996184518	0.3322798028788324	0.6180200834347078	-1.376385365450176	0.38004942429720756	0.45191260859774945	-0.6205281099990907	0.549642006592199	-0.4582256220075777	0.07455386837091046	0.297923441659024	-0.3214416566579509
-0.022990800412551457	1.1633259783315695	0.410921974779139	0.2716193858919206	0.20885238301425507	0.1895070286866315	-1.3208957452595955	0.3427969545474491	-2.1260350073527237	2.2752833767915126	-1.1698609858748747	-0.5188576956642611	-0.3219943265654254	0.20928291303939756	-1.444250956806429	-0.05196042784936439	-0.6214782853777034	-0.4834629909025371	-0.6339759285825669	-0.40065414176547726	-1.1765562352592274	-1.0040975893055228	-0.5112267075342511	-0.3934361511401092	-0.08951515973720764	-0.2264502606931924	0.6099401131703416	0.4532583571605241	-0.5678197945038216	0.5658964451496492	-0.6819050322204638	0.36729719542830197	-0.9259248508563424	-0.24202243842355084	-0.7915241795286289	0.5362363845837181	-1.6607085441422789	-0.3959489412231217	-0.20313134471559371	0.4020119813363749	0.566803489717454	-1.3542604567359144	0.40632926459340124	0.43998450401862427	-0.6485277433453369	0.5824393039871646	-0.41850683923910353	0.1351169443970122	0.3015111253727003	-0.3495231994706009
-0.07297390750484746	1.1368122681214292	0.39827506333428586	0.21540334493914134	0.1833111475986864	0.23123825654805472	-1.1978945979690057	0.32192533615249147	-2.092623066581029	2.2794007262591114	-1.1458175286236962	-0.48440080581227757	-0.36040789497961623	0.1981028174973261	-1.433710312072211	-0.04386918217258592	-0.6107484422038808	-0.4908625003406307	-0.6659117793588524	-0.4062578759747151	-1.1668088383199744	-1.0386369226437382	-0.4330161723966298	-0.4194224680628603	-0.11424368476332228	-0.2063485860555568	0.6202510853233163	0.4220262736694907	-0.520111021938115	0.614127432572971	-0.7076241187603438	0.3574578694537117	-0.9460594844595145	-0.23116045442551164	-0.7826021265782486	0.5472745671377848	-1.725902958208844	-0.4349687091008593	-0.24686096226403556	0.46840438630218434	0.5089812541818365	-1.37076183394639	0.37776579956639117	0.42257838709254525	-0.6422582102504499	0.6309007584103734	-0.35646548088827895	0.1747093941439277	0.3052844383597823	-0.3687927034610179
-0.10592930995118821	1.1381877287931617	0.3824315705231352	0.16472130771363863	0.15105680231551535	0.2392992575851817	-1.1173554646212156	0.3177831980812682	-2.054594963478002	2.2691115604076595	-1.1282476721544457	-0.4319012723137924	-0.38837288100813994	0.1772810515062408	-1.4205262999371606	-0.0312539697650138	-0.6082296575802186	-0.5077917264517311	-0.711822125553925	-0.4058044136182396	-1.1704624618413795	-1.0681038458682777	-0.3776050496488367	-0.4460693084479049	-0.13426663134880762	-0.1922421079924188	0.6129584572996019	0.4041798790659648	-0.4586971936946969	0.6653355317682752	-0.6966929128119196	0.342292299522851	-0.9940072266618657	-0.214761632295207	-0.7378889774519601	0.5699381129950077	-1.798720757048241	-0.489031590751366	-0.2874475155893811	0.5433142658413461	0.46341046947589104	-1.3957153986439228	0.4130471167460949	0.3959908685200204	-0.6157988388757862	0.6569708548135352	-0.3081794396384385	0.19412572980973755	0.2810796617594644	-0.3919651688273614
-0.1435679149970103	1.1208192964040182	0.35907273514739574	0.08930708512056748	0.12067841202685399	0.21852121276211234	-1.0413556059709994	0.2970376641803092	-2.0192931579569846	2.2703221495153016	-1.1175376189146453	-0.4057096626160148	-0.3928340279038136	0.15742785897637399	-1.3855716760823253	-0.022788663698440275	-0.6151525793999	-0.5145571207171519	-0.7412250486918996	-0.38024394737868716	-1.155307327736925	-1.1087335061546104	-0.35442606711365066	-0.4819587729849143	-0.1730574853219368	-0.18187473285941033	0.6273535002474189	0.4171413246785235	-0.4441003225467437	0.7312661760196388	-0.6768862443156621	0.33124709009623543	-1.0352458158193525	-0.19297922164887021	-0.6559899044650347	0.5431908065807485	-1.8778634871899467	-0.544277282526951	-0.3372536804875873	0.6309588928732988	0.44803579225285173	-1.3725215750623474	0.4623008562382759	0.35228076498879296	-0.6116866604974799	0.6683144060629869	-0.29217418590687566	0.20495430975623266	0.2555417919524085	-0.4313080391612199
-0.16012769724679218	1.083754502600088	0.3429619488431443	0.03550052789395596	0.0972706584493071	0.21115626154664963	-0.9885077912802126	0.2978421926964885	-1.958912176488009	2.255123512543439	-1.1299643891315374	-0.38427064716395704	-0.37419861191343756	0.14443543971144507	-1.3549364188276818	-0.006810205284771864	-0.6118278962130445	-0.5106759760787353	-0.7592499115640055	-0.36405863251154497	-1.1143064254121644	-1.1407659722831107	-0.33867134825935363	-0.5257108652908797	-0.2051008210290425	-0.155283973357082	0.6445229879107883	0.386233733716734	-0.49805962858919967	0.7834319257901601	-0.6521473537637706	0.31202036725246673	-1.046209684962215	-0.18939566676079903	-0.5815847248730093	0.5163374814201256	-1.9384401690667272	-0.6082134489034468	-0.3545152057086692	0.7096943616760691	0.43808947080057115	-1.385998495887665	0.49522053000772653	0.3138808012456985	-0.6219292981131184	0.6552111553881312	-0.2923529742656049	0.18500768374214488	0.22608847670468504	-0.4622540813826543
-0.1646642092022975	1.0629475104864654	0.34542850830968475	-0.022328644853392532	0.08973229819762182	0.215482781873495	-0.921738372182331	0.2865801336063175	-1.9060492269184803	2.2483102143748788	-1.1639761083361186	-0.38271436446675366	-0.3593109478801636	0.11831019235731628	-1.320566849992899	0.029144932788859018	-0.6038432768752298	-0.49636416153143365	-0.7851825025512509	-0.3681123665611682	-1.0845408081526775	-1.1505992275011885	-0.34945334709795817	-0.5519429301774261	-0.27336361372793794	-0.14174664275216925	0.6501332077338244	0.3430172737833229	-0.48994054081719673	0.8410435358934514	-0.6417526874783914	0.2977976394071745	-1.0771675168779091	-0.17839991402994607	-0.5142199030211867	0.49299296899972234	-1.978470212361793	-0.6705370665884531	-0.3555741989874063	0.766137571036504	0.4365957703024998	-1.4026412885335149	0.4687920371516453	0.26343478528921443	-0.6143313436903289	0.6274581090631113	-0.28723163666477525	0.16497857968319526	0.20367978612938636	-0.5063598680791517
-0.17108019503374455	1.0711364578497795	0.35009043105810184	-0.07740882115219974	0.0672459125584842	0.24328484779005555	-0.8698295374632693	0.312399423690933	-1.8647957283403567	2.2138408250021624	-1.2134406352275007	-0.36377377594563226	-0.30876663182037756	0.11443157412572831	-1.2926946743676135	0.037345408221335016	-0.5888144289968344	-0.4817510298453443	-0.8299765934572865	-0.3588803849569519	-1.1025193031468317	-1.1668643801587906	-0.3475417588012113	-0.5549468622741964	-0.3133026768622553	-0.1299726618339284	0.6518138382419829	0.30402320517247233	-0.47395163433162946	0.8619126341312627	-0.6138105558052569	0.27652040466702227	-1.12844523742471	-0.17377589443505115	-0.45160753930116126	0.4485980267244563	-1.9955131105362358	-0.7172305904281792	-0.32515472032437664	0.8203095763501572	0.43157401931919337	-1.4303519546172734	0.4511217054446267	0.2179319609253735	-0.6011909540590776	0.5997564572514926	-0.2876373563927968	0.1400560413033244	0.18127067025601426	-0.5180700885767217
-0.18142309632379686	1.0662797704023792	0.3212733169573222	-0.14045445100792403	0.040549656548335936	0.24641868307500042	-0.8005327657498981	0.34477106471885377	-1.8342797389799415	2.147126340689092	-1.2747408541996292	-0.3323294213595359	-0.27077113111445233	0.08982728490883893	-1.2699605561956624	0.03569088656333265	-0.5545929239968795	-0.4727100165914659	-0.8704736322261702	-0.3609189542361243	-1.0826608515616845	-1.1900442065542576	-0.3490308509732266	-0.535640305515839	-0.343357678757591	-0.12151736802045514	0.665451584176392	0.27824735055480887	-0.5209004406659391	0.8655486858978346	-0.5935612811904158	0.2803963952624531	-1.1313913817002161	-0.1559581218629154	-0.40571777513733276	0.4177404550665697	-2.010687663537377	-0.7802992529457563	-0.2928768399888681	0.8674493553899794	0.4461757988843848	-1.45269215853319	0.44154652916428877	0.1924573521294189	-0.5736600300114494	0.5679387547321184	-0.29572937743794275	0.09924107655886835	0.1678388200017352	-0.5327524755478265
-0.19121850246268898	1.0742976817415308	0.3108334773028534	-0.15218953059161552	0.020694947861711156	0.22476176502761297	-0.7535090670863328	0.3734340794459713	-1.8069319362452183	2.095969378106281	-1.3202915489703981	-0.30446521486162503	-0.2421649231170809	0.09809479900421145	-1.2471047929205317	0.03151418801810613	-0.5083331334023856	-0.4606093601521848	-0.8957738880796088	-0.3179949023934904	-1.0570390269658716	-1.204818029409471	-0.3703436118147264	-0.5166754496138817	-0.38027032135073957	-0.1326605338935331	0.6772814168182297	0.2706716911764214	-0.5945444630375524	0.8670084811740179	-0.5896057815195302	0.26996477162321425	-1.1428039113602477	-0.1311535768354348	-0.36030798991233065	0.4049831377637795	-2.0161055550404763	-0.8346982280248785	-0.27576663058014533	0.8854457206513852	0.4454346506499328	-1.4855715716448683	0.4366651005085149	0.182116236089631	-0.5344129694278912	0.5565681798748987	-0.30350317518090364	0.04902537741027817	0.13874960315546261	-0.5570227574068546
-0.1800333408595249	1.0492929506477915	0.31635513180115055	-0.13931704189504523	-0.016366451035747492	0.18680620567752912	-0.7193487217347073	0.4086270425039086	-1.7848946929104716	2.0496952721979094	-1.367290502919372	-0.2802904917086536	-0.21556978555332468	0.12025055359193945	-1.2527950805248071	0.007773409758024588	-0.48159862647429436	-0.4404570900192243	-0.8970209804129095	-0.25940336043917356	-1.0502012259239595	-1.2136859265071325	-0.4027749093366143	-0.5193881200810067	-0.39333940198830214	-0.13699772957571088	0.6726515944198285	0.2525957130980988	-0.6462435250038573	0.8498553869771474	-0.5998748699380657	0.27550671304799995	-1.1552651945878256	-0.0885881434154035	-0.35491311552490995	0.3624369993193277	-2.0229114485293076	-0.8494536145391022	-0.2558372945351294	0.8813554707632674	0.4760520820742162	-1.5099838438898776	0.41075316094934067	0.18956170650514595	-0.4672334565309167	0.562271047771541	-0.3535243624462999	-0.013127226643440876	0.12296003373863011	-0.5932245018380493
-0.17124574096096734	0.986466637320629	0.3441543258326658	-0.10260899852451615	-0.02886847721888765	0.15466591153149015	-0.7057533076651776	0.43596215186858006	-1.7673296034240706	2.0031482893217563	-1.4384318196243782	-0.26677479294818757	-0.205256411975781	0.1199597497307809	-1.254778088794095	0.006299426337741454	-0.48277881780385706	-0.41742956480071597	-0.901405558994503	-0.23292463292775803	-1.0709711614852178	-1.2324199252623862	-0.43566880653838425	-0.502810932781725	-0.3925280721526402	-0.14289481543442342	0.6859297131574953	0.2529693567308061	-0.6815664406155083	0.8474770289043269	-0.5967938854314457	0.3162309140016437	-1.1703495147738618	-0.02937272732876779	-0.3392782460175811	0.32374219571873086	-2.0351917687589514	-0.8620288187573533	-0.22390596219516726	0.8693496781091792	0.5009545225693856	-1.527514215037615	0.4001553047991443	0.21054369615257915	-0.4140700615870901	0.5523632943641915	-0.402756084243877	-0.08062991773233111	0.13500816337560248	-0.6143141620113524
-0.1483263657452292	0.9460598363865047	0.3583028141246574	-0.05826366453730193	-0.04167784508798248	0.13510550859576295	-0.6972773388936249	0.45093996231776234	-1.7569925561521997	1.9665219726755687	-1.491843147137991	-0.266481681408804	-0.21374484754528184	0.10602181445626473	-1.261574767574906	0.006536434298217542	-0.49348334479244854	-0.41258450513622674	-0.9063224309267917	-0.18248151696294995	-1.055932344367814	-1.230297659926077	-0.4578769355521134	-0.4870429855181427	-0.3801003300785556	-0.15938125937983091	0.6865775043116871	0.24617789259217426	-0.7204453503798074	0.8167629185262539	-0.5832805328405362	0.35214034697522134	-1.1696756271895357	0.05509538130414162	-0.3456015241116765	0.2790930123343973	-2.05347493450233	-0.8485566793511621	-0.1969854442851648	0.8637617989005673	0.5084806684490328	-1.5261083637321948	0.38935482583533515	0.2333729080086	-0.3579463503909114	0.5432408800219399	-0.4546368702035871	-0.15147009726004562	0.16137958136424194	-0.6577067911713718
-0.12666181827878523	0.9217432954028905	0.3870057507206593	-0.00702004780323332	-0.05811812650336738	0.13769415588818515	-0.6565857167829561	0.4914301046228579	-1.741315358696177	1.9424156805085666	-1.5672020771570871	-0.2693941865461712	-0.21967550840822705	0.10720078939268449	-1.2457358027911014	0.0012894902410320735	-0.4660884194628226	-0.40791783721062186	-0.9168555093321921	-0.13139477700830526	-1.0432608119078386	-1.222796770571441	-0.4689871861942628	-0.4658140584078806	-0.3824885716641753	-0.14743363829065126	0.6843264122739452	0.2373949852789	-0.7669620645593163	0.7952606426933719	-0.6111890050951395	0.40291448439764344	-1.1315543446293534	0.1514459197150478	-0.40961138206609055	0.23101677297386652	-2.05426725316224	-0.8249041814924085	-0.18032592119687332	0.8330853416556476	0.4892530774580516	-1.5320289738850863	0.3431082300585052	0.24505887670362653	-0.30820407734713334	0.5512335220848253	-0.5034177257155197	-0.19490258577343905	0.20661760033050092	-0.7004139283182146
-0.07887128655487943	0.8975863880418278	0.42007539706025093	0.07786087802929083	-0.047915989532591616	0.17274561502054517	-0.6664411469820766	0.5537913926108188	-1.7303963593355267	1.9098216817530325	-1.6179264717888588	-0.25853044933250924	-0.23364337615234526	0.1155432892452957	-1.238840649402955	-0.011494719147053417	-0.4305667173830353	-0.38790498247023486	-0.9421766102820387	-0.09387625244167554	-1.023419908144014	-1.2014278690529219	-0.4820283447236281	-0.43146113337203146	-0.36390747404895185	-0.14686456103687398	0.6758306419528732	0.2312644913689184	-0.7860490413551207	0.7544745445516907	-0.6134738234883539	0.4547695794718825	-1.1141675324916995	0.2602965617809049	-0.44571157579010434	0.1861918431292151	-2.045547621243549	-0.7836027652682956	-0.13325235463996185	0.7939349508808089	0.45875432750010214	-1.5463659389780915	0.3187903165787761	0.2716164403214176	-0.21690132989584504	0.5561397304909244	-0.5437777494130674	-0.23587642945471013	0.26257152686720053	-0.7017170428237993
-0.029721271610446753	0.9126682710885927	0.4405288662767492	0.17287443922274717	-0.027748509278203305	0.17315687261234985	-0.6691203897547533	0.5865745448375762	-1.722596228626943	1.8946108421102905	-1.6599095037060003	-0.267912344874843	-0.24808153118925014	0.10166041634222145	-1.2348360153713067	-0.0014455816228630396	-0.41347679799382125	-0.3776766897441179	-0.9628394446082625	-0.0619720672522978	-1.0212917752228916	-1.1932217606472346	-0.48424062269147533	-0.42307028207923186	-0.3591923640334535	-0.13138955257076212	0.6541500817514209	0.24946998468838202	-0.7868547680174998	0.7131398849719792	-0.6334246058921367	0.5197634932300808	-1.1036556548692746	0.3802817346804509	-0.5086083714738786	0.14276309862128786	-2.0438697214148034	-0.739235757115691	-0.10493477435895453	0.7535380268218942	0.4308355591773309	-1.5285360424654881	0.32054698042033253	0.2988407097025559	-0.122117423196165	0.567914174431332	-0.5738237823289934	-0.26053073372084207	0.3061429360401223	-0.7029308607304665
-0.006012223293588412	0.8851647588547509	0.4640015070750865	0.2616018221497466	-0.012641274222476028	0.15539570412894785	-0.6898944812533034	0.6181789801463898	-1.7252574264837661	1.8721931681631099	-1.6849443708986827	-0.26553953717507106	-0.24916906167926225	0.09781053076256019	-1.2451005450300543	0.013776100068311089	-0.4203357261230569	-0.37657036114498654	-0.9604402259550893	-0.005732861272198521	-1.0117484343773004	-1.224333315503734	-0.4607326320010475	-0.40700013541757896	-0.33901194637231574	-0.1141855840667276	0.6260868943271068	0.2819900771119188	-0.8351288441947535	0.6543918421243959	-0.6640491921188652	0.5456159003465093	-1.0375119229660368	0.5068319652923654	-0.5654705430642688	0.12677730660952752	-2.051529008126912	-0.6843695854150397	-0.09008364915457512	0.7233588633812198	0.3954340427995292	-1.502005613659091	0.3148420127564597	0.3398190877784707	-0.053090051913152504	0.6161952981852379	-0.6071185695220304	-0.2790289492414276	0.32536008895471213	-0.7199284170145631
0.03788391401070657	0.8554440312367128	0.4786360498224965	0.3403082443632187	0.0145658506613281	0.1489098262728908	-0.73709970110472	0.6258354917559175	-1.728711657356485	1.8473856432022646	-1.694860825206686	-0.28823939750289	-0.2893571132860491	0.08476838105042578	-1.238369515987467	0.021578814314944485	-0.4284850764717162	-0.38469543026055947	-0.9268717351342269	0.05484714968480895	-0.9860437172160033	-1.2165668557787108	-0.46649479953743206	-0.41263410679780704	-0.33734258926014477	-0.08589492214741654	0.6126459389546324	0.2971523095170203	-0.8478945076807058	0.602108895645029	-0.705748844283178	0.5893238756268775	-0.9624785889014553	0.6399121880264935	-0.5933377647125786	0.11862242619213628	-2.0625711241174627	-0.61657523936137	-0.10449452361178899	0.679276224376389	0.3674017835486167	-1.4508149529613639	0.3188087594446357	0.38264947253491005	0.03946341029808722	0.6618353892218389	-0.6463812921530978	-0.2871370698643603	0.3398186718319582	-0.7368934570198814
0.06670845256772542	0.8398632011646223	0.5064828303283104	0.4349125344244156	0.027414784038635603	0.14486009277239523	-0.7556701403227697	0.643293246838079	-1.727835770144899	1.8677638511027381	-1.6771849985536644	-0.3290935630160233	-0.3499486450945519	0.06800937637670389	-1.2204556333008614	0.02891658077128729	-0.4480747054422484	-0.3855933853159522	-0.9124733931858271	0.07888303159843632	-0.9874204691403164	-1.2147131643683668	-0.48959950978585615	-0.4368975974606123	-0.3507729238612579	-0.034807759780311885	0.5927146281926007	0.2916452825714395	-0.8474259719926683	0.5318983395198087	-0.7468821366116007	0.6186065976193766	-0.9471915899780798	0.7654536799417242	-0.6150079249507068	0.11374760268146503	-2.05957516918468	-0.5054560629226887	-0.09013039182649625	0.6346984038097994	0.3296928645650183	-1.409714295495467	0.34896227117754425	0.4154206090547863	0.13464312651613386	0.7099077338300953	-0.6812182537923808	-0.2939339121243133	0.33200796098378205	-0.7531805408238534
0.09791204351460367	0.7849411429799102	0.506738208849007	0.47841204140495996	0.05532776588941059	0.15444812452900727	-0.7888195446281996	0.6829772971345985	-1.7222746754389058	1.8586618578542915	-1.6695645648940354	-0.3625292150442812	-0.4026805986496035	0.035439165601731125	-1.2088182517633763	0.02982586696400121	-0.4809682534620376	-0.37606816591367365	-0.8922905934444476	0.04948349453768923	-0.9806108615979954	-1.1974100096885647	-0.49961406538029285	-0.48933328781347407	-0.3552432324748698	0.03776577220150564	0.5550554565467498	0.28327391901506116	-0.8551246894108239	0.5059538264871364	-0.7611979118644417	0.6810417788137538	-0.9128156362468307	0.8559045348517602	-0.6345490674976793	0.11576787144630159	-2.063780029072778	-0.39049693570761285	-0.05045303782196342	0.5989628570868306	0.31651437035368274	-1.3642309813123203	0.3754935964029175	0.44096906513498063	0.1975602536689783	0.7515749335532995	-0.7412793562771904	-0.30205809187562255	0.3283759334583599	-0.7562541913424614
0.13058236791699124	0.767416755162283	0.4914690957949396	0.49460344026904723	0.06984699316456107	0.17026464040532902	-0.8514057593969954	0.7016044551871401	-1.7210890713529525	1.8491597011573326	-1.6799378684387407	-0.39553683117375676	-0.4397322521713655	0.012917692725695994	-1.1796195652510404	0.06658188585016293	-0.5234819518696818	-0.37694813188615345	-0.8919019592436348	0.018867288718882057	-0.9494482037903044	-1.1817847641358732	-0.512439228713399	-0.5356968176589052	-0.35941658887524086	0.09756899227272857	0.5225654592097884	0.2865041604897526	-0.8618384055637834	0.4643904145668697	-0.7604460697409186	0.7165505449249513	-0.8682211894118084	0.9388462698856967	-0.6538326657899757	0.1146475387323268	-2.0445718725605513	-0.28916666046415984	-0.0055659412720852845	0.5688966324263605	0.2769157355402162	-1.2973849703582874	0.4353185991163058	0.4639216331587598	0.24196186259271418	0.7804999710918243	-0.7978294149709095	-0.27755009254760776	0.328610045630863	-0.7772721473732311
0.1504843788604747	0.7886528086139392	0.45210363543441046	0.502167489584798	0.0600201175736393	0.17275820351756405	-0.9242756848081276	0.7455328825562698	-1.7143759087830712	1.8556362266486939	-1.6875253335967522	-0.4274394633253973	-0.46715338280065205	0.003867732123012407	-1.1547479688375106	0.10260276787109109	-0.5426603686370489	-0.37888795466024044	-0.9037990025434521	-0.002936571023173343	-0.9272276483330716	-1.1583269970757013	-0.5393877811135024	-0.6082815296270665	-0.3808169207894261	0.16130438101572286	0.47233268614876767	0.2800609409477227	-0.8682961592913327	0.41728953033278565	-0.7815839814438413	0.7341067666031321	-0.8209537405692995	1.0259207852816112	-0.6847853076075474	0.09814449756763588	-2.0157570586299065	-0.2096170711350461	0.032194528368122935	0.541462451590847	0.24783487391301656	-1.2553488939940183	0.48614361721126426	0.4642567542148447	0.3023306132991503	0.808868670066237	-0.8632958269039992	-0.25314932307177074	0.33102521607553015	-0.7920264088688851
0.17101518755260495	0.8015022117711255	0.43508938521017476	0.5190413842110679	0.04597482905879725	0.16965885150823715	-0.9671236491503372	0.7785911871092573	-1.6975722888094456	1.852264313098246	-1.698506199528412	-0.46589057947199686	-0.47571809335739257	-0.004820286228010116	-1.1366247793384503	0.1436795449236733	-0.5638171397961289	-0.3649733990272612	-0.9319955524259409	-0.047456883499691314	-0.9316151050299633	-1.1317125394163496	-0.611718442992193	-0.6531161533887877	-0.3997039419398855	0.2438966142303828	0.4327602373747005	0.2832191805205146	-0.8823313762263144	0.36585945253128266	-0.8178586575724225	0.7390599295560575	-0.7790079537948015	1.0882422464079062	-0.6652821633932321	0.07962506139999485	-1.9635461476036546	-0.15003715308070262	0.10005490898086286	0.49012093024519104	0.243945509117029	-1.2307496295238594	0.5782987341978998	0.4540573001484858	0.3272506726602748	0.8089358619170731	-0.9290125944778275	-0.23443630873498203	0.32611446501656227	-0.8061966500796638
0.16434837455869933	0.7895736444988655	0.4070778206860671	0.5134507363531977	0.029187502108307183	0.1789495025379706	-1.019712503573133	0.7886346133205944	-1.6954950157603463	1.8620145837567346	-1.6815721641617885	-0.49775599111069974	-0.48573960252864745	-0.01738791251562065	-1.1426645552550345	0.16153551857207057	-0.6218428911870849	-0.3393486999632308	-0.9313468250214848	-0.07756861244691944	-0.9155118872077826	-1.101381800745024	-0.661937706714751	-0.7040379946604417	-0.39880402666603176	0.29170772114363985	0.3875526988592459	0.2777610467194366	-0.9065706142925508	0.35025987544332754	-0.8385284250632328	0.7251193669074728	-0.7772440594486034	1.1289825807966438	-0.5940237346126516	0.06092335454149048	-1.9253235812515068	-0.09765988391051462	0.19235196714004205	0.43811153126148505	0.24797484435280276	-1.2047958789939863	0.677486112110613	0.4244191606650441	0.35487165273041826	0.7864174308490374	-1.0111630086718164	-0.2032079184021131	0.33284390597230445	-0.8386102890890941
0.13847667714869577	0.7838319835587018	0.38030972811045594	0.5203730347025906	-0.01016255167980884	0.16757118236745522	-1.0768505927038095	0.7522148581870725	-1.7025257860803749	1.86886216722265	-1.6885450022539275	-0.537267891876021	-0.5177406109221381	-0.0021531427051530716	-1.1566691891178815	0.18387362189389053	-0.6963446620560825	-0.32686727460229725	-0.9281271082931137	-0.11822352402993105	-0.8961345801710815	-1.0548633290133513	-0.6814945741354921	-0.7691164944676468	-0.4211659762493255	0.340650506204143	0.3337480739929423	0.2534651225008483	-0.9227154190490477	0.3424234421069309	-0.8862464503267254	0.6980330026271715	-0.758339847206623	1.118315034568353	-0.5760138582080184	0.044828077785889445	-1.909794960849219	-0.08092251349086119	0.2686268939815595	0.37821553256881596	0.24372193710335438	-1.1931482649385372	0.735164950664973	0.37913018139471977	0.3896290976058632	0.76088283710169	-1.091461754783605	-0.14584641075735189	0.32531090395337187	-0.8566849471077219
0.1081177682944288	0.7815299858012377	0.335080386078278	0.5162187126719129	-0.09147257621659378	0.17192930402465523	-1.111576168640377	0.7496248436893588	-1.716682017229792	1.8605372106011155	-1.6905443063877423	-0.5612727964387145	-0.5473247894801518	0.006931466488806536	-1.1877659254147452	0.18482783655215557	-0.7650968283874441	-0.3148580626678224	-0.9194997113359413	-0.16434741104930845	-0.879434418891939	-1.0043740950561841	-0.6904334912927096	-0.8072090199151758	-0.438052252531654	0.38029092111481827	0.2744987555871928	0.23968951872312833	-0.938840210974649	0.33063270253404453	-0.9410648659419542	0.663292460557354	-0.7797054146330278	1.1150108912081844	-0.5811374111675193	0.054672326150140484	-1.8772112686264113	-0.08366271429219985	0.352446657679543	0.312623724806604	0.21375767997423273	-1.1797800256487718	0.7707946926092425	0.32984200764690674	0.43526323909259973	0.7681098944963528	-1.1835970892973893	-0.09941394074694489	0.3229668988515739	-0.8525029923648461
0.0667812789369638	0.8355396679473801	0.26711410315495476	0.5202556809729104	-0.1589184524039772	0.19529577599155024	-1.1354926433908956	0.7479282310827794	-1.7111998312815995	1.8467032319762988	-1.7011083562632359	-0.5692449650535367	-0.560771157820495	-0.0006072101201102624	-1.2191696707815374	0.1788123684213913	-0.8163714212432387	-0.29162965935678875	-0.9372178739020158	-0.2120604276413188	-0.8647161085529337	-0.9287080341352574	-0.7035311973813706	-0.8381316334203959	-0.4554095959788399	0.405963108071164	0.2311340264684727	0.1996314686154231	-0.9227687305397543	0.3376205313138769	-0.9876168777575824	0.6619716877679813	-0.8431397597238458	1.095880478158021	-0.5718078205440799	0.029369321272878068	-1.8363519730672373	-0.10121510613090853	0.4359515714357759	0.24679988651569262	0.18991678031369147	-1.1657546616468053	0.8446495889722898	0.2399963229371896	0.4767701358664616	0.7488352342762623	-1.275509088185409	-0.07002115277134571	0.3455671663857077	-0.8534068381695231
0.039682258273411854	0.8743378107058601	0.2697060476419765	0.5191160924336236	-0.22198181910553738	0.20308139114794183	-1.1513564498079236	0.7243191831926963	-1.6915416869945392	1.827280409049375	-1.7203996394955232	-0.5737416682728105	-0.5591517534285619	0.005981367520929074	-1.250749125741811	0.17376719027142865	-0.8685208289442446	-0.27400455555501513	-0.998365277936976	-0.24972230482386673	-0.8398019959471537	-0.8873905694455946	-0.674380327657812	-0.866635612765096	-0.5102908433707327	0.4220227265251264	0.20159624309903754	0.15656289853833563	-0.9201024833042384	0.34642343218463634	-1.027026430026678	0.647116281350241	-0.9309831074351184	1.0606616569399256	-0.5629242103512999	0.025317570221955334	-1.7915409881917643	-0.14059916388534507	0.5314209351639745	0.17301919718807085	0.15766207507396363	-1.1464882588480925	0.8889308333756126	0.13684687315424665	0.48972072388064003	0.7357277702510243	-1.3733988109243949	-0.028597307668593863	0.3866558079498443	-0.8439678797446175
0.03254786885183284	0.9260344605123345	0.24669800400384445	0.5016712300004131	-0.2706743706900261	0.20771191667306993	-1.1773371366946401	0.6888191948992398	-1.6783619517229034	1.7925311577317529	-1.7346679360170605	-0.5600398669476565	-0.5260178647129495	0.02261813025270741	-1.29679392125729	0.15512723550855173	-0.9116803537855475	-0.24819232030161972	-1.067227701330019	-0.2976488875579594	-0.809389783252468	-0.8256971767868236	-0.6417983397467234	-0.8925493028240133	-0.5735062124257257	0.4251664816971158	0.16961946559252392	0.1369413494270027	-0.9078722891760431	0.3535529985797524	-1.0653660718708857	0.6343534973966554	-1.015375356398477	0.9896299588787748	-0.5768664874618503	-0.008513827271424695	-1.746731860313151	-0.21965980210707264	0.6239792522480272	0.09589270785834791	0.13425941596285013	-1.1444993157138028	0.9066394282898095	0.05409893176050906	0.470446075179883	0.7386945852909061	-1.4667864630034013	-0.001826106089014258	0.4327550591188861	-0.8166503750546704
0.011050424170861424	0.9787216479813239	0.2512446647030135	0.49498764171080395	-0.3251105959156051	0.2196775132450607	-1.1807135801888309	0.6079916634962154	-1.6458831070122002	1.774177141500299	-1.7646881116329296	-0.5425392470208086	-0.4946862041545608	0.03713407107998951	-1.3242702675785798	0.11979223391585361	-0.9475495205076327	-0.2236606079335605	-1.1421265078144474	-0.30941331014491275	-0.7782388072801149	-0.7712858457830868	-0.6028400484694837	-0.8971012398271775	-0.63620751308878	0.406264811685537	0.17077834334613995	0.11557716847987606	-0.8666243311237875	0.3042250437431257	-1.0888632711452577	0.6004950042994287	-1.10518817260382	0.946751031661468	-0.5740986089146177	-0.06192158628080713	-1.6865542264281062	-0.317119843177262	0.7065028960055783	0.01480828314552136	0.0975838137888693	-1.15122841546552	0.956583436039487	-0.0525015576303449	0.4661374454781998	0.7327228245719477	-1.5400099844342134	0.009592276656203727	0.48886949963607085	-0.8004681890944843
-0.012044011105847933	1.0041686819117408	0.2571106203573956	0.49436623275612446	-0.3568408192632783	0.2338768375448687	-1.173091682301133	0.5066297590082217	-1.6261874810651846	1.7597626923412673	-1.7781675190086148	-0.5055932353661232	-0.49072392569679496	0.024633617675684373	-1.355552367842193	0.06698150188091359	-0.97677143053811	-0.18898380234785583	-1.2067198833168669	-0.3217643082316942	-0.7597560547500017	-0.6924879130431025	-0.5677031383566294	-0.8938482264872863	-0.6874155716525554	0.38033778258371737	0.1697488816079606	0.09430519793961031	-0.8268995176777725	0.2958133537926456	-1.100084634688311	0.5585740116961748	-1.2182155192806237	0.9023081049103553	-0.5322793328070038	-0.11260812950612756	-1.625931325962831	-0.4320589179840405	0.7758608618228868	-0.05851676248016663	0.06754171753043153	-1.1868258567019934	0.9717354747660647	-0.17283144287831992	0.4684720623656805	0.715727445130802	-1.608162308910052	0.02484828073690819	0.5261718169754571	-0.8044329580864293
-0.001982901158999445	1.0065688874508207	0.26124804071465557	0.4870395879399142	-0.356988498214387	0.23075585093255696	-1.1628353616871419	0.4201795292410261	-1.5892936913555409	1.7262458455613487	-1.8027172782489227	-0.454733730718951	-0.48819129049758747	0.006146641568802619	-1.3932604189531181	0.011392006079799219	-1.0010076343396181	-0.15144298485342364	-1.2717277894201144	-0.33156165499970996	-0.7235649434008327	-0.6330726275706124	-0.5136850317836702	-0.877385346915022	-0.7074280589717243	0.35604476200418567	0.18186810481508597	0.08593160026020447	-0.7667408639166473	0.28176924820253524	-1.1078462081503504	0.535557763515455	-1.3359790401432383	0.8269398323274693	-0.4796183102061752	-0.16279842344558543	-1.5610976644861059	-0.5425692363762591	0.8081535911095219	-0.1151825575432158	0.05103508622290583	-1.212114952949228	0.9790854542329475	-0.269615681121658	0.46449097819736435	0.6884732300448724	-1.6653459096464254	0.04011684202859509	0.5310647451617743	-0.7814455501705648
0.04144860044987179	1.0214495732820654	0.25555911275137266	0.44387103943309125	-0.3661897269140783	0.24587241235165275	-1.1954917454823577	0.3973068639342275	-1.5573967987336164	1.6947241375742117	-1.8562746091268423	-0.3814302567704062	-0.47276243286875025	-0.000791272959534646	-1.4237006578677445	-0.05121333753916772	-1.0168328872117451	-0.1185808280065382	-1.322425450267166	-0.34268373353089754	-0.6902514691883239	-0.5791894700409421	-0.4608305710881915	-0.872685508628995	-0.7084447724177815	0.32148662258007243	0.1987415533431438	0.07263999853021014	-0.7095993209969077	0.2465883597182339	-1.1013599142872192	0.5339384181522849	-1.4620987670514964	0.7668837010913043	-0.4739256711067045	-0.197012303954692	-1.485964149296736	-0.6487681737870717	0.811996114849326	-0.163489681520876	0.026867851174829628	-1.2306117768223375	0.949115797210531	-0.3419740376946844	0.4530097852847302	0.6542835185024805	-1.7124062418331474	0.05664584680281278	0.5092035663862856	-0.7190985826944234
0.09318109726213059	1.0157875452434741	0.28111877250752915	0.42233034322983504	-0.36365220826236017	0.24776496979539306	-1.2116618222163367	0.3524199598868483	-1.5096767274537384	1.6445879915277726	-1.9149326381836111	-0.3171481046451121	-0.4578377055295201	-0.013091857222257993	-1.4666529645379545	-0.10554421802321419	-1.0350201050045742	-0.10614797316946904	-1.3827012033088744	-0.33998106131675776	-0.6549750338475259	-0.5273523231029991	-0.4326062321933586	-0.8584674282796929	-0.7121843512114661	0.3012733579726764	0.2199297993781805	0.05221204986552658	-0.6697332573267782	0.16937489492587668	-1.078788582627352	0.5525853279283794	-1.5774988129795773	0.7383792724719048	-0.5154594041882112	-0.21305314416167948	-1.3940856745723373	-0.7595742461639327	0.7969557144348319	-0.2050862368059617	0.026809845963350974	-1.2515960897901355	0.9264128971793841	-0.4169061489409061	0.4400952956762012	0.6403682472395484	-1.744661599454144	0.09133138169348753	0.45710887746437123	-0.6356303214682131
0.1408979376955486	0.983374011748246	0.3000911894638576	0.3734104979916187	-0.33989197926789905	0.259931381914426	-1.204819295135189	0.33047180996988024	-1.4469935829759322	1.6068928261079396	-1.9813382651205351	-0.2855409103149138	-0.44196952407857487	-0.0507130631319021	-1.498056709904747	-0.14946859419744793	-1.0535306315796267	-0.08701238603912508	-1.44535598108136	-0.3171649565725052	-0.6072723845888377	-0.502547176368095	-0.4074105864705719	-0.8482738518463189	-0.6880301526842918	0.27188875981725064	0.24300967557962094	0.061202276811011494	-0.6011219204018683	0.08450644404200985	-1.0494094151997486	0.591452539326313	-1.7042931961652232	0.7429518996410172	-0.5084241573348568	-0.21374206213083707	-1.2907843025247567	-0.8493988681508526	0.7817744816109558	-0.23058904555049636	0.0365203010249978	-1.2553427061709335	0.905122483441225	-0.4943967045501254	0.4141166030715023	0.6399015796048662	-1.7639022233063542	0.10994392155470172	0.40255063143139236	-0.5596941359849174
0.2167403392271249	0.9650580765671831	0.3342388663328499	0.3122172338908262	-0.3012722042912833	0.2572296582974287	-1.2208374817119807	0.3466054210055905	-1.3869736090738942	1.546846428179958	-2.052237027849354	-0.2638576352467032	-0.46115184268119985	-0.08636540251965867	-1.4958613054235588	-0.1757105277691288	-1.0642161714292944	-0.056433043813862216	-1.5239370636833884	-0.28928177569008584	-0.5598240617538471	-0.4847786620425839	-0.391743183949235	-0.8563937545079778	-0.6499789052649374	0.2511701986968936	0.264943112542006	0.0668837236998478	-0.5166033629764568	-0.015876301503818652	-0.9940825737629035	0.6061071499614479	-1.7886867262836854	0.7194550042747643	-0.4939294600197127	-0.24109816080786786	-1.2006997796161518	-0.9248183981829511	0.7582591129984734	-0.24527535493195146	0.06104277139219864	-1.2569171282996165	0.8716722137778328	-0.5817018762655811	0.4088316064928037	0.6278752998222928	-1.7855280236984836	0.13707303722270997	0.3522036472744312	-0.511101574959951
0.32009983321726965	0.907917147810944	0.40090080933494116	0.24474261140890335	-0.25881243073350013	0.24841991187003468	-1.2463500481142515	0.35537403135559514	-1.3485154532408548	1.4980374698653278	-2.1224575814020374	-0.22520180627894684	-0.4565925667365061	-0.08976470483629244	-1.4949885500801137	-0.18204791453838343	-1.0735133646486097	-0.028288673869858692	-1.591364118881391	-0.25088960469634297	-0.5033236200848134	-0.4652702868728776	-0.398164329546823	-0.8979521815055798	-0.6040043361453242	0.23977285762059566	0.2810001735573001	0.10423419687271876	-0.45355638682688937	-0.12820613773685471	-0.9347536944971436	0.6125364408796324	-1.8641974956090557	0.6885291946124334	-0.5615884911840381	-0.24772535186660338	-1.1263456253752744	-1.0004402428753856	0.7325760149292815	-0.2592453987368629	0.08026151573596874	-1.2586658197314944	0.8441062514303578	-0.6593189499544475	0.4082198335128486	0.6082359612211696	-1.8118968095669359	0.17742818644736946	0.31129453195634765	-0.4132423559639819
0.3981320596676615	0.8678553614803992	0.40912948182562336	0.17983719736604956	-0.22507470745208033	0.25386371234177113	-1.2685459310841758	0.39083365920960855	-1.3231423421700903	1.4914481344687172	-2.1952661623317087	-0.19515554721006917	-0.44901851144072635	-0.10786965927114411	-1.4989545666186892	-0.18742078195543924	-1.090163854836537	-0.008779963178100217	-1.6324767241122689	-0.21572743875386707	-0.4641233414864578	-0.44228359345173807	-0.43201552635098306	-0.9298022949565572	-0.5050309365483595	0.2205477206158291	0.2841255347762486	0.14845663722287755	-0.3941882398861592	-0.21682879208163838	-0.855596451949977	0.5924806121809946	-1.9129500594472888	0.6951068499627466	-0.6061400918434162	-0.256180754653494	-1.0775265253022723	-1.0796103121295655	0.716558057840926	-0.2534903777210239	0.11036430908718861	-1.2811214612755149	0.8109984374712113	-0.7472613093216067	0.3953064838539719	0.5953028113899255	-1.8336162990543101	0.19550956299911423	0.26921781123693717	-0.3273072094768207
0.4534284990868104	0.8446233360177375	0.4515710440100348	0.14231776402170487	-0.18543470264437523	0.2627956612537416	-1.302639046366227	0.4441951186576847	-1.282687794764697	1.5013071161973843	-2.227709522816477	-0.16684469455690704	-0.4504648557705998	-0.11511668497408226	-1.4969252173577143	-0.19998426479946374	-1.1033418082835849	-0.011406968919452646	-1.6639399091280986	-0.1703857742994102	-0.42546582535770555	-0.4350186018004071	-0.4489835420677973	-0.9432065108085611	-0.37334950122736765	0.2130491835474908	0.30746539317562305	0.19419732479923643	-0.3424836617782293	-0.2555651137891898	-0.7832237903109609	0.5656321648473057	-1.936763658045044	0.7483807023598047	-0.6287173233909376	-0.2524389045534795	-1.0373294554563741	-1.1512611913524924	0.6788935954747664	-0.25035481401504484	0.15015241748824812	-1.2978715195188286	0.7706915923975004	-0.8086349759732091	0.4132394118142188	0.5859862902858134	-1.8381673117789699	0.233629427942615	0.2395388537359684	-0.2731570662594816
0.528750546696047	0.8454902863595676	0.49041857598742694	0.08830061762278466	-0.142963602422309	0.25201070159136896	-1.3355195303933582	0.500898806664057	-1.2494967985148437	1.5259987999412208	-2.210709550446619	-0.1486206009098346	-0.4745965515075337	-0.12261996402577695	-1.5010939757349218	-0.20582496532111155	-1.1218507525970602	-0.02561504642195751	-1.7060219355543214	-0.16120206449443159	-0.39094070416487314	-0.4459351359218148	-0.4775169871607604	-0.9792168062118127	-0.2679333754798504	0.20600013045612114	0.29858137480824076	0.24888742227633892	-0.317565988744616	-0.27102857435092853	-0.7304505847499836	0.5288158644980571	-1.9346728129164883	0.8093028238002443	-0.6851677352713065	-0.24513013528495012	-1.0209798361093518	-1.2040305352204832	0.6282388010622465	-0.2440842793745981	0.18334226638019083	-1.3116076975031747	0.7269814263613142	-0.8386134786298142	0.41032228065452037	0.5774833565980906	-1.8508417084228772	0.29726594850752025	0.20882204278825825	-0.20344680387635689
0.5945852385187411	0.8471245079839846	0.5306615396103803	0.014776075079479017	-0.10642042867787407	0.235630225051294	-1.344383939566898	0.5823003184615505	-1.2051303494414884	1.548468821242568	-2.191013225623028	-0.15284047656413507	-0.478413659114637	-0.11275271216675824	-1.5075199265822339	-0.2093718409731074	-1.1302877229390407	-0.04284843794330688	-1.7546076094756966	-0.1359359830911398	-0.37467081546455255	-0.4700483882371156	-0.5162776193333584	-1.016930003575745	-0.16837025516293042	0.21222252617477574	0.3042122158645058	0.3169749755381447	-0.30919290619528245	-0.31485350297861175	-0.7118986589352325	0.4739985271462275	-1.9107895194811149	0.8624216083652833	-0.7187464840791794	-0.2309484969012085	-1.0366297803064384	-1.2276867377220508	0.5709808824470304	-0.2268488549026622	0.20800139566169845	-1.3170397853376534	0.6910913032921966	-0.8404394827454654	0.3958177132746127	0.5570107816083455	-1.8557832588473306	0.3378774461435451	0.19911479447477712	-0.12285385207938844
0.6098965934364781	0.862035355006587	0.5810621899007459	-0.022818380827768228	-0.08878541763097372	0.24650920817788857	-1.3586317343115586	0.6132928028462585	-1.2007686678540632	1.5634501012952442	-2.1614758030665606	-0.1750704279161167	-0.4706414628496997	-0.08561058750600783	-1.5044382506350251	-0.19132213907875567	-1.13368466273791	-0.052323737640502875	-1.7772283783699812	-0.10149186016232517	-0.34228320274309165	-0.49871539249459235	-0.5459383498437906	-1.0631960102488354	-0.07769332750833294	0.21077087370561967	0.3140499662687267	0.3685021308506064	-0.3166740303255818	-0.306619640211707	-0.7054436478147313	0.41085622547523776	-1.8647640223957271	0.9324623231634959	-0.7614690538841684	-0.18985685410398068	-1.0618943463751385	-1.2494659211979153	0.5262837350713735	-0.23495974749619286	0.21437374741495416	-1.335803490651806	0.6576331896713326	-0.8471577259078398	0.3740967896179529	0.5409630424700027	-1.8361574909106178	0.3851148870986126	0.22753216651286845	-0.07914942793508377
0.6008868817609568	0.860458881029038	0.6108849186623762	-0.06055598732920227	-0.06391431090592542	0.2397127226670041	-1.3571277727551492	0.632441948470394	-1.1773189577546868	1.5730024151773365	-2.112534062415116	-0.1970095940107733	-0.4830001632148286	-0.06756269045605641	-1.4930460901785523	-0.16336076427728977	-1.1393750027891472	-0.0577318556001599	-1.8072689551901964	-0.05017454922723069	-0.30389176673588075	-0.5412760216404104	-0.5290393747797966	-1.0985662149761137	-0.012427305604353433	0.1950171711328975	0.3178796492639948	0.43404606986143685	-0.3327147010913994	-0.30296093530073076	-0.711774543638174	0.3553393138428002	-1.8150995323549783	1.000250695327192	-0.8066030734318168	-0.15641038621278164	-1.0929435814599215	-1.2635991335328955	0.46478769100422274	-0.25585079388030463	0.20991897748310318	-1.3625739075467234	0.6468473655158726	-0.8569423454552385	0.3560508584486942	0.5251071761816913	-1.8153934703839163	0.4373948322494147	0.28500827450056787	-0.04812397127167874
0.5969983688058451	0.8550780509269462	0.5939136831403643	-0.12323823974338115	-0.05565051498604638	0.2197437239361392	-1.345723560953236	0.690081659170637	-1.1644706392658137	1.5714834561609226	-2.0888297097520048	-0.2404249960704254	-0.501855785422429	-0.022749873407236117	-1.4619725243775321	-0.14252364267385947	-1.1402499934412003	-0.05742409237332831	-1.8341955651887898	-0.021764218355408316	-0.25586184225342695	-0.5750966468935121	-0.5029513597105186	-1.124629028642546	0.04851063551788722	0.17469070185344174	0.3031010158242692	0.5210037377827963	-0.3263595341440735	-0.28348145200937896	-0.7329901543609412	0.2618178409831843	-1.7748868922041994	1.0597319549702588	-0.7997420411562585	-0.14344653623678738	-1.1358757456364765	-1.2606621750354416	0.4063457196350636	-0.26086406014460006	0.186401482450375	-1.3891176007095947	0.6193613732714004	-0.8490906109661454	0.3075008967443588	0.49344143056135686	-1.794514785591393	0.4467370278905866	0.3597906333149132	-0.016493227363288156
0.6135361820558805	0.8941860815356562	0.5574430922171334	-0.17211357438841152	-0.05959392341822436	0.19390652427052085	-1.332055936808978	0.7326255380813456	-1.1633402713103207	1.581669004505334	-2.0617225367433543	-0.2442703403132911	-0.4733556213394137	0.016626498532426197	-1.4319454926387847	-0.10384002774045091	-1.124973082108908	-0.06913033816974852	-1.8520027278098588	-0.01848027322544745	-0.23591413075048734	-0.5932683486075547	-0.4738585937459133	-1.1431814722069984	0.10040525305568374	0.15369781685334932	0.2899967554150328	0.5858014412070508	-0.3555542384012632	-0.21035754605098528	-0.7481039848798273	0.15920378957904371	-1.719208916339668	1.112382289225337	-0.8233130068771282	-0.12687967994207378	-1.1621245406738316	-1.2528494949679325	0.3449911362857686	-0.2710871952245457	0.14582128655501161	-1.417468864335224	0.5927433818817684	-0.8017954610086768	0.25925687852748347	0.4575865822264199	-1.7739467131105884	0.45037761181256997	0.4457904811096965	-0.007461132982186624
0.5686792383319682	0.8667276271791478	0.54841286461049	-0.20716922904619076	-0.06678903559354715	0.1791338529713444	-1.3001116937507375	0.7085048484722138	-1.1776405109427242	1.6075537623162823	-2.035456060525955	-0.23343917104844936	-0.398264584539728	0.03699696795958273	-1.4262494124105483	-0.033610859361540346	-1.110832586202549	-0.08132288884090873	-1.8597635551894804	-0.012261256423653017	-0.21815957938082686	-0.6119176198688283	-0.45791924291795894	-1.1316808232793396	0.14876664493870329	0.11722718541368123	0.2965102030304217	0.6354819558292968	-0.39899979027846244	-0.09671937968376432	-0.7925633234077858	0.0912857858507063	-1.6712588680581306	1.1783482525749727	-0.8168697340483261	-0.1144442926402601	-1.1957332497696407	-1.2343180483589091	0.25846714596130754	-0.2787052971014142	0.11383940661107603	-1.4202357367992284	0.5436758502873209	-0.7469039633532735	0.18175322161474622	0.40199982154791847	-1.7298504122426572	0.44905020717035293	0.5381313249461813	-0.009574321599608294
0.4970926264553583	0.862765844348494	0.5582027638941796	-0.24608246844674225	-0.0687107641458535	0.1819698071916915	-1.2661903886464883	0.7048915192665557	-1.1912562171012078	1.6120378230829115	-1.9916291474111962	-0.2529054993148143	-0.36150196165138476	0.042136278662084144	-1.4150754407899369	0.013210784559105865	-1.1076768533907437	-0.0846402256390362	-1.8527323814643633	-0.00020958006169040366	-0.20269058995786565	-0.6455231182855827	-0.43413026636389623	-1.104297491547453	0.1943699555791589	0.07229416249086835	0.28368082721551213	0.6739263734244282	-0.4442378695562665	0.022223397998174833	-0.8180068983643591	0.0533821163549275	-1.6259131518705439	1.2604993234871904	-0.7369765730432463	-0.1258737251448486	-1.2237072567890528	-1.1987843493690395	0.1583760407597555	-0.2815264943157295	0.08494599160947466	-1.4066512551920296	0.5035316238441179	-0.6721650615650853	0.07397687174949519	0.3690606553016365	-1.6756081616739569	0.44796219534713166	0.6284557513239871	-0.03530836562486741
0.46893106733478074	0.8796384561772695	0.5248292598960671	-0.2946723611003487	-0.05937596727071002	0.17036350713867449	-1.23954985107691	0.7001701966047426	-1.2140667662623996	1.5871799078238407	-1.9613593531402214	-0.26271310447387186	-0.3288440241681293	0.06707965998207824	-1.4136639714181265	0.057060554749259286	-1.104447281705347	-0.0852274192871118	-1.8387065449269406	0.003698790047046327	-0.1859349274267123	-0.6976296248736958	-0.4043858055458017	-1.0752469089905623	0.22584252457587728	0.04309197304191035	0.26213018078340206	0.7199109314333932	-0.511167839424821	0.14810136921265366	-0.8656262611077518	0.03527545921843737	-1.5618287486803204	1.2906514637794326	-0.7156999510924615	-0.12157283003997162	-1.2274834124455742	-1.1510909835965433	0.061779422059192665	-0.28222043216533566	0.04395954896013306	-1.3808434552035824	0.47198054846902127	-0.5845489199757985	-0.016967741519428082	0.33707999900237123	-1.6165749624055465	0.43237060483923706	0.7176277460707107	-0.07060597686003231
0.45438366276019354	0.8684661256053925	0.5012587714956156	-0.34354348358472453	-0.050652481707116656	0.15500321920837343	-1.2330708643719805	0.6589847692307924	-1.2552019017038227	1.577923822192994	-1.9702231702894317	-0.2890698801978099	-0.3061996703976709	0.0710114926899609	-1.4037450683223802	0.12193664072346669	-1.1052489609043348	-0.07804272948080059	-1.8297527140611436	0.027142245333665098	-0.18812322430665368	-0.7265161667693832	-0.3912514586878742	-1.0525149300001828	0.2321068065480599	-0.00040642199033532055	0.21110537459713813	0.752113535905612	-0.5901351066397407	0.24166805011475218	-0.8905253599288478	0.017006923648703577	-1.5020193038387268	1.3151903266635157	-0.6687253456418967	-0.10346605145432979	-1.2285310681736183	-1.0949244822682176	-0.019360986461931372	-0.2583524872498556	0.007108072787494593	-1.340214082548934	0.44280829668420063	-0.5153923736268871	-0.11440968782204745	0.3068402852668762	-1.5658825297289747	0.3966414784198054	0.8004338215877892	-0.0802344082982737
0.43162841500082855	0.8418012416190569	0.4811384693348167	-0.3825533302520303	-0.045690192267992744	0.13876025548708718	-1.2460313277844166	0.6532771776965964	-1.3193073765409837	1.5555345510142407	-1.9846704386768927	-0.30932481808204015	-0.26771289674780985	0.0858704866694143	-1.3964000211399359	0.19847578538576796	-1.1024729708709973	-0.07648262626519613	-1.83637549252439	0.05546535784095565	-0.16555522198723988	-0.7642186986444376	-0.37870298233767197	-1.0143356195023787	0.2670411198450455	-0.03567538144831179	0.1831246881049726	0.7873735493490234	-0.6484886703240595	0.3504374361193216	-0.8867808062918272	0.010296286461282932	-1.4691620313669078	1.343549669084496	-0.6014369648803318	-0.07317588397169195	-1.2300284060077584	-1.048748167728008	-0.10731082394698957	-0.22529223691314146	-0.013816458581502909	-1.311989558799695	0.4183305577880877	-0.48457806532705183	-0.17766720394100605	0.27578560268863683	-1.530607187024629	0.35599774837056386	0.869570366499335	-0.09382740344892257
0.4158574409309172	0.8424478681362132	0.4618028768115594	-0.3827645669654546	-0.04070127219834115	0.10428382448883255	-1.269626592202523	0.6452202780198555	-1.387932350481171	1.5225427578114723	-1.9873903400603516	-0.32684404826535696	-0.2503328513795238	0.10273852161495003	-1.3766124176894385	0.2705890640035248	-1.1162254610773197	-0.09807102485068789	-1.8444304774129077	0.06834899134887178	-0.11937570690711441	-0.8114483620538664	-0.3382794638384451	-0.9780099643389724	0.2919567293130088	-0.05610329615482249	0.14172147202329977	0.78913024986966	-0.7003081119908302	0.4453870026514538	-0.8559514806086254	0.02744630858268705	-1.435014635706084	1.3879204423540672	-0.5903101197859534	-0.035812227284569585	-1.2075081924307223	-1.016321429178052	-0.17482528704673445	-0.20032588638662485	-0.01277693017526756	-1.281473330572391	0.3969117709898454	-0.48582202803058283	-0.23773909275887695	0.2620488080754261	-1.5036385512303745	0.3091561617403158	0.9234280601041807	-0.09834150048386488
0.4171063872157121	0.8512786603643951	0.4336960425641167	-0.3780561676825014	-0.04145523030938732	0.05830254791759082	-1.256178088285027	0.638958937682805	-1.4288741594659826	1.4941578347381965	-1.9765319285632714	-0.34763170474100663	-0.23703368236004332	0.1048183510082806	-1.3681397397092685	0.31301287064712635	-1.1353497293373866	-0.13454493981937204	-1.857514181839304	0.07463383333144495	-0.09897745091367269	-0.8491585326357842	-0.31598108007749576	-0.9356348207532177	0.31254256632659444	-0.07761604509079206	0.09854713021805836	0.7961475273136669	-0.7521072633378728	0.5067102194205954	-0.7870402706924069	0.054140062224552865	-1.3878729962947172	1.4432038499185684	-0.561295837358837	-0.032808838529417045	-1.1677463201154183	-0.96290418444461	-0.23345581618034625	-0.14305388365768978	0.0159593289692381	-1.2261238055661274	0.3437868471694162	-0.4928458408541151	-0.2817605854711234	0.2639415439482732	-1.4631626047567703	0.26416122378395046	0.9503578980673678	-0.10799362118076165
0.4278355623359511	0.8450466961549659	0.4227330999813046	-0.3372862246302248	-0.0543830180212448	0.014387245843619518	-1.2433047749627801	0.578797666649101	-1.4926876718992816	1.4897470404906574	-1.9620823052828373	-0.3684775182681214	-0.2230748322928929	0.12417465367223986	-1.3709182683358556	0.35769938198469997	-1.1422325671971185	-0.183506426418985	-1.8517251319521353	0.060057578438893776	-0.08171992069270215	-0.8648668015090083	-0.29456139333747505	-0.9333325722716228	0.31977110170299733	-0.086003545979258	0.04108385948688801	0.8101771214524411	-0.7969158908091543	0.6060600259995093	-0.7171284192814097	0.05605599327006604	-1.347709552499904	1.4807537165401954	-0.5182795026662886	-0.03885435365858557	-1.1367653131585707	-0.8929084573055324	-0.27401128019366966	-0.0628339173993128	0.08716271513417873	-1.1813225457609913	0.3012993436554059	-0.5108360377934007	-0.3039134588499531	0.27442275288287166	-1.416600223119551	0.2225704987193114	0.9557963070749835	-0.13854122813621128
0.4380616992572725	0.8708689058803201	0.43907908727351436	-0.26764160595037695	-0.040166411547546375	-0.003884887532300975	-1.2436085552771543	0.5358355758578558	-1.5666093962068302	1.508868941345864	-1.9319726437340055	-0.380262463176989	-0.21654726477340752	0.11886702624770802	-1.3754287915267576	0.39857521750557406	-1.1632812171484403	-0.22926375753379613	-1.8320329523066874	0.029727163613300838	-0.09459534212423133	-0.9090839614272681	-0.26645871832518697	-0.9423476240199229	0.3357879673890588	-0.09112566248994015	-0.0048668789402925685	0.7959399695654927	-0.8395380071912573	0.6654199258356646	-0.6661609499108866	0.09167479236561349	-1.3070848928679097	1.4676605220278438	-0.5028299583603404	-0.06983731287226747	-1.1220709176453139	-0.8142990239971872	-0.3227491032787544	0.021153506996432987	0.1731142388864806	-1.1411956495972215	0.2720129335919687	-0.5276443037479164	-0.3072276914709571	0.3024452046120921	-1.412996193400839	0.19231618198648506	0.9288143881189143	-0.19121718919798358
0.4348870923017937	0.8719635364349599	0.48739796279570713	-0.21202538924842557	-0.016140671708199963	-0.02097462280983126	-1.271050873676474	0.47265069368071694	-1.646399959375794	1.5312379034932373	-1.8976076905835204	-0.3853081689620925	-0.22411785363900036	0.10813500181205264	-1.3877246013211337	0.4016600306815807	-1.1904057515552495	-0.2627982563545439	-1.8099506252760957	0.017422426000788846	-0.10977905410912485	-0.9644851224821245	-0.2589532205388815	-0.9489563259704525	0.33899632459404616	-0.07923566170128321	-0.04928928177748022	0.7592095900475396	-0.8807023149738686	0.6992897080651431	-0.615511463525158	0.12382806248207778	-1.2935215600204892	1.475522635511504	-0.48010340003185065	-0.10138665685017542	-1.122003549925923	-0.735894580924544	-0.3795755826839817	0.1125710654227116	0.277670242780264	-1.120274367184465	0.22126250961940444	-0.5616708649019199	-0.3021344724220618	0.3534067499110799	-1.4231066451224503	0.14102615300257587	0.8761583417823694	-0.2686983084823242
[truncated: 200 more rows]
[truncated: 27 more columns]
