# Supplementary material for: Obesity dysregulates feeding-evoked response dynamics in hypothalamic satiety neurons
Source: Sci Rep. 2025 Oct 14;15:35837. doi: 10.1038/s41598-025-19800-2 (PMC12521569; doi:10.1038/s41598-025-19800-2)
Supplement: Supplementary file 8 — Supplementary Material 8. [file 41598_2025_19800_MOESM8_ESM.zip › Supp Fig 3/Supp Fig 3a/Supp Fig 3a/NCD_to_HFD_1st_MPK184_matrix_2.csv]

-0.4166133135575388	-0.8375116289120556	-0.7315616648671047	0.6045327572293424	0.7267639475712772	0.1438964515609607	-0.12721685193722426	-0.828458234004132	0.09739598300173753	0.5040883034630428	0.30986738187361096	-1.8980321742863004	0.947966498776089	0.445497296011515	0.08692094851790703	0.13649936994876866	0.5266604158184279	0.13850100033947393	-2.686871580534877	0.4398163203588763	-0.15479896060227832	0.38389934227634037	0.004313978096469018	1.101734192749022	0.24561178464354283	-0.7507887486022623	-0.17786299806121747	-0.8716259847156866	-2.026664982123387	-2.1388908307663823	1.4027468231151903	0.541435831820181	-0.03965139757973098	0.503850830315313	-1.9195037405647521	0.7627502131171887	0.5654193679004333	-1.6509410620784695	-0.5622076132924974	-0.0703256407511011	-1.4532173281521024	-0.5622407101905662	0.7404430572263514	-0.07038834670095732	-1.485515654708346	-0.7611052121444621	-2.9071627629395587	0.20783389384770792	-0.8614856725417637	-0.16561161959603915
-0.4324143305925585	-0.9015750214372316	-0.6666110956299415	0.6733437319310214	0.6228953877141397	0.1969975125608495	-0.0950767959879866	-0.8841126587966419	-0.02777694727989393	0.5172743353771212	0.42615107870524405	-1.8820453770182712	0.774082749473419	0.46469489363047584	-0.015173529213475721	0.28750542095901543	0.5794144894771562	0.1586023886449221	-2.6724857220481706	0.4790764967941553	-0.15252655554377026	0.47477413318786427	0.0227777381434207	1.1317499578320946	0.26160338782127845	-0.7141988692696135	-0.13102503283369316	-0.847812073335667	-2.022615099106579	-2.206520660752373	1.2793206754935675	0.4505855756385933	0.061863542772609234	0.5383574159563169	-1.821522986191137	0.8328161659948234	0.606105741003661	-1.7076660011489835	-0.5382887733990475	-0.12673781079390922	-1.580726115784678	-0.5292336214866633	0.7359669732202581	-0.21917974449133187	-1.5022230342710734	-0.8310665517376169	-2.9314302825941754	0.2893361816944339	-0.8811549077024543	-0.10824014540289101
-0.40117349518126016	-0.9406840858627191	-0.565305732642677	0.6673984876172759	0.5871581297608327	0.1948174889321691	-0.06644018005513624	-0.8318351694777683	0.022757218918659467	0.4921325456757222	0.4293326249843108	-1.9163810312168612	0.6947649205569467	0.4898382382294629	-0.02716589783312139	0.31566750532367743	0.5686465939720273	0.18266835394296885	-2.6794768926760875	0.4599582838057839	-0.11103364743474757	0.48290043300556	0.08483482306869111	1.1229846861733275	0.2306119087946601	-0.6462533280582441	-0.13141009831762626	-0.8825939797012294	-2.0144207498177944	-2.2815986302610134	1.1688236094930595	0.4808196745581768	0.0676303580264601	0.5408707410194032	-1.8778846709051233	0.8802650302356247	0.5446219703058862	-1.6987209015068538	-0.5521897855355218	-0.12114884379431658	-1.6129749600486765	-0.4720662488610952	0.7009040010613677	-0.2717419465719711	-1.5835297326770252	-0.8061121292123213	-2.8952162993632347	0.35891448073486365	-0.8616788633106838	-0.08522261146479893
-0.3359443787249371	-0.9146901479158158	-0.5182943086123527	0.6600285506492003	0.5955975605974316	0.19455783309153502	-0.06802060321024643	-0.814126772672719	0.020655954428631322	0.4545367866404966	0.48336662020922677	-1.9186826810605435	0.6346640594166779	0.4821816901216285	-0.0016488322112495485	0.2637108462881946	0.5199382340124867	0.2016311550542615	-2.637952154382755	0.45190414908871024	-0.09510052900960608	0.44366558319249716	0.18756170435089442	1.065342165881142	0.22716137221068178	-0.5997100583330626	-0.11281132067003066	-0.8476629737140337	-2.0271722923102056	-2.3006438122685626	1.132559303422286	0.4757191257401771	0.0678018240584921	0.5625824744536918	-1.8974626210205197	0.8694017522253228	0.5309645939136063	-1.6795640189082164	-0.4942804923765095	-0.03371282062012865	-1.590409361361836	-0.3955537361714099	0.7030050905993859	-0.3132024439412001	-1.5701230482376736	-0.8498138846566416	-2.8235881385136663	0.39756104793133806	-0.8423009236062555	-0.08024385091464652
-0.29542387121082553	-0.918959885675388	-0.5286999444000279	0.7145272459335242	0.5501205135791253	0.2074015879853186	-0.0651018548394197	-0.8499438649633368	0.00029261609850609607	0.4239149337932968	0.47631347114146266	-1.8766196459036142	0.6011184163215959	0.5158107318512087	0.04437910340294779	0.24319071057909594	0.49112222577962905	0.20868103420113554	-2.627916774692158	0.4425972431368109	-0.06196836206518506	0.43480695306743355	0.25768373410376794	0.9904653617709431	0.20840049807910038	-0.5662141693057238	-0.1273614589895345	-0.8174689994641614	-2.02355577257163	-2.290637634536072	1.095253265955152	0.4256279915648856	0.06815798409455533	0.5832866144555595	-1.904132592621656	0.8367418289523922	0.4943084398041376	-1.6387727301100217	-0.5299914549727596	-0.020826324678762498	-1.5819113044584252	-0.35837934711012287	0.7195534087532819	-0.3030235738420052	-1.5809962261498929	-0.8529699858203731	-2.7588524797003364	0.42273775195778107	-0.8304445042570444	-0.11918258451509453
-0.2582915096642269	-0.909596363116486	-0.48951513231278704	0.7504451855124211	0.5073935084550879	0.21563167750019707	-0.09002378076672672	-0.8678987455527007	-0.00487799475733953	0.4040795505814689	0.4964569305197437	-1.8506919661254495	0.6079908701901123	0.505091019485545	0.08172306576161785	0.20913209035819433	0.4865501486337635	0.2377815910142224	-2.6124273434996215	0.4248316369629876	-0.041169229478635334	0.4098086670626651	0.31000882392161727	0.9190037094603634	0.18633146586424518	-0.5481528612779774	-0.11858299891840511	-0.8316572794320174	-1.9884332839201353	-2.2985304930690535	1.085154077547058	0.40494009369307377	0.06105700968360799	0.5856865176696453	-1.9307801221207324	0.7920135806694154	0.4518831880751883	-1.5803575179286014	-0.5353155936659764	-0.012744616305057936	-1.5521405764269638	-0.32000825647265524	0.74200104857163	-0.3073043929093102	-1.5876810895744766	-0.8227023511854021	-2.6796400018334148	0.4521491854453255	-0.7977517360144032	-0.13037453619031306
-0.23498231356966534	-0.8859416199425437	-0.46668780154374	0.7797275410304451	0.48415008285267513	0.23744698385631838	-0.12015116781929125	-0.9196754887423347	-0.013642828846562606	0.3782212239729231	0.4980406712571635	-1.765470869544913	0.6232755593836655	0.4951755411851514	0.10045965556011381	0.1981286480329862	0.5108526529702477	0.24240514770427504	-2.577479533892877	0.4387417333518116	-0.05108395117737973	0.3869719609566248	0.3552127140439194	0.8398993469960049	0.15158017352324424	-0.5135828251951847	-0.11197695746740528	-0.8304527603410491	-1.9704948120922765	-2.30882927628279	1.0495692450007807	0.38249691393359414	0.0615893274462054	0.5629543199200076	-1.9399544604249885	0.7698700380190452	0.4208842482547914	-1.541784481530648	-0.5223142401531459	0.0016556529570743103	-1.5195167005560148	-0.31546146732025765	0.7705384960354412	-0.2986837603578924	-1.5906481650721724	-0.7498271953174299	-2.610285911552431	0.5103733326587726	-0.7789757925452709	-0.14374081162894398
-0.21379093760773474	-0.8650535770078143	-0.4474500194535157	0.7870409277564843	0.4496264093593833	0.2618281148841672	-0.12631929755766727	-0.9529412492694241	-0.04144679228718896	0.36192856141323604	0.5101292473545801	-1.690061547359446	0.6167611221837211	0.4806185879761826	0.11648155758734968	0.17488452959953554	0.5356651761135479	0.23744399347515355	-2.554372474922965	0.4466503167322269	-0.03708267055870214	0.3672020989373148	0.3552590146566264	0.7646415582608846	0.1539029165127327	-0.47805871568792085	-0.0968948741775615	-0.843444905391291	-1.9452975872443021	-2.295613606389492	1.0259638006731346	0.3542716535554591	0.09486774758147376	0.5673745318558715	-1.9383475933873175	0.7707688881877298	0.4058018461377459	-1.5025450257238244	-0.5251500867112605	0.05438227261951783	-1.4935092640956855	-0.32266955730512303	0.8108306561390138	-0.28364215415781596	-1.574880541474143	-0.7056291502247518	-2.5268792390736095	0.5487555702099449	-0.7789147304629516	-0.13676337102750147
-0.21977523691588546	-0.8356406546827738	-0.4310044560928834	0.8072760447879102	0.4222517749034304	0.2595205811861312	-0.1384747004850855	-0.9866356252031842	-0.0805584997523846	0.3174061116702113	0.5010847618944037	-1.6175361476271424	0.6222903953466573	0.44582914940362134	0.16112040638555544	0.15528300289653482	0.5587253900547953	0.24173446618570932	-2.525106006202653	0.4584335823302708	-0.020976682829077355	0.33446642246767805	0.3685057540327294	0.6894681852740764	0.16400386748613846	-0.4297339917907592	-0.0919868913058111	-0.8484471643414593	-1.9319613482653883	-2.262604669277689	1.0132866027319258	0.3396048528393314	0.10710002787466956	0.5383730292744071	-1.916295014105732	0.7561917922003238	0.3818764778929742	-1.4539983661814677	-0.5535126147621688	0.07889557259613118	-1.4877776630690753	-0.35090202270523424	0.8330660615180554	-0.26433071501677063	-1.5135736872564816	-0.6520414846598362	-2.4482178790190825	0.5743334026199246	-0.764661679005093	-0.12364973487573244
-0.2195456611753214	-0.7981931121120889	-0.4257603564389134	0.79702871413658	0.4126397254210768	0.24857788242457865	-0.15855332967028793	-1.0346785891293373	-0.1137078679338402	0.2618184022797249	0.4893236011225146	-1.5659683257018782	0.6134138282831457	0.4200841328041582	0.19312490261448617	0.13818183969399875	0.5731799641228509	0.2281013765178904	-2.508753444354517	0.47120287754763035	-0.020365343730358546	0.3087241418817981	0.3603156406479401	0.6295745135383694	0.15521851847012388	-0.3886615704132938	-0.07819743425973451	-0.8478957292307575	-1.8979767248351767	-2.225017066732375	0.9726862701169443	0.3241145111499687	0.12202112500084139	0.5203872832181966	-1.8628192957187104	0.7435898992808362	0.3498631896876784	-1.4085896080948428	-0.549463916857022	0.0874996268869114	-1.47218893923002	-0.372347548531777	0.8536889249139895	-0.2439498282399684	-1.4921355237501914	-0.6026139857049065	-2.3774391544760825	0.5837193016670781	-0.7270359454703811	-0.13409227337922985
-0.2005157332281799	-0.7564132895276365	-0.37563348018203696	0.7944228149643868	0.37467395738195514	0.26997990060961335	-0.15098246845893468	-1.0855174678194852	-0.16354537393903093	0.24268193351148923	0.48136540652985066	-1.5013487646223154	0.5571437096330901	0.4004631677700711	0.22720939420276406	0.11934092793057585	0.6039606394979924	0.2261537254120814	-2.4533402060218323	0.4668949572561667	-0.019907487692578545	0.26853291239429977	0.39910774889142453	0.5261064402093379	0.1416356824240282	-0.29939380680305855	-0.0554930895701782	-0.849270848023027	-1.8423978844019708	-2.1764177394109905	0.8873309252298304	0.2983811969593813	0.162355658180307	0.505528958126666	-1.8104399371453332	0.7322605056309313	0.30578692403386437	-1.3474329118540878	-0.5585535487818125	0.10907385859517156	-1.4654909687489528	-0.3677879466772762	0.8745126100438112	-0.22117467669804772	-1.4851448044068396	-0.5413007450509372	-2.2539394487781164	0.6190168188471471	-0.6694391363225789	-0.13708051462733303
-0.1768085675073192	-0.6901444021117069	-0.32979429725853254	0.7685632428695616	0.3495587354971394	0.2646994064689808	-0.13612074864650175	-1.1210383504994774	-0.19575881583149415	0.19034979266650337	0.4647208435736318	-1.3879593487624264	0.5211657411482304	0.3938124624491349	0.2955351003193255	0.06644680561217453	0.6188410096544401	0.23277461579700529	-2.403929051895343	0.44596369167237715	0.0009579360311922517	0.20535242054899988	0.44744541739071975	0.41883377120224397	0.12224723084215779	-0.2276903022365037	-0.04806471155195709	-0.8582298340128294	-1.7819935782595664	-2.0999783512344585	0.8080145895670989	0.281834894703409	0.188129553015006	0.5014191765281973	-1.7803504418269818	0.6875364715745319	0.24258983047576627	-1.282885590406006	-0.568456974192807	0.14552725345899517	-1.4286153853181964	-0.3657469708370287	0.8778145465400955	-0.16371253865836458	-1.4564096408385416	-0.4500220338882192	-2.112825391225378	0.6223460198736179	-0.6242913592076506	-0.15818730762234007
-0.16128169683600005	-0.5918715905860024	-0.3037718228815952	0.7543932459951421	0.32750824614795754	0.2507549211134842	-0.12679063488172015	-1.1560729544712662	-0.24072262330680996	0.17582200334018666	0.44952918036671924	-1.224767692190774	0.47953867678297746	0.3922423841155923	0.3547577998782529	0.01017953383973604	0.653296552407572	0.2150800580577842	-2.326912064069013	0.4430093939819139	0.013478270273799716	0.1414066479576628	0.4739287516587125	0.3300182917668263	0.10655770343352307	-0.1515412809135835	-0.02476692987740021	-0.8434103322911071	-1.714399225028724	-2.005734583245223	0.7370843718017908	0.2638261192379849	0.2166945084746148	0.49736673457844766	-1.6871188722535941	0.637003680684652	0.20816043586169938	-1.2276193801846318	-0.5785264635469972	0.1854501543231329	-1.3479809285619844	-0.37530988686032835	0.8705808178528587	-0.13063802501560706	-1.4120184774282831	-0.35278950504637147	-1.9739469422208806	0.5957964779721634	-0.5956258940316126	-0.16104356985684873
-0.16738658085410593	-0.5171843175933433	-0.2955408094258211	0.7453499020063442	0.2966348678147396	0.23609547484239218	-0.12192437678036845	-1.1801021004526047	-0.26766801826607495	0.15468973968600933	0.4072298234508322	-1.0923222456179436	0.4586772286915604	0.38411686902981085	0.3843628959007393	-0.011891712197352702	0.6817473997680595	0.19890907742728897	-2.264931066677178	0.42941259945072224	0.018148344483711495	0.08072090598820178	0.4548520091562119	0.2580183233230311	0.07099481717794215	-0.06947607355560051	-0.009160759510900758	-0.8617365770601504	-1.6523371323775287	-1.9433515698367496	0.641620979619157	0.24432950609062284	0.25489556466543717	0.469246352313503	-1.5742037881607174	0.601055218972239	0.16735353719675658	-1.1877106836312943	-0.6016241307048795	0.20102646861583953	-1.3044278499133815	-0.40155510903126823	0.8567973061145159	-0.08443702185826737	-1.3820350393915117	-0.22498272114516454	-1.826832803709299	0.5529450773961919	-0.5529706400684469	-0.15416490246174244
-0.17412060001235144	-0.44682730216032923	-0.25146542308370823	0.694755574140375	0.2863041210865914	0.22147530766515425	-0.12096049325918194	-1.183317737596559	-0.29201676245644836	0.12328006942252896	0.3635060685367725	-0.9750867331918072	0.42842260202497223	0.369868004842038	0.4134189878637386	-0.04441901510323052	0.7148780606582403	0.18356518151295914	-2.1837154351430055	0.42086414157300833	0.024009077268650435	0.02539092423528887	0.4035182031894662	0.21796537549678088	0.05224165445555382	0.006462586212265825	0.016698252806491773	-0.8885522941111426	-1.5832397652372638	-1.8795209418156176	0.572363899989652	0.2445810371094474	0.2984262080951786	0.43798869907112337	-1.4711632226943725	0.5819108748366013	0.12775525972049384	-1.1539310998894658	-0.6120044118428438	0.23999420504534666	-1.2382729691437735	-0.4099587615298967	0.8278214940927544	-0.04897711270006342	-1.3240638731879328	-0.11373233879445441	-1.6669731046975973	0.49742528667405683	-0.49276829116906357	-0.15985772857052177
-0.19083070963373466	-0.35686972489815727	-0.2470063526946209	0.6180798478527987	0.2780053374556234	0.20690540958730494	-0.10407696249647536	-1.18823860074535	-0.34665823824786485	0.11103742358280781	0.31019768039279355	-0.8185227129117649	0.3857831361809235	0.3641632270258564	0.4309378457426586	-0.07515826431368404	0.7443941543852592	0.1595333855325583	-2.1031636363742274	0.4204885049450522	0.024348098638214095	-0.0320604802849278	0.3303291044574763	0.20099839348284693	0.04117003972470316	0.07049254803604887	0.03631300650886452	-0.8536890000326525	-1.5117348243290456	-1.7810180673240086	0.48781423864177914	0.2318645588283344	0.33566390301486076	0.4212077981921224	-1.3363683991232906	0.5872068268360291	0.11053449803456479	-1.1293656157409386	-0.6139289776308587	0.2876590901692673	-1.1624753362863234	-0.42986827252009474	0.7940524086172257	-0.012162371573668368	-1.2384551838445366	-0.05002371079544974	-1.549012083237265	0.4168034182896945	-0.4568985611036445	-0.13887306540899022
-0.19941265303408542	-0.276802871796495	-0.23811998714409882	0.5445029681302638	0.2792984538491809	0.19752075893545712	-0.08077223128744426	-1.1327389009963595	-0.364902943273005	0.09753198216086043	0.2546824752114647	-0.7174183379007105	0.34948730968725744	0.36239432733155413	0.453402856867217	-0.09944219099960044	0.7324013030874669	0.1502978402384661	-2.0457114160898193	0.40310355422573985	0.03752133167566552	-0.07120560142409368	0.251644730639222	0.2236098985929223	0.04768322718721912	0.10349138807932204	0.06148854193897755	-0.8055776542043361	-1.4264568417725847	-1.667186921694789	0.4316063427477104	0.21439816033291356	0.35680958339559554	0.4235862619103605	-1.2068615028284968	0.5807557331515898	0.09306625042177097	-1.0923633444828191	-0.6427212053559914	0.33000814833074615	-1.102952502962806	-0.44445365576173146	0.7528466158239522	0.02440381423874766	-1.1320714223787414	-0.014204731676557553	-1.4343814989175647	0.2930526429362605	-0.4063384842253005	-0.12269874181757601
-0.2324785671571809	-0.19202345018298841	-0.2383214963767503	0.46665089010975425	0.2804784539794864	0.18634392330702673	-0.09216255262761859	-1.091519195915147	-0.3721181203663014	0.06636594575434271	0.20089990067564595	-0.6154379811963148	0.34080741397214687	0.3406552171865676	0.4510105105617404	-0.10614285778453494	0.7095923161126825	0.14012006430847052	-1.9988570597476012	0.38271724304719673	0.01827355795121592	-0.1091277438850449	0.2044860588878953	0.2710559688169992	0.022752295956791714	0.12003176344796022	0.07209052523178566	-0.7611763872831786	-1.3320558743311288	-1.586255220705587	0.37031509099695387	0.21975006402756764	0.3676424216562989	0.39884722136443657	-1.0857293825917422	0.5466916961234816	0.0772428359358053	-1.0493388112798712	-0.6530767999243583	0.33730088823922044	-1.066037888561535	-0.4303607075042704	0.7022913672254456	0.040760441219245144	-1.0562489754762407	0.05480909387306325	-1.3296363580794064	0.1764098369981162	-0.33465335899822113	-0.14610433345235657
-0.21659414399654592	-0.10855554541252951	-0.2459454752447499	0.372529307455285	0.2830578638808815	0.20712561673523386	-0.12874952811074464	-1.0570985079773783	-0.36581603403216173	0.06794690407870121	0.17098225609888665	-0.5575765416170804	0.33616621262863317	0.31784308210993745	0.43165115305363894	-0.10563804048921174	0.6680490861085826	0.12599503008112137	-1.9372600606136114	0.3776989814864497	0.006254077578625778	-0.1257978745955584	0.1799622076296875	0.3409175228281601	-0.005131649237546077	0.13544958998741574	0.08262398867544088	-0.7334086341246586	-1.2326230777146505	-1.5128698589814777	0.3149795692545468	0.21735037355973968	0.3713445951363005	0.39449393487617856	-0.9902846006842687	0.5449514423484048	0.06812289909579888	-1.0126411569284834	-0.5967014519540499	0.35207502294035325	-1.012387762922381	-0.38374554511279024	0.6686952941759209	0.05084759029744168	-1.0210808972964451	0.10246267928140881	-1.25072371754989	0.04955971192165406	-0.29733922607454694	-0.1494550245288388
-0.1970848017413112	-0.029023315481931655	-0.25268766759421135	0.31832526027168595	0.277203468833903	0.22355933834425995	-0.14045680427640642	-1.0156933062053357	-0.359421510166448	0.10085295643272474	0.1454361825286224	-0.5210569616561127	0.37822499458793707	0.30716602622774086	0.39368137281240756	-0.12548801405512439	0.6263123785580467	0.11702207365277258	-1.857507038279529	0.36448537887061416	0.03354538220414399	-0.13907254429649968	0.19816189157577238	0.4021474560825933	-0.018645228443158322	0.14964434093686602	0.08607115686536487	-0.6847124975655883	-1.1591138316446108	-1.463878745058795	0.31785625356472597	0.17114137758381087	0.36833409116398713	0.3836193950497475	-0.928054991163461	0.5408549923137508	0.06265224088617523	-0.9738753356107323	-0.5563098253200762	0.38195740172784454	-0.9459304515461124	-0.343095045569554	0.6455553533646304	0.037865604655564544	-0.9573965336902205	0.14504659012206247	-1.1609220293572045	-0.07216524049142613	-0.29249400159002775	-0.14829085143877369
-0.20788469860908734	0.05639023415734286	-0.26687490755485027	0.29206908959261474	0.2787601640758003	0.23537054151436734	-0.18749146032386016	-0.9576209233797884	-0.3554008558287874	0.08032288062953595	0.1312151878300661	-0.41692487512060505	0.41311916214575417	0.29200960356974626	0.369649890318943	-0.12592791535936962	0.585978426290755	0.11161302386216243	-1.7727716103975453	0.374077402255369	0.06387201653316624	-0.14949604794068153	0.19770730685404547	0.4652551845106835	-0.026879463887431326	0.14553019016987778	0.07542251809737957	-0.6007773959216286	-1.0997757367423002	-1.4184905059281163	0.3329372859024915	0.12396007682923238	0.3526620543692765	0.3637989269368524	-0.8598191310649522	0.5240402282698328	0.049962956681354406	-0.9158916810724953	-0.521180281797625	0.4069890512558148	-0.896742836399967	-0.30616818447216543	0.6416107454384183	-0.006673603965667363	-0.8908822381955905	0.19304583516002333	-1.0903680985620674	-0.18642168935501383	-0.30263724142372317	-0.13769116379471083
-0.2082478912667339	0.12302326399988242	-0.2737394744494021	0.2814931273460526	0.29700168769699953	0.25553557352092504	-0.2587374023030314	-0.8717085427552306	-0.34427133822873995	0.08559776835354335	0.1152424847009667	-0.3482803472182677	0.46149596504876067	0.27460510429754864	0.32477785745270615	-0.12689764570844173	0.5484923670266599	0.08869336896020488	-1.6838131400914342	0.3904924271769776	0.0854416394481708	-0.1520179819284228	0.20282491956738333	0.5367472795267283	-0.02348261548329614	0.17712500645366536	0.06361885503801945	-0.5081172445935402	-1.0499458385278575	-1.3748173419309944	0.3929120459837772	0.09176643149633025	0.30738631384351833	0.3441929166548564	-0.7715260341887857	0.4911812382414686	0.055531432370042766	-0.8455987249711452	-0.4998784854966594	0.4236711368234672	-0.8599787883093082	-0.2713224030126096	0.6717126459627654	-0.025704850530184058	-0.8256827408317667	0.22776260060702916	-1.0097120761808447	-0.26146295583988305	-0.30367032906052405	-0.09908040789222512
-0.21076921742466395	0.17763422392205527	-0.270731046991091	0.29129829912379757	0.3372066190996392	0.30023619992015316	-0.3188492423875304	-0.7794231156007385	-0.34694415053991023	0.06555475444898358	0.1300178844296331	-0.3017185320842231	0.5064527106599968	0.2602790660289548	0.30679091533942887	-0.11243779962523277	0.5024746887959407	0.09204383438086833	-1.6007087288566395	0.4186048041013466	0.11670281849826969	-0.152675016398666	0.19172845139432532	0.6042855353574332	0.005069104932656466	0.15248291880541956	0.04083342278828468	-0.41789440176490916	-1.011808150347926	-1.3190076551334209	0.4637415533066803	0.05051449892668225	0.27534559470678455	0.31352393789817234	-0.6938743145987692	0.4727550870351833	0.04896255853502461	-0.7877562443313333	-0.49445792324142646	0.4104133752040345	-0.8351769739996954	-0.25890601862655366	0.7215545481207217	-0.023012492446820642	-0.7502728170997052	0.23843060564653076	-0.9128276739538939	-0.29513764295465267	-0.29218030807899337	-0.09810730889646832
-0.2221840635546573	0.23600373779409506	-0.25850365197622505	0.28799107025177945	0.3770359326884324	0.33491597645826726	-0.3202342306725477	-0.6850089448916148	-0.3534703372653914	0.06601207999528766	0.136596272473478	-0.18906325637792248	0.5328223533950676	0.2521134378616168	0.2979337003817793	-0.08127449624953237	0.47810134196217113	0.1126774215104704	-1.4889387913690018	0.46026161146476124	0.14911285642541633	-0.14115085236791658	0.20950014993555807	0.70038944398408	0.035132826689190495	0.14146928135399156	0.019412189746308962	-0.3036453457057501	-0.9586884745491295	-1.233057202491366	0.5774887954460997	0.011422351189260943	0.23749037326980632	0.3158013027620904	-0.6532914748367887	0.4586988669882869	0.05150417888931389	-0.7214586525680452	-0.48099891238297837	0.3731177710358168	-0.7714798560759706	-0.2546847873138917	0.7828486289999527	-0.04841510512328541	-0.7046136897462018	0.25041008398663184	-0.8455364033544246	-0.28918942608569465	-0.2799051477381479	-0.05953988938650623
-0.20101651181025257	0.3061244801687374	-0.24711901902945366	0.29843931431019466	0.40506596317266685	0.36431831163506423	-0.29863275391433725	-0.5627527567232488	-0.3391176306053205	0.08612288629205056	0.1664759913330033	-0.083630607209824	0.5719122466691307	0.23401938599722313	0.26829619852768355	-0.051236912530876325	0.44088749509644554	0.1368805321519447	-1.37000837493067	0.4963727855847207	0.16644969038434201	-0.15580564166140418	0.24255567217302096	0.7997114435803383	0.0710007602498022	0.15276011204035359	0.012558827547612806	-0.18264023355505024	-0.9232919810735678	-1.1596145479425597	0.6661146231131989	-0.025870609966450388	0.1680308313710889	0.32477778704556903	-0.59410503227535	0.4504913280266572	0.06721417996473035	-0.6604363882016226	-0.4291083391845623	0.3578894378109963	-0.7252438232490271	-0.23029489081004556	0.8435776867275931	-0.04847481031619936	-0.6504139181809874	0.2503914454771917	-0.8404759704757646	-0.2575813690994091	-0.2626768719055528	0.008969037685201825
-0.18076711110437826	0.34989087588829604	-0.19924876036090056	0.3435171127161988	0.4464711838131478	0.3962186343660938	-0.2947273308308543	-0.45007868616599983	-0.2918876389613992	0.06826536169082555	0.21209879034273907	-0.022227922602264787	0.6453635395250561	0.21441673345689036	0.2608487319989344	-0.005112573434968603	0.38643950226001494	0.170767133799662	-1.2661499276492325	0.5392637374242879	0.1908914604919656	-0.1398873119720176	0.2876626020226994	0.8994052154357701	0.11058016041751473	0.16531311205704072	-0.016218648294505904	-0.12601067624254814	-0.8750077452181511	-1.0801760615347835	0.7571650339348082	-0.06189534749783632	0.150656989025087	0.32858163143936026	-0.534059513873707	0.4229316170187034	0.07310503083868636	-0.5897548463480229	-0.38780365891069096	0.36096399718927347	-0.6826304494933438	-0.18490044971096503	0.9144690571159734	-0.008033844012926538	-0.5865066620739602	0.2935548445204356	-0.8056760091453798	-0.20273825963383535	-0.2243983849983325	0.038165947229951744
-0.15288827178924205	0.3959438175548537	-0.15349546635676486	0.38143148923613096	0.469250644636621	0.43693853829774687	-0.2539936770989172	-0.41774747976131527	-0.2745669600651007	0.05558169720904347	0.27059403748732613	0.05464768261308378	0.677292139302202	0.21015253848270388	0.23919651977363046	0.024664391672448306	0.3454363898944524	0.18893912584023503	-1.144929597846304	0.58152704142659	0.21740043407253778	-0.13099375710514122	0.336278964265468	0.9694487574252083	0.13159056016938422	0.18687033127271802	-0.04665041366052115	-0.11987857905216388	-0.8138404101608605	-1.0124275675006693	0.8499841865300253	-0.08302754637937024	0.13125416652253855	0.328213261919795	-0.48202960987939614	0.4153573210506812	0.08369989236086273	-0.5624680361111858	-0.2911852353792487	0.3492265719894438	-0.6158260275610296	-0.12560887508456897	0.9824276972635608	0.031873193460090765	-0.5595729898672088	0.3390700845730234	-0.7606108849762679	-0.12999147800602287	-0.1897973568240471	0.07019154130487702
-0.10349731771896446	0.4289940218627454	-0.08767012829581425	0.4319765223628155	0.4828039480200834	0.4480589992681585	-0.171310718450977	-0.3286438409387357	-0.2640538155376028	0.06693700206277724	0.3263370268248901	0.11851637466614566	0.7057359241484701	0.20699058122781624	0.23841953784615474	0.05190046851732337	0.319708872521958	0.19714537894935405	-0.9927730095705851	0.6440417433369683	0.26503588964403596	-0.1498484610517803	0.4037458550005578	1.0115086962970872	0.15714442012824653	0.23043397539641425	-0.07420830505188694	-0.08562989562875441	-0.7643510116650283	-0.8995270777516098	0.9534540056879865	-0.10566808589143546	0.09751164183451358	0.3302380682651785	-0.4308333006622328	0.41431463267486696	0.08594227318828869	-0.5650171341294922	-0.2120542145432826	0.357742794308584	-0.5153969638343386	-0.06082133289323012	1.0334691899351507	0.04460878701961603	-0.5154683752208463	0.34462266597620755	-0.7267470809289132	-0.07548533433427994	-0.16170852986996703	0.10790405198051031
-0.08437902713464525	0.44334224031659986	-0.032399435074405944	0.4823243765323606	0.5140143409979427	0.46361028448836283	-0.05084959374579756	-0.22883210225556216	-0.23171914759376375	0.09457213853221247	0.344034775456053	0.21041236302972463	0.7278083163704521	0.23214933157551715	0.22336011202937645	0.06571783721824699	0.31292699350333564	0.21568668046420808	-0.8548879811798977	0.6813223082515012	0.30975802270475994	-0.18733641054450884	0.42802959350643544	1.034657032530355	0.19820448378216024	0.26192994036539335	-0.08883471043966903	-0.010066657686001637	-0.729325800458396	-0.7867222568237974	1.0180880653388922	-0.12165235371122773	0.07240528271532828	0.3569822989608714	-0.33679167596042636	0.37435334005515186	0.0622233104361251	-0.5209747595923131	-0.14509544024988824	0.3864906676213325	-0.4139636067281578	-0.03453625893851474	1.0854143804092335	0.06299128041909954	-0.4535494502097433	0.3564377865512464	-0.6892079230644106	0.037032868425476796	-0.11437467846047558	0.11640783409525099
-0.05992838467930819	0.4483898920181805	0.045698262343656995	0.5282491481860767	0.522172716822779	0.49388591806789817	0.020211744421363954	-0.11092446793635909	-0.20434453791942367	0.08010132442108495	0.36224141825664524	0.31854241427134417	0.7267299712152024	0.26630562052110307	0.23554792634687655	0.11752748062687693	0.31379497202421314	0.25862347055961055	-0.708641137353356	0.7207035315705873	0.30793517111987917	-0.20984285366461836	0.4154979603895594	1.0868699849271795	0.21898374179133645	0.27061805874979805	-0.1105086749855559	0.03592513595327231	-0.6929595706630135	-0.6711185263002217	1.0763602593228598	-0.08485590210443975	0.057915055331236386	0.4182647275512699	-0.2608845598210401	0.34345086016570614	0.08169897964906257	-0.4822487775078367	-0.10881152724484675	0.43650346186237476	-0.3247654076928636	-0.018345463724414618	1.1108894235714923	0.13016611214229018	-0.4079786387527845	0.368230879796947	-0.6334937880825666	0.1579492955853241	-0.046096994662101584	0.12965892102734758
-0.014854381266364717	0.43964376147674517	0.13549665243520354	0.5762420582197878	0.5125107924448116	0.510106386760275	0.09972856623480766	-0.030423671554499314	-0.16323045779526318	0.06735904215972974	0.38417558442925126	0.3941884473276157	0.7648671444097355	0.2799451582797934	0.24363536067296349	0.15605397575527685	0.2913874121938599	0.2927445767024036	-0.5725071860622248	0.7507943118909866	0.33104076840311036	-0.22034560175221168	0.40507078854111056	1.1392388633763837	0.2595852956281922	0.29914867043518656	-0.10791404522026873	0.03194103395626121	-0.674279721706127	-0.5660231805866583	1.138342823468144	-0.028068864248614767	0.011716259455289419	0.49017140274292376	-0.19316147578195278	0.348564269613912	0.08331775817211214	-0.4863371000568734	-0.04231215747310278	0.5227092319236457	-0.23162636033956283	0.030104913632144063	1.1030642863953664	0.24398791885510884	-0.37767118460206756	0.35604807226295454	-0.5848868067647112	0.2786155203891078	0.011858116952720835	0.1606208036494213
-0.004593376845440182	0.44961908246745186	0.20097645485474533	0.6310309202649023	0.4970813750379831	0.5274418993789804	0.19480146497744277	0.04194348499760415	-0.10705846867151951	0.08179575821744585	0.40243486352830765	0.4625943099764001	0.799742572577481	0.2762429824591576	0.27606848140367457	0.19404777789806743	0.2636188186925771	0.31203151825848663	-0.4518480267338595	0.7701336657974294	0.3270913128863032	-0.2328192490122783	0.3771180217408935	1.1777615083742796	0.2865424132968163	0.3049114600796612	-0.1060571228761384	0.022136643105113422	-0.6223416487187314	-0.4870703924189967	1.1708622955393273	-0.005138535638391201	0.005986847432609585	0.5356352746047433	-0.13855167482232714	0.39899813707992193	0.07087073161636483	-0.505157562463413	0.039243347601484985	0.6241887154287268	-0.10624497083710174	0.07084430684652587	1.0664561386264568	0.3397537936149045	-0.3209879776724227	0.34446847467083985	-0.5501341190080751	0.393906492770148	0.07700333015867789	0.16528734518980126
0.024981443995261338	0.4570949097049987	0.25591087355637204	0.662366689760278	0.43950429929456697	0.5336306971251645	0.26910411219979696	0.09130276753629342	-0.08330429277185114	0.07763865336749473	0.390443901003105	0.506401651843564	0.8367035288149485	0.2599302566241137	0.283424226163424	0.23305045091396215	0.2488230411232176	0.3339289020681379	-0.350806129723916	0.7770026662320326	0.30391433380151633	-0.24525797153053217	0.34745355295475316	1.2418789693672796	0.29587394763173114	0.3127897795574414	-0.08873623467656484	0.028405083393797947	-0.5598171299345343	-0.41964562128398936	1.1973812296474566	0.028187210649825628	-0.024701135332432903	0.5778836559091156	-0.06684238181397437	0.44277397015640113	0.08471040415548683	-0.47254565643368107	0.1233507574350395	0.7459293767947933	-0.00612331028099628	0.15863382148702837	1.0168211728996033	0.4208861202823124	-0.2696672661025658	0.3551144523810033	-0.5033922641298906	0.5119709703526872	0.12283047468693728	0.16850408741666506
0.06853448201507724	0.4295284889727702	0.3274001858650385	0.7153719785112685	0.39220823503339297	0.5433534736139525	0.32739616516499004	0.14278412788404182	-0.06461431625411565	0.05647505433446026	0.3951951888876025	0.54224218969519	0.8580021502722088	0.2404137164056012	0.25966866700810715	0.24423318502405209	0.2279388370057661	0.3248407997200512	-0.29202753891750627	0.7697913878369902	0.2821224654192568	-0.2303869756190155	0.3048637332352911	1.2734007573648352	0.3193671294592684	0.3584523852149744	-0.0665662759462318	0.030662251531601875	-0.499137672504364	-0.33316983617587503	1.1956855790147027	0.07176760179373551	-0.0474418852145311	0.6046744750693928	0.03877201369790984	0.48485124812077995	0.07808657836915735	-0.44848999188881533	0.19260881538802335	0.8714496753520867	0.06764171394616038	0.23660521411959703	0.9562217802581181	0.5311192122546713	-0.18637660141953122	0.33469850690435865	-0.45582104120410244	0.6176657909255169	0.13391443282104376	0.146073564613665
0.09083758765002461	0.40551153395835504	0.3658279326618924	0.767236766248806	0.374963211826557	0.5370307606151459	0.38677929198423094	0.19130668165797368	-0.03343621351382501	0.0468490333479273	0.42078447479023023	0.55220509140557	0.8754810198519982	0.1981548029914268	0.26457312854056414	0.25304457616594467	0.2181598650238282	0.2974810058155209	-0.25078394890875366	0.7697733561248187	0.2600077757926095	-0.1955757085814267	0.25728450471715847	1.2671933412196037	0.32224860779747283	0.39370749255670434	-0.055770612175290134	0.024332540304443557	-0.4419970045739756	-0.23692094948390507	1.195454921673551	0.12328834104954808	-0.04247878329389453	0.6385865956746495	0.141869850886935	0.5308805834091864	0.05462606822695019	-0.4585652318321337	0.2544580247600808	0.9640962658395752	0.1507411181718678	0.23992516004412856	0.915431933460695	0.6127040004492497	-0.13162443494902606	0.3359896472855691	-0.3564487494657195	0.7122039612911688	0.11417262434056578	0.12400352180302013
0.10329603583535432	0.3794290355664546	0.39354583099468915	0.802655036424952	0.35152516298148306	0.523737331328249	0.4619688359217672	0.23172155647079604	-0.015617535903353314	0.043612350334853216	0.4190902295676174	0.55574796642664	0.8442241916277924	0.19092681810547818	0.264345719195937	0.27097475476042204	0.2121994472175012	0.24824208294227343	-0.2058612764713335	0.7507414248791876	0.22905844915214385	-0.17133609961907792	0.24358178275733056	1.2354231852957573	0.31012875186425126	0.43874645997580225	-0.03654356375003415	0.048403063140648836	-0.40529319854241497	-0.14079673597010017	1.1755893453833224	0.16255296719987775	-0.09172391062744459	0.6643348894849309	0.2304988124418706	0.5697827743495751	0.017406678312833677	-0.47595618082726887	0.3164924347916493	1.0244818802970677	0.19830460618897242	0.2816631495790303	0.8553920984366453	0.6684656437390124	-0.10552997403539048	0.332951570246842	-0.25850185509100654	0.786825246500775	0.08494415900341368	0.12165153759060401
0.12236134302020522	0.3602402399522348	0.4169652914962808	0.8437578863086251	0.34912673910129116	0.4828542054625486	0.49568528261431977	0.3183294846754437	0.00104021748712846	0.06913493131757689	0.40873145200046307	0.5501459387282108	0.782115922744344	0.15055060345393542	0.25134340040909786	0.27461959673005853	0.20528594144422413	0.2236485995485174	-0.15225617069782563	0.7448295477266464	0.2179568071215427	-0.14264225852693907	0.21587248357823863	1.1972843411382186	0.28160255384279104	0.4921933739736796	-0.03452928677744705	0.08736235397917687	-0.37752162876560574	-0.07798332133406569	1.1189940132468466	0.18340510003103977	-0.10894473975501898	0.6806572617914466	0.32901127166460603	0.5811001907239444	-0.038580469461227694	-0.4540748394826619	0.32728176067148573	1.0913695487513795	0.2096455254201804	0.3303989745773884	0.8038502266898485	0.7504450053824142	-0.044104404179258275	0.31309308564344945	-0.1699138061082152	0.851329501540719	0.0580246372898577	0.11509198363135306
0.13914938951306463	0.32840982886970177	0.43267422954500995	0.8747441112890721	0.3682475172322449	0.46340616955779657	0.4958323849966291	0.3653511621868897	0.026343910246076817	0.07717401742018645	0.38476377782562443	0.530821731314116	0.7246789805530053	0.1185543167478303	0.25521030680669393	0.2845402876018405	0.1944958210027726	0.22834149788709973	-0.099473301663134	0.714505076416505	0.19125056326669482	-0.07665896424395129	0.17724500353919626	1.1561911437910934	0.2797900992281872	0.5356557466938805	-0.011951307839846355	0.11955330251707416	-0.35078810161580526	-0.034832127293412965	1.0637903491992409	0.1968499614137239	-0.14695496482627388	0.7078790714034425	0.43382459108933913	0.5911595495642532	-0.08377929080777302	-0.4278935168932609	0.37395397126923163	1.1230844541034268	0.2548181608265695	0.34475872145473047	0.7508974932643308	0.8669564445067459	0.05692305550910428	0.2971910482711936	-0.05775331916851547	0.9193756646374169	0.03570708269669311	0.1318789262261687
0.14202502079066567	0.2996788236026004	0.46435349281667593	0.8833281179345338	0.37177261500435205	0.41310611498695693	0.4797694339047115	0.43701724526449226	0.02156028253657909	0.07670737081575321	0.38724802723086127	0.4934839593368109	0.6295462133844361	0.08292561610205759	0.24816402826342462	0.30268621640195936	0.1927326427211807	0.213642138279595	-0.04816017376098532	0.6650626625936745	0.154944732737386	-0.007480589963899326	0.15064496776383357	1.1308598428245111	0.2572585647645642	0.5516288905065452	-0.0017950478873824908	0.14077052890946584	-0.33915178168662147	0.006840647208011047	1.010747033724741	0.21839454434376787	-0.15832670817821953	0.7089555101377791	0.4953315091264943	0.61852651515664	-0.08334604014923215	-0.45054447050323293	0.38367649201825565	1.1367294536526753	0.28760179946564157	0.3624034011379749	0.6717188653637006	0.9912366973742746	0.14213841414096415	0.26583090893334477	0.06215525933016426	0.9341690952352979	0.007736560939730545	0.16448365209209087
0.14498029808166124	0.26253428239753884	0.48416271262868565	0.890301082873369	0.39249946452386075	0.35763935353648935	0.5031117754185616	0.49644466408041266	0.02032817074767756	0.0830827964667811	0.3924836150317942	0.4704937695548276	0.5179434200028344	0.019031363340836917	0.24745337406146511	0.2847197612242325	0.17444875615347175	0.1851617779854211	-0.03498167636553691	0.6162599237601271	0.14385304703371582	0.0627567421101366	0.11241623784442949	1.0644286619657017	0.25261421817819874	0.5626216779631359	0.0019626977092550664	0.16570583155247998	-0.3025461702708825	0.08369611882933237	0.9434606274341146	0.20177553060000072	-0.1685054460303931	0.6811039829231099	0.5959632647651923	0.6580237992500406	-0.11869040454388866	-0.4566151524392719	0.4108132190644744	1.1105061790241035	0.3212395490847766	0.4165733495123728	0.5983546234703119	1.0588709994951078	0.23538509041580605	0.24300381809913807	0.14383201590688896	0.9367903878736896	-0.034935799462302033	0.2133119474500223
0.15682054963512845	0.21885598565216013	0.49787076938236147	0.8625772733655908	0.4034929289149666	0.310856086490337	0.5088872375371494	0.5824886910130068	-0.01085321628938044	0.09276278459878842	0.3866729354458963	0.44934053870228696	0.37951350556095004	-0.03574261351317012	0.2357616911308265	0.26188651600952106	0.174484936282369	0.15155321160731466	-0.02699935480913591	0.5779814297988877	0.1269880417205343	0.1053894357124276	0.0775112243669619	0.9831355008000825	0.1896016138100065	0.5780376428959094	0.008077836005519425	0.18705923893485865	-0.24788624915403773	0.13911114462224825	0.8363902982488188	0.14605633703585807	-0.16295119060246602	0.6453101580056491	0.6848788276103206	0.6698409341759325	-0.14118460406428068	-0.4388654460409029	0.41132709436833387	1.0404655167344132	0.3549319603441169	0.47619141642970997	0.5395477375649091	1.097661722919163	0.33167331264285094	0.2556271722198952	0.23132103073714524	0.950174760276485	-0.03198771798811782	0.20876162623504663
0.19195093628138243	0.16747146187580797	0.5140154591711112	0.8176876912368559	0.39702483325243965	0.26614182434350153	0.5355033328915011	0.6621522168757552	-0.053027837160103085	0.088076726521444	0.39041126190100095	0.4403198156932547	0.20880548985671393	-0.06560702073805999	0.21115296791758373	0.2463104967385438	0.1836414377609465	0.14345508332526652	0.025138074338591665	0.5415967759131081	0.11447293876834823	0.16224793657485254	0.04509312720055536	0.8922974377137981	0.11069601385822884	0.5576839524000773	0.0062653310510409595	0.19482700900798738	-0.20964188825923022	0.22234909331820596	0.7204613653487315	0.15904992217888653	-0.1833763404456949	0.6115720556895633	0.7534323516282722	0.6403852648109358	-0.14963263672161026	-0.4259399643364725	0.4144082906902759	0.9463227661885302	0.3428936024594541	0.5194606586733373	0.5291833886071367	1.1029115615939264	0.3716447815629256	0.2764311375748827	0.31245999397050167	0.9418209333965274	-0.022401972378622258	0.20309637783060053
0.1862254817691472	0.09699731675902717	0.5448278495235497	0.7827735718033952	0.3860453737320221	0.21399404456440663	0.5437882455188232	0.7430619294440589	-0.050477511852995205	0.10984683948467529	0.401412937838478	0.4391466498620753	0.05970019558532765	-0.09822876630822161	0.1380628465232983	0.20888031814181768	0.16841236007646057	0.13150658782466879	0.10565627795186923	0.5188118214673512	0.09427610771068534	0.22061534967419286	0.03897935808857812	0.7621831612936174	0.06231882554556704	0.5705178688650624	-0.02080844522520407	0.17801870645937745	-0.18582295271595867	0.3093168244261896	0.6134408487866496	0.12665674299575724	-0.17586351582189602	0.5705121517752477	0.7670775822336457	0.5968068349793991	-0.17655428792875755	-0.4099902966493395	0.44566629767344884	0.8294262945744444	0.3149711935016434	0.5182891304765934	0.5153949767347241	1.122280488615468	0.4105406316806713	0.28675856621461626	0.3429992045202551	0.8829773183890186	0.015167425922910826	0.22915336875341472
0.16183995762089867	0.0520119668519593	0.5515980487822085	0.7248948258731095	0.3649450609941575	0.16861073530287468	0.5341878795154901	0.8026436399000154	-0.026186635691306977	0.15171426992679038	0.4075762116682354	0.407666342604211	-0.06827584336184861	-0.11571850587872731	0.12139108845311435	0.1768811259162971	0.166658140683929	0.1299493094711416	0.20303493293048716	0.49920171887821396	0.08683434395937452	0.2325496036995962	0.024499265102243782	0.6397832149391653	0.03150964933675209	0.5291633933907709	-0.04722336355494566	0.17288565678742265	-0.17434364099035643	0.3832597119339846	0.5204280631836391	0.08487025416845591	-0.19957782785636297	0.5495339508865759	0.7982961555898889	0.5714012591567046	-0.20155220808123103	-0.35015527820918313	0.4840753933851321	0.6888435284835727	0.3018103524368468	0.5294446057680612	0.5056256171330459	1.1325894035471709	0.4351874574147807	0.31384709807079675	0.37528016896295	0.802758618017857	0.07847072211471343	0.24698432444084392
0.14743667684669398	0.011099810088257991	0.5707733607862729	0.673453524759428	0.3249898831187934	0.13760019598288525	0.49916807668231344	0.8523378999909065	-0.04319993312112286	0.1788617033037892	0.38963366977129	0.4029651003703072	-0.19197835254286194	-0.12837549114515498	0.0708940854475272	0.14374303990613096	0.1529861868326488	0.14821397993491825	0.3042633299740673	0.4803910367409269	0.07921623509547357	0.2462184532350324	0.007815502584543254	0.5528833984329826	0.013241630873102705	0.4773937870132811	-0.04817454990311184	0.16815005267063715	-0.15008922694332866	0.43830377699145184	0.4236873102217906	0.05472204217098693	-0.21176464649866383	0.5074420653274074	0.7954602346100498	0.5560308658218485	-0.1868631565172873	-0.2641551016931472	0.5326756641229593	0.5557905099077767	0.2911363417791125	0.5749388947385492	0.49825751169227867	1.1351660135958515	0.4503844439866499	0.32609259877290564	0.4169387023481919	0.7148152745579738	0.13609283321603255	0.2646025378377027
0.14643016317098556	-0.029674241045443285	0.5569535318750247	0.6219091528272422	0.2722739339012282	0.09728865216428136	0.4923007180976711	0.9248749073680947	-0.04738158201797192	0.19873764268361332	0.37727678153798805	0.39412453445417994	-0.28830522211167886	-0.17651031698976152	-0.013857738745463494	0.10313713283999859	0.15091496059644632	0.16942189244467606	0.41784123110669286	0.46035528007870957	0.07591090330570696	0.2633205478574404	-0.046822849145310055	0.4850021052870428	0.008175617869157412	0.4181952530110206	-0.04786810434659865	0.15822494115939661	-0.13000651914576666	0.44785178567524797	0.34828191447108636	0.0663095900558462	-0.21796976790936556	0.4839187007812287	0.7810707142866232	0.5626318972518847	-0.1627748085306793	-0.1865511968175971	0.5752512607983364	0.4329801436416815	0.29329483671524337	0.583165465533554	0.4599953802081072	1.1179147605435593	0.46440015000585255	0.3309572497367573	0.43932293288885316	0.6510952881379749	0.17954124999263488	0.26143307167540997
0.1251352803536649	-0.08805264871868608	0.5612839046083934	0.5749491916485449	0.2150168155881536	0.06074118524119136	0.4995355906933784	0.9891516777580703	-0.042870519901312354	0.1939670815952032	0.34629055114655966	0.40098551707564817	-0.32981890130662633	-0.22523611316852055	-0.022054140049184375	0.0854173584283676	0.14474762691009266	0.17740768324405323	0.494669035040595	0.42466583344618797	0.06355155780703363	0.2516951020754342	-0.06606709545407706	0.4199430736891734	0.043560777107661715	0.38371960038700015	-0.033810517003041204	0.18263358991607032	-0.10897128918082474	0.4960274367882521	0.29258308188234206	0.08127779938194954	-0.2265138767451675	0.45185489734600603	0.7789375852935729	0.5746650667402191	-0.09620770088450266	-0.11584356741683369	0.6285915173389649	0.3037440176334006	0.347638379081148	0.55471871792466	0.3977876127915484	1.0528841456416853	0.4567558452380848	0.3489772995453817	0.4437767364960535	0.5998844387475437	0.23449810728314216	0.2812062856823052
0.09509420559764128	-0.1377028812604692	0.5519189945489514	0.5367256026730989	0.15459872614086886	0.023233313945571828	0.5294704416038722	1.0408922523951145	-0.010817354794969692	0.21320823910548517	0.33480434543981563	0.40052997699787374	-0.4112856717562689	-0.23627832889641046	-0.036536893669545906	0.06239891170969865	0.11451516663090833	0.17997740316015318	0.5567290467367078	0.4153465036446022	0.06283554602452587	0.22199640876271828	-0.08306621563851063	0.37708791195015834	0.04655765312953575	0.3623098204205289	-0.04195473806844323	0.1946301714900481	-0.10382255510241248	0.5437010977598364	0.21366205545244465	0.07444820379435194	-0.2033247856929779	0.4113478306369367	0.7700662925211101	0.5853066542524089	-0.024540670301841244	-0.04315451638332831	0.6499337864588626	0.18058777285017674	0.3586791163283528	0.5555276822538329	0.34672614265028956	0.9959875845109648	0.4283213762699264	0.37857016930632464	0.4259015872669373	0.5525408305320084	0.2587035824423106	0.2890245648607639
0.07721179553447098	-0.16887296955557812	0.5426051803329711	0.5207787545144585	0.09001975370215073	0.0018469666943546584	0.5703830497388931	1.0883005258136171	0.037847038427568466	0.22286058070202194	0.3298937695429355	0.37977266280426514	-0.44548980278601275	-0.23696308535928975	-0.054586164894029586	0.050828590946996655	0.06885257052236643	0.19771127901830923	0.6215631924744646	0.44331693493075724	0.05957257081204144	0.2093467081257942	-0.11184284236139393	0.31463507294206233	0.05572894328760127	0.3802367204458428	-0.04203978531839686	0.17989336502155898	-0.0643202885047157	0.5814199948552471	0.16046064181883432	0.05054789548212309	-0.18270034546282138	0.3758236548484394	0.7493028662815895	0.5863630943149492	0.0441041405449485	0.019176995942910995	0.6743654739055642	0.05179334103449916	0.36881071532558896	0.5764851002666511	0.29026547863085983	0.9180677649717097	0.39423946892165723	0.42235880562078476	0.41725153770794493	0.507306813832289	0.2891836885108162	0.26464193455817886
0.04803674298846844	-0.17713396841252987	0.5132526940329363	0.4898171769036539	0.011626053627121134	-0.017215401423590244	0.6101919061171798	1.121590680765335	0.07007060674006978	0.25695400326916723	0.31232795643718025	0.3426751002841669	-0.4649692801615289	-0.21684528492918181	-0.1163720918252201	0.0611578707037982	0.021366323631075858	0.20656908952692019	0.7049414886836838	0.46575716631590475	0.05683407465212233	0.18228595613034942	-0.10251726564514299	0.26830944278008434	0.050794370615292316	0.42659798709109087	-0.0375674017975536	0.15500843203327316	-0.03373638021869366	0.5840102119203081	0.10146449444759631	0.039154385811785625	-0.1712601815660506	0.34127293276730336	0.7025880693641602	0.592928193918378	0.09097145985464038	0.09517574746425517	0.690645043531837	-0.07627794014739128	0.3520118587421167	0.5789775168446945	0.2207961648428831	0.8543887155582693	0.3794337485338725	0.46178941954617264	0.39810277397213223	0.48044972934561275	0.3628516754924006	0.25154449483593877
0.007410097761228257	-0.2036596465964473	0.45578264409952896	0.44259057599882495	-0.038628270242530224	-0.04856052535651443	0.6646918870944685	1.1440999240712733	0.14019952439420713	0.28419088714031526	0.3176292821479852	0.24064428887012132	-0.4824040291520359	-0.18523116252725613	-0.1690846872231725	0.06884850635267013	-0.01476987225249644	0.2294339799060757	0.7759406269794493	0.4782423779185735	0.05149647090931726	0.16341740482993916	-0.1043578904461894	0.22186129929123669	0.0864050384394195	0.438521577888629	-0.03508450414809627	0.17182957115870398	0.014583539319355129	0.6022313259861087	0.07467611256169898	0.045390452743198556	-0.14252330393744433	0.32636028590330224	0.6843341638205592	0.5614976048983612	0.14611961763636044	0.18509289696549416	0.6916255176116012	-0.20164172649089385	0.3437093223209784	0.5346583682688897	0.15862850879301976	0.7796468996027107	0.35280363832649886	0.48718693027315635	0.41392475132558876	0.4421469816824347	0.37650066127384546	0.26523879487338975
-0.02020040627272912	-0.26606842292122673	0.40423955233315345	0.42082470793460774	-0.09372397017936954	-0.10255625421434758	0.6869099115514261	1.1222117479568285	0.2174610267406595	0.3018989185926898	0.2843957806208239	0.1141358335048855	-0.46491472244359927	-0.16654021056882778	-0.19792341375426575	0.06923036512371636	-0.05424428802898684	0.24297064656793524	0.8253743029978942	0.48751404449537616	0.035664847955914736	0.13449828894119528	-0.08023135150670765	0.1838153425106153	0.14150097887195284	0.47974481009184655	-0.019900471143715043	0.1963506550394495	0.06625328821031247	0.6139610610537674	0.04608545421864668	-0.0042577543312973835	-0.09104194439702226	0.318825969232008	0.6802545242867517	0.5599897989892391	0.1926589349061886	0.2617298119170764	0.6824867592077618	-0.3285147122744921	0.363076910364396	0.5019945223738131	0.061247861723273844	0.72616149516048	0.363084220396104	0.4875088681634844	0.424765660815019	0.42087936108546353	0.36715667700746135	0.2638480906405876
-0.0432984338138946	-0.2812763195555067	0.3209728077811046	0.37403279700347214	-0.1256676438225009	-0.14440517769603387	0.731176357225212	1.0659174029213039	0.2788766973118392	0.2960181423003476	0.24716329952738675	0.01988343326065405	-0.44858773233452987	-0.13867339120428915	-0.15604048721536432	0.09286398632254078	-0.09713996570853087	0.23508034262882846	0.8305655990936845	0.46069407611552815	0.05817728440588778	0.11435855873410379	-0.07391029942989442	0.13187191943290402	0.1525396514836263	0.5269791702709034	-0.00041518208094786375	0.23268919481048136	0.13403531181636685	0.6285521833147387	-4.6652362299293146e-05	-0.024314076838195135	-0.07265871241336133	0.3364720575079604	0.6667985815783722	0.5879161477094288	0.22954407488264525	0.31731494030840957	0.6852164648218642	-0.4484011260026251	0.37659058409004903	0.48508338768695536	-0.03850645740657087	0.6700822029385617	0.37521526900624824	0.44114642313634905	0.4334584341674793	0.42465026051736104	0.36815212866759206	0.2326537673677056
-0.04620329141829921	-0.2809635262452757	0.24758161237409188	0.34480101660757156	-0.15872093414324767	-0.17663397948136778	0.7601260092857671	1.0267500800350091	0.3206099634030044	0.283157061075192	0.20124461096737697	-0.053479323115775315	-0.42658199541140956	-0.12716006477398548	-0.1111100859506734	0.09433929768447798	-0.14152230211309497	0.22147206082176618	0.820738546903678	0.4337992750482661	0.06408914883591267	0.11076049337436651	-0.06977230840470622	0.061110449348009487	0.14290877592187776	0.5603737878947475	0.014919835616164823	0.2532918005411065	0.2239604276536423	0.6388870192426702	-0.06235605200205718	-0.03982191531644908	-0.033177072425390586	0.31776443126164766	0.5992527486674446	0.5648479150274126	0.27774051977561515	0.3330070177283757	0.6888937564962836	-0.5292159638481918	0.41610254047531886	0.47831177662001645	-0.15350826929146288	0.6037946942171921	0.35589297426600963	0.379361119870562	0.4481222120013329	0.43860842051566007	0.36851865381671434	0.17489029580582147
-0.058018247671375124	-0.27215732059382813	0.16950285235301196	0.28493031507618516	-0.19856120025911767	-0.20151413089940212	0.7791755258500925	0.9876969589665505	0.38212208715508356	0.27276794029786394	0.1484776871390825	-0.12550934595016638	-0.42746677927174426	-0.08535743766251933	-0.08734391435927387	0.12496093439344927	-0.19013564616269824	0.1982148317843822	0.8259411039454461	0.37904003057455327	0.09276117663005652	0.10239632406759905	-0.034251197236379295	-0.015576210727309409	0.12032608728757906	0.584707034994467	-0.0002975965106678559	0.2751698784846571	0.31686336830276657	0.6479657951365395	-0.1211681416241289	-0.07441123507570241	-0.0199248836996646	0.3108914067232753	0.5471124267332204	0.5012780815181762	0.2859524467946294	0.3632364763171461	0.6895104068609152	-0.6254146959312727	0.42353451257987756	0.4584482161477892	-0.28730473386787736	0.5043154528208753	0.35000930042064027	0.3408776811067181	0.45570315431146113	0.4701224108034701	0.3800343208728193	0.14983201174707358
-0.0474906171111901	-0.29282148036231326	0.10500856101423514	0.22203022774874953	-0.22866987674282685	-0.19812574937826619	0.7609478954579777	0.9646463947100365	0.4423499790939003	0.28564722826076683	0.08965641673798275	-0.1955100278166198	-0.4468584898836349	-0.02867285729349317	-0.03150434571880577	0.134462535264008	-0.22453261156428228	0.1650296372940921	0.8255676159038471	0.3267787191879553	0.11697817000086648	0.09103924735425892	0.03447856196655516	-0.08569615648241365	0.08956797409803088	0.6117345854448931	-0.013089288249145636	0.30842001472393804	0.4042575050195255	0.6864263967667441	-0.18758277381263483	-0.14224238699336292	0.005589759470641878	0.28319975150286303	0.5089643632155262	0.44369466776286864	0.30324917726190603	0.37956326831557125	0.6801743203403936	-0.736003713439578	0.42485224202000893	0.4080537034575948	-0.38250981564396697	0.40094423973195903	0.3796836022339144	0.3071758672192201	0.47048842160541293	0.4821111423445822	0.40805935864988657	0.12377502082425951
-0.02766405811591225	-0.27952826810020875	0.03700797709241864	0.14230046829548168	-0.2542556981926959	-0.20086551705425454	0.7280165593420588	0.9480203869874405	0.48374296255309507	0.2962916391652021	0.05216336757892228	-0.2669159350077327	-0.4609035441384366	0.047813807393083926	-0.025723979193960356	0.14221579575133142	-0.2568726504948944	0.13243084446334483	0.8601893943127562	0.2621761433569536	0.13505160340137723	0.08436208604382624	0.06967305269433706	-0.15775626783212662	0.05665447646330844	0.6168232873098534	-0.019753790461608613	0.3185464607578134	0.4817331084935799	0.6976962272968875	-0.2614899394851249	-0.2017093927379921	0.03842191770951854	0.26725216170294014	0.4642523778543703	0.38471346159224945	0.299138523225204	0.40358332475803965	0.6603757326332904	-0.8330739835275359	0.3702991938357926	0.3589263330035487	-0.438126996969954	0.3242423195988854	0.37957474428922566	0.28465038135595216	0.48770246568916154	0.4731483776431224	0.3994411003367206	0.09659128369583223
0.0024590554521914916	-0.24820480368624187	-0.025186522267054857	0.03661254726881907	-0.2960440777312401	-0.18418838717450486	0.664029200539954	0.9212681235805098	0.49440887634840947	0.2897516602268179	-0.006662178084847375	-0.28797115182282357	-0.4345355618556509	0.09067223697182945	-0.027509900580431464	0.13907882594718632	-0.26196319463073514	0.08335790022074388	0.854694052675564	0.17032873233757734	0.14544853998683283	0.08358598067020982	0.07526993237839393	-0.23507554217710017	0.003301077514751305	0.6032879174471304	-0.02497386670825903	0.3494124780364843	0.567383611499765	0.7061936144357849	-0.3370719242832667	-0.24630816745223552	0.05475576777417608	0.2688403190786392	0.4094595985943168	0.31550920714899816	0.29052901023401867	0.4487311665122786	0.6630581617194375	-0.9034569196785316	0.322819800649773	0.28200634198509505	-0.5103410907024739	0.23975330641536394	0.3557545075567843	0.2671369601221071	0.47011362662101003	0.45892593418178257	0.4450438417124561	0.06961043967785634
0.02735732217594089	-0.22746764762486507	-0.09157072111586657	-0.08138337388927723	-0.32399995422067607	-0.17312857475315332	0.6028433195088319	0.8435714477352609	0.49191509991948373	0.27721176960344157	-0.06789956951186163	-0.2791809869981637	-0.41716011473245845	0.11026813132994336	-0.021720646140366943	0.13278006551877808	-0.27030099147826664	0.022993073063757342	0.8411095981776139	0.06374742898576377	0.1435539690977885	0.07949243330089532	0.04500901584719382	-0.31159736613990374	-0.07911633099806845	0.5570981047772847	-0.03205861251816526	0.37955597856209344	0.6610316962300709	0.7251711846913567	-0.4162684628213961	-0.2930250869897067	0.03581521935266545	0.2780787927439288	0.37253414074977237	0.2709541857584933	0.260122023947699	0.49894630540241	0.6508484844997331	-0.9642208347388687	0.2933538859118528	0.19422371572205793	-0.5534281580451719	0.16148628819992347	0.33837787701180144	0.23922663944061542	0.46025070728537043	0.4520995746463653	0.5247445968351125	0.07165512947055988
0.05788972225008675	-0.23009954155064918	-0.12781715442044353	-0.18758664900846278	-0.34087223240765274	-0.15128980560743882	0.5286359985013293	0.7757399019756898	0.5029660892660555	0.25712399878791536	-0.127234193227326	-0.2561202356881261	-0.39424350112738527	0.10967079522415238	0.015441586462392895	0.09820409030623727	-0.271187576922577	-0.03256581616270908	0.8023663135408107	-0.031697885626612174	0.1474965058111351	0.07711203642471112	0.03134990718170133	-0.40780596797314816	-0.1476849783444622	0.5231429573815222	-0.015105286825982672	0.4123410840888555	0.7260984581406273	0.7564728949357147	-0.49531669124256705	-0.31027948076926093	0.01606880131410345	0.28090277044333084	0.32408493280693584	0.18460157796751112	0.24301560702544794	0.5000080720451237	0.6252389948565852	-0.9987652879016965	0.2719669250332951	0.09001802151697033	-0.5895850034662503	0.09828423136030752	0.29171435705305243	0.20441498703646016	0.48012030848443255	0.43041782238822324	0.5675456494566978	0.06060434937704693
0.1020151518983535	-0.2227252378928713	-0.14463088040951827	-0.26337506998891225	-0.3455692505769761	-0.12075142948818404	0.4133631578840635	0.6791080446491026	0.49869339958522396	0.23920995413994478	-0.197811815368291	-0.18460267399395805	-0.3653065619525286	0.11478259705210377	0.03807190522971644	0.05941315797888771	-0.28595802840170853	-0.0892726540402202	0.7601903172050919	-0.13313239737332055	0.12154768530877566	0.07958556594572926	0.03803544178974659	-0.4876200591561952	-0.19441524300108598	0.49199864991475295	-0.02530648064937372	0.41854560967262094	0.7833454032559155	0.7848025805744336	-0.5641232230361358	-0.3501714548724236	-0.007389244679745105	0.2619821953042433	0.2707800049526151	0.12401342066250105	0.22521829541855257	0.4970691624520052	0.6247826735867578	-1.0263144496656729	0.2665987497724714	-0.015503352784016045	-0.6211653554801435	0.018191013005082902	0.2975965589668127	0.16137189109960182	0.45835952135650854	0.4001511484658411	0.6360520198091753	0.04074446258510474
0.1153358621814837	-0.15742010291219827	-0.14891909907203096	-0.35913906372955284	-0.34015044291832996	-0.07642568438884982	0.30759320616682756	0.6101656640917941	0.5036349761681898	0.19510841250974337	-0.23066341641554838	-0.11203432460814804	-0.3460595478968859	0.10451255814418173	0.02115549260627126	0.017331366762661414	-0.28961273827931333	-0.14470937625428187	0.6885275338263651	-0.21502002823820474	0.11275545549763111	0.07274889455719295	-2.2429454596004095e-05	-0.5817347968574851	-0.23032346548443233	0.4589787737159744	-0.04026429485529513	0.43325015458539573	0.81056268076352	0.8238575871257663	-0.6218896944161223	-0.3614698477709367	-0.0201154660172505	0.23797348081042227	0.214288730832225	0.04719849482182269	0.20648179884971835	0.5410482843406659	0.6142447355055694	-1.0284605971401646	0.2619000424930241	-0.10360284441046323	-0.6554537043937179	-0.06660853207854056	0.288945099332533	0.14131346612221615	0.4454654399914187	0.34708218842412697	0.6974448573168948	0.03865052689180635
0.16425675094996112	-0.15558764424925747	-0.14379961490620266	-0.43127743333295776	-0.3193514144498889	-0.05464491805012219	0.18245359664797753	0.5637789226833058	0.4957353985748577	0.17392615948649076	-0.2546557078286641	-0.051379291936145176	-0.34261055129386586	0.06646857037576008	-0.02746682356532537	-0.04094314563978178	-0.2821663508932783	-0.19939034805367414	0.6438347160645962	-0.3045990065902996	0.08579574718430419	0.059379662543623965	-0.019923511146733214	-0.6604774533091808	-0.23389771276057228	0.4185264328397297	-0.05097284545118306	0.4490132867983929	0.8222203249175056	0.8452106077048235	-0.6492387608905208	-0.3961647471469153	-0.014611966193484722	0.208520706181827	0.20579916865203401	-0.06354627820068286	0.17640336854670297	0.5539594647818694	0.5393492599191239	-1.0133543347227578	0.2550541747981577	-0.1887284050731123	-0.6581070421825174	-0.13712317711115174	0.27976242531533707	0.15887263642468677	0.44148240804209876	0.2846372077105149	0.7748227228573236	0.057535344851968
0.20514711677520073	-0.159171174903754	-0.1304241601585596	-0.5075498390263855	-0.3099555826150001	-0.042442145053198585	0.06015028074355466	0.48837904692735246	0.4998439704136922	0.1650189088423254	-0.27765302609499753	-0.02524300168294228	-0.3470747958653127	0.07041905489146737	-0.10567537594442719	-0.06456072877022231	-0.2740337470624926	-0.22910206757977578	0.6287525557515917	-0.3992944544203124	0.06398261613775162	0.06146922414295819	-0.03525717860791818	-0.7143075816206854	-0.24957845317338873	0.39795065266674745	-0.0882442001818938	0.4661279220246624	0.8329512251403838	0.8462323767480762	-0.6819806130237316	-0.4107507984208885	-0.014408197370895732	0.19203008727446497	0.2261893579869687	-0.15074550193092934	0.14557515664076248	0.5773322235772766	0.4467818181830676	-1.018772217636203	0.2365874983364503	-0.26815828562708266	-0.6355883441379334	-0.20457879629956857	0.31746228321072334	0.20556752468383435	0.41471544522839476	0.2093542505835008	0.8641643372935215	0.06752832300070073
0.21534864305736715	-0.1644655037330381	-0.0996039457550913	-0.5484644726327892	-0.2816190609222398	-0.029942845425468594	-0.06293739570890734	0.39677306641354726	0.5121609562577489	0.1456397363439469	-0.27563714780495785	-0.0026783257965824147	-0.35183554977333265	0.05190643174126415	-0.15438797362584072	-0.08408898632152843	-0.25368655942967283	-0.2554912656340284	0.6207722987019532	-0.46882094989398004	0.011784445935892004	0.06578212339944756	-0.052282898109226664	-0.7947208743478769	-0.2510212159037684	0.3772959403704528	-0.11981790564698329	0.45573669907881326	0.8458730174921	0.8636783781192822	-0.7198645918232485	-0.4144679618637868	0.004606742842988715	0.15635181118003563	0.24672321198218614	-0.21437810523602954	0.12605139150556874	0.6010678258511255	0.3354926658266765	-1.0075539897016703	0.23622625619248533	-0.34688975190974025	-0.6297916740000212	-0.240751490278975	0.3540048587734695	0.23291021803237905	0.3801111973437555	0.09887414794816651	0.9142279199329518	0.06702010530656048
0.1970027137059441	-0.13468217719530476	-0.05273356887327687	-0.5854019170468949	-0.26281841977125175	-0.04142068509436743	-0.15734884181503744	0.2703145113909172	0.49873064618766305	0.08850895249656918	-0.25807108186108774	0.02137457636081102	-0.34432556129660535	0.0037633216732927133	-0.2063400742738029	-0.08305338533445102	-0.2412988278679164	-0.2670264996202501	0.6142935011160284	-0.5347605771824968	-0.03004113849366702	0.052576077752594465	-0.10036320024524592	-0.8786313656784392	-0.25006505585467015	0.36210988386289333	-0.14954260814749293	0.4154090539677625	0.8632928455205724	0.9005206364240805	-0.7265630171917543	-0.40041942603592384	-0.003849041289493224	0.13456010402516536	0.24845034270386296	-0.2818877969923589	0.12207578367254415	0.630816496400585	0.22786395003473797	-0.9666028008185913	0.21782813529959716	-0.4127384570500904	-0.624262796189025	-0.30886689511372456	0.3187154704898925	0.2579790132292384	0.37946730320523503	-0.005956365871775832	0.9747638308065103	0.064926169613262
0.17937923864340172	-0.13064086749021295	-0.02391263901975344	-0.6084023942632004	-0.2747602652774329	-0.05023120971635625	-0.2675870767838551	0.11946732386776908	0.48803233560793585	0.03369026602362571	-0.2551397618025694	0.053385703624556136	-0.33914257809330495	-0.04153045156888032	-0.265491551121071	-0.09069170633168959	-0.22881013651790377	-0.2744115657310438	0.5792719591249056	-0.5900358892585574	-0.08246457481112163	0.04070452487184919	-0.14394462332712554	-0.9398189761472266	-0.26005370069635825	0.34143078451906594	-0.1699369042542993	0.38922601964679526	0.8826633242097518	0.9336793197067067	-0.7360872077728957	-0.3808401669823763	-0.03568424998977009	0.12796736474335946	0.24555909141567178	-0.34495037070251294	0.10080160383310173	0.6380698928054849	0.12294150714304583	-0.9181430682782175	0.21512320677626434	-0.44384865460921824	-0.6156010365071535	-0.3517663741614475	0.3277220785474494	0.2556983374377567	0.4033217586955181	-0.10978088617832724	1.0565862371395063	0.06037190872623862
0.13611333646586637	-0.13809655781937585	0.01941472014153309	-0.6038314275295169	-0.27363269363739673	-0.08080805085498102	-0.3540830356369195	-0.015398199058344175	0.44308689924330213	-0.01755085585179218	-0.24053620005089718	0.06769146363759644	-0.3929080230754591	-0.05928550429294358	-0.3363401744084823	-0.08874422659935359	-0.23607924127234226	-0.27941788564627845	0.6197588135639466	-0.6196486488892907	-0.13278920053640464	0.024182058420578953	-0.18553222392076837	-0.9958988946430652	-0.22842277630601154	0.323508538510457	-0.17043548084512103	0.34504089714357555	0.900488484479015	0.9346945806668812	-0.7364276614129721	-0.34619272030700826	-0.05240623114507274	0.11633269733687283	0.2499486292116099	-0.40758264969897234	0.055587034151832894	0.6542127501284366	-0.003074694771597675	-0.8824413204477045	0.20665302913750674	-0.46190359597375164	-0.6025371396116361	-0.3792340077493524	0.37057725838444633	0.20586099648701744	0.47319966138993824	-0.21471981051094166	1.0981752591745784	0.06646067187580156
0.09325933749065018	-0.13805578057989823	0.05986426559435711	-0.5804612397685756	-0.2895192443874629	-0.1075225156041461	-0.4326332883429208	-0.12316982611483987	0.42209029107462503	-0.0892143567186379	-0.22339124748002243	0.10321136475839757	-0.4234888100122777	-0.05972086203136125	-0.3947802826094332	-0.10289782194818346	-0.2383451510592775	-0.2688077508298526	0.6491874190527357	-0.6513981664123443	-0.1655938296374936	0.011845659268688696	-0.1870651353632647	-1.0354751542520408	-0.17464889590819024	0.3128880723902452	-0.18036862088677527	0.3021124542969439	0.8868074465426192	0.9506502310132154	-0.7513778318828328	-0.30217859668357916	-0.044377391212300436	0.090550037460813	0.24548216287291913	-0.4883272309223983	0.015026732394859263	0.6773746674431281	-0.0942446012312772	-0.838038064251084	0.21842795082305339	-0.4657219412092887	-0.6230195115568246	-0.4021489040543981	0.4229751562682159	0.16319626229179213	0.5357687581648503	-0.3290198687730032	1.094491896048768	0.06409883848326647
0.03411179976294865	-0.12295326709949461	0.08320468721309421	-0.5747968260907559	-0.2762110262410469	-0.15603647040517146	-0.4947762542489416	-0.16938461469135	0.3978693298895985	-0.15747042703623249	-0.2158091151053368	0.15099910601511532	-0.45493066006250515	-0.05805573313499944	-0.46509108279680167	-0.0909378143096289	-0.251236458329385	-0.260304926766482	0.6947567137764477	-0.661842855370552	-0.20913588482994577	-0.009616922123906715	-0.20353250884368576	-1.0455568872958985	-0.1226077855633108	0.28071913660576087	-0.19621616016913512	0.2846247297892671	0.8588883612816565	0.9636403648369882	-0.7605317791303909	-0.2817957065934177	-0.048831693081417896	0.06772319875275552	0.2531912764931955	-0.5558191785668226	-0.011365029683074812	0.7124513757596324	-0.17687883334372717	-0.7940331235137185	0.24476370969611083	-0.43708342789212534	-0.6308821536052543	-0.42701049250086986	0.48058143636070383	0.13653133292288555	0.5470774020756585	-0.4333053526810944	1.0639696260949458	0.06006461430652604
-0.023577892891811374	-0.0973152909601703	0.09683977271532658	-0.5584914707373165	-0.29174386423142007	-0.21404497591338817	-0.5069450302668393	-0.17836148433811222	0.36771529532438796	-0.2272145023660131	-0.1868048758009671	0.22046038896650177	-0.4972247518313136	-0.05869994050456597	-0.4990390719259673	-0.07856749942158515	-0.2616482207657355	-0.2361183859037017	0.7320097998955151	-0.6559679432279621	-0.23298788769303283	-0.01152573286649082	-0.23167913913355892	-1.0455546597808643	-0.08049743891546685	0.24052704834364524	-0.19696729610344246	0.2671067850898231	0.8269888687040471	0.9572754595866625	-0.7732200607289934	-0.23459918715534722	-0.0552599898692405	0.06432544733163419	0.2352642565870963	-0.5968369112490778	-0.032981143123489855	0.7333786185432477	-0.26030278902314846	-0.7419588268057793	0.2691342089296832	-0.39441832995405807	-0.6198042508935673	-0.4471828437487986	0.4945389609377588	0.09453080742770528	0.5952418985315927	-0.5283621070984788	1.0342268808937163	0.06030296446540563
-0.11532890392290591	-0.11740655568513143	0.09134649051967476	-0.5485204893819773	-0.294783639369289	-0.28484645841944706	-0.5064269589030387	-0.17838399964906687	0.31261108093577383	-0.259737599739443	-0.18358206327684568	0.3026358298042041	-0.5379864833487112	-0.028347636124654192	-0.5548891013962882	-0.048871679303015725	-0.27681694654949435	-0.23186795682498987	0.8022067834727913	-0.6422032554247419	-0.24509034308175776	-0.022740047038736676	-0.23336064730032705	-1.0366869224305335	-0.05850183827562313	0.18943785920838802	-0.1738807552703697	0.24465752550849973	0.8506651211076566	0.9109747872084423	-0.7664939735022314	-0.19574546545929902	-0.071361458883473	0.06384956597072097	0.2053434216385024	-0.6465204245829075	-0.05587727443675474	0.7387389363044329	-0.3411690845401997	-0.6802635273382298	0.2826343543564228	-0.3450356695107746	-0.6465313348506758	-0.46463363328639495	0.5305190292338999	0.04164454521456475	0.6584224922556656	-0.6276114936044885	1.0375554370979816	0.0566351297890916
-0.22568336071825934	-0.12138476974395337	0.09400075991299268	-0.5583279018296897	-0.3208793817519134	-0.33198971530799415	-0.4860108902404262	-0.17308152473327626	0.27220053481372475	-0.29058305903208376	-0.19518474920459256	0.36210718748127485	-0.5526909743680519	0.02018047232391095	-0.5877000438023187	0.006281137646124216	-0.29173005110827777	-0.21371393878164416	0.8794869020701374	-0.6175111697284835	-0.26719905891224643	-0.03138157189744379	-0.2330702115160715	-1.0032251915898722	-0.062019571678243936	0.14854748227989328	-0.1288633865372991	0.21644609590541833	0.881322133651447	0.8719458129894218	-0.7824995502563297	-0.12886664379820478	-0.09021418020562628	0.05689204089739434	0.13823600861822838	-0.6886671263851145	-0.0686111789232921	0.7885923226982033	-0.36461413140349086	-0.6193664441243509	0.31017340057339615	-0.3091878811438072	-0.6927745220077416	-0.46882100074739963	0.5540832397115384	-0.023118683536756602	0.7082088730039113	-0.7238887857647038	0.986336277837043	0.03535105155194253
-0.3127099616586885	-0.12614161092695536	0.08118272888261312	-0.572706281011086	-0.33505302908701984	-0.3831097260510067	-0.445307152971602	-0.14930542137563182	0.22956694850422849	-0.32578110416828343	-0.19668407030761645	0.4209151810055416	-0.5782809161516697	0.032169051568311284	-0.6067866654932531	0.042765452066968745	-0.31814437069903856	-0.20952655911508136	0.9394777149428197	-0.5734333705937897	-0.27015212083633056	-0.04813523605474918	-0.23213396348877188	-0.9850464413974453	-0.04837154414450167	0.09036128999124736	-0.05256309129697643	0.18853608769850003	0.8909221620816068	0.8228269237023069	-0.7855232041472594	-0.05726844497508887	-0.11318034468267632	0.054499053649711124	0.03837111163914821	-0.7200320621910825	-0.07092513000524385	0.8229404838051794	-0.36691711496526813	-0.5344757095793061	0.32342071306233033	-0.2776374154591138	-0.7303215543110996	-0.4218343118630171	0.5336676056416773	-0.1137523328318542	0.7788355557374033	-0.8058902173289025	0.9121729376495239	0.0477452598136864
-0.3592447686692341	-0.0903739308326474	0.06157358123265784	-0.607745877962726	-0.34683148443517003	-0.44201941201303974	-0.4315176595204838	-0.10830233135534609	0.1665887635614593	-0.3611640387263058	-0.20245059516454092	0.4502151584937952	-0.5961189178399163	0.06379276622887006	-0.6380253186413107	0.08791452386162416	-0.3417020623697692	-0.19354950106404684	0.9797337199893146	-0.5403053286752264	-0.26832658610571747	-0.062166404256710384	-0.23603855149921982	-0.9581180121514892	-0.05402592126262662	0.030089912058210645	0.021019823795028626	0.1788171879686582	0.8972532212435501	0.783964990282289	-0.7636596969485941	-0.01472503801466947	-0.13937197804378154	0.04815943873823629	-0.054675780896274465	-0.7721043765901149	-0.07678522505883262	0.8495586078342807	-0.37401106075998947	-0.4583080835919396	0.3537277589259503	-0.22141380654937953	-0.7762145138088592	-0.3600649633301756	0.5232304444576574	-0.17432206640016049	0.831717892893818	-0.8739856800624539	0.8785436167824268	0.03069632902770535
-0.40409760911794496	-0.045866496884559065	0.028174144455955508	-0.6158414185552745	-0.3520886974320273	-0.487707510761391	-0.40855531636461845	-0.08684656189613746	0.1178504785114782	-0.3586333041584399	-0.2081138701294563	0.47886571255667193	-0.6189738575029824	0.08981242178889529	-0.6414746256790564	0.11186203297024873	-0.377228536938259	-0.18580453374314584	0.9993409037610865	-0.5119221514974663	-0.2654958842333396	-0.06751601690174637	-0.23567287080056126	-0.9360856609502525	-0.06465884249271453	-0.023237486790689082	0.10326378554830806	0.18579246853609238	0.8811831822511251	0.7106080471876208	-0.755714360123308	0.014876569600715251	-0.1290106195374198	0.030497883846511108	-0.10577841687210462	-0.8240458281638483	-0.10180105259191938	0.8843968936624172	-0.36435349384937343	-0.38851944995950327	0.4235156826503087	-0.15755153978076333	-0.82992377139475	-0.2560148199950249	0.5542640387915205	-0.22869568166661652	0.8297052175048576	-0.9492407902241773	0.8199992069130708	0.032802083737146624
-0.4642059085013427	-0.0006312815059602739	0.015712347259209624	-0.6447617458256936	-0.35587719450284994	-0.5341351961784795	-0.3599876357432664	-0.02867453960979166	0.08022209839744777	-0.35705648192993944	-0.21714173084509863	0.47993829067764615	-0.6563150573136711	0.11002331072892044	-0.628169971853769	0.11151950565262025	-0.3925509248980341	-0.18101488474761304	1.033283271762665	-0.47964935368719636	-0.2594132941091447	-0.05935179684781326	-0.2179344813137937	-0.9228831793437686	-0.06870117048384695	-0.08321100765462253	0.14352212365289793	0.17144818433325282	0.8703255404663196	0.6722602523307687	-0.7510841906182669	0.014523157950736387	-0.11822878568285895	-0.018110860268543843	-0.1513174447370505	-0.8674945041770801	-0.12091305380859632	0.9167792439869821	-0.34718944205009766	-0.336706337219374	0.5115011793769026	-0.10020098559731505	-0.9141121455950169	-0.20573720683599928	0.5853948570755622	-0.30009150872267515	0.8252242812515688	-0.9869550386875472	0.7456931470450121	0.025090175703973205
-0.4708348154316104	0.05428995461289545	-0.038090298509743145	-0.6770744474268955	-0.36031566121331143	-0.5645722200244732	-0.34644816795313227	0.019970344464303954	0.08610219236551653	-0.35386114008551073	-0.22609123473040732	0.47752246985088115	-0.6320985467770608	0.12084337846710184	-0.6157858653702984	0.10884076637373068	-0.41226011902933307	-0.16794090809250484	1.0334240335873883	-0.45620740659578657	-0.2496704038273998	-0.04288876372910161	-0.1901773273276754	-0.9121287367596445	-0.08773896259567196	-0.14423261308046303	0.151805794662556	0.1765228349856204	0.860726715823044	0.669531196160043	-0.7518289329559344	0.005528916007019141	-0.08180168761787081	-0.09883527756684012	-0.20305783531967672	-0.8700452202634151	-0.13648208188769748	0.9279268743685541	-0.3087994624997178	-0.26849848090956197	0.5713373939166065	-0.07333742234286802	-0.9196036504603959	-0.13395534071610382	0.5842750420929712	-0.32538176329988117	0.8102608294161394	-1.0029031183061712	0.6564051430471896	0.005309082352982877
-0.44646672453092895	0.1033302066382142	-0.0722085899341456	-0.7057572636807607	-0.36417418263757584	-0.6145523229712286	-0.3319056215991568	0.07717492566236213	0.08423307249832876	-0.3168828599223233	-0.2329435383938137	0.49051158177660675	-0.6188006960504236	0.09876679522293108	-0.5895331242016316	0.08886554313091494	-0.4212316022201832	-0.16838590494573555	1.0429320256413555	-0.45535198217037165	-0.23876252204395293	-0.0377858708975732	-0.1638909957479969	-0.8857415936669488	-0.10296932389710467	-0.204658504368097	0.19262193254416987	0.19123390425767722	0.8643021348380098	0.6581116797191044	-0.7499883554642708	-0.037412713171438614	-0.05553392085052393	-0.18380584674657746	-0.23583521877534638	-0.8518996478266267	-0.13968595781792023	0.9080654843028597	-0.2852150526540199	-0.18673581080448506	0.6024671066060575	-0.06409994015250851	-0.8938121905639127	-0.08464945120407064	0.5920063150796413	-0.3149514839762376	0.7639794195917271	-1.0144552304481045	0.562883544464826	-0.019536459415194985
-0.4091766661566651	0.13906751356237632	-0.11277868964263696	-0.704233608102866	-0.3786997472361332	-0.6460529351306017	-0.3272893722226594	0.07447187481804454	0.09058691609044105	-0.2743175652223582	-0.24246137639083482	0.47388372551965796	-0.6105719689418427	0.05228641598666324	-0.5213031195176008	0.07005689843364546	-0.4289679130391145	-0.1865413272076148	1.0574117253445448	-0.45402845449698503	-0.22217140009702394	-0.010378118104819362	-0.14239467394382116	-0.8626645379147687	-0.11606284094993347	-0.25450116166915715	0.22381068729894285	0.18779274503050283	0.8998018100464836	0.6189568825605751	-0.7729966380276933	-0.04369845219480449	-0.011578323636922072	-0.2748055668187399	-0.23329876095562377	-0.8239571076043235	-0.13554760872590593	0.8866526114808126	-0.24404254110830098	-0.11273097831080311	0.634167201628085	-0.03904983467090159	-0.9015973728007003	-0.03866152636202194	0.5939880702733116	-0.31754054237845475	0.753136485277962	-1.0078595278516034	0.46801208575674763	-0.04488824904148902
-0.3548122800182204	0.15798093695444537	-0.14147363630712562	-0.7154840120096433	-0.4068908337332838	-0.6864045721175437	-0.3302983417750044	0.06725809054113281	0.0928167848216685	-0.23455800796896428	-0.2829785417936361	0.4144769241342116	-0.6269203077231454	-0.0016693848071127559	-0.47116548012886045	0.0651324477222327	-0.44163489317287963	-0.23185742518598973	1.0948112037613242	-0.47155599999614956	-0.20238907117965255	-0.0002662820396213517	-0.14215729301322394	-0.8518722275750669	-0.1546814925066235	-0.29667586104749144	0.247483434379166	0.1765676829510054	0.9232178725135991	0.6276104636933456	-0.8127850293763881	-0.05689685545316144	0.04822645738199259	-0.3790364108327709	-0.23818894097143234	-0.7984632548249022	-0.1425156118275638	0.8775087923810831	-0.19599088364487413	-0.03672882168088841	0.6527868941193968	-0.013352003295575085	-0.9545750403699655	0.01289520565823847	0.6142944182001979	-0.2909676194697838	0.7514093101202326	-0.9923282770216059	0.3733679280627271	-0.07658882017248743
-0.2300415016958254	0.20903454420302095	-0.16339614826980403	-0.7422600181211727	-0.4358055052159989	-0.7094082818498988	-0.3160894565285863	0.02703443334511931	0.08434153382866037	-0.2122554270863572	-0.2926414858833226	0.3556775095191311	-0.6119240515166169	-0.09330006761722462	-0.38664443851910885	0.03048792886028908	-0.44511840212626935	-0.26662489311970117	1.1160136882132918	-0.5179196792828217	-0.17555698947747594	0.02104638847291217	-0.14796816539970678	-0.8196623601835104	-0.18934332885492813	-0.32512307275353086	0.25968909203091844	0.19443750275750324	0.9081180857496595	0.6446811656070509	-0.8432535023279879	-0.07193819900826753	0.07891269853316665	-0.4814642624056725	-0.22964671792759037	-0.7397346804475298	-0.14848014966770184	0.8765389624305421	-0.13061237868590875	-0.005756128636272869	0.6650309187105173	-0.0201479756974528	-0.9378508827896406	0.04914080054348542	0.5946819808890175	-0.2652613872500749	0.7194008870330247	-0.9731664124150425	0.24812144699001268	-0.09777243677242252
-0.11176783837037534	0.2675413246672115	-0.17418152277747775	-0.7348232344990667	-0.45878785711482895	-0.7371356587758127	-0.28809030844687933	-0.005132959545002263	0.07774747680979745	-0.18614049384901515	-0.301527555213986	0.29578878791016355	-0.5709464612021937	-0.21638487831537906	-0.35776273162188094	-0.01694656767907819	-0.44931150677913057	-0.27199982039995013	1.1267641379734818	-0.5446035479055416	-0.13690608957819356	0.036483124354144164	-0.17913770740634913	-0.8078253452928651	-0.21841320856992397	-0.3863569013411074	0.25249450786985744	0.20897099337952652	0.8941479669915544	0.6497683172130542	-0.8690939336097969	-0.0776559852185398	0.13273951435020007	-0.5639479129394964	-0.19804243407970284	-0.6996196794584384	-0.1579048929862278	0.8293496970721741	-0.08823965998049552	0.018239306196949585	0.688829755907562	-0.02199933634727364	-0.8950567492309711	0.03972165739180541	0.5957545793641488	-0.22929804440351984	0.7032934094483373	-0.9567892443375383	0.12834993193638233	-0.11239452957708304
-0.013849593823994	0.30622583594093666	-0.17261064494005582	-0.7169740575380253	-0.4920476295034166	-0.7648996690535079	-0.2860663441887067	-0.0383615430308724	0.0510304500817369	-0.17985411497751685	-0.3126423598423558	0.2625109847051118	-0.5332945196067763	-0.349581237648131	-0.3448018202865425	-0.04451237957275167	-0.4394556261803368	-0.28130248733993846	1.137394470976575	-0.5790242832696781	-0.11202598947741475	0.05063275074471002	-0.21262941051386336	-0.7928052114186419	-0.2561863888794015	-0.4561671519121748	0.2256633056324478	0.20441847159008314	0.8794158511358925	0.7046403519411588	-0.9132443872219727	-0.11175365695276296	0.1646971336252188	-0.6603515176688771	-0.11460627049897565	-0.6565502838371746	-0.18265860388148086	0.8008129564293102	-0.05691114930563299	0.015138390621617408	0.701961346596329	-0.007640832738059491	-0.8985648682915783	-0.01087762831020273	0.6327455014718197	-0.16558518037964226	0.7006489888668666	-0.9623884108805584	0.006870127508574952	-0.13386574223649303
0.06212424270184129	0.31366239620713493	-0.18284290694225808	-0.7019794941155688	-0.5265606582689877	-0.7650726598813633	-0.22409310249516934	-0.06601449472160059	0.04842764974358871	-0.16210765543453617	-0.34722482626537576	0.26819730018629273	-0.4862254414817924	-0.47965073867235725	-0.27752257617084	-0.11221574874986943	-0.45770214384348484	-0.31387305537816457	1.136461689284743	-0.6104052325959468	-0.0906640656672679	0.06167182849312351	-0.26698693576222376	-0.7690443085510257	-0.2709882291773048	-0.5210739304831303	0.19922325188065512	0.20333653468871177	0.8402134994418609	0.7393674832455933	-0.9615973154538431	-0.09253267107308767	0.1928169823404915	-0.7499390602740731	-0.038603297027136926	-0.6060150531319077	-0.2022211683413362	0.753470258946894	-0.015604002430302969	0.016312133141600224	0.7034220372493049	-0.021786804701083812	-0.8860020553367078	-0.07494735735553712	0.6572508879594936	-0.13309520848773704	0.7165641081397316	-0.9633937038413635	-0.11630619373092858	-0.1383904555831594
0.13346382637320323	0.3149897540847781	-0.18171576457039781	-0.7069627441232711	-0.5665068586631412	-0.7701117809374823	-0.17626748080915472	-0.06435793992793234	0.025342283148966232	-0.18133394872664216	-0.40005925787034674	0.2872896625796371	-0.46201130301987464	-0.5492092811980928	-0.24191167895002352	-0.17798213931085502	-0.4723051157830877	-0.31584050596529434	1.1382728247628475	-0.6312403350587258	-0.09496784829690362	0.07115318106138627	-0.3011580429347597	-0.7457957341412278	-0.25835993068522894	-0.5823412679909811	0.17883429274702395	0.21000547857581192	0.8050612027341915	0.7339679436518441	-1.009828957076436	-0.07814256034907267	0.2106336922129989	-0.8291564256208449	0.031374497077301056	-0.5766951262229837	-0.20793906270584883	0.7150061942832295	0.018506629139655444	0.014401407938548452	0.6880271987152512	-0.07626928548145703	-0.8366920061920229	-0.14328254652362254	0.6805903708008171	-0.12730879851157778	0.7533349180627892	-0.9473773203456115	-0.23330735315824272	-0.15329226510319943
0.2279741957571944	0.3049486525266839	-0.2057744021387915	-0.71918559879594	-0.56954663380101	-0.7869875449913343	-0.13901955109562195	-0.0671479098408152	0.002762694376630398	-0.21786337343456424	-0.41398482272429254	0.2921982999431112	-0.3644163223204012	-0.586896175338308	-0.24787262744528155	-0.22629510195301425	-0.4823294579534799	-0.314228884354525	1.1375840302338687	-0.6615044001330929	-0.10547572198955231	0.07871918726286585	-0.3343573452634383	-0.7125612098340339	-0.2441012616329717	-0.6409148606301295	0.18114812885912396	0.18611407541928654	0.7603960661606735	0.7179493818357556	-1.0226917211655777	-0.05309260732139263	0.22066961772797358	-0.89957668170365	0.09274041989887458	-0.5414996802595368	-0.21112096716907822	0.6941093927599111	0.049897421501345685	0.02588359417742276	0.6577457469306572	-0.1467336302670353	-0.7388499361129245	-0.21218991045713426	0.6796831256817701	-0.07498863866242976	0.7898425008223006	-0.9510201937924311	-0.3635167843402872	-0.1539876172196004
0.282998310676117	0.2947795137927817	-0.19396343824813747	-0.7173191207130193	-0.5543154391793089	-0.8009143242268033	-0.07971319333214853	-0.07596198447120002	-0.021564128636265924	-0.24863950859423953	-0.4414779796320625	0.31170952757745984	-0.29816902030585957	-0.6352136465075245	-0.253681041122631	-0.2513559203086243	-0.4798758077548335	-0.31655876374512226	1.1367150605692444	-0.6869449822015893	-0.1116129267857459	0.08642979414974573	-0.379385459659782	-0.6578935358697479	-0.21873756174336031	-0.6997788639116534	0.1930568097777387	0.1541664294451734	0.7362123316006904	0.7236287690018608	-1.0237747893080713	-0.04548030638698201	0.18813129462887396	-0.9442733151145039	0.1808085553897671	-0.5164494302777387	-0.21261572543946858	0.6689943314959522	0.08208266508280276	0.007683550192908922	0.6443691843426427	-0.15507350647088614	-0.6897917915527676	-0.31029181578664095	0.6529854977803282	-0.03417284460365673	0.7997965372530137	-0.929982599637049	-0.47167385148277924	-0.15811836336150717
0.3288607412559891	0.2916868202801445	-0.18790969851951628	-0.7106576088996654	-0.5273614495929626	-0.7779838811980103	-0.002417883630751255	-0.09538314344532098	-0.04244181538709318	-0.27607570281090205	-0.4721762733811946	0.2920340138322003	-0.24085210509396565	-0.65816412811435	-0.25609049998129085	-0.24950638735106168	-0.47927778468142784	-0.3129986484974239	1.1216535453238663	-0.687631810118201	-0.1100275926611243	0.10934757311787205	-0.38994179395683937	-0.6286039406877577	-0.20579845517721088	-0.7482439322681114	0.18421947084125678	0.15064977977869703	0.7255897721973699	0.6957893589550211	-0.9891804438057941	-0.029673167133387347	0.16428362473249303	-0.9711003487897616	0.25051430881147335	-0.5186253020000817	-0.22199887537394666	0.6563669289779215	0.1216578466340044	-0.00503341396965523	0.6181096592621119	-0.11172153649399083	-0.7045489599307856	-0.3961519933371398	0.6074770178480148	-0.04036150750173103	0.8374987663701574	-0.8879914776365956	-0.5648951591637024	-0.16186893115082052
0.3741695636770928	0.2918764428340936	-0.16498331290732876	-0.7392082256254487	-0.5368021688339037	-0.7659925640483124	0.05504953225090377	-0.07856836683559637	-0.06810178353793415	-0.2976972131722381	-0.46885856611549726	0.29296525442433585	-0.2068650188985933	-0.6375904773932898	-0.25121275904682777	-0.2517366335033573	-0.47537046514386266	-0.28564236513922703	1.1269067766225347	-0.7170170095413304	-0.11512101326716559	0.1139843942487182	-0.40827471412078387	-0.5861274565045218	-0.17815866814675763	-0.8010744682936133	0.18237218948092693	0.13126202575711463	0.7133374573226998	0.6881341177664224	-0.9425936188318207	-0.024342611869742674	0.09631415789908009	-1.0120057751636142	0.31287205167793825	-0.5522060337801793	-0.23702528441993334	0.6652173678777401	0.1531524418070742	-0.04256899824790148	0.5617025028673225	-0.09495875393644962	-0.7182476616563813	-0.47027577401677273	0.6034282501233175	-0.037389512451018556	0.8617298391867451	-0.8607645013845499	-0.6435728242718495	-0.16306462161726654
0.38039853139846974	0.3286185814866155	-0.14212367124066294	-0.7522668501959922	-0.48966141499767124	-0.7102323287463537	0.09773636931676222	-0.08088226469230601	-0.1157513620381855	-0.3084727323783856	-0.44701683985622437	0.3057055779836687	-0.14454587257497392	-0.6231127070335898	-0.27244759553147024	-0.26751675628745863	-0.4634837870186141	-0.2443496341027152	1.1130708276644126	-0.757965224711542	-0.1186834545435759	0.11348809528611607	-0.39108283276072714	-0.5353222936091816	-0.15329474596307044	-0.8434353283401368	0.1886870338701997	0.13637922283708329	0.7215369656981301	0.6815435989693913	-0.8747667423875726	-0.02700799518686705	0.03562339302517302	-1.0527056087180475	0.3979843838542285	-0.5930795955532069	-0.2589119347771512	0.6542760842941553	0.17679399458656136	-0.07353554811876718	0.529719227642359	-0.08726448671031681	-0.7029230577530774	-0.5391837869197725	0.6109966548332432	-0.08381024518040267	0.8351560446145971	-0.8229661866108685	-0.7225917125756018	-0.15876249974128934
0.35823044797507075	0.3384839885190595	-0.10187675274206612	-0.754516482843354	-0.4604361226650734	-0.6155786673769639	0.0926756602537955	-0.07248764228704274	-0.15230822335757005	-0.32232675366846225	-0.45563385242633575	0.31871098983684776	-0.09916571163111122	-0.5938018385335956	-0.318998837949212	-0.2738491202877188	-0.46132228274649645	-0.19946828218227727	1.0944883899766253	-0.7701113860302505	-0.13314412502884923	0.10797345813005854	-0.3668412697482727	-0.5016779065357327	-0.13149725379533378	-0.8864123801983679	0.17794422334973545	0.10849665296321978	0.7093567060669438	0.6833962332856075	-0.8231646097282216	-0.02683044387946133	-0.007249169164339658	-1.0952029648129096	0.5031485896510949	-0.6590011892940442	-0.26183816375611757	0.6280109154414929	0.18984745505520334	-0.08684820196815697	0.4772782394223266	-0.08817714632172553	-0.6543098265197915	-0.59602551012874	0.583970021543181	-0.1480002550459452	0.8271357154237806	-0.7717452842908294	-0.7687627970446547	-0.14712273867666065
0.35172406942892864	0.34916326226535543	-0.07876115283456006	-0.7831141536384544	-0.42568788389178785	-0.509690981646641	0.061456494251177204	-0.08061760685526105	-0.19034285138843204	-0.34768588960004027	-0.451286259437393	0.32938679890058065	-0.09736293486474595	-0.5229313976755461	-0.25900133580236145	-0.2627635692348603	-0.46726629889439	-0.16947150629389793	1.0635883542133968	-0.8030949939343202	-0.15539054192333185	0.09233922385506683	-0.3634543547672422	-0.45842624712066693	-0.11778673285564838	-0.8988088190931075	0.15303794682433416	0.07727485196593722	0.7099919616025737	0.6854180777618526	-0.766747185897038	-0.033252305571838225	-0.068623144278575	-1.1533197166656857	0.6062189315596977	-0.7202050672821559	-0.2579271579628458	0.6100211521246732	0.17973212802390914	-0.08445434587472563	0.4306509462530178	-0.07659015618434965	-0.6249229686362494	-0.6397768697913017	0.5173178041451815	-0.2346584797184763	0.8287818976081113	-0.713902408652317	-0.7961222322506764	-0.13088144066043725
0.32497722898914494	0.367345212460377	-0.06539799302424992	-0.8061594442541095	-0.3819334359681485	-0.37961307262349553	0.027674577320708615	-0.06660615548675583	-0.19621293533209522	-0.3560637437223282	-0.47883945390480837	0.32417275237008647	-0.08473875335080326	-0.4448924875362488	-0.18301716518679484	-0.2540904109680863	-0.47100284477783383	-0.1471831880445516	1.0173659246229696	-0.8242362748697708	-0.18761537529443253	0.05411919989742614	-0.32915412828012497	-0.42487987070871397	-0.10164895927859825	-0.8966921722957928	0.1395608844339016	0.056798970907014114	0.7127364237284859	0.6595289232773998	-0.6934794347173165	-0.0236425524291148	-0.10952544357910013	-1.2021018000477557	0.6724432437374563	-0.7814843577458637	-0.26145262589502327	0.5764395387266563	0.1517806002958906	-0.08156566704410075	0.3825726516177932	-0.0429946488366124	-0.5705303232756449	-0.6974053603431258	0.4429773247490886	-0.31575243155917465	0.8375473621541969	-0.6360640108299884	-0.8210498182807996	-0.1193500205771175
0.307643026196281	0.3589081834626356	-0.05626365295842829	-0.8230204857594868	-0.3200821814204226	-0.26158672226186597	-0.04198026367691703	-0.0816146038940887	-0.22475663631998083	-0.3640726264302099	-0.49927366485639835	0.3268579509452907	-0.0724537785179004	-0.36998326978189167	-0.11932359791249932	-0.251497208053911	-0.4490449867210404	-0.1230495862204801	0.9630149688608618	-0.8360939287937355	-0.19407838148304102	-0.014496991017904354	-0.2748833503534646	-0.4097461335677573	-0.09121779257697367	-0.8733643789649648	0.12048688662647729	0.052431032447815086	0.7484715252575547	0.6381390235609004	-0.6086732841083512	-0.0463885658726031	-0.1433647522378053	-1.23772594298698	0.767257415442862	-0.8272974366704287	-0.2653749349285402	0.5571859523481034	0.10009420003320409	-0.08674852401989577	0.3707097959893078	0.0004259192992863814	-0.5285300346176911	-0.7805621473289618	0.39756089406712813	-0.40027722466480026	0.8613309487927563	-0.5372025553184356	-0.8308893260024833	-0.11782142782264948
0.3017280278453024	0.341934112155512	-0.07128040200276387	-0.8290994233812926	-0.24546494859139373	-0.13446471769021756	-0.12280450630207491	-0.1064719405915647	-0.2382556198133139	-0.36125592536112566	-0.5178000329459143	0.3188980100571016	-0.037752697840059746	-0.32556058698666446	-0.05830623686795562	-0.2468295573660269	-0.4208794627484894	-0.12707702539608995	0.8992554927342583	-0.8292804660326203	-0.18467255505573416	-0.06283646912769983	-0.25614008660186	-0.40576779171704364	-0.09344349668805921	-0.8581010657801068	0.08844301104069241	0.02574493400212079	0.7902162748505449	0.6613685414274595	-0.5368439495579531	-0.05248724191138117	-0.17932236096430154	-1.2745591225982031	0.8490110522961014	-0.8784137870405824	-0.2780735961659988	0.5498798455730246	0.03561107140368364	-0.07514605047566444	0.33983053964460963	0.07589027855284833	-0.5066369461131371	-0.8477867333795807	0.35252718471952155	-0.45338986004714005	0.8758205917338022	-0.4469806645728254	-0.8229169466902985	-0.11631647310046697
0.2695833924904477	0.3202107510060307	-0.05888327298289908	-0.8261282950043981	-0.19784838825100556	0.013669159869996094	-0.22193747918538365	-0.12753335622136644	-0.24234452079023533	-0.3191497768812396	-0.5419007919103189	0.3401631956745189	-0.05237250579287502	-0.31159194755450625	0.02267606897927573	-0.23589694075097228	-0.3833312425772221	-0.12829883594199076	0.8505500245557143	-0.8087500995055393	-0.1542335829836963	-0.1410288812813047	-0.2533205590131196	-0.41696550979293245	-0.08953656499970938	-0.8467955284009576	0.054584736735754036	0.0721499997711662	0.8323087468834499	0.6911473602315559	-0.4954235085721411	-0.04058771101493783	-0.20729392369878896	-1.302996947721022	0.9277713437351685	-0.9449874768939264	-0.289077554550005	0.5288804835619937	-0.02434358249810415	-0.06054154663678143	0.32979583251797123	0.16798956535782456	-0.5346483363632782	-0.8959489223302495	0.34136267904467543	-0.5110279255215224	0.8890872407765265	-0.3380226700547487	-0.8115451946826161	-0.1236974486816422
0.26403842336478894	0.2981125077454676	-0.049953635639945426	-0.8072349658385054	-0.1482551660976939	0.16993340282079514	-0.33669732201936997	-0.10779684203774749	-0.2645887349464432	-0.3017368133199634	-0.5610534170251409	0.32902176631471824	-0.05794450924575959	-0.29766185156158287	0.13261469093955122	-0.2572938241983935	-0.3380488479374918	-0.1438067445810202	0.8115833978236836	-0.8005608171057406	-0.13259770155672296	-0.22319519803373358	-0.22211594185322517	-0.4518283475899761	-0.08708951427633123	-0.8269210154650452	0.011491432912566556	0.10703662944144485	0.8561734779191792	0.6735126244510867	-0.46171434253406296	-0.02806252313049388	-0.23063577916742511	-1.3355221089877123	0.9943939855977044	-1.025048909809012	-0.30318186049711987	0.500512702128967	-0.0852663774723634	-0.036964243952328876	0.328364392241025	0.21767470957644403	-0.608408358316153	-0.9379956554704826	0.33810938521670975	-0.5633308023891896	0.9085134054462298	-0.2742236963306865	-0.7815374762673897	-0.15188974185425447
0.24283703061040116	0.26164389543182776	-0.03901577197444119	-0.820972513409199	-0.12034776800679443	0.2940989737925316	-0.4847836934549066	-0.06742569763638492	-0.298884711978361	-0.30287067155605435	-0.5907531611174288	0.3165104996306503	-0.07260440526087959	-0.270928095947496	0.22892131658849385	-0.27939390057269625	-0.31244572129387244	-0.1880217105542535	0.7804900491545018	-0.7873666526756258	-0.127592200380021	-0.3021861000738363	-0.23853275266823526	-0.4935586142368239	-0.08045310833926185	-0.806151069715141	-0.023391195921165987	0.12325262423676595	0.8744330332840029	0.6677616483711232	-0.4522497313399353	-0.002832059606951696	-0.2605298348105128	-1.3767312091590562	1.0589072079896726	-1.0952623606168568	-0.3032261632720881	0.4891822198818517	-0.16549526206250714	-0.02483286296493782	0.33616510189840626	0.22649900672532158	-0.6384204921536746	-0.9708789394373849	0.3347124595376908	-0.5715781733754144	0.950188339908585	-0.23751824359105086	-0.756453586830787	-0.17480681415513294
0.22654738699234778	0.2155350738445046	-0.04229117521483899	-0.8178960735438323	-0.08355625451000356	0.41292468424188805	-0.5961251962910427	-0.05899777684150394	-0.33624541317619616	-0.31044827622656973	-0.6474495225377621	0.2935861529766691	-0.10473178489726453	-0.2620528586471837	0.26872989088882215	-0.30168547912067867	-0.282339981054719	-0.23042335296658187	0.7235002783849174	-0.7738226730293843	-0.12287053889650265	-0.37595283260587004	-0.26102247508596876	-0.5491752096055917	-0.09445134760732896	-0.7691069583521101	-0.05662177331652727	0.15994824259157983	0.8882065908409098	0.6651037472420508	-0.4403891776537689	0.008786348386099502	-0.2604775863944645	-1.4064629487233593	1.0963580125514136	-1.1314670029448972	-0.3255731497302016	0.46182369902512016	-0.24434305538599776	0.007909658620276538	0.35703305141728964	0.21931118645118436	-0.5889722986347217	-0.9996780420919057	0.27297974343313286	-0.6014729869892859	0.9878561470120342	-0.21523191445125392	-0.7182434713441299	-0.22484833152012224
0.22508367785348465	0.16325999529487165	-0.05003778410714634	-0.8195026339105242	-0.06318239955169087	0.5156181452155155	-0.7063426240149941	-0.03408383764911589	-0.338225884865259	-0.3320489873690226	-0.6971321845318397	0.26048421740992983	-0.13366160784804346	-0.24654501051381125	0.3254345208860957	-0.2956624207249659	-0.26064654805426607	-0.24759203086504927	0.6757688820334578	-0.7407609878116123	-0.11528169150870024	-0.4484531535605991	-0.2906421324103469	-0.6094339463052034	-0.09067549164497998	-0.7303594768751449	-0.07837682542259243	0.18825057693310185	0.8940416898066547	0.6281341474450255	-0.43403333376059006	0.03672700579482563	-0.2670882550344941	-1.4215561023104655	1.1385670294900072	-1.1467025410292755	-0.2915414111514617	0.4532551993146311	-0.295548879464515	0.03630796552997749	0.3842485153494361	0.18237720176344124	-0.535081189534832	-1.0211416262981818	0.25040776778796914	-0.564679891590659	1.04712680494528	-0.20683929447185068	-0.6682519186754491	-0.2627861914368782
0.23419528433432796	0.14363573903684862	-0.07567496388948114	-0.7623834750992182	-0.001057511376669673	0.5802353277369144	-0.7797182842840931	0.028475454419551256	-0.3109881040768477	-0.3203192965753963	-0.7259809536793617	0.25195120538811905	-0.16464327540790905	-0.2123603808040821	0.4185156102924055	-0.2643673760732546	-0.2513041496276881	-0.24062612398647182	0.6661933243036233	-0.7111146891962401	-0.11256594302454885	-0.4866551024325648	-0.29660493242654795	-0.6422875655415845	-0.07487333755550615	-0.6589612758044209	-0.07078455067976441	0.24280494769968045	0.9236447009487462	0.6053406711446948	-0.41467450143526313	0.05706888998780063	-0.2972567392628266	-1.4162446401133537	1.1629991463854252	-1.121982775131707	-0.271525017362342	0.4793305699738973	-0.3346510901860441	0.0902757469210901	0.43757981188986805	0.22989993308737383	-0.5218496025127772	-1.0071368647429078	0.30446480021909317	-0.4921838841546533	1.1275325792869435	-0.19966213322903031	-0.6187604282376951	-0.2846769791693573
0.24568546944008177	0.13262773026118435	-0.07911052066422872	-0.6696242197849845	0.08335576939961122	0.6542446707472764	-0.8019816249848116	0.11104633752861996	-0.27473767365961266	-0.30945893199235386	-0.744363686734335	0.23321143616231751	-0.16812073690724003	-0.1693986164391523	0.4471962873289829	-0.25614213814491793	-0.2191760573378824	-0.25167704300052796	0.6545532598111825	-0.6485938745354357	-0.10279362251540118	-0.49691644090131204	-0.26608065869493785	-0.6745976711096706	-0.03414670575535529	-0.5943262918090217	-0.05416848726017136	0.31645069446143026	0.9354782699573472	0.6344252944204666	-0.3781204196672953	0.08928029045144338	-0.3098155168669958	-1.3742282580455736	1.1852960472673901	-1.0609851724444903	-0.22975180172544912	0.5209327403970544	-0.3269768763982046	0.16427100002706024	0.48774091611324727	0.2852814798542599	-0.4943516897731458	-0.9628555133316524	0.38825469822553754	-0.38475049909626924	1.2039454000400462	-0.16704317886125228	-0.5512826357250067	-0.2917033842662486
0.31357788477635096	0.15370100488500357	-0.032890977088506176	-0.5338060097054569	0.16770531005929779	0.7187839463405544	-0.7936314356753398	0.19940216031103017	-0.22190218474425003	-0.2691623313872285	-0.7089739174045758	0.2588027512094827	-0.13118160375694451	-0.08442101521404682	0.5012224938553949	-0.21345204590641503	-0.1841078644020908	-0.24264609234675022	0.6861796265899828	-0.5588145205850062	-0.05815729949271768	-0.4582381062967252	-0.23689090384329478	-0.6315331229574601	0.02947216486372482	-0.4736733288273801	-0.004262278938164388	0.4222146011269993	0.9965874793050974	0.6688465458202328	-0.302064140391822	0.12590722283378009	-0.28397469429935873	-1.2795763418611	1.2677100562043484	-0.9620573125464779	-0.14871637468855464	0.5808111080090892	-0.2865468118915023	0.30054680681870694	0.5563145836026788	0.3190904765006641	-0.4357655247529174	-0.8467855897824569	0.5088123008669367	-0.27056302653979797	1.2914805808651397	-0.09012781161232622	-0.4410857819605051	-0.2705650738948606
0.37933746191272827	0.22017512095887964	0.05892681654134827	-0.35143115904138045	0.26887369493779645	0.795533260545526	-0.7194308649251833	0.33341851362539937	-0.1458062120049849	-0.21905752763649083	-0.6233663794943799	0.2763594888585409	-0.0396871247518638	0.008264183828664218	0.5488427686514497	-0.14591516715347358	-0.13037813326743436	-0.2052186132452419	0.7612882594379327	-0.44838173186875424	-0.018740707427055185	-0.37013390944988456	-0.20215459233952035	-0.5412586211747763	0.1093973480149146	-0.33796871734061196	0.044953221758712594	0.5338949408859438	1.0435019776561032	0.7116957648060643	-0.2102390911472761	0.18139707929252397	-0.23256250170970533	-1.1493902531730564	1.35219059391583	-0.8518619415888289	-0.036642842617872394	0.6667804959484354	-0.19608667000151372	0.48592737939444575	0.5899104686211216	0.3930372085921454	-0.3248880382998493	-0.67693707900858	0.6376780781057881	-0.13523304552051013	1.3517170800061662	0.011482787384549931	-0.31442224659776075	-0.2091475565088292
0.4686753354693238	0.297108515054957	0.1940758015207489	-0.15454348899785839	0.38868182654902883	0.8719231608658001	-0.6190531349094663	0.49751005652293134	-0.03426526662622864	-0.12306052387120384	-0.5156621694595517	0.31620723519092714	0.06481438862254309	0.13580830476183858	0.6128859777931092	-0.05557559188750412	-0.07242187393226893	-0.15067188473764154	0.862777535063333	-0.3355730865599595	0.04525078264988889	-0.2870408411860553	-0.14780691602740814	-0.40959243503041176	0.18823555608403456	-0.1785842826994693	0.12229422676820505	0.6865153749668401	1.0981274188772	0.7479913441323073	-0.09507037420279789	0.22670669334820204	-0.15407468231980395	-0.9920221531160422	1.4488657956891249	-0.7056948197718919	0.08095932862812491	0.740648154945218	-0.08270912841023685	0.6602123893437513	0.6686780749717026	0.4740964424305017	-0.19295837968468435	-0.4960495972404854	0.7607184279358006	-0.008020474244351216	1.427451584607054	0.14550900536113884	-0.18784256810315086	-0.14129458483304638
0.6024635465528616	0.43859613881806914	0.3304458174843703	0.08164015466755141	0.5383384133736036	0.9712239664272506	-0.4870921363004457	0.6582730173287746	0.0698346417539099	-0.035286731738960984	-0.4145002605739883	0.35135352481668003	0.162549345449626	0.26556134845352264	0.6910776488185281	0.060956440202070895	-0.01581530569129825	-0.09267822099613385	0.9559787544490334	-0.21507865835033	0.07971992398739616	-0.15276644202015427	-0.06494932506161799	-0.24940737390581935	0.26328306327235196	-0.008748043503494785	0.22465685578785394	0.8080259028134809	1.147064967071506	0.8056312665935031	0.04033235370552921	0.27036508024500794	-0.06122252934828916	-0.7942305437985849	1.5379728062546874	-0.5460199927673198	0.21333449620060643	0.8276400832052841	0.0402523931481433	0.8471303406920765	0.7346833766308893	0.5654511124323849	-0.0324188680220955	-0.3007056278886993	0.8932108152674691	0.11291058046852283	1.4914704556058047	0.265709117501876	-0.03213430993613227	-0.0639923097510992
0.7260644172321553	0.5757600327360044	0.479498620167709	0.31047126390163293	0.6780010885650473	1.0481369096035114	-0.30490946498119625	0.8128606502737414	0.19718256022598796	0.07366654282600764	-0.2861421646392378	0.3963614850244185	0.27440545268764877	0.42640434121400694	0.7421090637839889	0.17511388352389484	0.03606010769421094	-0.013555421404591473	1.0375267715719856	-0.09700682673436305	0.1256795441099836	-0.008104035819001532	-0.011403941658489514	-0.08564937866669989	0.3552624915726358	0.1623041971770937	0.34672892674362965	0.9463020126647935	1.2008463817173802	0.8755476031009133	0.18961974283771085	0.36078075846465946	0.05184229657452449	-0.5700871112551698	1.6440933284819195	-0.38630967753893797	0.36856953581567864	0.9529716551389414	0.15255038550107197	1.0305007082833977	0.8033266965782413	0.6710765348349406	0.1686151631268619	-0.09381958476312939	1.0462681708213384	0.2327899149259937	1.5764280350524813	0.41549741838552523	0.11894461443063534	0.0578952338935161
0.8598442535202933	0.7228121555158856	0.634397585715606	0.5830785663576027	0.8298803201877126	1.1452312883871825	-0.11683326252597936	0.9622253595122677	0.3407866419369481	0.19746436437422946	-0.15547795524383431	0.4642496105038303	0.4008975454278902	0.5678589812122578	0.79478824895906	0.29332475770037464	0.10305829809977932	0.08095429935714374	1.1027070037161284	0.031055114375968494	0.16741241657317202	0.08832391158370136	0.09740859174007585	0.08758669304206494	0.430040336432858	0.3455967996482118	0.44924512286238516	1.0680414134339837	1.2420678279549504	0.9417196224774228	0.36358559497812054	0.45348008469051343	0.19104003859088384	-0.31763568960397887	1.766244424296481	-0.19799363590580593	0.5129400025093181	1.0618843553693686	0.27819968044875953	1.2284912348983188	0.8906207875414369	0.7936315225343044	0.38730494272949667	0.11401934026195908	1.209375970981934	0.3368788736268541	1.6360712606633616	0.5848750960912994	0.2843355335638206	0.17501577436053764
0.9935570914452325	0.902829739780876	0.8120123261959222	0.8775518948253364	1.0077642625335281	1.2566048796023197	0.057828799497715425	1.1029907368782885	0.48973599908335136	0.31391321434018954	-0.0026784584480691654	0.5713427075448705	0.5528657678079993	0.713852503591008	0.8555903064164221	0.4146693558814457	0.17059557242591653	0.1912431676098177	1.1748934210828257	0.1699708839936785	0.21680811699579858	0.16402314649604022	0.1981561403721237	0.25378827227347595	0.5251066334472076	0.5313487669835683	0.5177995762607731	1.1892864238738856	1.2868884250060562	1.0396077000542592	0.535171250607345	0.5312670034297343	0.3503347606372921	-0.062318511529072716	1.8886744285469592	-0.005597557541531873	0.6772140718947548	1.1729426536913448	0.40930242567112696	1.4396004099722761	0.9791031750308331	0.9244179028928985	0.5605925318212968	0.29231010041693434	1.4118079533585155	0.4445742144633681	1.7084607554628781	0.7859012876951965	0.4765289551394997	0.3067385122883793
1.1882509166170725	1.0846556184187468	0.98291945982582	1.1769923404770064	1.1676630781215158	1.3425658536312834	0.2527571180209867	1.2159148812453713	0.6366094401219416	0.4386063126372646	0.13285357421751418	0.6629800417964931	0.7265631432020732	0.8524388402520723	0.9202352027824073	0.5013176933370962	0.23182854543487483	0.2498618490205365	1.2411246748515683	0.3225756082234885	0.2536026513012428	0.2581935549116788	0.31379295616675745	0.42241561537690664	0.5955713941712955	0.7171547060198462	0.5644610770526647	1.2825375300513138	1.3314837419403038	1.1370569158955333	0.709903336221452	0.600102377087257	0.5074711254969386	0.20246693262570883	2.007809076116843	0.18353316062943575	0.7944517559770808	1.2844265167462	0.5107899204817	1.6445909839915327	1.0420883753649686	1.0928369678261998	0.7220453530878239	0.46373143633655056	1.59916783395806	0.5265582398503259	1.7863982689402136	0.9881070347156478	0.6565276320318966	0.42567208983170557
1.4019623639142413	1.2511937240190811	1.1330722602141798	1.4498301182458324	1.3058593715320395	1.4459184910664886	0.43864517253935514	1.312533736467461	0.754292369642166	0.5348629207349078	0.26227198126499185	0.7209166326201962	0.898567592608795	0.9558237677882943	0.9571335059948707	0.5654968879162279	0.30422929051644065	0.29682958883788235	1.2686370426997926	0.4676697636996341	0.2807226733532881	0.32408878165858673	0.4146980638154294	0.5805379975800208	0.6677735189793335	0.8933149161945526	0.5896550336482536	1.3491912650666111	1.3653529737992085	1.2166659574671743	0.8696497165170151	0.6713387094362319	0.7081426122219878	0.45729602580262263	2.1208300886289995	0.3654238375403905	0.9039207801901625	1.3707076722238913	0.5868541540592438	1.8427733361609604	1.1095891024986662	1.2102318887671242	0.8714722653201775	0.6200852323082431	1.7277970698757337	0.5959172167065775	1.8308796099308373	1.1965582080396366	0.8289054764394278	0.5228165231813808
1.589182487488418	1.3964696036719269	1.2622294591751564	1.693236337484456	1.42814236129849	1.5193339667407542	0.5859844187173743	1.3781185185698774	0.8524466921116136	0.6273706764336959	0.3604635249915125	0.772009613113533	1.062918614182129	1.0279281219159704	0.9915174198869078	0.6247554503716575	0.3605546874699813	0.3359214881670153	1.2918608669547849	0.5864486187498448	0.29906037129572866	0.3685561475164558	0.4858210426366494	0.7211186988904301	0.7004042649436423	1.0754848581400869	0.6079494890512442	1.3991504455345756	1.3886039454936645	1.2555278908871916	1.033800502997543	0.7185686254297429	0.8852386184180701	0.6808644478609084	2.220659384922837	0.5293319660426834	0.9931786413910622	1.448352294838886	0.6537810680837988	2.0098701075322807	1.1560862314946434	1.3228262826514636	0.9897477436971049	0.7717994588795555	1.8671308806304054	0.648333788481829	1.8646050840541002	1.3820598040631025	0.9847260267408814	0.600294113669446
1.7376817958056527	1.5189288558576115	1.338459667384503	1.8782819323095847	1.5556006894331582	1.5871593353962496	0.7105278280873986	1.4270320022856982	0.8972508629767886	0.6768783585561228	0.4416245414838458	0.7604218660033331	1.1767952309225496	1.0644966459019127	0.9853375709466675	0.63253391353787	0.39924433902205786	0.3624654311036472	1.279325557257105	0.6648146201642147	0.27888800917713347	0.3728725188233007	0.5236040542732849	0.8052096189387461	0.7062217301625743	1.2129965312329707	0.5847939118877433	1.3941282899570462	1.3721911711784158	1.2991060151777638	1.1706662708447122	0.7365668323649641	1.0294109072462003	0.8591615197002934	2.274049006977223	0.6488818109952174	1.0361699018169293	1.4987333978457273	0.6907046530670848	2.147108410933679	1.2056290558946978	1.4052425268505115	1.061352460526035	0.8633660251397638	1.9883786662685008	0.6810816495679863	1.8501377141807382	1.5307486402045836	1.1125232960938223	0.6457145927062049
1.8818658626074722	1.593067918300274	1.3832866895513867	2.011462333163711	1.6391518806437593	1.6213533129860216	0.7720088816619696	1.4358344270304537	0.9178627835796499	0.7048490531182118	0.4679999240709581	0.7473947924044594	1.2324673495426042	1.0497049470778552	0.9331882495445776	0.6296451519349049	0.4243157900572159	0.3733635711412707	1.2206710433071277	0.7182926195264118	0.24086766540005683	0.34416397257671416	0.5539529162936121	0.8607237486159501	0.6822483627129424	1.3205867862884224	0.5553458711902207	1.3775708270081273	1.3453546342652576	1.3060110913235667	1.273335789886616	0.7314706871012157	1.139627696890413	1.0118121133293256	2.2973826231104177	0.7416056639670667	1.0439022494977084	1.5343016610097147	0.7011322107330041	2.237580119746879	1.2240421676053008	1.4705880276165508	1.096115519350959	0.9482384711292278	2.060382884345075	0.6961008993567637	1.8466469170272497	1.639183497079119	1.201487826297934	0.6420152406535101
1.9943123603851265	1.6467545941276227	1.3985084606676117	2.116292301659821	1.692412529556289	1.654983543995606	0.8104013937211156	1.4056088681087782	0.9101703902123852	0.7007137488577199	0.47319413836218144	0.7116458344083932	1.2562043214593617	1.0200256268434094	0.8623339410235504	0.6087212005754248	0.43490071748192183	0.36075228449291386	1.1407765084185904	0.7501697114130786	0.17636872327711234	0.2915928411887516	0.5691976797317286	0.9062073780950783	0.6403588212380221	1.4134554557034478	0.505419347938063	1.3215481952158459	1.3133562591936077	1.3229060749941652	1.3780862935024536	0.704152093380221	1.2323362911187852	1.1305917615021648	2.291294347777352	0.8129709294389407	1.0155757790984508	1.5541988042334756	0.6968876007231237	2.3077026645976453	1.2228136518120596	1.521412828685446	1.0999866252661237	1.0292324591340687	2.1392994461858175	0.6962076471835565	1.8331372890643287	1.7188280946061134	1.2698183145669444	0.625870464602453
2.067686677510268	1.634294882065045	1.395916943357045	2.18850550964014	1.697804584320928	1.6533535633599654	0.856779290859395	1.3434514407518825	0.8794239018771286	0.684639574218832	0.4667794055345217	0.6568551295831797	1.295060233285748	0.9665182641407327	0.7909230481315486	0.5575425787859488	0.41036008062358487	0.33777926928668756	1.0561429920977066	0.7588014559661415	0.13644098351189368	0.20846296919115237	0.5585502847102346	0.9270212785727203	0.5884050704034343	1.5027150282442825	0.4264080424851483	1.254471177382087	1.2644446784020842	1.296032030603902	1.4808002460000578	0.6822688947424822	1.2989405814814474	1.2224298853195745	2.2796975519649636	0.8895813543899148	0.9602265210091037	1.570016001362376	0.6668855049825839	2.360023282756258	1.2116071014957375	1.5531329668677576	1.0746322007886606	1.0927600390689638	2.1687438131657593	0.6770320097896495	1.8191639763287	1.7951126667928563	1.3297042532101053	0.5944535498588815
2.129114092626238	1.6343317997304154	1.3714148896721112	2.2406145304041343	1.713115319426154	1.6536067405244972	0.8675903481802854	1.2570910292765178	0.8448037668882131	0.6469769581955384	0.4414434174524501	0.6155348134890243	1.3480074073819477	0.8853910827333207	0.7282431580109284	0.505260385148149	0.3975488692674026	0.3011670794656643	0.9626564954139004	0.7846032132294326	0.08190326210769841	0.11920411136280099	0.5713826578512367	0.9612247719197017	0.5066464495833115	1.602606608866757	0.34588052016919313	1.182128641366898	1.2075609329866472	1.2581224466743044	1.5749380606567012	0.6160877017600692	1.3392440144132653	1.29390874505394	2.2345754428269866	0.9603814698976165	0.8784888537130868	1.5687309307095632	0.6234856523198158	2.4145267092649654	1.1730185429187505	1.585535222428354	1.0356667115987737	1.1385853105249544	2.2004725415390034	0.6513193388121341	1.7921690182948784	1.86855579769108	1.3854399107878224	0.5477329790464152
2.146239865562161	1.6238270458567805	1.3349580053622767	2.2656768049044262	1.720581351900038	1.638914324236802	0.8849733495976613	1.1660294902183679	0.8004717743060414	0.590898820638933	0.43375529993705786	0.5570232212771323	1.393452302244171	0.8241946527126706	0.6619328672111242	0.4512101854004051	0.3654472746148561	0.28395136024632844	0.8965453584022551	0.7852629935777871	0.050661995711461405	0.053902605226709865	0.5442968850010501	1.0125262251646157	0.4476663835449357	1.675308567561079	0.27578540312741373	1.1006790204088748	1.1576089363882582	1.238546132775553	1.6319570235131948	0.5406444602786021	1.3728944823682525	1.3484100434377284	2.20357445348157	0.9977095363106381	0.7828333839339988	1.5552652698626783	0.5843427426742209	2.4377815944110064	1.132153939456964	1.6138162121541408	0.9881109104510873	1.1736623709497551	2.221892013850258	0.6000634378520127	1.766000188589724	1.9210974167737376	1.4410315808705785	0.49634586669356884
2.1404646750201026	1.5924487083674674	1.2804770622713715	2.2704046185358346	1.7167898024856036	1.6308264942380073	0.913885258283808	1.088588522428235	0.7558528664894567	0.5206928482884792	0.42291865833275627	0.45401754551774065	1.42661848455068	0.7686227743450884	0.5953026872665446	0.39466453858387385	0.3289892478704265	0.25800982706052	0.8470347325862948	0.7605755961266933	0.013739547917650188	0.00895017351033044	0.524281977403367	1.0710976192259767	0.378341908715928	1.7407195474089725	0.22392035348967226	1.0120978344612257	1.1165983248249387	1.1857699177346805	1.70677575380699	0.47770526962117366	1.3846230077612143	1.406862967842845	2.164515138613602	1.041352732150628	0.6808104221501698	1.5411928268474544	0.5319254061793244	2.43799561465777	1.091338696004727	1.6289118393558393	0.9434443037376496	1.198369980568994	2.2253023073445264	0.5657228314137057	1.7446767635181542	1.960835386519704	1.4631639983350024	0.4365869512395764
2.074278154232524	1.54655837223611	1.235148662140521	2.274960841661132	1.7084317674786462	1.6270011582375705	0.9411086348546004	1.031467460248416	0.7344510075265342	0.4438877053120304	0.40804327262229123	0.3846139557306298	1.4563934065521864	0.7227804983138022	0.5314578927780723	0.3390506271686955	0.2993630631797631	0.250361048709156	0.7959062841981827	0.719834619424468	-0.01480439763682274	-0.04061559193743014	0.4784803500796314	1.1234566966090314	0.31275719389134415	1.7938011210955278	0.18218660054276858	0.9501120183385042	1.0671072066335578	1.1097424912169886	1.7441062826578573	0.4084344725192993	1.3891039314423184	1.4655225601857942	2.128904260946004	1.0570292114158442	0.574890721209633	1.5225255922612027	0.49005073541841193	2.4484112666669384	1.0514905431099675	1.6358237381101841	0.877999809301274	1.2461822192128476	2.1891310217511704	0.5255483715206652	1.711050505787305	1.9886613352327172	1.4984657475397958	0.3613116374261186
1.9936955310667994	1.4977414720862834	1.1977608754326212	2.2549143516964696	1.7015356255120035	1.6207769482513315	0.9552023979701791	0.968885730881421	0.7089894628904783	0.3775641218868413	0.3809877555061175	0.30359967025124646	1.4945175333359102	0.6974482152871928	0.4928255933128276	0.30323036515070034	0.2697113801125433	0.2427038450465917	0.7482368230496014	0.6804905594641675	-0.030196204066833536	-0.0826668192242774	0.39681493570350457	1.1584520715505975	0.23920147066111402	1.8361060398612605	0.14775623714553063	0.903694404185195	1.021448086032985	1.0500460145031316	1.7865146775504666	0.3508778342941129	1.3734244305881722	1.511929574960406	2.101386411582072	1.071064582131252	0.47433164333997446	1.4968507386937924	0.46778965725521326	2.445325808109428	1.0152749212883778	1.6311245206051033	0.7987548411240063	1.2762349578600334	2.183141980541785	0.4762240979025121	1.6754419450325204	2.0143015598776386	1.537394894919528	0.29156959300351226
1.936316218584409	1.4537272245860322	1.160425781313291	2.247686902666077	1.6821457024943598	1.6104550943497489	0.963550942055638	0.9195683151192133	0.6890681563745072	0.30404428578721104	0.3754761144542882	0.24633888299866671	1.5143052143762339	0.6863560762132351	0.4494044320653116	0.2632287495897485	0.23742974624715094	0.24515561060588698	0.7169276395825106	0.6539882701830144	-0.0435825700011286	-0.11301866648036854	0.33749103043441664	1.2067007154414227	0.19803968203486594	1.8681925064697367	0.12126574038921085	0.8566003380572287	0.9987035646775736	0.9939116285939894	1.8068416749147613	0.3038030643239777	1.3801570121989815	1.554052903017737	2.080919293704385	1.0984441904033708	0.37297557273060644	1.482034629990772	0.44159229426445	2.448355779936296	0.9921232486609869	1.6273795953927959	0.7431844937717252	1.302737270966563	2.15612725651656	0.42259093978381046	1.6575566716817296	2.0481942939847775	1.5586199194911796	0.2367273882649223
1.8708253185575945	1.4017874255609923	1.1383236355259432	2.247050395548411	1.6598156543802833	1.608741060523633	0.9801089120196023	0.8624778078849632	0.6870182352913133	0.24312493708376337	0.3767648992817458	0.2249814741075004	1.5621241527530383	0.6815098055447195	0.413012683168005	0.19841948803839043	0.2090457459819591	0.2371262890319748	0.6768030122390908	0.6349424545190112	-0.05281174756349814	-0.12669364316349102	0.287043628730016	1.2491587112498763	0.16369601879447393	1.8803966413942366	0.08921583918855087	0.8326185144858661	0.9762419332398966	0.9245137693717969	1.8105415548482928	0.2694227900921341	1.3904176059029643	1.5849495428139064	2.0622557497375453	1.122356155606467	0.2786617802115764	1.4791682482325899	0.4292243434511568	2.4222076581210414	0.9539021479328712	1.6359984676849173	0.7110678842778987	1.3281366387955866	2.1204873955820642	0.36388132945762053	1.639070025503452	2.08067366324981	1.5757698262809203	0.16953037198506454
1.8147723002038334	1.359516698711653	1.115761627147441	2.2647423364073545	1.6389509107493816	1.6112815834696559	0.9971735142015852	0.8129289546627014	0.6879199134586916	0.2070482862377086	0.39142100539074937	0.19731878143738646	1.5849507935650218	0.6746382602693431	0.378383356691558	0.1393808762350836	0.18344520363326103	0.22414850134640368	0.646931476208506	0.6194575413746318	-0.04570630516088843	-0.1217872275344413	0.2214911699094634	1.301471456320224	0.15414298653592756	1.8929142708839677	0.07239266677767389	0.8076784506616457	0.9582153966219	0.8968240452357522	1.8233928286270817	0.26317890244837094	1.412521173911253	1.6065484831234127	2.0423642612081534	1.1559289025362074	0.16147926821857406	1.4387126305127054	0.4138060288341528	2.4117682260844546	0.9421087619474562	1.6384110798898852	0.6777880583425728	1.3405548862753838	2.0941187921852373	0.32073487451386745	1.6126663161754415	2.1237051058403646	1.6044695224463261	0.1193330405905928
1.7658395670818616	1.3313770473207607	1.1170789418616847	2.2926351663727913	1.6442801231455468	1.6050398708820104	1.024334710982487	0.7722910937577483	0.675561413172333	0.18493283895525078	0.40105551668515177	0.19312755535458775	1.6435371482694	0.6440330690709214	0.3406224140318093	0.07827927242119918	0.16671637346282062	0.2146208785973666	0.6449720716083593	0.6142840628355128	-0.0349610658841539	-0.10324484472920614	0.16811760371533754	1.3260476296902823	0.1559124176855298	1.9049905134294214	0.0354525487046774	0.8082472306947747	0.9487979998589949	0.8610599593608829	1.8274963589076294	0.27439739725855156	1.4313480198273631	1.6384538480555968	2.013967193830363	1.1898851440844933	0.06813334252776909	1.4003329433020792	0.40032605186330733	2.400007020857207	0.9432659799491251	1.6501818048954615	0.6582139074005577	1.3550115469176056	2.0535756785529844	0.2853335674474273	1.5894314569316594	2.15921436503953	1.6440217100558256	0.06845611576791032
1.7173084823106994	1.3228725596799331	1.1082681023547791	2.341254186815519	1.684441783088752	1.6067608243412408	1.0295142632858982	0.7850808305483796	0.6729576428705794	0.16499903381328238	0.43187119627544346	0.2186470220373203	1.6711345768653534	0.6405301506228012	0.3155901409141987	0.022213622079872992	0.17295658426595278	0.2118503554309923	0.6298899112953549	0.6039327781463533	-0.027811748142526516	-0.07341257959692558	0.1183771207927475	1.361910398986086	0.14685069152096417	1.9137564469731292	0.02075676266561747	0.8050673060127245	0.9693655586195119	0.8302224923760917	1.8327048740337504	0.27628493675275617	1.473407994746332	1.666328839258097	1.9912339600781472	1.214974431112482	-0.01817811531536746	1.3611272559882222	0.4127577232142793	2.3783513425550398	0.9828691609446374	1.674225602433971	0.6580197867047145	1.3791272530989773	2.0226307059715847	0.2562829088701947	1.5713821728097357	2.1888985294867145	1.7014500810019757	0.007869869183922101
1.678187932941897	1.3043700970264667	1.1012072954864327	2.392747247405449	1.7030605404704158	1.6179887431435436	1.0498879432357135	0.7910748007216915	0.6529938519487012	0.15732806024201573	0.4388088442952677	0.23938010081247865	1.6777525940954274	0.6447152094632644	0.2908396658761383	-0.039052562864332174	0.16376304122683777	0.20755485093735868	0.6306537787975192	0.5809414435421087	-0.01584508692806147	-0.035391585819966265	0.06706248550483077	1.3893375688481533	0.13526024297064437	1.9036801284860356	0.008612738446017612	0.776315295217706	1.0079740994406332	0.828541237580931	1.8611212626697884	0.2663445999852919	1.5343221837993415	1.6931958597936454	1.9772341786810959	1.27440008292604	-0.07201720547346563	1.3240777905614536	0.4291236238916004	2.368553971258744	1.0505545310770217	1.7054585139175074	0.6509692476450111	1.3981349204387563	1.993081201019566	0.23712421557577845	1.5614990052307465	2.215312864739085	1.756404402663641	-0.03927421637366118
1.6794236425488542	1.2975017331918361	1.1076852903902954	2.464957856208606	1.7512240089661462	1.6371288553747128	1.0483056248470595	0.7894031634868062	0.615789927908299	0.15117477658143602	0.4491754368587005	0.27344609129898995	1.6706109888184586	0.6322398230932323	0.2721077686514203	-0.10744671455827255	0.15635955313649533	0.20014759817373742	0.6326826258978623	0.5686645523101573	-0.025064645666107853	0.00021224819469003314	0.05228069396042876	1.4200476503673214	0.1334988331450256	1.9151533966272236	-0.0012300173725078398	0.7597180056584453	1.0671264672237017	0.8215493869940873	1.9196922685579807	0.259373808834186	1.5796265365529358	1.724346001194677	1.949649107846053	1.3620054915579307	-0.12336437566696652	1.320904953162696	0.4423076086874228	2.3538916026864767	1.1013862001708783	1.7298248891324473	0.6572169185840426	1.4342753822669156	1.9577070524145	0.23102433975903666	1.5501721379009237	2.256023726888757	1.7925371136632524	-0.06535484532876085
1.706440048851998	1.2891499504395867	1.1133872671715859	2.546664536367492	1.7803719154107096	1.6445914761697762	0.9974486053342915	0.7921689278151497	0.5863561883162974	0.17072248014357008	0.45547386415350954	0.3151876318341757	1.6865936485651525	0.6094263799813341	0.26920318279717126	-0.1685572920532764	0.1661846978543591	0.18574874133237768	0.6322284344100889	0.559502309375496	-0.050387678958110214	0.026271824258169492	0.034190043250182614	1.4704411684843797	0.14120878391557723	1.9164371605950585	0.0010953534880676825	0.7536159285261078	1.1098275395112343	0.8305218641976818	1.9824134043187065	0.23822639126916	1.6483381796962173	1.7499541901001283	1.9067622946301455	1.4452597556089113	-0.16400729267988898	1.3324481156243708	0.470877020080802	2.3637662590718813	1.1475030742784713	1.765095061847557	0.6743278098224941	1.5051445160662955	1.9256170317372105	0.2197751521069955	1.561053543877053	2.276162862352688	1.8270035542809275	-0.060530716906477065
1.7436719964010385	1.3005642213418973	1.1064957152847057	2.5855251478146966	1.8257649332048858	1.6553476388085862	0.9280881384625796	0.7898302826195466	0.5110466620681147	0.1899345662432535	0.4580406307253341	0.34421694473761255	1.6942417629512287	0.5863742204329976	0.2633905999485037	-0.20662574758580635	0.16310266773129897	0.16270270676241513	0.6366258338144405	0.5624848447272195	-0.06875232648378575	0.04909422396064326	0.06003810914848705	1.5293968088891048	0.16333852296876106	1.9348881029013252	0.01421432219448463	0.7558049911588893	1.1604484976780047	0.8559315898953856	2.072850232567488	0.22377709677600985	1.7170572868989342	1.7604646986041015	1.8616617837265692	1.5388954341312757	-0.17680349199047374	1.35543841778034	0.49036933810680505	2.358477184640285	1.2025102345505463	1.8034902058030844	0.725963349516703	1.5563449638375362	1.9322426355775324	0.21508333095795162	1.58089682235976	2.315365785061153	1.8472777180367994	-0.034946486629374614
1.757218655245773	1.3321288252337624	1.1011258614859156	2.629839482742677	1.8797068472565541	1.6627196938173014	0.8667924145341411	0.7904069259540073	0.44038405685891513	0.19991462911923977	0.46294040353912325	0.3954045077047246	1.71784366893499	0.550048991006932	0.25771559975333563	-0.25394568649385973	0.16233116955414761	0.12012834547048012	0.6455088433666368	0.5499274882441527	-0.10466775087148934	0.05784236118909457	0.11092835353383212	1.6147204357572331	0.19465267798289215	1.948268587088115	0.03321566830255577	0.7510418086154446	1.20362265821094	0.8666742656962075	2.127376436428046	0.19459484843906896	1.7687707786878	1.7738840625769612	1.8139322580751767	1.6186938105873707	-0.1916124597148464	1.382788562182896	0.5233046340817757	2.352591627854282	1.2653309015195155	1.8501329217044262	0.7932011045559408	1.6342595916208857	1.9266320910676236	0.2101322650866963	1.620338375580643	2.341249451729684	1.8615460637638646	-0.013319656924084624
1.7726658799036976	1.3684558079584348	1.1135501351726196	2.6558135194627916	1.929494521652885	1.677652058559163	0.7997427615661042	0.7956881640991188	0.384865086032725	0.23663548184262773	0.4672287678205354	0.4483994323645878	1.737757473186719	0.5097255337778716	0.24246628713379376	-0.2904452752655461	0.1642018545044627	0.07759653200010677	0.6590463772563458	0.5286623114143718	-0.13085154068941882	0.07569829921519158	0.1701765346215464	1.6850094499034178	0.21949271302836265	1.967583873376786	0.038492557489458706	0.7621700439997177	1.2383311014975316	0.8810614680207334	2.1761540805759116	0.16881630093921388	1.806123420122789	1.8006379127531957	1.794607419852812	1.6661974154133994	-0.16509823316732058	1.4045183101372982	0.5396232582311417	2.3476176387859766	1.3196506779548964	1.893685948298709	0.8643878022553754	1.6932221471172784	1.9445973030962864	0.22722716706311502	1.6597738543285214	2.3672557151007525	1.887628628731554	-0.015817409002261855
1.8038440467779904	1.4372048912569895	1.1270633890230983	2.6718293981817913	1.9970006916150926	1.6819933142638512	0.7278336491430034	0.7956508913995597	0.3316144720936158	0.27740650253760724	0.4535663155030602	0.4850356640432113	1.7498894492019499	0.482001944275196	0.22520800246225914	-0.2769822715041534	0.16386830817329578	0.03228071486543858	0.693405400259105	0.5012281071847722	-0.15494711749706253	0.1070321240071637	0.2564282942739689	1.7563779178350754	0.2582428176778864	1.9986351005094605	0.05103100124275062	0.7963630902488801	1.2850421598651456	0.8948911445615735	2.2272265950414187	0.14359640594587428	1.836116498954388	1.8271616498654932	1.7614121469630089	1.7119338619546745	-0.13565212771407514	1.435889152544204	0.5430086687329688	2.3606629654938067	1.375571912477895	1.9432184225514058	0.941979540584161	1.7762430831569187	1.9616984721544284	0.23515022798508278	1.6954877059487248	2.387067342230763	1.9104782669255944	-0.007581524586757949
1.8335198779060655	1.4894819834974606	1.1155764047148928	2.6823493705672057	2.081567128220824	1.683389452003955	0.6880688267015261	0.8006944077341099	0.2931655027696005	0.30746562865889276	0.4533647345696412	0.5385251628176447	1.7959611410809422	0.487548885835687	0.23770395644172887	-0.2593333318945514	0.15810808708020013	-0.006206387541364144	0.7378767527499761	0.47742862730442653	-0.17970353284839927	0.13201352631608493	0.36763476619127566	1.8281453337093219	0.2977832050425889	2.0122521949055185	0.05440138588312119	0.8472210712547692	1.3287667949431683	0.8936828104700835	2.269274534642596	0.1043495349262851	1.8471483788000378	1.8551507545136345	1.739701553208144	1.7446040524143562	-0.0461536641326173	1.490658291716565	0.5441145283868749	2.37645686703739	1.4276832855230444	2.0005868461940546	1.0255573580793274	1.8443178192370748	1.9912460655069553	0.2500932293261509	1.7352269083468488	2.4123222629534244	1.9443850580345532	0.0006090536001985437
1.8801298871610175	1.5536851597283354	1.0798236849977634	2.6861324886116096	2.1400651139868114	1.6925374104995725	0.6425837055348271	0.8197180035260307	0.2787535895310692	0.33023216471513595	0.4692503234755184	0.5833874960419515	1.816238109968106	0.48942962254541644	0.25421197978378135	-0.21853897752490753	0.15283888202213836	-0.03572629081580496	0.7671946256033164	0.45967063652371054	-0.19819066007045577	0.1744959005618017	0.49683867139302385	1.9038536691817103	0.36277817025157805	2.014908893801251	0.07785204601508479	0.9020725205157802	1.3715652019987483	0.8854370692102037	2.2998536550272215	0.06845648128122496	1.8536495745683468	1.88569203938156	1.7197202742660749	1.7795401570922422	0.05565487476041982	1.5331342693228827	0.547467050869255	2.4123349834045884	1.4580140973171887	2.055559458552382	1.102150222924648	1.902097303356486	2.0421576947854594	0.27575506800519345	1.7663687066186893	2.450565428619169	1.983180179318347	0.0050175466214608
1.9349899244557804	1.61661971073102	1.0504451717524654	2.6821137865268234	2.189216464514943	1.6921401421513678	0.6151929032262752	0.8267781462681313	0.2904350552210103	0.3363884168655659	0.46892577127712903	0.6358968544418897	1.8469010418515288	0.48488398198269833	0.2675156159522515	-0.16385947452247931	0.15204791548991378	-0.06236347386305387	0.832376734571789	0.46805700553754387	-0.23245387419179653	0.18629208952600368	0.6289972574692548	1.9836561772865806	0.4270244177878476	2.012453248427163	0.09761279175786369	0.981171370795009	1.4077785508598655	0.89531200060062	2.3358983330362246	0.031485648926092034	1.8579812170607415	1.9036504778492174	1.7374196633421992	1.808649065255556	0.17556828346402542	1.5594851640334022	0.5435287105404749	2.4768759594865144	1.452041536161654	2.1116661330544106	1.1625311826666356	1.9411005859202415	2.096408888377016	0.3139707899970804	1.7888341326151829	2.498218766895376	2.001503720029278	0.008447031138894973
2.002738600956717	1.68271240019859	1.0134533778313926	2.690400277014002	2.2588226468819057	1.7112187917589932	0.5799604309949904	0.8473067356556288	0.32325028193340116	0.34712109086821036	0.48774589128558377	0.6827484222336901	1.88996842997012	0.4791652517903229	0.3001367284078544	-0.07118922424742909	0.15545246561914342	-0.06606358969853107	0.8892370044626281	0.4899334393782257	-0.2680064613384151	0.19077899977678822	0.7349087878940579	2.0620517868959807	0.516154999954314	2.014345943940646	0.1166220572454852	1.0848316318996263	1.4312248799686356	0.903744306908737	2.352795472760273	0.02618912432970007	1.8504450050507117	1.9272781854666832	1.7629152870065752	1.8169837185988449	0.27995508299012384	1.5684428624074223	0.547382775319422	2.5317761161193157	1.4310361098754316	2.1463096314293715	1.2288318812983663	1.9695174455462148	2.146324574320031	0.35119528216874674	1.8066951080739542	2.541197668041986	2.021560544170115	0.02427663342614437
2.0754010604728714	1.7441165461640935	0.9643295145784123	2.690676305147297	2.302387131303132	1.7213342777788754	0.5834100786380227	0.8611368575077958	0.36507957442147954	0.3679695866826516	0.4901172829504457	0.7360534744606255	1.9396112091365598	0.46196938414339594	0.3341368890308331	0.022833378865281733	0.1861606084501623	-0.06297430892507767	0.9598956868249966	0.5326480410727557	-0.28610538968592136	0.20725980162379046	0.808314754930298	2.1211232135321723	0.584297241009865	2.000042102839637	0.13713875941447193	1.1877558011809328	1.4458147770024334	0.9121983068271142	2.3448948204752464	0.04414822770317152	1.8622630991568994	1.9555662484806777	1.7678270652567847	1.8001908862772413	0.3909323489268469	1.5682389672545596	0.5526962459613306	2.582588089705139	1.4124365270176402	2.1815882046048047	1.2896463144388388	1.987527646782636	2.186257887714239	0.3974052303004636	1.820945821743474	2.5863587904937586	2.0642188771111605	0.025190637341186917
2.1525517266665775	1.8156109613056617	0.9121830128356578	2.704286605070537	2.3531072068979833	1.749970365347583	0.6620002522208023	0.8714852324772944	0.4056616877060134	0.3783672171308832	0.49264083718990664	0.7882904524939095	1.9911841454803572	0.4561983325402945	0.3929625697755991	0.1257135780311816	0.2112706516228108	-0.04923543479441032	1.0204176409829675	0.6057907657685024	-0.275529026589066	0.22342566807970948	0.8902931306383044	2.1626895350725186	0.6452536518960499	2.006939727917395	0.14852940961423913	1.2605284245610737	1.4743892382369441	0.9021346410274347	2.3424627047839497	0.10344317777610042	1.8694037160168484	1.9991130710409066	1.797357190571839	1.7740366420129976	0.4946166541884239	1.5313325144600596	0.5548956322618498	2.616175396764384	1.4126723581743785	2.2095096546287367	1.3444882380149703	2.0065826888950538	2.2347150232446262	0.44230370513158085	1.8280833275242436	2.6449319922030994	2.107000369167392	0.04193621337950294
2.2523912518261993	1.875758228572866	0.8557588309481045	2.771623846321197	2.3886144019328026	1.7786371842280626	0.7434095655382297	0.8948922710987797	0.46421160080567975	0.38398063143739414	0.5139038330938884	0.8401089942316483	2.047379472615355	0.4346159686216085	0.46623575569230924	0.2209768402910215	0.25198673496578866	-0.03152262221425516	1.0785991952018747	0.6677205369677501	-0.26234622535268287	0.2539960502699505	0.9355807441359438	2.208632478151656	0.7039874268275729	2.0238823964899906	0.15247876976390984	1.339980310722934	1.506031636330047	0.9211122112830064	2.3404604118132495	0.1624265675786533	1.8730262728628717	2.0357583878556693	1.8210033744118654	1.7630533694459385	0.5791051152846143	1.4847694401272673	0.5689532050742335	2.667227152293341	1.4113743727380672	2.245008319864651	1.3830522931445213	2.0018858803858146	2.249281411375975	0.49503882597726206	1.8443264683393743	2.7031934480117035	2.1583504755463894	0.05522472719605141
2.370733947393731	1.9182974475339916	0.8105374127395016	2.862967939297363	2.4119220977507	1.793687589770108	0.8409072341418883	0.9031414562971694	0.5414057469394611	0.39529592104794864	0.5164896774507456	0.8742509080644554	2.0721961180491903	0.4371705615003159	0.5392477998782725	0.2995557381969225	0.2864379705607183	-0.007691769905982101	1.1586307382664762	0.7453140778644061	-0.21867785980925086	0.29565922486998963	0.9651769173787568	2.2431317409448512	0.7560438141485842	2.032253110935132	0.145055212237589	1.4185005744167385	1.5332217426479846	0.9450142310676304	2.3781337349229688	0.2404464167235421	1.8878200386640072	2.0631565546109285	1.8748813592404967	1.7641479593490743	0.6604068034807655	1.4266517623222186	0.5780919634780729	2.7113926082157795	1.3856907144356183	2.2775970656444335	1.4020497359998565	1.9794583601664049	2.267758932068575	0.5391934548407267	1.8544465403655548	2.774933535573539	2.1992863920382804	0.06194974738130151
2.4756650063280765	1.9610481040331489	0.7509852071850349	2.9687826598374856	2.4372452381003504	1.8292675291689335	0.9728989597287928	0.9227553476332732	0.6111686333077648	0.4015932754159193	0.5094860616682173	0.9050256000417749	2.1128722176701857	0.4546840637115264	0.6424961905258498	0.37076056137514896	0.3331868319678177	0.020771178078377615	1.251584216840664	0.8151375736692499	-0.1612374472264282	0.3307001782505178	1.0019249519921245	2.2929783150204623	0.8194726158498223	2.0287881024181207	0.16179781356956247	1.4764771117204338	1.5559148451064946	0.9511491840491985	2.427371842619038	0.306261093078525	1.8887455820340073	2.072802252952481	1.8914506025008488	1.789642300091573	0.7027558535900852	1.3530368270770305	0.6068443144796263	2.7385969595821917	1.3579668424051083	2.3119297469874174	1.3897899774905356	1.9524556050552107	2.270379734972522	0.5707484513227213	1.8360530361066858	2.832990079750759	2.2581582602609562	0.0849436432871082
2.5920456069733584	1.9931899659653542	0.681397458625693	3.1017178491645803	2.4596458492167415	1.8406839062142883	1.1160878863901489	0.9463810383120567	0.681421351296686	0.39548887288820433	0.5202289233171769	0.918037660549573	2.1447090181567288	0.4882393104513948	0.7256582717936675	0.42178223920972496	0.3703464086401975	0.0521782106398385	1.340628270336207	0.888216532821245	-0.08223694617727209	0.3507941590882173	1.0173477631098629	2.339609805271758	0.8578697822440782	2.022026188467473	0.1744641725186348	1.5221270129226228	1.559082524306902	0.9515201447846469	2.4755353935136157	0.37778256437236907	1.9153176336243405	2.074357779541245	1.927487620613476	1.836263512412709	0.7513595749728604	1.2744812139944852	0.641350013383192	2.7520386200803255	1.335001640924906	2.3257804259691426	1.3638701529280923	1.9165857635036296	2.274558491462696	0.6032184291772275	1.8336191972560516	2.9044341838450403	2.3226592245130453	0.10579041792697381
2.700726523276534	2.0465829785454366	0.6398581346365401	3.2368580392339554	2.4706342862183694	1.8450394082224466	1.2506367255932136	0.9750329091860607	0.7585782702273003	0.3636452885683709	0.48043519211987684	0.8948321401470226	2.15281605783358	0.5162936148710356	0.8151508606925413	0.45003215109172795	0.4058851155379813	0.09715561110796031	1.4359578085117217	0.9386043132498019	-0.00665803812871435	0.3470576201907664	1.0106020804969926	2.365377360602718	0.8853780013309228	2.020065171988765	0.18262767555163767	1.5427912198123601	1.5784084628813742	0.9610132686344848	2.5230393154805455	0.44252073024090344	1.926618219609668	2.068000623224076	1.9887414267575987	1.8831871975194179	0.7631265867418772	1.1935720215923205	0.6802483183841497	2.7604527864484627	1.3247969159875959	2.3234551785515416	1.334013259107237	1.892448208682822	2.2830612860044597	0.6273841038712192	1.835401042670825	2.958790058987102	2.374866011207973	0.13602937072831334
2.7820457866090624	2.106988669470235	0.5956458593363032	3.3681166651832335	2.4894223588956628	1.8407042580763888	1.3936933084994332	0.9894167039880761	0.8254749141422881	0.33486380047856196	0.43126551107857675	0.8631609521597706	2.199976460834228	0.5709433283745678	0.9070818462891787	0.4530469260891382	0.42907192643024966	0.14911633076447348	1.5377849125164575	0.9766000158690558	0.05564469014943925	0.3157413598888289	0.9911630121646284	2.385660399697459	0.8960955839895985	2.0292724924767502	0.17911474207936076	1.535566392509068	1.5907644753976211	0.9958987632938184	2.5734690109168823	0.5131800208408103	1.9605075374665908	2.040225976406834	2.056757179006654	1.9257285394604609	0.7664392404841216	1.1327109528928405	0.717481667400602	2.750344293126779	1.3191223430378627	2.31197678956523	1.2985419424425277	1.8671310436556368	2.264323787780906	0.64415706795731	1.8570059183249565	2.9971488158295245	2.414774998018822	0.15453598017190565
2.8693761020683803	2.1573175158245577	0.5587370961608558	3.5049747634726645	2.5121928422379254	1.8382473812835998	1.5260716617293144	0.965449924767977	0.8743851349409237	0.3218319321373647	0.3963961469480596	0.8078909007837922	2.259624651053996	0.6013396699418411	0.9882732360780156	0.4294786027401626	0.4358400225426252	0.19078988586724024	1.583639484538275	1.0126005095365356	0.12087140602077433	0.29843278038938753	0.9743982535288767	2.392946155870647	0.9049511256672282	2.0469045140036513	0.1507222169475588	1.5223835843520637	1.5937412683921406	1.013947847030256	2.6188642481505875	0.5872315982651842	1.9687553231428037	2.0218156109709846	2.109656351266392	1.9628493071809339	0.7432352122933186	1.0819032636343182	0.7283326583169016	2.732126810455492	1.3289596101263017	2.2897491715487055	1.2547253205235107	1.8664005203350904	2.2785021212153174	0.6515582506149565	1.884841178457791	3.028484532998031	2.447694705042829	0.18766271258413475
2.9566414701348003	2.198520986529547	0.5540761971900949	3.635678599537992	2.5298048648766454	1.7859559173580741	1.6450869248610078	0.9286567861629118	0.8942418418807897	0.30146175898743377	0.35462614110362545	0.7439544353481613	2.2830076145436315	0.6450058112986727	1.0349810308787544	0.37949328961020606	0.4454365433031243	0.2299970715379644	1.6152752354387236	1.0316003443345014	0.1832900445070474	0.2700602060742745	0.983985989278111	2.3704117227807475	0.8935677731179332	2.0560792563747037	0.11403517469932338	1.4876683892266054	1.5887335149547972	1.033124998500221	2.6534713606643683	0.6315329745395232	1.9935733207657975	1.9894126736923525	2.13695409278087	1.9896314046647938	0.7127996503996379	1.0458009504406882	0.723810555642937	2.69373395618882	1.331716458067087	2.258407054080961	1.1887280532707192	1.8879047732959602	2.2806125270548194	0.6628718258450633	1.9207473883898163	3.0576923216867846	2.4690283994219984	0.1932531072196764
3.024636263071978	2.231998596717889	0.5444845493252922	3.779769587204497	2.56262474068592	1.752126848655767	1.7142223831545167	0.8922912000940704	0.896569366547787	0.27786582686707695	0.31545967828409077	0.6795911691805291	2.2754741425274476	0.6755238001458843	1.0651866770788434	0.30678585216791243	0.421911706635159	0.24218990106337163	1.5980309734979712	1.0415522265990624	0.2183525289292211	0.23048863545613205	0.9947455327707534	2.3461273984304434	0.8869984910783792	2.0813496362780888	0.0697233193879333	1.4508617967238782	1.569791068487649	1.0440477312662026	2.7034031426520935	0.6595116786569792	1.9707183707743368	1.9319521213063293	2.187736880746138	2.026082650224061	0.676213982788327	0.9950424983884183	0.7123634693741601	2.6606301763537443	1.3226854044679626	2.2139854198892066	1.119871746254878	1.9018777353463132	2.300433902190509	0.6765321588546666	1.9698979742968814	3.069973008518082	2.471131160197465	0.1867034024405446
3.052655935681185	2.245523886849118	0.5546063165660088	3.894132262010305	2.594455298065799	1.7000073579649917	1.748343845287835	0.8533576983869879	0.883959645687686	0.24399331931457507	0.2590572181870371	0.6181404426815288	2.2585626732141253	0.6710671059814007	1.0578716764933396	0.21017520123443564	0.39620589734000283	0.24449422367666127	1.5753777038391905	1.0434307703730874	0.24033964257010929	0.18661315206477366	0.9840427824141411	2.2883492224726876	0.8695052595903956	2.0668873724484498	0.018702027993153257	1.413507037961214	1.533066970048616	1.0658888580761128	2.7135401497853726	0.6552081731584342	1.9406033789719586	1.8455197683187925	2.23609921039779	2.060868739525861	0.6299545195649995	0.9693547736841038	0.6974158645354915	2.6200416328887925	1.2960968126570995	2.1709280204540224	1.0462038845158554	1.9222603527084174	2.304662360267483	0.6889166011726015	1.9953500161874558	3.067627908736692	2.4631185730564984	0.15800289157379205
3.0450724729895264	2.247772508285328	0.5779874551850043	3.969087601896841	2.6159491835799313	1.6351708027220098	1.7714568232187424	0.7917400750684769	0.8635137828540318	0.223676776881269	0.18623685301112422	0.5713532167086232	2.2377870942265803	0.6721902722649902	1.0287215886678946	0.09419132741069745	0.364636839727558	0.25078933536183934	1.552673759923509	1.045641999236676	0.2425217656810234	0.117110117793307	0.9278041582690569	2.2197598022974403	0.8487495368749978	2.0136519369696355	-0.0291348120202641	1.3575304369246048	1.4948209410491264	1.0688500358766222	2.69707070494667	0.6253768056964424	1.9027232773368616	1.7464951380677125	2.284297490538714	2.067991115143804	0.5682660064044078	0.9427311334534721	0.6785874734020751	2.5478256529576444	1.262831822517491	2.0980103447521947	0.9608878386927648	1.9701873983811962	2.302834871152841	0.6902568794423356	2.005237233415115	3.0368281142964197	2.4509547992683585	0.11746957571207857
3.0271042640020562	2.2308440806372083	0.5861755640997217	4.0309251635256915	2.6172958057615032	1.5674504496749535	1.7725286382740542	0.7515531704878428	0.8333968008985393	0.18472966363595184	0.15287440404536776	0.5187745836170085	2.2086625239435396	0.6525871837129011	0.9815246742684204	-0.014534747681149818	0.32690682302289853	0.25179054317614497	1.493341712390531	1.0451071786536696	0.22632518428264597	0.030679571760844914	0.8741030131004445	2.127324655482083	0.8308774801316181	1.9682358080367859	-0.08514221364410957	1.2918149287901337	1.4494175391766209	1.0950277153775347	2.6604591716269392	0.5732528147366587	1.8675675573957178	1.6609954974581846	2.30726442204068	2.042635710797521	0.5100088098415173	0.924860274925196	0.6443448786540857	2.498357250920949	1.2368849108307762	2.0318802409919217	0.8846134825619831	2.0030618130984266	2.2878116107428323	0.7114827528746476	1.9957084100947455	2.9975008435039525	2.440341381400803	0.08169144401181604
2.9941844815129786	2.1937082654257796	0.5948858086648123	4.080121089264949	2.601936592257741	1.4884109404277968	1.7363554850190561	0.7012720820806345	0.7962993788619861	0.1360834768478843	0.13625374578364796	0.4697997358016842	2.144176724595712	0.6381996677867041	0.9227147226699911	-0.1329588899812591	0.2708625973567875	0.23929861510312606	1.409438280733878	1.0516260032379028	0.16076753022920492	-0.0817752171167716	0.8157788587322765	2.0520427554878022	0.7891418022349241	1.9215938111039077	-0.15751673471298727	1.2269784079552764	1.403881720746878	1.1248564294852295	2.5887175038888612	0.5231228940555231	1.8090194751837578	1.5690485226168418	2.322240734844789	1.993645484313971	0.4435220288626466	0.9251256655099344	0.5937343277275597	2.4433778275300875	1.2030568509525987	1.9363838080320388	0.8359393200462059	2.042213060705491	2.294517501761831	0.7287708175852632	1.9860864448549678	2.9667395794559064	2.3891524685696233	0.031035140823799084
2.960538313708608	2.127937766492353	0.6094113989138735	4.116493884847247	2.5698196532272473	1.41850371874244	1.6596662710050314	0.6433511737724824	0.7545552491784429	0.09212313044790577	0.10006042934241985	0.4423043318606964	2.0836639131504975	0.5928455069163181	0.8674874157883739	-0.27319724917966587	0.23706381008630456	0.2206930003794428	1.3154544256027165	1.0651889161819241	0.07159697872270585	-0.21005591787283745	0.7456249577258502	1.9552543092160586	0.7642846307245801	1.8592014115978537	-0.23884979565755232	1.1604785757708995	1.375278024688042	1.1663107493313336	2.5066777518890424	0.4430089963362687	1.7280866787247724	1.488567949719413	2.312249488681777	1.9139369374243949	0.37130516126012236	0.9112544616986883	0.5419562521106644	2.3962121248150536	1.1617589762958747	1.8403648664400216	0.7773050696334171	2.0455238867111047	2.2911454402574085	0.7549223407395942	1.9660629570064478	2.9220233078961977	2.2876041557713163	-0.0019123365102641538
2.9142462048504663	2.040254955085776	0.6381160857235219	4.15077165400994	2.526405451841485	1.33610259067281	1.5797761285075365	0.5577457511649346	0.6891698085603305	0.054402272653753345	0.10224954771172716	0.4319298569821203	2.005043561169717	0.5405781616478526	0.7953656791866253	-0.391730412158909	0.20102047653356842	0.17947722051856058	1.1995717841932902	1.094989566253484	-0.02847100717401487	-0.3351643083380714	0.6810547565617863	1.8677148662228944	0.7249292807199483	1.8056880382414324	-0.31110903810584534	1.0894184966354754	1.34144645416165	1.1903581163047006	2.3854262518934086	0.35239695482545075	1.6590068086493404	1.403704922559786	2.2665556330241614	1.8402099306579731	0.3123218902648586	0.8919418315333848	0.4920445715973874	2.345758833309455	1.1141101137437337	1.745138928302562	0.738799062245924	2.025910081869351	2.275604136384986	0.7622811631485134	1.9313311451887056	2.8598475145137283	2.1893630274484623	-0.050553497445934646
2.8709057840852914	1.9208699375800429	0.6734424744967689	4.182896139333873	2.464680779778827	1.2430064573099822	1.4674206354012396	0.4878282344404935	0.6150859283236573	0.00231102080211541	0.1009159645673671	0.4207451041309306	1.883884176987372	0.467013604149159	0.7180173178141982	-0.5148720186235852	0.1663140848867491	0.14440545842866392	1.0654689321916984	1.1353310143091258	-0.127392852777194	-0.47386026151276806	0.6124546390744313	1.7809997552633305	0.6653230045024172	1.7487862354204666	-0.375092924893008	1.0198500141175422	1.330144615016657	1.1859716683100998	2.240868146832235	0.2531823411002279	1.5864860071741487	1.3253325946274896	2.185400631279005	1.7714842127326584	0.25250333733273317	0.8667840707835056	0.43059125175942337	2.300420229367719	1.0564649351834932	1.6431153376711602	0.715843818795727	2.011491277780607	2.252565539303751	0.7552798612388533	1.882004399564498	2.797724262575203	2.0801263257682825	-0.07954751388023315
2.812957327344095	1.787697850134089	0.7085820440923594	4.18520402940039	2.3755571941610314	1.1499952522677002	1.3410541242694134	0.43402010848661776	0.5355215597249786	-0.059442988087446615	0.08429576601131054	0.41697874852556627	1.7385115794522392	0.3956794647885485	0.6263488005028182	-0.6196147148523248	0.14574464789070352	0.10083494450914343	0.9513936726117175	1.1641419036995933	-0.2284357335192703	-0.6164963791263618	0.5152365322315011	1.6896148372362005	0.6123448941345906	1.7013577096644876	-0.4249917475327821	0.9485247578027034	1.3429030362912617	1.1873947691431654	2.0846226938742842	0.1350272302869097	1.5215760583033417	1.230636956960868	2.0929507236494875	1.7101545733514203	0.20692331738398914	0.8568634887867976	0.4013250254540104	2.2436335238930747	0.9744231148661043	1.515952193456625	0.7030431608717749	1.99165552537389	2.179789035032286	0.7236452274892511	1.8333984914035402	2.714883919289357	1.9410936306811901	-0.11505971771728292
2.7204534392979736	1.6452946682697855	0.7356388899503721	4.178421521408791	2.2829604006125246	1.062115301161267	1.2322958650778737	0.3589172007973854	0.4725899330352581	-0.09884984718779244	0.04840916518873076	0.4202147130705088	1.6053334122869187	0.31298285906522805	0.5418410244381697	-0.7140022412995857	0.1192580369566795	0.04667142723930451	0.8423276571675518	1.1833514473101134	-0.3246967085623308	-0.7493006713240283	0.3870273456274801	1.6172916563609725	0.5416866918905313	1.643809303825059	-0.4579153628903551	0.8943171387199389	1.370590134622727	1.1679269232957143	1.9271147962622244	0.02651590328356785	1.4188606483917934	1.1366661565839224	2.0169836906103993	1.6683653089394266	0.16273111943275473	0.8188251931597724	0.3532043031497448	2.1916059945723916	0.8973118110581968	1.4139551482798458	0.7075192448778681	1.945236901114842	2.130509911720208	0.6541439201972755	1.760606056561364	2.6011719749231808	1.8206268099757927	-0.15715708338189277
2.6233912697556483	1.4951907970243146	0.7699130236973322	4.127728604064252	2.1754029937260015	0.9673914258676298	1.136328738695412	0.28884337710671126	0.4206462480577728	-0.14243184768241832	0.013297559158863517	0.4161236457524561	1.5142018607098036	0.23831279375906508	0.44610529099813456	-0.7906327621050389	0.11320010508865803	0.006463033754274872	0.7731554196742599	1.1714954162402442	-0.420427635759797	-0.8855204398803759	0.26285286801645763	1.5705305470098487	0.45365020920025445	1.5579477964249544	-0.4904461081580611	0.8749407923204142	1.3997819665591629	1.137690369315129	1.7439762272395125	-0.08676669236509119	1.3592153494428167	1.0318200430497573	1.910411158592216	1.6112854287197014	0.14356429538417737	0.8045112630997748	0.30114154061451154	2.144014034865887	0.8201200687162078	1.3277798660951468	0.6955369093435773	1.9123614047817974	2.0881373973738215	0.5706230649864887	1.6571901784770993	2.490130887290851	1.7120149596888397	-0.19662865762677853
2.5567261892309365	1.3334293339002266	0.78532480748143	4.06609382306746	2.071700876370506	0.8606273889552531	1.028054610864071	0.23610257224085457	0.3864063388020888	-0.18758695187725927	-0.016388255851822346	0.4050547081752768	1.4143045443137063	0.19097783148093572	0.3562469520699859	-0.856376432069147	0.11089956574977833	-0.027684752540652596	0.7140617288311466	1.140203543572103	-0.5019412656024949	-1.0117004684759692	0.15123758137312748	1.549304110747911	0.3730095421800308	1.493227234370389	-0.5050020999320153	0.8741116383171581	1.4310666679781698	1.0915784313461723	1.5807218977500108	-0.20753455521512407	1.269047023442322	0.9374655762930126	1.8337114600533642	1.567169884620802	0.13590095250339657	0.7742636827674584	0.2392244997023445	2.0838798941983416	0.7326577880908426	1.2535013158208788	0.6787948474272278	1.8609448501709873	2.0322479630173604	0.49379004584477937	1.5395661080343497	2.362695818318955	1.5874657765476967	-0.24314830516481742
2.4789756142238946	1.1781704141084606	0.8067483365978037	4.025333123487822	1.9770125092495818	0.7721118491954169	0.9475741232796772	0.18032521255032158	0.3302956513781927	-0.23241029764645474	-0.057803667732761244	0.37070089528557676	1.3017913486650903	0.14667097084858613	0.2628283303439131	-0.9137710654913456	0.10947630839349239	-0.06095995743893282	0.6422168934924446	1.1138907675858718	-0.5754937151804342	-1.1209455306142153	0.0753243291795708	1.5266874823532572	0.29803001571247234	1.4424378942233849	-0.5309673352316374	0.8585746572081143	1.4294931465512573	1.0343962440614651	1.431312753884797	-0.32229308838071274	1.1913387006594667	0.8583147928409701	1.7286158419979434	1.5197505421461823	0.1223778744100088	0.7638909765490215	0.16520302323270344	2.031808768160725	0.6386505530140146	1.206495700033553	0.6723845297304172	1.808488213793762	1.997437736262524	0.4066600974424201	1.4046925590819894	2.2396936709726565	1.4622614955835684	-0.27740513250390003
2.4101809428689354	1.042276487879274	0.8465791433212102	3.9520885351214665	1.890792600154504	0.6778808349462712	0.8421135704547058	0.11127688651153338	0.2749029698133973	-0.27927945537657256	-0.10727452493946499	0.31292944846370296	1.1788267919209405	0.10167608366518684	0.16786912401266457	-0.9582510997168955	0.11140109125082523	-0.09188604515270835	0.5699972563351127	1.0783230350105077	-0.6444993296257103	-1.2128303001265466	-0.0035814659791556513	1.5320288406532723	0.2279619276896435	1.379164303194456	-0.5508809594318231	0.8514999301950569	1.4446419446383303	0.9547069361318614	1.2986011800754893	-0.43096400019011555	1.112724738665106	0.771140230913603	1.6584516721180038	1.5028941016194275	0.09647304914835642	0.7401333094690512	0.0793206880996177	1.9494476340322902	0.5352526675277491	1.1623630416769344	0.6354970743195275	1.7731336540158082	1.959796430659587	0.2842181373779381	1.2479691307309664	2.156256106607308	1.352829188249857	-0.32341715329860604
2.36654313140997	0.948557638184603	0.8895715053588017	3.8667205778289984	1.8367632454358458	0.5934033081458232	0.7264372652622513	0.033294836142740245	0.20888817800969783	-0.332297911074898	-0.15462188676031746	0.2626383815065234	1.05604156402355	0.036836339410967936	0.05406342509778468	-0.9858643384699327	0.10258692270614692	-0.11159537564363457	0.4894981963299975	1.0390016409124065	-0.6833951889177547	-1.2799901905797626	-0.10875780087087557	1.5084249775955523	0.15677674961766647	1.3203635945401164	-0.5596327346370763	0.8404489464268247	1.4521446323774927	0.8763626320383866	1.169857816863975	-0.5467795766095194	1.0811841115105498	0.6955424497539331	1.5949715490930791	1.4764949198524624	0.08155721711929946	0.6968276542918155	0.004694894272637695	1.9083131407711957	0.44735327659559215	1.1273364823112124	0.5777410787054078	1.7322280255589866	1.9120752609337361	0.16128191793130517	1.1113056370664927	2.0410008448943353	1.2482665561073567	-0.37090556619314957
2.295996589588716	0.8731180670754762	0.9396821570886338	3.765350203762696	1.7688369293529873	0.5149554275299323	0.6439900091485964	-0.04484805025868608	0.14561836380939447	-0.3881332459516988	-0.19782633517167064	0.20363779147103203	0.9613405144490317	-0.03432099718256375	-0.03560234359733388	-0.9810803545074496	0.08332789552149344	-0.14505242684198852	0.4256035888516596	0.979100834030118	-0.7081003798107883	-1.3424527032591647	-0.19262003126068694	1.4970782387638892	0.0738403796734051	1.2694628930814011	-0.5672328943273699	0.7991837749029685	1.4119715125463113	0.7942067606222049	1.0588697386938513	-0.6217821875318037	1.0554977949732274	0.6305055567698572	1.5419175490406716	1.4542965922565858	0.07002666320941751	0.6679511564954337	-0.07423306359825485	1.877770668055954	0.36511017712814986	1.1107422129877649	0.5332493690849243	1.7233929549466833	1.8575143882244263	0.042119827205286106	0.9939225207196045	1.9027861981446363	1.187176737113246	-0.41195950971595324
2.2451957643500027	0.8035668635929604	0.9699580410847257	3.683883925084621	1.69870599525431	0.4610298108370359	0.5653028157380112	-0.09661850806589994	0.06922907213599469	-0.43271792513694746	-0.2631223759600754	0.12643168377929448	0.8915709898857097	-0.08961404603215038	-0.12480754393693508	-0.9800898128553556	0.042380948498885705	-0.18640146704168928	0.35543288081499835	0.9159660395698749	-0.7340713927971255	-1.3942949083106964	-0.26476840176576033	1.4773836645908294	-0.012628216747492422	1.2130798530248392	-0.5812573407891135	0.7771766707499325	1.3629550303263271	0.6956004076096552	0.9635861273115305	-0.6811198767408724	1.030055304377464	0.5693478871835658	1.483016858400657	1.4134877964920114	0.035183451466526974	0.6315137851347747	-0.16176576065721596	1.8452453373878253	0.2756862931603027	1.1025198424229217	0.4871990398968452	1.7239411178410464	1.778983969481129	-0.06509040406280199	0.8790481617237441	1.7650503790874186	1.1224361559355809	-0.4550876905718173
2.1850920796497846	0.7416022403441033	0.9905672301959306	3.5886005550520075	1.6563136107799246	0.42307216338899245	0.4936339544097016	-0.16609952247218818	-0.002474090629573217	-0.4705849770982301	-0.3278790440935645	0.02869860989504581	0.8330950552582713	-0.1351264791699832	-0.20596324940944463	-0.9521375789783217	0.005147460991758762	-0.23755644610374455	0.27988225583741766	0.8296533183478367	-0.75877101489713	-1.4327652262513284	-0.31632674430828767	1.4657244053998968	-0.08797202070558612	1.160515832058344	-0.5951449024969334	0.7423854848508711	1.284668813961558	0.5973057917765436	0.879282145821678	-0.7269171227801035	0.9112175260852636	0.5162939679070083	1.48916410419394	1.379448933922668	0.012007941731870525	0.605194761810875	-0.2339607187468183	1.8036110672171586	0.22295389806907573	1.1082321554430414	0.41753100682566746	1.7339921409510666	1.7306357951218032	-0.1655780638578561	0.7604730312908592	1.659753647521542	1.0713291076927316	-0.49156609897854053
2.120329274080181	0.7044681032083734	1.0092012456083244	3.5374794456766816	1.6281602297038578	0.3923609389049171	0.38585056786797434	-0.22523201021775852	-0.08000308759913574	-0.49954663273200695	-0.3894049008243883	-0.07416615728096647	0.792696725583778	-0.17670477823296077	-0.2653798722870026	-0.9309707845333947	-0.04857034792899437	-0.2981795090490212	0.229067049429923	0.7436565668181794	-0.7798109274691479	-1.4754839041594858	-0.3489037184754875	1.4376176207009577	-0.15272825873393586	1.1051644944248882	-0.6264191004706375	0.6984405828521426	1.1570027437073986	0.5214497447799069	0.8134389437896881	-0.7500711871747185	0.8058150547769399	0.4595001398311537	1.4959898742949103	1.337994030683355	-0.028830574255083497	0.5623866271509252	-0.33444081241170487	1.7686728564336645	0.1852790481133119	1.115963267088154	0.344109659523696	1.7226929331920822	1.6842871538314266	-0.2545503441978661	0.638410140940988	1.5611228489489055	1.0394549853333896	-0.5231179474897422
2.0621962300118044	0.6794681314496809	1.020196432423212	3.481035624793578	1.5901467014646964	0.3675815292042809	0.3041141453056752	-0.2576604506939097	-0.16188644518508624	-0.5531378110510687	-0.4510460057650369	-0.13641043287966784	0.7753178887658498	-0.2345142689326007	-0.3021534414739381	-0.9077191557561864	-0.10471139851148743	-0.36607465468189526	0.15154519585891918	0.6710089622847505	-0.8017010091102854	-1.5056386614983297	-0.36992796231350494	1.4094382190119104	-0.1992608342149334	1.051007563638536	-0.6805789452774731	0.6430071407297877	1.0137869455459803	0.4334127356222006	0.7483139925464972	-0.7606299520555249	0.6887783540265227	0.3964793202130677	1.4891446900506586	1.2684161473477775	-0.07644397092230179	0.5335384928455975	-0.3801857864111665	1.7581109572558742	0.15868131555993964	1.1035704039910044	0.2697717986839715	1.7387112307460668	1.6506525607643563	-0.32339354266561327	0.5431016594939442	1.5021893880722514	0.9995420139629314	-0.530235359010933
2.021482760375113	0.6550655546397129	1.0191617415931151	3.4388870542360754	1.5274377563170838	0.3264135790284822	0.21830695464661995	-0.2907994995211934	-0.2546882950891404	-0.5931973658677056	-0.5179274564602351	-0.21210150520916576	0.7407792952044516	-0.2680313210426388	-0.32825567555801916	-0.873462166268039	-0.1678340251954828	-0.4540177581050219	0.06963607773494371	0.6105481084541281	-0.8248801819620233	-1.530209749150515	-0.3915699812767794	1.3734348935174616	-0.22842646848498047	1.02442542120282	-0.7418628917673716	0.5488866336579487	0.8707990930295203	0.35631559718258116	0.7193305719894056	-0.7614813739857159	0.5808779108271227	0.3575998318881916	1.540437390489214	1.2127794401095606	-0.1585649746992906	0.46795148999129965	-0.41773835476637666	1.7406958523430558	0.14967146848343685	1.09653888268165	0.2004735372683708	1.7379709728831976	1.5939009950368666	-0.3523899801244747	0.4606508125739606	1.477546575171543	0.975956318939305	-0.5287698010092265
1.957040077086814	0.6564885628321798	1.0269825991329529	3.4126145266662413	1.4596107850413012	0.3007519161057833	0.1594099431341808	-0.33619554557750053	-0.3506167256781418	-0.6256019156094756	-0.5804769627771267	-0.3135867837880764	0.7035151878212719	-0.3190129570249176	-0.35659364671224364	-0.8369320287946689	-0.22912867670989462	-0.5490038740463942	-0.03456595977652148	0.5329608425933078	-0.8651167366134048	-1.5610180689092465	-0.40094468285752927	1.3349155897921168	-0.24664202019766593	0.9967147914126061	-0.809419331181991	0.4609880437901704	0.7259275977894023	0.29870127318149226	0.7051295910328855	-0.7450458679729768	0.47960729402030333	0.31313595218299234	1.5334630536567826	1.15023889817165	-0.237363799531581	0.4223540165212084	-0.458739848610971	1.7599229953451403	0.1635193277552276	1.0686256651088355	0.10838910587465174	1.7204901144259819	1.5444597680878422	-0.38737463178443243	0.38999051775650806	1.4640204809806145	0.9777660334671653	-0.527767154473113
1.90318843352387	0.655419628612131	1.0115117357798526	3.3784978616742114	1.3851184828407972	0.2673482013213793	0.09022111183814323	-0.3550497022776457	-0.41619631421146763	-0.657324049114576	-0.6305733184947919	-0.37272227717051704	0.6729135266271584	-0.37718149250537214	-0.3821478242757732	-0.791479837507557	-0.30171366479071143	-0.6326649253894371	-0.11102478004721598	0.4558065722368613	-0.8959887751566775	-1.607613188920362	-0.3956487828310839	1.2966099047585318	-0.28451030788719167	0.9756647297052773	-0.8689685892295147	0.37893858204562586	0.6012346747751998	0.25044188473288415	0.6948532234577117	-0.7341601973159401	0.3595911895452208	0.28186207785577777	1.5575854348835203	1.126055869479066	-0.29988282567767266	0.34555114582937035	-0.4757840646893869	1.7841556359518596	0.18428033058675294	1.029472631622903	0.031084515402358116	1.6947493886461669	1.4845601803164281	-0.41971566504181235	0.3941474821162018	1.462835671419666	0.9956302631249884	-0.5291289021163653
1.8245925169240187	0.6663858533028987	0.9950461002243598	3.3676093259671847	1.3255252443671313	0.24970110169391296	0.053640862417892676	-0.3998982947240891	-0.4947138980874328	-0.6713111774895306	-0.6941033999770869	-0.38119866839170036	0.6583845691350689	-0.45457728530449304	-0.3966356339638969	-0.7575496064790876	-0.3737810530560712	-0.6949555666498201	-0.17234513527501677	0.37914709206240005	-0.9279359282571876	-1.6547695556595563	-0.4070694032197876	1.2457365799031515	-0.3360939840016381	0.9697345816201002	-0.9403339058869988	0.3171035066410438	0.489295357888066	0.2336423529474306	0.6582559253558068	-0.7242661676204118	0.23695843463403757	0.26147481485998764	1.543027084316582	1.1186837676662005	-0.32450650274245046	0.2596491781309506	-0.4856895250465848	1.806833459099219	0.21419359326307513	0.9753390572417062	-0.008887009005403596	1.657029118760575	1.4197569575273588	-0.435088199304976	0.4422532586664222	1.4108299750652422	0.9841304618607809	-0.5279779269276592
1.7601342804442628	0.6519376215374038	0.9677162109528494	3.346537617458896	1.2581496249366866	0.1890049292766855	0.052120360902067495	-0.4223425491777144	-0.5627149037647378	-0.7002784930439547	-0.7739156814263934	-0.3895139905929176	0.6504843743714113	-0.5528122599841094	-0.4066787318014404	-0.7239367936447568	-0.4288532220305103	-0.764766066362235	-0.23347949721175013	0.2914318282042398	-0.982356873759074	-1.712902503240762	-0.3959835268467826	1.2003220033900772	-0.37938750109481656	0.963785445146768	-0.9984721370911614	0.2529537246540681	0.3896962667120438	0.21566963071910852	0.6547706056897569	-0.7268281167324423	0.09568493768866909	0.24241918975878612	1.5277797500722643	1.1438512618674104	-0.31717448873724385	0.1717685285132157	-0.517345271514945	1.8011535995503833	0.2360717776440792	0.9314718534313169	-0.03300490349701485	1.634445629540835	1.363724917848772	-0.4332734862494954	0.48212002499764894	1.4080839840665555	0.982176397605268	-0.5168751431631181
1.6971496661264964	0.6185254563013102	0.9469329766248535	3.3304986777645915	1.2088920528508724	0.14180773995357168	0.06333691755313904	-0.43779921263233457	-0.6238543674997057	-0.721275809149547	-0.8595800619418735	-0.38032104598197713	0.6153022369459142	-0.6553125196673026	-0.41197222628990665	-0.7074411629884074	-0.45829488806379787	-0.794194877980415	-0.2759197504130825	0.21712440456542628	-1.044096563311718	-1.769712395398208	-0.4046325223804696	1.1575998242985917	-0.42055468588447165	0.953393584327093	-1.0442943902432267	0.20330224978108452	0.3136887845247319	0.21102502876241216	0.6403578625691093	-0.743430989160031	-0.05755344653178509	0.2053176077787246	1.5143795016874235	1.1729593595684134	-0.3057820714300578	0.09319718404112087	-0.5300583409823103	1.7950223158143928	0.2460339072751942	0.8724272019356759	-0.0649511956385758	1.57903250449855	1.3238187491673545	-0.4363510430400366	0.5224079547905495	1.4345205618635295	0.9666639636984723	-0.5262249698500805
1.6158847535069714	0.590251558854525	0.9057353560888497	3.2737752212695446	1.1629582854534641	0.10712368952441635	0.08372221084892609	-0.47903909264569255	-0.6704186323829184	-0.7510620321039481	-0.9405453541509402	-0.3393134311276498	0.5936800645005851	-0.7664133292444957	-0.4208346754526383	-0.6895346596377347	-0.4436300481037807	-0.8256403720875054	-0.3109510518907196	0.11778157143060967	-1.0925744253923557	-1.8024278919934738	-0.4252152175583636	1.1273443785978619	-0.4563070029980324	0.9577530948547548	-1.0816060477294318	0.152074982034474	0.24127419173946327	0.24008296889756386	0.633408990991622	-0.7876767749655038	-0.1657783275146478	0.17859450221677006	1.526308643365112	1.2284017341802527	-0.28517219826014384	0.045756055049989454	-0.5300340860679683	1.7683528168979947	0.2706320109972463	0.8114534687312995	-0.12303392220373668	1.5473033046048232	1.3206684332040393	-0.43917731883512695	0.5493300191483124	1.5017226449118775	0.9762310724359786	-0.5467155981368431
1.5362281434326008	0.5960895842101761	0.8951138076292748	3.2339076527389494	1.1402955318857273	0.09778584815540001	0.1215166355905255	-0.5080704732798021	-0.7295938228210298	-0.7821017493723785	-1.011493108306825	-0.308051890343482	0.5970593221076431	-0.8909542012019853	-0.42732747186740944	-0.6971670618240221	-0.4059424138358295	-0.8644287776650172	-0.3177774373424941	0.01359556466023093	-1.1358269033472912	-1.8283700310596298	-0.4629925259180475	1.0852550365275342	-0.4759537229818854	0.951520621844438	-1.1154777333314783	0.12138495834677188	0.20087874966776692	0.2850742149604816	0.6303338434876306	-0.8557905293807849	-0.2039776420916019	0.15257248703076237	1.5091958987368272	1.2590962952204383	-0.27751181877568193	-0.022520218632613984	-0.5400406770849658	1.7474977328522396	0.27288447276637207	0.7446856020232502	-0.18674657733314842	1.5211173857561058	1.3000613906770135	-0.4036228371092885	0.5863472501929358	1.595947142857181	0.9996309420887497	-0.5963408891500036
1.4484021768169657	0.5943678785433472	0.8796700889430135	3.1665820181587208	1.0993945404549144	0.07230226402608171	0.2359939063614417	-0.5381328557900348	-0.789192072585178	-0.8299542015543977	-1.078374995722403	-0.2549233491730477	0.5883984029900728	-1.0252800489887892	-0.4510628673941695	-0.7213125456124955	-0.35263791981614523	-0.8766807528750509	-0.3189211740889779	-0.08324275381252828	-1.1701252683652374	-1.8335576827674873	-0.496185430032667	1.0671765245116371	-0.490624343352259	0.9386446330684421	-1.1294989603932744	0.10497991723924341	0.19839041899685414	0.3284766210079467	0.6085530026884466	-0.9285632089653284	-0.22878319961553703	0.1402163585836525	1.4898385660921456	1.2814436733563164	-0.2688637689320805	-0.053716203580120005	-0.5421541434346798	1.712903143464938	0.26955961908606285	0.6861275051895582	-0.24145958968990447	1.507011384960673	1.2959724793629774	-0.35254264646088823	0.6281602776749358	1.693271410857064	1.0305797410370787	-0.6446073872739475
1.3638741704469528	0.5921964485892764	0.8520032864536782	3.1141525815893756	1.054484690699486	0.07409058214886514	0.3196387887784359	-0.5661490971155081	-0.852514400615066	-0.8870865488064299	-1.1371449170008963	-0.23733572745091988	0.5704028955422383	-1.1718122638921415	-0.4900812131726974	-0.7709055656804867	-0.2864739398111502	-0.8819665403628004	-0.25667291691260213	-0.20008824868371292	-1.1857880893893342	-1.820979057043726	-0.4977349001490016	1.0610397205929831	-0.5008320614901018	0.9434972832061381	-1.1372786489747653	0.10211676821237876	0.2049875666510228	0.4299267893894986	0.5874080654538679	-1.028178835000563	-0.2049900173530351	0.13738370449003628	1.4805044644115317	1.300265740059481	-0.24176522413180898	-0.07548120006230122	-0.58160806685818	1.654585796892143	0.26401831816211424	0.6185942053377336	-0.2921571117964614	1.4430195322539219	1.2769922080039016	-0.27831122435501926	0.6563984778504294	1.781307577534583	1.0726595883694388	-0.7085912070317844
1.265132837335539	0.5965980411468712	0.8383543092690047	3.0292324378746005	1.0736157749788695	0.09365157088827569	0.4266546105737353	-0.5946930505221834	-0.899999550884967	-0.9677370537447466	-1.1939721221456865	-0.22813720654900854	0.5555223965807079	-1.3327564549812052	-0.5077037471613406	-0.8185625140469271	-0.21693140768383304	-0.88538876135052	-0.2003167620367048	-0.29854015295184905	-1.191431639246136	-1.7792109039799926	-0.5238225683803126	1.0516485172096632	-0.49957375275077587	0.9245448240597683	-1.1431543121198442	0.10099673986002014	0.20241314802095028	0.5447816564868944	0.5481027012183726	-1.1217582872846383	-0.22149305276489706	0.1373608818009081	1.4455113933185075	1.3044688765669634	-0.20335437956054586	-0.06312836136785005	-0.6176418253653025	1.6022219783503875	0.25273334027506283	0.5430807873958813	-0.3462977508005225	1.4112455534655097	1.272974025871081	-0.23437686878493694	0.7155982669319509	1.8136354523029081	1.1117959328488376	-0.7808572023516843
1.1806379883187417	0.6281945284770107	0.8062533456142698	2.932949213682393	1.1158542854253073	0.11532162309717582	0.522572065707697	-0.637176343458804	-0.9556789536914547	-1.0474281427635161	-1.242414066136476	-0.16350177448745187	0.5487686255159769	-1.4910499976216447	-0.5258683528251077	-0.8898631837766862	-0.16905751655435772	-0.8988873736901247	-0.1076684550985169	-0.3630465656618401	-1.1990019914910293	-1.704069811374238	-0.5765639814400598	1.0558251078984024	-0.5071900181032579	0.9169606384377277	-1.1512088376038174	0.08000437370908582	0.24453644559656276	0.6207596215731932	0.4994206181516058	-1.220126535064519	-0.2202089857400122	0.1399092896753818	1.453266979544264	1.295707277711102	-0.19148513061852573	-0.0469199633985673	-0.6597333720594559	1.5352582138083375	0.21296251806193153	0.49107068137531096	-0.3680781305674697	1.4086200392394306	1.3023243421560016	-0.18412219466373575	0.771918755809145	1.8810841298615024	1.1484671027446993	-0.8638215741004395
1.1084554558532562	0.6606787178517433	0.7947727482864968	2.8188368217119537	1.1787589935281957	0.12669953512316043	0.6229427309379474	-0.6927658877498716	-1.0017345716000368	-1.1282039179735064	-1.2875481980259738	-0.10459834059849135	0.5253868480636876	-1.6408143785729024	-0.5442453739773796	-0.9797389915652198	-0.11622498370182141	-0.9020880792042025	-0.023848729806965768	-0.43330514864966985	-1.2060466834242303	-1.6018897589949763	-0.6395258585037847	1.082341669614573	-0.514206197270376	0.8888096083547777	-1.156864307565312	0.06986263745897867	0.3025906501962457	0.703887149792927	0.4584538188741846	-1.300845734782604	-0.17002413332353422	0.13126137666844323	1.4684743934564595	1.2466124252897186	-0.14534750531813986	-0.020932300343633876	-0.7003089454971991	1.4815092086694723	0.16850176368216171	0.4383216540637472	-0.4072763384323344	1.4642246102807337	1.3330701260703037	-0.13384583209518613	0.7702341019624498	1.9627492961844564	1.180962635286696	-0.9489559172130114
1.0640786456116405	0.670136352489412	0.770015215384255	2.6946382779498466	1.2213609483239587	0.1385353640464095	0.7241926232361443	-0.718980297434092	-1.0554814189195576	-1.2156752209900255	-1.3190049371639343	-0.05736115083878228	0.49614391125348734	-1.754243490927412	-0.569656609607188	-1.0749655953830395	-0.09034152997377982	-0.9265314502325209	0.06237933646438228	-0.48263071697762916	-1.2329054784578162	-1.481599001788815	-0.6802523122044396	1.0924523603538727	-0.5079457362041812	0.8503897696538258	-1.1600058910008477	0.03177775085786947	0.335703250407705	0.7704930413746393	0.4241194948395156	-1.3810722761241707	-0.13390729132908089	0.1377190659881352	1.4665429288767453	1.156561966757887	-0.14071367212817537	0.031434022302855254	-0.7335336149332793	1.4654685893414257	0.12671431085664278	0.40439286685312703	-0.4323163439225398	1.5389058557507274	1.3713365247072238	-0.06889096557862205	0.7744194138628331	2.012474693871688	1.2310221065850755	-1.0278370158680337
1.0093006471289585	0.6915871941454306	0.7361019460317423	2.582581252540588	1.2192657658040944	0.1725154435655037	0.8161098371556574	-0.7590241788652544	-1.0980127710650673	-1.28078766055638	-1.3517654015634144	-0.010179723988781924	0.4742266527164006	-1.859595921512818	-0.5685537311380832	-1.1664866416866262	-0.06750912928700911	-0.9541811590954545	0.1539672376563223	-0.5160373488492416	-1.22266716809804	-1.3588432910260146	-0.7337744032327912	1.0923231644819011	-0.4994534693515889	0.8610385508116692	-1.1842853314187969	-0.0074067104293825455	0.36634478569155854	0.8324820988207884	0.39453417990862694	-1.4275211248930502	-0.09062047384089864	0.13441203947173014	1.4574205724033669	1.0284462405038033	-0.16837651108892276	0.06843139027072578	-0.7517611830614233	1.4626439184179343	0.08609321677530242	0.38127816022641925	-0.454879633187159	1.5775444174621163	1.3983141637022984	-0.03184438645161064	0.7933697448138186	2.057262947209601	1.2959744127710544	-1.10222078189712
0.9639242965106612	0.7650348894002436	0.7030764669593745	2.4703474382708936	1.1982576697532235	0.21482431913066447	0.8367363493250668	-0.8224103050971567	-1.1662840474013203	-1.3399759838785812	-1.3792856811053276	-0.006069354125061	0.4555031555454113	-1.955934027047731	-0.5801752639711378	-1.274140648278761	-0.07861970229869336	-0.9950791221756751	0.21108238029112686	-0.5492360750795169	-1.204802648811775	-1.2320494856228443	-0.7753443428385631	1.0949961825226944	-0.4849684166601828	0.8922784703976208	-1.1831358162610224	-0.04620533391724331	0.4286985731016967	0.8571997983511936	0.36580440369689815	-1.4831701434166469	-0.0069321954403125385	0.12746451111347626	1.459002461065619	0.9016501527241454	-0.19441284764578634	0.08167527938571403	-0.776115663826972	1.4706427269738338	0.05987007184995848	0.35202271710308286	-0.4847933874098942	1.632532900135958	1.4136180469177773	-0.005916694851554882	0.7863375298984673	2.098132834796279	1.3692459360715454	-1.163930031998276
0.9251142982284207	0.8018048841093636	0.6788059413151261	2.360171007165351	1.222082648038469	0.2439252432297508	0.8510311684927819	-0.8635025895542945	-1.2250611259773208	-1.3765737036429875	-1.3961288369081528	0.010156151291066574	0.40468785985842637	-2.048905685814168	-0.5774223753103779	-1.3705754532481706	-0.11283612885707991	-1.0148523586520555	0.2910504866933863	-0.5652422850227737	-1.19704295760389	-1.1290299527390626	-0.8231151822915892	1.1021977386275976	-0.48990390084658075	0.930714914630175	-1.185116521950733	-0.08205344600664848	0.5053682085827133	0.8978176125856671	0.3520468848849304	-1.541958184506933	0.04908158979131851	0.1119514954933171	1.4339309150935466	0.7722046286043642	-0.22968427227347554	0.09887912699709005	-0.803233254156875	1.493817750861129	0.01859815690196045	0.3109170134158256	-0.5023355042045593	1.7273025634667398	1.4349820828437545	0.020055051407177164	0.7956071757039604	2.0966602732606603	1.4246711602324535	-1.2091019177288316
0.899247631693742	0.8191897483475197	0.6441246375655815	2.250791582367245	1.231570229731329	0.2435582991560762	0.8447430255384818	-0.9133496243730305	-1.2760722879447828	-1.3982519913201896	-1.4125313648325697	0.04973451987501375	0.3181280078363323	-2.1403301568642554	-0.5820935394912597	-1.4557918203123978	-0.1706828485448509	-1.0458746774619243	0.37772730166195156	-0.5534187110348131	-1.1880999822529588	-1.0166368233909975	-0.8650255931533601	1.093113932318969	-0.5203256835675629	0.9770359705710943	-1.1937656895426816	-0.10607083534144804	0.5435732744342365	0.9318397015566472	0.34008142892091525	-1.5833339802505568	0.11375592318594516	0.09481693724146166	1.4170044540235833	0.637035398284682	-0.2475664005164424	0.10627063274400925	-0.8464295505342779	1.500618640535837	-0.02632201119632353	0.28570746719727474	-0.46457288484879833	1.8195416784398823	1.4474743855259544	-0.008206859338751676	0.8053729034715215	2.0713825845789557	1.4511539923244998	-1.2107636713985086
0.8838024580061192	0.861581296647163	0.6038499357021025	2.1390728981230778	1.2815901874764994	0.26360610443693433	0.7908462127176021	-0.9723752781599805	-1.3169816669497054	-1.400848232543074	-1.4459783996403996	0.07291194434998052	0.24893980761792261	-2.1960938804045	-0.5761501394170954	-1.516351203764335	-0.23930754248794367	-1.0800875914124302	0.4248590526400906	-0.539987609906765	-1.176458842303744	-0.9227000925423008	-0.9391000657237077	1.070778639073109	-0.5730813115765419	1.0372051518821148	-1.2119284077884567	-0.14719329150934896	0.5813045297682267	0.9460338307498576	0.3205436456510228	-1.645164743460325	0.17860367156145612	0.08689859581756393	1.3868066763210791	0.5004629613775433	-0.25032587071769524	0.07381717040956762	-0.8688322527312202	1.525910086863351	-0.06075646793256352	0.27266543332722987	-0.41978622485065015	1.9024308736734188	1.452287793047573	-0.043717116964918666	0.8087685338812663	2.0350309108952134	1.478446776715244	-1.209815589320254
0.8873583277672182	0.9015094298211679	0.5468186713244214	2.0282298677022057	1.3537818844320808	0.2663521811901739	0.7730160974803131	-1.0379700285425115	-1.3501515123561512	-1.3832729915366597	-1.440046357759353	0.084355780258586	0.1698235259811633	-2.2283992994456456	-0.5624110143536645	-1.5563974299762144	-0.3237505678148285	-1.1206015990190663	0.4605994183494664	-0.5094366602917497	-1.1852376226359669	-0.8725579667355017	-1.020089474037635	1.033717243937513	-0.6418554141986001	1.0916053537064436	-1.2533446969116464	-0.1920406164663396	0.6517974470430856	0.9308678278169926	0.30274728275012186	-1.677268979027712	0.23324058662922093	0.06591039821381936	1.3443525558235572	0.39825687680509325	-0.2853531940404582	0.04468604883661949	-0.8740838075655175	1.5450197168966109	-0.0833152720008052	0.2791397857051542	-0.352373968498518	1.9895264728062805	1.4647074549490653	-0.08822231924685109	0.8080861680803816	1.981898725982619	1.4782336027761638	-1.1889418279268624
0.9026224349600123	0.9287294957291923	0.48788217068366685	1.9721498039036347	1.3923822706179714	0.28294403676772195	0.7634009728498075	-1.0866841466560389	-1.3778206941576039	-1.3513874525602785	-1.4520757057074531	0.11936094682822981	0.09955413411787269	-2.2594040954184895	-0.5621634563515956	-1.5950310173969544	-0.39108561244906304	-1.1305551352914653	0.506521556047151	-0.4797910829448642	-1.1829804051948107	-0.8532374361740878	-1.1027065041364774	0.9966513937718492	-0.7129090859453207	1.221128872527316	-1.2880930406138733	-0.24176313881003403	0.7444292089011608	0.8959367765761128	0.28225090969988903	-1.7238343458420764	0.3053807210732028	0.04376050687172199	1.319904446527611	0.2907606070695843	-0.3224203500522474	0.010834100702863139	-0.8751923393710035	1.5679527790049255	-0.1029082707545006	0.2984978064751008	-0.2727658249999979	2.0970371377756565	1.4607580903979673	-0.14904570598453698	0.7890993902913667	1.9525117709700148	1.4518154292195902	-1.1440929953042098
0.9012922098049708	0.9302699692205658	0.4210037792238751	1.9278589960103125	1.423866422907863	0.31006983300180313	0.7081166071300087	-1.1383425913330074	-1.3932722143881704	-1.3087379714881653	-1.4818106172829943	0.11504811470772022	0.05369291642635349	-2.285261772611141	-0.5650693005375516	-1.6174948142506789	-0.45001124942349885	-1.1220231034826003	0.5278798169184789	-0.43692104789141606	-1.1850464274086316	-0.8553680496629212	-1.1512658336097306	0.9384575635087502	-0.7859361492342021	1.317927207487153	-1.333851043495326	-0.2795449829318457	0.783933195194406	0.8917759421282175	0.23922714485284174	-1.7737258404818388	0.3790738774837283	0.024341416299858677	1.2586068857580677	0.1844580724624804	-0.3380808412420208	-0.03722020720734529	-0.8733517243636294	1.5840393730526472	-0.07131219738222838	0.30942462123655756	-0.18903533063521755	2.192156595660576	1.441039941634863	-0.2045723672213522	0.7661702795221649	1.9304531214206442	1.4342027701661704	-1.0914640983219603
0.8911430345397632	0.9161875579573795	0.3312499383208467	1.9109150497161385	1.435236941509809	0.3433754518108819	0.6720184567344115	-1.1769055330619134	-1.4255617208265519	-1.260351982730424	-1.4836402458234907	0.08153503491824382	0.04262196942111611	-2.31765744608579	-0.5534319153780982	-1.6072869655830702	-0.5150081446134334	-1.1513223759410753	0.539664396884302	-0.3950252662465929	-1.1781633992245806	-0.882966009543688	-1.1716209249032303	0.8461357526583221	-0.8419506224142388	1.4089177950011482	-1.3995707033355411	-0.3200946764055834	0.8274101941134389	0.8818250831018906	0.1948422037960635	-1.8119000056858527	0.42710758797089915	0.021018357315884376	1.1774528061847174	0.10058254269342781	-0.37797078041741705	-0.08068362574834931	-0.8902119730832636	1.5910731088291583	-0.040934402171586906	0.3240246380800783	-0.08997531338639389	2.2069022640482077	1.4064617830583919	-0.2512481086480751	0.7465335331216246	1.9050265653144305	1.389454716826561	-1.033097462969589
0.8769116934425429	0.9443926543005198	0.27222593604816414	1.9013426835480154	1.4391213898998092	0.3637710704150398	0.6295191752059972	-1.2387337904732827	-1.44261174107846	-1.2065908504514717	-1.5076076901454978	0.03148846687286384	0.05369789778320788	-2.3684419153719234	-0.5518357102373825	-1.5896475724427441	-0.5607171029728621	-1.145322209125087	0.5649855723276693	-0.3821825398867003	-1.1424271043459822	-0.9331685286028499	-1.1918153419447963	0.7553556049629215	-0.9092909133742719	1.479158337340669	-1.4557834923464206	-0.3640438412525545	0.8965894187618142	0.8639430401644562	0.15133116467665678	-1.8554212130606274	0.48415041819670257	0.011246096789166446	1.1314030164777154	-0.00034862743865225477	-0.4110506231807218	-0.11632272102606137	-0.916513981640905	1.5659090838152268	0.006736398162576157	0.33470767148294095	-0.026378979901132093	2.2351605587958985	1.3993659257429634	-0.29906757679043716	0.7264027295833515	1.8907860826240028	1.3380334317236402	-0.9832793250096987
0.8363809139855023	0.9486381858181391	0.2090203776861948	1.909435983470597	1.4712190453006628	0.38429510926905297	0.563484480286952	-1.3039397779313409	-1.4558595039980504	-1.1621254451883996	-1.5095173074714328	-0.0038349772275789464	0.054953436917993634	-2.392919615356671	-0.5613518816726463	-1.56555973023576	-0.6119528172222026	-1.1137850897586932	0.5912742507129674	-0.3630373694886323	-1.137683336441651	-0.9816899646174898	-1.1802031825112445	0.6774148539234635	-0.9780373606588697	1.5125196042808067	-1.521484903181585	-0.3912596256104518	0.9477209545369456	0.8497879594697137	0.10070911293367643	-1.9146510609875076	0.5643203877813814	0.02548066458361433	1.08254547085924	-0.07845155400223039	-0.4216233438989724	-0.11372019348833942	-0.9584927429833672	1.5195197989953972	0.05934027441412317	0.3351219821861063	0.03431451416116321	2.302297966611936	1.3915838042097983	-0.34218776837997933	0.6868741089160647	1.8697239691281133	1.2787471693016303	-0.9503375602001043
0.7580579473500098	0.9273585078833841	0.15003805046083546	1.9085518151014242	1.512497719366001	0.398443113245556	0.5746773263566646	-1.3677939799251502	-1.4560806557000323	-1.1229787821393864	-1.5240465348173264	-0.01029682609917041	0.0641632541194281	-2.41201911033052	-0.561464993185586	-1.5149294576415067	-0.654603314228253	-1.0750226313312412	0.5940425665991895	-0.36035136564356884	-1.1378399376516835	-1.0191401533159798	-1.1659730272501405	0.6009999506822916	-1.043904827153867	1.5258311178016384	-1.6012752345576584	-0.41489521784567335	0.9629149806169451	0.8636154666495279	0.04850352619729	-1.9568245693908324	0.5935745247288671	0.03789375544491216	1.0124575014916797	-0.16995350306802579	-0.4240201811759648	-0.09092207987976295	-1.023049789492096	1.4554395609446982	0.09799921670843129	0.3559030409348886	0.11479016985673787	2.3619806619170647	1.37511002210503	-0.3623776795694149	0.6525918081006855	1.860058094823788	1.2170917239593906	-0.9236598739461913
0.6763966847196223	0.94966684622142	0.11161365682870875	1.9152489535672612	1.510659149169057	0.388581007908827	0.5565784105490703	-1.436850107226637	-1.4535426489307102	-1.0854091787980622	-1.5359494637079802	-0.05450866353445223	0.10882515084637574	-2.414098886406887	-0.5586448899028656	-1.4833600474627986	-0.6880132340276222	-1.0578438149749627	0.6111760959044928	-0.35258709069965166	-1.1489960863534487	-1.0651721067594084	-1.1225795247474797	0.5073574461682083	-1.0847659984335567	1.5492931702063646	-1.6865504249140435	-0.46005819370634154	0.9606155756989947	0.8453060595899684	-0.016574187103340132	-1.982251818946749	0.6083011139950829	0.045812662720606565	0.9816698735809272	-0.2744907203419871	-0.3812565307545088	-0.08096832099540627	-1.0437230135213806	1.3769775190118874	0.1255826869339996	0.3852030737016231	0.19849024569694648	2.3273776088064424	1.319184458518165	-0.3796528667644171	0.6191336107896391	1.8556200941919418	1.128980251744292	-0.8755996176539389
0.6099254208884498	0.9546557652735471	0.062107053773298684	1.9296147849968392	1.4912320414242393	0.39185786122565125	0.5546728540308684	-1.4976121920692176	-1.440170730669656	-1.069379729406249	-1.5529427134099192	-0.09766615303078005	0.15525661529399246	-2.4046614119471457	-0.5591669270042356	-1.4694433954814028	-0.7214088023758619	-1.0235810695213625	0.5900805904393148	-0.37016043674773175	-1.1314398756994348	-1.1402647948984401	-1.066809336139576	0.45617137820205506	-1.116073590546247	1.5758670471084133	-1.7674482643041902	-0.511860005337226	0.986410493018403	0.8071469991423795	-0.060847629592993314	-2.031610448293691	0.628449098431274	0.04718315577189257	0.9637003852363997	-0.3601592926190339	-0.3437625186700929	-0.053276590920677144	-1.0403499771368705	1.3028014823098917	0.1641218855014367	0.4051776210556472	0.23610486215712911	2.2634742322732486	1.26022633349671	-0.38914715403218064	0.5721941330563616	1.8068626850403142	1.0567258778421664	-0.847096484356771
0.5392040338489503	0.9338442704587193	0.0058586735221554135	1.9371035521621913	1.4503688272343598	0.3803901974878027	0.5854692700456432	-1.559402309974061	-1.4286539647998755	-1.0570686104006528	-1.5434739260071872	-0.12784761343789064	0.20620783086086267	-2.4008790099633965	-0.5565517005902458	-1.439103303244324	-0.7560209878584861	-1.0002981432848177	0.5896714427354527	-0.4031869601267696	-1.1015157132302478	-1.2070703115532981	-0.9699670464917352	0.4256856074468101	-1.1222844652459991	1.572704730253058	-1.8420149040646876	-0.5511312446056056	1.0200363879571899	0.7626076309811803	-0.08182808516270994	-2.0414273446283877	0.6171534884855703	0.048340888547669325	0.9594701647537655	-0.4355074458093702	-0.30791338204673796	-0.01772514195616959	-1.068020168413532	1.2251456714908262	0.2029822897606483	0.43198330513846395	0.262697701287394	2.2500968078898973	1.1994913767471598	-0.3844507579762743	0.5287231794088878	1.7671185854592213	1.0004030410711624	-0.8125693955152233
0.47719053687776364	0.891952788717278	-0.009568439014980872	1.9006460592551224	1.3865816865933687	0.3749733458710959	0.5686986306835704	-1.6092857506853897	-1.3986665699820353	-1.0566524281236709	-1.5699798650027168	-0.1887062021776033	0.2685917348235897	-2.3823354299785136	-0.5569854081120071	-1.438592758067435	-0.7673499337910143	-0.9753044295246752	0.5908744871307536	-0.443327534908821	-1.059390325234155	-1.2649348900658375	-0.8613510125511649	0.3921926913956731	-1.1014148032694742	1.5446498186463076	-1.8773625382063652	-0.6075459383559798	0.999144150677109	0.7234161716213113	-0.11565449492308955	-2.059348824034337	0.5960600565208841	0.05486798902107355	0.9553516969333946	-0.5330179947689756	-0.24090188941536544	0.005821438478572296	-1.0864983103618424	1.1485101893173586	0.23203412886290012	0.46211511788461046	0.24687460297583247	2.2734164448324146	1.1195201854665142	-0.3783569820353493	0.47990871434142796	1.7343406056544377	0.9291163718049809	-0.7846741536149998
0.4378694880705213	0.8486634699188496	-0.02727953575484962	1.8439266359660167	1.3249513858131952	0.3509150026446855	0.5441562434193037	-1.6600522509938351	-1.381636336987673	-1.078219496381156	-1.584595057307674	-0.2668141462502415	0.3101267626907705	-2.370251364159538	-0.5525964532425738	-1.438767267525803	-0.784965128879265	-0.9487447481067213	0.5709613809932501	-0.4897795695851335	-1.0264350518440621	-1.31845838444253	-0.7260803064005698	0.33531532251766466	-1.0739353880278426	1.464285877786708	-1.9146302775681505	-0.6472024350359613	0.9595189258476919	0.7106473126221922	-0.13867150161103897	-2.0588085607703746	0.550765655846537	0.05592481155979577	0.940752596079709	-0.6288140189157664	-0.16422737523430764	0.02724101246396019	-1.1170583554633033	1.0756074421943729	0.26074684641805934	0.47884665072974747	0.2270241598589569	2.2250485325539877	1.0523463881470398	-0.3706475862079623	0.44440341962772667	1.7122588378697317	0.8575768097850716	-0.7596595999159801
0.40187760844032994	0.8236416831760746	-0.007295951377027393	1.7957932359253441	1.2732080569099735	0.3058952386958572	0.5518384717796321	-1.6956162573204103	-1.3740124230509339	-1.100274980168642	-1.5976300113945516	-0.294387403792092	0.33912822229726536	-2.3372256536973945	-0.5288454915461741	-1.436630003984257	-0.7899886949822005	-0.9329096144228564	0.5726148632276649	-0.5416358887163599	-0.9909399025787566	-1.395705990422885	-0.6010973054099441	0.2967681748543947	-1.0410486889073376	1.4099619236488563	-1.9255135709954214	-0.6609258043715306	0.9462038391240254	0.6824586354501643	-0.16894570320426996	-2.048273427123102	0.51251732727929	0.05096134821757257	0.9462080916801945	-0.7340987069037234	-0.09723616070060344	0.04245863934726278	-1.1310309497444382	1.0074659916111264	0.26974206830654746	0.5045547474675894	0.1764421131810894	2.154195341771701	0.9904694418607877	-0.3824884618142274	0.4018756291554821	1.6560247812448001	0.7979297636021034	-0.7283195087773369
0.3880973936433129	0.8021287527192056	0.02654738053974731	1.7492592261074669	1.233057726548056	0.25642454285748084	0.5664383832238137	-1.7399751038307845	-1.3539304905619443	-1.1354452521138043	-1.6452573569497233	-0.31694543102383277	0.33621744944199305	-2.2847952400321656	-0.4999762732121222	-1.4541779419489171	-0.8062521580724138	-0.9258947003174637	0.5932261480157953	-0.5796983086706484	-0.9697766328035776	-1.454484739370242	-0.5100847473038839	0.266943976064246	-1.0130845304731662	1.3888418096820878	-1.9152875860708292	-0.6583278685481501	0.91045291639591	0.6758746247362112	-0.2071616243028615	-2.0392339518701164	0.4797625464565611	0.03107957949338259	0.9620189214332571	-0.8546965634656429	-0.042226761834806	0.046395697435149146	-1.1229249055726533	0.9363637274657506	0.2885833323962833	0.5382977164958491	0.10350966733260018	2.148248618028196	0.9431017268810642	-0.3906956752846583	0.34875173045590535	1.5845848804660343	0.7503376402834119	-0.711906244076236
0.39808165380482036	0.7639558867260029	0.03261389422923375	1.6843790587297591	1.2167543693003497	0.2188745432073133	0.5904516374122415	-1.7865313060012222	-1.3551022065970053	-1.1660482055756256	-1.6826224631270628	-0.3412778554897776	0.3343703148788763	-2.2273288905845385	-0.44356948881381786	-1.4572427404453343	-0.8125679508876755	-0.9250714294588349	0.5998419537777839	-0.6080551595486382	-0.97232730876224	-1.5189686797667055	-0.44289154197242314	0.25125781519485874	-0.9718627642198603	1.376624922751817	-1.917570433306428	-0.6456566021802652	0.8690457430390974	0.6570532484745125	-0.23522585620494577	-2.0214697321935833	0.44946095316829576	0.007114246970631652	0.955092853014559	-0.9541944529586015	0.02297164026017225	0.049383118956170605	-1.1158837656041567	0.8918846526150453	0.28407201033827534	0.5725022068142932	0.03896389517797015	2.1258115795896253	0.8989068847386648	-0.41311238002919426	0.289404939127665	1.53334383725915	0.6946676554927047	-0.7154210224935007
0.43324641129505215	0.7618733947839612	0.09877183429621733	1.6307268885591533	1.2280513443762195	0.1913567904610357	0.6421474792267624	-1.8111984652502495	-1.3720979088870233	-1.1927719365013556	-1.730097875960467	-0.4201103313377157	0.36954533608029566	-2.1848068440755872	-0.3656851425668835	-1.4319488545888164	-0.8105379010838847	-0.9420710956146235	0.6284616479804971	-0.6559419775624352	-0.9650684714243724	-1.5791485031516965	-0.3978002122626417	0.23382528253882	-0.9202511957742898	1.3716926982365032	-1.9118168319026794	-0.6485777539619508	0.854580867871678	0.665889055933468	-0.26269088970049526	-2.01479781907661	0.40826432112403105	-0.028042125150096842	0.9443206729380501	-1.0463618062208322	0.06460308278374378	0.03961627145307606	-1.06687369370001	0.8628899822510752	0.26308742494497406	0.5982674266823365	-0.018325061119286227	2.0932902042739734	0.8619629306305197	-0.45610142428867634	0.2261605634370404	1.4865735455175038	0.6239719688630735	-0.6727163563827533
0.5287209589094344	0.7496452571677985	0.14098674114063878	1.5739126849304226	1.2716021471160803	0.1744653554733662	0.6577667037246752	-1.8109275880732199	-1.3789982299742958	-1.2100625982808082	-1.746018862202429	-0.502430541267931	0.3930300615742433	-2.15192065737538	-0.29298116223977483	-1.4143670457511641	-0.816694742532858	-0.9616583321125087	0.6777339171065929	-0.7037674877548493	-0.9832964810192687	-1.646181336985721	-0.37226592245006684	0.2236789515589765	-0.8931126868019511	1.412238657451174	-1.9090691515195606	-0.6493222514015144	0.8729664769202096	0.6768378210317617	-0.2872961126194019	-2.029299956220774	0.38357818855106374	-0.069043369094835	0.9248150405063773	-1.1112320613313016	0.08355512410054759	0.023612839188360536	-0.9925264613977459	0.8339279301580469	0.2526678925586969	0.6157375279991335	-0.09426377691295408	2.068910367510906	0.8513248794558537	-0.4854594488306746	0.17483815094828667	1.4270833204731843	0.5538878505538629	-0.6421707001125081
0.6415725233217349	0.7249741882460442	0.17991570622694855	1.5243369656316752	1.2793536096275704	0.17478752545041937	0.6914011311613022	-1.7957172928286513	-1.387029722617933	-1.2433158194807852	-1.7463484711631168	-0.5714271476032602	0.42635391568556846	-2.129452971586031	-0.1999320048956065	-1.4023656312567714	-0.8334159921048625	-0.9756286495418491	0.7066670409723566	-0.7649842489914124	-0.9945518554877355	-1.716903939156524	-0.3869699529284696	0.21802997343276714	-0.8595733435937088	1.4588541451049017	-1.918932222268237	-0.6328458426093225	0.8987582987876307	0.6944790648953088	-0.307290742117572	-2.0480170345803836	0.3677344783893366	-0.08529708471670071	0.8853847456279798	-1.1613037271130522	0.08526932186835537	0.007866801059201957	-0.9804265479429457	0.8245498463235202	0.26408431432303114	0.6267975740613241	-0.17628568876093287	2.0858958459254655	0.8545581588371348	-0.5147393610740195	0.12703630053074544	1.3731497034022901	0.524128895439679	-0.6535612769201263
0.7391158163140716	0.7066277866325537	0.1857126893421752	1.454816370751291	1.284513952011174	0.1678766436369046	0.6764433834943653	-1.7765045164162934	-1.3805160290236862	-1.2889620900062213	-1.7438062988442862	-0.6287098968633558	0.45453606069324415	-2.108005553305843	-0.09657261953707265	-1.3556135736200792	-0.8634882605561961	-0.9797461651237201	0.7701431166251844	-0.8162264080060784	-1.028157496403114	-1.7631371489776266	-0.43234364277405	0.18323841611681138	-0.8379615268459052	1.5106714086134478	-1.948316563608507	-0.6290334953710839	0.904402167608378	0.7252471123272674	-0.3559509297596114	-2.040183639994132	0.3257590961439696	-0.10307030102961512	0.8032992239953437	-1.1984066651062801	0.060460974411827725	-0.020007167969789512	-0.9558179023966069	0.8296617673784434	0.2701378624571972	0.6372873968767415	-0.2534452541114291	2.1491091515695437	0.8694846923128331	-0.5493736087565045	0.08980929768501904	1.3195914424069355	0.5027129742394881	-0.6543456656248031
0.8519123463566016	0.6984068937848	0.22056308839867547	1.365495423502174	1.2976365697110446	0.17346465441387757	0.6586471405161605	-1.752962039206293	-1.3791344128644636	-1.3293915364691178	-1.7292972985475838	-0.6874072868009427	0.473831702280085	-2.0876874054738286	0.025350910752959477	-1.3185263423856297	-0.8963639549094481	-1.000839633823007	0.823912256845103	-0.8701466369124523	-1.0800508848749744	-1.8042055817755678	-0.4754056842397617	0.1446823583934052	-0.8124301995153234	1.579399693380998	-1.9773824081625129	-0.6106528142301155	0.8752653659294956	0.7595275721964456	-0.40278841372609103	-2.0577540328267476	0.314565495010551	-0.14947618410063332	0.7388679535557023	-1.207183346457261	0.04033527998290732	-0.05304711080790124	-0.8812962608162132	0.8083988865783349	0.28383965266369043	0.6184103696640095	-0.3298757548990131	2.1788925246144957	0.8785523645045721	-0.5987788751702244	0.06793572784163736	1.289211979518219	0.4620260564998893	-0.6501692192871443
0.9685238691664695	0.702229550226356	0.23716572468444969	1.328531315115455	1.3327045684100849	0.16931348510120983	0.6648259244625597	-1.7389089312619954	-1.3724635851661773	-1.3753663198712964	-1.7012433007304157	-0.7293484800001586	0.47346877485211925	-2.0941011384053505	0.1564947529208957	-1.2459094054720743	-0.9495307576957291	-1.0043864370790088	0.8500282673920736	-0.910714382955846	-1.1464103101235725	-1.8236276187503204	-0.553599216789954	0.11762696079051149	-0.7750192913653853	1.6612859817207837	-2.014083567565599	-0.5903236311881819	0.8653784922818396	0.7765221295381377	-0.4448306081720926	-2.0814400113464653	0.29726380523909207	-0.20063956045992432	0.6897982210582321	-1.2247655433410674	0.00015020770126119575	-0.07915177862640632	-0.8138731693532633	0.8360918223880816	0.28236287430389845	0.59110920963038	-0.38203615737677576	2.189801701711074	0.8862591690177404	-0.6736552574791167	0.047394087445798885	1.2655530927244452	0.4537258566016928	-0.6430864768799724
1.0346456305667617	0.6863680431074466	0.24946736834684566	1.2811523486528364	1.381107089275488	0.15367043333479363	0.6428556513863333	-1.7112274507869825	-1.345044653974862	-1.3898466133600116	-1.6578944357848926	-0.7724723187252046	0.4724966986430976	-2.0674891608747292	0.2778087314134336	-1.162054746785398	-1.013424017679509	-1.031207513776953	0.8835033061355715	-0.9560839739505047	-1.2117739339277729	-1.828553845490223	-0.6590254894069041	0.08776266672975067	-0.7772273430946229	1.742978551269252	-2.059931610349331	-0.5644445399482538	0.8592973048830987	0.7692157216025219	-0.4852111760709956	-2.1304940556529646	0.30300864298460534	-0.2287816337104042	0.6250548003158398	-1.2209283791416243	-0.0689943164333682	-0.12708242147045462	-0.7760448719540118	0.8425353378840731	0.26742397600620516	0.5473876193992417	-0.4328277243641345	2.2172840452740448	0.8854406221151363	-0.7576529704818775	-0.013214169443128096	1.2326696797554797	0.46341744660371054	-0.6736482858056128
1.1433837176671058	0.6580790429793733	0.26107762137740237	1.2172748810855811	1.4265985002637314	0.12820679403033394	0.6198174343701189	-1.6787217561399426	-1.2969055542423469	-1.4041216852504246	-1.5842447615921316	-0.8336839087740644	0.46034029025853307	-2.047494751771584	0.39435734708931147	-1.0584982757359753	-1.0851239381585658	-1.0539679724237805	0.8986061115162018	-1.0084706057366943	-1.2780348084148854	-1.8081234842445375	-0.7546270287575992	0.06155149732474045	-0.7948981375271476	1.8223126326963601	-2.1037498817222238	-0.5551767476280085	0.8548708085411614	0.7634755923276886	-0.5243101487985355	-2.1831003943312	0.3145853991690457	-0.22562003110571696	0.5615109746332732	-1.2158735252627049	-0.14943554017408195	-0.16304627800567256	-0.7150260645179793	0.8334009577155346	0.2285619264133419	0.5028856096031104	-0.47350782888972986	2.279999158674351	0.8921780545257579	-0.8196669174261955	-0.05238135896662277	1.225675888152026	0.47561798701006064	-0.7179573833577444
1.2450532569706705	0.6597034202556799	0.27746389870101884	1.1518654674615516	1.4813208985768764	0.1377935386728412	0.5709158119853488	-1.6442107035759168	-1.261992490244666	-1.4117368512125097	-1.5061980027285546	-0.8739171698379945	0.4532126802222508	-2.0384148069518053	0.5097116846903231	-0.9424626600487607	-1.1420799420095973	-1.050073091477722	0.8895710791933042	-1.0745499787945403	-1.3366004546922077	-1.792232114004971	-0.8410206514333547	0.02599590235212469	-0.8067035210996579	1.8980088181939094	-2.145269294939993	-0.5642089825594457	0.8596207796157789	0.7415216587444255	-0.5775634816122575	-2.240876435243395	0.31560051125227184	-0.23240063318398335	0.520225367152183	-1.1810839758590832	-0.2104479332973907	-0.19980269216158447	-0.6706416169066103	0.8384949388205232	0.18274633117885314	0.4297123414954741	-0.49923681207682263	2.319159059207925	0.899339097383874	-0.9072231793717471	-0.11657395989331384	1.22867040018057	0.4916813768409707	-0.7243424098452864
1.3027277382623574	0.6407579456177662	0.2983874869240233	1.0865795147527306	1.6051187126128585	0.13219107807377645	0.5204459040049734	-1.5693305002665512	-1.2154951509102836	-1.4257085434402437	-1.4368909380854917	-0.8880193737833251	0.43855705394157757	-2.0155224457120617	0.6011988430493632	-0.8322030401323917	-1.180743440497071	-1.0685166509573414	0.8892088520976834	-1.1337075185011203	-1.37869091116839	-1.7583653263594226	-0.8920008302657552	-0.021764247491745353	-0.8360963867169566	1.964618054691525	-2.161082229976927	-0.5812479672394371	0.8624501947017886	0.7368141453179746	-0.6547677280053639	-2.3004772385803904	0.30506374734917596	-0.2628881621312348	0.470349632228704	-1.134130837744626	-0.2399393782909735	-0.24996697780271876	-0.6311480798636859	0.8270659881363625	0.12823386789137786	0.35904903012703676	-0.5032183971685924	2.3269942841620805	0.8770188793918464	-0.9812231281344701	-0.1814649227331361	1.2539303999094795	0.5286025597406612	-0.716000942218907
1.3555981634499843	0.6290332307112025	0.2717137002174618	0.9988274846148512	1.7422641020728835	0.12461265518336062	0.47869810273881563	-1.5158222895230824	-1.1451058620457526	-1.4329813435729526	-1.3706248264060934	-0.8963150931770525	0.3906501590351722	-1.987855755743551	0.6618076025637925	-0.7632070217364667	-1.228677459555047	-1.0808317879170068	0.8741341990819975	-1.1693075278412715	-1.4131180334312226	-1.7453283899887146	-0.9448040448013769	-0.04963491559708105	-0.8885543871455894	2.0103058851195974	-2.182836421280867	-0.6016405926707101	0.8291020305940908	0.7175133402695267	-0.7540057084171738	-2.3451785280376	0.3085121428083709	-0.2800161187787972	0.4478646568337001	-1.0933127263213016	-0.27958443509484254	-0.2996718353626904	-0.609567635706953	0.8372540256497597	0.0971838624766073	0.2974900788542091	-0.5152465037244295	2.3479142482604116	0.8284866180014117	-1.0417028885344795	-0.22909122088083533	1.2630974807726247	0.584372448307746	-0.7399738466285419
1.3811334273666978	0.644360774142797	0.24467457823014999	0.9325531723833695	1.8562883477745646	0.10520165966763162	0.45097293284415957	-1.4641616778286979	-1.0853077997789369	-1.4777758554107374	-1.335378043925891	-0.8981888556269031	0.35028361516155915	-1.9635661948315395	0.7202298212296326	-0.6734683776184928	-1.2667162133596297	-1.0976986149995371	0.8557469511244934	-1.188587034495017	-1.4212417212016504	-1.7294637749607127	-0.969162381211247	-0.08582312483935126	-0.8608868353959844	1.998497155454332	-2.2139750773519626	-0.6271286226211469	0.7634346650132073	0.6811179703360872	-0.8479453790552928	-2.3853833306347636	0.3004434945586094	-0.26907254503318495	0.4425272234920448	-1.0609962625144311	-0.3037166201798542	-0.34769797795649227	-0.6055762223367905	0.8783026730118746	0.04632440552552266	0.2138191923039748	-0.5557966020391515	2.387248505263147	0.7669096016755018	-1.1086917416980366	-0.2748257256523723	1.280117055571424	0.6385089101310528	-0.7621945818950073
1.377269228403531	0.6607270464318645	0.197860726125165	0.8585911214934226	2.0165025422774763	0.0987657903155456	0.40465455410398593	-1.427694892046518	-1.0218475429243916	-1.5337641466745469	-1.326488485659095	-0.9022505165889934	0.3121904676733204	-1.9393071547424512	0.7382251016855463	-0.5844204148247673	-1.3050258012719573	-1.1130649784104012	0.8224258119760263	-1.1799913173028727	-1.413298259823803	-1.6953568031258548	-0.9696972431505694	-0.1081428254799733	-0.8476651412319576	1.9427245734608967	-2.2048195859500668	-0.6578609565786604	0.6896723485462448	0.649651388653752	-0.9432617591004708	-2.3973490205302754	0.2872818697540339	-0.30363250936033154	0.4282398700976369	-1.0276107159652876	-0.3500027963042851	-0.3896787436780162	-0.5899729126103971	0.9346879656786926	-0.02498142989991927	0.14275062592860138	-0.5686399288228502	2.4462097628205632	0.7203430380430024	-1.1662208396685927	-0.3481138172435058	1.3004054087361576	0.6733918277860388	-0.7722074553875804
1.3861299328507624	0.683510280192622	0.17664653029247276	0.7978263926450072	2.193038716915118	0.07249662430914246	0.4137611109588109	-1.3943336589235478	-0.9897361218039219	-1.5612820475848361	-1.3138527859409161	-0.9203947593863788	0.2657998029104161	-1.9204082251763865	0.763110127252511	-0.5089452077311146	-1.3259753019077516	-1.1558917058571567	0.8035524665171445	-1.1690154141040936	-1.4084151033424386	-1.6540943439845095	-0.9815265105218568	-0.14163351401607643	-0.8489952225906527	1.8719503829499444	-2.190848767460713	-0.6732310261649633	0.6061456179516381	0.626885463238452	-1.0324499736242716	-2.395766700188325	0.27900173982026716	-0.32626280887771464	0.426366162594185	-0.9951722613890709	-0.4085861146320748	-0.40104497908319886	-0.5955963528355938	0.9896604334115345	-0.08848253374127601	0.0999586642387255	-0.5643152212661755	2.4430492814130473	0.6522892167812513	-1.2045078793752368	-0.41337406754553985	1.3248480037078076	0.6987568097914204	-0.795801166362634
1.3697081554710022	0.7121013339464548	0.11743409612957441	0.7554194728402533	2.344051801150596	0.07236576183583546	0.42445143787053646	-1.3444801230525631	-0.952894770159137	-1.592947918312311	-1.3288741281995238	-0.9493923732203735	0.1983638542674196	-1.9119816439730513	0.7363275602124206	-0.44137820032113745	-1.3510953376874286	-1.1825569732750734	0.8018914769854112	-1.1600933229216457	-1.4136160185290731	-1.6107194485591336	-1.0168580955666129	-0.18486512579583622	-0.8795684989532301	1.8073460223844624	-2.1629794378605083	-0.7426345984973587	0.5371670817737773	0.6087083872014794	-1.118399622896844	-2.3870730272435727	0.2543404874454181	-0.3217416530231417	0.40916838644509534	-0.9931316885200026	-0.45711363439522	-0.4135369282080951	-0.6515287402939751	1.0498892185882043	-0.17263330617039568	0.0677893299216165	-0.5345146224471143	2.3987748523429997	0.5792009765109795	-1.2525719864260494	-0.490428757612828	1.3433087903140046	0.7255915871667471	-0.7920163234265064
1.3228397239579974	0.7654960246022361	0.07606961572976642	0.6900456858687068	2.4864666129819244	0.06585784689191324	0.42493314978365726	-1.2838019017839906	-0.9291207682033787	-1.6052038234066959	-1.3435819511956644	-0.9585855323040435	0.13803938555279588	-1.9016154644729202	0.6735673187900322	-0.3945292842071696	-1.3748500043170557	-1.2233526109507655	0.8120751257980496	-1.141919160224012	-1.4277742529274715	-1.5758792613844645	-1.0735020118254854	-0.23693551723048537	-0.916875676799838	1.7488246385047077	-2.1416659772445876	-0.7501632287880855	0.4534057159185279	0.612337728198001	-1.1691570049617548	-2.3618233289950616	0.23625755945304489	-0.29436008458724827	0.39755557396449964	-0.9783730234430695	-0.4806921723793874	-0.41908397960627103	-0.7203760104400563	1.1016639662174321	-0.2512426497051717	0.05123380352118183	-0.5329079042942897	2.3344621923859172	0.5372886797423646	-1.2800761400986436	-0.5647281882145491	1.3744623638101703	0.7482052307621283	-0.7852115248822924
1.3174680618228578	0.855001561832702	0.03808049481412802	0.6477597622421978	2.602925012939015	0.07989513673858878	0.44733069721376195	-1.2398279175667406	-0.9063749276691144	-1.6294563854818918	-1.366015127865936	-0.963030265153287	0.08178658304799609	-1.9252233210043446	0.6137097681440211	-0.36700566770769666	-1.381445469528693	-1.2630739512374896	0.8159413839171125	-1.1139375492763106	-1.4410988558845337	-1.5476261664492377	-1.1101733637235383	-0.26299967064325175	-0.9371699910833746	1.6811705752568789	-2.1125347117290785	-0.789406849603062	0.3779611244781634	0.6120795742359053	-1.206528175465906	-2.300437289536224	0.23222199131825821	-0.28961636035935867	0.4141617040970867	-0.9780114871630061	-0.4707560315246785	-0.4153121235820684	-0.7559534271223394	1.1706284237329327	-0.3232470937991095	0.05459850709831813	-0.5536822299966924	2.289036707766972	0.4954558863966347	-1.2801942065838963	-0.6112112097979943	1.4035652447491815	0.7646388224039817	-0.7561578224164727
1.2861317993211188	0.9226313686402479	-0.03695330422056585	0.6340110113216667	2.7005321387510905	0.11731753021338545	0.46454845039574766	-1.220664332449731	-0.8991071843681983	-1.6623987068449033	-1.4165799926104974	-0.9743814481992661	0.002493819054108437	-1.947515512061883	0.5440150577728049	-0.3508366217652845	-1.394314913663767	-1.2968559386044696	0.8175366845973084	-1.1218282265225499	-1.4468009624437934	-1.52635740716179	-1.1594566259560621	-0.29838597447328397	-0.9674441085219359	1.6261092387123284	-2.1027473915674055	-0.8501658460202659	0.2858576702895547	0.6387995939933215	-1.217056704285273	-2.265307495142404	0.19248707091344314	-0.29011845952017945	0.41551681129813234	-0.9651913663116878	-0.4423061568358536	-0.41872338346919397	-0.7977582519519514	1.2447014811252772	-0.37152451036915535	0.06445483439980428	-0.5380647111560296	2.23921229163387	0.4483909687764916	-1.301148913425595	-0.6507042138052289	1.4300505109508772	0.7506912337254399	-0.7126496601916177
1.2514504042568118	0.9774087936717283	-0.1291439058982768	0.6190948713480725	2.7906204444997647	0.10330384852674676	0.4939778788117616	-1.1975088845502708	-0.8654694285186123	-1.723557513729591	-1.4746433462842814	-1.0096616760446846	-0.05935565648037887	-1.9677224768961037	0.47167064952110893	-0.3690384928753615	-1.4042523890675402	-1.3359920708174045	0.8128915443814441	-1.1125310757269353	-1.4674206842690651	-1.501337403822444	-1.2053107330130914	-0.2795211496503868	-0.9792215997633221	1.583718406798226	-2.092512454300713	-0.8789260622978171	0.19418448392718995	0.661747094926499	-1.1851689652216044	-2.232464519313847	0.16134701494859144	-0.2771774289326845	0.3974235577901854	-0.984066665350567	-0.42136042714413263	-0.43109663210930743	-0.8282686731430692	1.3476110162125305	-0.410726412768512	0.10063902760089469	-0.5298668810905541	2.1853820031732956	0.4040833422640466	-1.3016976819758084	-0.6588566627839023	1.4512837344158798	0.7309220223418327	-0.6806538106406519
1.2419012574448742	1.0171120647021124	-0.2001441192128584	0.6256309056432465	2.7982961909347255	0.1173185478064906	0.5078321166666725	-1.1557699187557795	-0.8247526842856789	-1.78069500636403	-1.5115581707642805	-1.0442977779411486	-0.13852815628735232	-2.0105231349171726	0.41090838869905627	-0.37707986580543923	-1.419989194560884	-1.3720330245390455	0.8097309722103267	-1.0981183281882718	-1.4943989552258228	-1.4830037525150606	-1.2788901228026863	-0.23178550247189067	-0.9759113451976436	1.5533801750247174	-2.0884752923342886	-0.924685236511297	0.10504905228580333	0.6891244310747975	-1.1343690264516837	-2.192938004985094	0.14094525249159356	-0.27643239073387094	0.38604128826105705	-0.9810412942707748	-0.43013500131028304	-0.46890631182846343	-0.8498706342865254	1.4490738457717431	-0.44077163120369756	0.1356956438136549	-0.5371960304654663	2.154164840205756	0.3888790533821168	-1.2752244476432004	-0.6889010690357436	1.4711104234264876	0.7321858522032627	-0.6248903135937309
1.2285294438183856	1.0349315505462224	-0.25553073612912014	0.638927041230344	2.7725882757403935	0.13574268152895938	0.5067065898862413	-1.0789671375947285	-0.7701807277257733	-1.8468250442509937	-1.5329268989708535	-1.0392972819075657	-0.2039172416781163	-2.0438928586548406	0.3525638682259637	-0.3948374442354038	-1.4213774777925692	-1.4101804464826215	0.8093668682903761	-1.084780270695029	-1.5316524930779134	-1.445189652091647	-1.3363484813882505	-0.20301937332288933	-0.9642432356469393	1.5222704748261644	-2.069683981944727	-0.9593285836311635	0.03374497181765427	0.7174866571289067	-1.0815050874887993	-2.164557273978727	0.07232367566550038	-0.29964551760171826	0.38216816667640574	-0.9762148958326311	-0.4164815337788615	-0.5281341762674366	-0.8713524719389513	1.5109352090974295	-0.4793453470429981	0.19036705766707646	-0.552158691619703	2.0819723927229945	0.40509973971410423	-1.2344887652868206	-0.6803318099677165	1.4874676257552926	0.7439102377363397	-0.550618828218001
1.2197063404933577	1.0344969289402688	-0.3191972748038194	0.6353285252625518	2.762564020220771	0.13315657041183088	0.5067007832132554	-1.0029124108457623	-0.6906459236177803	-1.8899690757321312	-1.5465870527600116	-1.0258683722024218	-0.29272439726396626	-2.0677812887512843	0.3067118905921714	-0.4313572715219558	-1.4261398164734136	-1.4442334480265455	0.8433017289946362	-1.0799892447710668	-1.554032122251706	-1.4104658807230206	-1.4432150231422567	-0.17588601269380566	-1.0349909485745399	1.516276845953135	-2.0359956299792707	-0.96983840581967	-0.02146987785574809	0.7545436821752803	-1.019657428098395	-2.1227693055571972	0.03669224633633476	-0.2887534363695936	0.385708578380571	-0.9815447834460771	-0.4272079912647153	-0.5815777926424286	-0.9111491440236223	1.5771296897525011	-0.5029732157921499	0.27605405469500005	-0.5295232761509099	1.9783466754331243	0.42297950324546135	-1.1964241677182934	-0.6951945267924808	1.493426526051186	0.7696133639594468	-0.466578532033047
1.250421500821973	1.0408014593401484	-0.3508819670088534	0.6375647138901088	2.7293491352382357	0.11562547639833838	0.5324395870573226	-0.9175274822603166	-0.5993084277684708	-1.9006239753007037	-1.5512735221459637	-1.0030178063121675	-0.3855664519019049	-2.1058880622125775	0.26731852785357474	-0.447163933490645	-1.4182435894847565	-1.4664803418291568	0.8739483934733633	-1.0657009160463868	-1.5917213759705031	-1.3768703214817246	-1.5129712044530315	-0.1602332645499282	-1.0755834055007873	1.526578424433558	-2.0280986312841796	-0.9724007178408348	-0.05484498959269156	0.7811877742967861	-0.9544946013877457	-2.1079553967720535	-0.0026781791660474784	-0.24198333335885142	0.39036724473774814	-0.9758888477763777	-0.4314964279134374	-0.6530908508007902	-0.9502207277770417	1.6470041296505382	-0.5146280555433528	0.35091173270398407	-0.5130576764063798	1.874217141497251	0.4439199287239446	-1.1648717297953217	-0.6953129587678333	1.4918036959858865	0.8114588467402604	-0.3820473527109621
1.2686107018594848	1.0325268680700375	-0.37924830353007966	0.6346003075231168	2.6699559150459393	0.11760286332003682	0.559286739607571	-0.8341176600287259	-0.47003924418579046	-1.9006081433548367	-1.5412002217958065	-0.9811460918153031	-0.48120138728289436	-2.140426733468221	0.20555528689958874	-0.4590710536894097	-1.4160355679040568	-1.4759790376764061	0.89043441838494	-1.0436355098621477	-1.6314214702267418	-1.3278749934835723	-1.5808260618009184	-0.1367619386367311	-1.0904722589336286	1.566095680273487	-2.0072741062752795	-0.9902542467624993	-0.07836036447773521	0.8095636673253589	-0.8988687322697402	-2.11470361467709	-0.0440992305973391	-0.20700218667779305	0.42142404974509856	-0.9914459978890331	-0.4116554312023011	-0.7409692530771608	-0.9907978839507207	1.7154089638541308	-0.5289578037913394	0.39325561384019353	-0.529144628090932	1.778781419148417	0.5030270820418195	-1.1251671467252646	-0.6697556665083269	1.4975744979124586	0.8581370569777288	-0.3206207740792212
1.3059544272899846	1.0204464011153571	-0.3709670884081044	0.6371770779857325	2.6674781302318467	0.08432431248755176	0.5510722328902029	-0.7315019958405088	-0.33303246693184346	-1.9021280101580804	-1.5321270111164658	-0.9492677660657562	-0.5867183858331974	-2.175881683429207	0.16063947773451126	-0.475881049579023	-1.4087118483836165	-1.4663034102939498	0.8759978856413326	-0.9884027526268117	-1.6564354760059383	-1.2851808241661606	-1.6618456639340013	-0.10200156653125117	-1.1093349491889533	1.5985811822742275	-2.0068970749445136	-0.9720132589583093	-0.0820472025672908	0.8309015023772341	-0.8393340297966063	-2.1220297198136113	-0.0897220498868476	-0.18797636310454396	0.43399300878230634	-1.0087731231642063	-0.39001379021931004	-0.816968004598505	-1.004347974068025	1.7843476596732617	-0.5232475819458203	0.44567377054089546	-0.5901949838401974	1.728685084799761	0.5754892734783621	-1.0658691017119528	-0.6567903113266463	1.5011837448351535	0.9358084396682627	-0.30763049343667587
1.3624046502255671	0.9951343072767134	-0.3777431956236633	0.6423351002508991	2.65628500665862	0.06152839526724406	0.5316672995501999	-0.6106771226755672	-0.16818909215818922	-1.9069587326407855	-1.5243913140649075	-0.8982127472455674	-0.6755952804150093	-2.2003593834139545	0.1633428063187654	-0.4605116159031817	-1.3994884998097432	-1.4367857537691626	0.8648157662853244	-0.9524204709886253	-1.6745205532464194	-1.2609457084454485	-1.6975457813158918	-0.07794663167914755	-1.1461404296809654	1.642298325176879	-2.0117692149722237	-1.0094388650579642	-0.07373462420954432	0.8299101043883457	-0.7830910884559621	-2.1280193286206974	-0.13803068656322556	-0.1844944883829997	0.45775276536052906	-1.0207260005461711	-0.37274226978786085	-0.9116897656326858	-1.0455695052067293	1.8455400115609166	-0.5150497435893829	0.4755472187293261	-0.6096595037057352	1.7189782318416473	0.6251513857487223	-1.0134961948810897	-0.6618412558784724	1.4995645926709302	1.0120828719831572	-0.2960045212242138
1.4074280630377278	0.9649289447007663	-0.37605160385606345	0.6360769090316939	2.641831261909746	0.015587526391602857	0.5293139033779615	-0.4888820758133763	0.004130956076937087	-1.912743329861985	-1.537940678789176	-0.8436180704952532	-0.7654210048738559	-2.2162171309815584	0.157078815921013	-0.4297651113760782	-1.4017132331642668	-1.4104406481768585	0.859836551338784	-0.9130824877153263	-1.676673819884364	-1.2250974012381028	-1.7520662333709485	-0.07094332441226962	-1.1656340699887087	1.7080431246117567	-2.009484646132375	-1.0297872609370482	-0.06278002598971223	0.8480416238437719	-0.7835443173643142	-2.1591561209333276	-0.20942341985573396	-0.14943996958565323	0.43156163001309444	-1.0310796898427033	-0.3686960696210957	-1.010549290725916	-1.0670229974973942	1.8928592936196924	-0.49553206272581524	0.4961848648194621	-0.5703445595699914	1.6973528379096472	0.6760656148025358	-0.9748143237681072	-0.6716359993787535	1.4966354071710237	1.059017905199059	-0.2608955428212357
1.4490995067196473	0.9573641794511902	-0.36042374852392756	0.5957919036861553	2.6371863131314437	-0.033818857562535554	0.5319305353922269	-0.29709019938931014	0.17960842983965528	-1.9057139458969832	-1.5259384534752194	-0.7853134444674725	-0.8512568996997729	-2.2472023064253794	0.1844029962168901	-0.40182755996879116	-1.3928782179738906	-1.3856318980819338	0.8393209845914653	-0.8487990731897599	-1.6633576544924975	-1.1806933492396605	-1.7832995825857378	-0.07325102998748771	-1.1775493821603544	1.7583231105545276	-1.998395793157646	-1.053502906660395	-0.06676473254523017	0.8495059425363316	-0.7789035086830209	-2.16235838558475	-0.2556684929001807	-0.12673742965557516	0.41392873437770916	-1.0346484743495838	-0.3586466211914203	-1.108520503068998	-1.1327800846702192	1.9439165978217132	-0.4861123447551983	0.4925856035891674	-0.5425237845351666	1.656388369552563	0.7215989589094456	-0.9313547350881217	-0.6581087351958752	1.4918635932319833	1.1078010496081436	-0.24781464972159556
1.4907128395763432	0.94243266188448	-0.34470749738260303	0.5495131061775755	2.638441365004669	-0.06241261325807399	0.5436445303624229	-0.10673765593310873	0.3355985588033613	-1.8858072529623122	-1.5131988602771025	-0.7223532588972034	-0.9550422837244881	-2.260345880811561	0.1909396883204077	-0.3537188917691417	-1.3755098609536098	-1.3609294473299869	0.8278329428697256	-0.7987223037327367	-1.6441098807680476	-1.1466813481939429	-1.8275009374942424	-0.1018367304187356	-1.191600554145388	1.8080728736821612	-2.005953635815472	-1.1108602302334423	-0.07374755632006942	0.8407981273779109	-0.7789460653880306	-2.151129110873763	-0.3109935942478973	-0.10516885672581791	0.39639703496417844	-1.024427865892339	-0.3626843333444435	-1.1947567117194053	-1.2316114608102027	1.9528507541227285	-0.48395695767152064	0.4778887798408764	-0.5020609651468961	1.693940340017549	0.775489242516856	-0.8753726672892883	-0.6511495151977996	1.4829770836795015	1.1509326395609283	-0.2410246249475602
1.5325343459186924	0.9532008736428053	-0.35384191728568004	0.4951320460665447	2.6488031738178055	-0.10243821341416379	0.5563962261841385	0.0464615472831005	0.5203971888191681	-1.8495520969266053	-1.5153289064686575	-0.6961980264125179	-1.0112984071338578	-2.2637511326263255	0.18694600121318217	-0.33387731909619206	-1.3672263342994242	-1.3262473558831054	0.7858070924803783	-0.7524110967284834	-1.6284615723560871	-1.1171798673414277	-1.873675913788168	-0.14805766737411574	-1.200115918764996	1.8641532164922476	-2.0064615090692444	-1.1497021826717508	-0.08488275696640914	0.8223650667398689	-0.7667046291920285	-2.1514377119556825	-0.3395655161629792	-0.040745875217564495	0.40352008413414586	-1.017614126920842	-0.3836765883583719	-1.246005492796596	-1.269701439958189	1.951232919590711	-0.4706753125537217	0.4556674453686741	-0.46764922708810924	1.7041897314677947	0.7991156564419741	-0.8395572061043325	-0.6399141071583628	1.4826212029658508	1.1617425686637444	-0.22911499634767085
1.54911438984009	0.9825286026283514	-0.3684340918057519	0.44298045257316854	2.6790339440459774	-0.15032797660456237	0.5672743021890747	0.20095970407895064	0.6726340824111625	-1.8099860852114371	-1.5233749048430387	-0.6777857141503444	-1.0832624091575318	-2.2783161053372356	0.18315091826693092	-0.29884578636979303	-1.3761376723331407	-1.295259622975714	0.7287103427240043	-0.710750628927498	-1.6128065138919705	-1.0860464002788022	-1.8940284649667227	-0.1872619319724141	-1.1988977713364322	1.933235783627429	-2.0072276229605275	-1.165246568728446	-0.08357647622773953	0.7620650737885744	-0.7484924872831844	-2.135824399546005	-0.33370797111999007	0.028456667799027578	0.4077625597947267	-1.026133518649201	-0.401911741771391	-1.2775350792253195	-1.2900522175118077	1.9704822572850524	-0.4404509337372068	0.39197811215637385	-0.39205480225285516	1.7360502395212998	0.787331792531622	-0.7783227894011953	-0.638281288814643	1.4904567085012959	1.1506118825124054	-0.20913888923032453
1.5721597758101713	0.9731229883373411	-0.3810616950145305	0.3863452784748408	2.653764129934717	-0.1769227724045757	0.5772879097532366	0.351810120458049	0.7786094736197386	-1.7628088655206504	-1.5396236612230347	-0.6881584968390835	-1.12824406155304	-2.2715513829420924	0.1790603926804517	-0.2562038083364417	-1.3778650150584917	-1.2534565989241693	0.6532901570373337	-0.6774615638192436	-1.6181474926608537	-1.0688354466658319	-1.886392304322256	-0.22066129239212348	-1.1809837849449576	1.9937286927556113	-2.009083512342108	-1.2112156832145342	-0.07597765750741388	0.7169395442781461	-0.7546589538390707	-2.129127967438962	-0.3347728435994528	0.04531886271946881	0.41345405857447737	-1.0399561818231489	-0.39450150257021094	-1.309857977155613	-1.308150176010812	1.9712788882035617	-0.43012316526497985	0.327530166974081	-0.30427870066001583	1.7647420458871053	0.7789113879279768	-0.7263753997408482	-0.6268498393079188	1.4890883541628344	1.1146151898885368	-0.25161820609994895
1.5784241227692577	0.9666741434273763	-0.3987204121278707	0.34007544364613107	2.6249212783016853	-0.20147912569658893	0.5622522558904055	0.47909779801430535	0.8616718219677892	-1.7288236147236422	-1.5509110442303407	-0.7184109155487984	-1.192937654643938	-2.2603480608703412	0.16605068308991197	-0.2343506036576203	-1.3932725813788704	-1.2228253971024052	0.5814171693336867	-0.6771514183698942	-1.6159334755535	-1.0292205775373717	-1.8849561808444963	-0.23651228937402644	-1.1594766100145733	2.0332352946205	-1.9899158592634791	-1.2352717563961328	-0.09121359256793131	0.6459111933088012	-0.7290057720593037	-2.1098625937324353	-0.3243550070433622	0.06585117239244556	0.40239382114702993	-1.0647380521123846	-0.39218412664879937	-1.3289052167361781	-1.3539189938243728	1.9395133294114448	-0.4207592698088668	0.27335442228205964	-0.22666195242387097	1.820974170423494	0.7554629439155921	-0.6837032101418469	-0.6305767107306215	1.5089330824025295	1.0296065304642201	-0.31471225092583577
1.582258240834662	1.0124151308215528	-0.4217035300937516	0.2961359055836128	2.6146564262856224	-0.2292126081811333	0.5325167674190938	0.6054184223783917	0.9183458254550315	-1.7080540807392128	-1.6105500390655696	-0.7475245162349873	-1.1922995665516327	-2.232711673718876	0.1614189232632203	-0.23289572173993411	-1.4077628952885406	-1.201583642925993	0.5174906558417447	-0.6946493918610975	-1.602571747309576	-1.0169262514662618	-1.8191597751358475	-0.24202984411323009	-1.1287232184680058	2.025878969656323	-1.978107375712219	-1.2653602601754002	-0.11115174275768314	0.6063522441911255	-0.661875336092537	-2.0706275594666734	-0.29682705824132366	0.10672302489303509	0.3728838380056296	-1.069471293963027	-0.3937581134364881	-1.3469738413045058	-1.3538145332526044	1.9162380330752034	-0.42278241959881174	0.20496291460264465	-0.14400986448784286	1.9189754854823307	0.7031682532884118	-0.6792447092427935	-0.6770370137850282	1.5215481079554602	0.9236240729515981	-0.3169700769763143
1.586826093525608	1.0558638668113542	-0.46328171247185707	0.26266477760921725	2.5827073661537647	-0.25420510187796314	0.5162955844883108	0.6979309746282796	0.9767731351550026	-1.6910545288643921	-1.6661507495002983	-0.8234241203995228	-1.1563626349589549	-2.195971579106927	0.20955579628715287	-0.20804874429611003	-1.4175056871415812	-1.1896372537531952	0.44872381240365555	-0.7190425117695527	-1.5895694593429899	-1.0063667251434407	-1.7130785937887498	-0.260564996711096	-1.069430503097097	2.0202567313163313	-1.946432095596375	-1.3061483129100302	-0.1341279243004381	0.577315346857926	-0.5985569169770022	-2.042374707675759	-0.2683927238218358	0.1432123552292108	0.38023961421818353	-1.0420300249020387	-0.40792797394360125	-1.3587417379026028	-1.3611932050201871	1.9080870323438277	-0.4653156656056591	0.14030130371201846	-0.03865151645237349	2.03545663936388	0.6496168006910119	-0.6916508400080769	-0.70089670952069	1.5243762387448467	0.7847744864901728	-0.33107370893951094
1.5936493298919905	1.1142072027024947	-0.49622527852017584	0.2258864207628036	2.5496073929307235	-0.2940931234462522	0.5152336891660165	0.7650630071658893	0.9843966611062995	-1.6835086276654756	-1.715059984297976	-0.9119929933080588	-1.1437811507894788	-2.1326805486102045	0.2446939511722029	-0.20375474241569477	-1.4337974268976772	-1.1989164702436759	0.376068752001847	-0.7489697444605568	-1.5639057610437237	-1.0037336855443189	-1.6351131204265736	-0.25781847067418107	-0.9917055144236977	2.0137083436520973	-1.917459734153148	-1.3462671184839343	-0.15124071788567459	0.5387044085086183	-0.5464092073594288	-2.016327296767547	-0.23897611918063802	0.19693658820249996	0.37308283297426453	-1.011374853572268	-0.4174223570756224	-1.3620943626104978	-1.364148810217866	1.8928103463965904	-0.5223778476086605	0.07211191110799178	0.04741651148374059	2.1442436109933745	0.5962385007756249	-0.714056685279249	-0.6805697612490886	1.5210461620276439	0.6304832826131841	-0.3578187635854381
1.5807121510553348	1.170437841289018	-0.5306782157843493	0.1978825275090886	2.5407232775248323	-0.32029634941944923	0.49014111963633694	0.8123835163790345	0.9752681396252006	-1.6533289808562768	-1.7403548287231694	-1.027883976192026	-1.0917852735279938	-2.0458176325519313	0.24304030622118988	-0.2018582408292934	-1.4621953823554439	-1.21917246300965	0.2825571058720237	-0.7833327783457443	-1.5412627110845212	-1.0174429742544855	-1.5629285652652112	-0.22777820292573484	-0.9136524353690971	1.9808111473336556	-1.884793670791386	-1.3629442613976004	-0.17358778320590773	0.495562325784275	-0.43772172338376947	-1.9621758389736743	-0.1635627458722139	0.22298897076825663	0.3956551720140352	-0.9888287413830547	-0.41031953637514607	-1.356169553559373	-1.3966185351675398	1.8646022797062352	-0.5789055905067804	0.023559266547452336	0.08783315653173775	2.2543726515244593	0.5218232013754037	-0.7495759741104449	-0.6671073116931726	1.5393635104918724	0.49599896231974194	-0.4101590795902009
1.5804335609226459	1.2234415403070105	-0.5763245118987861	0.17850297296025028	2.521940591336265	-0.35011589776930935	0.47031931556488854	0.8026525246714217	0.9553930033768362	-1.6128482784686355	-1.8019117155862752	-1.1550231958551593	-0.9942763991398612	-1.941474351175907	0.23645263652291842	-0.21414168284692425	-1.4997127977312499	-1.2439226571917321	0.20562832878918677	-0.820090784241548	-1.5356652303336884	-1.042568977248807	-1.490483768138748	-0.16342306607860763	-0.806887355261131	1.937727425412552	-1.8524080567619614	-1.3616814176224263	-0.16744589055430353	0.4794352959168857	-0.3303060465373212	-1.9061795385476163	-0.09241881456088845	0.2501968227026039	0.4344625883729261	-0.968434102762315	-0.3910900576615396	-1.3532929566131713	-1.3672133508134596	1.8568081775530274	-0.6233970212184112	-0.02187873933886687	0.09273447794174465	2.3623462480620816	0.4081596867230207	-0.7917992636816326	-0.6797347236933468	1.5358947243626555	0.3743163075845683	-0.39999275587137395
1.5465735794642912	1.2754182569974213	-0.5906146940165491	0.1758836297682522	2.503816852268547	-0.38022851293341864	0.42937017377899805	0.7857677750693269	0.9224800043330429	-1.590641995396765	-1.8581670468857445	-1.2934711336072193	-0.8778383687048923	-1.8389387745404737	0.2228607590101334	-0.22186649485580467	-1.5478215151259007	-1.270183509672033	0.13518679500175804	-0.8547522429631738	-1.5372886178773428	-1.0454336230304766	-1.4038665674211521	-0.12416534111949333	-0.7273958340529325	1.8813870161490047	-1.800757863334629	-1.3537541209608364	-0.19650788547682488	0.4932346014033618	-0.24230750470206308	-1.8557350984076482	-0.023481756822655346	0.26362806956319174	0.46102089370517135	-0.929893891704787	-0.36695448583787765	-1.349300861135275	-1.3090253179862925	1.8611183075225746	-0.6569035463380837	-0.04040726505460955	0.07791553018110807	2.3923935353655663	0.300431401754314	-0.8405573502152957	-0.6691720250675417	1.5440736758033513	0.2461408129665621	-0.3914535167082049
1.5385884684218234	1.319643942035704	-0.596332976758884	0.17206552814364567	2.5031148132378878	-0.41995778997732297	0.38673564515895387	0.7469112024805209	0.8435507679030378	-1.562223652565283	-1.914441685823079	-1.4092874628234506	-0.7844450439083965	-1.6828024981657457	0.22887725223781663	-0.2131912363657901	-1.6206019792745596	-1.2968859888810844	0.08264340875152883	-0.8970694257214443	-1.5300424368872683	-1.0631217589052675	-1.2930046884557922	-0.07166503928328352	-0.6582626678009279	1.8121327157974185	-1.7442964746700393	-1.3333965189306185	-0.22711743442347573	0.5038297606544148	-0.1697693882297306	-1.8048116924788928	0.016413143256060393	0.24892195860493765	0.4758729559922785	-0.9079155910965317	-0.34518833987525793	-1.3322435401808463	-1.2922290570194952	1.881325583988079	-0.6896054484576383	-0.06895722071904038	0.05754486244604209	2.4532080334581083	0.207826258269089	-0.8796426845672197	-0.6317469944018553	1.5439211304777658	0.10901183179083249	-0.4166634781407855
1.5358049598936208	1.349107595152842	-0.6007762393714006	0.16594177712249003	2.5149327695033636	-0.46291650049935723	0.3289069163090931	0.6849505403050193	0.771276451768194	-1.530412919533124	-1.9886211707929558	-1.5521116737294502	-0.664446529359856	-1.5417094950381993	0.2049263105539077	-0.20466280257324274	-1.6655265007535978	-1.323776773795463	0.040983163741595656	-0.9374748863552946	-1.5183699091955256	-1.1106006178510248	-1.1635675479827439	-0.03298646823300777	-0.6108243754605185	1.7455035787243738	-1.6904314373749862	-1.3322877781200855	-0.2502674599892324	0.5583006805288092	-0.0867055091238567	-1.762661646212618	0.05318980810461087	0.24507284606742127	0.5000047360911324	-0.8748538745896539	-0.3574009194479439	-1.3228619115040305	-1.3114454034523135	1.8834247659084198	-0.7405404810677891	-0.07628848725366535	0.007116056153206707	2.5112525134518666	0.11565256278927682	-0.9384672097761573	-0.6411211211430331	1.5388892363912	-0.013298572199101327	-0.4256301717211188
1.5227346389015266	1.4100217430143354	-0.5898640034648823	0.16996377971413815	2.5706344494219104	-0.503327361405012	0.2781161654517766	0.6189234699479489	0.7422025686737154	-1.5103241592209808	-2.0525945004759407	-1.6882911098280133	-0.5491304902544807	-1.3981117700566028	0.17691478551389528	-0.21260412850530647	-1.7020463782898088	-1.3650640283796946	0.0036957317372958405	-0.9474777983653009	-1.515280072820857	-1.12924552826088	-1.027426181489792	0.004088291992792012	-0.5397580518982422	1.6830579372672176	-1.6453784314339395	-1.312892819284572	-0.2882197649890316	0.6049057142589791	0.007018399019863608	-1.7169979863951492	0.06614542486876704	0.2459546317837388	0.5258881572675558	-0.8324432291228607	-0.37282498664596914	-1.3272585284274858	-1.3369961057606996	1.8894331861694167	-0.7794238955009342	-0.11028956882583132	-0.052657611126837575	2.574835948027379	0.043622346959606886	-1.0106157615080018	-0.6507062345799147	1.5396705276626548	-0.10399855922926964	-0.4045413042339284
1.5132882115188813	1.455910401069994	-0.5818070735477818	0.17026627015974954	2.6489180855773	-0.5525239176608928	0.23599625322510662	0.5793108249826175	0.7035054826594942	-1.4948272569082732	-2.125885374398386	-1.802546920450228	-0.4103899763523489	-1.260021985383918	0.14423454662868948	-0.2097289228887135	-1.7328475557379917	-1.3909675072432484	-0.037945932711773836	-0.9220007922382182	-1.4999237041646682	-1.1474243669700528	-0.9376035234552849	0.02749724748503733	-0.51623041483814	1.6429911351347932	-1.6182146152554153	-1.3190769512422373	-0.3281713880335613	0.6761184609155351	0.07224059233400146	-1.6720715872446217	0.06275549787514997	0.23864024284404378	0.5814468244800628	-0.7554581816092936	-0.3592458580279201	-1.3159360140270253	-1.3020691935480664	1.9311487047670959	-0.8174088725685514	-0.13956315694346677	-0.10573914269171376	2.578984160995929	-0.013765207918971812	-1.0831281488049855	-0.6331678338859474	1.5296718908800144	-0.16346043206022778	-0.37568281251806723
1.489447903642582	1.4635808850885859	-0.5700492333668767	0.17986305963051788	2.7004703736803624	-0.5953462707068528	0.2082911647411934	0.529822431546269	0.6501675719959188	-1.4425755027684275	-2.155745555767215	-1.8938330127125045	-0.30804515328844106	-1.0975197498857785	0.10508921168196624	-0.1921620829148866	-1.7582852875066526	-1.3889878399548778	-0.10505216198299543	-0.8865839850937292	-1.493377841085838	-1.1768583675027142	-0.9114264647449302	0.05848643663796489	-0.5105896010496597	1.6284199673142639	-1.595745097385569	-1.3041469757069026	-0.3299994244016574	0.7212092806495468	0.09785398359458472	-1.6297006586971101	0.07084554309529309	0.22233710949861135	0.6377175053974177	-0.6640560431729636	-0.3284768717141253	-1.2847269801983434	-1.3229880088625714	1.9413449860233314	-0.8763903179947319	-0.1457060775597796	-0.16211955759241536	2.5414672348833056	-0.0805000828790184	-1.1310804925755555	-0.5818769074156023	1.5321900271501285	-0.202648340363294	-0.3646964460625326
1.4714020996120187	1.463105989665864	-0.555727761431974	0.16061794527972917	2.7274351362441616	-0.6381055329803006	0.19170418560677033	0.5069675489624408	0.5833019669162969	-1.3850786249628049	-2.1658613788912406	-1.9522854104510134	-0.2030635319962549	-0.9209471970139695	0.027603172902146166	-0.21211172162004224	-1.7646223232261669	-1.3927731918553319	-0.10359649703292487	-0.8696383229463382	-1.5008585863883528	-1.1840381591616915	-0.8763529793419156	0.09770852135653503	-0.524152566088615	1.61441789265639	-1.5791324771744761	-1.2735185111502316	-0.3284865222428309	0.7658872709803084	0.10990582966976914	-1.5670425909430739	0.08486429072504356	0.21728801391784103	0.690318379345636	-0.6048040174943952	-0.302872132663999	-1.2715371294279767	-1.3482445710025295	1.9571610822591712	-0.9186705482489236	-0.11090313004741437	-0.21402279538019262	2.4970258043316287	-0.15383486978221045	-1.17443127641507	-0.5257735040050091	1.5407183791930552	-0.2030243016740359	-0.3156599390368856
1.4357733271823778	1.436402771073028	-0.5494879210609952	0.15138414434369465	2.7577862047205537	-0.6606167276498205	0.1763922308876943	0.5121456370785394	0.5535390216766962	-1.3214559715025465	-2.21624971666104	-2.030775995320618	-0.0875176388531677	-0.7942447967758532	-0.05545085102541654	-0.23012705472046302	-1.762426361688433	-1.39658185378344	-0.10780809082864198	-0.8543852976204839	-1.5136887480249466	-1.169393663476317	-0.8199977974695523	0.1357968009228022	-0.5728527585338614	1.6063722147379074	-1.556292297909589	-1.2434284063012018	-0.338835478084379	0.8098673778690012	0.08435223057972445	-1.5113136743311446	0.10267403414207799	0.18342329283141018	0.7532060797883264	-0.5226909216403005	-0.28738385713458886	-1.270113132218103	-1.3049160442319372	1.9972026850935047	-0.9059038560011251	-0.07195592464033321	-0.2693204257708172	2.4166414149993676	-0.2013796562229062	-1.1898988314937688	-0.46982619025274996	1.5415007212933889	-0.2039095983726129	-0.25889655322428423
1.4283318941841332	1.4382553666443525	-0.5381551982976905	0.13541040814544408	2.7469683398619247	-0.6886982269762858	0.174300860833944	0.48609700422666097	0.5201072860968512	-1.2634138810611248	-2.263530444145977	-2.0899453753943433	-0.019252412897642936	-0.6816495569047928	-0.09043948426637434	-0.27898015659426734	-1.7543676686923946	-1.3785845465284203	-0.08254772449355499	-0.8465757630790165	-1.5518248551965088	-1.1724541737456966	-0.7419265019602419	0.1357232929266804	-0.6442709265344985	1.6068283083749715	-1.5404914141024062	-1.2343603474338285	-0.359912238696818	0.8445467832308633	0.034050418041940915	-1.4730629929684633	0.08905710171193781	0.1532498116312536	0.7883802120351298	-0.4072100233489677	-0.27823295703647294	-1.2316347662912115	-1.2350994860437068	2.061296794826865	-0.9076264289269904	-0.06163236373564264	-0.3286157608096344	2.3287698646817856	-0.1998125269591164	-1.2029219308097165	-0.41592354411394367	1.5132892935199693	-0.20487440514702354	-0.21537322326204617
1.4225994321900328	1.423587306962333	-0.4875101319476033	0.1359660942973821	2.749939886142594	-0.7108756511073548	0.17197286885601887	0.5008604604800013	0.4981766029763827	-1.1982361347180686	-2.296737282744659	-2.126723802492724	0.03204915810132221	-0.5941022331930447	-0.14942681515361278	-0.3238395885110842	-1.738563499244771	-1.3725386836329185	-0.05418309071723987	-0.8360758970815642	-1.6102263064551228	-1.1454528550828105	-0.6674262486131075	0.10883273143630215	-0.7292542836684681	1.6167977706385244	-1.5247235850968246	-1.2182515842858512	-0.36548955529983695	0.8652403180580125	-0.03598344912410344	-1.4378048966179824	0.07188976501031762	0.13010156910274584	0.8051940735008285	-0.2993812733166402	-0.2900640628344452	-1.1782266987705263	-1.1808058942058617	2.0988951980108737	-0.9170774082369888	-0.030229258925947734	-0.3930521468944902	2.2791868651982923	-0.17459967661533615	-1.223981294576331	-0.3507420189820534	1.4816400790692605	-0.20264250841695725	-0.18984414839361025
1.435501231788979	1.4121294060918568	-0.4625112190873589	0.1254797588495194	2.782510187974217	-0.7086206647866038	0.1742623916254124	0.5072945518905511	0.4863597303671582	-1.099241154103519	-2.3235978846595335	-2.156708162461287	0.06733969934027029	-0.5283946511395801	-0.19446091507945373	-0.334380990815202	-1.7231128613423714	-1.3565829697035916	-0.021546429401793462	-0.8285476572499716	-1.6809212902038833	-1.122134442351293	-0.5878971667589611	0.08225402205068305	-0.8088612025603362	1.6393012445306092	-1.5135414211717415	-1.1977278712677735	-0.32903751269658243	0.8533370341082728	-0.10249511060003096	-1.409603196513249	0.06768749954813831	0.10373004612372512	0.8216490159926113	-0.2105830833023598	-0.29311427184854927	-1.127009993383716	-1.138062856401475	2.1370898853823945	-0.93181113342832	-0.0019381718468521214	-0.43035498290114527	2.217616750298327	-0.14146351399988888	-1.271043107309955	-0.28967412696908823	1.4291147478342257	-0.16446249446698247	-0.17979601483621124
1.417028996849791	1.4083906534352342	-0.45299198041972166	0.12467759900115738	2.821228268938776	-0.6806511007016922	0.17780760742800417	0.5467929950380466	0.4655330598221091	-1.0288351055371694	-2.3509825510307305	-2.1872036109446036	0.050519317695142965	-0.5154392463469579	-0.25833468341350935	-0.3541057147042113	-1.6752145055543082	-1.3567270425251174	0.028902420896555224	-0.8163780547054404	-1.766228449358572	-1.0776050860978978	-0.5200408476468134	0.03377661236586672	-0.9013010548572649	1.7047792757279712	-1.5125633777972742	-1.1657905321802564	-0.28823888800353104	0.8407026754927663	-0.15029118434685101	-1.3866477148011431	0.06455010656542196	0.10725624590266725	0.8261477583445075	-0.1186841097326915	-0.2879090662143299	-1.0682144357017145	-1.1117283503696176	2.146010962668329	-0.9350413072977185	-0.011074260481104511	-0.4628384805101152	2.136040852985737	-0.11615540865340705	-1.3166950450712729	-0.2401710191453051	1.3535633389562844	-0.1055394246533314	-0.1671575469075164
1.423328723046587	1.3891699743827395	-0.44843870206925207	0.11149349691243444	2.816190106483455	-0.6417424107376857	0.17876032520092827	0.5659526795237069	0.4472715550273273	-0.9105302765572066	-2.3605628170568473	-2.1976613012422836	0.023425480556425717	-0.5078101219252067	-0.2832778689203625	-0.381552959449475	-1.6451925791680406	-1.3502239660751445	0.06846437630594834	-0.8231687975092197	-1.8478247673401875	-1.024971110598498	-0.5156410091121728	0.004181847624219384	-0.966313338833945	1.7509687160764806	-1.5280719332027943	-1.1384404580960292	-0.2689801895250066	0.8052930632095476	-0.19833302306510142	-1.35927289649947	0.02290986058870816	0.10449300296276334	0.7999258030446137	-0.03061564632050188	-0.25547075641984274	-0.9983272268684861	-1.0639355421742507	2.154761616424434	-0.9590762681552618	-0.021098613789985288	-0.5000843807282127	2.0312508844340424	-0.09404986328436508	-1.3882858648242737	-0.1744802506931696	1.293983618319113	-0.07423002306038969	-0.1811453525125136
1.4453530676346538	1.3602349151106807	-0.4530280029893622	0.0947848209648465	2.8058300931665605	-0.6036009859748732	0.2028974792741926	0.5852534368431647	0.3972864205614275	-0.7778195642341044	-2.3607191169824175	-2.20796242644732	-0.02773068226388381	-0.5573217420918978	-0.31448032608106696	-0.3889749574529158	-1.6232858556934222	-1.3515557269322096	0.11767902692512411	-0.829002056396693	-1.9202916397800471	-0.9556639816623926	-0.49057853366892223	-0.013918939542017547	-1.0527917249161587	1.786738278424752	-1.5422262747052062	-1.0996381321343427	-0.25120060118777976	0.7507596657376039	-0.24335184624299733	-1.3365351265095398	0.0018967916639438614	0.1007046251847448	0.7548153423926061	0.06776880015042179	-0.2418322328727156	-0.9441740635336819	-0.969499649833361	2.1676781346504157	-0.9972146239571462	0.04230621263207179	-0.5411349297354866	1.972522174276563	-0.07775108811311723	-1.4199983736551363	-0.11172750235107587	1.2272214668825698	-0.045174179712479355	-0.16327696994063226
1.4327648955777224	1.3586239624399636	-0.4520345880203114	0.07077156092323472	2.7772583614660853	-0.5548358891955261	0.2607179094205777	0.5799912684513161	0.37526009902948804	-0.6454570161905522	-2.337975179283659	-2.2099891937425022	-0.07417139780280164	-0.5893612593636155	-0.3485704081490671	-0.4121224724361986	-1.594691149248986	-1.3540264494417056	0.18728162023720288	-0.8671697815500629	-1.9893868611677015	-0.9103909571552329	-0.4669095509063858	-0.026876394494762052	-1.1113085594944956	1.8189572914289793	-1.5734902635657075	-1.057746942333348	-0.22384918742738952	0.7055490972749561	-0.29030019042602695	-1.3223003731795049	0.012114093823200672	0.10809031145080732	0.7014706155445586	0.1375652643285002	-0.26675735931132616	-0.8976064945181612	-0.9402839004712955	2.1502513378907833	-1.0019521062663177	0.1021238744867001	-0.5729501376366787	1.9336393837144494	-0.049658011698289165	-1.444767483647529	-0.036761864046663026	1.1374724841600892	0.003876654655790626	-0.15140299537277374
1.4403271649095934	1.3358642217389876	-0.45682803280250156	0.060511533142088805	2.745183616597281	-0.5100375738582148	0.2996102792459253	0.5896533490050926	0.3615946697815057	-0.5499048703141989	-2.3257056351264116	-2.2376197155031687	-0.09904924276370522	-0.6585988361952511	-0.36969182801323264	-0.4281126175443756	-1.5568663750638811	-1.3740577672423375	0.254579285590048	-0.9129422009946323	-2.0507549603491264	-0.8575729323512451	-0.44496825368324605	-0.030783455864387892	-1.1601312594333062	1.8333462079553509	-1.599957346504226	-1.0242647710587367	-0.22054272879621512	0.6556767889035064	-0.33655720093617597	-1.3227081070747255	-0.007325551372562904	0.08858804066484846	0.658265653055626	0.17019668612168337	-0.28283911845495374	-0.8629702651090442	-0.9190298329085526	2.176714545069329	-1.0043850062925759	0.16122682517698755	-0.5788089508979312	1.8842363651023497	-0.007051097022156211	-1.4896528776338394	0.022253058573075808	1.0297286873839409	0.07694242978738144	-0.16573768910156214
1.458094378807468	1.3110320575501615	-0.4517999303592141	0.0632025777730467	2.7265804800329234	-0.4743973929475713	0.3509335020160475	0.5933897204341687	0.36889073601969274	-0.41889057078069064	-2.3597491380325564	-2.2392419872302325	-0.11518219716292107	-0.7386011072720492	-0.40918153651083616	-0.4392061876314262	-1.5250922967210188	-1.3876865506399874	0.27107169170434553	-0.9546201595564238	-2.0963431251015376	-0.8163282827858416	-0.4545058269549901	-0.03941284910608146	-1.2155812137077322	1.8450184818508337	-1.6227014602519592	-1.0038010981567524	-0.22099234319738031	0.5969918852360794	-0.38935964546032154	-1.3612189856509977	-0.026037948377328868	0.08323772331103883	0.6178811287672658	0.20518142075625906	-0.2841998888774947	-0.8251479185567444	-0.8806803056220927	2.178041470599264	-1.014679127691626	0.18002846665877464	-0.5792372659629741	1.8203515923611508	0.07531213605119289	-1.532272896350508	0.06003810300551991	0.9566388626686149	0.12185164045153955	-0.19441850160807667
1.4909522903591017	1.2949225308429897	-0.44036942292548475	0.06720441433498746	2.717396516754602	-0.4388203028094397	0.4080559216805873	0.5785499851677768	0.3470714047210993	-0.2889227628689991	-2.353678724746814	-2.231377272234008	-0.13065097064821302	-0.8099008017039317	-0.45530475664043235	-0.45221096086756346	-1.477792635923041	-1.398319433796654	0.28735952396671216	-0.9791523039657211	-2.1329284077901285	-0.7789229039607649	-0.4484582925383661	-0.02432366226580466	-1.252423519368941	1.8379216648581127	-1.6418787543143878	-0.9808407570938664	-0.20003854081666167	0.547735458459915	-0.4226840988851134	-1.4138897923634697	-0.03294543778090966	0.07882106142156514	0.5530910849597832	0.1887037948385348	-0.3177444768520757	-0.7587363252951622	-0.9055826617371056	2.1325463148103583	-1.0427602199393973	0.2135624490351012	-0.5726023581597406	1.7797940278731654	0.11742390822682976	-1.5558289731771138	0.07502565025053518	0.8878272075126556	0.16979306475486197	-0.22323129312818568
1.4861962611429471	1.2518480057339905	-0.4558108582662414	0.07698942008302515	2.756128961689099	-0.3992603532582126	0.45497432329596943	0.614421707967458	0.3020115708488703	-0.18064664239769268	-2.361394884307676	-2.1784040093198396	-0.12927232083688214	-0.87158556489136	-0.5185205747832236	-0.454186316290186	-1.4286467548333361	-1.4050255602465547	0.28037980196720574	-1.0138669562382527	-2.1486577168279677	-0.7294724922801142	-0.4368020165801599	0.03854126702358026	-1.2999861422310928	1.8320269841034396	-1.665895477923776	-0.9650888323692065	-0.15528000757790256	0.5075089969545343	-0.46867300215370217	-1.4836177840819134	-0.06984501080816444	0.07243466942824064	0.4771678793491523	0.14893258601760148	-0.3600360582399242	-0.7515047893926233	-0.9484852475458346	2.0725221567696224	-1.0243614591945334	0.256080471713821	-0.5601104275288572	1.7981181140187115	0.12333868188433945	-1.5456134136504678	0.09404077558023967	0.8295150316968309	0.20481884698346456	-0.23592097679349924
1.4458666647811138	1.2270947111030015	-0.4752539444249468	0.08156710882661125	2.824894672265137	-0.38167837958946826	0.5050401836144099	0.6142047895240925	0.27663227912653393	-0.06640312312122565	-2.369173104133103	-2.1566107918420263	-0.13112111585228378	-0.9174930900819392	-0.597119119027738	-0.45785196956284474	-1.3864099000723777	-1.4034288233522392	0.2858832139490154	-1.0405791346490818	-2.159376799652595	-0.7402013321173374	-0.41997818829026673	0.1007914021635828	-1.3562978419252762	1.8172106426829042	-1.7038553021940916	-0.9635918321412668	-0.12532402892447375	0.45919797771350723	-0.5262862693956544	-1.5741323837442622	-0.1109816815749638	0.05211568588256978	0.4220154530848098	0.11771403913484901	-0.4090264816752045	-0.7648255988733962	-0.9794958955127416	2.0212914565343434	-1.0340689277393413	0.2824077663821233	-0.5300321871133999	1.7585394118420887	0.1577579100790203	-1.546653950800207	0.10376600686110116	0.8165097282982805	0.2478277668351964	-0.2711987701437167
1.4120068542369508	1.20898827431442	-0.4759758328883522	0.07400708835629326	2.8659846037655052	-0.3968649390889669	0.5466048327368045	0.6225209355606441	0.2599207761728347	0.03890543960580838	-2.374439032507823	-2.1571684209391138	-0.10667783497506211	-0.9541939000346676	-0.6808216386030621	-0.4700649586372174	-1.3488893835426659	-1.4090340424719638	0.29779166432059495	-1.0733968508011738	-2.156211025191166	-0.77012338038705	-0.41907285298257835	0.16362737375752578	-1.4155719624087693	1.7795803299918114	-1.7524981973173936	-0.9680548141042422	-0.11788859847821473	0.4228312433456112	-0.5933875540194896	-1.663141390593933	-0.18088060777245002	0.0673284228160171	0.3835184203416314	0.056310539887806786	-0.4381034258420988	-0.7453617839254086	-0.998654112371187	1.9764080419507706	-1.054161394945226	0.29277410243078217	-0.5256945318947791	1.7139015598586511	0.1819759449310111	-1.5394294951002512	0.12224090905823563	0.8417487114496123	0.2966928120558804	-0.29006191990761643
1.3756781881917513	1.1739047456824572	-0.4542043730129074	0.06633951572753556	2.8983520145217714	-0.4294055314016827	0.6010670703396849	0.6155333879019877	0.2614917292277893	0.13932549324772228	-2.385260503825231	-2.1599865926066997	-0.030167989010516327	-0.9835140773856539	-0.7650008290105812	-0.47535752120391866	-1.319060073271194	-1.4036551833798214	0.29402675471533257	-1.1207174730527865	-2.1388279533749674	-0.8094170889423774	-0.4354789641624671	0.23914681595503207	-1.4780064845417062	1.7056221404924792	-1.805103364622242	-1.0114418033308545	-0.12258290300792589	0.38688037548640214	-0.6678315725256756	-1.7481174463182476	-0.25484968558010734	0.04430636523814392	0.3435660548827165	-0.00826250134825518	-0.44222036651242036	-0.7528621835766123	-1.0330943435610411	1.946711345544037	-1.0930378869112538	0.3377740243112203	-0.5327002158810743	1.6681634882695575	0.20386519281749899	-1.5251546504344096	0.13877785188437017	0.8803123448957896	0.3548183541521595	-0.29223267920584306
1.307891107271909	1.1455150610124643	-0.43251514551053327	0.08586695449422821	2.9768331552637908	-0.5008649896094554	0.678347972233736	0.604957042700301	0.28322356980919516	0.19775208228445942	-2.416515891882604	-2.1645462828390354	0.05522361622547913	-1.0053729163588523	-0.8428466672751588	-0.47805248948057766	-1.2988567447223223	-1.4089877032603622	0.299332724777664	-1.1585498083597665	-2.1335105997886323	-0.8423872093716662	-0.4356330005668562	0.2995392035566836	-1.5650927229093228	1.651633102427947	-1.8404401526571441	-1.0350173554499824	-0.11267823051134276	0.38138451626309794	-0.735560568548402	-1.8432767036340856	-0.27332298388095666	0.019436990161744022	0.317257949322011	-0.049976690422779045	-0.4342934718633029	-0.7648396958328626	-1.0632617714863435	1.937119869651804	-1.0893110233753884	0.37285888287158875	-0.5501654245061134	1.672729204942181	0.22852744515951132	-1.4728444876039615	0.13960539759007234	0.9053879241564541	0.41393561691184466	-0.3143972741456303
1.2290439468100627	1.1309325831910766	-0.40338899782958215	0.13230035823056505	3.069863202055515	-0.5971781418145314	0.6926819864441056	0.5934935205684065	0.3145638698635448	0.24054403107944472	-2.4535934521674614	-2.155890163470406	0.1753167765542537	-0.9818933998878213	-0.9210671434842306	-0.5077775217951326	-1.2861742312532178	-1.39667312798811	0.27605071896845296	-1.220858389768313	-2.1113636786629373	-0.9153881914096736	-0.4569597816801402	0.34399372109010623	-1.6497322751591963	1.6107131445692768	-1.8743085844271579	-1.0826976132447448	-0.11471297428437317	0.4131743327383094	-0.7880425610838255	-1.9419212508401738	-0.2850659397888272	-0.01781605148253204	0.3090972141936496	-0.09248492850504922	-0.41436808185842644	-0.7217291507467932	-1.1111065633074486	1.9018820305228405	-1.0724139952173668	0.35345628925916445	-0.5422366306477407	1.6391130180999425	0.27231578566987236	-1.448755213854574	0.13577240512397387	0.9318711041125489	0.4437486533669034	-0.3389355214940951
1.1736937447045406	1.1076912347645835	-0.3856025347206077	0.16717414560461055	3.1783093795818766	-0.6991552172422161	0.6995142630461249	0.6275726865613762	0.31813993168313376	0.2722077644942277	-2.4941509843245693	-2.1765996502453033	0.27687525685756903	-0.9627202843289633	-0.9755111199275011	-0.5324007299991232	-1.293747765949377	-1.4176500465491253	0.23824434503700714	-1.2531279418703918	-2.108734533347955	-0.979305922088432	-0.4669112570968016	0.36995763632634293	-1.7463206832991918	1.5695503103332464	-1.8890369087865444	-1.1210284241613748	-0.11784643154336463	0.4234430031549474	-0.8577632109009995	-2.0246629079090313	-0.30041552921592496	-0.06935534205200933	0.30824857345545875	-0.14860511843239582	-0.36375429086922545	-0.6793097652821016	-1.1239002968090115	1.8732552371830298	-1.1027362147135524	0.3139944212498912	-0.5419170533270411	1.583711574508445	0.2855734736727952	-1.4161020872286705	0.07586332007791222	0.9662180012070003	0.4722828091921908	-0.3316372790259196
1.0953029094107845	1.080377196617434	-0.3346481469081649	0.1895830859494982	3.321232675948967	-0.7771413141070435	0.7139070698204769	0.6396644270422377	0.34895004963089016	0.3030648008972839	-2.5605301835971743	-2.1719541709211083	0.34361025742890644	-0.9545813400810955	-1.0287894718733281	-0.551743786046472	-1.3013879754545044	-1.4212364206833983	0.22302161058171244	-1.2698739929640444	-2.1319040873753696	-1.0415660857154894	-0.43316084567849317	0.3877153861773449	-1.8453851283105962	1.5203510987657167	-1.9011053545795662	-1.1582190732733824	-0.1374531964009132	0.4521076381360828	-0.930790516697417	-2.113882651250943	-0.3139344336654791	-0.08904358946177318	0.29893560892334275	-0.18941879382774413	-0.3257783670419998	-0.6314507921971961	-1.1118801573563828	1.821758002473772	-1.0659349820823663	0.2712156818845649	-0.5639535348318139	1.5577521460111081	0.30260364592579314	-1.3551964029997572	0.005589766708438882	1.0128455553592637	0.49632002726605295	-0.33938405315671405
0.9890176460602828	1.0588558757820716	-0.28574447480560144	0.24650506580366494	3.452925143321746	-0.8789494690792928	0.7214494541397285	0.6275640184917112	0.4029120348780405	0.2850025296561324	-2.600159110314131	-2.1987023518719995	0.3648249074420492	-0.9467432439449036	-1.0596417375940854	-0.5391678402102198	-1.324219187365611	-1.427399957091998	0.2245797501401813	-1.2746866569426125	-2.16695710822442	-1.1180248827026915	-0.397821455771119	0.4057270727422221	-1.916570732606561	1.4598206782628942	-1.9086862667343438	-1.186934259463863	-0.1600279838056839	0.516814688011725	-1.0209022117199251	-2.1633678915897137	-0.3230184428004478	-0.10546875817799888	0.26275613953438853	-0.21655397695837234	-0.30870274827434907	-0.5815645128980038	-1.117061237276007	1.8062724486190447	-1.0100958862715554	0.2284937329912109	-0.6284898026110153	1.5251286661626469	0.27871635640028025	-1.2785570549152296	-0.05627833588170637	1.0369728841534323	0.5373921432500326	-0.38046005884298434
0.8826542663784039	1.025952167482673	-0.2583799042303415	0.30681717931864705	3.5660001101602306	-1.0085379158189178	0.699032551133004	0.6018241856216469	0.4330003059108197	0.27135836080852416	-2.6440173291347473	-2.2094088305360717	0.38787056191039937	-0.9301880737729069	-1.0828471366924135	-0.5288164126446974	-1.3721656110392089	-1.4430857802192076	0.2079203066605455	-1.2769027543684872	-2.1942745693020447	-1.2198337320512826	-0.38869189924589187	0.38902070998726546	-1.9882394393697056	1.3952906888843544	-1.9271234431296655	-1.1942337366448317	-0.17818779682869254	0.5648757968625556	-1.0948934268848094	-2.2190722892115726	-0.36312980060279265	-0.09106839580715671	0.23599422837447914	-0.22607591100936036	-0.26163338460363195	-0.5601547046323622	-1.1039702844651955	1.8252925072156958	-0.9987769048223697	0.17648905366801004	-0.6964715676220786	1.4946216921383564	0.2580259490193952	-1.21708504804903	-0.11475121302697373	1.064099208512695	0.5939979561998123	-0.4126428458326089
0.7717791024062102	0.9900665186667492	-0.2272889457263311	0.35729723301627425	3.6488030103569757	-1.1011002198388458	0.6799397264659922	0.5525381916119747	0.47440686886048705	0.2636488384280643	-2.691275071336512	-2.2567028555691375	0.4105952746728425	-0.9485690213727829	-1.111933549901363	-0.5181085199164036	-1.425936690892605	-1.4744850895787347	0.21691630103738652	-1.2715996278188553	-2.233568310418458	-1.321207227132926	-0.36317828980310346	0.35575722798462966	-2.0231467829227467	1.3186998114922728	-1.950695648521684	-1.1902624832326647	-0.20347112191936634	0.6053842753013179	-1.1558239892822573	-2.246990541336269	-0.367238516520047	-0.086700397172188	0.2321130984557242	-0.2118296071636822	-0.19846234776602378	-0.5098271292107412	-1.0731230077348914	1.8645012145897073	-1.0137602271286577	0.13094135457078396	-0.7353438034912826	1.3953926566017503	0.24279172640101518	-1.179193513344455	-0.1825324101225322	1.0836345552166304	0.6450227232867362	-0.4211722358156589
0.6803222346992612	0.9404508544843584	-0.19716810568024304	0.3973066359558115	3.703411233064086	-1.1584436264936133	0.6524342423659689	0.4753995617577204	0.5160369308240607	0.21844596133656924	-2.740886506535096	-2.2797292912424316	0.46653472611075175	-0.9596583481709139	-1.1402986964722703	-0.49346660063263126	-1.44613519542429	-1.4843259934825705	0.2075817275514782	-1.285150459515722	-2.240627177461188	-1.400623843394283	-0.3640795513415406	0.3303791492023335	-2.060546205995163	1.2399160582324664	-1.9812902776497563	-1.1736091562317161	-0.24283091174086663	0.6509206817900729	-1.2119605388603776	-2.2461957878650245	-0.35419482385455214	-0.07387253694400656	0.23146151127184034	-0.21279666126250146	-0.12997371425537724	-0.45903803159441353	-1.0768582645435862	1.9332855383975152	-0.9552691642566126	0.09357844237891241	-0.7662891791704047	1.3407155494883447	0.21514336449207647	-1.1142999336357498	-0.2740588841802321	1.0783951924817425	0.6891936131669848	-0.43764203481064295
0.5920233485148226	0.8914678248403641	-0.177523669963397	0.44333671909799977	3.7681424635841347	-1.189299084624396	0.627935889038512	0.4089943468615166	0.5417690953059626	0.19757154071077054	-2.7860985585345466	-2.2702260045916893	0.5109103134223043	-0.953523662763265	-1.1629187249667496	-0.4995056970967281	-1.4473498140372687	-1.4747937368123734	0.19200220879111857	-1.2907979917678292	-2.2466684741413143	-1.4808161565527438	-0.35155486759574006	0.3435949958990212	-2.085208131187639	1.1735421288194423	-1.997435482306954	-1.1694603842096318	-0.2628828885789763	0.6910534268991297	-1.2763552170456043	-2.255043761350737	-0.3239163691505367	-0.07850026155359971	0.22636821078194927	-0.1895962349467934	-0.08290503216581332	-0.4320233539664076	-1.0855856965992046	1.9823245127724172	-0.8617067177102842	0.058087992793194855	-0.7747035574684279	1.2916333813912093	0.1593726404640877	-1.0250401119273786	-0.35455192845073313	1.0582485260775125	0.7057262754500253	-0.46489944380636034
0.49535769989755163	0.8602270895583413	-0.15446108199348224	0.48556662597532146	3.827808599205229	-1.2186586808907816	0.5724780489632598	0.3670255038595106	0.5675385063903036	0.1772659421100451	-2.8204638554051003	-2.2384690275125783	0.501998666009728	-0.9595134614643778	-1.1676427750858023	-0.4942528478422156	-1.4723699237466579	-1.4720225115367322	0.18669698945851904	-1.278073012488416	-2.225618436491062	-1.5422434672066951	-0.3175867611376568	0.35708037191482206	-2.1010848835901585	1.1095405564975582	-2.0069662834353656	-1.1584290135459903	-0.2775395098000577	0.7404847041739906	-1.3547914800487375	-2.282023105252224	-0.2923040870253998	-0.07253109095161078	0.22136591408869027	-0.15419451368245146	-0.0720750251457291	-0.40279606661344697	-1.076025642666249	2.048388797777374	-0.7739965401480683	0.037928064080747184	-0.7528546135178421	1.232063498615446	0.10458661956657381	-0.9429913092480667	-0.4481244672506771	1.0528933269725413	0.7108105735110835	-0.486979335797124
0.42594136235263613	0.8260010576083957	-0.1516798713640644	0.5086701740101317	3.8431834335262978	-1.1958198212414417	0.5096348708785533	0.3344103748329506	0.5372333514954055	0.1528984005279893	-2.8338918578342205	-2.193668033488951	0.4718147271689791	-0.9617216430029021	-1.169207919900198	-0.4982589282092621	-1.4898928216032288	-1.4635547929366965	0.17501338264163072	-1.2574104735111185	-2.181074842309879	-1.591723656825102	-0.2969253703231707	0.389457302933928	-2.113924471048069	1.0332847031519843	-2.0068182254698597	-1.1795291116785687	-0.2783874056902643	0.7732637492770645	-1.4483247341540149	-2.302526053845488	-0.29688005306331555	-0.05630170695699753	0.19018995477695008	-0.12472154380834748	-0.04941651588301012	-0.3893393951320191	-1.0806070177732618	2.093872261719466	-0.7155341974889872	0.03467351069955956	-0.7203184583142906	1.2006594324353053	0.06481871687643442	-0.8894230470304155	-0.5364713961020116	1.0342506068597792	0.7557672909927613	-0.5140750212552873
0.380473470093193	0.7856617958882182	-0.1325749758192704	0.5172496993156585	3.836401844219901	-1.1306511236089773	0.474081096075383	0.28643525299870876	0.5263891583894585	0.11796974386669165	-2.8645450314724856	-2.1258309525191956	0.4824364032274405	-0.9842962170742476	-1.179229281194551	-0.5006291256011461	-1.4873214481566037	-1.473910342933019	0.16414075161758052	-1.2252455053396338	-2.144428809151879	-1.6503288032546766	-0.27880824011279226	0.4301361824847305	-2.12702292850726	0.9444253574316901	-1.9941713206488132	-1.2160895397053113	-0.24501320539196167	0.7734438062422236	-1.5444816091231321	-2.3184549425670182	-0.29620530209034746	-0.009796611204314288	0.16069598830375736	-0.07750224401531591	-0.02096835573062697	-0.4331184221220637	-1.0669172563483686	2.1239022748438448	-0.6671123352495135	0.05539027232502438	-0.7176836939182827	1.175179960139122	-0.004898654727498228	-0.8462301821981566	-0.6200986052158826	1.0200738744546711	0.8330875796468401	-0.5302893325179848
0.32698004558491334	0.7457353407899119	-0.11155111200347263	0.525486402116159	3.795299344245837	-1.0550846596292953	0.40737863376296063	0.2224453957146429	0.5361658095515409	0.12046485853534994	-2.899183853212787	-2.0438764185930314	0.5166611713070098	-1.0185599175159366	-1.2166561216254852	-0.5088462299376595	-1.4676074127794856	-1.4617755076330405	0.18090229434074862	-1.232611459761683	-2.1019220432089396	-1.7171974295307049	-0.2652030969082028	0.4617245731818026	-2.13062523218706	0.8393077926211058	-1.969963843288517	-1.2721049666836612	-0.19316603551126146	0.7989663387132802	-1.603780121883463	-2.3664529793356626	-0.3206257141474115	0.039123351398852736	0.1316939276859586	-0.02786530897523649	0.015612403226353063	-0.49625523040845676	-1.0697411758606807	2.1456942919698765	-0.609913371175604	0.09266046023584293	-0.7256121692679408	1.1471194496591173	-0.07729360374029957	-0.8277629267716673	-0.6485443296374671	1.011257442928741	0.8864185555005377	-0.5556688968322144
0.294874633669771	0.7002443866748367	-0.11537882937678794	0.50348078236542	3.764908774852119	-1.0052144567378831	0.3069322398391857	0.18221016664562684	0.535144243882562	0.10581080944074295	-2.909449080677431	-1.9734705977402711	0.5560206034283917	-1.0553555164244308	-1.2513800124877394	-0.5497293282856943	-1.4577240352827299	-1.4635182832548284	0.20411842361598936	-1.27431520367188	-2.0486438815371604	-1.7822949016488372	-0.2741375198863014	0.49340429199526853	-2.13676154503433	0.7796164168658803	-1.9498165973915964	-1.3147514611451163	-0.12164178242203301	0.8167529297655702	-1.623154061839069	-2.4036542056492145	-0.333387514168226	0.0881774208778062	0.09587798812994966	0.04787476728680016	0.025381133356158277	-0.5822313603718956	-1.0794721036096757	2.1749056776503846	-0.5761722031957193	0.1276689418109483	-0.7196462560379244	1.1292919333336229	-0.1399515913471169	-0.8231256147906858	-0.6477542431819617	1.014409439178602	0.9155873430017281	-0.5589372487629019
0.2920721023920175	0.6633854539536876	-0.11567103373158376	0.47877739597382074	3.7083614162035454	-0.9054455583481182	0.20976651937455398	0.15723204039736977	0.5004791025823659	0.10322604637861213	-2.9191396760627732	-1.8882168298139181	0.5878749572676597	-1.0980697569154503	-1.306202909751495	-0.5897360989400553	-1.4343604586178493	-1.4580350907256552	0.20401106926433385	-1.3314144234340857	-1.9802489780607495	-1.8302471848725006	-0.2918034202437479	0.5281022936797968	-2.157638863729203	0.7527849866793918	-1.9476401452986518	-1.3745213967165348	-0.06543809233096115	0.8059928990765401	-1.6061377633409932	-2.4594602725316235	-0.3601168086106674	0.12405148169384772	0.09417197028909123	0.12230399728185933	0.056225114763938766	-0.6502418348622401	-1.0822369274620438	2.177036764440845	-0.5357378910468126	0.16412364327519874	-0.6961158122346077	1.1018595171566106	-0.18750522887578183	-0.8313313032921628	-0.6567367688967563	1.007172520800202	0.9514063604903058	-0.5431084344100618
0.289159664743205	0.6519644707485822	-0.09423680642298513	0.4666464087698191	3.709602104106834	-0.7732032287905697	0.16026559994869866	0.1476152505075927	0.5189732046496706	0.09916950604880911	-2.9577641459051103	-1.8420545773752095	0.5924141593993923	-1.1556804480549183	-1.3722331080418333	-0.6201431310196985	-1.4115173589501047	-1.4417955842307306	0.24302968403029573	-1.4039109222195176	-1.9253929916973722	-1.84933917282521	-0.3159820794662953	0.5588174984835431	-2.1813181767337175	0.7451108854546153	-1.9420569827156609	-1.4770583072490364	-0.028599720122727535	0.8001399630283539	-1.5699347743893544	-2.4893121429422083	-0.35983566237193065	0.139431333524548	0.11273698747877763	0.18630612171737995	0.08555485992066705	-0.7194920245705924	-1.0999955535428976	2.15398559486302	-0.45437467945330934	0.19483172759955147	-0.6832408984328282	1.0827244354739824	-0.23859538243087197	-0.8738762088157881	-0.6757623625682725	0.9874749961726247	0.9938024369625417	-0.5455331055717562
0.34162045988726414	0.651091871385277	-0.08368248093246426	0.4501528371391104	3.7373927949419965	-0.654443600837454	0.10871833637920429	0.14613669452449415	0.5473805287546675	0.10775269655100694	-3.0020774733325344	-1.7878262200471358	0.6158848896526538	-1.204207030462337	-1.429650177404422	-0.6376626205059159	-1.3599903085199774	-1.4427336022110337	0.2376332510352755	-1.468601492805916	-1.8631321981182414	-1.8534790822786849	-0.336308510594946	0.5731604677874319	-2.1997726909799797	0.7383340786505126	-1.9514621067338176	-1.581638182798491	-0.005923487877548619	0.8122341507483828	-1.5012993205499243	-2.5331102458082944	-0.3932554908903613	0.16011321668908426	0.11495068516644624	0.22727949411987286	0.09894549536571492	-0.790835306304075	-1.1540873218829024	2.105543895510105	-0.37684070771177475	0.20874110899801898	-0.7067975391067491	1.116059272410772	-0.27791545470794954	-0.9177787094788276	-0.6676418045728749	0.9725379890736395	1.064563144360338	-0.5592183443634979
0.3747255133602895	0.6427669378442064	-0.11254764062548413	0.43224988409884924	3.735582934729963	-0.5780060771598646	0.07159424364488383	0.18958080397716084	0.5324467750965478	0.11565998170427265	-3.026126975115465	-1.7104616170081877	0.6537885795351954	-1.2724149655320562	-1.4788844900239673	-0.6629838665433793	-1.3401434403839079	-1.4567503711894585	0.2219621432476294	-1.5093964384226701	-1.820966309809209	-1.8498007512842556	-0.34240502609597756	0.5744479714770805	-2.2376096408151254	0.753847033291413	-1.9696284747806025	-1.702647235582144	0.01836896583501295	0.8092556180596654	-1.4191116840001974	-2.5781427530020573	-0.4141252498739643	0.1895774969708766	0.15348144998357627	0.2859730238762333	0.11625247706754342	-0.8424884045230646	-1.2075063863401307	2.018688138032737	-0.33113662953589884	0.21585544204524448	-0.706025956457446	1.1594782731661122	-0.29746593707958435	-0.9821436332834154	-0.6285550410719651	0.9383295159160229	1.1255634918795923	-0.562921045137433
0.4174524427613031	0.6477055146253736	-0.1381833833372216	0.4267400766487864	3.697938560518177	-0.5096950520190614	0.011222071054850794	0.2345689523452099	0.5287545116370579	0.128166031543358	-3.0454438070932683	-1.627479544234276	0.6545969825904288	-1.3809685944303944	-1.516630461568528	-0.6752915565929715	-1.317770510105499	-1.4779431181390559	0.21269344629569154	-1.5527266427707347	-1.790403761157315	-1.8276678599347629	-0.35480318336150835	0.5578217992633477	-2.285269066473531	0.7724219586026945	-2.002399211680769	-1.8164692863356435	0.041195980985887684	0.8125161676817644	-1.3037447123897616	-2.5947860743652904	-0.4230457961072962	0.2105379678365893	0.19787916890036344	0.33985545949096824	0.12063089512877831	-0.8864126914867422	-1.2999201793603328	1.9801545852705071	-0.3339521610435935	0.21469231430882424	-0.7086782482560883	1.1771971087346498	-0.3004270046931617	-1.07516961998564	-0.6123947155721351	0.8817873912914301	1.1898089009676687	-0.5716616015422344
0.49740593078688883	0.6458613094325422	-0.1594172191347443	0.43081809598962195	3.6457668262115916	-0.4254059834616652	-0.06210965205532175	0.24718662795299212	0.5502834358322595	0.12905513383332312	-3.063940064461829	-1.5864148796338617	0.7429993199092422	-1.493900217371249	-1.5541973482541949	-0.7134258827635069	-1.2777628681435949	-1.498395982343411	0.19043506047586725	-1.5902289977449768	-1.7633259269312478	-1.8321627354775394	-0.35489400445245955	0.548940696822813	-2.3428694647867685	0.812299394380223	-2.054513893934771	-1.9351445798067288	0.08415177457806969	0.778246771553819	-1.1828496247985831	-2.5705799127889954	-0.4430009590080705	0.25660754632318106	0.24975084762693012	0.39037205887873494	0.16685149552609446	-0.9535389393021463	-1.3949881588799822	1.9430636875049807	-0.3517511428279711	0.21016239968110736	-0.742821817054569	1.2043415035998741	-0.3024943995440873	-1.1982080123522034	-0.6064095980651268	0.8123617543353502	1.257875321604411	-0.5764620919322329
0.5682832599350174	0.6458562752054464	-0.15607954283512765	0.47366866844793903	3.5950512393573453	-0.33943585109475605	-0.12192237589763517	0.2707999666325031	0.5925024596969003	0.13400182531950505	-3.0901111078815413	-1.5781551058696237	0.8571289658571208	-1.6109796201474242	-1.6005464048137845	-0.7264262646237769	-1.241329650630409	-1.511971405436792	0.18321848324596002	-1.62145271054111	-1.7389649886981993	-1.8425547864302643	-0.3538952120854811	0.515759632876435	-2.3861973754941594	0.8403605088604374	-2.129312433787754	-2.0329319168887667	0.10886404036794028	0.7316803524499121	-1.0395122588206092	-2.5265175966678415	-0.45032245490833966	0.2733756212281264	0.3254016970750012	0.41414029677540104	0.19946674124793903	-1.0126103070606658	-1.4775942717358048	1.8946451736787988	-0.34718367832947145	0.20218214382353006	-0.7756357721665406	1.1922337231232298	-0.28436001096035546	-1.3127062396933387	-0.5851621079557665	0.7464635397599291	1.2769686067852581	-0.5789568892563743
0.624900055841961	0.6408186919580577	-0.1727129963014896	0.5139290264238354	3.5814090589098995	-0.3000374953286082	-0.1845031891412626	0.30610692135316436	0.6273218252103205	0.15395623178103315	-3.087745922243136	-1.531946312848581	0.9072938861048927	-1.7203939362522085	-1.6220066456506657	-0.7326457893571932	-1.2253039209648717	-1.4960404057536527	0.18596333882806174	-1.6578893913260182	-1.7205845966758688	-1.8501463224137709	-0.346438536921549	0.4793909949164113	-2.4268545499207272	0.8638873079455598	-2.2176049077528193	-2.0942989195482813	0.10119756882473512	0.6957325216961394	-0.9089951002267675	-2.4615393137931014	-0.486830911221175	0.2732254818847704	0.41189049200994693	0.4084089486301055	0.22866779456938233	-1.042912640800765	-1.5741173200108507	1.8543079058368992	-0.28427239369556256	0.17745354747980027	-0.8075919965029277	1.2148118691608505	-0.2647435592902411	-1.4202926299701257	-0.566964424458333	0.6945485649653829	1.2876892455295643	-0.5930788406945923
0.6892844573908448	0.639969585654534	-0.18371680553996156	0.5608912282725002	3.649661257560698	-0.2706288510745602	-0.1932792616225428	0.32132350094823975	0.6398254320520146	0.12708419510239297	-3.088242404359653	-1.4666693714053716	0.8989465552616824	-1.8159404624440092	-1.6060224218324042	-0.7266381198699535	-1.2200889861001556	-1.461389347536359	0.1603557599919911	-1.666605920989711	-1.7021940795753028	-1.8700350438039741	-0.3369195759826128	0.45088994005645516	-2.465336851730897	0.9008076224642452	-2.3129645671644403	-2.141864700855025	0.07056215565703425	0.6814711423111225	-0.7930663801102054	-2.36059336345007	-0.5024116376887917	0.27267868043202087	0.5267319444699265	0.4108066217512604	0.23114223049569768	-1.0842387968436438	-1.6570006480380932	1.8253900053281107	-0.20346131951258709	0.12987794365859023	-0.8333036011760754	1.2599428730583686	-0.23971307553802643	-1.5101106242039282	-0.5789905648722379	0.6492848991288456	1.3028352810686799	-0.610024946040131
0.7703492807659904	0.6737123318032644	-0.17697838150895537	0.6244769606099883	3.695186064779045	-0.21497078212034668	-0.17130647232135576	0.32723664137192576	0.6316981070041857	0.12025166555230311	-3.103382810385092	-1.4123479543599031	0.9062297022355578	-1.9180997609339703	-1.589421539674629	-0.7021043048042644	-1.2231370758165836	-1.4370553637275731	0.13103976396298023	-1.6443998674505345	-1.6664778661018698	-1.8816970482338427	-0.3250905242814624	0.40850923901968095	-2.509517939625609	0.8865838304505571	-2.3945524255380164	-2.189406466115331	0.024142018185366536	0.6553737291681723	-0.6949838142394051	-2.2656063731765363	-0.5123975540055484	0.2650272324388374	0.6534029197848816	0.38355011325548205	0.24157497307211143	-1.0863369964627834	-1.7306991230467403	1.8156239444012492	-0.1806688780658093	0.0734023209391449	-0.8780593526362447	1.293023768234427	-0.23610779889554312	-1.587103426203837	-0.6061687128132929	0.5814722845018622	1.2964404251289592	-0.6419291982159903
0.8310307579831214	0.6872795738269606	-0.17942555306174335	0.6820957888240449	3.7916957832879503	-0.19578121486427266	-0.16900107797913402	0.3326767218936474	0.6321790149596354	0.1200157299790183	-3.1300779182611276	-1.3882081907470019	0.9600428970812738	-2.0329127746021878	-1.5486002357595614	-0.7126509101250671	-1.2337452618955806	-1.422256023760491	0.13411775586359348	-1.61887958521424	-1.6289762638330252	-1.8873340241053733	-0.3200584846857464	0.36983512299947313	-2.5498013932756796	0.8445992011144445	-2.4617225369589195	-2.2094838809371113	-0.005298394022914968	0.6086218296965413	-0.621535197063393	-2.16573101494304	-0.5061827293175807	0.2688142898959971	0.7476312114743393	0.3456870618685262	0.24072236161691882	-1.089755815589043	-1.8013607656161779	1.8198813619766867	-0.13497851100369718	0.0031494392612031797	-0.9194517274575617	1.3297740883229605	-0.2134314499180996	-1.6505909337044848	-0.6465016139546733	0.5059909308825137	1.2711520553378777	-0.6757270537615278
0.8862582095160686	0.6966331677713125	-0.18607711415886485	0.7223763128296485	3.8526421077296598	-0.1575105557771211	-0.17838006457488026	0.3350877454709528	0.59720523124027	0.11877569281897604	-3.137874526313092	-1.3220441600677824	0.9879935275989533	-2.156582931082842	-1.5079987608776335	-0.7100628623043008	-1.2482581453142294	-1.4199032556077997	0.12198033292379748	-1.5687207714668365	-1.5951483774503916	-1.8969924512417742	-0.3004363363705675	0.35635865704380804	-2.580351699483214	0.7954870382753602	-2.4961787244199085	-2.1936412956371503	-0.029995543688913984	0.614064756510811	-0.5632644287290429	-2.067743407574352	-0.5096734211135767	0.2740872741709425	0.8552227433380073	0.3235898757105077	0.22550085525756325	-1.0934904883288556	-1.8482884750150028	1.8365733558890966	-0.10415300222495331	-0.03365188535710804	-0.9293780798161695	1.380037207830083	-0.18699632285894083	-1.6815486845676226	-0.6611248325322732	0.4423156922589408	1.2290195031488715	-0.7293621429847337
0.9095298858761371	0.6764962593873476	-0.1947306742726151	0.7752269953528825	3.8976929039400927	-0.1516585813487025	-0.2092888155174612	0.3449437740834825	0.5648831340247544	0.10794209016142875	-3.112170084141772	-1.2097420780526678	1.047301562307804	-2.2712854157709006	-1.445655247079274	-0.7259513566076252	-1.3041275003573372	-1.395091416232102	0.1445947523189548	-1.537125605399971	-1.5581624791663087	-1.9144732035912047	-0.3059396631419401	0.33163324016647205	-2.6175123058643073	0.7426261580609432	-2.502997998854453	-2.180714658642146	-0.048233620056336426	0.6060402900755848	-0.5284658110427198	-1.9881619524067105	-0.5115959140221771	0.2832689740393095	0.9781767595833315	0.290026888042315	0.1842571731423252	-1.0819407881468486	-1.8969425998846745	1.8818661832780523	-0.09292433131175874	-0.06877773816385624	-0.9104320883685674	1.387956149848216	-0.16811086683468324	-1.7004699910281704	-0.707922025859532	0.38850311316108	1.173020864636962	-0.8000874704553397
0.9626988981568975	0.6822503809580653	-0.1663838180417085	0.8319495555799425	3.9658714872449656	-0.10684846193137301	-0.24743156515146528	0.33921959757849196	0.5575837699103097	0.07972101337545141	-3.070132299748383	-1.1204161164084714	1.064870357239189	-2.365228508729821	-1.3668101532036265	-0.7496970342628132	-1.3617583108187556	-1.3766666648555193	0.21071302126305286	-1.509136781767401	-1.540067276847593	-1.9459013864575478	-0.31821848293176175	0.3044441916615386	-2.6127542023196324	0.6783368744263722	-2.491408159042952	-2.1428453560845577	-0.04196113372477628	0.6028144502299017	-0.4982952350261871	-1.9094291502143466	-0.5160661392180901	0.2733156409376901	1.0387959173835835	0.2310938127752379	0.15648020320577732	-1.0865795050263587	-1.9203958687528275	1.9534769615114076	-0.07608306168304362	-0.09793435827194455	-0.9272318210935848	1.3623170959548854	-0.16868281740278035	-1.6984084024431065	-0.7632649558705192	0.3495917604388782	1.123339564268744	-0.882625924259029
1.002789294979834	0.6730259988425108	-0.14654825193541393	0.8854074596643668	4.046977643492929	-0.082040966661038	-0.25875034344155934	0.30625232822179344	0.5181883101003568	0.037788007013554586	-3.0582282215935708	-1.0517222597783145	1.0789920295065611	-2.4292263142831043	-1.3011396406933733	-0.7645954451445689	-1.4429773593168738	-1.3539643829825299	0.25861990068933416	-1.4563218968171385	-1.5029824902994162	-2.0095130252617173	-0.33155986155901623	0.2634133647353649	-2.6086031671582437	0.6174269654014455	-2.4586701326235376	-2.09509745309233	-0.05181356187059486	0.6112011999564724	-0.47037165303415945	-1.8723555917456438	-0.5396764520244226	0.2718304685889664	1.105681596619904	0.1537647512921139	0.15080284386948445	-1.1077986978835623	-1.8792297292608766	1.9868462849859867	-0.029134197192260007	-0.12175787893984588	-0.9666927892246093	1.3538717747848765	-0.17717853902642214	-1.6943309743416048	-0.7970849285454946	0.341199140459475	1.0906203530396068	-0.9708055255234133
1.0127112056441605	0.6651776387998607	-0.13298597801011433	0.935181702322234	4.124555649625174	-0.08845628063240236	-0.23107511093458197	0.28289599780784824	0.474253614610868	0.015287685127067185	-3.041081200347211	-0.9880620888366538	1.0526725798719854	-2.4730672963541123	-1.2587503493471024	-0.763497983036582	-1.534584756539356	-1.3012313712170238	0.32114686627866196	-1.4135470692039558	-1.4962290631167714	-2.055881440808435	-0.35724353888636423	0.22541418577045733	-2.5711709295786225	0.535739518994566	-2.396108755780084	-2.0095462916702163	-0.077322872153302	0.6625543141642793	-0.44637818274976543	-1.871026070646142	-0.5430631445922843	0.2439009669967302	1.1697729690925094	0.049026581950828964	0.08459623084545288	-1.1082211980600356	-1.8299287381587064	2.02568501476675	0.022833428536189096	-0.14765963988999067	-1.0112431119872358	1.4145819488689593	-0.1731072144277153	-1.6761624942214393	-0.8014497208749297	0.3577917985124103	1.0661015466020958	-1.0712476456018423
0.9971394358146469	0.67321562139646	-0.1492684669016995	0.9422980701389887	4.226563177627379	-0.1212836306821162	-0.20897217957509864	0.2568012074850041	0.4256704655399	-0.029783489964745703	-3.010501579615096	-0.893459551137634	1.0494445657473266	-2.506572619747913	-1.2227393215942588	-0.7989261161918835	-1.5919169947942087	-1.232299336576911	0.38767503365635386	-1.3706243815509669	-1.497845700608269	-2.089775187903804	-0.4014960076172963	0.18175934613423858	-2.5186385496003263	0.47926842494195016	-2.3212327437358478	-1.9337936771946176	-0.09381652375019828	0.7306234397580383	-0.4302811090798965	-1.885680394625225	-0.5241330458539835	0.24646484148697687	1.2513950508573382	-0.04921812963884318	-0.007059288916561962	-1.1003105564579816	-1.7847149056733138	2.0848659726686156	0.06561996451796738	-0.1776435373307573	-1.0658882763337942	1.490374403161275	-0.20298245593322264	-1.653317950964757	-0.8074731683065988	0.3820127911873172	1.0707243602138958	-1.1597425486693758
1.0076315162229303	0.695497110523317	-0.14682528721168212	0.9387757369500912	4.290385887048926	-0.13685402630083301	-0.18537959465002768	0.2476895493549518	0.36015912364583486	-0.07761141450463037	-2.9382036699256844	-0.8781839883356672	1.0416837303718585	-2.52186573209143	-1.2037409764207525	-0.8202311626048676	-1.6390578075976943	-1.173411017123411	0.45193487114924025	-1.316071239547374	-1.491092273425624	-2.122298087823459	-0.42478275100733554	0.1382270198248895	-2.4410978690757257	0.4305619061988505	-2.23359103617731	-1.8844647178119183	-0.11149465005006132	0.8210439258750263	-0.4320684906902983	-1.9352603289946113	-0.48867030426806	0.24311801672754657	1.3216230447333157	-0.12376557977946905	-0.12420213373312346	-1.108652278994445	-1.7447925499668244	2.149565878600454	0.08634294186065437	-0.21816030826600855	-1.1396888186260923	1.5202133712590489	-0.23578034190251165	-1.63329019480745	-0.7874416216572261	0.42681706966563304	1.061437438463439	-1.254510847616983
1.021128780866225	0.6983313803783601	-0.15149065706874557	0.949472695374898	4.302424689352181	-0.1135924584756625	-0.1946032406461661	0.22523315960379575	0.3016599202434475	-0.08146029808495724	-2.8915159627465865	-0.8235316398683503	1.025796997325733	-2.528987984126536	-1.1981491701441604	-0.8242702737556096	-1.6630719374374128	-1.135320171144545	0.5257449292435108	-1.2511011774223175	-1.490062890471748	-2.1418273498827247	-0.4447047862514327	0.11940674530267226	-2.3494633577067265	0.3992701594828752	-2.1504220564604664	-1.8321957940778237	-0.1333158668654625	0.8782347906038371	-0.4243359373900599	-2.0234458359708865	-0.46323353611786394	0.22388169628597449	1.3688302328597213	-0.2094518961684205	-0.21631782660923662	-1.1019225131274084	-1.6982568246497838	2.2060131241837033	0.10110999419917402	-0.23815061488359976	-1.2390486486933114	1.5087945367910736	-0.2592826930205794	-1.6192486195593006	-0.7296022310533974	0.48019952698954943	1.0594179912070698	-1.3593845826519217
0.9980418627475285	0.697378233381519	-0.18293567783304265	0.9707769854258117	4.313386193910177	-0.09707549775064489	-0.1783817673817337	0.22566807999923472	0.26208947899911955	-0.0936928550171746	-2.8085161052122616	-0.7661694713564657	1.0568160487827538	-2.5020293772498534	-1.1857180278279094	-0.8246532781029691	-1.6626498359336117	-1.0856000225799054	0.5740468801911819	-1.1917696316932824	-1.4959624360565873	-2.1663298134808224	-0.4462952336937639	0.12709835471505446	-2.2373981695464735	0.4019352356086762	-2.0669204628025075	-1.7859468926507382	-0.14766672621801377	0.9192378833565303	-0.43240256082462336	-2.1098089055990057	-0.4266121237055717	0.2007072359575591	1.411710008448689	-0.2851660216667961	-0.3180217999464483	-1.120228130057781	-1.6460407217238788	2.2426823227963473	0.15937875421339442	-0.22991555962366816	-1.3158554232374498	1.501705843071506	-0.27774836179632717	-1.5871190486635676	-0.685760993730139	0.5558642677620789	1.0908186754383267	-1.4453102482919746
0.9773012546543243	0.6856501623235582	-0.21366360036925863	1.0034638789115853	4.301993770254077	-0.07237932716600032	-0.1591077019341499	0.20769403575252002	0.18640623353356883	-0.12964417622175883	-2.73833284157468	-0.6860276609412941	1.0785017216676034	-2.451691820013673	-1.1820307748125687	-0.8237800719138189	-1.6513287290290113	-1.0286645779251589	0.6035261599368714	-1.1307413018489114	-1.5254382263112742	-2.2081271726151943	-0.41522852560469403	0.13454270995866335	-2.1423181349209854	0.40778812701655454	-1.9899668187492818	-1.7689415304357596	-0.1891086374249068	0.9781295271297366	-0.43992233059981406	-2.18167554508927	-0.41201615547947695	0.17842701008498577	1.4662896689508704	-0.3393077431167417	-0.4198371123167856	-1.1662009708268253	-1.60780264371332	2.2559416697509405	0.19170901202400856	-0.20052591074620021	-1.3896603002637327	1.4893077136458428	-0.3194808726326911	-1.5769761412672905	-0.6199989312131693	0.6259396497277913	1.1287725112955878	-1.5483137619108376
0.9797060173334234	0.6647312706640162	-0.24753040443912347	1.0472129600268665	4.282044011508148	-0.07325812057150602	-0.1700474012561485	0.18185514851635928	0.13327649645893774	-0.16620779595376084	-2.604140161359532	-0.6094326375297812	1.1499077880028339	-2.3795667553275845	-1.1632306547844626	-0.8532688291137889	-1.6184826851528222	-0.9699482260943503	0.6358694736095949	-1.0694064328976254	-1.5593960511979217	-2.247277603949022	-0.4141423868323019	0.1409869109520086	-2.0503627705926517	0.4129527824341361	-1.9502649031383161	-1.7692037056093692	-0.25606360785080284	0.9604188637133569	-0.4843047182542918	-2.2820664362260548	-0.42421740463668633	0.171512301130933	1.4902313845869988	-0.39252677074763087	-0.5059186741069223	-1.1966442741615892	-1.5776983895623728	2.239218365469097	0.2184235632666489	-0.18693569643727148	-1.4644114685655774	1.46492030557208	-0.35906398099990944	-1.585029332873349	-0.5685330821933505	0.6874372381518252	1.1827841223770377	-1.6475852241990112
0.9956352200123189	0.6773269068581862	-0.26539560304938214	1.104357662475802	4.253590782559652	-0.07488036749954834	-0.12668989346041984	0.15434653102063955	0.08034569891972952	-0.2083306867164016	-2.467340720179841	-0.5639351218693461	1.1573839032529512	-2.3069226186459164	-1.1464266202788207	-0.8474824085984934	-1.57581408085369	-0.9207108759458601	0.6199087718278851	-0.9905752133092312	-1.6038947575322635	-2.298913119885264	-0.39838396901831713	0.16840093847537557	-1.9514088010888369	0.42286379024787746	-1.9032530558815342	-1.753255049437642	-0.3336918343047901	0.9339526591959844	-0.5615962058926679	-2.3786378605475793	-0.38923360686453995	0.15420138573581404	1.5198824842823755	-0.4229335245107323	-0.5529137157979606	-1.2581932336222807	-1.5321828094985541	2.1982166440277537	0.2648186815762231	-0.15981865769301684	-1.5464851333680014	1.4564599066776287	-0.40856102665410915	-1.6184630911069	-0.5153996060746696	0.7463971799162273	1.2471847481735185	-1.739793504551729
1.001171643428386	0.6610227233699695	-0.3005340549233971	1.160092759448188	4.225060347272745	-0.08182360877380304	-0.12015126805352734	0.10116920216645617	0.0044720806373165665	-0.23351209916065524	-2.3656492303699936	-0.5367472718226747	1.157799870271043	-2.2320016285741455	-1.135357849444673	-0.8173764912527588	-1.5315028987026236	-0.884747856352822	0.5415363414706873	-0.9079966432973603	-1.6334312982563595	-2.335255275196137	-0.38723032429565263	0.23912899583476027	-1.8791494331960081	0.4259788167086924	-1.8515233243378486	-1.7387533600637766	-0.4246349411189783	0.9033568590294913	-0.6612682646955754	-2.4881250856298394	-0.37467247091581085	0.17483856660842123	1.5539974779424586	-0.42650009100362507	-0.612448773304523	-1.3282265196441836	-1.5186847441170126	2.146006602996636	0.271709521724235	-0.15232137454110678	-1.6106043300051833	1.480421374443972	-0.46969569885750007	-1.6587215937334157	-0.4705416214350249	0.7784987761992983	1.2855839491252563	-1.8257554151746196
1.0273008341617211	0.6240028631893187	-0.31885814211029384	1.2037000061545275	4.213170571157585	-0.07601416973717484	-0.1265696014550652	0.06463315850765348	-0.046243824408727895	-0.28133751829510645	-2.2306497667155067	-0.4773640195429437	1.2016910799303697	-2.1884222535567686	-1.121680693427653	-0.8001470235031514	-1.4791721325519938	-0.8822651979857923	0.47740506644438135	-0.8401395237365286	-1.6676101873511342	-2.3513206564299987	-0.3502469456363132	0.3122984096714025	-1.8122278918084702	0.4022049824168826	-1.808561723239792	-1.7341783032174258	-0.5024384389432724	0.8410265610939502	-0.7551441002761798	-2.577449457420759	-0.3757465490685775	0.16342797651337532	1.5722918862424806	-0.39554326977147036	-0.6704528958217757	-1.3925576877137793	-1.5155151612428066	2.108505499758146	0.2518254817290456	-0.13791609716881043	-1.6360130328908045	1.5042191072084439	-0.5359293715466599	-1.7087642971699855	-0.4440735834378926	0.7781183761451399	1.3003883992360747	-1.8769263478730345
1.0484195044472613	0.5669719503021027	-0.34735493270685797	1.2373826533738541	4.194571025585711	-0.0313294177903851	-0.11725627865300126	0.03490195910212688	-0.08376345220334509	-0.3187533934420611	-2.037227689411257	-0.377648730783643	1.2507542663664233	-2.129751421633048	-1.0994029159968375	-0.8018734070070515	-1.4056675489664063	-0.9147520465150578	0.4115214005414886	-0.7786191084669978	-1.7033044631550585	-2.3526706713035788	-0.31751061520134927	0.37658003852240785	-1.7624264080408722	0.3879689037990942	-1.7649030445808798	-1.7487740554398385	-0.5793662677942513	0.7441010290043562	-0.8518201670464138	-2.664111405083011	-0.36043403113667594	0.1601183093552529	1.5800681582379035	-0.36811309078042226	-0.7088304656858005	-1.466458852527265	-1.494083683370159	2.0544970941535268	0.2581002358319352	-0.13531185366293785	-1.6359086223417783	1.4762141268843125	-0.6092277424795236	-1.7584342304177543	-0.45194176732817953	0.7472328690959793	1.3243819682705837	-1.9340545630759316
1.1096179458204318	0.5012422286081538	-0.34777743146248097	1.276567489765354	4.148590162321873	0.01854729769689916	-0.09405692646142866	0.004888767887242765	-0.10971230655464492	-0.3258468176280952	-1.8314312550584944	-0.2686587404088597	1.2340540065837282	-2.070996657446288	-1.060920896206834	-0.7748228734297341	-1.3576243003764261	-0.9683477680209214	0.3395906066484887	-0.7309630963689957	-1.7381887327001944	-2.348978043631214	-0.24536600694199598	0.4578108292670751	-1.7540094869428782	0.3521770952509738	-1.7144064981615224	-1.7578881450628834	-0.6564038304181822	0.644180477082247	-0.9647656621418055	-2.7646392643712225	-0.38687770090471924	0.1496570299575815	1.5565899067372615	-0.3292934099603916	-0.7442388182738295	-1.5494245665814512	-1.458567664509181	2.016203323334431	0.23678274459644758	-0.13895345321326424	-1.6177340250767842	1.4385459908809395	-0.6630876316550066	-1.790224749882673	-0.477029055236987	0.7258179398040021	1.346184029520154	-1.9777283688120275
1.1542868825987296	0.4492856488261271	-0.35770870701179225	1.3262422466766648	4.095940826014889	0.06749474716066821	-0.047413325645103574	-0.012656640314540033	-0.13500538791175262	-0.32457178790970037	-1.663976364697504	-0.13908692815150286	1.21351333415299	-2.0288125200482767	-1.0252795981467968	-0.7515237605143461	-1.321727237916232	-1.0470100120178834	0.26683626223964196	-0.6923474634852862	-1.781800819683771	-2.326456691118401	-0.20402072372874863	0.5615484319152199	-1.7686155887053059	0.32094194137812815	-1.6539688923209603	-1.7513717911294986	-0.7182523368822488	0.5276350269372785	-1.0459298099360521	-2.8438778764190884	-0.4130220618893995	0.1530364855039472	1.521503755990335	-0.3135965249664848	-0.7335115352704298	-1.6087605077096672	-1.417156986148632	1.9675618717512033	0.23473028227342385	-0.15737566270315012	-1.5593423313004515	1.41042635928056	-0.7321525743522163	-1.8102889358538856	-0.5264199270478828	0.6847241380970479	1.3786127301305275	-2.0084908252350524
1.1852669599246872	0.43478539671397387	-0.3597953335191545	1.3884038091828148	4.0250582253694205	0.1083321830959525	-0.00416087024147802	-0.008398299400415024	-0.1570631944623162	-0.3442578735631757	-1.4829782926534185	-0.06096652321327206	1.1877300682819265	-1.9982877730188462	-0.9910774222226744	-0.7518458583877237	-1.2908916032024325	-1.131550019909715	0.17832259929965583	-0.6829271560955404	-1.8069295763496291	-2.291975146321645	-0.13790286407749924	0.6279729302289276	-1.8053295531827807	0.28423682859187	-1.5959262101526768	-1.7501789941564343	-0.7764996288981216	0.42781079464472455	-1.1042835638451707	-2.889466288301514	-0.42438584357794734	0.17853188128461617	1.4478406721374941	-0.3073261994220769	-0.7345614242519974	-1.6615137816783232	-1.3854008078908853	1.905885199971798	0.2263409087984476	-0.18707078591982934	-1.4949487271553592	1.405543296528209	-0.8222143347129321	-1.81116918182244	-0.6014948451216539	0.6435946432358406	1.3931511203292735	-2.018932669918528
1.2305282852918804	0.4051438675727776	-0.3569200746028652	1.4506195959021784	3.955513269424313	0.12252292598286699	0.0033166728960977833	-0.05340402011269255	-0.18504133101121886	-0.36692120512229737	-1.3503350503769	0.04922965106942	1.074670204299657	-1.971307365554361	-0.9726059086975543	-0.758358841586689	-1.272661125396429	-1.216417758365054	0.10570901671553215	-0.656877643107013	-1.842428100641013	-2.241230313420756	-0.10207669948230955	0.6653885002549286	-1.8462218982443148	0.23145413585809288	-1.547107022754167	-1.750249040958544	-0.827291180863307	0.33681065526158543	-1.1746127745439814	-2.90884474528121	-0.4644340056770716	0.19038251546012602	1.3841903598790284	-0.2965599595237551	-0.7236963433197668	-1.7444243337172058	-1.3506700398262343	1.8193554270369543	0.18079094354127748	-0.2421022855050266	-1.4364575229640706	1.3787707092621624	-0.8987716004602738	-1.8145715570002228	-0.705027150605179	0.5915094516767287	1.4023469405577609	-2.020650169947678
1.2798373714642695	0.4144605438517588	-0.34570278054343023	1.4982011189298579	3.88234859305514	0.15947234218244472	0.02680352798388432	-0.07190822517028972	-0.17947931526827068	-0.3701405125747824	-1.2330907985615063	0.15117776179891287	0.9376326028193331	-1.9558590330256898	-0.9492339133035085	-0.7509743039286879	-1.2590799664400478	-1.3042441852702413	0.046922937380047165	-0.6341416375471169	-1.8646965227055259	-2.199784244087073	-0.09906666327270856	0.7023919799996406	-1.8776217355828138	0.17429350269050292	-1.5094458968212394	-1.7127399790975186	-0.8524386328086908	0.2637567719022512	-1.2310387097161668	-2.930417229130989	-0.5039206217046661	0.19077615969327144	1.322221724979282	-0.2972386718041191	-0.7096879455778029	-1.8166518421256286	-1.3192852495280931	1.7781931904105384	0.1448581362929236	-0.29661435102656786	-1.3625621819241907	1.3535989782972817	-0.9780785109173443	-1.7922599056725308	-0.8227154079793474	0.5469235004118171	1.386849358191326	-1.9832945935595574
1.30239428467409	0.4348072116980566	-0.3350986366055343	1.5432401537454243	3.8017487667474468	0.20074876778323975	0.060358766917666194	-0.10124883485566147	-0.16899313572899693	-0.3663040580614579	-1.1499263663996693	0.24115679290489012	0.7875403119891089	-1.92916181519676	-0.9400740544097177	-0.7262717645650119	-1.2679494388960406	-1.389088550508092	-0.01685361784795627	-0.6205305799315977	-1.8807515217599196	-2.1563141736343012	-0.04836357263942927	0.7150108526672178	-1.9247032613087813	0.11472059958451317	-1.4665139073162838	-1.6645838033158522	-0.853484207702202	0.2282146116603431	-1.2297769034126333	-2.9265914211976067	-0.500691171988912	0.18805252637912723	1.2496220508246831	-0.29783088153894643	-0.6930281548150493	-1.8841211159547164	-1.27686864587173	1.79509682656697	0.11655675215067998	-0.3784094147865188	-1.2979360098774764	1.3329474496115852	-1.0355402358562245	-1.774871701333924	-0.9419484038386642	0.5244689685961391	1.3747942542107037	-1.907949362386271
1.3212380870663245	0.4527491970681692	-0.3164872790062258	1.5851944582167445	3.739696416620606	0.2600501049795377	0.051340253741989736	-0.10789087325747322	-0.14617388834909245	-0.3373705437114599	-1.0751950047808312	0.3268255655631136	0.6394850877426368	-1.8873897089082174	-0.9236984970109103	-0.7144427344849261	-1.2817189068090153	-1.460871331319392	-0.026681983814993388	-0.6141572712645884	-1.8943528768554014	-2.0858429887568994	0.012807930765129344	0.7121084005779235	-1.981796857788525	0.07131537818944646	-1.459322766363723	-1.6559140105519017	-0.8357857889948663	0.19934605674276226	-1.1734296981447154	-2.899113242670551	-0.531102486950879	0.19892970684727562	1.1695996216632096	-0.3131085618890991	-0.6875822790654987	-1.9458167655153633	-1.2285862995068946	1.8168030374274013	0.05119495876414328	-0.46582411768829834	-1.2257536426283917	1.3228799859411973	-1.0617442505367638	-1.751279245525711	-1.0517509828402913	0.4878878289128762	1.3587535039230265	-1.8143451183385673
1.3570688800707125	0.4891600835777748	-0.28833362893340836	1.6563246383682766	3.685506544537904	0.3042685957656015	0.11624163126101442	-0.08328896290284891	-0.10167102697823172	-0.3045701854280455	-0.965128137488746	0.39299748025987497	0.48814814560046554	-1.8580134168442275	-0.9124443875608914	-0.74887597088885	-1.2916853263159065	-1.5269698635919082	-0.007558645355403346	-0.6162509333648186	-1.90247487711279	-2.019490064077814	0.06216869046681889	0.6698413028078831	-2.0301636183800085	0.0394288481386058	-1.46526815448093	-1.6667292367976057	-0.8266949624166289	0.18218489247427216	-1.0850543166865976	-2.8513984425113397	-0.5725869828873723	0.17543139067395846	1.0716216095373337	-0.32419641381569797	-0.6806206260988101	-2.011776234555217	-1.1841000116767064	1.8269868341692426	-0.008586959765055852	-0.5620640317090384	-1.1523400224609148	1.2819828373523552	-1.071187934348639	-1.7290980637640991	-1.168659277880629	0.45299960958113494	1.349174622623039	-1.7170795400734284
1.3648793168091262	0.5396280424075167	-0.27498483982907174	1.7340599774834793	3.621741290996104	0.3466482958108725	0.17407885237011703	-0.059615792872475704	-0.052315980870259196	-0.25901669010539063	-0.8563967611195247	0.42518168701644693	0.3494790311465809	-1.823526194975798	-0.9007989445303268	-0.7780056032797076	-1.304219845829189	-1.5727514600141013	-0.0017930410147426786	-0.6312145497103204	-1.9144562196906958	-1.9696926924475053	0.09339461104356171	0.6549793225010736	-2.075139546560344	0.027429862270450807	-1.483869055440434	-1.6824057111097073	-0.823787817091825	0.1958998098168363	-1.034886344986069	-2.800828025491355	-0.6061541021786634	0.1737868367358683	0.9954627890303029	-0.34313825327422065	-0.7078889523410401	-2.077686670692578	-1.1568978374717882	1.829605807855566	-0.01794945668756497	-0.6478344117061351	-1.082327472271289	1.2634928097086775	-1.0688462249705677	-1.6841951834671138	-1.300335831690505	0.4434391684409917	1.3814301760067678	-1.6347835336875485
1.3597260830111502	0.6181819542057936	-0.25609167268562155	1.8135179436696904	3.5922897661370015	0.36440916234748133	0.21227289718549955	-0.014958394205649438	-0.02367074409218301	-0.20629888305908178	-0.8231039575617796	0.4605255060262065	0.17592248582700604	-1.8212068304394804	-0.8911099798947039	-0.7653215914112492	-1.3241550968515643	-1.6272351391095525	0.003960927015074335	-0.6384317425069549	-1.9043395790210416	-1.936548908228957	0.14546624851172918	0.6389568068615533	-2.102836813669251	0.019646484733447205	-1.542875835988759	-1.6973777147263078	-0.8390501150851015	0.21256375653816412	-0.9546243993380253	-2.7407945465278605	-0.6617551249235121	0.17975921383137122	0.9236089771393632	-0.35018044768649337	-0.7170187530573652	-2.130313276329796	-1.1465105635186892	1.825218987297595	-0.0022449297972982505	-0.698777256043499	-0.9918289146139282	1.2412126055630872	-1.048730654673013	-1.6456582013488785	-1.4083089819054868	0.436595645367219	1.4065492020144679	-1.5325021619550099
1.3493184342136324	0.6856132446581875	-0.24982364976348345	1.8873935046988923	3.583364354317542	0.3858541229615483	0.26000812832870057	0.01754903405532356	0.03202980392089745	-0.1814958244361539	-0.8209868750699334	0.48280042925481076	0.024302673777744272	-1.7991716683121346	-0.8929830748632819	-0.7643050833627241	-1.3542261248413356	-1.6860193778853578	0.0012006814734695057	-0.6501867959886638	-1.8881934542625345	-1.9047900636258017	0.18407815237422318	0.6285119888671545	-2.1249063927925596	0.03851573006113618	-1.6102182799950946	-1.7283684213167454	-0.8720902817200562	0.2267186202968038	-0.8360505672215934	-2.645643955406789	-0.6969772749936317	0.16918514130891743	0.8936093450367254	-0.3789214729445187	-0.7303180523944401	-2.186312937050947	-1.1441953702796919	1.8350579736418724	0.034021697367492845	-0.7335623861795177	-0.9087479330201036	1.2062372602894031	-1.0279624643087861	-1.6058361787252498	-1.5142322830827835	0.4258544228434961	1.4121638087362118	-1.4315078810804218
1.3185877206935601	0.7317720729013308	-0.25514113032272534	1.9604252294183364	3.6112358424835995	0.4139795823101508	0.28498722579044766	0.016825185227777758	0.09667159284218814	-0.1680665524847663	-0.8105596473294925	0.46600528426873566	-0.06617465959915561	-1.7685804294899063	-0.9124792569937341	-0.7695672881571273	-1.3862174562439096	-1.7235559647669103	0.005221777599727815	-0.66262398914182	-1.8723342067206812	-1.8828201544047682	0.22717958958492773	0.6135319502635435	-2.1469030507887465	0.08042421968395932	-1.6837245836979715	-1.764318441496534	-0.9191841443167746	0.22909840934234116	-0.733566361351654	-2.5419778767601833	-0.7472138284617994	0.1693367895903975	0.872662031429518	-0.4087692871826144	-0.7689963011492544	-2.2586119517755043	-1.1422927120236308	1.8217893128432059	0.03666739387936578	-0.7508318845037848	-0.8317164684821943	1.1521100250233465	-1.0101792365517908	-1.5642192676425446	-1.6212884511011871	0.4058858719342382	1.3774968723236671	-1.335111788436188
1.3047323908183739	0.7589568992196832	-0.2631269316322371	2.014246570171488	3.6744804021151922	0.4092455356669208	0.31493127059983567	0.012625808857548493	0.1795256706049337	-0.1634120929923795	-0.7839080276092184	0.42745424005980687	-0.07731155028084682	-1.7612451857119695	-0.9387783896687047	-0.7584406872863811	-1.4286777663723904	-1.7484373129600108	0.043370859653766365	-0.663939041910486	-1.8879015145067626	-1.8638648018454667	0.2441355757419965	0.6134829449327956	-2.1753204140279783	0.12017436251979334	-1.751074258442157	-1.8021216999264191	-0.958704467717731	0.24080970484127867	-0.6953993804638234	-2.4467579560809822	-0.8013135800521903	0.15139230880038865	0.8830023924240891	-0.4237852418821692	-0.8146609683971373	-2.325605197842899	-1.1289994362281837	1.8008478280311653	0.05112146719436931	-0.7590167890155838	-0.7484630964024592	1.1094625711131327	-0.9775505271375702	-1.5307031610854671	-1.705535823412373	0.38563435032170956	1.4048653633469819	-1.2489405236406879
1.2969921998128038	0.7810571561710847	-0.26396777760620166	2.0532785928712043	3.720120121093032	0.3986556477414729	0.3623519494284971	0.04565529111724985	0.25653973523570384	-0.14599418194801989	-0.6935236881502042	0.3645047781260203	-0.07992249289497629	-1.7683454191533947	-0.9906656218011121	-0.7519305680281988	-1.501697708517083	-1.77894676903493	0.07716233097924173	-0.6873919883463203	-1.907339977204635	-1.8566304785720802	0.27615468315527936	0.6068627702517648	-2.183438358504774	0.1644521189666644	-1.8035499611073997	-1.855363273541234	-0.994465536649583	0.2534540425175048	-0.6324963147891821	-2.3879250621485157	-0.8371903281348023	0.1429929933494086	0.891039774939576	-0.454271844148843	-0.8566334555027858	-2.3448322247326017	-1.134350175162629	1.780936811073912	0.09908879321553177	-0.7512263701205859	-0.6983155012652235	1.0801956782721303	-0.9134188492501467	-1.503310550419822	-1.733861698481571	0.35792732041015757	1.4195189435416968	-1.1855218104413585
1.269775652991023	0.7881856217390082	-0.2714670506812528	2.0776133890531514	3.7726958420540897	0.3822180592786478	0.39954151240073327	0.07158428293757782	0.31915092474881596	-0.1151263996117065	-0.5393788627303782	0.29867880794218254	-0.0985326048956598	-1.7854549564726234	-1.0602744851447317	-0.7401147120757141	-1.599978616657824	-1.8173879534956914	0.10578221286438812	-0.7004287359291779	-1.9364462021037503	-1.844494641387793	0.31481643078272825	0.5755060411182281	-2.1932353119335417	0.23140387247768174	-1.8682674751136468	-1.9422713415870674	-1.0385420214368364	0.24179806572473073	-0.5396260941479538	-2.3233860073890007	-0.844081396607625	0.13778093245122675	0.8769491353519676	-0.4824317497419816	-0.905480175383714	-2.3445237260544225	-1.1320648278012801	1.7657627755783636	0.13325743715960323	-0.7448885588247632	-0.666340204099303	1.0685250349898086	-0.867858169270497	-1.48759279707363	-1.7919379125396175	0.33796840209895607	1.4049990272102286	-1.1438487474562746
1.2311137860388446	0.7718545890396127	-0.28092664772560944	2.0928304510033806	3.8331178815931066	0.35123540200973613	0.41018127286854006	0.10472607954294533	0.3703629467796397	-0.09287072680571028	-0.40844802405017866	0.2562447349629604	-0.11161934097465673	-1.7888146450588807	-1.1136309711512167	-0.7403888866733254	-1.6731589573739611	-1.8429791341574198	0.14234293848825044	-0.7306758511941038	-1.9800026011570353	-1.8210548294367814	0.31783557306477295	0.5597307796474812	-2.1859176768269037	0.3070860028447827	-1.903071598793576	-2.0302641343969974	-1.097290776674663	0.26297927291052753	-0.46278783541792956	-2.2376764956686173	-0.8643346242818568	0.1396307019742054	0.8834618523925244	-0.5295113146537618	-0.959274920432611	-2.334435206366679	-1.1390364096086465	1.7453159153366211	0.16880139722161427	-0.7213590374672709	-0.6355208108671161	1.0476774958863608	-0.8349486458908574	-1.455163332561007	-1.8590294544666854	0.31529690914741676	1.3983647354612774	-1.1232391292546584
1.1882286806807145	0.7490831018087457	-0.26739072009459475	2.086976924780304	3.918623003634207	0.318948923047209	0.41447506559689573	0.1205465852217518	0.4001703163523579	-0.07079171278867917	-0.3306416452780153	0.18570208050868425	-0.04418457836900664	-1.8038629368013743	-1.1901293900981003	-0.7397863135326144	-1.7597800436890925	-1.8651896587000163	0.15771375438315383	-0.7557049495908471	-2.0330006356643175	-1.815283873269174	0.3208154154552183	0.5646513603575742	-2.1878318564138417	0.3788948743495326	-1.903605468271524	-2.077027379485286	-1.1514759758353335	0.2739562397021592	-0.40829780475662963	-2.171525951423792	-0.8614622054090999	0.13445825070178327	0.9040927771041488	-0.573308218863128	-0.9959274761322636	-2.288301374234453	-1.1409234213894555	1.73385770729206	0.2366275347886407	-0.7056978912765803	-0.6082532609687752	0.9943996102541389	-0.8213439834640865	-1.4077082862496266	-1.8919889375440289	0.3102108973735881	1.3999462433933507	-1.1135883116232594
1.1547108694344113	0.6795845899031681	-0.26805273061644375	2.0581201205034634	3.966679460553908	0.28349516519340734	0.3681241985213658	0.15671718306348031	0.41169367797465384	-0.03648378714496665	-0.2918132500033756	0.13870381336980403	0.04949054890096853	-1.8300029316060697	-1.2747201705735374	-0.7287667285824538	-1.8512859642643342	-1.87583082674603	0.14187973824369468	-0.7793773419638084	-2.0745202064793586	-1.7991890817264178	0.32098315889497	0.5765195604586956	-2.1928397148189083	0.45757065442178924	-1.8939355615197062	-2.1160534549462833	-1.2104173369745965	0.3118404421077521	-0.3571299632719014	-2.1035533925720187	-0.8363334541116082	0.11973516418963218	0.9302800296229272	-0.6336515074238501	-1.0361843684404106	-2.2076688091238474	-1.1213394691192682	1.7202902108155054	0.31317247819067606	-0.6831134217055049	-0.5875628217923139	0.9154930975050298	-0.7901625460254887	-1.3443166823520976	-1.91083539500663	0.3399034684518032	1.4082288750059988	-1.1230039308334168
1.128924703484086	0.6245636760878116	-0.2801673794592215	2.0104135680915975	4.001460018259552	0.25900739767667347	0.3330464741251551	0.17124800999718748	0.46253897616563	-0.024805886604258084	-0.21660926499195315	0.12289674424922137	0.10141550112914519	-1.853504837280774	-1.3492109440229387	-0.7343530035507871	-1.9261114671273272	-1.8761552012272424	0.12238872989792784	-0.7939282124177053	-2.127433865334684	-1.7852763717130613	0.30832979196753146	0.5782792973355511	-2.1837938489994917	0.5384650973375283	-1.8717752437731732	-2.1351322025037023	-1.2595793054379871	0.3411636950963853	-0.27918459186105343	-2.0642143639690618	-0.8025135520074353	0.1280546945372963	0.9495342488991056	-0.7080303885013792	-1.0736554565375882	-2.099314266766788	-1.120762140492888	1.6933967833075858	0.3318175819461637	-0.6459069428857815	-0.6042245968965958	0.8283680784220367	-0.7694796129986188	-1.2705039489446501	-1.9357306102050877	0.35739892336807794	1.3916929526287327	-1.1391536314745334
1.1046396768806357	0.5346136166047697	-0.27472311733839067	1.9730712346143666	4.000328855627031	0.23388526261826253	0.3024838250870039	0.15633828006825123	0.49259058257413324	-0.020987854538943123	-0.11761096081137594	0.10433670317086552	0.1869899933239389	-1.8823762277312561	-1.3974044798752407	-0.7838424730665399	-1.9893047139772038	-1.856837366863425	0.12193923047097847	-0.8165749610023528	-2.209082496220513	-1.771847093652165	0.25648796301182364	0.5730780497311744	-2.179416758344026	0.6230436598767379	-1.8483717555976618	-2.149828021586271	-1.295061783690976	0.3794524833333298	-0.20955799236195044	-1.9996550176315573	-0.7631871644557225	0.14639828946115055	0.9866073270356264	-0.7751009134880615	-1.1255813568650617	-1.989470349996532	-1.1331761591994218	1.6944678753758804	0.31805418313515826	-0.6245541488073678	-0.6452677975874316	0.7297593279222487	-0.755152748283656	-1.1773571508130547	-1.9473792221217372	0.37144062426224844	1.3260064007766266	-1.178536799478671
1.0909533811411731	0.4380913736479111	-0.28207561760309857	1.9540708014240278	3.9888287021964053	0.2181549013634348	0.2354170666281294	0.15610012485420668	0.5190397441529864	-0.009972520932773546	0.012356426739383298	0.06467726389511105	0.301081093058063	-1.9255383394980918	-1.4539477288311	-0.8381611768091449	-2.0569005656548884	-1.8325036638983456	0.125130957925968	-0.8293141853343811	-2.3179000870365227	-1.753956843599024	0.1952536995974494	0.5454724559148838	-2.1576425097855596	0.7018672515195371	-1.7976486460589947	-2.165348391596529	-1.3187316732210554	0.4129148771595982	-0.17626056244483979	-1.975020407840844	-0.7102336435926411	0.16977249547375411	0.9769703889875011	-0.8430187198182046	-1.1841310829788645	-1.8498724507790467	-1.1505539009050547	1.6556545109576963	0.3103265994178509	-0.6424694745213212	-0.688878764648872	0.6080574308313238	-0.7277226336887536	-1.0892937519697392	-1.9140753164250157	0.3890866156695685	1.259985508150058	-1.19500699244086
1.0755053019122893	0.34817302979557396	-0.2942035353977252	1.9174443620014099	3.9345723967527464	0.18772459363193458	0.17769305144778094	0.1733348477690238	0.5511210964016957	0.004650859703695678	0.123380010472939	0.059413245218608635	0.34380880008067605	-1.9786844664608794	-1.4855129038964843	-0.8784601457951104	-2.11591897020268	-1.8085641250755882	0.1252552036965903	-0.8422393166188972	-2.427595184632886	-1.739475942756878	0.11865485600227894	0.5192902442053157	-2.128371969359007	0.7733109316414998	-1.760634499003245	-2.177696642139829	-1.3085459164870636	0.44265768457066274	-0.13578041185621442	-1.9713529164898982	-0.6511270506933217	0.19944802709293158	0.9782236350322847	-0.8974399110306536	-1.2435329972055285	-1.704632907522328	-1.18668490517468	1.6573668710987015	0.30601363147229355	-0.6578547495949811	-0.7564661631006617	0.5344032228410334	-0.7006807649507378	-1.028167743615145	-1.8892870119514444	0.4339268815342233	1.2632908814620523	-1.198017492836032
1.0401532395592272	0.25257473531839963	-0.3063472609689228	1.9021587355501761	3.8667421397188404	0.17264813770640014	0.09360132135005221	0.18613953697982738	0.6044349519678626	0.0031695872264897286	0.2189703326881606	0.06497774018934895	0.3617053920138297	-2.0087551072463823	-1.5050998602569998	-0.8985672630574454	-2.1631736642690287	-1.798752850182807	0.11211311669313702	-0.8567656639442408	-2.5392646724850447	-1.7231158457192985	0.027373788575873425	0.48560576186125515	-2.087299144507847	0.8376498270941433	-1.7384741812567128	-2.207400488908655	-1.3023842473366514	0.438928119094739	-0.06523139577602904	-1.9738276435221658	-0.6055258771761765	0.23743988256625914	0.949375528570708	-0.9552080853511715	-1.2964268697734673	-1.5553107622218634	-1.2617753039413855	1.6744756099916152	0.2934787484545292	-0.6357430579309239	-0.83890931685862	0.4382343726407738	-0.6859893582125928	-0.9858613771241533	-1.8737159103330907	0.49440854611196094	1.210891930324164	-1.2260047457769272
1.0060134886602603	0.1639768692333408	-0.3232108054053725	1.8910073692559621	3.817121805572273	0.19605420375248483	0.017675684833671823	0.18979139472967027	0.7061969376711563	-0.030810557767976383	0.29488244830354793	0.04202358182594664	0.43537610177881925	-2.039243447294182	-1.4875895302285038	-0.9071065798249676	-2.164262513862507	-1.7777878674793253	0.07558992755586745	-0.8546757885035664	-2.624899209169326	-1.7116805457538284	-0.09484384199370317	0.4389571420193478	-2.0718836182343714	0.9178307906329792	-1.7044654387403178	-2.216160341846746	-1.3040678292786703	0.4410076685742762	-0.011324817540410264	-1.9655038691345084	-0.564314565815022	0.27176407531150254	0.9347488159517402	-1.0119981155029296	-1.3433382801869613	-1.4508870242145853	-1.3298610376086621	1.69929779711141	0.2978535078194492	-0.6017658840688391	-0.8905959310271718	0.3304464808854306	-0.6802312382218778	-0.978105825569753	-1.8759446344785922	0.5540800566517035	1.142963701459315	-1.2261122988238267
1.0011921702228253	0.059300688649105315	-0.33327237535551085	1.8822461256160719	3.767372195696275	0.2140698756025937	-0.0657944626959414	0.1790157272660379	0.7972092047236478	-0.06617309484274217	0.34332048479619826	0.04091411439547292	0.48026524326131675	-2.043153600722454	-1.459685835119402	-0.9140050494533039	-2.1384385161462864	-1.7406385640692812	0.026020557138389244	-0.8645373318901483	-2.6833310356626447	-1.6700379992176668	-0.1956745913718681	0.41657061592770595	-2.040110060119375	0.9798469966607559	-1.6388046577654554	-2.2072864126880765	-1.3057840854361111	0.455580568202629	0.009629040088675529	-1.9745285484452093	-0.5308773211579085	0.3256484443432203	0.9362115745772817	-1.092811455159987	-1.3978914430223415	-1.348583550632568	-1.3881640962838453	1.7094393843045839	0.3096852849234032	-0.5900954605595281	-0.9095199095647988	0.21024883882412207	-0.6310115656540112	-0.9823244641020027	-1.8161050009072202	0.6053111344980533	1.1242808259181925	-1.2426776348659652
1.0170087917235597	-0.03723011249381637	-0.35601609332732337	1.8634852200452579	3.706998634555794	0.23428090281749886	-0.1174883955667179	0.17252256296072177	0.8866869893527397	-0.10564810651205962	0.37898261134332006	0.040788004430439354	0.6263451697490316	-2.0797284468788595	-1.45247657987915	-0.9208863354369431	-2.1023073165662285	-1.706460727497739	-0.011849253455398603	-0.8535542160065003	-2.702786373490908	-1.6454869269145902	-0.2831711750906879	0.37616794824111865	-2.0140480492861665	1.052933321286689	-1.6076227894276827	-2.1952683827832926	-1.2880935773282987	0.4403870143847338	0.0060151246992631024	-2.0187599610496063	-0.4878208943043017	0.3640020677318199	0.932808032583251	-1.1590280447612442	-1.4682536902057732	-1.2520847554905707	-1.4305008026079642	1.6947768175654212	0.2943313969157907	-0.5923439277697711	-0.9191445267447224	0.11755572642935394	-0.5846789817993695	-1.010448263492981	-1.7430222062554095	0.6550406829593569	1.094676634721548	-1.2599010931236545
1.051363227938889	-0.12301871205174217	-0.38451368229644156	1.8535729442430668	3.615507328043546	0.2796147570541262	-0.14555780923044806	0.17633822555705797	0.976463134786786	-0.14934022016918475	0.46075477893285877	0.05041654315529663	0.6810319285417863	-2.1265918624428193	-1.437687013151329	-0.9177667402068806	-2.027241129702905	-1.6686175997103478	-0.01424783494868126	-0.8470231298579906	-2.6915509116763032	-1.617773633690539	-0.39236266488300064	0.32236009507995417	-1.9763587647334426	1.1379288706913966	-1.5811202414416123	-2.19701955283603	-1.262353174357779	0.43204755672853007	-0.02267575468408704	-2.0096638384747356	-0.48161900731935575	0.4082090507213776	0.8973524680619042	-1.2297826909821894	-1.5662731035627133	-1.2058957613430408	-1.4709997264053836	1.7020172414135755	0.28012192987033446	-0.5673574305737352	-0.9595638480197881	0.030696655042623484	-0.5395818646966034	-1.0633415185359811	-1.6768792945292752	0.7040830243614955	1.0201438171884691	-1.2691386391572606
1.0662556651301214	-0.16712998588889005	-0.4081934122506656	1.8490010812413957	3.570180025411831	0.32395535901279404	-0.1509120988406871	0.14094992100259104	1.0745303351252162	-0.16954079359901425	0.5653398400706716	0.061379102258570094	0.6878969499095995	-2.1450035488714962	-1.4080978357829668	-0.8778418973518478	-1.9421738937807462	-1.6420729546644495	0.029972773811749807	-0.843885611940153	-2.684061728808593	-1.5940866934495075	-0.4974023847247172	0.25746144456453246	-1.930750245775328	1.2370624050730032	-1.527414452539691	-2.1974518416719055	-1.2425440013341675	0.3548245953494018	-0.04218779114744862	-2.0360380283368156	-0.4814013055858207	0.44271978594222305	0.8862584985605053	-1.3124103660815272	-1.6549497750106958	-1.190910080518902	-1.5018814327810461	1.7255945440980285	0.2908385363881617	-0.5094940518088138	-1.0162838422115292	-0.013819623323358801	-0.5233957783154268	-1.1298764223300761	-1.609628398927045	0.7240939762160166	0.9382026890907602	-1.24939063905147
1.0878747721693505	-0.20753821652028265	-0.40537884561593784	1.8605367224350353	3.4979256656374	0.3614239512145591	-0.17187654002229824	0.1379925923346523	1.1056153407586815	-0.18708460819288214	0.6058031325667739	0.04677479620585852	0.7095558895126637	-2.10956516735724	-1.3715414046185925	-0.816052012196091	-1.869019051441165	-1.6130061927107326	0.0981075028156154	-0.8471367296446708	-2.6464690008356344	-1.5610564657014148	-0.5775571615908117	0.1639570459825571	-1.8999428925946913	1.318446822867417	-1.4682493704805715	-2.1886079325712826	-1.232074494834667	0.30571481737859607	-0.07161426317688904	-2.0164222021687666	-0.4628140559775897	0.4545658933033601	0.8884115270504189	-1.3975865392532119	-1.7280567621989635	-1.2022979721226852	-1.505834888032464	1.7364729158073757	0.3335422572428063	-0.5030665235967338	-1.0252303562228664	-0.06008833563063358	-0.46876341178510417	-1.2195566271468181	-1.534682360922195	0.7363582228295035	0.8682872516791054	-1.2267083712046283
1.1261523727440292	-0.21703646058985923	-0.41981214399774647	1.8455215448488775	3.4361354579619054	0.41923850347695685	-0.19533699894246967	0.13566456552438874	1.147915453580716	-0.21194215047851844	0.6195678693943647	-0.003223301002620624	0.7748257069878848	-2.0689541603750636	-1.3731736351896535	-0.7329265128327278	-1.8125935561310083	-1.5941083601102517	0.15751180808528456	-0.8346696038493102	-2.5938641568664718	-1.5334951257399874	-0.6257353204569125	0.09496199531961999	-1.895930407574833	1.3962707317220384	-1.4046240422105718	-2.190283051810301	-1.2269584005777658	0.26051834976261734	-0.10573771873823548	-2.0065072298737894	-0.4492068268247157	0.42298495006787507	0.8741359920157337	-1.4870013371561885	-1.7842067723079218	-1.2479925511700867	-1.523898201058482	1.7526873275024706	0.3693834742512175	-0.4733107490565175	-1.007176754576058	-0.07880764419449064	-0.4354411740750764	-1.3360369752464047	-1.4986698477125835	0.7826598448911646	0.8452564971392025	-1.1901609791403516
1.1162760961689222	-0.22670419030500072	-0.42624913448723145	1.8334983338703121	3.3835238270760057	0.4814554484377925	-0.2023054250898783	0.11562117133638691	1.1643002727921894	-0.23538899712263098	0.5787876098433195	-0.06539122430956698	0.8593296107116737	-2.0452425330456987	-1.3704551459824241	-0.6281743846923435	-1.742471814597312	-1.5820447186899158	0.2192460030777715	-0.8184540457277427	-2.536870091482502	-1.509840455143438	-0.6422458040013492	0.02620751628035446	-1.8929971552363725	1.4795761414515	-1.3697880688520165	-2.1730815585494154	-1.224850053835258	0.20819618198448966	-0.12936073290552114	-1.969095055697391	-0.44128447413988975	0.422628274818772	0.8829031521771707	-1.5782770487951958	-1.8338648277667429	-1.320284619566791	-1.5267426283064205	1.7937895195596556	0.3788788775698108	-0.41563083634506565	-0.9744376961286768	-0.0581678185918981	-0.4064376219380594	-1.482901651994156	-1.481646947046056	0.8530060604865964	0.830506019699451	-1.1866556559360013
1.121291914956664	-0.21575860594532678	-0.4124768885802069	1.8122390812857447	3.349080822663877	0.5522416670472758	-0.18521602357535144	0.07341111762577955	1.1413784808599448	-0.24960838014345618	0.5474892393064144	-0.1364620607551495	0.909182792903346	-2.0360710257571495	-1.366483820794087	-0.5192189270367289	-1.6887460460482013	-1.570481259911173	0.29016537633952727	-0.8132591094511396	-2.4599768723409743	-1.4689390892390803	-0.6698495925568373	-0.05532844402396999	-1.8950936376411147	1.5486744577792102	-1.3213800521965517	-2.142439084632323	-1.246772732688023	0.164411534524241	-0.16058224675226496	-1.910617053009132	-0.44772570863073397	0.4049110778337176	0.8634766906217995	-1.685830765092997	-1.8659816937290912	-1.4065988722536646	-1.5223477611576914	1.8346342928200385	0.41089048909655296	-0.38413717457308105	-0.9343227108726863	-0.07001713615371022	-0.3599605211617997	-1.611488898062016	-1.4177702187156203	0.8623638352663938	0.7900524160365926	-1.2059243949372014
1.147080302791483	-0.20608231804412208	-0.41889952433116945	1.7833546047348054	3.310579996744611	0.6292988031665193	-0.14216634203128717	0.030530480375717615	1.0864238348592503	-0.23281515810314843	0.5035310345039992	-0.18156824947306702	0.9364089918099096	-1.9950298931776274	-1.3867539527274197	-0.44693959146265544	-1.631143835117245	-1.5455232413861495	0.3382201495229841	-0.8257785272117975	-2.3672682809966106	-1.4409492574161142	-0.6759659257471081	-0.11274264402517123	-1.8989949179421124	1.6414829042180759	-1.2451594328009228	-2.092637809669685	-1.2785441079472664	0.16450546785666742	-0.1820418908203895	-1.8565264699492272	-0.43596060934653824	0.3707921006733625	0.8626200415495051	-1.796156998875945	-1.905833024083875	-1.506493808804519	-1.4908038339554512	1.8943691271938534	0.43808163865362487	-0.3656956440244506	-0.9026231781748801	-0.062382875417732644	-0.3123878827165013	-1.741106345378925	-1.3386134916869967	0.8359407431066993	0.7484202883112052	-1.1926151781440428
1.1686199176400902	-0.18013909993521077	-0.4080871648311676	1.7629840018593455	3.269926370831071	0.6789162155787792	-0.12080722128682524	-0.029330775326933334	0.9660238044896425	-0.18103895603728665	0.4342867196839963	-0.18373742666073584	0.9440503932246059	-1.94543748003254	-1.4104130524190572	-0.3829467439637943	-1.5994998329520838	-1.5365926923575093	0.4247813521128435	-0.8495677650796299	-2.2887044239463323	-1.4177500381309236	-0.6467547236985255	-0.1300326157190345	-1.9053664014243494	1.7154524681342345	-1.185021127859236	-2.0357157769383183	-1.3061194260680762	0.15017184874948405	-0.2040262590612818	-1.810218975271809	-0.4313453325955954	0.360778032812245	0.8650640395118497	-1.8928779348557803	-1.92695780641461	-1.6010149435460028	-1.462224967256481	1.9529799589383683	0.4522443050974337	-0.35747327345960783	-0.8572053432151989	-0.01993680971909622	-0.27249064120471284	-1.8471450616082088	-1.2533005758177762	0.8375752373725543	0.74848005670534	-1.1966789498611403
1.182411838350106	-0.115865947947702	-0.39018797151755596	1.7454115476392893	3.224358471702915	0.7417746512330273	-0.10118949999580713	-0.08628025306773471	0.836908651127465	-0.1428659517221218	0.3732667690357895	-0.2108266192517687	1.0290881560787084	-1.9095936075851558	-1.4472156541989902	-0.312148982235503	-1.5902802746774287	-1.539798944534794	0.5103275681052326	-0.8741323665708359	-2.2147137272321276	-1.4030561167875455	-0.6353605348832569	-0.15174643227041007	-1.9305642969011683	1.7937652907517214	-1.1501370528779336	-1.9712186828931118	-1.3314161475870732	0.15383156080036994	-0.23995667231733436	-1.727150539249084	-0.4494655808851461	0.33815999341712094	0.8522442497434455	-1.9577925502460125	-1.8954442032743315	-1.6919693432387095	-1.4364364434574681	2.0018003552279175	0.4516428442403259	-0.317988757809302	-0.823046131681034	0.03642489239176873	-0.21994799700738596	-1.960208633739855	-1.1783231935322205	0.843512928438909	0.7390717870031553	-1.1874837553020463
1.1901183592598852	-0.043561525666388615	-0.35895052761732155	1.7190982398760473	3.197298547838285	0.7781678937803049	-0.0939471972781249	-0.14105733918910685	0.6918998681234787	-0.07584562414925292	0.28320477518798026	-0.24481432719195798	1.0142603408961004	-1.8567603190573352	-1.4887949892628145	-0.225650524347488	-1.6160019343147685	-1.5439752308749428	0.5304734004596117	-0.9045176047509955	-2.1529406249213094	-1.379707395098806	-0.6141478672357013	-0.14391894444095432	-1.9693565135016047	1.8519490443356141	-1.0971902676417427	-1.9159477533543252	-1.3600215633414574	0.18373316543853857	-0.2640769615826569	-1.6380011823183218	-0.4902474600267787	0.322017750599179	0.852775372168268	-2.0269923686612876	-1.82346288334493	-1.8018602498738538	-1.4039585787229811	2.0311835516065218	0.5133366404727567	-0.27094164374797713	-0.8125244130329421	0.0374760066394839	-0.17640170322474039	-2.0475707163052403	-1.117251575842479	0.8562292363819498	0.7167338024861775	-1.1634123590912218
1.167241836511336	0.03432669350222836	-0.3439620409614007	1.7278220643274806	3.153459711591267	0.7895451748985645	-0.11349054234653513	-0.20218597502764396	0.5678402232693317	-0.03190198045216398	0.20258442312347694	-0.2851716607299899	1.021945673134104	-1.7734883958219043	-1.5385222116368389	-0.16054398574287052	-1.6135459927079587	-1.5651446677968859	0.5167703306640281	-0.9555239089704586	-2.098339453026842	-1.3457668774427631	-0.5763973498996807	-0.14556062302100817	-2.0250372631433704	1.8821305418577539	-1.036843441993287	-1.8707135298892257	-1.4018308015175183	0.20549966622915425	-0.28982078914409437	-1.6300792234489716	-0.5189748831801	0.3086947700490011	0.8851831346035375	-2.088083127936005	-1.7328373554749128	-1.87055330322764	-1.3820070590428277	2.0435479768626115	0.5764509080911228	-0.2260058509816504	-0.7618942677698451	0.0240284935514073	-0.12138029178894343	-2.1215025667321092	-1.0743886971910404	0.8783992913062976	0.7171835687078583	-1.1530041395086719
1.1444251337299283	0.12102014503838758	-0.32537049896888487	1.7590621572152443	3.1024568453382857	0.835515615029838	-0.13260713082274161	-0.2512637620039641	0.4361482929165622	-0.012160335553157741	0.11984972381582493	-0.32661079471637083	1.0827881080786006	-1.7339122627427166	-1.5835685916672901	-0.12921400101360825	-1.6121249750739381	-1.5749285604282661	0.5044808849535312	-1.0187863679528761	-2.0456957962577795	-1.3147118378705245	-0.543341204615156	-0.13019967934658408	-2.1013492226759736	1.9014923683134726	-1.0062162056807187	-1.8183985753994591	-1.4446959327603814	0.29272772066025976	-0.33258814984345897	-1.6140247805886332	-0.5475843741943404	0.32361684777627825	0.9279628788192478	-2.131114817319471	-1.6513107243310372	-1.909738764469219	-1.3618747401583857	2.0622713796172203	0.6115385622870727	-0.20479072364702153	-0.687857162081991	0.06545524450725008	-0.04936783471855698	-2.16928746891151	-1.0435651405599269	0.9016027313501459	0.7558375279116865	-1.1531044041622835
1.1046115273132409	0.21095359157201293	-0.30710836549218523	1.7851298875500494	3.083413812194615	0.8877977781543832	-0.15869856423945358	-0.28496547690337365	0.32829836944388113	0.04628679543334177	0.02523834481090174	-0.4002629391469156	1.1398354844431762	-1.7013613690829135	-1.6501695874126423	-0.11701094026728258	-1.6154101307778066	-1.600087382203564	0.47787089424299845	-1.0938037000998806	-1.983819755651573	-1.2794923802540645	-0.5309415017136446	-0.11236173895435848	-2.1688942397003994	1.9094418011665006	-0.9800047293252085	-1.7500028764825593	-1.460364078903113	0.3352014232524882	-0.3752448631097988	-1.5926922023744559	-0.6110460467326814	0.3438835843393995	0.9097143121650492	-2.1658378263034486	-1.562240767857298	-1.9545017183692714	-1.3448639189860168	2.10856911133149	0.6600576235260929	-0.13670243898345105	-0.6347684932833757	0.11123701337521504	0.006332542448115231	-2.187345642943989	-0.9973565211455325	0.9225462763208675	0.7827767731953069	-1.1597334933331744
1.0937979573101182	0.2800706768712845	-0.2919412030586597	1.7830438238103141	3.0641732744643133	0.9205735972892581	-0.20612166251519243	-0.30800587784820566	0.21364525703935083	0.10802687418953398	-0.05451772612840711	-0.45677605301666624	1.1470384552924415	-1.6159613160673696	-1.6950586759797261	-0.13214610358708692	-1.607743733750811	-1.6196185173626034	0.43352904263087255	-1.1834880269271664	-1.9283461395158699	-1.239919992682897	-0.5143097492476065	-0.118320341670293	-2.2151554027462512	1.9147473802099022	-0.9491545091085658	-1.6790494686200617	-1.4649436281488701	0.39049192772251073	-0.40726261290727184	-1.5640404942536912	-0.6438229709317357	0.3817849035252763	0.9188301988751795	-2.179010611378878	-1.4744156495086798	-1.9567245432822449	-1.3085832125628714	2.0902721637352473	0.7023244168887961	-0.0903905836124187	-0.5950841167321058	0.10848040731252015	0.07786425136218258	-2.183061496828697	-0.9322655461579021	0.9756096319418942	0.8105904481967524	-1.1495760338764547
1.1278710687656894	0.3503901034086485	-0.26128465502877907	1.77729359247274	3.0425357492508134	0.9512759280095956	-0.25688325177688426	-0.31338627871028424	0.08931592350441867	0.14866278110049697	-0.10464164120059541	-0.4883640041375412	1.1076369900075074	-1.5004217106082791	-1.748086555483225	-0.1473874236452421	-1.6035526965338867	-1.6447736881697146	0.3639645488526856	-1.2914687714606083	-1.8559147048498321	-1.2211745970509842	-0.5010496542985863	-0.11471844986032446	-2.268447985474789	1.8978080625293337	-0.9028388510648462	-1.6286577991825013	-1.4735954164535658	0.45542242178383247	-0.43675164329307614	-1.5658709636848012	-0.7012708507829049	0.40413510640335853	0.9218585868179752	-2.149355764357748	-1.3760713209124844	-1.9373177290834047	-1.310199202397422	2.047150849183362	0.7668551339663932	-0.050648778663318426	-0.5723010960324606	0.10771008053003114	0.11999100474304059	-2.145872587265962	-0.8958719205119628	1.0050041178947975	0.827624259408795	-1.136124220653533
1.1506489740255506	0.39959883423411313	-0.24032577873888408	1.835045292415869	3.023654310768931	0.9730335949848392	-0.3471020138480254	-0.3056208801500693	-0.015116953982106917	0.16061956136765485	-0.18637544635252004	-0.4708500109035019	1.1137183253383838	-1.3546599502784584	-1.810237339862013	-0.2027957041122121	-1.5938512533995857	-1.6879535484932462	0.3106702451881665	-1.3946552443618974	-1.8002537747667842	-1.2084009237925382	-0.4768240508762568	-0.11014981652560238	-2.3379472887060704	1.8599273823555926	-0.8649289016696553	-1.5760666601587032	-1.4662488770702107	0.512685309298707	-0.470551880679875	-1.5813504785021117	-0.7218156743790827	0.43194728805643956	0.9114984719326152	-2.0813337113701635	-1.286688726127097	-1.879622347151069	-1.2971263791073306	2.0625464352676905	0.793471148004784	0.002428824253346724	-0.5476859887061176	0.1510398263484281	0.1381223309443857	-2.105859774082065	-0.8819714609559061	1.083933135982897	0.8541123438748712	-1.101147418247752
1.1570230478957941	0.4467321210354706	-0.20826931637031385	1.8548160679410313	3.0011926527803086	0.9711922806131457	-0.4456939983648159	-0.27033802266307616	-0.12085928233562979	0.16210509263829911	-0.27239166259751507	-0.5047312095414205	1.124285396237422	-1.242420210412636	-1.844413742727078	-0.2676711036027153	-1.60043086826904	-1.731478144466725	0.27189880818641843	-1.480922561732688	-1.7496233210534176	-1.2008104090003124	-0.46357611660771764	-0.12177076245795009	-2.415921849937043	1.7942363461216881	-0.8553608278092293	-1.524398137585547	-1.4415316929510709	0.5366001283133844	-0.4761421294499317	-1.5995025632370847	-0.7352813352046634	0.48075426891755857	0.8889559821381396	-1.9955098781139484	-1.1987139562643723	-1.8125759821059748	-1.2946832103626604	2.0677205729000985	0.8164692561580196	0.013861531536417362	-0.48569852377867057	0.17690818279425485	0.16004837712110037	-2.0457612559206018	-0.9247902855042888	1.1781516967450343	0.9028505714301822	-1.0621176782230042
1.1800128867535293	0.489959686648188	-0.18873745118359417	1.8482645730230813	2.985105006451128	0.9812889615124465	-0.5536122255310639	-0.2115990652802946	-0.20684073615347853	0.17539145950931034	-0.3445690604472557	-0.542748645598983	1.0977309688837988	-1.1297198917083668	-1.8792352300997344	-0.34128565572023983	-1.600042707171871	-1.7919013871147005	0.20616040848664002	-1.5769233973336427	-1.6904371762316028	-1.1937317152781615	-0.4621870307867992	-0.1478816936864303	-2.4908938837587895	1.739360779307924	-0.8495594088474349	-1.4856462453213792	-1.4047147309524168	0.5313908416816167	-0.4386820154323101	-1.594304325971578	-0.7395032560233561	0.5192616153775589	0.8392273821530549	-1.9027103908651046	-1.146331692903782	-1.717652368956535	-1.2963300779364695	2.0560873834871187	0.8362370259084914	0.0065166730569888726	-0.42607048848318146	0.17598859302948083	0.13685048645417172	-1.981887592392555	-0.9977232229070683	1.2762427720916583	0.9048834212961454	-1.0408891493617265
1.1913072383782801	0.5280939569003213	-0.16887873227323097	1.8611972719414518	2.975148979788705	0.9777390879655421	-0.6411646843394397	-0.1456634430581896	-0.2819960381884371	0.20172307271577625	-0.4014947345451552	-0.560767357507705	1.0513108192324654	-1.034171381663076	-1.8881216292566112	-0.4187850388803932	-1.58073044351184	-1.8519966043132765	0.1480484844503625	-1.6610503504696787	-1.6554398433128443	-1.2097460369479691	-0.43970315542610827	-0.17115031573153408	-2.5619500530541144	1.7005761271303417	-0.8462388474340614	-1.4481672035184008	-1.379141138450105	0.500371365306743	-0.36407564309651286	-1.6481378823769526	-0.7457238031568909	0.5238753823095035	0.7575168932332585	-1.8184325133586074	-1.1509545911613297	-1.627276557513235	-1.2824605834852985	2.055518644498034	0.8725513677491806	-0.03388718897114327	-0.38783662700325894	0.22507629899958256	0.08084115657755353	-1.8875367465511332	-1.1012874801185992	1.363090801583445	0.9441438304724604	-0.9954787164886888
1.1930973936235454	0.5475143269609568	-0.15403443170057823	1.8902755664445787	2.927255913027034	0.9788734173163973	-0.6704118316126384	-0.07191442284009984	-0.3532041703284636	0.191571965454628	-0.43547626912786813	-0.5530767943679552	1.0190750357826297	-0.9504221345577075	-1.8861621187370747	-0.5041522401591836	-1.5421901642062106	-1.900816087110601	0.16542149654012822	-1.7453720460971662	-1.645390703164756	-1.261134220355935	-0.4429302276833992	-0.20292359017642778	-2.6196215494662956	1.6864640315175674	-0.8420257426780922	-1.4013719370348614	-1.3227832759334113	0.4673925220531734	-0.28000168059723696	-1.6864139282121204	-0.7510800122077963	0.5227640493810451	0.6545703407557542	-1.7081062795756599	-1.1755893047606838	-1.5202941192109123	-1.3004695696141924	2.0243045841751237	0.8785458666867368	-0.07060526502764657	-0.3463341876320659	0.3353005217222694	0.013197813074784803	-1.786988104942011	-1.190270896301037	1.43390703542259	0.97980165441322	-0.974710735289775
1.2328816027992378	0.5593229456524534	-0.15769832302579495	1.8598551106309238	2.8932492142017345	0.9767604869931086	-0.6793687456657228	0.01292747285101099	-0.42763380379184035	0.17866061780134423	-0.4706203763481409	-0.548114324349339	0.9721290208926968	-0.8714956352866157	-1.8290846473291293	-0.5747980220965982	-1.5368205162188768	-1.9282559214715345	0.20485207424644644	-1.8061803890530452	-1.6600855667096013	-1.3422539794358677	-0.451788519103199	-0.22664885280350008	-2.678800690181713	1.6950197896668893	-0.8222365388170594	-1.3436253533758056	-1.2710599929200277	0.45107871020144436	-0.18411440235435533	-1.6852575196373394	-0.7427750020759107	0.5310219018828832	0.5607947140845828	-1.5839218943949542	-1.1999935084606577	-1.4322228541847393	-1.319945032530229	2.002185988005882	0.8557360578291917	-0.12428644101856996	-0.3396302953644639	0.45919967807401296	-0.052651280205314434	-1.678987550041367	-1.315299729088529	1.5010683112828076	1.0348591580571231	-0.9348357386272154
1.283085424765876	0.557074324216244	-0.16105436189415556	1.8339836629852706	2.837922792997786	0.9607112547980741	-0.6849055123939903	0.08868757191206555	-0.47573296934675946	0.17731213181211217	-0.5387840610650925	-0.5455732514484588	0.8990184528456144	-0.791279718449352	-1.7789429714245215	-0.6338058942688359	-1.534847493189681	-1.9512219155850938	0.22969184424926054	-1.8459475270760255	-1.6711927775332316	-1.4382998787564953	-0.4692264081993258	-0.2712258836637925	-2.697632571260829	1.6736288119279052	-0.8069548908516989	-1.2972783864257669	-1.2037046773704323	0.3944735729496573	-0.08688892852244792	-1.656997903987095	-0.7496404439446718	0.5228317629793676	0.4503450320470181	-1.464552817582452	-1.2274572071887722	-1.3740391862650867	-1.372054989373369	1.9887205474803302	0.8309427078471424	-0.1789688342736347	-0.3516035656507255	0.5263272864507791	-0.13219849783456214	-1.5888812011224274	-1.447874555718128	1.5765063357247164	1.0646951781764717	-0.9113862196491038
1.3424507601573732	0.5466920698686115	-0.16987047065991798	1.82220827010511	2.7700889449713957	0.9298251264111059	-0.6649092419937868	0.13040799453852614	-0.5343544075626718	0.14726013006646688	-0.5900391278927448	-0.47320150921391785	0.8255997285752181	-0.7648037765866185	-1.730645774812627	-0.6848567842993971	-1.5317671859299016	-1.9634709138518365	0.26654741897530987	-1.8590511723110392	-1.7301207328600579	-1.5344097046513177	-0.4811999109654511	-0.3051286624811846	-2.7200959244705936	1.678891015535618	-0.7978436102469451	-1.2743110406826696	-1.1565540648206123	0.3669389581269727	-0.0005654185963662004	-1.6485842970927151	-0.7224185215794885	0.5091172129859652	0.38232709570684364	-1.3463237999598419	-1.281544270117416	-1.290811146182568	-1.4361975420065032	1.9642508992670102	0.8033669158452819	-0.25608576568391717	-0.3857130728634197	0.5689396873557035	-0.20982970017667965	-1.5143551024879014	-1.5701465112054094	1.6417436665043887	1.0876556595741798	-0.8916135965930158
1.3968853920286617	0.5420589028646009	-0.19273844733604845	1.853457101605747	2.7176460907322535	0.8891356892170175	-0.593145393173216	0.175012819195817	-0.5840377669517272	0.1172539420141745	-0.632108275705022	-0.41357403683693567	0.7559326301971221	-0.7952329934402979	-1.6835403926743653	-0.7077411985894289	-1.523430250514011	-1.9854019989062892	0.3012067338708118	-1.868541262426889	-1.7904256988268237	-1.6337462907560791	-0.4985446281661353	-0.3399781351880242	-2.7418811111981283	1.7002903705046708	-0.7764913119607464	-1.2878600935478464	-1.1210320335700072	0.2932921883992288	0.06097391746624364	-1.6713262944947265	-0.7215497050611979	0.5150609202571086	0.29735869513530633	-1.2467527160052756	-1.3490764738162593	-1.2230497179761313	-1.482147326147071	1.9693747025080501	0.7976850303015415	-0.35662780072986827	-0.44345934359607764	0.6412257248915889	-0.28376792169160714	-1.4468259358797773	-1.6848768646945664	1.6437728170695258	1.101812437632193	-0.9140226481833563
1.4501318284383224	0.538150664562413	-0.23494621672983634	1.8463591072827257	2.654536731967691	0.8556460285189622	-0.5078710131495575	0.18742846376988348	-0.6281358237116007	0.10575381443562115	-0.6726027822156724	-0.33876532676448645	0.699413396262851	-0.8326174916271032	-1.6194484800313984	-0.7503155876203048	-1.517965500473576	-2.0122604867944	0.3619951970835919	-1.8542349019900375	-1.8451163089123654	-1.712115573239566	-0.5456043312880083	-0.3680025018307056	-2.765208579764282	1.7557742545338777	-0.7734826639189845	-1.28347316239859	-1.0628444149896685	0.20853416843234313	0.08780081317017455	-1.6821846137955982	-0.6947935400047889	0.5031902926514534	0.22841446148381514	-1.1568632631088416	-1.4137735539225391	-1.1745275748850204	-1.5156978541908344	1.9863074691980693	0.7964162952412596	-0.4590701375074862	-0.5158588037464585	0.7607576843371484	-0.3192302657624494	-1.4115744146528368	-1.786499193879401	1.666749015368314	1.1307722168702576	-0.956291822945962
1.5007519973762675	0.525066708339932	-0.27578048194902394	1.781768882598811	2.6025571157590095	0.8383472510113485	-0.42107927689127456	0.207665719335942	-0.6443287841219691	0.12471854617106323	-0.6827953991707758	-0.2970392282658354	0.6179392249401677	-0.8800067155682733	-1.5322252468841158	-0.7671526954826623	-1.4995084661461444	-2.0212278263486154	0.3586319278848732	-1.8196194241344485	-1.9099589974413829	-1.7894704043044338	-0.5775589533303811	-0.38869611649651203	-2.767728004706328	1.8269410206619086	-0.7993401405653858	-1.280461149907882	-1.0072420147274475	0.14698549127447488	0.10612147467679325	-1.689647898454151	-0.6937356339807991	0.4814600747251435	0.17869192841850595	-1.0930487826567157	-1.474402737567576	-1.1651602474714313	-1.5605881918949414	1.9372023070801867	0.8164765687520271	-0.5508259798925882	-0.5751077194382989	0.8573371072473467	-0.3304679818746517	-1.3533571829137543	-1.8791675473725644	1.6780096976345018	1.137579474729508	-1.0258450585856873
1.5614408922693244	0.5113954256229185	-0.3432504674713942	1.7493625209929675	2.5657709887509452	0.8309174394531776	-0.3582299969610387	0.22163388019752314	-0.6665541421856924	0.15530924966476967	-0.6824331511079841	-0.21740284643008162	0.5000666111726169	-0.932283720677194	-1.450610496698698	-0.7762385094303673	-1.47989470141197	-2.027511704285526	0.3575640148413069	-1.76713091317449	-1.966784311521438	-1.8606521340752074	-0.6130398187737425	-0.3833812656254019	-2.7600439409359048	1.9117717936743812	-0.7985945275375126	-1.2728140404547297	-0.9520105527950461	0.07609532860248718	0.09517993303530847	-1.6977634727968147	-0.7044836307659191	0.4658412448190264	0.1487759470057325	-1.0412426299362576	-1.5302987422777672	-1.1845834059711022	-1.5955162962982796	1.8938792586290378	0.8395843658153735	-0.6225981856255958	-0.6438108181084461	0.9915264752301434	-0.32398534656035893	-1.3090877747203382	-1.9268238129204214	1.677738934060041	1.1162390790455416	-1.118349818958347
1.5812086567826114	0.47588214180452804	-0.41106241192613097	1.7326406250925714	2.5244997121301243	0.7957600454152857	-0.287539414864026	0.22934651188365268	-0.6889360523752919	0.17376969434447917	-0.6891064913566128	-0.13528231061116938	0.47204576724403696	-0.9881865319676194	-1.3770875395184725	-0.7832083392984017	-1.471167192890317	-2.010005311829779	0.38098941002930264	-1.6815469976949984	-2.0280629725117887	-1.9282239526673828	-0.6275439254316445	-0.34950967201848554	-2.749989940534034	1.9970507484955202	-0.8022462291987624	-1.2814618185094457	-0.9013674105556995	0.05152557949405621	0.02935534956176038	-1.715187808542029	-0.7394552372409875	0.4381035669858265	0.12246468664674386	-1.0034254914388558	-1.5888512201167233	-1.2141829347754818	-1.6283547781660033	1.8868201574899472	0.8717945142694162	-0.6756543169656737	-0.7251609592687902	1.1266131516919529	-0.270493765259058	-1.2821553149645688	-1.9451464483275658	1.6596061812022043	1.1136811728929226	-1.1623422456712924
1.6218819615842222	0.424816620218492	-0.49256648240859946	1.693042833226063	2.4869702496778325	0.7428315682060102	-0.21752637472658334	0.21873787812246412	-0.7237113815410369	0.171207491805209	-0.7384969460427807	-0.053063546282077725	0.46367922259581695	-1.023772961273643	-1.302130766420373	-0.8067311164424605	-1.4658245938564922	-1.9870028080343516	0.3999864382115077	-1.5979050976163756	-2.0616411069646294	-2.0125308497355485	-0.6610224726608126	-0.3245370009723761	-2.730902835509993	2.0638192584760184	-0.7851999885252032	-1.2958854557323898	-0.8475712065281081	0.013957019117748276	-0.06628254638976508	-1.7096832952712475	-0.7616603164575992	0.4403745188627167	0.15219768975908957	-0.9624543370503511	-1.611938194152928	-1.2688607501669513	-1.6938344137847683	1.8587220734264016	0.8862935600375652	-0.7219262365483271	-0.7960133170513067	1.1577504048831795	-0.22237815609396572	-1.2863871038124335	-1.9344284456752685	1.6579071660431854	1.0706921215043317	-1.2447349710059412
1.6950800661775833	0.4011138009748668	-0.5817354355785037	1.6170704532412823	2.483564193306576	0.6985563364284095	-0.20303478192805907	0.23079234590376624	-0.7438652853295309	0.19327148526359852	-0.7729047656872027	-0.018667911210096002	0.4445624354407971	-1.0594669546798845	-1.2405604443937457	-0.8185478888559959	-1.4716781941394088	-1.9587621478438273	0.3841441640449981	-1.5238344303583735	-2.0788216772161303	-2.0701703576897392	-0.6483106030520591	-0.32723452167854294	-2.7185190050965917	2.1129742382687864	-0.7693579704276733	-1.3139255092813855	-0.8236149876891969	-0.05259876022426337	-0.1866509947564503	-1.6904582933500951	-0.7621713557269489	0.446733372735275	0.17651390421911725	-0.9292284875083524	-1.6226656888274935	-1.3020670575571431	-1.747506222671447	1.8630115940388532	0.8945385097808952	-0.7636309938621884	-0.8406821853650841	1.1688308017630602	-0.15960054059092013	-1.2988977457833768	-1.900390136192253	1.648724848161296	1.023754733775934	-1.3251707430443864
1.744405901940772	0.35478682954671736	-0.652651197044314	1.5612372149243199	2.45889766593266	0.673996462264253	-0.20420956865098722	0.20547789855250911	-0.7742922676532402	0.22429200629766508	-0.8440577784218141	0.015662524152072192	0.43277535908586795	-1.1062077201368665	-1.2430953005551886	-0.8346016134495521	-1.5029512638402085	-1.9615790102218031	0.37706478267358784	-1.4493291988370391	-2.0766076601087766	-2.1233213214870954	-0.651041586067959	-0.3236838627143564	-2.6892849252335997	2.13889878676019	-0.7824842439009232	-1.3356860486909965	-0.8031261909848031	-0.14147503008210377	-0.29936519416011487	-1.6828692431821306	-0.7643827077357026	0.4242762238676415	0.20488500518026856	-0.9046085322402491	-1.6481318467654762	-1.2985638609778452	-1.8126181291227699	1.8342607482226776	0.9255091735506855	-0.8036672517465554	-0.8650405822061765	1.237407342683806	-0.11939941210784011	-1.3173421266755532	-1.8294028322447027	1.6207703480487656	0.9569433588578475	-1.4454371116414153
1.7685883800291222	0.3195433803006721	-0.7174147794455843	1.4710182071522315	2.453502199725161	0.6509784024339307	-0.2152608407749627	0.1957404057926476	-0.8302818648206649	0.23212624681068655	-0.8780426688558703	0.043173155656865095	0.4214432466569772	-1.1419554519920412	-1.2163112174528006	-0.8339041484042362	-1.5284487789647137	-1.9844747934086933	0.3659933959530288	-1.399051375789304	-2.0819925142166773	-2.18097573883399	-0.6175028908339659	-0.3267734260665063	-2.6727518826869883	2.1678782318165832	-0.7842428454263317	-1.367927591033389	-0.7761489829757746	-0.20673157910563544	-0.41499431507340967	-1.686685328067726	-0.7613550364266879	0.4328496330546988	0.2376216189350473	-0.8565996194674478	-1.6303770810628744	-1.2858888556836452	-1.8357295681387957	1.7759188289548835	0.9533939226493583	-0.8270141470966104	-0.8790715318683763	1.3227540339429278	-0.046278187188328504	-1.3393703032187616	-1.7279180291286995	1.6189338494447583	0.8944858397779548	-1.567268908926557
1.8057109424953892	0.2814787501900333	-0.7854271792812015	1.3497233476009967	2.4332840142910386	0.6350374197582231	-0.22870481298894987	0.18442284745285858	-0.8826872524742175	0.24405739911547214	-0.9082133814003537	0.042330492302074536	0.43713119984386406	-1.162745146538225	-1.1855222662837432	-0.838070991313893	-1.5581049414764634	-1.9844958566866944	0.3481279051591649	-1.333195956596628	-2.0622097988588197	-2.2326439328912264	-0.6128630593637377	-0.3398444842859844	-2.652104265542548	2.160908748720904	-0.7813015534292497	-1.4217935818555794	-0.7530756558314826	-0.3060420850136192	-0.5250665942300803	-1.7001682361591404	-0.7375051273124764	0.43734702313381585	0.25291923581046405	-0.7734972893746528	-1.5943866327693392	-1.30311452293663	-1.8377377928262792	1.6939165750735683	0.9715584061637103	-0.8455574912243641	-0.8767680919221668	1.4234340960317282	0.017361464105770996	-1.360883058893965	-1.678867064578915	1.6114466936826655	0.8260259438798256	-1.6834657932820192
1.7882469303738275	0.23731733545100936	-0.8427410036732251	1.2154547848709867	2.411165655183905	0.6267289755742573	-0.26115983255873093	0.17765221823756755	-0.9109479180821107	0.24848569332416753	-0.9519592021862586	0.02064397500726204	0.4697500733565527	-1.1665687516329215	-1.1636108074055644	-0.8369061311328162	-1.6207513515210068	-1.9533035291389882	0.33789733573828534	-1.2573563783746038	-2.024866822815654	-2.2936927900564115	-0.6112005086019968	-0.3657727592816772	-2.6492475803875646	2.1645401848752774	-0.7598052928740556	-1.437137834191962	-0.7186619683619104	-0.3562387996328991	-0.619793776694401	-1.7037786574469913	-0.7121748464102262	0.41103981864233824	0.284197604728014	-0.6593050572104161	-1.564835221334531	-1.3276595767091188	-1.855519933841037	1.6142907385989111	0.9968106214197231	-0.8412567915570401	-0.8594189787812437	1.54025452250878	0.04551844529162667	-1.4073061468531782	-1.6280650319442487	1.6130660209850354	0.7585441849191629	-1.7691721767759028
1.7435793609090648	0.21988246455703297	-0.885769388280457	1.1094923817733064	2.3856845111649503	0.5981627559481411	-0.30123134411174596	0.22637541615406867	-0.9388904356275038	0.23791877979475196	-0.9861841968883297	-0.01574025121402405	0.4904487971240581	-1.175545797678272	-1.1483529669355992	-0.8404558902684623	-1.6858983253313338	-1.9086176444383978	0.3292601901732722	-1.186554860533291	-2.000865324859943	-2.363366628781551	-0.589600904765631	-0.424779632532184	-2.625267467733674	2.1367046971249084	-0.7504148024920249	-1.4566708852944914	-0.7026806656597903	-0.3945106668538407	-0.6798106466352934	-1.718667814167178	-0.7002460354224121	0.3990909148714913	0.29124493873918367	-0.5333396067972526	-1.5237530231515586	-1.3473217706084388	-1.8552222972650416	1.5229092951117944	1.0242803808084764	-0.8206684393680836	-0.8173390774565907	1.5991513157637025	0.03919678577058096	-1.437894990782199	-1.5762858190855256	1.6019939625026083	0.7011298142665482	-1.8479051043652148
1.6708145237920018	0.21287599509240218	-0.918006330748604	1.0225808269402334	2.3276677183918446	0.5653984966709391	-0.3460916430706928	0.2803753231492815	-0.9839836556470232	0.1916671154492895	-1.022562544859093	-0.05940625555234934	0.5473233204057845	-1.2185457130718562	-1.1172157004536878	-0.8429094283371275	-1.7644953482023709	-1.8766337589034208	0.3589571815412002	-1.1114756796135383	-1.9649820475956354	-2.4242520953417643	-0.5692340474680004	-0.4812671862792435	-2.605624339115332	2.096276166198125	-0.7060802082316998	-1.501386762423981	-0.6775756901944553	-0.4496294880922645	-0.7303978018801662	-1.7368465315982617	-0.6951555468874101	0.39184329644379134	0.2802111530819573	-0.397024903115533	-1.472705134819154	-1.355831022228417	-1.848772545551239	1.4239937404745706	1.0388123332496586	-0.7992022390752999	-0.7899141578679302	1.603422183965522	0.02562500285507794	-1.4815758795679963	-1.5374926146166998	1.5663733154422805	0.6261142673368414	-1.92142716562569
1.5906925143732684	0.21680940453007005	-0.9167243376328983	0.9269120616732109	2.2563577896407567	0.5344383668781866	-0.354402085703576	0.32249672417739045	-1.0355851374646	0.16722120573519167	-1.0511923240197212	-0.10318357123736252	0.6554920612549292	-1.283525635105646	-1.0859555760733417	-0.8455708312278114	-1.8342633859045143	-1.8323010351639777	0.3871170537831513	-1.034407240207028	-1.9316401649682748	-2.4974694678122313	-0.5127013690730315	-0.5662958901568709	-2.588187074592414	2.0401820474985928	-0.6665707025549309	-1.5737891384215432	-0.6639453832767416	-0.4957052845065279	-0.7684047695571607	-1.7267233592582905	-0.7041313271605644	0.36777988294296876	0.2585369608457452	-0.2645819646514712	-1.4061377282932916	-1.3369513117313663	-1.8477945380729335	1.303028268368958	1.0482254698856688	-0.7682910652221611	-0.7444237330760055	1.5825855042848431	0.010699597223080093	-1.5208096708336973	-1.5282614404735708	1.554991262440581	0.5636693539546208	-1.981221853301875
1.573798501081472	0.23614939476473942	-0.918287758670665	0.8285365670854586	2.1794144914300926	0.4935071699142045	-0.3691788103401782	0.3726759627660355	-1.0799419611150642	0.09740380870611384	-1.082413050270071	-0.13742092543486334	0.666019328740626	-1.365627956805468	-1.0690975318483507	-0.8470597615828179	-1.8947774080663862	-1.78065261370929	0.39785248894870456	-0.9829146207103003	-1.8952793215138897	-2.587830599509374	-0.4858961111808071	-0.6931016384970602	-2.5601999460031992	1.9796098339257617	-0.6476084730170256	-1.6491454881309227	-0.6706958761829733	-0.5472975490738428	-0.7806015212129027	-1.7372231940146865	-0.6962731653868836	0.3226943207306076	0.23546689170759616	-0.12838570291671733	-1.3171638705287525	-1.3166516900996494	-1.8271548392684724	1.1603429515205277	1.036391864633213	-0.7334069776635292	-0.6955082201106195	1.5878397775844424	-0.03285835731646854	-1.5496524083660763	-1.535434178197769	1.5367606073588609	0.5332014189045572	-2.079082046269158
1.5301420599755968	0.24694109958284588	-0.924266718035635	0.7126697305304732	2.102484659441244	0.47027879597612066	-0.3701291691522016	0.4322401203809202	-1.1141756626036747	0.028664765089910386	-1.0806847868283633	-0.18892397778728887	0.6270897877157816	-1.4995618300235811	-1.0574139977525614	-0.862064071448254	-1.9652247707601576	-1.7363840627568223	0.38953308974269973	-0.9541738746801798	-1.8478180172880312	-2.643561092482724	-0.4702874642951721	-0.8245072053824474	-2.5108104666038367	1.9360687152429168	-0.6212423965998587	-1.7307640219488896	-0.6638217371668015	-0.5788349170064567	-0.7741009845226914	-1.7715842335215612	-0.6861924555152957	0.2961415365594197	0.2013996811076645	-0.02135765593410023	-1.258906038952365	-1.2768492315017117	-1.7859658837130297	1.0218076457903622	1.0186094641557468	-0.6806529268766919	-0.6451095307956439	1.6629322533867896	-0.10381605113498718	-1.5810638883253827	-1.5706426336639638	1.5086395508690262	0.5041915247735923	-2.164154142563378
1.4671870138130176	0.250069032685155	-0.9060408147054396	0.6597518279082147	2.0213853260789993	0.45080959413478394	-0.3405597999172278	0.46933815833645004	-1.1555791410690777	-0.054567138622040344	-1.0544066319890688	-0.20910114324719742	0.640931792376898	-1.6293383311477405	-1.051470465022946	-0.8936334052552081	-2.0310421106730514	-1.6982473128740998	0.40825816607953963	-0.9252401893298243	-1.8194593606652556	-2.710835131697339	-0.4754923117447194	-0.9230702906066238	-2.44644116466555	1.8889486577141281	-0.59084475343008	-1.8254372783428603	-0.6721130772845235	-0.616733003322616	-0.7494351182991463	-1.8481851518014334	-0.6878124052147776	0.25794672890839	0.16786805818551026	0.0417914203215904	-1.237656158962738	-1.248863702404363	-1.7502114678210856	0.8953282194605349	1.0008672829453216	-0.6258736931150157	-0.6015184469705255	1.7329105251374064	-0.13402918696675378	-1.5947022109497473	-1.656199763596225	1.4904696687241352	0.49249303887797347	-2.2366079814465074
1.4067433807852423	0.2795867198397898	-0.8937127145733463	0.6121174250693022	1.9487086655884276	0.4252391075542959	-0.2917791014973885	0.5218946150307072	-1.2000704016752206	-0.13194514076975858	-1.0239929650014565	-0.20753849493897544	0.63249740639247	-1.7649310110917533	-1.0397920476374105	-0.9454537407094273	-2.101086840218095	-1.640561594256964	0.3844300043904027	-0.9182240501239018	-1.7752498940658228	-2.7574423017655714	-0.47710482943105204	-1.002049063651923	-2.397295971042045	1.8731538558215888	-0.5747592144113771	-1.9273994048306236	-0.6647624106318519	-0.6323585420016216	-0.6981587572166438	-1.9214436667193957	-0.6788906149715399	0.2317947564264374	0.14886670812557318	0.09362418920990588	-1.2303598538831746	-1.2561403894379466	-1.7097150106251244	0.8074692817098406	0.9898252659941658	-0.5688816100948688	-0.5546968366798554	1.753401520404039	-0.12925810225789475	-1.6055737146241351	-1.7263779477395211	1.4872371439545222	0.5013839497382012	-2.281789322389977
1.3412046247847138	0.2995361871682138	-0.8971533010951847	0.5514131943100091	1.866788790443546	0.3889425790909068	-0.23127719815506254	0.551769117130952	-1.2247482157182883	-0.18718238035357757	-1.0107589583623084	-0.1974563463909106	0.6108427365238522	-1.8844110945967494	-1.0411114008518219	-1.0111943367104286	-2.166528079076786	-1.5850445507427926	0.3500646001849227	-0.9021776294625024	-1.7298557933129128	-2.7878472509682783	-0.4936676489286914	-1.0710307492246562	-2.3328573940329926	1.864089134405437	-0.5609849514792543	-2.017147370367696	-0.6520220461605066	-0.6586741060893477	-0.6231300095836264	-1.9773300544313455	-0.6675805745109276	0.19769690439982063	0.11289351400898429	0.11001753059608163	-1.2681598789717545	-1.2166654297679034	-1.7007937242498783	0.7574129184952304	0.9829331461422026	-0.5244025167545006	-0.525764166569245	1.7661187264947322	-0.1496593247791837	-1.6289445416110067	-1.7937630891951595	1.4815427022598162	0.5158141229202943	-2.2978724425734893
1.286886385478064	0.315836175467184	-0.8892547459383835	0.5074826189273611	1.7905708368047635	0.35864563711175207	-0.18059212874608946	0.5928672525351141	-1.2194454246887525	-0.25487146910980596	-1.0057442591326593	-0.19604876186622494	0.570574159335043	-2.011687722317586	-1.0398037971202165	-1.0807961167678029	-2.2174094003492617	-1.5565314721567909	0.32206238118666153	-0.9075456701759517	-1.6695795150678125	-2.8211625953220474	-0.4772018809926225	-1.1160978333924274	-2.2631630267866614	1.8861085905602288	-0.5575627637669991	-2.101611805688511	-0.6447061173579154	-0.6691047410001879	-0.5280625862627543	-2.024663330650239	-0.666575912110911	0.1663598432886562	0.07655800344340528	0.06780872440220749	-1.3146957847374057	-1.1524615429410268	-1.7025047234616093	0.7346690066883379	0.9443336186742046	-0.4945440885891287	-0.49739933907198186	1.7730183537700719	-0.18197518182049371	-1.6444685561236192	-1.8230894299682656	1.4782881100837468	0.5296060420995671	-2.2941563469145922
1.2879552828337917	0.35733784022382586	-0.8866038616446948	0.5006821855760227	1.711716412394012	0.32045272213782505	-0.12302170006621768	0.5949322034310462	-1.22827985320476	-0.3082145687531029	-1.0333328049655934	-0.12509807304379167	0.5068932049304101	-2.1656168766623574	-1.023226792943627	-1.184097888016938	-2.2486259601344507	-1.539639846574961	0.2866769229580211	-0.9246631745403369	-1.6271436246725177	-2.8487347599110544	-0.47874825983699604	-1.1479758010439187	-2.175342290366115	1.8997941920821808	-0.5736972772618039	-2.197637966031796	-0.6405845230367339	-0.6905593310624831	-0.4361564877735177	-2.084878165592012	-0.6698596006585631	0.14164947256709165	0.015667727132227395	0.020425291574055315	-1.3545830991903478	-1.0986650939718523	-1.7021203447343223	0.7394466123635478	0.8938310163106806	-0.47659381696022834	-0.47878834717473034	1.7453142789653007	-0.1811530411108439	-1.6024303349208604	-1.8409321820080222	1.4631395361038118	0.5300328246569581	-2.289544960782879
1.3093586961629267	0.3798925200744253	-0.8805978645948083	0.5028018593652701	1.6554191663719622	0.2815409793945035	-0.09984574392788391	0.5868327591361184	-1.2329989201366967	-0.32671433602835986	-1.0698837724129788	-0.0655484328203991	0.44676941373477935	-2.3355825433947133	-1.0014263856287413	-1.2739635765480386	-2.2708870765859346	-1.5360578255181419	0.24759862517837666	-0.9325069693349304	-1.5715535701371137	-2.8630824974101485	-0.45748126727830946	-1.1733895200667588	-2.1043790955078703	1.9062848699392767	-0.5793750592143792	-2.3090764241763706	-0.6417470372275456	-0.6790803307422115	-0.37697117584851225	-2.131001979214507	-0.6685193043859308	0.1098314374288448	-0.03074736394829435	-0.0539181012796639	-1.4046020539865829	-1.05004631520208	-1.7094488232177247	0.7512353132474979	0.8364271533526839	-0.45746512875711864	-0.45671718214407797	1.707360812710284	-0.16546110319842763	-1.5221544442035855	-1.8419245484145912	1.4414260838411568	0.5060949488988019	-2.2551120301032683
1.3755006083464358	0.39619217275825586	-0.8846910089074551	0.5094947405581687	1.5910505830009078	0.25086746691090067	-0.07154668118645614	0.5624091726446764	-1.221848994502396	-0.31257389504761457	-1.0818639318550907	-0.0254250890304142	0.4013913876581401	-2.4840393141892774	-1.0170278037168805	-1.3838853469167247	-2.282797230446247	-1.5233388353082742	0.223139475149614	-0.9419795686899735	-1.5089515614214686	-2.8963835450859823	-0.41671182333038115	-1.21540045360789	-2.0384182899701573	1.943614756544045	-0.5934275161772715	-2.4219038103399155	-0.6780496382876322	-0.6678288530063481	-0.3109904092675789	-2.184367138361297	-0.6609034757419221	0.08978104486927782	-0.02907386479743272	-0.1479796384877469	-1.4744124744411953	-0.9999540977124208	-1.7259806028431317	0.7835334990753966	0.7772518144963976	-0.43604496298690887	-0.4324729772734822	1.7232426103485845	-0.15825016759356259	-1.4491653634723929	-1.8299456876489082	1.4643432605845805	0.4870514707130666	-2.2002068497069973
1.4485433519394202	0.40218122492678676	-0.8971677340742176	0.5384778065876777	1.5313535827994111	0.2222834801091706	-0.0663949041354942	0.524762229177614	-1.1947520912280014	-0.3377278687506872	-1.0816809690010412	-0.007580743450896823	0.3551772052523641	-2.6005270490124905	-1.037249289001242	-1.483075663870943	-2.2894061339914753	-1.4991101678894923	0.16660014221914374	-0.9722503054978441	-1.439268241739673	-2.9158249846950755	-0.3930319612076096	-1.2378337575152458	-1.9739797129611047	1.9917473419471166	-0.6224137537507544	-2.5260994291463694	-0.7053824793360984	-0.6405395061412646	-0.2712305309112403	-2.253771521684934	-0.6345774893109785	0.08674524998069408	-0.017163287894257594	-0.22691077147448818	-1.5411492178995685	-0.9822511768751798	-1.719821910101435	0.8328519284058412	0.722105714938182	-0.4131592529086253	-0.41734946356440233	1.7441128201194869	-0.16132459305703342	-1.3898008637008776	-1.7935128209073568	1.4909015593933592	0.5059939584243488	-2.1362636085712507
1.4972935487045134	0.418617976395198	-0.9045965108527426	0.5685767262609976	1.4892566831415877	0.21105983519790888	-0.01836537144979169	0.4969216896242493	-1.178379105572511	-0.3209004101274418	-1.1063696915089873	0.006619924924615503	0.35718326881988405	-2.713900569868103	-1.0311907250448027	-1.572709539307199	-2.3042158667534096	-1.4681586638202622	0.12835834504322083	-1.001556706338784	-1.3826342916382561	-2.9378704620709084	-0.3486775763553542	-1.2568767835408625	-1.9240852547564269	2.0565128245709166	-0.6299322233193817	-2.584768629256067	-0.7425545584655259	-0.5894817721307597	-0.2511799393459827	-2.3051419764412637	-0.611738213844332	0.10405182717870616	-0.032509682804669	-0.2901498990980963	-1.5968420182907468	-0.9862371432402641	-1.7436106367679478	0.9179921550718821	0.6921277358048945	-0.38177498193097614	-0.412700781759034	1.7744551722169384	-0.15405267742836376	-1.3693049081864366	-1.7428480713626016	1.5051464205374487	0.5350372322978563	-2.0397340989331254
1.5536301137025263	0.4246573708346887	-0.8987824106299565	0.6234193643853321	1.4527752518458068	0.2040695811222014	0.03436110643078227	0.46856865045194446	-1.1419631799649594	-0.29897059043128277	-1.1386902175885543	0.03254431612092521	0.39821328198501327	-2.7851579711596486	-1.0335559717367113	-1.6487398926821986	-2.3169426578088315	-1.4243164336145313	0.10352082722960217	-1.0045223820396272	-1.3289386392405924	-2.9831071934399387	-0.31444185920249573	-1.294526242645433	-1.897833648992703	2.0823176717526737	-0.6595019642213422	-2.622902108324469	-0.7857166811296217	-0.5447336463580272	-0.25200128375266717	-2.3267525069997728	-0.6058737023458698	0.11967424081286829	-0.024030070372909648	-0.3180857852784348	-1.6184045365920223	-1.0001951761496737	-1.778172861954938	0.9936707051620146	0.6645537719515358	-0.3443326013844422	-0.4211858350676798	1.7600186296288505	-0.10804258040807355	-1.343629395619105	-1.674506402891123	1.5127992569861133	0.5425645544133528	-1.8886679652187817
1.575721456653792	0.43619581933870055	-0.8904968044589335	0.6585620321554766	1.42094182167194	0.1999263490357527	0.06984817707802729	0.43746133214360217	-1.0989121213197925	-0.2710506768355626	-1.1997988914298048	0.03274356128676916	0.383709942899604	-2.8458944087776645	-1.0008660490035801	-1.7183983023953189	-2.3185811007888923	-1.391643919310781	0.0585423568048616	-1.0096920739191904	-1.2505317209029545	-3.022077895108297	-0.28153179449064614	-1.3353098154028331	-1.8739228114095776	2.1309277592696514	-0.6991279743009222	-2.6266305995338968	-0.8371116742627891	-0.4724019432842531	-0.2577379275879567	-2.3328611174569414	-0.5866863423590258	0.1489323624234445	0.015478196558441942	-0.3533965679692638	-1.6094993189824396	-1.043832416330012	-1.8216440405098815	1.0262457043807436	0.6599815725484162	-0.30001944401694025	-0.43650550114357484	1.727155031069757	-0.11448983201576364	-1.3026323335839778	-1.5873480418747676	1.5275469397487518	0.5055425132541418	-1.7298832260287835
1.5947276275282685	0.4129799776628277	-0.8784629972242376	0.7237251961500789	1.3858728893148538	0.18555040420372254	0.08460871561368115	0.39666181173939774	-1.0569357823491683	-0.2541432075158914	-1.2294381842273503	0.037141110135489985	0.39023812966106985	-2.894073707821388	-0.9754541917882296	-1.7599926508903045	-2.276837846357889	-1.3605300875790918	0.030377604819653466	-1.0111706743172513	-1.1697886095139287	-3.0788275369801594	-0.24828585948571655	-1.3893716052778726	-1.8456130068328505	2.155931743256857	-0.712007984337429	-2.61067593935056	-0.9177939424353363	-0.4076313311305487	-0.28014594782721924	-2.33885136037584	-0.6009981787226097	0.1590805371603487	0.029400078705576437	-0.3794427062317264	-1.5859911193266139	-1.0977992546353463	-1.8645205625631989	1.0623473331889834	0.6455391993838246	-0.23825993175388427	-0.4616569111818579	1.7084625465780785	-0.1494228981539754	-1.2560556981951772	-1.4940960530152927	1.5719341267312212	0.5190976046995646	-1.5511544880486268
1.6347318032688505	0.414141206046303	-0.8503354858688409	0.8028233107395109	1.3875019430553075	0.1709166012788772	0.08744655767423805	0.3955494816996433	-1.0251093365359012	-0.2425269565723894	-1.2489871675651911	0.04789091229095162	0.42153670639986507	-2.9443153424712367	-0.9692660045053529	-1.7839984125544526	-2.2245162113826473	-1.3160828076916946	0.00826486056780935	-1.002217929224112	-1.0901182501638853	-3.1522123848207224	-0.2171322363315067	-1.434443144475712	-1.842553965550105	2.1941786386970614	-0.722505104715365	-2.5854530865795375	-1.010194388045178	-0.37320474310265805	-0.2977018653448159	-2.364570935477164	-0.617526343134571	0.16046083830944205	0.051764201058653425	-0.34701755973943815	-1.5571170556218492	-1.1910428779631514	-1.901540550553489	1.0606510245664857	0.6454496201072341	-0.1836610121929642	-0.4930191808443064	1.699725903004818	-0.1785719230123567	-1.2108573805794678	-1.418717998490333	1.6120581009520332	0.5432014735887039	-1.3982522701764997
1.6282811598406652	0.40990070875577966	-0.8252722880505414	0.9013350380612868	1.425525202884101	0.1423234561392018	0.1315055357611327	0.37524214479034357	-1.0215334687090334	-0.20691042165309784	-1.259505233144728	0.07273650565712748	0.4668895884847631	-3.000914028524321	-0.8901641844304	-1.8113215531991262	-2.1646105322452334	-1.2876975129922312	-0.011990202962554833	-0.9722131601707709	-1.0250831851484057	-3.2372367708829706	-0.17907771995595897	-1.4909418357979414	-1.8385943483474105	2.250005058355737	-0.7197986567540354	-2.542486378165582	-1.109208094856478	-0.33204730031296376	-0.33230046651759404	-2.3928003251310277	-0.6524785430551071	0.15092548106822026	0.12001195231992216	-0.26917857684044605	-1.5283340105183094	-1.3004346705116785	-1.9598736195464173	1.0703796914002321	0.6646598045646426	-0.13992564520689496	-0.5314066671813189	1.689512421199586	-0.19442055473515713	-1.165325094762792	-1.329816178678946	1.6802716067963133	0.5700802260128061	-1.2640392655473711
1.6133483869001601	0.3917907480082307	-0.799912750307616	0.9930564150465784	1.457000611107294	0.12307649663200411	0.15394808490687797	0.39830072701129804	-1.0258926791434473	-0.17876674131348494	-1.2485371157206822	0.04467360687348863	0.520528364678333	-3.011044761676184	-0.8006173963043903	-1.8101685306399518	-2.100065182292569	-1.2764172850916728	-0.05297141293002339	-0.9259690311357953	-0.9312924929428229	-3.316848843155525	-0.11072950518841398	-1.532389208035472	-1.8435621001325593	2.2676193946191603	-0.7025771223357337	-2.4722754664054447	-1.214381579153087	-0.30781562442682686	-0.34727042585528445	-2.4234997916638705	-0.6949303810944396	0.1508790812209017	0.18511121489452034	-0.2438510751101332	-1.4911836042370745	-1.3814219069503095	-2.0276445223700312	1.0725668594220203	0.6571826771920883	-0.11404567505082985	-0.5779893205494068	1.6983336471294745	-0.22721675849689316	-1.1576482080541293	-1.2348576071252286	1.7583389101760936	0.5888916036013181	-1.156215169211067
1.5824464173598707	0.35817570342016863	-0.7623116544207151	1.1053747025740468	1.4822955621659433	0.0903948659149309	0.20898670738702002	0.4130464137218251	-1.0378315731742036	-0.17221247404395562	-1.2501364317237944	0.028000282397854265	0.575101026678374	-2.993024395798563	-0.7333215751845112	-1.822391829901143	-2.042406116873345	-1.2663965007937097	-0.08749615952108993	-0.8913769945060297	-0.8664749483580885	-3.416216881951743	-0.08606642687521221	-1.5380671438571232	-1.8332255303630933	2.3097957694435083	-0.6689449635330001	-2.3870165002149886	-1.3128910712295554	-0.2825493368801633	-0.3372821544060139	-2.4442563849820003	-0.7176651597289894	0.15300008237170157	0.25029177419410953	-0.1847742725366262	-1.4666636164094966	-1.4473533863749903	-2.1053488403673737	1.088732720227803	0.6709998235690482	-0.10955092475002814	-0.6462706345254926	1.7051240312076341	-0.2831773043544678	-1.1999611996880222	-1.1794951031373955	1.8089499814700833	0.6125314886356265	-1.0918430947729394
1.5360360358809797	0.29871560815156717	-0.7231198171872467	1.24934312559333	1.5629268527497828	0.07759680095156338	0.26488537071978424	0.45430165788866417	-1.071920556092921	-0.1803345987026383	-1.2878755084583438	0.01788231690393819	0.5915008394805058	-2.9989999369152534	-0.6729736352375905	-1.8236891950757728	-1.999319029083302	-1.2538270598576478	-0.13503855966255457	-0.8756497351500657	-0.8074842681715975	-3.5072213641559635	-0.08581672878346769	-1.5300926400354238	-1.8186595352205828	2.3167542690597642	-0.6380507408333301	-2.2841958000670832	-1.3783930708864913	-0.22190610762733282	-0.34187423566007125	-2.4642351344772098	-0.7261881203963908	0.13164162907573634	0.26593302140560826	-0.10939284913646805	-1.4551550551337242	-1.5206933287587017	-2.1869655993781816	1.0863610588266286	0.6855025256342006	-0.1262569201957811	-0.7094337773123119	1.6797313693966553	-0.33764374404885833	-1.2093805770919364	-1.1526026012149233	1.8564178484491662	0.6381126511114298	-1.0669164745540223
1.4975630803850353	0.2398926782257483	-0.6682261633882318	1.3945680715169833	1.661030774417084	0.04873928512320063	0.31192987391684324	0.4882895924484102	-1.1238774325754366	-0.18295573566039877	-1.3325140776426516	0.0069547168555976315	0.5976948009177864	-3.015280615886227	-0.6237153688337443	-1.8337147061802068	-1.9905479321206443	-1.270920752486432	-0.1716229332729705	-0.8550508481167333	-0.7683925223659697	-3.5731780666179924	-0.07717722273580087	-1.5032755865411673	-1.79688164060576	2.3021406566068867	-0.5813790409935509	-2.168210303797002	-1.451774199638165	-0.20175100820684064	-0.35383118028308436	-2.489698951147628	-0.7316806729329844	0.11876171048227072	0.28093627133351995	-0.059673847578828244	-1.4637891219801236	-1.5624019414410188	-2.3010364615294256	1.0823888034133144	0.6961917099245003	-0.1595341677036946	-0.7689344430459906	1.7090206603379268	-0.38234458657687015	-1.1979600845940417	-1.1478007303045419	1.8665657029326088	0.6568168078231912	-1.054241328278564
1.4641744802677579	0.18138740802968653	-0.6293068586098265	1.5720621828243702	1.7522587354955035	0.028586871271145203	0.3194983156811192	0.5143111375825854	-1.1737473353650407	-0.17658454505489035	-1.3585000895328294	-0.025249006919372253	0.5867052160745045	-2.9842191383850976	-0.5515572467368556	-1.8462711772191363	-1.984002774516807	-1.311832097769276	-0.22899707766526572	-0.8147355460437401	-0.7494788762232701	-3.6401865960995266	-0.0927188920622778	-1.4529849796186796	-1.7731148222486994	2.2703751309903693	-0.5355473018020674	-2.0627738559246085	-1.5060804653654525	-0.18786557908763196	-0.35097988104744327	-2.5142919209293426	-0.7061610537230544	0.11508329657005203	0.3339194097629502	-0.028089328388036433	-1.4830427312066132	-1.5669742595984046	-2.392590952266514	1.0753604181429726	0.6912429119300004	-0.22098183807861416	-0.7935250873953232	1.690871146984706	-0.44198802001631543	-1.1536307959530245	-1.1647369684895323	1.8737857730213172	0.6637937716985146	-1.0862110578038546
1.4410074033930917	0.1481344921773961	-0.582028401580716	1.7388769025594955	1.8339166477386641	0.011664908490324883	0.306363621387043	0.5176650304376957	-1.2353687352168798	-0.16602078010370896	-1.3918765595213207	-0.05307770148223443	0.5654639988248047	-2.905449254536779	-0.490453151768271	-1.8762333438305103	-1.9876517989455844	-1.3426743536366081	-0.2671726229423521	-0.7881988161923396	-0.7537207777497603	-3.68303986701853	-0.07335458937734571	-1.3551747944759933	-1.7397461144779212	2.274267192080208	-0.47427060326606174	-1.9815996189657366	-1.5818141376275263	-0.15901155888892554	-0.33656379722545254	-2.5507300993622586	-0.6875086179957535	0.0743480029697005	0.3627113122797274	-0.005904752478886116	-1.5501319071557749	-1.5549346389989975	-2.484476995349652	1.0842380968788694	0.7148918409498937	-0.2927987342605439	-0.8174625815664868	1.6653279242524657	-0.5065033559218441	-1.080309729480506	-1.211300841308673	1.919878280136079	0.6906145668919408	-1.1807753999295576
1.4397458857431675	0.09846580080292766	-0.55764174466475	1.898825604533334	1.9271995004012754	0.0008391424831306525	0.27707933560120546	0.49977348454401715	-1.3010102462267605	-0.1701237298038282	-1.4050491954543993	-0.08237424740681373	0.5500523923396043	-2.855582589997135	-0.4577996505367595	-1.9097506156003252	-2.016199643508782	-1.361465465628552	-0.34166558233720606	-0.7548947847629828	-0.7801433506627284	-3.7310501539069576	-0.03993722057699003	-1.2481850198782167	-1.7226424641115838	2.2554861869092404	-0.40286928786370846	-1.9256322240802615	-1.6488736655427734	-0.12701131439419103	-0.31634723451065766	-2.5942217148524658	-0.6721829135588492	0.038622949793421756	0.371528488127793	0.0530567133672389	-1.637607556409924	-1.5266671707123192	-2.578668899696269	1.151719742858033	0.7132026317341871	-0.38025447173091254	-0.8454594033411051	1.6994280260097363	-0.573642744450457	-1.0391218091087127	-1.2507014930779898	1.9630226868311145	0.7368934644881954	-1.282145328533884
1.419019976270461	0.08207804914491729	-0.5283028786004881	2.0342058575182884	2.0257000830983807	-0.02424106773935295	0.26246514941926663	0.4982866938947369	-1.3434424680918207	-0.1634286175858784	-1.4319536992601325	-0.1221495019565785	0.5405498611211049	-2.804368649131291	-0.4170413390101538	-1.9768323186981795	-2.0641486514773013	-1.3894990035854018	-0.3980427951820819	-0.7106756170048646	-0.841907171651832	-3.780765830234781	-0.02284967563645877	-1.1694267708212833	-1.698952212938001	2.243288567608128	-0.3404334159700851	-1.8782765831798465	-1.6959658084439435	-0.08214220335703773	-0.31196602172992277	-2.6430419832708814	-0.6333028767613789	0.03207868514885502	0.3736890395982283	0.09404339385366052	-1.7377597684318384	-1.4853855528892037	-2.6623138217563502	1.2125671654479868	0.7104329867538887	-0.4643647527588386	-0.8704219282883319	1.7149195766624679	-0.6364668882851452	-1.0023202586044397	-1.3428317292558911	1.9877329279182177	0.7586640296052202	-1.4181388679449245
1.3918118042440801	0.049739013318119155	-0.5014271515400957	2.184030316311011	2.101259771904886	-0.06980217086819615	0.2515953963122771	0.49653422691022603	-1.3968040458673627	-0.1778890617724629	-1.4590393270972617	-0.18152882938535703	0.49857576222832645	-2.77271201558315	-0.4032859162770245	-2.0616192855743654	-2.1314643655855248	-1.4131776105202847	-0.4333391042550644	-0.6640906886098483	-0.9072826080473068	-3.824560639514934	0.0024115278562003143	-1.0809320535507605	-1.6899774452175276	2.2368958102625	-0.2799883900152052	-1.831295192336416	-1.7450854723968399	-0.004321583015242681	-0.32493304974633785	-2.718752819937081	-0.5966735026856886	0.019322876716102992	0.37295664104293513	0.08302873638866952	-1.8193695863438102	-1.4336599268352774	-2.7265291185774987	1.260247111255939	0.7046231308150188	-0.5360962431407492	-0.8716490349394339	1.6791974838310328	-0.6893411567623967	-0.9675952922132807	-1.4322515355790018	1.9849780048740606	0.7647241825377867	-1.554789347669902
1.3604996406433894	0.03490163579810433	-0.48470665949788694	2.332790322428977	2.182180992039914	-0.10809603107814234	0.2015111481960478	0.5086495878809245	-1.4302022207064684	-0.20969963648516338	-1.4656742589377099	-0.22595900005942143	0.43078684887107305	-2.6858105124844665	-0.45976941342758265	-2.140456129080108	-2.213259022705765	-1.4155079111764421	-0.48507020093542436	-0.630728234433056	-0.9804886111983103	-3.848801678145077	0.013073300886816153	-0.9814846448580885	-1.6814967181333025	2.2277275835148345	-0.22379626025532678	-1.8020596584731219	-1.7712695568188828	0.0772338092689386	-0.3550717082341134	-2.8120137578579074	-0.5933619483161442	0.01793578534545104	0.3358389831799041	0.05099174234430166	-1.91664307051304	-1.3810067617092099	-2.773345214260325	1.295719619622141	0.7095865539975335	-0.5980162545987501	-0.8827778048120998	1.6201300116007147	-0.7552555923363417	-0.9480654553636146	-1.5504497287633374	1.993521243659438	0.7673802537498635	-1.692178318920202
1.3250692995904676	0.015509289601636644	-0.46873451398552646	2.453166888207435	2.2615176867412923	-0.13112253489605022	0.16931559013085273	0.5009870142971099	-1.4553281579351312	-0.24188336224597912	-1.4519269909253296	-0.2584638435468186	0.33387028153367937	-2.5651728177671527	-0.5466597192943314	-2.2323783180226786	-2.3121599893412736	-1.4187443540521945	-0.5227709847300848	-0.6154678161052114	-1.0764140073984074	-3.865146865789952	-0.006843596615354863	-0.885322820840558	-1.6794312272075875	2.2499458592632524	-0.19038215984690765	-1.7726139842034996	-1.7993212306066375	0.16566564213337934	-0.41139337947902516	-2.9038881046161373	-0.5746137238260877	0.006487094562769661	0.30042685780414957	0.03791433187036136	-2.006141872768363	-1.3255182689965381	-2.7895548968452735	1.3484827444576268	0.7298077045764633	-0.6202615135819544	-0.8944778172372905	1.5794902443108911	-0.7958526130742775	-0.9383881226834603	-1.684808547121505	1.998805161538791	0.789388968750063	-1.8231940826991022
1.31229226735156	0.01888809502089604	-0.4703473223494889	2.548181131370253	2.3368030237220054	-0.14912009358888964	0.1385530463751621	0.4817696871481775	-1.4586894698125326	-0.28693892308118063	-1.4513872964764496	-0.29245948697800517	0.23444382196406038	-2.423957548222974	-0.630438359220567	-2.3029586111808587	-2.3945007941215337	-1.3977840052698731	-0.5647048519590363	-0.6124680604683642	-1.1500201198909914	-3.8672995370104575	0.008366180333899152	-0.7969973947126192	-1.6871645127388177	2.2515319481562277	-0.1818207940717127	-1.7286165871299333	-1.8177907607979378	0.20228163608316457	-0.47424090865362895	-2.9949317649004343	-0.5805839761665526	-0.0022734229516857608	0.24671981450711183	-0.012949164905146754	-2.0889222322263157	-1.2671319317465852	-2.798977314416843	1.40405230886225	0.7191642239987098	-0.6072686896084857	-0.8975155234271941	1.5622233294616172	-0.805169940159711	-0.9340742566176615	-1.7780664484680375	2.025357855926882	0.8278444968853641	-1.9555491379905834
1.3198400089771254	0.048043653439759255	-0.47940321432814603	2.6229254001458515	2.375553244069299	-0.19078910660960605	0.10969143799375561	0.48261265692309363	-1.4469218713544514	-0.3115561938193578	-1.4461330905961476	-0.3337938081414066	0.18051162013101738	-2.276887076806776	-0.68596616860033	-2.35250955995875	-2.4607087071401894	-1.3912237771255915	-0.5937383859264357	-0.6113050150333038	-1.2270793396901796	-3.8522471775274214	0.03716341553652346	-0.7105007584275896	-1.6995246437859042	2.267864754379834	-0.17923632177150092	-1.7008820561689848	-1.8533041935708	0.21867614816506128	-0.5070612779075825	-3.065802214733791	-0.5898488643418414	-0.0018226276870870971	0.19883944096242193	-0.06246189116189158	-2.138910494703533	-1.1955506361322557	-2.7756576531276935	1.4495607418331309	0.7084640708173993	-0.571095467408578	-0.894976877045633	1.5692834685237038	-0.8016747716479845	-0.9601312486409326	-1.8558444057877772	2.0318169507691275	0.9077500764835568	-2.066619386205587
1.3445560811723802	0.0713205770710637	-0.5007923814897919	2.6629465666027174	2.406226245021899	-0.21572848194635313	0.09135856165377178	0.4892151255868849	-1.4261194498995322	-0.3319385575676065	-1.4679095777261932	-0.35072149727440477	0.1275135413119148	-2.1303685962737395	-0.7528014717737631	-2.395013114187597	-2.495849949479088	-1.3840701262291002	-0.6096512662242264	-0.6099389325191925	-1.3026222108977865	-3.8377278798931065	0.033648950840240846	-0.6446019536619048	-1.7268336058928893	2.3170296006880164	-0.19269324139220748	-1.6931729052625362	-1.86543320627464	0.29044728834971334	-0.5279827924408609	-3.1129780198526644	-0.6293941976369951	-0.01233992641261879	0.15989345615585965	-0.11890147510352714	-2.2001173289595974	-1.136771831358606	-2.725287595843374	1.4961012279939614	0.6864474955948053	-0.5232870700308776	-0.9130323633593914	1.5619607131420605	-0.7911542838420954	-0.9967379758892582	-1.918454808979123	2.0749044375665564	0.9538702672594221	-2.1769540779509433
1.3433576308592428	0.0773806118416481	-0.5175454391484817	2.686544966599848	2.416916629647339	-0.25095775876118454	0.08296579007573682	0.4495053982413063	-1.3774005059238386	-0.3343361256807977	-1.4733890393815816	-0.37409773796975615	0.047652428221683654	-1.9881552958199589	-0.852947619945053	-2.4184777628802334	-2.509429557858516	-1.3716436347397372	-0.5931143793733163	-0.6317356661920766	-1.3736590847882775	-3.7819034373218976	0.06842120736681931	-0.5782598734044548	-1.7605614502147404	2.336318824483141	-0.19236699738681848	-1.7195905563438258	-1.8827763358816476	0.322584202589087	-0.5445628847125883	-3.1546729852084097	-0.7008814756823531	-0.0352595648153132	0.1189131118101914	-0.17974603482556376	-2.2885323748468505	-1.0890812045722562	-2.668280119584282	1.503926244182813	0.6689320047986089	-0.46020821507122145	-0.9861165437440196	1.5684482447923955	-0.7522989214015967	-1.016945085339677	-1.983069585779655	2.138460494681448	0.9667950919328774	-2.267580304199507
1.3092667443277208	0.08937969212494308	-0.5561369168274257	2.703376700142051	2.4152365838136096	-0.283612932057527	0.04031163973989467	0.4457508238659337	-1.3002975169696722	-0.34131288821572336	-1.471789263672806	-0.4001016985487656	-0.03391800189202499	-1.8782552626189328	-0.9395208034807192	-2.4250657813277092	-2.497097302494402	-1.3858112167886478	-0.5792264423812632	-0.6412825562012662	-1.4564817184954375	-3.7206891471691783	0.08749171939870054	-0.5492041673010339	-1.8009269401328225	2.3246189988087664	-0.18939740221586515	-1.7441989985934878	-1.8720333977899297	0.3485729307446338	-0.5542636856195192	-3.196720939472926	-0.7551961921844861	-0.02605938045492474	0.0918189761233778	-0.24065935298123214	-2.3609556641701053	-1.0509039823881703	-2.605764105617936	1.5151854926646415	0.6441020918465225	-0.3914212977243697	-1.04899280252772	1.5584863468254206	-0.6910050129604971	-1.0620228355210481	-2.0105253938321157	2.1747088368587666	0.9731740096341621	-2.3332329690367066
1.2742134399819838	0.08886955711254925	-0.5907501673004599	2.750936107757151	2.41113387490042	-0.3026523025712982	0.03543035687219184	0.45245319203261347	-1.2229462173325794	-0.3394843162790101	-1.4954450275549995	-0.41530609929903484	-0.15131079239075965	-1.7702547146331462	-1.0033258032289598	-2.434595830676711	-2.4615908131399697	-1.4053405264635936	-0.54816263492703	-0.6413725344450019	-1.5183582653555558	-3.6223688506273417	0.060823148446524936	-0.5241691258339728	-1.832465327612852	2.3096265493961243	-0.21433380681564285	-1.7962958073281132	-1.849859643387078	0.3660629701446677	-0.5643581360477886	-3.2191304509147605	-0.812362179390975	-0.022074086251701045	0.075961503891082	-0.29885116797348055	-2.4320835259596523	-1.0151422435631	-2.526290206624223	1.5181036983626444	0.6130948651066951	-0.324541805699539	-1.1034679699153944	1.4967734586380521	-0.6090969890742501	-1.1174911650009558	-2.0310785757266636	2.2012282549990263	0.9963148829123497	-2.3968452777204545
1.2752886611628091	0.09241902283036267	-0.6474045998326121	2.7815581299838095	2.4067907490404137	-0.31307286300406867	0.0035382942483926207	0.44499236777025075	-1.1669531282961756	-0.3618846990072112	-1.5298229663312979	-0.4265779280784619	-0.26389681073243815	-1.676151823365633	-1.0665794471260743	-2.4382139425323746	-2.419856173025371	-1.413966079226782	-0.5186598573407335	-0.6264035085858486	-1.5684502336581323	-3.5085938452377263	0.055345126971206304	-0.5069660272264354	-1.858089811683331	2.2974680238353313	-0.2485988962048738	-1.8417501778855567	-1.8282895021217633	0.36426391904579425	-0.5453693342725197	-3.2288936591160273	-0.8701344970256066	-0.038008472843037336	0.06850040595122628	-0.3490204263707081	-2.4888071649274908	-0.9874306858084256	-2.4292843211136708	1.504234988205459	0.571171763662339	-0.2877306861444903	-1.1833880257941287	1.4211305052835006	-0.5312903018987393	-1.1949014696123217	-2.0243857213698533	2.2162375941525085	0.9673835389405852	-2.4518354171444323
1.3154384557948338	0.06764757142031437	-0.7014460244617864	2.802205186719859	2.375644096179149	-0.30946040748120496	-0.040304651408956074	0.36290680988172247	-1.1048327791658306	-0.370762858450846	-1.5400633696901163	-0.43188228907541115	-0.3586640411908799	-1.537080423625961	-1.1032926012304538	-2.4239133315566916	-2.3732820099549468	-1.4331780355131822	-0.4917694690753522	-0.6016237887684368	-1.6176581138795025	-3.364277051013741	0.020826642305623495	-0.5199502123595876	-1.872810764220975	2.280890416333055	-0.2744448243299658	-1.8858896699005456	-1.8055379300146028	0.3418006194936229	-0.5040797551546122	-3.213142321701903	-0.9333214921767219	-0.04431545696757684	0.06859699131405168	-0.3603389517520713	-2.545321249441347	-0.9535657030947566	-2.334642056450751	1.5204777377665604	0.5317806478930414	-0.24726039327611823	-1.2604384877748933	1.373763996189993	-0.47506519067143005	-1.249631927614057	-2.0082543508580133	2.262055484653587	0.9259990515948958	-2.498202008423422
1.3821455812107364	0.03351400144136525	-0.7710216377583061	2.803356532575955	2.360915640505235	-0.28842899670502276	-0.07850675298310654	0.31143126147468425	-1.0600031952542	-0.3418489163439262	-1.6032919761983262	-0.46406604543925073	-0.4438839082191322	-1.4309252953976634	-1.1527814228081943	-2.409032295249019	-2.3275675556616524	-1.4580644388930033	-0.45237886772725544	-0.5706499955030002	-1.6524445076683683	-3.2208670746473493	-0.01556937071775106	-0.5269356995061933	-1.892384617768552	2.255555624838476	-0.3029850631064242	-1.934598214750275	-1.7646676456080441	0.335899089758454	-0.4257828653603852	-3.17473205553316	-0.9810728621756464	-0.04438335918316503	0.0801896616209931	-0.32715968050382305	-2.56290900659426	-0.901902593991508	-2.2279140612914174	1.5321204391905074	0.5075540239465645	-0.1803915698358987	-1.3102004800541724	1.3609506712284032	-0.40902095749195766	-1.3134013849302344	-1.9748872706420406	2.2957345502220186	0.8779723939392102	-2.5279132421539856
1.4593791407874817	-0.005967763596795106	-0.8341195116301805	2.8236817170711737	2.338814877261274	-0.2719173274641512	-0.10861428467041226	0.290648047540779	-1.0325957096334255	-0.3289460189917489	-1.6899260368549869	-0.4955736765228722	-0.4940509158926334	-1.3980613452970152	-1.1953156497101074	-2.3770153465906447	-2.2606343172017707	-1.4729141903054337	-0.38687612209030675	-0.5183643413049709	-1.6889606023223542	-3.100002959384516	-0.04425908237549442	-0.5282276582259101	-1.923275830245378	2.222880145875848	-0.3252641715462121	-2.002399516517846	-1.7273089795116001	0.3314360633196351	-0.33775985341974657	-3.114332905424652	-1.0269386365997801	-0.035859367719674816	0.10635580125895276	-0.2837664548402941	-2.546620910398368	-0.8557027717446779	-2.1395511472915407	1.514012344645344	0.4623473849780411	-0.15821065837877404	-1.327390150371131	1.3640164030906423	-0.35733513041907095	-1.3705143358172927	-1.929253399639952	2.33204594213207	0.8040841971918582	-2.512530398676934
1.5344253405371397	-0.027721497916422345	-0.8964857249585869	2.836584189351683	2.335938492281436	-0.2732646207352135	-0.11464741790274877	0.26287037316265927	-1.0241126019352156	-0.3123434729494783	-1.7597518793392428	-0.5159279964574706	-0.5175344553492348	-1.401158336800251	-1.2430723701129387	-2.333133473127706	-2.199389973295159	-1.499534241886575	-0.3146444920255086	-0.43722098739167664	-1.7289107860109934	-2.973859285198529	-0.086540014532328	-0.550937173997481	-1.9380058979239128	2.209676886645175	-0.3318301979955708	-2.066636436726646	-1.6925780082133226	0.35929760084893997	-0.26716977011922716	-3.070604554857904	-1.0568835224876234	-0.03752184029798959	0.15599679492247978	-0.22772611341651983	-2.4903502477249964	-0.8084885813275429	-2.061700272057538	1.4709056944437005	0.41423581804008264	-0.1352236387489867	-1.3752731297013256	1.3752909500090749	-0.3061742285667706	-1.3966364270708078	-1.8966136363251007	2.353876912091015	0.7263747076221547	-2.470011488103231
[truncated: 198 more rows]
[truncated: 33 more columns]
