# Supplementary material for: Obesity dysregulates feeding-evoked response dynamics in hypothalamic satiety neurons
Source: Sci Rep. 2025 Oct 14;15:35837. doi: 10.1038/s41598-025-19800-2 (PMC12521569; doi:10.1038/s41598-025-19800-2)
Supplement: Supplementary file 8 — Supplementary Material 8. [file 41598_2025_19800_MOESM8_ESM.zip › Supp Fig 3/Supp Fig 3a/Supp Fig 3a/NCD_to_HFD_1st_MPK184_matrix_3.csv]

-0.18588227934776208	-0.10736334397446548	0.25690674150569004	-0.3473060466855816	0.5163089056481087	0.3004425920843986	-1.2855921034485598	-0.26226966045813727	-0.5033570661776958	1.0069360611193434	0.5940611816721955	0.7937191467371882	0.1649115248357637	0.42185580685702373	0.37724589447967405	0.2633736900693765	0.33756059822207235	0.769447152404128	0.3313186850635488	0.20308429046192425	-0.008477832309773437	0.3285845390108669	0.06806332270418855	0.7805373393488926	0.5413544963888504	-0.639362606103201	-0.00336977496587796	0.0083977581633935	0.22083153176110146	0.36595510028129813	-0.32914801959027135	0.07105972525188833	-0.40664322372992256	0.23324741210160624	0.25054417651830413	0.6685482075851089	-0.025808320095993674	0.036304510138041604	0.04468741583278288	0.2035589185974697	0.30955916013126444	-0.7239517258569822	0.5787738354903178	0.0554261986721701	0.22960131906041492	0.1028638499807949	-0.08817090215747056	0.31037552760476217	-0.283944062887253	-0.23466571417337442
-0.16827416508417561	-0.12638613128075096	0.2815243189286882	-0.3333351640023795	0.43637069882026247	0.3188340329143002	-1.2018105003989414	-0.3688319461975412	-0.4612555483738456	1.0078549518762463	0.6057925465993942	0.7426935765402041	0.15296668948138953	0.33450580720175027	0.4184017064166331	0.23499329282806994	0.3988887791235005	0.7243951722086373	0.2894504240861535	0.20953472137839094	-0.01187282884338682	0.3152350804566243	0.0048437081438426136	0.7359527105954737	0.44703419751195383	-0.6194537055126548	-0.0201849541668796	0.03526317075991575	0.27263118232765193	0.40764873762394205	-0.3341654847844441	0.08388142058273086	-0.45122185859962205	0.26328548992152967	0.34720776639608864	0.5269676130876609	0.13209663755557816	-0.051579381866115596	0.03275637693276714	0.22521799666431003	0.27807909440741074	-0.6699291774333216	0.6296351951142918	0.08204547474469308	0.2980865266937304	0.024222802952850654	-0.13057360714217744	0.324098503517743	-0.23960644305943674	-0.33573117519430384
-0.14256754530562912	-0.1193933027564509	0.30769028108005875	-0.3171162889276364	0.3746237008675202	0.3815722795540397	-1.1920815779771596	-0.3818698699044532	-0.41089875340321186	1.0447800230011755	0.6319450961368459	0.7811109277022412	0.1685896320726067	0.3887871744206248	0.5287883957707945	0.19277460382341147	0.32294249739010317	0.7204233893656257	0.29009092083218485	0.18967727041353669	0.01707795921652035	0.3806941642234822	-0.02373511120948578	0.7372093613880965	0.3518909490419185	-0.5867137952631585	0.028715860520685216	0.048845296968869	0.2904523391788687	0.2579668354161818	-0.3125983526531461	0.09558589461881849	-0.5027145731009819	0.27844749839949645	0.360161477090774	0.49151651676207964	0.21175976127447935	-0.08593131736392584	0.026097835547212928	0.18426764053299535	0.19956916073968325	-0.6018610035164949	0.6476261013441572	0.07632089924522584	0.28227515907212086	-0.02788121183362839	-0.1162763546076369	0.29488158464466385	-0.2029799599054297	-0.3805170883400269
-0.13161786139703968	-0.11563431789369043	0.25436234525260604	-0.329140388925388	0.3560128856993524	0.4149090715407631	-1.1909559428798098	-0.42323874701519415	-0.3605083199589837	1.0323277498539891	0.5886449461199238	0.8108372287346339	0.14464845756178107	0.3981784073554864	0.536352452534894	0.16374024497687534	0.2536839536851435	0.7127561976317698	0.28478575370551973	0.15263292624603156	-0.0021217403260111595	0.4267908382602983	-0.005650434322699419	0.7515911296236073	0.2661940252304062	-0.5672931323159603	0.0934256088481369	0.07750033626016263	0.2743123337729514	0.2687933130242859	-0.2925996216524284	0.08443336634169651	-0.4690048414213027	0.2949531939431744	0.284409907314059	0.4493006851508286	0.2318114256101328	-0.04974977777382597	0.027559852004969583	0.16545006711163285	0.14734629960081216	-0.5336122971797821	0.6262088881482168	0.08303464771702784	0.243360566009236	-0.06870041803544982	-0.10790104998408415	0.29887950318696843	-0.19065994255672328	-0.4209500853848004
-0.09587229873414511	-0.1455900017598712	0.23864624025962672	-0.27360012024845487	0.37405236334201364	0.447230480485785	-1.148457727800017	-0.4525445126217602	-0.3440864128970055	1.0366416486946435	0.5630523182307816	0.8312765527035083	0.1142203056025963	0.4031576944478646	0.5564160275354156	0.11903898630533513	0.23277565522818064	0.7095712399990532	0.22953026797720008	0.09120145598972075	-0.01823298547430103	0.45273803828514564	-0.0064245120583267925	0.7471446684693186	0.2129204606121839	-0.5080198384959138	0.12227494104354757	0.04298875483467989	0.25240210821732456	0.3234408627301662	-0.3073535224859279	0.024919849755676505	-0.4618660899421245	0.28078511486751345	0.30706533963107285	0.44861845230007713	0.22367563877917213	-0.047844135748505885	0.04314924445415556	0.15695853169691956	0.11675675016661677	-0.49957275699067427	0.5737470218733808	0.05948054508473353	0.27245394321390226	-0.07591380458323128	-0.11141344065477085	0.2895994969733636	-0.21265215662017978	-0.4393904578852716
-0.08340289527213109	-0.13733864518436992	0.24177084584631978	-0.26945069504951985	0.36688372559559884	0.456704800263038	-1.0986708363254711	-0.49542108916581795	-0.3416424128959028	1.005502330860345	0.5828345391458428	0.8396870609794124	0.07025673372720317	0.39055319387756304	0.5737713528413783	0.07085344439166232	0.2039322288511407	0.6764069709373802	0.2259822531077388	0.05779454347171131	-0.03772025880282832	0.47487481033431606	-0.0403206248867661	0.7380462461036892	0.15937897209898141	-0.4155072015249588	0.10019464993357963	-0.0025734706156951975	0.23256628829185755	0.3309526798624584	-0.33016260970852485	-0.04166244748022291	-0.47519861377844097	0.24627733726810838	0.28930917716863536	0.4261761838203701	0.24826766566470684	-0.029044304405118366	0.03049816776677564	0.14964684628949362	0.11639444368767428	-0.5165212963762184	0.5338813505899466	0.054772362352867664	0.27519558959791574	-0.07587542001069711	-0.13145460554098495	0.27696805216949505	-0.2301905294745822	-0.4284433878271128
-0.0623372210090967	-0.12283819454442528	0.21900735350737557	-0.27692190130853606	0.36957807828037487	0.4363577555470302	-1.0029058274801659	-0.5552590948299843	-0.34067547167454565	0.9778530290142976	0.6065627002671494	0.8136912430531795	0.031054824996495867	0.37908288259805706	0.5797245415492345	0.007580484506316202	0.1986382568942527	0.649540339156569	0.24521762248995202	0.007591072488350162	-0.0915627040776049	0.472696749639676	-0.05400019755290302	0.7391823333889536	0.12649338240609143	-0.3567383162765755	0.09786629871822872	-0.042315010605504785	0.19856424903807499	0.33855466193409695	-0.29931392087807573	-0.09750739248785296	-0.46834520754975995	0.23221278927135655	0.26419081828222124	0.4170346115303776	0.2556562505052349	-0.012979067132970331	0.036203665612313855	0.16229807670967092	0.128088605925554	-0.5377932073789962	0.5013152776701849	0.05002874177267145	0.2845085359069803	-0.05832185003409366	-0.13696451699662407	0.2643294615444297	-0.24306046099370254	-0.43216711683180414
-0.046496637711076504	-0.10959519407965315	0.20515981087139248	-0.2983986497548984	0.36352559205141494	0.43692497358668053	-0.9259875752148568	-0.5818257594298687	-0.35777692537147177	0.9433519977575391	0.6269074023852069	0.8093595346874827	0.03586497791973858	0.3590732188952661	0.5907959256857928	-0.060874277934354536	0.21430823871331664	0.5906274055333703	0.23996994355806733	-0.03217125815418044	-0.14180740434773972	0.47887198934095887	-0.038360117879127784	0.7523266762778567	0.08836578025950403	-0.30672116853005804	0.11108929781959173	-0.05194031850120083	0.20989002927546202	0.3527998133075414	-0.26963242190729086	-0.11663228978639076	-0.4825755796510958	0.2287357963658404	0.24966560387935166	0.4364063855403915	0.2806914719102998	-0.03697423159989162	0.039066963871402446	0.16649040929349052	0.13801211870000096	-0.5371872709487622	0.45117937908641026	0.04733181728578993	0.2904243985040748	-0.04391280428178253	-0.12716122844486116	0.2506855322410368	-0.23888062769210922	-0.43402541707888953
-0.04274543601234487	-0.09940172047549978	0.18488075526454978	-0.3139657902321098	0.3653635617163441	0.43445287612863537	-0.8366758765395303	-0.6189276222654064	-0.3796373986095962	0.9168589163517713	0.661262453356938	0.802679004575602	0.013652951592546302	0.35893581050157675	0.5965693141373712	-0.14465698142603672	0.2198908538111402	0.5326011756760111	0.2383623810014171	-0.050462567811458796	-0.19903960082575722	0.4884821725205268	-0.024142291340462797	0.7482964414773134	0.05456905156462896	-0.2485983429657868	0.11287425053115428	-0.014914142454480306	0.1994923154505033	0.32498890013747045	-0.24166854660924753	-0.1361538254441513	-0.48816084519727165	0.21993078204144792	0.24391316755045006	0.43994809443032645	0.3049257006267674	-0.0679751002898758	0.04778547662014776	0.1865142300037793	0.1504536348309293	-0.5266739135411362	0.4102529521438665	0.040024097336510536	0.2929126153904065	-0.034525150793995915	-0.14203170832472103	0.237637327718227	-0.22991014503394133	-0.43606238540303754
-0.027778728247291447	-0.09110388588563753	0.16640800352763124	-0.33457631109502184	0.35113996060521135	0.414545047983748	-0.7826708558250989	-0.640311080509443	-0.395371233992093	0.896047648223653	0.6625815933840413	0.7940348910258404	0.011331601656111367	0.335699755755385	0.5885229748564325	-0.20296945315996595	0.2126014335306854	0.4834572022964318	0.24135923156574118	-0.06324963712572584	-0.2606654871267831	0.48702953358635137	-0.018692174400167075	0.7495294810409358	0.035529283715529325	-0.21649531850837805	0.1344641102460205	0.0241892157922252	0.19606345069821923	0.290615790885949	-0.2153548125831648	-0.14705956685313953	-0.49160716648552405	0.21164838351567275	0.24812145839246016	0.45120323609641133	0.32507470587018705	-0.07259345033586986	0.04940276078568846	0.19602454138285771	0.15840109706164485	-0.5212463819019196	0.3575107129140238	0.0231513787459068	0.28483973393697537	-0.026027164667434998	-0.14968223742382292	0.23518620338352644	-0.22784508084711258	-0.4387066843264159
-0.007180370343858616	-0.0816640200857645	0.1385179410775898	-0.3436577039547425	0.313952717738868	0.42911666828870143	-0.6922738308987182	-0.7036867600073398	-0.41625577925978724	0.8668093263736718	0.6851904884699993	0.7838276217353265	-0.005970364882790384	0.31614637478331664	0.610574798426374	-0.3137529354491576	0.1995136488719958	0.38564200517435093	0.23689429503880405	-0.11431077208375631	-0.34670849876562054	0.4960195043514763	-0.007637560459221243	0.7498789429186596	-0.025109479707239136	-0.12861440858202797	0.16169801037845308	0.05388405243799874	0.191973226563263	0.2627070884608617	-0.17681707542702796	-0.185127363497343	-0.4894321310447821	0.21722243518748222	0.25313169138768127	0.4344366973533453	0.36254814203918323	-0.09789399300070559	0.05932976440565457	0.20087342550254556	0.160854826790153	-0.48702739316486465	0.290809640460805	0.019561733168005302	0.275437828702194	-0.025900352716208143	-0.1503763180045211	0.22079159718096403	-0.2513445474661509	-0.4671809945673294
-0.005409163108652937	-0.06665584672122432	0.09583819483440999	-0.35472335785887044	0.28003212141282374	0.4480557946942506	-0.6034187113569143	-0.7355508391319774	-0.4496556175649197	0.8456161863633881	0.7125333289624348	0.762459169009877	-0.0443527640346251	0.30561101108383965	0.6000488424788591	-0.4253248983141128	0.17237511886639723	0.3031756490381602	0.23901299085396435	-0.16349453623916793	-0.4288219131865166	0.510558985248153	0.006826914899424562	0.7517877460538016	-0.07233674727769801	-0.06390954872457946	0.19025689115243957	0.06915440812829013	0.18654664505141202	0.22278291019919672	-0.15290845953844928	-0.22662103678329282	-0.4910313402284313	0.23040387335160123	0.22772023953103013	0.4174399173645556	0.38354744543183095	-0.09940198479847612	0.086399830261114	0.20830695786916453	0.17825742057422733	-0.45911349072459906	0.20055996126115874	-0.009962091491027763	0.24463133391904152	0.005828561873336196	-0.15211318645976557	0.19943912210510287	-0.29150129586584955	-0.4877999764771392
-0.0094913075236325	-0.05506109116461827	0.03542683381418433	-0.3554490268223606	0.2620906460065201	0.4382702590439867	-0.4951270941657639	-0.7823054399600214	-0.48736711669134225	0.7819736170315831	0.7599279060326183	0.7381328496513403	-0.0766112139658781	0.26982369289334424	0.5561804247471893	-0.5353116621707797	0.18338495080367542	0.20173712888331888	0.22685535130364404	-0.19351218748010243	-0.5134652087058653	0.4926355992351672	0.025318554173802188	0.7274581395283225	-0.09017702138575019	-0.0018355745121797621	0.21465317880252935	0.08592277025976891	0.19077735594753403	0.22496011697319576	-0.13461855361313263	-0.26397144343850587	-0.46534223539221387	0.2228178857426108	0.1899000048783047	0.423403284106289	0.39295834188810946	-0.10069125019629614	0.09283750414271975	0.22786617195834183	0.20831873259315895	-0.4518209293491279	0.09589727791348707	-0.03232497730983004	0.22602697575544664	0.03032443318079577	-0.1714448568365915	0.17430175809042528	-0.30618058301542156	-0.499743603768953
-0.012630671372350471	-0.03567070501747837	-0.0022250114570897873	-0.36957733988755725	0.21541985436344752	0.43847585954898893	-0.379274644301101	-0.7955381745037173	-0.5362576699600136	0.7503379678494424	0.8045416304066645	0.6896078018003982	-0.11324873788023097	0.22033231252990074	0.545514824674799	-0.6354271199535639	0.20659348109736167	0.10913147989319094	0.2057088455781046	-0.20404874372544426	-0.579835450068987	0.4604790747106861	0.025539999196905666	0.6877712719399696	-0.09921437192326296	0.0549784942864666	0.19767482464567127	0.09484464749451454	0.22075608894305904	0.20995087547190172	-0.10516632077991273	-0.30191276220028423	-0.4607524777635762	0.21875657117323163	0.20763028051894547	0.44319494796469794	0.3916700659203537	-0.13144681050109966	0.06912348171957791	0.2562556455945192	0.2328160867396621	-0.4382488881514325	0.00913483002787276	-0.06225507845945779	0.22630344429837232	0.06697994798234089	-0.1622575457257885	0.15364962732393211	-0.2971686202030292	-0.49145728654548204
-0.039223150403143635	0.012804354934507245	-0.044643793982004666	-0.42031225889787194	0.15290163059480683	0.40932757114575846	-0.2941724596506253	-0.8005297284345325	-0.5872828811883031	0.7112655598138773	0.8470677710862182	0.6500395465418372	-0.13442651267908787	0.15412894292930157	0.5331914173445259	-0.7081777905500919	0.22578121811356483	0.0063568833257906686	0.22843131040243078	-0.18616019531018493	-0.6437037080393828	0.43330650514511426	0.02085829866421301	0.649550026287282	-0.11504755836062372	0.06377236949576796	0.17842670685285084	0.13676641486115784	0.2431073491349726	0.17462039931047701	-0.0762670228738033	-0.3229620297797638	-0.4447728352795733	0.2138115841737674	0.19129933522681775	0.4059584617619697	0.4158698033209481	-0.12193962814857166	0.04360471530572217	0.3012666413193829	0.2514846507606448	-0.4394788118345323	-0.053356121960664506	-0.10238485782032787	0.2105052418454738	0.10195429611086707	-0.1399882314303445	0.14643478573812443	-0.2860521970534312	-0.4820934970910923
-0.047600127256728096	0.03843486721753102	-0.08056110040587748	-0.4461553070772837	0.096348095311406	0.40698986039908	-0.20730868981117836	-0.7704189468409464	-0.6295470509056499	0.6758874836384073	0.8844224132084708	0.6088029113935409	-0.14203597870526766	0.09735594276527475	0.5159505952425611	-0.7551014680257773	0.265409193982259	-0.09346777433464146	0.20541387997137966	-0.18334775452208116	-0.688894129902284	0.4320505013658712	0.06977021310350873	0.6081596202929754	-0.109640279398591	0.03702316622809447	0.18825473444408153	0.17042964319273543	0.2813737815417356	0.16219313446310785	-0.034026448969480476	-0.3365407324362974	-0.42347751973998726	0.2164060757080259	0.18932548223116746	0.3766771462852089	0.40745144652536175	-0.13294072120016084	0.03364379752306951	0.3337683630427469	0.2526212583833608	-0.4189013879058779	-0.12761725650876468	-0.16891671612447748	0.21260442799640272	0.134243193934272	-0.10105405409969812	0.13554881311866085	-0.28071089727534226	-0.4849940666791176
-0.06752207589271839	0.055907582564351396	-0.10047437186761872	-0.46590005539200874	0.045280957221803614	0.40409398019831144	-0.16222199247907526	-0.7295587003585391	-0.6706981828937744	0.6311386768292391	0.8526674450216379	0.5819446030226529	-0.14536923119878	0.04984763798393298	0.4832779772017938	-0.7931839069212469	0.30751260265787755	-0.19763230997535156	0.15500341502323392	-0.15881142639485207	-0.6954095560544004	0.42557489463911813	0.10982236692819425	0.5390874035359204	-0.12111028712015304	0.0492203998888634	0.18952586735020285	0.2145685721572692	0.33888057934345145	0.18290658964798015	-0.0007399666054884596	-0.32477773138010735	-0.4091938725215366	0.23666810857073733	0.19706619127077868	0.3246949523074576	0.4005198736296697	-0.13700302430379135	-0.005618227484043936	0.3562892219534531	0.23330058507005313	-0.3822745776557089	-0.2061952280492997	-0.2099757287848052	0.19137361867501332	0.1623647582617221	-0.06982570145977766	0.13637809597357112	-0.284885739802191	-0.4845135965328843
-0.07701719867819787	0.06805102013464648	-0.12994587445034605	-0.45009702345240743	-0.01649120228043725	0.3951739469572072	-0.11776363876709053	-0.719095766583742	-0.698660460879079	0.6003618972417956	0.8150198046839096	0.5410444025737335	-0.1486768789449744	-0.00757156165900596	0.454621061201235	-0.8221606661502665	0.3278828123925292	-0.26598120220888627	0.12054637560451835	-0.12760262791099714	-0.6840472414060171	0.4201502779415251	0.11764741097467477	0.4858731843535016	-0.1296311344876077	0.0633786695871829	0.1838424836377246	0.24412849986444632	0.35975683049287865	0.18621260028575543	0.01439853563837994	-0.33111055335188533	-0.3958452576854031	0.23841047593857595	0.21559861506055983	0.25445320581398323	0.3596576234763097	-0.10345264752717342	-0.021636105322012978	0.4053715029701048	0.20661931959981103	-0.3524231186399851	-0.2835848804608454	-0.23658153526791859	0.1752120575656979	0.17034597441877897	-0.05307877315808339	0.14140224195531648	-0.30949033457269237	-0.4880956090409966
-0.08299257326501444	0.09246465349622111	-0.15230176631504772	-0.4512745601609732	-0.0852821166744904	0.38396901065342903	-0.08699227908983662	-0.6820718533502116	-0.716125952115976	0.5493812515227766	0.8154566716562425	0.480904921977933	-0.15988028028003223	-0.06128893335168142	0.42382281082591133	-0.8203665786312353	0.36230302857943564	-0.3154234935876056	0.08387793689424321	-0.0934351847503236	-0.6442896675727989	0.3961872339806976	0.14890839335119804	0.4372589777564924	-0.1275769431827456	0.07055856175891881	0.17693528775632333	0.23688781213447735	0.37331961408135783	0.21579462096905394	0.048001660230889316	-0.31956702862108	-0.40818785482172604	0.2230051206208629	0.214998960910034	0.1989526254586093	0.30797061424797084	-0.05559343373816953	-0.0320422832405843	0.42541098847821035	0.1777442009316746	-0.32673393109709126	-0.37048328624508386	-0.26333550723454763	0.17577289375277574	0.17777461499420288	0.009747159410204315	0.14578574876332412	-0.3134729608758885	-0.4716301839774304
-0.10285811185627705	0.10062245043242442	-0.1871456419777904	-0.4416732215531523	-0.1288154526094065	0.3640906063978317	-0.07388780091127188	-0.6284427798420522	-0.7355313939123926	0.5209660211805748	0.8138741153308129	0.42340885687723684	-0.1524529169826219	-0.08135665032948655	0.42176735385414493	-0.8299389681883362	0.40644836509220256	-0.3550317138566427	0.05592868151875328	-0.0496144049760146	-0.5869703833197876	0.40438071454435154	0.18519598178312385	0.39053751316792196	-0.12382611171116734	0.06320700896353419	0.14869459814625685	0.23609689231874467	0.3646879361997472	0.2609395436883005	0.07317359100272999	-0.3080770709934194	-0.4412065165191623	0.217866006924354	0.2154150726874514	0.13511123016380427	0.2597311611471794	-0.02381183070741775	-0.041441064659994795	0.44207277907762715	0.1645578037921704	-0.283855686211127	-0.4441070747156042	-0.2807331656569	0.17291539388410754	0.19005156395249012	0.07079303476757597	0.13823822505850653	-0.2927944203872244	-0.44652131611901347
-0.13498729642515975	0.11574289536412204	-0.22747149548222004	-0.43941622300912764	-0.15871662613899576	0.35575145768077543	-0.026697129024564586	-0.5571533838615877	-0.7359799728514409	0.4895032016642003	0.7964751447976278	0.38222567195664414	-0.151091230032587	-0.1380349101987683	0.4123376416249056	-0.8396772917173514	0.4404084157838506	-0.3590139195615974	0.05214975071717034	0.012178695043637843	-0.5511975050289781	0.4112734182109283	0.22406840194490402	0.3524519928606734	-0.14457789963945308	0.04854681852867705	0.12922619416303016	0.2474089852691009	0.3581205369393877	0.2808379288890028	0.07286771210688166	-0.27748411720053806	-0.5001499932795903	0.18692944568489028	0.21052452332722021	0.09596271481669824	0.2156745537593056	0.010131502597179888	-0.04070352278866345	0.45640836889768915	0.14190834942707936	-0.25226888047861723	-0.5216084812772117	-0.30532695222181805	0.179270220820786	0.20055931863712245	0.11593920894830897	0.13513685252769841	-0.2551991064464473	-0.421551569467118
-0.13526235930186728	0.1368282200089947	-0.2690447555599563	-0.4225681937230988	-0.15797003490526357	0.32022139949479744	0.02442530344479445	-0.517136812326029	-0.74021842052432	0.4228177353663428	0.7627943023139139	0.35222931795928036	-0.12998121952189046	-0.15697987738989844	0.4153698607107759	-0.8493163686863326	0.4746701013687236	-0.392374474649153	0.05892047552981923	0.049230358223665976	-0.4996799091144767	0.405763968237439	0.2697311495850351	0.34645042635051454	-0.15137719101825559	0.06936066914606667	0.1175722388157664	0.26186751672346176	0.3398374797355426	0.30765547551586675	0.08703325913948817	-0.2379832145503268	-0.5526598749663896	0.13976327188075904	0.20875563628133736	0.10430471453097864	0.1678300909316469	0.022078094490100113	-0.06273587681148676	0.45545633104701305	0.11790318179848906	-0.244541009035532	-0.6005569014191514	-0.30568036057397624	0.16907840546335978	0.20240064933365912	0.15353503215685665	0.11679298658014067	-0.22256292104110015	-0.37067354585902434
-0.12527317996150844	0.16393999264580636	-0.29433040010171313	-0.4227677473694646	-0.16564658019157208	0.32211160394871824	0.06605490855300829	-0.46636622778872816	-0.7483708035365801	0.40346570051728425	0.7117865380385255	0.32239611647148014	-0.15105679606205605	-0.18756584297896917	0.43373455665198096	-0.8563516945002754	0.5077457554772218	-0.4132275954050376	0.05469993907702546	0.06911902521783567	-0.46196316819601435	0.4233197433882074	0.3080489773438214	0.3726021765252962	-0.1617036170731534	0.0823303756132541	0.0814110368484304	0.27014049489412817	0.2982858184522883	0.3296042977331136	0.09857280331092938	-0.21003829842227745	-0.6136735804487126	0.13206455380723375	0.23646559071839635	0.06363810767690431	0.10980703260403121	0.017446727250632642	-0.0883751661368259	0.4576707519948573	0.07392268745211206	-0.23061555784363472	-0.6691035000496498	-0.3046903457523037	0.1736440859722477	0.21216622781416997	0.20926516592654892	0.09786353550465607	-0.21627255227061593	-0.3151625709378859
-0.12143508141979098	0.19515891272568187	-0.3057362543480154	-0.42506537997154437	-0.14245023274206609	0.31031685240962664	0.06076301271768517	-0.4389479290443834	-0.753315659154939	0.3426951535724816	0.6901163351276742	0.279980990012362	-0.1553232974491892	-0.19423973360214258	0.4366991939554917	-0.8868117582950188	0.545744905938398	-0.42987862169110447	0.07507953422508055	0.09774059686520231	-0.43659200649218305	0.43982924146958774	0.35023719378074414	0.42260487635061433	-0.16965085493414184	0.09613412880621208	0.07826991894819477	0.2797578212420535	0.23365456793374745	0.3234602185152808	0.0986546547012259	-0.17861765848705563	-0.651882417057674	0.10402015930627262	0.23820399036672585	0.033645137440633424	0.06554786610173055	0.026581417605304802	-0.09112348965390313	0.44510888592977416	0.036531826837034556	-0.23674871495405575	-0.7422773767346887	-0.30906981437926384	0.14984804352756917	0.21266712620288303	0.22784606972972216	0.06049428975409352	-0.20737270472825636	-0.2690282936243195
-0.1286533516446672	0.21842248685658325	-0.31093291185773236	-0.4157944324221523	-0.08845638994766401	0.3156871220686143	0.07647062174045385	-0.40304057753296246	-0.742574894536286	0.3312373678685822	0.6433507550071846	0.22749545270866464	-0.15339676094409868	-0.17063283722204498	0.4031905780655354	-0.9239107500819091	0.5522183770833524	-0.4390574646280565	0.06373768526707368	0.12635934672460833	-0.3996034633695696	0.4465051489866517	0.40823815261963325	0.48588977496789854	-0.17583688973215694	0.1309793695305286	0.08594077362300398	0.2719025004563709	0.18162002513372438	0.29752070134944375	0.09530700793111582	-0.13358204650254574	-0.6807158236881213	0.07669602407862329	0.23621551166008695	0.06911038524358189	-0.0001623106183901546	0.033523774764936135	-0.11053187208950051	0.4154658813259428	0.013168518868005796	-0.17203363436538946	-0.807624023631383	-0.3126119796544933	0.14101882313170538	0.21350789473069823	0.22515145026333863	0.017091869924905356	-0.211122612592923	-0.23538193739509103
-0.13802730360899487	0.22763056619522787	-0.3358288505802134	-0.4046296399261199	-0.03796708522546808	0.2863159541755421	0.09384228135792698	-0.36922763202166947	-0.7290819091574992	0.324971510449859	0.5985199695039531	0.16929526706801687	-0.14984344006200093	-0.14858931029313358	0.36248543580431164	-0.9614945985810601	0.5456150715920166	-0.4372035400876041	0.06372588664280462	0.18895683267481425	-0.37985956176869584	0.450937687652235	0.430686406952825	0.5644872811859029	-0.17566793499800742	0.18046427604991822	0.09829311778133329	0.2930278178779498	0.10629336864099397	0.24969617224695756	0.09781911971403988	-0.06989913072331716	-0.7113268258335065	0.06030633725075877	0.21821311539668944	0.10222049810849539	-0.050313921759372625	0.05183464777847713	-0.12084524189620365	0.39823738086646077	-0.0005138549580091797	-0.10938719111483816	-0.8338478394384321	-0.2716135801465127	0.13640377324015227	0.2023334513455958	0.20139949953297337	-0.020135420688467874	-0.22878997105286353	-0.20594991390000666
-0.11335873090729216	0.24598135384712377	-0.36734804847226016	-0.3669382535515568	-0.01807468436435543	0.28897944173751205	0.09173312949530009	-0.3212404925920304	-0.6923631407488557	0.3304332407019559	0.5769481188434178	0.12782306297262316	-0.13190113410957155	-0.14275374981653732	0.3399941439590261	-0.9841726336882465	0.5392835134591172	-0.4377724266168833	0.06199823094627351	0.2578034749334834	-0.3588008281071299	0.45300196403237897	0.4439221563868168	0.6545270341104785	-0.1673678745490214	0.20608649000581192	0.09534617807856681	0.30048897181268563	0.038696603674855716	0.17229004786304322	0.09163621087087456	-0.029611833239439344	-0.7293094155266495	0.00043282676720838854	0.2136307359468624	0.14137552971727277	-0.09796797901947012	0.04985221682819585	-0.0953159000982842	0.3698602307831362	0.025003400432769007	-0.06126978024237166	-0.8441267120835707	-0.24080997612361327	0.14586097218351887	0.18676133175479964	0.18631928235752093	-0.05320289284482416	-0.21752239584323502	-0.1892519627992523
-0.11484635411099767	0.26937784302688594	-0.3753909502691875	-0.36387176500281804	0.008335708704454908	0.2789209369559608	0.1102561144541978	-0.2567846362753924	-0.6617125551032463	0.31800553647784413	0.5758737920533407	0.07707228729306746	-0.13849325289102596	-0.11255946578168519	0.2855200536470584	-0.9667334832026111	0.5288561567015921	-0.46019906330481686	0.047307258213625546	0.3302930031226273	-0.328554772488155	0.4340817870276112	0.4829885859051212	0.7035734791612983	-0.13967712114524136	0.22652903123074428	0.08315537712653545	0.2911770224072379	-0.014277915858075954	0.10753686401887912	0.08844525819961954	0.020469688263173462	-0.7249106987012475	-0.05113403017392457	0.17910664216069927	0.18758214376691257	-0.1204945781348973	0.022480438417219206	-0.0872279193001348	0.31903616310622274	0.06372290002773244	-0.009664808179278195	-0.8328327874951256	-0.20543378323558037	0.14621643173870907	0.19616922645632826	0.1985367914104429	-0.07850110704908128	-0.18131550597480564	-0.1779619900422018
-0.11041364938784728	0.2556988201509525	-0.3797072901692905	-0.3313760067215878	0.03785823225267584	0.28545724687277974	0.1274198303166953	-0.19645641984022238	-0.6589991175244327	0.33741524638504866	0.5185392333686867	0.05332012683212215	-0.13252845041885974	-0.10217350244770444	0.2694671400565693	-0.9366991596908905	0.5117097895816759	-0.4873583517576052	0.05866427683140694	0.4031777050794959	-0.30473472078395497	0.42048301290142953	0.4989894585922019	0.7552943665520909	-0.11637882709471763	0.2346362639454515	0.0709727349222969	0.28124095752866723	-0.03693155902068413	0.045418193959665495	0.06874835941541313	0.06097367211914715	-0.697208917467106	-0.06776535872280665	0.15721154081915462	0.23963700393542386	-0.12902231685227425	0.007162080501370629	-0.07776495623951074	0.2664522573676858	0.129845934874098	0.02742149603115005	-0.783996416930516	-0.16294059604276834	0.14098525195149292	0.20900386580373892	0.1682420021721546	-0.09301979076234049	-0.17267903262077183	-0.20006397532874365
-0.10103441430754834	0.2643201900096127	-0.36715493532074406	-0.3229324196527038	0.07834176186083142	0.28412074651731656	0.17817288271508985	-0.18182059246039287	-0.6561679452880391	0.3232926774861292	0.48626734405228716	0.04025995163792304	-0.1508852884011424	-0.09700231656950163	0.23760176960398716	-0.8897594007419697	0.4992301604618435	-0.5156937425031943	0.047307258213625476	0.46118086168910055	-0.29823087887622146	0.3894033996848544	0.5130463183330998	0.8083779787701081	-0.1140389222405029	0.25134705248237155	0.06605301000322664	0.23974848505928242	-0.04180210657361054	-0.01829977443226575	0.08625980104769534	0.08594356805691836	-0.6461165743904548	-0.0822109961689131	0.10951689128994188	0.27432326227492404	-0.14707641072115324	-0.014304460606907312	-0.06248753762020084	0.22949166593675244	0.19687063696346674	0.04567240916473531	-0.7105088951783785	-0.12266147260930915	0.15973376871247047	0.21425747858704697	0.1232470808446692	-0.11848402303375397	-0.1818526049361057	-0.2393987036735826
-0.07900552493752097	0.25854001513272906	-0.3518224469936144	-0.31191888796964173	0.10153285845727558	0.25166110569357747	0.20158221343950133	-0.18123615995004222	-0.6637658871061161	0.3149581428123433	0.43851206582222463	0.030133935314523352	-0.16797711942757326	-0.05578019597437681	0.18787147235764942	-0.8372851848322826	0.4900194616101358	-0.5472245809877134	-0.009968489093096316	0.51771587729509	-0.25511411805079826	0.3686475248488855	0.4790496080605366	0.8395116786532257	-0.09642270866256049	0.2709219612073411	0.06214986505914174	0.19917408300271006	-0.04893940495945361	-0.07266655890351555	0.12005090849681854	0.09781444730694154	-0.5881097709679992	-0.0867022360925955	0.07952656191426388	0.24199905006007993	-0.14435401622325433	-0.009521768493310923	-0.047793953134884215	0.18556080358376795	0.2739538648906315	0.06287813103887213	-0.6149326541838229	-0.08327134207694384	0.17411605727052826	0.20755090773112705	0.0836568563071362	-0.13629010672097047	-0.17202288098341204	-0.27539416450210014
-0.07065206647116425	0.2498751853125886	-0.3081753952347324	-0.3013672229883495	0.10194310423645825	0.26772454307165394	0.20732929525173865	-0.1660772995842959	-0.6788735192174284	0.322562257088727	0.4124320224786109	0.02361968881313434	-0.1579001062439222	-0.04329918904701523	0.14875543543190947	-0.7873883491290243	0.47864300220902833	-0.5535973205125115	-0.07474613881359385	0.5752395415854689	-0.2315576587143983	0.34018831726555254	0.44082780513477726	0.8376605896766776	-0.09772524236113708	0.277405881502763	0.05188616033577444	0.17822289724628443	-0.05094842681397632	-0.10683441175244723	0.14854770782312107	0.10156544650527469	-0.5309530711491071	-0.09959015126627713	0.08028318496300349	0.1960260341182372	-0.14211573800883587	0.002152401076580977	-0.03810161364060515	0.1385747415502729	0.3584018218050907	0.07357025675190007	-0.49999576908985804	-0.05858831948218111	0.21022877330254813	0.18359738239031975	0.049893497972811694	-0.13541705840283114	-0.16227484702956035	-0.32681899182139207
-0.050080294570684566	0.22680699992517578	-0.2615081233764632	-0.2771337940929502	0.12176756395221897	0.23497465413178792	0.2103991199281296	-0.1720512459060503	-0.699452350122163	0.2912286688043342	0.36966754913666433	-0.01692252442523725	-0.11492033056504483	-0.030606418789511584	0.0966698570633368	-0.7332246370602625	0.46042591641724123	-0.5474545563931666	-0.08944891017051096	0.6381570888351202	-0.2146989249548766	0.32518460983133207	0.42218526969421405	0.8164874357881728	-0.10695209863921348	0.2836435061207759	0.04581278847879943	0.13206938560124146	-0.038024664284268574	-0.1235767404747792	0.19309313677897488	0.11382915117835923	-0.4969188583589217	-0.15898799783415876	0.06306316123952227	0.1630225509897651	-0.1324475914772349	0.04088818938988002	0.009027767772986289	0.08899795627900361	0.4673994056079677	0.10738990642132609	-0.378246088511338	-0.05611328242799951	0.23119891228346448	0.1801718723531422	-0.02034812400965259	-0.12480853621077467	-0.16284421299563573	-0.3804887621149873
-0.049723258184871465	0.18250663143972135	-0.23053868905089478	-0.1990653441245039	0.13555025765571638	0.21378945384297982	0.24583318038652005	-0.18228904809125712	-0.7004476531938053	0.292829493808063	0.31868402983460953	0.0011124013974170316	-0.07998728819197402	-0.014103969025229954	0.042885586325454146	-0.6748192133170096	0.4289480390613017	-0.5577550337637329	-0.13134245391419705	0.6668232800046157	-0.196604741693539	0.3158176022844455	0.41020176247051543	0.7830105763653284	-0.09757938477578951	0.2951690242977026	0.020319965125354642	0.09255593674708097	-0.025142905053254762	-0.12153821471061284	0.2163757272023191	0.12284404824509268	-0.49660325410369854	-0.2061049229580366	0.06132517358305155	0.1304305796589676	-0.12052901318434987	0.08507392614761174	0.05291852898420761	0.027940653312698967	0.5811331594394517	0.16050159596401353	-0.2710800349973449	-0.01534672822774758	0.2737039759829883	0.1681792361422512	-0.08135100331654296	-0.11985496405718803	-0.1614146589685001	-0.43384084841637166
-0.017304865622325298	0.14735585242808594	-0.20491031215915	-0.10138319599715495	0.1265121861883912	0.20004703066443316	0.2862146812987924	-0.21413038665128972	-0.7204924238618873	0.25459503593932525	0.30973260269889424	0.016631071540874873	-0.036615053541275595	-0.029352298002521825	0.020449554722098064	-0.6232737667223429	0.42300310378634337	-0.5540935832295422	-0.1466520116620909	0.6785582143245271	-0.18078696406961536	0.3025788982848459	0.38601918207142455	0.7330742389975982	-0.07555998167310021	0.29028975765812637	-0.006419514890833078	0.03825164081026001	-0.0013996229187019774	-0.12171624539348111	0.2668670213725589	0.10912231398328712	-0.519099730535468	-0.2524226539399477	0.042993595824449594	0.05828233297041272	-0.10899934839116472	0.09942594519603955	0.08855921428637377	-0.021203592610551263	0.6830270467100346	0.14738742291866846	-0.16099891597664767	0.05828831805203531	0.2865202677229023	0.13355604600384033	-0.10228044464145429	-0.12180616083479805	-0.12395790457485086	-0.46724876237153656
0.020282118591266732	0.12493051230423631	-0.18365220766928314	-0.032437411177763	0.11399869672677192	0.1874256058955968	0.27389487199822554	-0.2729511310587888	-0.732764530522576	0.19978633042878105	0.25878911047545633	0.044632956154488056	0.0014823824313575235	-0.02074773709315091	-0.007768639763142626	-0.6076079129743877	0.4171174308785487	-0.5679021941973307	-0.1536216275695599	0.6473021508923302	-0.15403000156581984	0.253099890118311	0.38451413979050864	0.6611300986404769	-0.08104309930482116	0.2977140796309271	-0.04551786606358432	-0.018742644537998322	0.025565128716120867	-0.0919181205598912	0.31079218199460595	0.07526567283318097	-0.5231944276931542	-0.3013549954302319	0.03441942725442724	-0.0037230562328482374	-0.08808714541772064	0.12578106828020738	0.11367921578734916	-0.05795294793131621	0.7625811256049537	0.12989555885256118	-0.06232965208962484	0.10480234605375272	0.2813127852393656	0.11430994255543743	-0.1071586832846213	-0.13078534812457787	-0.07256796418294975	-0.4915716671250703
0.01643174958664797	0.09903217800859007	-0.13756427526556242	-0.004816888888130843	0.1417743235681876	0.1457042350519017	0.29736836453661125	-0.3392466990519777	-0.7375989727981962	0.16339239119525362	0.23660473114900066	0.06629667828297817	0.007513404077621674	-0.0073300379509619925	-0.01840399605447703	-0.5950230176553098	0.39463422370460055	-0.5657739130328286	-0.13968913782563266	0.6099771728576614	-0.14006489011372605	0.22704900497847963	0.3776434650028901	0.5888472626554002	-0.06397576127872254	0.29016287806673374	-0.054136767231919104	-0.043821267981321264	0.03250199388538054	-0.07482121937837038	0.32641178017777106	0.03909913635684372	-0.546577346504993	-0.305318219299219	0.0035869865193025262	-0.0354371094002765	-0.06935650410665542	0.14723972397320814	0.1136166751540076	-0.07211791729427433	0.7951397300249476	0.13355972342729497	0.013513044947284628	0.13426875658792353	0.28943108652484895	0.07876813299175446	-0.11926778012736547	-0.16960143810048475	-0.0362029869437234	-0.49453498467995455
0.03282519027684835	0.06713383386423862	-0.10032127315290337	0.034199040132779454	0.19256733598898393	0.13716608679034387	0.2649813093401044	-0.39450172292940033	-0.7555688432656333	0.12761625936424004	0.21781350445843875	0.10287947969415315	0.03162402609727834	0.007496045237163254	-0.013862574955912931	-0.6092501885616673	0.36325648919352954	-0.5388103054074873	-0.10643050152909639	0.5681396691153722	-0.1377017042596193	0.17961141533719466	0.3591439869666326	0.5230510039077474	-0.043114852962396456	0.2769450100457934	-0.04395301823692153	-0.05091885741220391	0.045921436119578884	-0.045042663030830266	0.3451805292518258	-0.005418474300381099	-0.5450620964444837	-0.310736644285301	0.001397661781484618	-0.09374837062326083	-0.04215484063025292	0.16426414780867102	0.11794054856235155	-0.08489154018302641	0.8165396613278395	0.12223922295746861	0.08519435713763088	0.1403923686736775	0.30560252151069744	0.03544430256686404	-0.13651286398529486	-0.2262581719449031	0.009092344824195315	-0.4900321905781654
0.04704972439535908	0.050398127030855465	-0.05791988820920628	0.08424041448728126	0.25147313025691465	0.07906812123659081	0.24161593420617544	-0.4424181392031179	-0.7433185026760936	0.07453256010041662	0.23505945718822555	0.11770135715145727	0.07332113637387791	0.027935415803381707	-0.03135225483656667	-0.6612740977226317	0.3343586208573082	-0.5105757810677989	-0.11139098027533137	0.49995148049563287	-0.15880311671628008	0.13128967444267903	0.32199805410887195	0.4501964271112072	-0.013825940542106813	0.2794098326962256	-0.030921866262229807	-0.04900405562397914	0.05380194821289526	-0.010382194815683076	0.3733947285180525	-0.0733765285024632	-0.5343327195492559	-0.3008935432154273	0.011343145253619758	-0.13728568693731272	-0.012787820220625652	0.17802006701173997	0.09149078368248409	-0.06878812802766161	0.7977823711547677	0.13956830300669493	0.12752543949208625	0.15399497027961806	0.30815590598214715	0.007536501917977228	-0.1303510844500717	-0.2867963048418856	0.042246294131098205	-0.45139091690706923
0.05738605558197156	0.03213407821874731	-0.027999528031063054	0.16796359358195737	0.2718060279017672	0.060917033027268405	0.20148136880328096	-0.4987465177299006	-0.714993324922719	0.0378707348849512	0.25851806997167887	0.1382611596577767	0.11218516965198529	0.029233291589433864	-0.05957586333199657	-0.7135382580918675	0.2851803561856276	-0.4793495591290993	-0.09653145576741187	0.4364476009800928	-0.16866374747439897	0.08943057963554359	0.29554419245511776	0.3521333118675332	0.014342214559350318	0.30314377979198487	-0.04648712530137143	-0.04145755993255933	0.04948335662872902	0.01355772085715238	0.33131610522388816	-0.13234870115201539	-0.5209125926115697	-0.29818732716533947	0.026326259179588068	-0.17809288707351026	0.030900129578991	0.18675804587877648	0.05439324805845449	-0.0657764947100534	0.7629258198688802	0.15370470277477502	0.15383668989322533	0.16866166944898908	0.2837476831924188	-0.031978737025973356	-0.1258490975103458	-0.3202668714492364	0.07463159728853952	-0.3905214448960924
0.0809576148156651	0.01906892729872351	0.010790119051846495	0.24222605769381006	0.31805331403570297	0.046755837148731307	0.15805781665040347	-0.5404640834979194	-0.6660471692359299	0.006157273251480959	0.303226715703588	0.1086674065690844	0.15357899611121595	0.041551517464915325	-0.07510025751403232	-0.7702218226673392	0.2305510092986857	-0.4527894171273605	-0.04536233927876989	0.36284182638221096	-0.1710053906986007	0.04464143773814427	0.28293554397150766	0.25793628631728005	0.036284869655784494	0.3033583555715456	-0.0477615217066099	-0.049016124155227436	0.05972951081645036	0.059362441877781016	0.2940970014747306	-0.20245501938646449	-0.4908822463541253	-0.30587448753033064	0.03619387619040458	-0.1615648830001136	0.06241630219268894	0.1734992833341358	0.00986650512975391	-0.04861082701300433	0.6931752778268078	0.14751565851748466	0.15291312580333732	0.158756470136234	0.24607094511756195	-0.06248715272471006	-0.11632202228419453	-0.36516426136370317	0.10291165742937972	-0.31226558694796713
0.11060066726223639	0.00012762742021372385	0.03210737531785344	0.29669207675739095	0.37174606001510585	0.006975362252683181	0.13408123699424157	-0.5998237792865592	-0.615230318670551	-0.00798289142788974	0.28350686078911463	0.09548761493788721	0.16050949487231103	0.06521050996513007	-0.0789466317183288	-0.8162755020518153	0.17974355731190142	-0.4219061409687231	-0.0035229006549459736	0.2961537002423923	-0.17283062050215536	0.0072268996440108925	0.2705855746299299	0.17203996873999122	0.07314373619541273	0.282008998443426	-0.035453234786361976	-0.06316173583508058	0.06488551768088906	0.07203622710919318	0.28722599027093787	-0.26337402144093314	-0.4481247459349868	-0.2721483877235143	0.03660978197189264	-0.16805942379930616	0.08676795892910352	0.17658454593532624	-0.015289780878611792	-0.025004106881909884	0.5942679008949778	0.14958043456181608	0.14135886615858273	0.145687601010685	0.2233847263951995	-0.06615711528539338	-0.09899326707597902	-0.4147742711397357	0.14625542208122505	-0.21834460943358355
0.13766717983837712	-0.009203588475958419	0.05667623951344225	0.3354448417478592	0.40350268552196883	-0.03657257201987143	0.1166693121518149	-0.6634723455597169	-0.5341768335581462	0.006721120260610719	0.25080336520214336	0.06091876638056104	0.18972296644795855	0.09100513421436959	-0.1009682115072142	-0.8465576673683952	0.13657280776854525	-0.4073854131752763	0.0016128719375711933	0.21966688013661173	-0.1585419631367712	-0.05453478863236956	0.2761197405170477	0.09093957419471488	0.10446747105168726	0.2821116216423463	-0.023817228684242454	-0.05717919248774043	0.07215555464658557	0.08515115408047198	0.2596518338334214	-0.3242234606600679	-0.4002677427278699	-0.23368176534246668	0.04684262976556127	-0.13964259903762183	0.11969394297921321	0.18903373917817584	-0.04756494136964476	-0.010135653579336433	0.49309736190881426	0.133416042653344	0.11193664271652093	0.1411971766409557	0.1939566247760624	-0.08325397662633889	-0.0416017659156873	-0.45683255831041975	0.19878794968376926	-0.11384124109243085
0.20962315120041644	-0.0024872135955191312	0.08715332229055084	0.33327719558280433	0.44062684971425436	-0.11926998760839122	0.0999099244162856	-0.7258997435135818	-0.45673216304228514	-0.018203302748716267	0.22838431283191113	0.006642409371166763	0.18350564819189857	0.11544811479979096	-0.0910508649809492	-0.8812537547936751	0.10349264489470804	-0.3892637546911794	0.02435050642167197	0.15201204471379878	-0.10188606588077195	-0.11017339957294381	0.24839991881971057	0.02770905396355535	0.11802749793885133	0.28886609400764895	-0.0069922589858893896	-0.07711963875212631	0.09645996822776867	0.09504919210587716	0.2306924615124153	-0.3943069012775492	-0.3352718620953694	-0.1897560519638285	0.043898947934227266	-0.1272887542209639	0.17391496672903398	0.1757905597161067	-0.0736031779420723	0.00555344420053806	0.3853192571487618	0.12928242604490894	0.08793246892278678	0.1022254452296544	0.16625842632551785	-0.09440108224726856	0.019463152029825365	-0.48620225256436467	0.2242600680207672	-0.007917330493556463
0.26877428100164324	-0.005464220956921681	0.13012186838194395	0.32095060941640546	0.44920262711272807	-0.1977215683300119	0.06402505047524468	-0.7749011121246075	-0.3905595471544924	-0.03756687260940393	0.19088237106034836	-0.03723613259645213	0.16906192193764605	0.1645688596465201	-0.10501117028837448	-0.9086091272864893	0.0806096806333533	-0.3886464522870679	0.035038374491626334	0.07060910562284556	-0.04609065442682718	-0.14509996620342897	0.22789567743270184	-0.03904423614054613	0.11887590895586601	0.31240412408728774	0.0049521477827988635	-0.061712219028372886	0.10698485304323106	0.10795950077737224	0.21615445310745032	-0.45099112623340887	-0.2588674050969968	-0.14087122549751752	0.06679148156599708	-0.06840998584514055	0.23262064927226875	0.14168144494270535	-0.08900203114390562	0.008806167869028528	0.2688297348991201	0.13476038256803427	0.04174615790972651	0.054179251432491325	0.14217604146138035	-0.07650913290057726	0.028979100085322	-0.5142741635618227	0.2317405654524364	0.07907673760736669
0.3236416558654957	0.007934123001117992	0.17079219399448337	0.3024429660628927	0.4833397419969262	-0.25315429900872144	0.08001562735363875	-0.7906466790571649	-0.32480108023865745	-0.038772379078992655	0.17438938486088604	-0.08261731564290242	0.15373703920672963	0.1712145931890874	-0.09235825509659688	-0.9393482975138969	0.05313893454353528	-0.3698792488052073	0.0548246673907263	0.021514580511691684	0.0020731787670933144	-0.1704026689794526	0.19035192740954282	-0.08336557007852594	0.13131290518278016	0.3062821838026032	0.016788859080621905	-0.05659904094987883	0.13197314557499448	0.1056867912834119	0.19184984670067862	-0.5145014369025043	-0.18837220656063916	-0.08857131019102951	0.11113148738469351	-0.03403275627884606	0.2645318121590992	0.0939654828645706	-0.10662171499909254	0.0036877277270800785	0.14782648391816475	0.1460172733034241	-0.0355348285493412	0.02198019794666284	0.11866831621146708	-0.06406166684292117	0.035815554995809185	-0.5347966129003717	0.2258930298935884	0.16556652719063125
0.3809429537362447	0.004321513703065658	0.18681188677971097	0.33568790149303274	0.49692762888073655	-0.28229233650858626	0.05680945566825775	-0.7814390244485682	-0.255574031586492	-0.05575954103539056	0.16181514114848156	-0.12055469238116516	0.1436560528726328	0.19504842459687705	-0.10161807941990446	-0.955694951281373	0.024723006475647215	-0.3608295148678078	0.07358953653168199	-0.04992391984295645	0.040807843498067674	-0.20031582465245318	0.15381545828793425	-0.12837260646424592	0.140860211667069	0.30544813707683255	0.01397572284165762	-0.06655428617275458	0.19054491050815975	0.12455612935900587	0.16753998378260354	-0.5638423188053868	-0.10469605503510704	-0.06343564847746956	0.1557378459401231	-0.04354491861933561	0.2904715323526217	0.06692977334278845	-0.11837680138839553	-0.007916199067650972	0.038790767321466	0.15419305482541742	-0.09720134759042856	0.0189950001935582	0.09318186610432819	-0.034802251858800835	0.03821173006938179	-0.5294236351821888	0.2168978480189391	0.2412443401003855
0.4360823749880082	-0.001330092121105355	0.18526698156758217	0.37558946151016503	0.4991424315162969	-0.33871695857545137	0.06267321093854189	-0.7920156610463909	-0.20758182343616202	-0.047840853306271226	0.15138294083010523	-0.15200691850811968	0.12334508706271845	0.20287874308352877	-0.09165256687195758	-0.9729371777625145	0.018055311593016574	-0.34838260037967705	0.06502710634789924	-0.13544367120685777	0.06936544469014887	-0.21059290473131656	0.1342048357552194	-0.16089472897731336	0.1376187905403265	0.31874064015153303	-0.007661276304900422	-0.09080880133941197	0.24631162990669925	0.11108492832105557	0.18140716122122374	-0.6283953280169455	-0.0531306085930003	-0.045108119185393425	0.18681315587602748	-0.022767324623791833	0.29438092326106297	0.0866386178361849	-0.13884363390139168	-0.03297223844270995	-0.06576030161395487	0.16755800874071372	-0.16311680187957808	-0.0006285078788811745	0.06324229768077852	0.027702459400356604	0.02529067923255718	-0.507973713314769	0.17129880830672578	0.3123928254823644
0.47372184951512325	0.014261169059962445	0.1773371640485698	0.3749680369888062	0.4768040467665401	-0.3720655934618962	0.0598710481795228	-0.8000499025213654	-0.1678260944820778	-0.04671788473260636	0.11332633811199425	-0.15731681068528167	0.09683468217375082	0.21202129194634542	-0.0995056819961497	-0.9504299801134103	0.020343924688289557	-0.3321007451392064	0.05706809151958765	-0.2016556911730031	0.12786486266188626	-0.1933917798033926	0.15860886117741385	-0.19604699335999598	0.12267429872989857	0.33196597167784925	-0.026876759106549554	-0.11646692979213677	0.2958696092798438	0.11762739639075441	0.16282939872452767	-0.6670683585279301	0.005303565879641337	-0.037411541428263265	0.1991084349149947	-0.0367139017629275	0.29769479037308866	0.09133907633331913	-0.13813544783754722	-0.07040147202438629	-0.17870944432407637	0.1672064277804092	-0.22419382260439863	-0.030958655834001026	0.019003381262049073	0.06066827553921246	0.00040271690180665036	-0.49025112314965336	0.1469239986106833	0.3496731853922454
0.5017968731413655	0.023938253816248967	0.16476567186068378	0.3736366865421566	0.4353698030753397	-0.39688485548133084	0.08273899688269357	-0.7735685150387501	-0.09553237657608646	-0.044559625404179085	0.06151094175319903	-0.2295715612805292	0.04099183192633966	0.2255927839586051	-0.10596814326178708	-0.9094816928430559	0.029001508113136898	-0.31631918727200264	0.037720033236193044	-0.2691697899212748	0.18629375900553827	-0.18161739240495905	0.1752642704814553	-0.20868094036878468	0.11395212424650933	0.3356958584895178	-0.013742806909668285	-0.126312911705319	0.36526170941588687	0.12860297735452209	0.17693662351267211	-0.7137182374853329	0.048718893720560465	-0.03682958940040898	0.21161053386709394	-0.028533623815583404	0.26665260608715	0.08163400760693061	-0.12633459556203802	-0.10226705542090815	-0.29036390164800274	0.14348040328753908	-0.2728777134133108	-0.05712838435994909	0.001623383788553786	0.11379560456911153	-0.017618140032735458	-0.49026081292011003	0.12883959959032604	0.3696845877029565
0.5390525889412373	0.03558733432470544	0.1398558150732288	0.35845146248000337	0.3886672548067601	-0.4158639759416774	0.13412314104574938	-0.7532407243382692	-0.0480245624455139	-0.07116941136687001	0.004741107966288319	-0.26156115616850634	0.04389797074691999	0.23274843670995157	-0.11417428918830533	-0.8824601496885377	0.05040170683678197	-0.28576675292471887	0.024884815549282013	-0.3431699446590174	0.22833846914465128	-0.1614746736353298	0.182301518959019	-0.22778351498218702	0.10285949120025387	0.3643445238753896	-0.025382076510905027	-0.12922940158714735	0.40768361380023777	0.10857569538701214	0.16533425151565181	-0.7490409060902545	0.09292016006949042	-0.03195951347477669	0.20093726677633703	-0.025550360744917584	0.24776194307568727	0.07680099903394652	-0.1068242883041727	-0.11846367529292079	-0.38469260854510157	0.17020848208423425	-0.31623407736556886	-0.08051495897395024	0.008041403535043828	0.16298206261400935	-0.03635850012837807	-0.47898192010863144	0.11633282472913409	0.37075112385965125
0.570965677024578	0.037238812860957884	0.12724604820666405	0.33543194947603633	0.35744170287122035	-0.43824466842090326	0.16726358043907436	-0.7000368993882246	0.008284461490940292	-0.10043960113033532	0.0037761122823761497	-0.28084763631485193	0.045994249068282	0.22635357723458777	-0.14208593868284297	-0.8544610475316302	0.07214345584446172	-0.26822406761049133	0.009212871484554911	-0.41224466851131697	0.2506686244353275	-0.1493781554364791	0.19798492178996904	-0.24592482233759222	0.08897046634314762	0.3572038151068777	-0.05011124107094188	-0.1432575605968167	0.47096464177532515	0.10230505911266023	0.1504075115842936	-0.7993195842919416	0.11188154251635099	-0.058737718199503	0.18077232524594541	-0.0035976675612925564	0.23199879279097768	0.06501868662596771	-0.0957607955657869	-0.1221472025977609	-0.4818621315459729	0.2170534950419804	-0.339795287818385	-0.09730985327018216	0.01633940937342885	0.19659728293147133	-0.02496943483193319	-0.4549855265652181	0.10480449440624269	0.36002211792631883
0.5533045253893307	0.027791703734171412	0.10105398968346682	0.317534667968391	0.3234666817697128	-0.4369788177573854	0.1988821366437775	-0.6283268029625659	0.0346973315951549	-0.13072311233912623	0.0194106891901292	-0.25696883329826664	0.017522211511951602	0.21150368751085988	-0.12691196164304225	-0.8093557023719835	0.08976865685926692	-0.22546780681329745	0.004070356821026929	-0.47426245339734197	0.2742706078198287	-0.1348042699334666	0.16713743410260348	-0.26018505549785015	0.08053327793985733	0.3219182275653756	-0.049582554213967095	-0.12906108867813187	0.5031403919719544	0.06938512265128739	0.1286190219214391	-0.8517824239249782	0.12255588446276014	-0.054307905356362686	0.1578425063509514	-0.013201255027657	0.20516983808512096	0.05437938393721531	-0.09002036769554617	-0.11172546902107076	-0.5720355964916559	0.23676743206760711	-0.3455128926323357	-0.08316678438914478	0.019532621044221134	0.21692282240755106	-0.04432990365255683	-0.4301709934029194	0.07627742405806978	0.34829179786584363
0.5227242140848034	0.013406456484182585	0.07746112979418891	0.31718066235266323	0.2756686744949763	-0.4054231202304268	0.22074117278165475	-0.5244160670561147	0.04118005907689447	-0.15233163007326506	0.019256070303586302	-0.2335733453446876	0.03453126857076007	0.21074289423487733	-0.1339232915278434	-0.7167656444246847	0.10361689983247609	-0.186820641659681	-0.010337448929165247	-0.5221917564424645	0.26798442776707876	-0.12324856386845458	0.1660125717728565	-0.3101307647977558	0.07285520370270197	0.28900043710441736	-0.04120352023074113	-0.11582794416444024	0.5061682996690682	0.03229007953039633	0.1433019598523421	-0.8761368561672425	0.12433661970392991	-0.06150022457078426	0.1468604513620021	-0.04490010358451849	0.14088567753056658	0.05393629869783064	-0.11119192192243492	-0.08879498215638174	-0.6563206262297652	0.24491069743142196	-0.32163610698893097	-0.05996120738284747	0.019078422723700125	0.22832302281291855	-0.05266382293710965	-0.4055286151623996	0.04170865040218511	0.3284828384242096
0.5089579476710427	-0.004786969890519887	0.032909403811988105	0.3089872619448947	0.250915136867385	-0.3652883679013966	0.2442008902455195	-0.4135057853642198	0.09163529605113509	-0.2015372916638211	0.016780818634534796	-0.24023643348822246	0.03576294520898261	0.1879882188277889	-0.11594933777028127	-0.6220712848094423	0.10585906812091339	-0.13416636045146374	-0.02250857262150719	-0.5451187836233433	0.24098074118116383	-0.12012033681977714	0.1730047473696115	-0.35983299800659074	0.06847838493839817	0.24317637997196803	-0.041758315080652884	-0.11712466474516585	0.5068242443870222	0.004559833190047632	0.1214759236801771	-0.8894077339775798	0.09790275875247301	-0.053084072441588595	0.10996555042420678	-0.0939559036843725	0.08644183875487614	0.06897341013545977	-0.14101268163967542	-0.06275548854943017	-0.7362517768268237	0.26941263874882515	-0.2678482941296626	-0.03054008834306955	0.021641681071682982	0.21534657983715394	-0.050414331738890074	-0.3837758879682112	0.008618554145315807	0.3142233450275512
0.46650487280154485	-0.028099617561259404	-0.0004521979310095015	0.30182120115151917	0.21225315196834446	-0.32801027830192586	0.263214632722628	-0.3102092721077515	0.14406337013966763	-0.27182207260733626	0.011161931701378944	-0.22021565928628614	0.05872731332500329	0.17131628993904077	-0.11436191264485632	-0.5230150781086005	0.10989720280354609	-0.07266992836919031	-0.05690493340112496	-0.5654455331984154	0.2095242336403572	-0.13635224157058545	0.15536949283059853	-0.43151218095691546	0.056804685825827164	0.21600175689786102	-0.03646328776311292	-0.10792930597195556	0.5191650582227201	-0.023037687766657565	0.09625743523679163	-0.8733599226604684	0.07457658344129248	-0.045704475542587095	0.07882658774611326	-0.08862856357426555	0.052634722557008976	0.08170572733635681	-0.14972296908970475	-0.039613071289905266	-0.8082742245032272	0.28642468625581174	-0.2014584154867106	-0.014329437487518531	0.018053514339568456	0.21844368395891486	-0.04911852402182906	-0.3463325154736558	0.0032145641865207507	0.28918909346572486
0.4529361693616524	-0.01796620320942941	-0.033034388035455636	0.2622439477212951	0.1641233349221693	-0.31645700542961597	0.32342072327510774	-0.22390018801692402	0.18518535537978953	-0.32446980121891694	0.007299387232699334	-0.19139801212485624	0.07057613087693607	0.12999179682402776	-0.1133089810080932	-0.4533967348620426	0.09554123364652031	-0.0028401155642234833	-0.09173952879644812	-0.568068032384413	0.19985626715723773	-0.1528827123229513	0.15109344822518395	-0.5073534742854774	0.0321032854524162	0.21103479407011644	-0.016097421522676205	-0.09692280547356352	0.4836076346822097	-0.07752847688320258	0.08767530444869517	-0.8509900771909621	0.03653200556102809	-0.024688173779043997	0.04684283576149035	-0.07109113132922183	0.0109743894928068	0.08174046071317292	-0.13941342830136955	-0.033357740004487595	-0.8821520829658862	0.29434440303214987	-0.1425801914415148	-0.0162050778129324	0.012905275115230219	0.21990334419306592	-0.05062365516152266	-0.31560883729457584	-0.004692653906997512	0.2780889781283987
0.4262940767591944	-0.007503217483040364	-0.06841584895782436	0.21254575032516504	0.1142531997061788	-0.29248095787035683	0.3708704323219833	-0.11111540158463237	0.25872384719253366	-0.39142622298485774	-0.016189966347131983	-0.1650867064874843	0.0970344433489468	0.09868847100445641	-0.12974255552187303	-0.3612111949096329	0.07571699166391083	0.05958650651326487	-0.09747197467342564	-0.5527122150256505	0.19747560332037786	-0.15809241805494048	0.1194228905404425	-0.5794634148890296	0.025460581830451624	0.18097366029183196	0.0012546032830929184	-0.059094425294938316	0.44767891013722494	-0.10322083556219061	0.05864234096944091	-0.8175573229438656	0.01961300686979324	0.018280488562216424	0.023113546664438538	-0.05265820676054368	-0.00999047885038836	0.06892910161152102	-0.12341834223939958	-0.02063670917931883	-0.9575931933853689	0.3058104133098249	-0.06735773958806536	0.005149272498757779	0.011988979372962056	0.18140418821297996	-0.047605889812314076	-0.29651401413663203	-0.03148799182357713	0.2753155179932386
0.41002945888714964	-0.003704092516968266	-0.1162400599670683	0.16106537718173114	0.06475840894919883	-0.268667507499898	0.41228511780474364	-0.018440096432612713	0.33257602766521294	-0.4234234068026724	-0.03355234069415302	-0.14616252405392066	0.11750808759656177	0.05706508440571462	-0.13445050410625153	-0.2677585941314941	0.04498379948354599	0.11228557240570192	-0.11511934554433263	-0.529893650319512	0.17802890871925	-0.18058266208701199	0.058008150902913426	-0.6218079577070603	-0.0025598970125238403	0.11822797059559009	0.021578044035006995	-0.048351923917601514	0.4088849897026887	-0.16586151625688167	0.03913793062296554	-0.7848068052743213	0.010605255848613942	0.04668218748219192	-0.006606104059988771	-0.02136376135226046	-0.05277704059080477	0.06014399800080404	-0.1115746414250121	-0.003132924849067084	-1.0081195303789081	0.31430729189383044	-0.006824434650332665	0.01583570799732258	0.03461200528551289	0.14527795016308592	-0.04346929263402338	-0.26869274520165154	-0.03182681632631519	0.2687443716238772
0.42546184965521283	-0.011322261598124241	-0.1477192434223144	0.1222309185876332	0.055465784885412595	-0.23718593487644254	0.45328490707254804	0.05444818864523486	0.3131230091947316	-0.46383989785431384	-0.04301954532861714	-0.08623839614973916	0.13286917014265173	0.025198048943016072	-0.1159521381203796	-0.21804903433334655	0.019709530849466673	0.15977004684589113	-0.12335647080184202	-0.5141877548918723	0.16300902133124176	-0.20139815586409698	-0.010302739498343247	-0.6626545092417621	-0.022605312295560672	0.07568412407590375	0.029501819891393617	-0.03557932317672173	0.3544403547154683	-0.2289798381719413	0.033849880251696905	-0.7388637144834115	0.0034062621834957977	0.07717347729879873	-0.024622508046586406	0.016404886220301434	-0.06575702864328732	0.07270358705753419	-0.09258052230997466	0.010403890460728364	-1.0457284797602668	0.34865390655173584	0.03370468441400888	0.028865852053316387	0.030476825793466767	0.1146349621155506	-0.05644489976063698	-0.24916688875456322	-0.044619740852580005	0.2589779195021591
0.40009450817589143	-0.034759856658119793	-0.18089469104628314	0.08914990222415094	0.040759057386470794	-0.20815646376222205	0.4598424706918821	0.12120493528861462	0.342953845026186	-0.4860312073878683	-0.07968366316318778	-0.06764735088134338	0.08618001706138534	-0.04119431539940773	-0.0824567772208861	-0.16386833658849997	-0.01190249358491748	0.1832787783363259	-0.16008558815121485	-0.4721450542563142	0.15058136266434902	-0.24439990776795817	-0.05005702037159755	-0.6833142365634494	-0.03933073977246596	0.021545721954562627	0.026726213892276317	-0.028725043956183045	0.3095879681930975	-0.28682636200233724	0.04213038741500003	-0.7015823126728744	-0.010800054999716535	0.1116865072346374	-0.029409853446180932	0.05245087116190694	-0.09066572294437614	0.09683408429362153	-0.0882515435438069	0.005777524577060109	-1.0604951152829334	0.35678904287600627	0.10092744994529639	0.03655867130539508	0.022818647154424117	0.08543822997908818	-0.07982755275119577	-0.22371153877273495	-0.06267017570752151	0.2501616508785889
0.3620794211455153	-0.02679762954857804	-0.23020639524963754	0.08641763412151098	-0.007025057113139571	-0.18227766992409117	0.4736894754426201	0.18132462074635597	0.38177117929101423	-0.4914013418272824	-0.10034946087215157	-0.05831123409235517	0.03671870862179687	-0.09737694881486574	-0.05110125717610544	-0.10872726165679596	-0.032575861240550764	0.22949959844339282	-0.17119483565934743	-0.4081578377354518	0.15576216192414333	-0.2643463317630828	-0.09496332749033068	-0.7015443213554683	-0.05984828260109139	0.03546142772816112	0.019089625958197035	-0.008958944866436756	0.24541997735723958	-0.33953475982103576	0.011456391168821528	-0.6563925092699376	-0.018405091953312358	0.13053263518926994	-0.039697702153002994	0.08599875833365589	-0.14428231029674682	0.11099535139153449	-0.09243921329878008	0.013166275582607998	-1.0309512517948722	0.3707547328136494	0.14163587748184406	0.040911032383666716	-0.006917519412544558	0.05764313146766172	-0.14579594957558192	-0.19729286411134667	-0.10079119039492505	0.23758964751866
0.3703802700021819	-0.006909264676142663	-0.28013397382809735	0.07091159247010445	-0.04400909590113593	-0.13054456404545045	0.4678353745022628	0.22934359696644221	0.413870653143679	-0.5110768457736381	-0.17295531069903186	-0.0458209072935134	-0.011614887282902603	-0.129104568081591	-0.04409440785146065	-0.05112457782708191	-0.059462578963893634	0.2539554654852341	-0.19311499403338228	-0.355537488567374	0.1745127857005106	-0.27706189722798824	-0.12442864548924552	-0.7092456492593673	-0.07765272884840344	0.035564050927081474	-0.0040402608594912225	-0.011495060504459009	0.18482858779512404	-0.34355672180711894	0.0016705192922356962	-0.6031602005198531	0.017861850786664413	0.1437833339919376	-0.042767453493138666	0.12424309300823225	-0.16403587513566845	0.09068646434514062	-0.09306133761645194	0.02131839258036619	-0.9938511248442052	0.40281647768155315	0.18944534514491945	0.04321938326889319	-0.02776127277383785	0.02464768471989593	-0.19017572692685542	-0.197636366474033	-0.13753333539581036	0.19842595220348783
0.3764611347811006	0.014574442948966274	-0.3215123809961957	0.03318957099418034	-0.07542770950480748	-0.06807850995341007	0.5056219939113609	0.27908835463440795	0.42634089239257184	-0.5388018327504681	-0.23179109068536602	-0.010306463861077326	-0.08857348703609874	-0.16459914096972264	-0.03286332374932641	-0.014519543622778991	-0.07101391512632335	0.2860329998897345	-0.20969206113131644	-0.30055812466413123	0.1896452638146261	-0.3012245350351608	-0.16274627727898494	-0.6939776951208009	-0.09253511297130472	0.005909678191790285	-0.020334911951311013	0.02134513709788626	0.13586081593848215	-0.3693136139498851	-0.013978615478253489	-0.569543123358811	0.06180941700009224	0.17758907497181944	-0.05144544401158603	0.15122061379043011	-0.17401191152119852	0.07954625003830385	-0.05712381222367331	0.036843639178647636	-0.944648650601831	0.4030461230486885	0.21967746770455263	0.01832606670945876	-0.03695187705081163	0.018837968901513246	-0.24894933871999347	-0.19403790871880155	-0.15729232910618857	0.1582742453301472
0.37419788198354653	0.022748537370724808	-0.35227130458903044	-0.014460988991601684	-0.11540167196815879	-0.04092914770646231	0.527600908040118	0.32517779394775326	0.4472042454219018	-0.5551133167375346	-0.29631705155002674	0.017343166509959713	-0.14408259264605608	-0.1769264212789675	-0.03726118023287801	0.044624933555666754	-0.07967149855117064	0.3110087323875873	-0.22249188294542027	-0.2452618387005498	0.2300063971034279	-0.3097823273891918	-0.19230232894665816	-0.6743379375927321	-0.11524070144745524	0.002077168181201455	-0.02993449460434277	0.05038396286652329	0.07217003151166972	-0.3690381662386377	-0.01205973854243288	-0.5393186293969358	0.13666706351243324	0.17420930135216306	-0.06617538894030384	0.1432595191902158	-0.20907104560533915	0.08875528859416087	0.0038750030551069127	0.05139133296471256	-0.8917942872864881	0.3855056879713022	0.21762447255335032	-0.03055069564472997	-0.06969167685913753	0.022023082986642975	-0.31043267557990106	-0.1733051913613442	-0.15309358720510174	0.10801796443367195
0.3861884760769901	0.02516599772806799	-0.3792653916063621	-0.04607598810870152	-0.1461823984597283	-0.011550932317326054	0.5009852999016614	0.3681722424183473	0.4512603132058877	-0.5571044943551431	-0.37901528323413414	0.03767020189563388	-0.19437958706276098	-0.17662828748431542	-0.019615240816768346	0.14827354926171196	-0.08846600367928659	0.32925082536032946	-0.21651503699429928	-0.20030158567535122	0.25876987267375207	-0.30563492278981574	-0.20590258080805923	-0.6522261785195131	-0.128890388920126	-0.025634827279979188	-0.02540312608021053	0.08239337139811917	0.003843061626682598	-0.36241657342099753	0.012169023915531974	-0.5006076555212235	0.20321463554167787	0.18152383263275057	-0.08282294997594183	0.13309829769475684	-0.2551647900070055	0.10898851320349023	0.03629402523624632	0.06213313177324338	-0.8202223073108372	0.3826178466730787	0.20740697783518863	-0.0664488351224202	-0.07421391231127976	0.015442442218589505	-0.34903287202300115	-0.16927117842408873	-0.16977085148086185	0.06473011417672718
0.3621407717557913	0.008776159754799142	-0.41223728753008404	-0.06036726289363812	-0.16280725111890498	0.03863364647165609	0.411765315097785	0.40722074811866776	0.44636927914527985	-0.5423076355984608	-0.4178286493368841	0.024514549076948056	-0.20808739756220448	-0.16059702382789137	-0.01378883240333877	0.24757775467897022	-0.08083427746516221	0.34911646400244745	-0.1957427162098621	-0.1449174715614923	0.26761312224975375	-0.27480321125724866	-0.20935751510656792	-0.606732772388115	-0.14584787908893068	-0.030937647849645044	-0.038791631208227845	0.09901626462615933	-0.03827576652864533	-0.3387914551324448	0.025279263726455885	-0.4839257808200134	0.28938420053764885	0.1661686677345049	-0.10340606324304509	0.15334846941986446	-0.3011756877308712	0.1160806932533883	0.04274464484661951	0.08127213006725441	-0.7380702103584642	0.3768096479184535	0.18823679832175674	-0.10496226375402884	-0.088578427891578	0.013059823791433103	-0.3684953295474653	-0.16834305991052106	-0.1702863902162443	0.000658882336802441
0.3495110092498109	-0.011019852699490493	-0.429401741159434	-0.045279262729554313	-0.1836751061527577	0.07634687527024078	0.35361945943506934	0.4179820381010836	0.475711288593397	-0.49443794341410674	-0.44051004832941787	0.041453314181453	-0.24914858303688314	-0.16887701026021945	-0.0072121168537121454	0.32622653457743234	-0.07181569122354711	0.361662025835549	-0.1944145282207242	-0.09761301818792248	0.28493359992572975	-0.2301981104389465	-0.23417934653695385	-0.5551871454238776	-0.18449086397302072	-0.019149041108213673	-0.04306681505166539	0.11227570129721332	-0.10111845134095443	-0.3342775158829521	0.031376316218331535	-0.46144563919715714	0.33749902491662875	0.12455910630419494	-0.13240802414939193	0.14978743114766502	-0.33261873650426094	0.1196077268580843	0.04337989722726685	0.09909146677900656	-0.656501082935881	0.37378361294797174	0.15513195716478637	-0.13776913246200667	-0.10330235257767957	0.010663095550510043	-0.39621006566303807	-0.1616490434867554	-0.136980582746674	-0.06266403517835442
0.3388066493877027	-0.04034446170834218	-0.4302837985271698	-0.025660671464184187	-0.20385145343750696	0.127886495347857	0.3225034947006447	0.40455350729613804	0.513350662874966	-0.467252814532391	-0.4890972951066864	0.023619257762910965	-0.31460314640461684	-0.1787650923655297	-0.029052794026281303	0.38824641604460647	-0.06202880533638847	0.3683462408217682	-0.16331672568316608	-0.06343111336394994	0.28898706929794865	-0.18683840924040052	-0.249721259715974	-0.5170259083764558	-0.1999215780458256	0.022045776814756186	-0.038923802922471516	0.13498587548306978	-0.14651630982772373	-0.314912542087861	0.029614383691428305	-0.4364856010943396	0.3503122080432546	0.09901858234131942	-0.1446114290038401	0.12997542865434206	-0.3263758645976206	0.10258048680287976	0.030573836463092852	0.0917020214887908	-0.5786435474452805	0.3577958244236063	0.13182957627195777	-0.16226021340766972	-0.13078530051980344	0.010220752888928233	-0.4290957036588857	-0.15242260555415824	-0.1662563314160289	-0.11483394978411857
0.3098285026496039	-0.044321048183792164	-0.42571693345753225	-0.03712670912360031	-0.21064527711410924	0.15964604606674432	0.2749808616753643	0.4034592313273415	0.5915130201186297	-0.4449777686347556	-0.5253689645898809	0.03149152799317517	-0.35318552746222737	-0.19970757806481365	-0.07001202138637622	0.47862586670524115	-0.05756527844569319	0.3664019399816287	-0.12574316393968396	-0.00732074157369964	0.30664084804037933	-0.16661839793051017	-0.2360700559023543	-0.4807106419245448	-0.22356887547076557	0.04939765814154375	-0.02935848701016953	0.14858258450061454	-0.19404642703178585	-0.27648199233424386	0.031579067368607494	-0.3978759955214534	0.3755239532852869	0.08389968696993959	-0.15662675957473274	0.08805888433420225	-0.32606189797025864	0.08517042861076593	0.006325210142115681	0.07981586797661237	-0.4968261716831203	0.3714587076382127	0.12935573699503086	-0.18741803902915302	-0.1323433982367207	0.008373425521540875	-0.47047705041502513	-0.12463137490759313	-0.1829091230544015	-0.15346859009871822
0.2948881915285081	-0.038540873306908474	-0.40876125080279424	-0.037906202258231866	-0.20941849374248686	0.18301946476148317	0.23026705320591892	0.38561289103656704	0.6169931349247499	-0.41318455901410645	-0.5407705610274673	0.05615126469952496	-0.36730786999152426	-0.18642264783917661	-0.12562734770819026	0.5936379977817733	-0.050867424597584886	0.35723580621182005	-0.09381440115003827	0.034836417836015196	0.31923007643155965	-0.15311977419948392	-0.22506639391362696	-0.4507591115651609	-0.23235161176951724	0.08137318104877886	0.004033635956283407	0.16699808563799123	-0.2488036195751618	-0.22721093211339474	0.037369740344510606	-0.3720138725219277	0.4158018857973251	0.06100750490182577	-0.15180913277351424	0.04783143402428719	-0.3420644731282209	0.06719224502272916	-0.0225344659647941	0.06177661659634498	-0.4276382616807994	0.3773481967882839	0.11110715284552727	-0.18945750323577226	-0.14537099093444222	0.005116175013529524	-0.48193799474738075	-0.112661439966385	-0.18745705261443518	-0.19362226905101743
0.27840725562089663	-0.05852883392440293	-0.38221776113900013	-0.039298397420084674	-0.19905355959464419	0.20680913225955058	0.17302426973808976	0.3558268447055415	0.6419442748399312	-0.4111333797851591	-0.5963832920257213	0.06884590930426651	-0.3546012934044423	-0.19080017505523378	-0.151987976628574	0.718911673975357	-0.05143622268649376	0.32806806588473947	-0.06496002274134127	0.06890915473825711	0.35224659554926024	-0.11068310617228756	-0.21178949097976618	-0.419090011375945	-0.23746390194921405	0.08326891141428919	0.03739149218200642	0.15291497170924515	-0.300007037394741	-0.19225476705795705	0.06408558357919267	-0.351310187156486	0.4756587734845944	0.07299969766411743	-0.1558171955721334	0.004452285152623596	-0.3318506323423537	0.04709044400135285	-0.04133749882985499	0.028321989166470295	-0.39429614082025166	0.3807888127755409	0.09784701145798293	-0.18731213438241295	-0.14628333712609703	-0.013947241621130873	-0.4667841144589353	-0.10126949983291271	-0.15216876665726917	-0.2332585461965892
0.22710622263011362	-0.07245594074711988	-0.3340803936678382	-0.038434870500469696	-0.18245164199095582	0.19552925563950155	0.13681367540028852	0.32931589448893955	0.6725104477041565	-0.4020372019791031	-0.5834787448605704	0.08290741416746336	-0.33259423381529835	-0.20680437257990025	-0.17567483127560274	0.805147519951349	-0.06247606279442229	0.29254816277966444	-0.044875393200011035	0.1159559435986632	0.34039611677793535	-0.10629416238459555	-0.19891138505653883	-0.39452140999024143	-0.23346409412559024	0.12167237832662572	0.06818733842582816	0.1518777245503565	-0.30970549711342443	-0.187383915638987	0.07596980470610253	-0.3241579897562244	0.5100169817805111	0.08608430791451785	-0.17776276591638457	-0.045364337862988824	-0.34112176300967784	0.044609166660798186	-0.07136848988891115	-0.0057590566048974865	-0.37387410383003294	0.3790532628327662	0.09379110786013958	-0.20338808934385888	-0.14420389872823441	-0.022406339533194007	-0.4745105565329042	-0.056653113261687274	-0.11161523886184069	-0.26111685068285434
0.19253351341711397	-0.10999086081229695	-0.2848991713236165	-0.03604746003190126	-0.16937239834818513	0.17076516988401552	0.07541961839704635	0.2813107900132624	0.7138496365682765	-0.38798662914853044	-0.5773923416491694	0.05867053773028539	-0.25377266796414555	-0.23693103987012537	-0.20546962286589046	0.8807543731708283	-0.10201235540806435	0.24545444479593387	-0.014681028177907184	0.15677398825926725	0.3272656806184815	-0.07184407598706136	-0.18068449996465025	-0.36658320010678264	-0.23562304100297116	0.15687586730899156	0.08729023050793652	0.12266218100272733	-0.3174408939267385	-0.16106783273724812	0.06343277493731672	-0.28960869620295504	0.5194214757875215	0.09026190587364795	-0.19065934707331264	-0.07006551123463363	-0.3448447995328462	0.024984996507640175	-0.08040205588971189	-0.04670553631348352	-0.3682955457197275	0.3620540185630626	0.09149781233445235	-0.20124490929877883	-0.15628162450347544	-0.032673345520434285	-0.46746417729112705	-0.0016802192783639425	-0.07708118366499005	-0.28768523625040726
0.1415180754503621	-0.13189105973492588	-0.2582860913349517	-0.038956305454886195	-0.15364687190248288	0.15906341422962278	0.0479700710748594	0.23744105721101882	0.7388178133809666	-0.35302924853278494	-0.5565384624159389	0.04242834978682201	-0.17695952966338446	-0.2746581269485513	-0.21817798498960395	0.9068026723907854	-0.13438167146559285	0.21146387813712328	-0.010800966311161406	0.18672726746234777	0.3046768105365879	-0.06858930596850554	-0.1777665208549058	-0.34764130735877397	-0.2205491505990586	0.18235814053908478	0.10335480491199873	0.10890146926589832	-0.30594968856190474	-0.17221080933711752	0.0574666346079032	-0.2456684198796235	0.5372967040922187	0.12151823038255409	-0.17006078411150333	-0.06988167367050932	-0.3099355591933815	-0.014787348418643298	-0.09957923854957415	-0.09900009891672833	-0.3403442078483932	0.3460335106545302	0.0969119052296259	-0.18417792929645463	-0.12492614218508484	-0.04565684340308236	-0.42879160243630104	0.041703030954937534	-0.07511105044961078	-0.2814220927583699
0.08514606915783808	-0.15775879097436304	-0.22163286722557154	-0.029938310235482258	-0.14130047728041323	0.1341046001393707	0.05101324611028653	0.16864993965806835	0.7758935453564574	-0.3140873229847	-0.5100918180578685	0.030165617505944254	-0.09991440352270023	-0.3108091749937176	-0.24382564477509422	0.9211016303346377	-0.17015714108416938	0.1845026913055237	0.007734672415425359	0.19375281403755928	0.2899402290550661	-0.05902671059108032	-0.16450529544480466	-0.3068228363214186	-0.20050973693736399	0.22417242940826482	0.112353903727479	0.0834883750994101	-0.31585017191333564	-0.1717396767653699	0.050385613262034334	-0.19520300080447356	0.5577820774855347	0.11741567191623951	-0.18837361624052862	-0.12410072256383531	-0.25895811454288004	-0.052127042731914805	-0.10009032133457829	-0.1539506475165175	-0.30503343335933114	0.3262451929170702	0.11017938108643163	-0.16312496104782473	-0.10476368630457297	-0.06566013237000068	-0.3901637641949637	0.0991942316814607	-0.04778862891477154	-0.2831028418706598
0.0609533177397585	-0.1608824757057618	-0.17035523634462077	-0.03249357553025823	-0.13446044130625462	0.10924014095509701	0.09594055105890441	0.0960868446540736	0.7958277048084262	-0.280663160474016	-0.5127165102531206	0.01701772359127979	-0.04710681948536048	-0.3446280813680108	-0.2467286743764537	0.9650082300378436	-0.20631955022982443	0.15137110295936224	-0.009321081724279274	0.1915780973285792	0.3029212894316881	-0.0783086072583505	-0.17130934075644513	-0.27484966899940355	-0.19966278085885636	0.22388508445128794	0.09820010805649516	0.07096770494833764	-0.33539253888495313	-0.20049882134017188	0.04214540601872417	-0.12069277850304887	0.5602358189882931	0.11330283993122788	-0.17892643692164717	-0.19852097248849582	-0.18823095367663129	-0.07887775081582152	-0.0775302921138237	-0.21848544881250218	-0.27710424332279243	0.3371665575452562	0.13334896948315936	-0.1380104064823226	-0.07919429563455653	-0.10974157160781947	-0.359090338239496	0.16735837542395912	-0.04004132106829401	-0.2625426637697921
0.03177594640260689	-0.16437194844628653	-0.12010232299739047	-0.037165003000301615	-0.14222083941386013	0.08752589309675984	0.10689198067317147	0.05260119998800983	0.7947378182639717	-0.2905938279434105	-0.5145737232429727	-0.048804938675161905	-0.03345463309215929	-0.3506978866712646	-0.24826289285002096	1.010084409261765	-0.24516686127712908	0.1130941175154008	0.0018404168341873794	0.17150971771366072	0.30027195241808863	-0.1221301785145544	-0.15563926382069074	-0.25303110491167674	-0.20922281805508303	0.2031775887855066	0.09195540249587093	0.03692410237295394	-0.37137505212020694	-0.19872617174516333	0.01693317532689042	-0.06241506242645346	0.5783063769575967	0.13764101975593726	-0.161099137198252	-0.2567878046546295	-0.14730611275691338	-0.10330939581630443	-0.05094869960157729	-0.2670095249562692	-0.2627468612691724	0.35283121674772316	0.16762049308479798	-0.09358264951042579	-0.06783933762153557	-0.12850852341797703	-0.2911738390621221	0.24594378654444018	-0.023759027978840355	-0.23964808202187077
0.004366493134911027	-0.16001146564442686	-0.07961119247139312	-0.044987165547826835	-0.12377676035964444	0.029193651689006294	0.10651764412722761	0.032484441727064134	0.7524786547429893	-0.2952463478034172	-0.536728574021717	-0.07591799772808958	0.049455083837223045	-0.3510478074102471	-0.22709243280085242	1.0513972609217141	-0.3027240405326431	0.08298428495720882	0.003308502796800672	0.1352105901104079	0.282381611211418	-0.13967511385784712	-0.1534379435158044	-0.21905189403960454	-0.22050241069951446	0.14619932286858797	0.07421991654383936	0.014007039079984943	-0.4264015755239948	-0.2108660776289068	0.011721970144676686	0.015609273439397503	0.5835017264736018	0.11710404184909873	-0.15074186786321714	-0.28906837766252236	-0.14054671510848427	-0.11979366870528	-0.00027729386351570964	-0.31466036455915153	-0.2537610032179873	0.3623462575346914	0.19865166746798976	-0.0511147177977586	-0.05875932076173203	-0.14839612954927692	-0.2101701087947884	0.3074312585522903	0.022605703566163645	-0.20697844271677637
-0.04657332810421056	-0.16944408811738665	-0.04865219669455518	-0.034035967786284045	-0.1416885339708509	-0.028618686420970478	0.11051383888460727	0.013232279732403643	0.7442712629327336	-0.30415567797194704	-0.549578798723031	-0.10445740197030381	0.12080823050302474	-0.31669011805905545	-0.20978832278667792	1.0599038287254077	-0.35079893945232316	0.05545340466508275	-0.011165038145747295	0.06485988901461875	0.273272533711683	-0.14767960473464306	-0.1721608262656354	-0.20316419220536205	-0.2187064709796815	0.086162885623843	0.05902832815360879	-0.015534139301859934	-0.4737546671750176	-0.22284284189525505	-0.005568197392736431	0.09656862156536547	0.5867307262871966	0.08698315518784482	-0.15646134484341248	-0.3124974977709138	-0.11473663274819532	-0.13546142561710112	0.03165744866119452	-0.36263717081355074	-0.25003284855737495	0.3638318395114693	0.20348508271124502	-0.0179088125034945	-0.06096119522860473	-0.19437382193371874	-0.08811851535514534	0.3468632787872705	0.06964888031546287	-0.17887811035834142
-0.08361206121844181	-0.1634212617889044	-0.006003766097567156	-0.02128814897617056	-0.17517927551577633	-0.06815941054872061	0.12118334567428528	0.012870022538244683	0.7405619286621553	-0.3102025656783869	-0.5417184640051792	-0.153805087620126	0.17200779226268526	-0.29913530237602004	-0.18638000962937462	1.088247940169073	-0.3978721083336622	0.036741274240843766	-0.002405402384896861	-0.004740745568860544	0.24254644326407027	-0.13054139781967544	-0.198365219322566	-0.19389635731059232	-0.23067625007846887	0.02535210969633551	0.02468163169539606	-0.05619129700127736	-0.5065572248498755	-0.24194019537351888	-0.043300436769135246	0.18382727502426882	0.5682895547537832	0.07351371604958773	-0.18496149966570555	-0.32731508188679725	-0.06941362577692389	-0.1534934928761988	0.0754732705129308	-0.41025468475238036	-0.25069073554573384	0.36320590346653414	0.1872297756921683	0.029282399105836455	-0.05982964897791598	-0.227475127559268	0.004627591706056122	0.37537995024868637	0.09943143048579034	-0.15266541612292528
-0.09995205722578257	-0.16667170474128729	0.03138363593919847	-0.005059629517665515	-0.18997229220446094	-0.12538420493037972	0.13849562574002888	0.015498831806591961	0.7395565142610974	-0.3061832984059567	-0.5157816261125485	-0.17551816499919745	0.2404236770960808	-0.25778233417102003	-0.18559609829200413	1.0994514253649916	-0.4486685522980471	0.031757868590920016	-0.0062618670031047334	-0.07991423501302147	0.21135799920293064	-0.1257483177315329	-0.2150278794813465	-0.1990118261656445	-0.22724277706877496	-0.007110406936684996	-0.0056640148452177935	-0.0534586367114982	-0.548245733288074	-0.24286501904031715	-0.07946323205636174	0.28340016851016103	0.5461669551502102	0.029757087666169923	-0.20869511467727514	-0.32244427501864037	-0.04170718498736916	-0.15600161817829244	0.11883216283943679	-0.463707661323795	-0.24287274245280627	0.36466709832467814	0.1775395907114307	0.06695313654994994	-0.047181213139063975	-0.24286417231644286	0.10807878289264523	0.39084773082855173	0.10802340051635533	-0.11067160822251473
-0.09917918848608694	-0.18554962550930515	0.05449806234499048	0.03136571874439971	-0.2325632805181998	-0.13934892516107694	0.11809590342841383	0.06178042889085027	0.7551243206911795	-0.3163887142116654	-0.48018989089566483	-0.23845934273214153	0.3144280187621856	-0.20671212556703797	-0.19821764956268667	1.109554568264882	-0.4801077658602443	0.03798858821621018	0.01553861961048752	-0.15598240760247922	0.20066919658761492	-0.11951448584108415	-0.22532762065327044	-0.21392945536154687	-0.2233997388693024	-0.0742129178961815	-0.035523400017379726	-0.06971494830287311	-0.5892645235965379	-0.23844679521172102	-0.10949017679209183	0.37843142723505463	0.53042147284254	-0.019131377338012817	-0.21702373609943532	-0.34737035814918693	-0.03348328494163264	-0.19304619143741605	0.16530131208588586	-0.5313691736210704	-0.19791551511065905	0.37628146357404246	0.1423472823977294	0.09639934270000491	-0.040267524790614066	-0.27214182423485656	0.22374292451475553	0.40002410494712304	0.13771218779943087	-0.06650707922859936
-0.12534680273891727	-0.1908734707906453	0.07182257372154303	0.09611662211492049	-0.2648591236369771	-0.1727686368604408	0.09671938503714952	0.1277753666199601	0.7829986043870288	-0.31737574951608344	-0.46693516397415724	-0.27510203857186016	0.3396422936834755	-0.16018028184033184	-0.20716570157510877	1.1144619772214976	-0.5012688039876514	0.0633691984673479	0.02233462718942704	-0.22834663076999223	0.20035987693935634	-0.12600753051899402	-0.23291162277194802	-0.23862058196449012	-0.20829038433927677	-0.13205321868403103	-0.0592620925953683	-0.08179576359184472	-0.6371306060202995	-0.23146020758906105	-0.12544544076849135	0.4875037210758114	0.5194277692254026	-0.0887674273823216	-0.24870426207595978	-0.3575378984438426	-0.02191108273441782	-0.1996789521734267	0.1728508599678323	-0.5942366502874117	-0.1463654281569271	0.4111097238249662	0.10703943689192641	0.1364882081830406	-0.05245978753363852	-0.30727051608872175	0.31223646317099907	0.39877775822214334	0.14546425188622275	-0.023409982790905413
-0.14712534058113583	-0.19802444528588775	0.10600360153989277	0.1608262531961075	-0.2792787805488119	-0.19178670298774064	0.03883045635218531	0.1928101977114435	0.7800481145060624	-0.3535154688238233	-0.45399685682727	-0.30414950015990483	0.3244427859221847	-0.12174476261385817	-0.2139819404030984	1.1236354191439957	-0.5415883249347486	0.06578131769805415	0.053422316620468965	-0.28486157640911125	0.20233732777874908	-0.11010788943211276	-0.24250234793184675	-0.2590104470583799	-0.1976676964308491	-0.2128148774198253	-0.07945499338259734	-0.10359734978229809	-0.6756395972820448	-0.20016105225487407	-0.1450477223492357	0.5849437696711793	0.5233676944292714	-0.16766034583585956	-0.2663511093651878	-0.3667459685729987	-0.01729678610777062	-0.19562228150927982	0.20632887922899457	-0.6389329614866097	-0.10085763645614379	0.44280098771562404	0.07970437178683695	0.1842695561784195	-0.10074304378031004	-0.33788546088139604	0.39379680062292555	0.3957829247175056	0.17185977227999943	0.004626705201143988
-0.16976246998026454	-0.1976007106614545	0.13358920631862511	0.18931455728054353	-0.3036902804481043	-0.2207586875018374	-0.030464103990065723	0.27531069204221237	0.7507287378144728	-0.3346749824142197	-0.43568677849429915	-0.3247664168208269	0.29482515665395936	-0.09397054542691806	-0.20817830817046418	1.1367846076512502	-0.5692199691053899	0.0713342150756926	0.058885079657012306	-0.33174523065303807	0.1882960041925575	-0.13102871786010215	-0.24715465310749046	-0.2912388627478516	-0.1870762897003263	-0.3120567352295607	-0.10439465363568896	-0.13240364081491993	-0.7032492422814758	-0.18136615950664425	-0.18483450671509657	0.6566007439435371	0.5206971789550523	-0.2174408947135606	-0.2611818475124587	-0.35797192096365477	-0.0276191985789709	-0.18678085350372586	0.21807357256844187	-0.6702799142363093	-0.0731711096530159	0.4453719996975963	0.0566289734164133	0.22260232394205975	-0.1685586051071537	-0.3720060834401253	0.4509324597421118	0.37768096388939687	0.19728868635475968	0.04248685632480033
-0.20743227981844142	-0.2040291632970864	0.16326774011784262	0.1994132907979627	-0.33273689090161135	-0.23572597714502916	-0.09219999336893112	0.3763026764816016	0.7257647559173133	-0.34118698525059	-0.4005408397191723	-0.36633571497904527	0.2707898037621941	-0.05480598969458861	-0.2117052557736078	1.1304748016506776	-0.5812624440206238	0.06917849824878569	0.08385602516345816	-0.36183395567823323	0.1625761364095658	-0.1399373900691599	-0.2556499112946913	-0.31654736847152193	-0.1497569351231674	-0.3912277343820897	-0.10317247321632443	-0.17228625741958462	-0.7214034697609899	-0.14983020422115856	-0.2153260269260268	0.7272261236875212	0.5216544807838572	-0.24796351876219297	-0.27189198787458063	-0.3604253922141858	-0.04748011974853876	-0.19164484049387026	0.2002999986417091	-0.6738971373553777	-0.025807290878399947	0.43468840947609017	0.03264390784522838	0.2510753522572054	-0.23127154451924165	-0.3971138091843047	0.49476499165125415	0.3607618171913074	0.22200642726323877	0.08240406508199438
-0.2502406868427938	-0.20225635903503464	0.1773510821135438	0.20917269801905639	-0.3375603529256913	-0.26315956898529436	-0.12053392795681375	0.46057306895558386	0.6972781134906861	-0.3333198140564589	-0.38965823183958265	-0.39477597766987366	0.29741741658931525	-0.03911386095897597	-0.22488015622361068	1.1140559685668134	-0.5892937765273272	0.07210967600425647	0.07993888190615275	-0.37537871425145386	0.11944210083374704	-0.13585714514653507	-0.2610233825632737	-0.3445565261759946	-0.09527858139395591	-0.4620172169973425	-0.12703273113642605	-0.19640737221405177	-0.7025622458093641	-0.12439755338420347	-0.22085312340657143	0.8148512468107512	0.5292543897510313	-0.2823825888082825	-0.2769916231031676	-0.3567824070149063	-0.07770842151270976	-0.19557722199340993	0.15974303608943008	-0.6764121835643653	0.040677119595880246	0.39361318556112096	0.007734255218705752	0.2479369379245561	-0.3114592706195422	-0.4332114924985887	0.5140738444903118	0.32821617147327353	0.25212662859067614	0.11567536774931235
-0.2879311178755689	-0.20406719076338162	0.20276372899818956	0.23781715602293	-0.342114291690459	-0.24561167266359382	-0.1549855267411358	0.5769581415761517	0.6910364157637916	-0.335773838903406	-0.35125815104170616	-0.4453088531509898	0.2827158770172411	-0.04191956647618046	-0.24740355875001746	1.102644575557385	-0.5701111665352552	0.0730658895321939	0.09265274231486816	-0.3644077790219083	0.11543761045970849	-0.1907440390034724	-0.27045243325940216	-0.39122385064790266	-0.049735550639439394	-0.49853820126621107	-0.13730296285802765	-0.22266009134023887	-0.6542610826149562	-0.0872010519171618	-0.23355635905657102	0.8747476937855019	0.5568585737490541	-0.2779078293208431	-0.2830359556640497	-0.3502554823698315	-0.08919352330072103	-0.18189696522740545	0.11920175427903865	-0.6542627669509147	0.10227427329027501	0.3507745697429369	-0.003999544513073593	0.2284397072528403	-0.36733850008309815	-0.4385928167337513	0.5068704001581015	0.30586355059011733	0.284114963778983	0.16422533421900037
-0.3096612555585651	-0.2071800105044101	0.23685428939420733	0.26902815474083064	-0.34841223568543556	-0.233094880884527	-0.17071740286169784	0.7054720557868476	0.6647967046492377	-0.3398873218047195	-0.33835230013742307	-0.5149436373832865	0.25735525772119494	-0.05065177281763196	-0.26420285898656654	1.0894032015101787	-0.5567070143287047	0.09467006154641414	0.10548796000177896	-0.31940890277399725	0.11835501095297504	-0.24874266454988478	-0.28136594948651206	-0.41566436719558464	0.012600016630627186	-0.5362512939312654	-0.16258626956815275	-0.24823158497936038	-0.5927075116634863	-0.05939295703448368	-0.2576569627627566	0.9238356943222887	0.5880411599082197	-0.25727475120786014	-0.28273211166816326	-0.33842175371203853	-0.10584793368890935	-0.16013603528211268	0.10737610455124258	-0.6184741280391729	0.1323067950498711	0.2710994144543327	-0.007494226103776267	0.22766352216305968	-0.4192413219892595	-0.42587336637847734	0.4848716054085328	0.30007220088285347	0.29041017260018337	0.21757272338686554
-0.354589214626048	-0.20462673776744084	0.24866898679912489	0.2926035671882456	-0.33960161563747804	-0.25603246145492264	-0.1997010846990268	0.841018714733254	0.641098498938756	-0.3354457558014571	-0.31793055324494024	-0.5214842857108598	0.21960944556302212	-0.05008840153206946	-0.2921669683729359	1.054551183224766	-0.5368397958202895	0.14472400681051464	0.08471226818183629	-0.2757311523769476	0.132682282466302	-0.30921017407286894	-0.2881059129197853	-0.4187073029659453	0.07873915689315839	-0.5609256427044038	-0.18051511784287444	-0.261975702485723	-0.5256529154897134	-0.020258324644749595	-0.24348340580816386	0.9964080708683867	0.6242862341170108	-0.236825740304864	-0.26230431933183873	-0.3406274095565804	-0.12846568440582884	-0.15129948872411125	0.08441457540448735	-0.5575263484792085	0.18071456646181086	0.2180960443635774	-0.0041390924413888435	0.20502956085737084	-0.4595543850984437	-0.42614468045994114	0.4708540641120857	0.30395190422558754	0.29945017208730923	0.29368604304260104
-0.41839954144481445	-0.17545786028722685	0.2824295150794435	0.2910860659520757	-0.3597331364803179	-0.2598213157092868	-0.24425876420663145	1.0145242197457993	0.6095878170980156	-0.33477887572235127	-0.33843114204599	-0.5379663531036545	0.16882551948611696	-0.0754048191746869	-0.3088930861269299	1.0283449917502099	-0.5294372777437953	0.18345690840914655	0.07304848533306112	-0.2408275752820202	0.1371989183814783	-0.38161490375440993	-0.30992785017878327	-0.41714037238491974	0.13841720623288703	-0.598286084740441	-0.20445141529240515	-0.27268652396853327	-0.4400603877268163	-0.006680773139136338	-0.23208153217086075	1.0457113628006247	0.661515182447883	-0.2046503639358601	-0.2236516551283489	-0.3511663767665077	-0.14430378156287643	-0.15548758297621126	0.07512391817041654	-0.4864093813904547	0.22245033153010016	0.1517606429676813	0.017338163679447866	0.21775832285030444	-0.4939174502088049	-0.4176888630795787	0.4435112697344117	0.3153046831517595	0.319899072074458	0.3611783478196403
-0.46901179245139596	-0.13710987677602177	0.31134655674876377	0.2838004431658881	-0.3400447301485507	-0.29792799407899595	-0.25580219813683863	1.1586621048160528	0.546186022067521	-0.33495137693354937	-0.3965155794577609	-0.5260095802713584	0.125046699106457	-0.08135225711822447	-0.30118540251781545	1.0305731358648045	-0.5161959839508242	0.21669420474869158	0.04164728960001459	-0.18620798934376975	0.14776517188516464	-0.4341290580141247	-0.32579154453296805	-0.41207917601845345	0.18948071016529705	-0.6120786426753352	-0.21472327876356534	-0.28059486008791373	-0.36679939637199316	0.011746146990979183	-0.2169540435697233	1.0851525046513901	0.6982931010639422	-0.17347151888046008	-0.19941664602458437	-0.31911308306721514	-0.1346174047109772	-0.12453787248240437	0.05906829715139296	-0.38241109243623495	0.27532644594511096	0.03777646982906545	0.06819601762012753	0.2421938417396492	-0.5376804457786408	-0.37273794184292985	0.4230973665955128	0.3156850066421809	0.3044664341737916	0.4314913888428702
-0.5233581839112242	-0.08847817987953413	0.31169450837311713	0.23831029605733933	-0.33756883915286184	-0.28895940494903327	-0.24439963605885814	1.2499539877203223	0.468126519403706	-0.295279363352804	-0.41229862251825783	-0.5207684621573424	0.1066399760130204	-0.07915335475277926	-0.30272410155153917	1.0142994459715031	-0.5040389049667755	0.24078130421056027	0.01934788973161927	-0.13004858898770194	0.15347864315421375	-0.48012165418930886	-0.3446226021967397	-0.40635878512314383	0.24306524060933765	-0.6002396572726154	-0.21232950216115204	-0.2794961927253511	-0.2804489741370306	0.033750058750475584	-0.2079090894768615	1.1215783207866985	0.7202695530544985	-0.14877226767988097	-0.15803968565458712	-0.27462597224893337	-0.13874961064528807	-0.11128830958892036	0.07525264612125965	-0.2788399621238593	0.33963707532269777	-0.10292556187127808	0.12432717217705132	0.2490380768588655	-0.5596286909689224	-0.31643500521492635	0.4178630377704076	0.32019044306176725	0.3185551513255791	0.49903186613046663
-0.570089901025221	-0.03851733249443972	0.34563631944972395	0.21839599096633106	-0.3410151541785727	-0.3080379844109923	-0.2325602858501979	1.298189681521095	0.430815001515657	-0.2470875119792529	-0.43311620290933694	-0.5395386303460792	0.09589260405691741	-0.06957528762593779	-0.3043914299997541	1.0350117715437894	-0.48479446909547413	0.2804744539933658	-0.005469673659329646	-0.06197260171175108	0.1713139083919762	-0.5269729516349548	-0.36844851893030106	-0.3968645412906247	0.2953513475560848	-0.5681680417336642	-0.22119316576327144	-0.26446397501772567	-0.20357926733591986	0.054680681590315916	-0.19669845272697908	1.159160665558653	0.728670593354909	-0.10599033938283615	-0.15599908997780637	-0.23991937527451918	-0.1574275865866024	-0.09170976219558022	0.04167233736941341	-0.16594840728903965	0.3900600300752089	-0.23743637276399335	0.18150613480302766	0.26050406484456373	-0.5571878686899497	-0.2649486475260786	0.389417057981829	0.32252583923798134	0.32901908954290554	0.5772203686181667
-0.5886321042771809	0.010896643708693827	0.3893595726143394	0.23342889049671692	-0.35554063229010574	-0.28674388768851494	-0.21005028297373313	1.378362290200879	0.3899118028865258	-0.24203136446655962	-0.46965523040507584	-0.5709279231404146	0.04166241142937247	-0.029347763453756975	-0.33290291448523507	1.0429318824018285	-0.46870616896141115	0.32531985978957245	-0.03422629203836917	0.03224301833836253	0.19672079834427247	-0.5164804892945105	-0.3991057206730349	-0.3717069748587872	0.3343197658107742	-0.5081226482824681	-0.239261691800206	-0.26257374131097055	-0.1311119548168552	0.07715487511781875	-0.2004138049782686	1.1956056393732113	0.7184141543310294	-0.07239229470594444	-0.1563894522640471	-0.21739028912668487	-0.1647885848048797	-0.08021338996539076	0.011256985799908175	-0.07350127949480093	0.412635761038911	-0.3681194201288795	0.255911816299282	0.24840668985524786	-0.504903915149612	-0.18603396958525006	0.3397471916262478	0.3291350217213995	0.3393051401819597	0.6743097598991105
-0.6283091573383206	0.034122371456472754	0.4294810045394616	0.24967251476214308	-0.34818829167850746	-0.29922574097194404	-0.19347357323928852	1.4210609066665254	0.3562471902195316	-0.24726841009239106	-0.5387456277164254	-0.5587435687216609	0.013647506904898587	0.003160524675261095	-0.36821439576813864	1.0496928091298279	-0.46142428674682756	0.3850362015405121	-0.07369774677140642	0.1086069495784536	0.21193294354256512	-0.5156882407568342	-0.41058676326024024	-0.3583457765029478	0.3725805747224837	-0.49051437322408126	-0.23521821639408463	-0.254172319486305	-0.07383028246216844	0.11149480302342932	-0.2087003195830615	1.2457862972160192	0.7022104165094976	-0.025277937961741003	-0.14395388999714892	-0.16773301832831028	-0.15333994365746537	-0.06167158693301812	0.0151459921221889	0.0013255977161682087	0.4559390150411152	-0.5291314892923962	0.3459293016431008	0.22880675356427688	-0.48948881910619607	-0.11000260316250074	0.32705703683285386	0.3221018633316531	0.3524174871028967	0.7498065001045007
-0.643594234382328	0.059345446600618426	0.5043596721728625	0.25627054971778224	-0.35079736169092246	-0.31152887519128	-0.18116335790761676	1.483084273009052	0.31544847071065063	-0.21616170962148468	-0.6303541158268136	-0.5576191742138777	-0.013328860239138485	0.04619589500946009	-0.3995454594220656	1.0738336522305567	-0.4632730313306088	0.4390709403798846	-0.09283511533571191	0.17884477915581387	0.25562769719298656	-0.5221744516430744	-0.42745166347551866	-0.34075933695117255	0.41961679068021507	-0.4630953203489095	-0.231446427289464	-0.23794079148588607	-0.04207832923740076	0.11369136558254303	-0.23047003599126076	1.294450522447927	0.652064536563078	0.013682926281285623	-0.16267789000128569	-0.13596426805533696	-0.14310017530495125	-0.04154181146220634	0.042109027797556584	0.06610496078637403	0.5087996567861481	-0.6932271267037717	0.42894815921276264	0.22007004113288367	-0.4366655544296226	-0.04002882671147832	0.2882766713974957	0.31404761308080786	0.3608653660998008	0.8480036619203604
-0.6850701032202018	0.06947523928899162	0.5865021779162636	0.26076922925515084	-0.3739142380182814	-0.34500644236797234	-0.2186549198334312	1.5283691511466695	0.29629565365305377	-0.2113648261583084	-0.7501559397960885	-0.5356418027008203	-0.0402518105827365	0.08947869581094633	-0.4201455628323201	1.088899123132141	-0.4811829329795231	0.49268304897853366	-0.11187472387035995	0.22618697394335832	0.2815631945073858	-0.4649423890035808	-0.4397638107910266	-0.32454907121403714	0.48238543858368316	-0.4345192375528194	-0.21482379453637285	-0.2138239868811503	-0.029588240571732715	0.12068156912110359	-0.24320130636821208	1.3050104956459914	0.5980722705469261	0.0218621453855329	-0.18722292297881912	-0.12334147934787616	-0.13268256004997028	-0.035425169930885805	0.07004244612786223	0.12618488451162904	0.5789611278291169	-0.8087341941106752	0.4968832561192101	0.2232572827271461	-0.38497087384077816	0.0007531384006329356	0.2589380293658611	0.29065557052077245	0.3572095563639942	0.9238773560546573
-0.7065674429542621	0.10235632181231694	0.636360514121477	0.23748527575818504	-0.3625618389487597	-0.387535122329638	-0.2738967964355156	1.5462777300887116	0.2838922777959977	-0.18075679010539314	-0.8264324557130672	-0.49224539040809334	-0.019017528755316038	0.12968455559404907	-0.4223927504407808	1.1358039104177138	-0.48710012200624203	0.5066415474254904	-0.1310070358814072	0.2604628795787723	0.266959323755373	-0.42418801196700634	-0.45045901749978495	-0.3297036339104608	0.5263220535456619	-0.4118917551290557	-0.18556717765114458	-0.18150165857504635	-0.027626095214150482	0.11228137108226562	-0.2545350956686323	1.3315954025441992	0.497421854621951	-0.0030680459540881723	-0.19054749128364085	-0.10755573671759784	-0.12287869891170322	-0.019958866604598415	0.07368894795351225	0.19134610414910697	0.6678892489127317	-0.8927993152697538	0.5570950024835357	0.21750745174753386	-0.32079087385340777	0.037140055259864246	0.22927821947693347	0.28245006295309977	0.3664907202829125	1.0012596188801834
-0.7135104798793347	0.0968296633774017	0.7014890553130607	0.21510405785570114	-0.35269736978270755	-0.388901443494892	-0.29640336413130186	1.5542884350793198	0.2945371529775693	-0.18785811473081324	-0.9038976157566531	-0.4566306415886682	0.006986299451801972	0.14422116190955978	-0.4304183671309959	1.1733391163340812	-0.5091025952704762	0.48697401040456123	-0.14345964103845205	0.2952752776502188	0.2744433553237837	-0.3678594237158089	-0.4479145553936116	-0.3625183460280909	0.5643018283539927	-0.39729687036623884	-0.133771367288428	-0.13640500545217046	-0.026433935569471368	0.08888505518984331	-0.26524961787549417	1.3705712359854603	0.44303023500869887	-0.015109251961829853	-0.21635960522300318	-0.07606718569649601	-0.1001556174552817	-0.013093673865893617	0.08201578656413248	0.25811962635630775	0.705833766879722	-1.011390641892877	0.6009804904892981	0.21298840450030726	-0.259381286143684	0.06933027257323934	0.19482081164339338	0.2984819173704786	0.38347762208890973	1.0730701490964945
-0.6777132790183965	0.10665161467195587	0.7385834820821211	0.24386120622895652	-0.3206026297166794	-0.3661690945522945	-0.2737868706538018	1.5939513908352698	0.3049749140984873	-0.18708409589962577	-0.8999805200979726	-0.4176313726250177	0.017838518433560067	0.1981803753196599	-0.4406150019070122	1.2107821367104963	-0.5022444465208541	0.4905717133702228	-0.14522100709003732	0.3498084463321721	0.2790091734694976	-0.2996963578290843	-0.4197790833475997	-0.37141638671770594	0.618697323335219	-0.36430631072786446	-0.07266218314525184	-0.10345360495475223	-0.006890983304315446	0.11760159576729952	-0.24947257466328776	1.4321706146486215	0.4320425917391505	0.01760399512064807	-0.20642112561246817	-0.045577399873397	-0.048588118104454646	0.024195328492024548	0.10999223576752479	0.3257045937689617	0.7996529580226046	-1.075886848091805	0.6328495121781942	0.20468945372475583	-0.18612699614489936	0.1190077697744806	0.19434485054481188	0.33034646750815644	0.4049089895136556	1.1398373383685132
-0.6261059275551262	0.14360761183358042	0.7890726545822874	0.2699330815960348	-0.3099694212905396	-0.33992129411148075	-0.25164450572095765	1.6266939379706014	0.3587883590409944	-0.16600798347003679	-0.8642133976588978	-0.354974989774685	0.0260554350167989	0.22044191534640872	-0.4293252971428311	1.2269754094306473	-0.5010712627637728	0.5177790142322198	-0.14233371517963975	0.4019429365219377	0.2967444483873236	-0.22356367696787677	-0.39929639855576027	-0.35120271747863013	0.6929411258052185	-0.29306155428467406	-0.02383370935478379	-0.048085985211166846	0.04319040610643806	0.15369311587532133	-0.24235100308736385	1.4994986973980953	0.4362232992145449	0.06773170331765022	-0.19650242161115702	-0.021475130188099215	-0.02369157735023127	0.07135123833749635	0.15667708638202948	0.39683645326383926	0.8678157121586976	-1.0620355743857521	0.6565919347840146	0.20186589104457733	-0.1097130656555351	0.14019488975368094	0.18883534699662594	0.3811399212492882	0.4495740670584366	1.202102683722241
-0.5628476011438293	0.17851736914217292	0.8774718524589981	0.340560095248871	-0.24697988683667854	-0.3097075330251038	-0.19318754537378852	1.7036422097502169	0.4583117802118215	-0.12715962837221867	-0.80351603830025	-0.26417426021190005	0.05585185605508884	0.2673845167733945	-0.4091299189977079	1.304987912963991	-0.4842214487513985	0.5811117797537568	-0.11813979335719478	0.46202261161948927	0.322184465213908	-0.1476558042877946	-0.34013295133010135	-0.31192239054136256	0.7684414677302355	-0.23060694129809703	0.016827857895071685	0.024043315869813574	0.11346233262046417	0.18942602220638327	-0.18494063818141374	1.5856872363735508	0.5002949255598249	0.1633499958224754	-0.16900814491219518	0.00452929551783165	0.04022595120721029	0.13247766333036642	0.19884533633034182	0.48898687850530775	0.943906620792092	-0.9911408568708084	0.7038829732078425	0.21831562711216485	0.00409777724773912	0.19167454528098948	0.22463002524458298	0.4405950446519542	0.5094503135165649	1.2861654178033872
-0.4732432274983432	0.21534606483329471	0.9305614414237688	0.4139445445910902	-0.18622613105569877	-0.24583413668121645	-0.10917701206894967	1.8239686770281374	0.5355856068564987	-0.07882441048972345	-0.7200544330453778	-0.1474829946873316	0.1192213983610573	0.3148023655530403	-0.3972209634819055	1.356845221278922	-0.4406191244120571	0.6419413235067777	-0.08363050288814514	0.5194973178887494	0.3272734034480698	-0.03615400987350975	-0.27232178199868	-0.25343818034533244	0.8490239826078497	-0.15264689589282812	0.09389375779648898	0.09740123653376176	0.2125519883301926	0.2532450235425947	-0.1196998236037605	1.6848717497619554	0.5602634634969111	0.27037608910104743	-0.10763866160472606	0.05900050399159433	0.09482170931872123	0.20913234848384454	0.28199684620922055	0.5675464036613616	1.0383232257048485	-0.8957299132837218	0.7503373590724066	0.23401611726879254	0.11430208800854713	0.25959707228116335	0.27876443571424236	0.5074885364952442	0.5756259593159941	1.3576467721855567
-0.36173788405857754	0.2647069836667877	0.9669298671286157	0.5036528438704249	-0.10174676613182795	-0.20153528490795541	0.0036595945299852882	1.9028954256835804	0.645298760810031	-0.03237409171091035	-0.6013873881911994	-0.023895076455669774	0.23888717152642786	0.36232820501830454	-0.35494575826586294	1.393640981481203	-0.39125312018027797	0.7058213296268874	-0.020912387309687745	0.5645644461329604	0.35555481186618043	0.06099446555509334	-0.21223786815928905	-0.20865864717192859	0.9418326185624901	-0.09011578197614681	0.18103424264743595	0.20418532509405424	0.3277584728684035	0.3287096137888511	0.0030657475782083334	1.795375475636746	0.6545174855588436	0.3951683066812355	-0.03828024416270122	0.15317391259205998	0.14946405602655036	0.2723230625474924	0.3529833823992283	0.6857089676938716	1.164038804088779	-0.7470064949094557	0.791623472569463	0.26797126847401637	0.1934175111173572	0.31750586445120677	0.38007639208073757	0.5862835373507014	0.6302959036010757	1.4232664445676522
-0.22003312493351715	0.3451316343010369	1.0185008386264773	0.617046118633292	-0.03157211764775096	-0.1440744867738123	0.1477131601752946	2.0284012612153886	0.7521694775959828	0.02500355258302684	-0.4538263734940243	0.09489765804960773	0.3217183083692137	0.41042403213097406	-0.3142163463037919	1.439251248418508	-0.32731430382968885	0.7590791752347326	0.043518214305526284	0.6175239389415677	0.3992914313822663	0.1571904518137716	-0.13991431555177797	-0.15078486568816868	1.0384367889743427	-0.01085335488276149	0.246994455053267	0.32454435621374733	0.47034723406442563	0.41894756019912494	0.129199240645315	1.8854753431261972	0.7752403088069876	0.4952049827396506	0.029666895166904416	0.2359491947543441	0.2035696210811478	0.3582213318856611	0.41036833367558884	0.8052068147136653	1.2495252094221407	-0.5621417914621617	0.8275502121722829	0.32238504229513126	0.2954679746371628	0.3877312894307558	0.46144149638199633	0.6713164409849149	0.700587897295373	1.4933145098908323
-0.079056696176282	0.4463926202175112	1.0603091226288832	0.7280000734502844	0.042125803623757355	-0.07335343456234378	0.2801087040777618	2.1386927039226853	0.8677963879952124	0.033196147961172075	-0.28191807625025217	0.21486022837722105	0.39209472221707015	0.47913967584117484	-0.26544059506078227	1.4842181779706134	-0.25265382445696066	0.8287771758204686	0.10415977201264104	0.6980126187332465	0.436703866394732	0.2852326141959439	-0.06674162906364074	-0.0866837088425532	1.1170381504601565	0.06585468749567902	0.3277742169499759	0.43207216801221265	0.6353392498269581	0.5349459295876914	0.2622230187909938	1.9760225331262844	0.9332918430309339	0.608493813015882	0.11196865484183442	0.3248821467336553	0.27157681815887064	0.42759252179477814	0.46970626665376136	0.9281325187093937	1.329773170351708	-0.3480594705350361	0.8768648673376743	0.35341055780356906	0.40305965766732266	0.44707681338757965	0.5432597686948345	0.7632550825273705	0.7750477822817757	1.5442161984464269
0.09593084145349381	0.546730625202047	1.0847888242207315	0.8319679486943974	0.12427249974477253	0.013185099356032931	0.4555612933454093	2.240338024783179	0.9726174136483777	0.07639879399121367	-0.06839968661184438	0.347279654453828	0.4754108041448334	0.5688896525433975	-0.23261789692377474	1.5280141550258761	-0.16317730090884483	0.9237053746728634	0.14537068106647827	0.7965716759019039	0.49364754066908506	0.38464825892287624	0.024375551119666033	-0.004337606250320525	1.204115256219702	0.14599780822343525	0.3775327879888253	0.5292453955091772	0.7998082225709964	0.651087872107603	0.39429161373981747	2.1015362076947577	1.1019754879022041	0.7294214753129011	0.2022282432659784	0.4149509028685441	0.33632889026775165	0.5145763499694394	0.526834673699476	1.0612820851514988	1.4011440865053895	-0.14550603800646322	0.9470322292650604	0.40999293551977634	0.47869552668588167	0.5375321838549397	0.6534668329409626	0.8561974227929554	0.8538272553879281	1.5937128703840997
0.2658699357148005	0.6217589972858221	1.1304158946979963	0.961080859843161	0.1832900863682129	0.1066801331562679	0.6415176836479024	2.344501089994488	1.0510668851578377	0.12095815289752254	0.10863207669488846	0.4580101204113637	0.5307519337831621	0.6484220320032726	-0.21484015436306328	1.5535162058867535	-0.06816705958005871	1.0574792437656868	0.19271687474019142	0.8905317477798244	0.5691532390919575	0.5010373926207444	0.11033267032656724	0.08894294670080752	1.269911012807801	0.23541620025724658	0.4336160203166687	0.6389795934312037	0.9814394577020789	0.7847227649506126	0.5415743045712543	2.2070773506563377	1.305565336345632	0.8744501703780421	0.2786512911072756	0.49937302207142586	0.3804888028039832	0.5863754967919985	0.6022548484910395	1.1939277744959713	1.4866108476722368	0.04062161334708071	1.0225930896699835	0.4631540375257136	0.5380513480767286	0.6228545804466961	0.7703370811222865	0.9444037262517042	0.9499450054105173	1.6332331534309354
0.455903446785101	0.735818036442389	1.1816405656019626	1.091324014762764	0.22688012261934554	0.17796520637916455	0.8106674524805358	2.4498132814164215	1.1279464491046522	0.17463472634296023	0.2589115247181747	0.5453671897392705	0.5940676178275309	0.7352039211498473	-0.16111189062713613	1.5729850073669156	0.03789026000837055	1.2102178127631242	0.24502354716013947	1.0041319929496235	0.6179401826942621	0.6075399149568611	0.16867579112150824	0.20581782426701242	1.358721672342663	0.3315480153767923	0.47660119893791897	0.7309864120064902	1.1550998940376038	0.924043004904237	0.6740313807364091	2.290655237341031	1.4656869454518808	0.9966986219225376	0.35242687926373667	0.5683675955734833	0.4088308740946099	0.6672284145886473	0.6697454909111992	1.317222664363785	1.6097868975415601	0.2458806950750833	1.1359412515169922	0.5226273258691518	0.5948853814010315	0.7140119141489427	0.8989753172388729	1.0115671912495325	1.0377571445936193	1.6486417234526936
0.6108838242309599	0.8129560274896882	1.2332088230771543	1.170156704138289	0.2598903144414052	0.20570302484014621	0.9591182947644518	2.4859714613554362	1.1889421039062857	0.2417290012733037	0.39227479739424453	0.6180286793253341	0.6397339053995637	0.8213968304220985	-0.12583364016539295	1.577023518574618	0.13958018440856476	1.3436493412743213	0.262232683415341	1.1157233014531351	0.6619647824610593	0.6761535397977904	0.21221031491128156	0.3285138895357837	1.4248517192395243	0.4168876017226058	0.511553274482359	0.8187479092057226	1.3047023905174857	1.0346328149093287	0.7872633925843574	2.3586482589576656	1.5882772881186724	1.0915358181587387	0.3898281181960331	0.6362946869362757	0.42292898845872956	0.7264323002377463	0.7084532199260141	1.442090282575259	1.6967277415564461	0.4150610467216135	1.2604981230003691	0.5687101586398653	0.6153776247577478	0.7854585435099881	0.9901037367525666	1.0518567884691563	1.1276792106473983	1.6581354908384338
0.7357091982503033	0.8634441890740773	1.2707008541673628	1.248375436298412	0.29475756993952784	0.2369221316253462	1.100769515876219	2.526569509127947	1.2078859071209642	0.29707085893152363	0.5134338366726443	0.6614479372799023	0.6712233299889586	0.9082186915811417	-0.10032133063462838	1.5892351605266117	0.2425457832861714	1.4545227033042905	0.2965279131297962	1.218397918726333	0.6863166932450835	0.7424601708303167	0.24258159781445093	0.4224988905639614	1.458147077640377	0.4503166423018216	0.5471955800900716	0.8915039118736647	1.4113783313301649	1.1223291978433898	0.9203622637486569	2.4332852753362215	1.6797270008788392	1.1692254507348967	0.44916112574530975	0.7042790424167864	0.4475601767730534	0.7776274201849656	0.7333400159749662	1.53758084192489	1.7813301593966675	0.5504495906591581	1.3752365913995785	0.6004108373175048	0.6384943444969517	0.8586544370327432	1.0974212571243673	1.0871133412678322	1.2036059871950338	1.6638966505956005
0.8540043000827311	0.9081420351239038	1.289437266247635	1.2985290117116488	0.28181556022444987	0.24558705715769408	1.1701694896449926	2.5401713230351834	1.2074955029538965	0.3002117057420882	0.5758685313515796	0.677408002852139	0.6857827190673023	0.9580600368515373	-0.0926618130471956	1.5430070543321788	0.33411444934895596	1.5406652768164957	0.31091380714920314	1.3172813756934247	0.6928506135417409	0.7864462243825638	0.2541535700394616	0.500979027009902	1.4897561623113773	0.4689735398655401	0.5738241011362768	0.9406939521845586	1.4969855398576541	1.2087144922120998	0.9913501973514135	2.479920274542751	1.750045680137146	1.2411941460056755	0.4909640856973366	0.7431258351022577	0.4347786966527093	0.8032568973156495	0.7496552809061717	1.6191735926517197	1.8506663635971843	0.6538521930225525	1.464847978761135	0.6294984156495049	0.6271176639555582	0.889006233798671	1.1498236001917441	1.1109882896881895	1.2506619659832403	1.6520912481107815
0.9384651342722616	0.9447065304658595	1.297133434250894	1.323407075472563	0.262792125072549	0.22421586509948827	1.232594329045948	2.5352102414609394	1.1898734938780988	0.30387983944017816	0.6125639846705531	0.7005605724523114	0.6710335016898776	1.0088562936242114	-0.06321725190913616	1.4918283885028547	0.394336022409595	1.6291127687432163	0.3112711369127783	1.3920335369227002	0.714671671776643	0.7604306864410227	0.26305840353488047	0.5806235068938943	1.5168265663091476	0.4775547051716248	0.566110820972945	0.9814274002422237	1.5520853039647957	1.2598541780925805	1.0474096388523775	2.502042744153985	1.8184833207398756	1.304098472923809	0.5477283240068138	0.7561761300678593	0.433111635140975	0.8124903431092694	0.7441032042727874	1.6997571311854824	1.9092522013778548	0.739531456918807	1.5388543177073413	0.6412220095326792	0.606657017003748	0.9060614711890052	1.2152820307038403	1.141001707692801	1.3032337168539265	1.6340865257802157
0.9904758090341789	0.9753572115493798	1.30406202097083	1.3181012461118342	0.24421144513581247	0.17778975673197822	1.2709132787751989	2.4820357518392355	1.160982596148218	0.282447983341771	0.6057708176138598	0.6835461580335966	0.6318008483426247	1.0269945328509977	-0.06789178298234776	1.44741064940153	0.43937376271084627	1.6971333408255447	0.30788324622982477	1.4617350504257753	0.7233415641516168	0.7326477885849745	0.26056567725711355	0.6726205110775691	1.5402170670875655	0.47311765122557786	0.5673346331418678	0.9967242635993641	1.5980157071871421	1.291797604559871	1.0819624398203762	2.5121814344054423	1.8662108889079043	1.3679182131641685	0.5935335788714359	0.7576156315098209	0.42465681770479174	0.819590971818393	0.7688805997969439	1.7527985705200781	1.989044109500504	0.8136764266052119	1.6076055094277628	0.6568989279078387	0.5562449529765481	0.9144797388274813	1.2584222992629481	1.1568073382692532	1.354322233134988	1.608795509538003
1.0202366238399851	0.9753483384739109	1.287056215884604	1.287001469831375	0.2075403873027199	0.12487665150550611	1.2645581945198612	2.411279394693114	1.101704877980382	0.25837597814097557	0.5923667782528027	0.6708819024696061	0.5804812091472666	1.0345247299843665	-0.05449677501465981	1.4003371821917885	0.457973399900235	1.7954611611956934	0.2900285566753341	1.5286763262180205	0.7256177665566731	0.6990255335713954	0.24254632338599208	0.76548488670159	1.5466206151924078	0.47193841737616593	0.5539085977740034	1.0069006215554666	1.6265004684859157	1.3091050796673644	1.0931688212992037	2.510003410871328	1.8861284543501686	1.4286929252690803	0.6354310909550639	0.7617149524885753	0.4117659556626572	0.8345788932845309	0.7879089977430842	1.8049223390950524	2.086671765278866	0.8485784578900029	1.6580050870067933	0.653339588906111	0.5010401092802003	0.9167796384714311	1.30218088210946	1.1693197388598562	1.3898327004678905	1.5814079940830847
1.0314763099138646	0.9483285560888992	1.2566814482826367	1.24828614774257	0.1776252046545676	0.05952211417137565	1.226920269360135	2.325132223422275	1.0427142740783415	0.25096346236283995	0.5598638755112428	0.6547524341595665	0.5494531114707542	1.0030647686132845	-0.043670808226670126	1.3428134052614846	0.48119700967666007	1.8863457065286593	0.27304022324573796	1.582130513728492	0.7262579484830953	0.6329946106855321	0.22394690113576754	0.8447161896887385	1.5558321946161588	0.4703374954730086	0.5446402602813601	1.0180640129600858	1.6741925634593104	1.287698857536135	1.1036868501073411	2.5072673966794556	1.8939789353811278	1.493469600969733	0.696510943985776	0.7698780512006038	0.37561725610201374	0.8480723408076594	0.7984132714655556	1.8420006117771721	2.161789517310335	0.8727562537555645	1.7034135582534482	0.6618826759897278	0.4264923414555845	0.9405634933016958	1.3659232003801756	1.1718117863251187	1.410150437175889	1.5601977470455597
1.0326111573091532	0.9512539547460438	1.2300072157959918	1.2101052592518842	0.13741995828215864	0.004470491888623945	1.1900993037767855	2.2384488296380476	0.9819529013516239	0.22073762621219503	0.5146595801829752	0.6291137823958367	0.5173103243635924	0.9720657000047499	-0.019068425787675848	1.2872471000093195	0.49269375811157523	1.9476428265928731	0.2519072016622202	1.6289508541050501	0.7089649071753943	0.5690703808177611	0.20224724856209392	0.925725865342525	1.544965440773147	0.45078684314051126	0.553397860162173	1.0304385676792598	1.7229714428115344	1.2876329202461838	1.1099771419671343	2.501257837295405	1.8995381388427777	1.5586585016081005	0.7579265703814337	0.7620447148216447	0.35279289508837863	0.8382775285454971	0.8019067948906999	1.8674395491465048	2.239505306658245	0.8926642716003188	1.7250089379318632	0.6607916392474764	0.370169774935694	0.9280851267518907	1.427232460218351	1.1954553107277377	1.4459689077361895	1.5674042613993429
1.0146432798902196	0.9449904688808642	1.20388352976698	1.151442316399341	0.10804709003446478	-0.05901546884451978	1.1315770749967238	2.169619053125269	0.9217156951928542	0.18435717707701374	0.45628729089440795	0.6026735927416632	0.48854692244123077	0.9303296188316296	0.00019200880480397877	1.2515811030200723	0.4950130881131874	2.003817950565456	0.222054996743917	1.7079538625354083	0.6894322452870042	0.5114450216852924	0.1925350225930587	0.9988853564521738	1.5548913950039365	0.43138172916284623	0.5303657151430425	1.0298997939628207	1.7460365551817372	1.2844147550946983	1.1000022859936864	2.490908970562859	1.9088897213535283	1.6290378835364614	0.8239482657588011	0.7558937587287641	0.3221882384896023	0.8258955490804863	0.8106697769268392	1.8835511191467158	2.3121463529899784	0.9090016088251025	1.7578098425428887	0.6548279785359724	0.3159384954655059	0.9161129497709611	1.49542419628177	1.215252157755262	1.474699113546241	1.560293123955185
0.9908713030958024	0.9215994121962874	1.1740394423246532	1.112527227920411	0.08856726353220802	-0.12838135163106235	1.0682031442482915	2.112542964834271	0.8541467660535005	0.15970998536413109	0.39695480917136294	0.5724477045003301	0.4567970357670503	0.8758440115600976	-0.011214190523444528	1.2197339410582153	0.5030638731526241	2.0368375772010676	0.20041969087009068	1.761170314410189	0.6708730663914908	0.43677524353731945	0.1866128379928925	1.0522045906938078	1.5558278298006374	0.3802921689876113	0.48725162830666563	1.0510003277934437	1.7765174926660159	1.2655524361499702	1.0965204730303073	2.495248277911355	1.9181061114949813	1.688197298857918	0.9044638347297773	0.7495275685382511	0.29409531490972085	0.7983529200051708	0.8177133473816054	1.90207185694408	2.374755393108711	0.9209106517579588	1.7862295598443279	0.6572929133980961	0.2586858097762012	0.9224852944132855	1.5666215116812467	1.2464861638450562	1.4916979583345253	1.5686755352079027
0.965343627567902	0.922449054443228	1.1580675058998682	1.079394302079622	0.07112231796203115	-0.16220972102917913	0.9932634508952415	2.0515386714133923	0.7762428907984028	0.12403493151637686	0.30188958255162096	0.5352103533248965	0.4306779861970016	0.7763806149882614	-0.013932770398363856	1.200369093484808	0.5113478322336513	2.079184522123117	0.19246741811278992	1.8172600518759765	0.6585815734041863	0.3947639201295478	0.17252462320447554	1.0806098404922133	1.5490760057906325	0.3221253398395606	0.4471497511553978	1.0774347214168138	1.796346719840717	1.242397812330359	1.0816620677458941	2.501469873745353	1.92901007534974	1.7376020081766224	0.9709716805005634	0.7380668464955288	0.2570249713784345	0.7765535017234059	0.8039033544682223	1.9157197578007186	2.41356417736638	0.9155170340201089	1.7874281665315181	0.647971957526022	0.1967015624522532	0.9296266239058877	1.63004224021535	1.286088901685864	1.4768677076983272	1.5855805545992916
0.9396048557680917	0.9140295923222783	1.1445611720828321	1.0471796634021315	0.05841549308301652	-0.21528336549794255	0.915611927766516	2.010196324961357	0.7102826128283396	0.11112138824313642	0.18479981044849486	0.469587051786785	0.41432626480640594	0.6787186090556677	-0.048338058389627486	1.1789506659043756	0.5092053438499624	2.120745516010389	0.17523974116230862	1.8684023132378775	0.6488447111518424	0.3445732550374382	0.15580258442445585	1.1198764713478087	1.5506906237990048	0.27570793402971727	0.4023778067675198	1.108041378700289	1.8169670771073239	1.2080657543593554	1.0581379281126533	2.499766142270333	1.9431236925238662	1.7924093041400841	1.0142164059625627	0.7261085190160791	0.22404632195857363	0.7280938698854391	0.8013670856350409	1.9303372271958938	2.436074081113273	0.9176041649231881	1.795646632351253	0.63084369089188	0.15099538798071083	0.9493239239240108	1.688806962704557	1.3144393935839491	1.4824641472927442	1.593865975423236
0.9241704880921168	0.9166583767423198	1.135050871298101	1.0369324347406148	0.05817356717133772	-0.27442034164907125	0.865464669480786	1.9771731592587987	0.6200288073145257	0.0895100551841255	0.09255498327856364	0.4027966817687722	0.3753938050483974	0.5832075832415268	-0.07952163693840504	1.163412498936227	0.5153543045263772	2.146979456055446	0.17069558530099388	1.9037734253255472	0.6355512826415979	0.326324674800183	0.13088512009913658	1.162707436860287	1.5591901926907916	0.23298682925735031	0.36582661665568716	1.1412363049175374	1.859832870721077	1.1631879840148784	1.0359204070034125	2.4916771377017057	1.959484300111842	1.8412205037224	1.0536811061198044	0.7196593945861116	0.21796144616118646	0.6965991457723907	0.7683445372254449	1.9200777826602948	2.426065185684405	0.924749590682902	1.7910085456051696	0.6056791304756913	0.09099184028929497	0.9632167993039138	1.7542583480806708	1.333592516860807	1.4966616293937443	1.601165177488065
0.9294493434861797	0.9306025053832834	1.1401803741443177	1.0300798731511676	0.05594689066147002	-0.32053411780466223	0.8149167219059066	1.9589340894172942	0.5308565776634547	0.05968657587980121	0.015309125880565766	0.33450194647103415	0.33550933429744006	0.49606175002562847	-0.1520661997413048	1.1592386515102964	0.5439757508645129	2.1772837590442142	0.17559707092588384	1.958861780788773	0.6135188627547977	0.32443242145171763	0.09586937078220337	1.2012047220971964	1.5871177373366194	0.18067325420044714	0.3451099242601592	1.1808404832655461	1.897364653199712	1.1280412814615755	1.0267415370273436	2.496979908919263	1.9657520980608472	1.873029671956186	1.0544288713435792	0.7160853237905692	0.19402706120049146	0.645509164695534	0.7454488307277753	1.9126239424671436	2.4260921482658953	0.9165717769010222	1.798916261543041	0.5829273102626604	0.03494179276171694	0.9846866446764617	1.8078283188322035	1.3567541366793843	1.5011077712205334	1.6139394085811847
0.9443151797143875	0.9339051002894425	1.1409691804767266	1.0310613877597747	0.04947496190016643	-0.3553421668140085	0.7673711222440895	2.0097778985726236	0.4495623202294645	0.04172304361702529	-0.06902786014734938	0.28236491327296953	0.2933173460597481	0.4153701822041763	-0.20803194320535376	1.1510753277383405	0.5841723740272884	2.2084147630957434	0.1820374342590008	1.995491233945178	0.5889521353687963	0.31248978138942307	0.07618036063069067	1.2374675692674486	1.6085637128001562	0.1542431157875988	0.3006333265423813	1.2366358893399845	1.9135277672165607	1.0967572278937965	0.9925892321586554	2.5182207532912395	1.9715001046589307	1.9039358407028377	1.0487145442616195	0.70474702848228	0.1632887155861933	0.5976786763478971	0.7089674023925541	1.8999586279865632	2.3895385913600067	0.8934873368542107	1.8022553751804629	0.5569023798228755	0.023509818511738213	1.008950233174789	1.8532342202393266	1.3721309949131322	1.487804965161022	1.6059797393451902
0.9871084190832089	0.9568203971540308	1.1559563268166857	1.020136995711923	0.07355218486278225	-0.38257118712252597	0.7408191385592009	2.0570971476198117	0.3830173066516457	0.01701016099045765	-0.16019483814428512	0.23672122064045817	0.29029311637869293	0.3415869265044333	-0.2699721402580014	1.1397325835352603	0.6464536536352249	2.221279667969926	0.2097726288798961	2.0239805342818857	0.564590672663965	0.27861938904384737	0.06771841718147874	1.2835594729884232	1.6587598187680321	0.1317257200681314	0.2769599039467355	1.2784080931229442	1.904588812776058	1.0547764442884624	0.9917381779476209	2.527156043690799	1.984846854772729	1.9483238624228387	1.0249014148212958	0.6933297481840339	0.11313102767177807	0.5244425064650619	0.6690179774213074	1.8876100808856513	2.3470397852355473	0.8828586176496307	1.8203927456144815	0.5240551023466662	0.0252298478037976	1.0340339545982984	1.8896223475888667	1.3936899266981886	1.4739490104482251	1.6179282071944474
1.0360997760251276	0.9869049398060008	1.1730971023379984	1.001922034585476	0.08851004993612213	-0.38266031950387297	0.7240970470710387	2.1208757899225104	0.330670103411101	-0.008437834241632698	-0.23717804928870728	0.20252342011544927	0.2652477003513528	0.3027676980422501	-0.3244535114802234	1.1265578968999341	0.7018690939573424	2.23148129626271	0.23360753542101315	2.045306196795054	0.5395707371205279	0.25500769623402386	0.0731977117354381	1.3366282595510217	1.702319586469913	0.10510899402088239	0.2420420951430252	1.3137990610083992	1.857526767283073	1.0542340569033806	0.9893176796474142	2.5379680426692848	2.0016992828765994	1.9865520535574615	0.9694740900937193	0.6840588849878622	0.07785130671202645	0.4719293956786557	0.6435276551438986	1.8820544149741767	2.327220361941632	0.8753047076528	1.8198561712843062	0.49900166604311424	0.035109648662779123	1.0426497596295063	1.9159732282621835	1.4305884111007348	1.470915073895355	1.6164272758271843
1.0918325593697245	0.9961381897056695	1.1943038143729483	0.9825889028965384	0.11573530388313294	-0.3938163504561779	0.6851390065135463	2.192539040785083	0.2802804416730318	-0.0018613135436076074	-0.3334283061616724	0.16126480140575886	0.24221004968266363	0.2534857401065608	-0.3873736443770854	1.1096291012546307	0.762698219377529	2.238291594256305	0.2509296013656465	2.0608383759013615	0.5177781314156891	0.23610872754823023	0.083472368869347	1.3786536977857573	1.7392231923686374	0.08708089678509404	0.21210764949116928	1.3513860705620597	1.8164083924547927	1.0426886501338741	0.9803290453185177	2.5544548066371653	2.022957117497249	2.04028683697529	0.918010127048079	0.6912642906966654	0.017502869750788623	0.4214079154936874	0.6045318380804551	1.8764968397798651	2.324658916700071	0.8661229574871608	1.826185046207489	0.466507965288931	0.06173159457122017	1.0783105501977759	1.9251899238063295	1.4508954245427987	1.4603465822015171	1.5835727989397141
1.1474390592002937	1.0122489785096	1.208061473648255	0.9702183255755601	0.13133310918805144	-0.3805169099709872	0.6793796807358902	2.2344574057385644	0.24370600210344553	0.0008306453567761392	-0.4061480840331522	0.11994928406657708	0.22530870914705464	0.2380978403454023	-0.45664319774063805	1.0724175254253303	0.8244513099435722	2.2255093998349604	0.27313292672213724	2.0521419781299066	0.4834745417773438	0.2084933754120774	0.06994070617439387	1.4162667385744874	1.7627339074412134	0.06983833349013231	0.1882661566909913	1.3865938553839254	1.799454148346038	1.036413972541751	0.9959083435816897	2.555195074243124	2.044417740671846	2.0921488435473203	0.8446632164207296	0.7062694641636961	-0.013980893404600955	0.38873225656888905	0.5715256997495783	1.8735917791587593	2.31727887296649	0.8597294678853235	1.8211686552573965	0.4384710149309507	0.07903260103245098	1.1227864469167064	1.9141249161161902	1.4606667505674051	1.4329154376226667	1.5777969382303119
1.197519930994004	1.0296106898714728	1.2239786250897853	0.9387335660605594	0.15046681396518352	-0.3536608245161607	0.6571909899378952	2.251923751194788	0.22550896113015734	0.008352841499725188	-0.49730369433976085	0.08565966984398046	0.23081152251459733	0.23586978712003556	-0.5197019479673399	1.0465016203319009	0.8786995983017037	2.1950239407811947	0.29589415845477596	2.0666353865431732	0.47472132413575635	0.18910732233384547	0.0798312639761937	1.4608690169176903	1.7640017044829304	0.05547854914666015	0.18259093172630586	1.3973995010408289	1.7505570072790444	1.067383228725247	1.0306438708949988	2.5293173275051806	2.077087675983581	2.162473219344325	0.7708692946265506	0.738256410471425	-0.034498106104912385	0.3767727100651561	0.5534509097112412	1.8484225713828544	2.334660108534227	0.8494482651212756	1.8111899168149281	0.3987188891831777	0.1029451552202197	1.138598256968862	1.8872850201217364	1.465017457502417	1.3945030351200645	1.5604103730132581
1.2395915989749815	1.0240762448601255	1.2333297901991185	0.9196515996540308	0.16885807652085943	-0.35412211516761066	0.6490113340021446	2.281597913947956	0.25191168033028144	-0.003414043414102833	-0.5823266987499363	0.05356173048234726	0.24741708407256868	0.24443969825727246	-0.5973242549195299	1.0043883235899396	0.9284224132540491	2.1407656819863465	0.32366474894847824	2.074314177031292	0.4621188856413324	0.1535831524042686	0.09800543339444082	1.4913092644181936	1.7628983154925275	0.021933824234115884	0.18442664997969033	1.3854236388718193	1.7038273179844634	1.0855861747704638	1.051034128551136	2.4987096799583117	2.0863180515425475	2.2299167292733935	0.6895771210016813	0.767628953611586	-0.05250966255976171	0.3745854460656509	0.5677842018015639	1.8306809945538922	2.36845770443209	0.8450667128067298	1.8270806235067745	0.3775750012060268	0.14226293157487133	1.1441628147730507	1.844865013111897	1.4647849030114588	1.3701414465149395	1.5508673036535572
1.2705471921619642	1.0130959045089478	1.240698826263468	0.9084149635904314	0.16798192147161325	-0.3293458176351986	0.6492751068042483	2.2608164489836042	0.29078137188989234	-0.028688622454411606	-0.6589490028809323	0.07037441339650281	0.2581865290867043	0.2484667128835548	-0.6594761024325673	0.9683025881847389	0.9834080581591443	2.0840259078735324	0.354135538882027	2.091520029121804	0.48047279985567554	0.12444410037382218	0.13575103153600385	1.480539484731983	1.7433786786125325	-0.014329482511645467	0.185973548561209	1.3796307438726658	1.631326769845558	1.1212625026527292	1.0890462145769282	2.4607811949816623	2.10157381114695	2.3066534929904092	0.6168502581218699	0.8021295972246879	-0.08106644651168085	0.39736490881758035	0.5862273069400468	1.8078393761266773	2.424260618623245	0.8128980710688145	1.8389605335867347	0.3696969750995537	0.17730729416601382	1.1475914995183258	1.786073353338051	1.4789027370705459	1.3263236921345096	1.5522880969031463
1.3051308101573293	0.9860705085455782	1.237289770223866	0.9028562244484662	0.17809013013821534	-0.31464922561629827	0.637562122170549	2.2296741553795316	0.33904209420885445	-0.03708611092047913	-0.7796777396278924	0.10041085506464412	0.27733490693003837	0.24127380444986923	-0.7154759168228056	0.936461310406283	1.0423683682040246	2.024437969057304	0.347600786554758	2.1216637790122337	0.5010968195043473	0.06568386052825174	0.16217157845176905	1.448801992382354	1.7056275710333597	-0.0356881690214849	0.17349882318598753	1.3743205901234417	1.5513247587991235	1.162756201116166	1.14067016177803	2.415987564945733	2.093047368269501	2.3495176094370303	0.5619688226072419	0.8518526230272017	-0.12709800526521794	0.41614909449573523	0.6353846094149354	1.8175767185921157	2.4856447871828546	0.7910431482531255	1.8482038949795743	0.3637501513748128	0.22058449501042315	1.1441927981273048	1.7347785470890973	1.501949210116864	1.2802174947271152	1.5647444647241495
1.3114139688552575	0.9490842704940903	1.2390601306909947	0.90253804488183	0.20142022292323652	-0.2915770728173453	0.6307496730522668	2.2010844901523794	0.4167877301266974	-0.05046887500575533	-0.9033090342626015	0.1150560019303474	0.3038497264306127	0.22382127295078275	-0.7360420053138725	0.9151370297602701	1.084404854135248	1.9668359889068516	0.32288603974672464	2.133517052064748	0.5274418300192991	0.048165789055659526	0.21463249233213072	1.3926113463787577	1.6489935440384085	-0.06043901872472772	0.162528570903762	1.3647002466427043	1.4713818786100732	1.18871635027273	1.1637862960100986	2.356909374071207	2.093373694678151	2.3960973151457132	0.515292204961196	0.8964751931032593	-0.14830999572801398	0.4461643645043972	0.677644208801452	1.8328534112793364	2.541176149660431	0.7779655558857312	1.8619116320044125	0.36437985467975426	0.25220064766928674	1.1259576275607417	1.6852201596499448	1.504471780359065	1.2307840243598052	1.5877433873769622
1.3104723812506667	0.933101507493354	1.2251678141370634	0.9135152824795298	0.21553227120946503	-0.2566546718746219	0.6316271163455907	2.154095661508903	0.480594532379267	-0.05381852507767584	-1.020736886508034	0.1256055250982542	0.3499442313284793	0.20678646002398082	-0.7505368041099597	0.9098922609553182	1.1245983106066484	1.918543574555399	0.2818453679859116	2.172979756695467	0.5493319872557834	0.027685622366353725	0.2791415832216991	1.3312398397899594	1.5888180148496034	-0.08762483705689872	0.1617795978563812	1.344116935579863	1.3993849622564791	1.207397873422431	1.202977342428235	2.2907670214694686	2.0849894368787565	2.4035242130370484	0.4916665318166397	0.9395318857534243	-0.1612656766867653	0.46635271734583955	0.7215411693757451	1.8625234929852106	2.5967903257811553	0.7798372672408779	1.859464235419296	0.36029183429366396	0.27670760922434584	1.1014453535947786	1.6551995919692808	1.5162028624585182	1.218514181505104	1.6148447721030046
1.2924100894366304	0.9047388666235522	1.2252967302138864	0.9318314989982875	0.22723659206663335	-0.21419529423237615	0.6356315555365988	2.104737720844869	0.5602257036787563	-0.053243143056916985	-1.1057261080638572	0.10915341569598691	0.37129329305766984	0.1889006407433333	-0.7594594662814954	0.8954681660444666	1.1637817433242017	1.8725928746833336	0.2322220398282829	2.229653604269124	0.5517423230168521	0.06922871322077534	0.3193269959983406	1.2397217748746638	1.52024767234153	-0.1277896912379771	0.15167743633931172	1.3397248522434508	1.3648790484798758	1.2413917369062657	1.2361484318536133	2.241033314143525	2.0631325602079422	2.3892697058450336	0.5066836350709611	0.9657094860498352	-0.15221736104531097	0.5090629427068234	0.7740935348034618	1.9066025851147637	2.628365434604761	0.7764230706321408	1.8504544189687266	0.3673734709262405	0.3022296052870035	1.0737195695434805	1.6247355951414835	1.5285863891020488	1.2120733521104061	1.6407483877816644
1.2813881461353989	0.8792494905654357	1.2211940500087175	0.9539766883368473	0.2351539340489083	-0.19156409530215443	0.6748834021901275	2.0544285423634054	0.6104052041062109	-0.07297989987011053	-1.1855712782020025	0.10144278929950416	0.3788926054771547	0.17978635938104634	-0.7605346140290343	0.8818678568097853	1.1929650662686693	1.8317885805731275	0.176493766370327	2.277163695440332	0.577766226406805	0.11238740668504495	0.3636885091664296	1.1591372778387743	1.4639957485720339	-0.16060485850001494	0.15349357359799348	1.336714184715989	1.3359864881646555	1.2496892003933413	1.2518779161540263	2.1944187745944466	2.029164311970362	2.3680313462554885	0.5312342299385887	0.9718466197694735	-0.1398328967892439	0.5329557509966987	0.7962763145478793	1.9493701735069036	2.634848009554457	0.7876472419833637	1.845090605790464	0.3653900738855427	0.33195194842682585	1.0587067276958564	1.5949015163544733	1.5405807099655728	1.2101750465048118	1.6761866466644757
1.2717331664860088	0.8781169964025274	1.2095222563359218	0.9778522396800969	0.2251436078533609	-0.17245177134182482	0.7202009436638299	1.9988592438831403	0.6551321592632181	-0.10330075323519265	-1.2234712034980988	0.08491115113101641	0.3850973420901362	0.18333768497497271	-0.7393542594095202	0.8732867560163431	1.2206508457823428	1.8125380252741912	0.14138780261681688	2.332994533860723	0.5962766295364957	0.1465681474316082	0.40030336590683574	1.0631026828977477	1.4205169118246164	-0.20236503695521865	0.15200868149970032	1.3139650033130625	1.3225556275579968	1.2376056602574592	1.2675197919327155	2.1716136964118897	1.9983264663529066	2.3282471451015576	0.5734407359163386	0.9589088784145604	-0.12030822374962484	0.574951595283166	0.8365977013034313	1.9913464509489558	2.620303622739216	0.7794125249246722	1.8524270051753426	0.35153828487550765	0.35887998450779174	1.0344431391975286	1.575485950426269	1.569288592897332	1.1839214380742435	1.7188638695639313
1.2666635906536539	0.8880099323008327	1.2083611417654547	0.9751482835169647	0.2295730420311916	-0.14384767388809522	0.7592648368602316	1.9754441941318739	0.6898015135617986	-0.13727560502140218	-1.2256561060581004	0.07487026722674159	0.37281986575120907	0.1849842668808439	-0.7103516868618929	0.8719824286957399	1.242309657634959	1.8209371708935318	0.12100652195100911	2.382924308208251	0.6333258883259405	0.21889770540478545	0.4488448988473122	1.0017138797109613	1.4077820169383517	-0.2362362902279639	0.17661056959416913	1.302997725541227	1.2704572642118999	1.2291763221904817	1.2716574172587154	2.1512005381822537	1.970889408094171	2.29359542266331	0.6137252998726506	0.931210817061482	-0.12678201304671188	0.5774805606113494	0.8526321715543277	2.0354843837041017	2.586567655599045	0.7820097530591759	1.853874597792722	0.3392876933066473	0.3953580339715347	1.0184637751068952	1.5761925361233362	1.5899342638168543	1.1719931226077451	1.7452721581760418
1.2569879898096654	0.9117588817682003	1.1961950828102654	0.9751356273907149	0.21369965676450442	-0.13732495418407142	0.8258915156561883	1.9746773822933907	0.694038469269437	-0.2005524091053871	-1.1770965122740022	0.08037564068022315	0.360662025386819	0.21703784576305551	-0.6597391859897529	0.8844176696169797	1.252062463891128	1.8592149632687405	0.09686653669665093	2.418307765618249	0.6592461432135203	0.2808229333852551	0.4683986903563989	0.9393582319958058	1.4146738787796753	-0.2475043174694176	0.21421423817127563	1.2878150822119718	1.2560211790297011	1.2012571974195636	1.247567576885199	2.1368657581844586	1.9112532569133243	2.244214042793313	0.6676323746411478	0.8937956273189769	-0.13620506304985622	0.5812730698637105	0.8606092931540175	2.092554236252251	2.527619748866935	0.7921161814730144	1.870367503013398	0.3122575947571029	0.4364254612478448	1.0160668704933002	1.5657346533869811	1.6210561915617003	1.1773947030174818	1.785937143418288
1.2598408724342538	0.9504145618066862	1.174176912792161	0.9465549074171731	0.18925075073927816	-0.10529612310594136	0.8703962443073333	1.9559976003098403	0.6872251745289528	-0.25794276752375234	-1.1038990622251643	0.0937067309398399	0.3307419952235461	0.2508016084273306	-0.5841452659583842	0.9064953218777949	1.2551474244698386	1.9136610353113757	0.08512690554900361	2.433716491501275	0.6799351972166221	0.3293242380470844	0.49747461785893615	0.8970894059179484	1.4314582312661221	-0.23693412798062222	0.24153135753119495	1.2745461631235084	1.2456223041103205	1.1886844451324314	1.2491320147731302	2.128507058131248	1.8618777403816114	2.2200134853128146	0.7259560021362931	0.8581102088565238	-0.13135377225932934	0.5824427397964932	0.848613525610164	2.1288453636922897	2.4544702652842445	0.796959056781717	1.874443923823938	0.27626516815353913	0.4735433379109303	1.018102211129127	1.5729787108560314	1.6608730733295993	1.1666669715598197	1.8096917308719855
1.2677367448882437	1.001474258101176	1.1589492153159797	0.9061296148130221	0.18484320281506966	-0.10222997695343819	0.9181749455151957	1.9711851137869885	0.6663166470083196	-0.30488453645057156	-1.0293607050426616	0.1059627819422548	0.2965971817528217	0.2990869161294903	-0.5084974111841326	0.918663813151513	1.247628945171083	1.9555244266835377	0.052026707921222215	2.4441447616336243	0.6772748856557125	0.37394064996883924	0.48347850852260665	0.8689485469745074	1.491223831530522	-0.2217235040242834	0.271154139017365	1.2532689115138935	1.2682082526361984	1.1736741401264608	1.2114803752367176	2.1174886026093924	1.8172083168432203	2.1825279839673257	0.7916934231310685	0.8152490040565017	-0.12324127972652776	0.5784662375209979	0.8089248385563472	2.16582088224358	2.3594714612011694	0.8210535299919464	1.8877173830635623	0.24157760802411862	0.5115419643607646	1.0086292349116	1.584317235590197	1.6990782232782173	1.1766169424868014	1.8317288168328052
1.26936530799222	1.0544523133120423	1.136928226889718	0.8389610488113389	0.15886464749860602	-0.11672245368344898	0.9562961269853808	2.003719584756184	0.6493284263497129	-0.3321839988034865	-0.9362129561823374	0.0935692259185701	0.28553637237265483	0.3567936271703981	-0.4233659281067593	0.9675025353816193	1.2212743823935936	2.018254757509193	0.04494079128881601	2.441014340614696	0.6696577368930772	0.42811753643612194	0.47300396296076375	0.8317935130406727	1.5647526044711548	-0.22670352798643606	0.29814001321689576	1.2321468267346134	1.2880721427272976	1.1587212643730282	1.1781365718685115	2.1061613922569116	1.7767648202968505	2.179531541014049	0.8356385347530771	0.771426157003756	-0.12794733563201044	0.5832744633602539	0.7689134199543831	2.19627047206019	2.2738537095779767	0.8211510784664817	1.9165785196071283	0.2042921008371458	0.5394218421395175	1.0096592513165592	1.5964700951599855	1.735195227693439	1.1737485314779068	1.8392227168748019
1.286703301648879	1.0988218374612022	1.0997842344117685	0.7553419014150344	0.11486905171349633	-0.12860466794917294	0.9640925099980224	2.0259389356205153	0.6137599690777684	-0.3139404981228626	-0.8548219631406244	0.12715903010344934	0.2636692559714377	0.4267223441650613	-0.3737968003430489	0.9907607509721658	1.203001366800328	2.0599031017039753	0.04285412031095727	2.4304996532260503	0.662650285203225	0.41858793177710085	0.4370985141704766	0.8252013912563404	1.6412720035133503	-0.21893028713730614	0.3276697849782278	1.2016953362814728	1.318595899108303	1.152803924352253	1.1506525270533399	2.1099631686051006	1.7394354100501725	2.1834954069779546	0.8830999968901928	0.7316216713150593	-0.14612296496954563	0.5837851378734429	0.7242798291797986	2.2002365732248115	2.1812025759832196	0.8202142066589653	1.9325888939553444	0.1625700476380856	0.5633877152605647	1.0121990177945406	1.600135637969697	1.784362737951954	1.1723991840054977	1.8245845126061646
1.3009084075344624	1.1328733329638272	1.0820416591585558	0.6498560994472328	0.0759140816863068	-0.16033811381073945	0.9350305624763336	2.044261918145412	0.5833666010098647	-0.2814299476349467	-0.7752215986152999	0.16162106441541296	0.24150569840084207	0.49456025989982166	-0.32588187672009505	1.0250361192842585	1.159664881678086	2.074003418317628	0.05560169107472701	2.4103644325088123	0.64765376953634	0.43437870349324836	0.3740435136096057	0.8021383192937629	1.728956782527162	-0.2068226155410496	0.35222761583461537	1.1665026371236678	1.3502900386665095	1.1459613352628089	1.1141948665129962	2.1157551116326254	1.7221727430325704	2.2499329682012807	0.9327841551056913	0.6948186152447186	-0.1603831266252068	0.5804695084973688	0.6647300238519381	2.179619269301957	2.112008888284865	0.79933476858863	1.9595392082439695	0.12540576675580725	0.5671081919382223	1.0096222130554218	1.5915799419486132	1.8201115310898246	1.1325205185196783	1.8331272000942302
1.3236362020205852	1.16197415938769	1.0357211210939545	0.5620627067467241	0.027405883275228284	-0.20391775210828658	0.8991688956344769	2.0515341233004705	0.5438930394872241	-0.24732111375603366	-0.6951131417903211	0.19448562659939306	0.21809722035720433	0.5456352165605334	-0.2962332634049111	1.0721566599612093	1.1098742392123815	2.1025958166654517	0.05951883433203235	2.3640042199315996	0.6358853966374831	0.41942683861652014	0.3150685886071552	0.7953811738449498	1.8035232903580596	-0.1764032335047158	0.36137030861124936	1.121221938899256	1.3768071697109299	1.1569558466098209	1.0501730619376186	2.1262639356870623	1.716993476746706	2.3276713999912486	0.9380246915499978	0.683047877116416	-0.19184258268686508	0.5685982035455475	0.6157696423216819	2.1462883981141117	2.0410972989658545	0.7678428693928037	1.9751210951774412	0.08661503295220961	0.5722919771180799	1.0280796131888084	1.5803470942541846	1.8462981357487778	1.0816666713642529	1.8372667731078594
1.332924090321507	1.1837213430292732	0.9803693246434507	0.4692077145213374	-0.020929835990472934	-0.23353377680674967	0.8304306112754087	2.036592435326703	0.5134721215094464	-0.17322942705926883	-0.6249312632266301	0.22032019068966577	0.17196519126068247	0.6006863946825128	-0.2668523635590744	1.1093290079011684	1.0430233334731993	2.137605940955105	0.07447443335185652	2.333766998314971	0.5993316183358534	0.3887784612190846	0.22850514116885376	0.7743433923100886	1.8560760329729837	-0.16339247775796029	0.36384893619070796	1.086296471504805	1.3934718765180079	1.1653766766393854	1.009442608637758	2.144104756984435	1.7224268114507335	2.423416313614014	0.9550193557266992	0.6923918014282977	-0.22372174123361593	0.5558125659175377	0.5704468282408843	2.1173801202599454	1.9879598285448654	0.7258116704273879	1.9948778392194353	0.03338995039657221	0.5602912675797966	1.031492424393596	1.5572887786032716	1.8546878620024476	1.0129599514240315	1.8466126345717182
1.3518896245435672	1.1938326833423347	0.9368021277823578	0.3981283863615307	-0.045980804417144375	-0.2552980754773527	0.7559244867980025	2.0131687441608865	0.4996673727786539	-0.08328879079090176	-0.5717594063550497	0.23248658324560978	0.12108524738133504	0.6419434742255589	-0.25235065723274597	1.1318771986946343	0.9700196368689868	2.153089337726467	0.07643806153376737	2.287609601747435	0.5621421292196683	0.3524863144946574	0.130802813099399	0.7619745597894457	1.8883882166775916	-0.12639401573266054	0.3363751688731665	1.0756955598601483	1.3822798325116392	1.1867552476490228	0.9881337130538276	2.124647622748424	1.7061034983094607	2.52637623380499	0.9359338328664399	0.7353418643420213	-0.25895993757491	0.5313985692274372	0.5210069077436067	2.103548233966349	1.9296359129843843	0.6806975332146783	1.984968585222601	-0.006123090139164155	0.5323916420479775	1.029026734437889	1.5174298857329476	1.8495329041195383	0.9613639631587814	1.841831239497076
1.3759470600235393	1.1969776815631759	0.881253564688282	0.36803541992267724	-0.07874853993832717	-0.29229676971634305	0.6624700774566882	1.9538797965427896	0.5045500565828754	0.032249932716805485	-0.569317912380473	0.24570732464803163	0.060046178542454906	0.6480867971141755	-0.2671962465510811	1.1449479314232056	0.9018706394933531	2.1488269251459204	0.05720967501081538	2.248443184852592	0.5146591244236887	0.30926847338524877	0.033809305072922465	0.7191705981493368	1.9094124418413514	-0.1114539438462026	0.3055628419588033	1.0462634292785107	1.385660486357979	1.1999405786298944	0.9502718130652769	2.123730658100842	1.6968078574687642	2.623467406440334	0.9225997163554351	0.7698326348313788	-0.2919963163423824	0.5347573806395531	0.4881502834632842	2.0798332054270823	1.8926836950521775	0.645671534076832	1.9709831034275749	-0.05002890052140367	0.49646652967008575	1.0097633111930873	1.4650803811854394	1.8540935560811096	0.8970621084223576	1.8261783109643788
1.3980770102894078	1.1711080670587415	0.8210513225942926	0.3515674148141573	-0.09420233602127945	-0.32967024319504673	0.5470396640753914	1.8800029018036397	0.5084025918142784	0.16517239989657867	-0.5916331916903139	0.23361809008207907	-0.011001035539014247	0.6212869982132776	-0.2909006500587224	1.14052302550549	0.8384888592351365	2.140116102332347	0.0452458700020573	2.202620875605392	0.4550994432423818	0.2788251097378962	-0.050061919597771974	0.6745489052573714	1.930463583367495	-0.10793116930871878	0.24605783080665136	1.03881326632759	1.3717076430102688	1.1973030870318495	0.9229579790923121	2.1281350643594097	1.6834098274907496	2.7281138959507256	0.8995673114875927	0.7971594667316602	-0.33707301143051055	0.536341973614302	0.4427765981384567	2.0402468293826526	1.8511112461917711	0.611564116407527	1.9461287102365668	-0.08502222033044281	0.45915907457756555	0.9686931707720612	1.4249334665793607	1.824321736353216	0.8447713319244198	1.8110990781286762
1.4215253536247991	1.1372382341951042	0.7701896678802562	0.3609066105615816	-0.08862265876592001	-0.3868391818021174	0.42778123256793527	1.814662412509243	0.5172886695103045	0.29882678096449733	-0.638631271956027	0.2281540974500456	-0.058227667583375886	0.5754620672564654	-0.3229969560493679	1.126779534474713	0.7661178977266453	2.0861045627663315	0.013118216117591416	2.1586256740627614	0.3885394235037387	0.2688359915011035	-0.11832381773728011	0.629773837430183	1.9580352136809975	-0.12805091392613815	0.18371275954781882	1.047366837849778	1.3453046956904535	1.1780493983661209	0.8777569880838996	2.1277593506498524	1.668974545713811	2.795411864364921	0.8894796908241617	0.8258310180859547	-0.38066211238228687	0.5324011434555367	0.4127917376340225	2.014398611201671	1.8072527556007383	0.583758736645182	1.8997283485284835	-0.10941733045155584	0.4249460923905069	0.9268011336991332	1.3897285076551142	1.7932805566955086	0.8106462505367921	1.806068483985652
1.4593737668674305	1.0971949138031862	0.7166449581908314	0.3488672284704427	-0.09170230376240962	-0.42147809090593197	0.29225967424797755	1.7446478298399746	0.5364119240879399	0.4218474258287873	-0.6756131819221993	0.19927631878244884	-0.09851386799052773	0.526680532416096	-0.36309479571938763	1.1092915452668473	0.6914593786866733	2.0485959776025204	-0.008555856664547416	2.108558337552148	0.3183740617413721	0.2683623390440156	-0.14680791871789492	0.5959729315389038	1.9589318195360632	-0.1525554679519721	0.12503830892097592	1.0361969811605616	1.3005018567485809	1.1486009538702073	0.8484707108218315	2.1202320566767012	1.6545276094222772	2.8258792682505574	0.8662783692941993	0.849315230224841	-0.4095105814589809	0.5254995276081704	0.3829175539938403	1.979965563103745	1.757354646755919	0.5636901702694215	1.8277912949757336	-0.14320242809047193	0.3800949956267276	0.8860943209825962	1.3619561671923908	1.7452192952307886	0.7702335032641447	1.7971421375002206
1.4913367889178561	1.0506719304543588	0.6757082756098493	0.3437664840938256	-0.0944624765245829	-0.43344889006157306	0.16809384177114858	1.6790279295023318	0.5581138842639756	0.5180232246544235	-0.6882149436793374	0.19267112068391903	-0.17571151896221768	0.4623408744598139	-0.4316270169021963	1.0528771330471198	0.6232489972606542	2.0106514478324073	-0.03606350638882652	2.0500274007768393	0.2502765892175279	0.2634749997604324	-0.16143896776648575	0.5788279435268067	1.9367203645504234	-0.17713838878425434	0.07366430581914817	1.00430373224223	1.2377232371617555	1.107251892042792	0.7891897788220399	2.1151376019713735	1.6319854472932964	2.8219111216538613	0.8503322243982179	0.8678036417489636	-0.411756354360633	0.5029885444716309	0.35136151961913137	1.9341181279253887	1.6964403974737088	0.5567845511762737	1.7435444928418355	-0.1645786664849542	0.35747196971417666	0.8405827639332001	1.3297826888394315	1.693440391834221	0.7543403272044168	1.8066117020987433
1.521981077052567	0.9926753542998688	0.650209336722364	0.34196518268254683	-0.0913289371418282	-0.44610541252568253	0.05253681744484162	1.6247556618648826	0.5744911966036365	0.5695071096943507	-0.6791747044615869	0.15186294945769924	-0.22708391276627374	0.3817042118413444	-0.4708847515428836	0.997281210738502	0.530397987065242	1.9839196312078258	-0.08201409136329332	2.007700581365986	0.15713519973205067	0.3019704551782786	-0.1616996065989881	0.5500596416665438	1.8882843704416394	-0.20066895535851695	0.013607763316201652	0.9823303849909758	1.1716455235318795	1.0549848912050825	0.6957650524956702	2.09605432147606	1.6040425831011533	2.798526024719933	0.8167219285549377	0.8646284451527031	-0.3997142150079477	0.47404156048504503	0.31751500292361545	1.9188633052052027	1.6264938759821763	0.5562378732668986	1.6676541603571973	-0.1751489267748534	0.35352636865156534	0.7909521994999997	1.3016912451586777	1.6281668681150996	0.7373976353854815	1.8224923161111861
1.5544778642392056	0.9191705435990556	0.6215233349316144	0.35464407251459795	-0.09622938616747216	-0.4624519845142171	-0.05989460959305713	1.572918090036311	0.5902896224724795	0.6115844860136618	-0.64761051676775	0.10028024684694863	-0.28327220637189604	0.3097361051033673	-0.5238130112628785	0.9018640772621431	0.4546131935230924	1.967762446845048	-0.1345314535023306	1.9664001873258456	0.12732975186434023	0.3207068267519375	-0.13821663569766668	0.5136815426750017	1.815422686806561	-0.24476334512007253	-0.05216332931579186	0.9795912594165992	1.105873659164338	0.9955619928001933	0.6040724717988177	2.058754505973817	1.5609488499359592	2.7444766147920108	0.7681995873813375	0.8562125944728131	-0.3956759965027307	0.4551781451581528	0.2967002767417689	1.9154653024699815	1.550438211294587	0.560099167050589	1.5981162503023172	-0.1870038491547802	0.34817670234595255	0.7443314347158795	1.2778227388697783	1.5667711905327084	0.7612810856471224	1.8273274951574217
1.5656281361316147	0.8541591131703431	0.602242291571323	0.356328790345697	-0.10059500254823353	-0.46756409837386415	-0.15738248540211364	1.542552159307856	0.5939195462005706	0.6412394368429964	-0.6396636549422364	0.05207309853577655	-0.3313696205556461	0.2456793871602024	-0.5609994202812454	0.8029556616343954	0.358677524338624	1.913288939140008	-0.16861093694443824	1.9374045524119357	0.12159697352131975	0.33491875694445905	-0.11841984257030722	0.4824103524874664	1.7568184912055387	-0.3059547598217573	-0.09960987440511211	0.9911921350789671	1.0237408982569716	0.9245049913357665	0.5303108523982752	2.0240195875284	1.5234259747470096	2.662532461285479	0.733989843383461	0.8168287038556359	-0.37362541130620686	0.4239049636647968	0.2751522023753747	1.905977208200272	1.4749549236940591	0.5810619277762569	1.5433403107224257	-0.21026751376541047	0.3306545210503814	0.6864748488567725	1.2523607885895465	1.5187360914482213	0.8180875666055201	1.8218845572321818
1.5970814227023422	0.7898454324231976	0.6001582353172588	0.3563683606849551	-0.09682713479380324	-0.4845546290054884	-0.24827753791587104	1.5303403396715407	0.5952104166885499	0.6359775164533582	-0.6370897536788566	-0.006224288930251759	-0.34214701187067365	0.15521132760857922	-0.5969824255175953	0.7037083170427374	0.29983702078410396	1.8416834741255677	-0.21865058798698706	1.8989515187859136	0.12365409144488955	0.35202680091688576	-0.07916920214782822	0.4562887831112154	1.700502004539785	-0.3514784108628218	-0.14293445693454374	1.005790747699602	0.9650476092169052	0.8619851673125275	0.4405609280931399	1.9794993729147727	1.4793416078412698	2.5664022907115784	0.6868517948555263	0.7731776491560461	-0.37213538646048183	0.400222996359595	0.25316597890717374	1.8853559121405774	1.4023629877786106	0.5907781622919543	1.4918990454959293	-0.19392048331707795	0.3363063279779059	0.6338027376935172	1.2437180644180907	1.4854612582040938	0.8629837513338519	1.792341021635994
1.6308950691506414	0.739400169442453	0.5807872464620722	0.33610175192829467	-0.10126065587704576	-0.5203578698832404	-0.34119770305065467	1.505515427218058	0.5901979873129413	0.6079513483678027	-0.6199303280567313	-0.042183145143030634	-0.37073007690890836	0.08056745902160699	-0.632039205624606	0.6223810568600412	0.24592786999276867	1.7688440095013394	-0.2506787963240428	1.8776434924474994	0.12697612756212642	0.3629396592689941	-0.06871621318115478	0.4429435752837204	1.6587620011757926	-0.42156632397272836	-0.1631420434677998	1.0094867353943744	0.9038308598630691	0.7811607261969856	0.366581038318473	1.9485792505995598	1.4477835132218648	2.4637998033586004	0.6577301503141895	0.7018956703448416	-0.3753218438895331	0.38197032522071905	0.2356810400316936	1.8564438157207377	1.3427485275140918	0.6135333762372089	1.4526328062309894	-0.18978868676540345	0.32379415163521	0.5982292515979282	1.2549882098912497	1.440341488057648	0.9261895755379511	1.7781994227050677
1.6512452910265114	0.6867269315364195	0.5846947432035602	0.2926535194229649	-0.09242320840125837	-0.5568287202572637	-0.4253789402982132	1.5290159564776185	0.555056150971723	0.5517953926007007	-0.631491527580052	-0.10483205573774008	-0.3940860210744283	0.03436511276475015	-0.6259704735827156	0.549387957907383	0.2053159473197276	1.702732132417868	-0.2903493107036754	1.8429302096781737	0.10585398540499098	0.36404249185564647	-0.043325875545438444	0.4427859644469489	1.5743159152790225	-0.4698402767448579	-0.20740732961774366	1.029268351167154	0.8427770262163033	0.6902438384011507	0.29514379815430275	1.906077102198156	1.4008857464929754	2.3546072818248094	0.6165944111775365	0.634133460148584	-0.3658951478223291	0.366792778291963	0.20246467035900123	1.8175768921632827	1.2948367905656233	0.6167768630155092	1.4161774058043026	-0.16478071032611208	0.33292748742829215	0.5791386735717673	1.2626446150251573	1.3887474977806271	0.9927459300885243	1.7677922242017683
1.6697989126258936	0.6508947365454071	0.606783930148195	0.23547884681404296	-0.11126747466015352	-0.5896356880908697	-0.5020563443345183	1.5549734786696523	0.5260891511421698	0.5024562376891204	-0.6408826578925277	-0.1640163505909599	-0.4367369523347352	-0.009597254914953977	-0.6373421352597581	0.4840841136839894	0.17007263264700456	1.628551588407348	-0.3412888596743978	1.8026648827343768	0.0992147907470996	0.3453532498797075	-0.027207029492067054	0.4538203114840219	1.4893813337784583	-0.5060774612218031	-0.24093195064835204	1.0372853040677688	0.8013181392092905	0.5998080801210233	0.211178289073519	1.853231666970783	1.3750849820833295	2.247144135938338	0.5854560664872313	0.5639079055780507	-0.372323766436899	0.34927063455412355	0.18168294666880122	1.79246826072464	1.2649316284855945	0.6178295736365363	1.37036766188411	-0.13731857469622535	0.32161794924732323	0.578355578907723	1.2649114911324633	1.3438775622157872	1.0495938971959182	1.7524257849577585
1.694448909210148	0.6057177444202597	0.6318783752723696	0.16212313915372567	-0.12973892864072617	-0.6013780202377512	-0.5517614457929079	1.5882756961145366	0.48533388462623767	0.4388111267445833	-0.6408018946841871	-0.2554504222470114	-0.4973947753152751	-0.028263963897742224	-0.642799084150288	0.42382105324097213	0.14242409945569567	1.6107153818519495	-0.387083871360289	1.7626998998466483	0.07780670066282899	0.3048194393604636	-0.04100521009093248	0.43788785029008703	1.3779346809322646	-0.5163248541030854	-0.2704560112862292	1.0375460705465254	0.774405443118917	0.5031338034077784	0.11585846526722517	1.7958373059044839	1.3529623824797565	2.131787503186378	0.541066003657687	0.49599305688870193	-0.3824855495303587	0.3073656602913266	0.13399671658399953	1.751584960920821	1.240820532577924	0.6264199361753049	1.3358576329228318	-0.11021607710359944	0.31545467551538614	0.5587954968284794	1.2393956662829537	1.293432778714919	1.0896883744669208	1.7266191597078713
1.714683243380838	0.567563519903988	0.6508904520270359	0.11164223619219646	-0.17157968998832626	-0.6156208156368287	-0.6115566543844249	1.6305058569493185	0.45072645677881057	0.39206519885418756	-0.6365746920929993	-0.33297073150394235	-0.5510197246915642	-0.05316425301497981	-0.6593474711511764	0.36056392414396854	0.12393574884891956	1.5966227310851453	-0.4295228486487529	1.720864600626204	0.054805472127376464	0.24638698586703697	-0.07865948665659603	0.43303438959537865	1.2719022180060127	-0.504614614168102	-0.3050184250360842	1.065635577026797	0.774346312261532	0.4210214581288364	2.9736835373561644e-05	1.7541070445796447	1.310908698196989	2.0444882780590623	0.49930032896888443	0.4306772092938793	-0.40314232546051043	0.2590072246160839	0.1158030446420508	1.7291199919258697	1.2181195796821869	0.628505034818498	1.3046568006848833	-0.07902050802885421	0.3103755534267791	0.5689351617464764	1.2123535334438265	1.2362196905501173	1.1430624004108767	1.7015097540097386
1.7565255218747968	0.5577154926325456	0.6715170243187014	0.04183483914702441	-0.20109858635880506	-0.6382269445073612	-0.6464764928322396	1.6596721774137262	0.40012928523333946	0.3246158801760702	-0.6311876877444254	-0.44041872845764674	-0.5965713868732334	-0.08869658730870233	-0.6459401416430582	0.30790381707366465	0.09892099811277569	1.5549840297187671	-0.48157247961141214	1.6816172336892374	0.027329676774769884	0.18519485877910502	-0.12574105019696535	0.4297748633540655	1.1708376426126175	-0.5033047689746099	-0.34859494969735805	1.0973456428815391	0.7785853830374914	0.3373347005266098	-0.07425127594396212	1.7134023700837642	1.2644276969100048	1.9608883757892062	0.4354391188992168	0.3540771711088878	-0.4335837194130585	0.21147600655301443	0.08847023519287357	1.7035198069424482	1.225570881666849	0.6221948678719931	1.2729263425613226	-0.06895367364317297	0.3045855122277918	0.5746235331664665	1.1792349708198049	1.1708445857373762	1.1895631352857472	1.6553138044087454
1.7862963916432584	0.5667613214483304	0.6654945036285816	0.00028874859495346683	-0.24138470852926952	-0.6706462845257853	-0.6784195018520326	1.6730343967322834	0.34832148481054775	0.261700407594249	-0.6484573113448755	-0.5478071327179638	-0.6556890180834284	-0.119944502674637	-0.6499024690104032	0.2663459872447783	0.08082169816066159	1.4908129433245094	-0.491311401186589	1.627352134863553	0.005452729641528975	0.08854289366248386	-0.1864273728868166	0.43385297756956154	1.0955450295329672	-0.4945855288190687	-0.37996615083552954	1.0994447052807859	0.7708233365584526	0.23941335822954737	-0.10097012289938898	1.703744667779294	1.2063236482177715	1.889831797753405	0.3906739374822087	0.28501743499011595	-0.46161790084975607	0.156220085486027	0.06539875851869856	1.665722949629189	1.2270763566633363	0.6011264296322454	1.2240519485639636	-0.0731982780061605	0.3034638398536359	0.5823343700172217	1.1412185882187829	1.1104122328345447	1.2278690985777931	1.604262775692027
1.7996081396603774	0.5871090943302475	0.6485727462572182	-0.04573219419342747	-0.27082890556945205	-0.7057418636086995	-0.6771352350183477	1.6716415826313515	0.28835734390801415	0.20504570920568713	-0.6755254288423009	-0.653660998182916	-0.7353838603295275	-0.1627344978538449	-0.664433747033764	0.23979380578623039	0.07225775832362233	1.4437187169740935	-0.5069530059317673	1.5496281018263933	-0.0572946510686448	-0.01533639526452717	-0.25020197178825054	0.45675614424869604	1.0384153413620731	-0.47952230909390636	-0.40310697037526	1.1148838048990661	0.7729071895324934	0.13658196373113396	-0.11466033112412646	1.7069977533140215	1.145808280455904	1.8106777606996527	0.33466858817669476	0.21303663648026916	-0.474850885236158	0.10062302633430975	0.05369727838654568	1.6375240571343141	1.2358911949119273	0.5849943506559632	1.1839503518526215	-0.0657832690356737	0.2926539198252398	0.6010229947237078	1.1072686995488283	1.0498330314604438	1.2189330239891634	1.5388824419835216
1.8354055109444118	0.6050535313423022	0.6280599541467162	-0.0795858958912389	-0.30080872726246455	-0.7501457871414574	-0.686370227532562	1.6539348807775345	0.228121981929091	0.14490333162299757	-0.7094961588656663	-0.7683623850086135	-0.7873670156493474	-0.19097154456879845	-0.6914999708337836	0.21090097462645682	0.08905675447916672	1.3870951006143142	-0.513865314235644	1.4693792740113758	-0.13496822904997602	-0.12715018761571995	-0.30461023008859406	0.4645057261310647	0.9722763284066612	-0.45940256447648703	-0.4254937584439783	1.1233274665831006	0.7687303081065421	0.007035140324906786	-0.12791550046098824	1.6889980906760733	1.0722629322869213	1.7393086964701527	0.27607469402215773	0.16891937287745984	-0.49636873996173875	0.038390765722805684	0.0291846321323947	1.6042820543839433	1.2573079585692635	0.5488302859818711	1.1527555029974912	-0.06700832819255975	0.3032347659180686	0.6135424561061079	1.0668691960967893	0.9795557102775361	1.1940120009506017	1.479827461894197
1.8077138029453632	0.6188393932902083	0.6001940743345674	-0.10835927661334052	-0.35318558448495346	-0.7823032515251533	-0.6943916197870503	1.629281038769406	0.182188369213381	0.10859463417032342	-0.7136215096962364	-0.874266467824594	-0.8523246703346498	-0.21130868616103005	-0.7292931223733347	0.17816864789453463	0.09488241104566092	1.3258599125233235	-0.5357089501037058	1.3672633531182266	-0.2265129844877209	-0.23832867298964447	-0.38609866711688545	0.45475185683282254	0.9288227712158065	-0.4487913257081235	-0.46259811165616427	1.110502497036983	0.7691695076472548	-0.10760653741777496	-0.14156465783554645	1.6545693231048797	0.9869355691336184	1.6664581052318965	0.2273154575297307	0.0950952621644979	-0.4894319005290714	-0.02410678278838068	0.034150139618665594	1.5730026208181838	1.267403519438635	0.5265079433923671	1.141246755664627	-0.09587887776518314	0.303900265196397	0.6280827955652242	1.0376070165836515	0.9161339016926704	1.1542651273219477	1.4246659035085094
1.7718618962706558	0.6173883738262838	0.5966757614849186	-0.11566362085035989	-0.39705101249523633	-0.8202655889242747	-0.6918859008520888	1.6232330741839185	0.11855088720701479	0.05377224305276122	-0.7327898532234334	-0.9942822728547993	-0.8836772419642424	-0.22834572957029536	-0.7715109204123729	0.1374838347429421	0.10236394561170647	1.2578176541637267	-0.5680272360460037	1.2736394090949523	-0.30271861515014814	-0.3426566356869517	-0.4263338560314637	0.4338695681839586	0.890613721741491	-0.4441583547459559	-0.49945558116013944	1.0860119989825254	0.7776802731204889	-0.2054220609995127	-0.18813359333316565	1.6209269503673525	0.889727127621941	1.5943298707770202	0.1771706924160613	0.021580970074641142	-0.4746914712131038	-0.08063206796701254	0.038461067298242016	1.5346506829130449	1.2571330869693136	0.48798442499045136	1.1601117826543157	-0.11459655594976563	0.3083988033448599	0.6289884692363655	0.9934178516026808	0.8754903210086494	1.0759285921904338	1.3679406657886999
1.7424465290801447	0.6056922116928904	0.6047637230171996	-0.10319598557144434	-0.4754132961407044	-0.8512570208159749	-0.6818711223238412	1.5915632904432666	0.06350500774136311	0.004281764429299506	-0.7353243678414542	-1.0907652508644916	-0.8867109630602515	-0.2601937507220905	-0.8298718966600516	0.1020646204055419	0.11036919061327184	1.1760206474970922	-0.5954750498900612	1.18373236826398	-0.36575649619226724	-0.4598867970561365	-0.5019984849211798	0.3867296494711988	0.8843671251281136	-0.4461436471759786	-0.5153037855727359	1.053325675153595	0.804189452084089	-0.27344913764021783	-0.23556559792479875	1.5801114217274643	0.7890140943209519	1.5049108762919008	0.15817560176881484	-0.04974899211796203	-0.4646735050908875	-0.1443779528157708	0.047905249935442776	1.4961994623004145	1.2212503205729253	0.43691170179154115	1.2023179860189783	-0.15156434919651804	0.27980405690511334	0.6169071175714171	0.9622188813240051	0.8310425364433689	1.0121731812751344	1.3168788802776628
1.745031847444243	0.5814120366296949	0.586031747320138	-0.1078423092778726	-0.5233840392007526	-0.8706813178183141	-0.6762818379897739	1.5408171292723514	0.0054907308543904465	-0.046971811395386795	-0.7230623582148776	-1.1910691076253277	-0.8573288091751184	-0.2937205080616094	-0.8683872024828171	0.08509149724528282	0.11711017178201315	1.1172695569040583	-0.6078502897822567	1.098143200916245	-0.4132039353256678	-0.5715509529345675	-0.5758813632356242	0.33875225772318707	0.8845611775515122	-0.45662987222929374	-0.5292426798268568	1.0415631673762957	0.8049459192595968	-0.29754772821080666	-0.2900318158806939	1.5533925970713947	0.6893927021075974	1.4200995549423632	0.1303136223358481	-0.10684052763353954	-0.43093465131458214	-0.2130149166885904	0.0383540371181502	1.4561206648553706	1.1737187560234674	0.3933475691940004	1.2503784469406722	-0.1830646677316762	0.24101946988324713	0.6098142905636375	0.9423752197799237	0.810409300729266	0.9620612657035293	1.2613397584113903
1.7639283603124825	0.5589311039717851	0.5523766483819982	-0.08434688848401165	-0.5699514408797742	-0.9036481065543921	-0.6805107907751311	1.4741004515038056	-0.04944655570356389	-0.07922487696269809	-0.7130634315808051	-1.259996279810863	-0.8191839602738312	-0.33512095683390564	-0.9305245441823479	0.07195480282078373	0.13886926219484272	1.0250530505078945	-0.6214674191546513	1.0198089033240543	-0.4397617301190209	-0.6558222083780847	-0.6518903097409092	0.29109746517724766	0.8858129520829188	-0.4827073600131251	-0.5443944535278583	1.008988908480385	0.812626813734363	-0.3103976298166691	-0.3077575229261071	1.5537722167155557	0.5749266982557104	1.3747616608061732	0.11883346918957456	-0.16706500277575087	-0.3929489431452	-0.2713168610283654	0.03421450359408725	1.439721487431537	1.114138191575679	0.32796184284290353	1.2852912926742799	-0.2314401929899264	0.2047467970513917	0.609630157493984	0.9365014412594668	0.7881872656526299	0.9206641652592393	1.2000937985992606
1.7887061742186272	0.5383855882651326	0.5182384186134439	-0.04819768162171497	-0.590930215693359	-0.9469169755144915	-0.6805255129780393	1.3911726619641074	-0.13981872115482	-0.1392464301862884	-0.7076592956425831	-1.33542724552987	-0.7994727194506643	-0.36625615112467996	-0.9812513945503806	0.023106822808792626	0.17265725598844084	0.9391310113055502	-0.6333761077328959	0.9591353124054693	-0.4651436224913332	-0.7255280616461794	-0.7294187414458736	0.2354096912857777	0.9043421395741331	-0.5343029458528546	-0.5653984970206495	0.9608591748434432	0.8127246854983102	-0.3043871267862211	-0.30345569419939006	1.563551932977189	0.4906428803392128	1.3352180312150626	0.10923488286257357	-0.2215476640730573	-0.3703739324014247	-0.3211503011808025	0.01615849397917344	1.4237564114962247	1.0426933209127671	0.2762245706612213	1.3202599189767434	-0.2478276322064903	0.18169524489730587	0.5906150669714739	0.926780396862927	0.8092579945028481	0.8408561289943826	1.1372538611490113
1.8019650910760319	0.49938262691778457	0.5082730840919643	0.03800204757673998	-0.6154299193163062	-0.9727622597707872	-0.7104184552428772	1.320813809887283	-0.2415118238724782	-0.1717693172713874	-0.7050281213478566	-1.3975839334087061	-0.7758747000577003	-0.3836694857591643	-1.067614378255752	-0.044036083708762386	0.2189435774604676	0.8658863058089759	-0.6581943453309457	0.9178859574550688	-0.48732574333273754	-0.8008875814567873	-0.803088699390759	0.1829302058175026	0.929876674110233	-0.5624795445236928	-0.5809534760375722	0.9501957654476794	0.8251931404261559	-0.2919766653127428	-0.3236597211693481	1.5827090542362123	0.4442837852748884	1.3105793509684673	0.10277835244693279	-0.27370856159058554	-0.3373282359146886	-0.34411713641955655	0.004695871659491061	1.4195893149202845	0.9769843542821427	0.23907689220223127	1.351117189233501	-0.2351510648725224	0.15024102381358453	0.6085204206412437	0.8951195557576346	0.839118798622768	0.7679894797502465	1.0885515784717712
1.8286192632675238	0.47918153140586356	0.518403173707575	0.12428304914618071	-0.6201028192454234	-0.9832399837878922	-0.7317884688741565	1.235491211489024	-0.321882250097545	-0.1989860794561811	-0.688115056676464	-1.4543504460062688	-0.7541232244075164	-0.4124331692593821	-1.1401697504100292	-0.09731202941383783	0.26731810570216813	0.7958413247869418	-0.7124703766931638	0.8928641054368477	-0.5043830757521002	-0.8701341332302999	-0.8878529275729397	0.1187935556468314	0.9543551960910713	-0.6208150488932416	-0.6206325668782162	0.9706368402493808	0.8500541996647879	-0.2709484127435878	-0.35911363836079524	1.5883510837736865	0.4339401704818407	1.279178127039606	0.08009943659396582	-0.3116245161694168	-0.32691365904642417	-0.3489753032222346	-0.0038641724031520663	1.405085534639456	0.9279084115829044	0.21152554492565562	1.3971095228358323	-0.20576547187481461	0.11802651423681747	0.6273741301687985	0.8643416359588534	0.8660589444308956	0.6931641814110668	1.0518173051534672
1.854266234962522	0.4604151578723118	0.5395118329747823	0.22243261658742136	-0.6219396768039692	-0.9670633593518213	-0.7532014222639177	1.167127116258228	-0.38954643547918283	-0.23000876985086594	-0.6588537937855558	-1.4945734665542	-0.7040722783687017	-0.4441722721981975	-1.2149366337125216	-0.15149184453117426	0.3042130761192757	0.7214611298472385	-0.7678829526760365	0.88326985000864	-0.5306310021698291	-0.9501569617817276	-0.9960233930164003	0.05570977410513608	0.9837532107126702	-0.6845080440093355	-0.6627498179092666	0.9826407186516448	0.8874779154040645	-0.21894041783482504	-0.39815775277249765	1.592223538938525	0.42355040381099807	1.262002087968146	0.04811383064597828	-0.3533591975501812	-0.3401711530856718	-0.3315290096694423	-0.022686715028468335	1.4003371482254274	0.8548740967411502	0.1834844230165169	1.4340071145540414	-0.18501388568924482	0.1217489656897818	0.6325471406409651	0.818516341750891	0.9089803156057661	0.6661535555243164	1.0035596366413984
1.8480253411923655	0.44523151491329493	0.5647381517645866	0.3110403923991117	-0.6334061779884121	-0.9512323146125434	-0.7935449202630833	1.0856242391264017	-0.47672726749347233	-0.2596152149787564	-0.6475418440244132	-1.48909223191323	-0.6896998480918948	-0.5069844913465451	-1.2959900602875094	-0.18321859648669772	0.34106212951144366	0.6635378296741494	-0.8430959799071319	0.8849929042821566	-0.5662072734779016	-1.032323833557441	-1.108558892609516	0.013342908085946445	1.0041475020630037	-0.7433999527046671	-0.6985280482552074	0.9879314765470772	0.9269742696444296	-0.16947443307423934	-0.4027176511732078	1.6245486817299721	0.42797049501616674	1.269474574598699	0.026030037033089932	-0.4099357509312408	-0.3605291543220436	-0.28551930125890435	-0.053292605845326246	1.3964684204854603	0.7772680836178789	0.1523384144533139	1.4610886772399752	-0.14143875372703338	0.13178279902267923	0.6430912280960464	0.7735140851935883	0.9661819375421938	0.6170769079435766	0.9657342658193722
1.8747439333140903	0.44214694414722844	0.5938500463435448	0.395079432153446	-0.5931059919495317	-0.9551913377456938	-0.816095654567594	1.0128715105541652	-0.5646633821766404	-0.28958082908739324	-0.643562214632625	-1.4730735435106088	-0.6530630305153989	-0.5566909918058189	-1.368805696979874	-0.22234083806113208	0.373799083358145	0.6233379270680997	-0.886184218633941	0.9038609658432823	-0.615549955962048	-1.0956016809924796	-1.1901330660958673	-0.007269341839221982	1.012999529808161	-0.7966063495921769	-0.716537504958122	0.972352295762523	0.9477414345569573	-0.14508184727084256	-0.38964470756153236	1.6623774723757694	0.5177079264920869	1.2693763340761595	0.004399434464913759	-0.44680021783127294	-0.3910007295826413	-0.24495109263357348	-0.10330706143198953	1.3942637195229648	0.7179436636942463	0.09403450412749421	1.4628369830970713	-0.09448864776815055	0.1393323650198581	0.6468074002968149	0.7141613010597254	1.0176184690492949	0.5951889833538648	0.9567439164077449
1.8927525418529332	0.4472156432380447	0.5970933034341421	0.4652718230703476	-0.5767823233629321	-0.929083956528347	-0.8409042840581129	0.9198578849262903	-0.6374083621846326	-0.30442208786341396	-0.6552862214391428	-1.4331481631419467	-0.6569730740883626	-0.6168898142782158	-1.4498875564428544	-0.23711576760030878	0.39665369819195073	0.5949216414649782	-0.9385537608660656	0.9102676766825326	-0.6604574377367063	-1.1425274667673222	-1.269357590305662	-0.01611178632101705	1.0181407368906885	-0.8520314600403449	-0.7466974583989712	0.9681477056794318	1.0023926197460082	-0.10337938283938278	-0.3523187214158713	1.7050388341115201	0.5997783189967676	1.2941290931866187	-0.03035558075812312	-0.4791340464686442	-0.410800883017881	-0.19878048420178424	-0.14762740203724212	1.3903250426027203	0.6738376951231079	0.04494262463961733	1.4307535053872196	-0.048183566772163684	0.16309681105963109	0.6319363620775449	0.6494998204741654	1.0541611773799098	0.5912492658812394	0.9499285908073503
1.9124282291154149	0.47872483964397416	0.5700350193421173	0.5300053942067856	-0.52546227517245	-0.9270792059951521	-0.8656984367157724	0.8553334885479325	-0.6696292709269727	-0.34510378642819195	-0.6622653428667818	-1.3964149252027995	-0.6455941919419451	-0.6539882144776671	-1.5238504032252735	-0.2611267271594282	0.39537405328673314	0.5831759502306683	-0.9935151574568918	0.9197912375042367	-0.6958572017422082	-1.1996914035733113	-1.3336703927186893	-0.012292079749548776	1.0394550404193228	-0.9107636497206293	-0.7736761529004442	0.9832225942653992	1.02872828022811	-0.09436171398529276	-0.280300010977515	1.7544790383514832	0.6922285345404386	1.3337065397767738	-0.07351172797047419	-0.5092525041077092	-0.43657997383366265	-0.1550885246387907	-0.187878954791133	1.4047602622726068	0.6569005717904866	0.005117037328643654	1.3765681835952188	-0.01637967736566628	0.20270882893496797	0.6371162510839226	0.5747103145631484	1.0997484789508862	0.5802344837966825	0.9521288930852313
1.9479358811364977	0.5133278420577846	0.5714129077745566	0.6213841723773993	-0.46270858084195216	-0.9119639771783893	-0.8813101060495896	0.8206995176921374	-0.7019712781742521	-0.3760545687334321	-0.684169258171523	-1.3476103412819715	-0.6597032906364225	-0.6571684187072135	-1.6119424724330158	-0.30756719353281115	0.3924490860198813	0.5690243934828177	-1.0596122641845684	0.9267708947527369	-0.75456574580991	-1.2460170646155841	-1.3930148153995572	-0.018115085359862962	1.0406038962380757	-0.9764133893586827	-0.8038948493254019	0.9789231800082148	1.080590120144668	-0.11878056835420243	-0.18440597588883484	1.8120138270666515	0.7702848791284284	1.3766564829108412	-0.1534396935527953	-0.5596315594905559	-0.43190794785940384	-0.11457940030364366	-0.21054145583677983	1.4541527149645839	0.6649504430842292	-0.053881296200274265	1.294317515174513	0.014330986490300629	0.2467028732156776	0.6287995741045657	0.5054904030660501	1.1262952200784757	0.5639658371359367	0.9734995956380098
1.9592911720132187	0.5695270047470344	0.5911523773999334	0.6979045923801943	-0.4133677911550584	-0.8800706211072382	-0.9184650202689051	0.8154842420867376	-0.7073211805893608	-0.4272454840288444	-0.7000585239496228	-1.3000400696758982	-0.6936041968158861	-0.6423399283647462	-1.696379375341138	-0.34200838990151716	0.3706123362709467	0.5771641107061823	-1.134682528062009	0.9416427754762354	-0.8081227906268117	-1.315359077389279	-1.4581468722926152	0.01856113285272107	1.0543960040038705	-1.0168584981666309	-0.8214883730658386	1.0042778711038411	1.1480196875140634	-0.1146218396667045	-0.12381917629522962	1.8506650959419837	0.8761638366269742	1.4226139986434405	-0.23734286558299397	-0.617348616634096	-0.422900144040835	-0.09929690225250794	-0.2214970067240339	1.4857357245013243	0.6908316324667257	-0.11539638037220419	1.2217688054878333	0.05960345508810412	0.27900032335532243	0.6111480207099221	0.460708617823023	1.1577218911041818	0.5731839337273402	1.0035773853520242
1.9712020421824221	0.6086788164624526	0.6088457174983006	0.7632553012512383	-0.33667607949984724	-0.8433621555697851	-0.9434326495508317	0.8203863346363962	-0.6746564418689502	-0.46149057963157264	-0.7326032607064915	-1.2438942694000557	-0.7352618404647231	-0.6075368712923138	-1.7614214268520871	-0.3456743734580884	0.34406264498681677	0.5533065831841432	-1.2116945083905752	0.9369518351703287	-0.8835431314594946	-1.3987975528410803	-1.495976403977006	0.06596648374624288	1.0465162389161538	-1.0685244275445294	-0.829267902261248	1.0375245195978677	1.2202572052873606	-0.1361899272097175	-0.05801541438798321	1.8695809792399696	0.9678920922859533	1.4668021148121302	-0.32609682975904686	-0.686341511705117	-0.40906738211661475	-0.0689977009694724	-0.24622225466470454	1.5095238265018733	0.7443315570188893	-0.20165331414109772	1.1463048372821	0.1018609244662323	0.322816637858437	0.6219811829745459	0.4208890948302482	1.154534441112484	0.5990490809445783	1.0282670967918242
1.975738704994043	0.6494696119751977	0.5909677890632142	0.8092011412376575	-0.28149730172593124	-0.8194937036666848	-0.9713356407225884	0.8271865821136407	-0.6302111139490756	-0.4881757341871971	-0.7616839854620063	-1.2007946351861514	-0.7763846097713129	-0.5326326987766332	-1.8002986872594904	-0.32366201601908184	0.30982513181277394	0.5470784860854063	-1.266272623300988	0.9258860878653028	-0.9468724477024038	-1.4636620181833693	-1.5543468624540027	0.11368340390719729	1.0357813388753578	-1.1345628292250391	-0.8318375814660743	1.0540691828822815	1.26513956503744	-0.1456178961680518	0.007548800789863192	1.8875480924228818	1.0415500230659203	1.509175242677692	-0.4264763390083541	-0.7572441256095593	-0.43547724201472227	-0.07198852633531946	-0.28640597909322185	1.5205612170077059	0.7934259883454353	-0.29569024681915634	1.0582439625127715	0.12492254523570483	0.3600984208719714	0.5956587962750046	0.3938454700799717	1.1448138248866007	0.6114006389412422	1.054526941642337
1.969383627749665	0.6698139442768308	0.5855762786438594	0.8180973789486521	-0.23495652216279184	-0.7934369751138846	-1.011933096721919	0.8805867013432997	-0.6021504928968515	-0.5199910597487867	-0.7948063701448576	-1.1555028950610597	-0.8087934213738842	-0.4559884628474696	-1.8292847377415409	-0.29936229996652014	0.2808756916455858	0.5327754279958933	-1.322081127403973	0.9039570212690832	-1.016099851488001	-1.5295035036511961	-1.5756638933021816	0.16941620190220624	1.0189000511108683	-1.1887547819974533	-0.8113873537734599	1.0572716538527955	1.3199579478232335	-0.12013377170474784	0.08670310016761965	1.8888333309045837	1.074565398190241	1.538606733428053	-0.5197733168121228	-0.8244614775988479	-0.46894993311467054	-0.06670848981531198	-0.32922408639224165	1.5503684199354644	0.8235464658976497	-0.37737998133290396	0.9614308018797526	0.1361629175987769	0.38561449260870956	0.5767571133806435	0.38136811983522517	1.1371128798162202	0.6329103690918703	1.0759107316282033
1.9789818565081354	0.6919832327942921	0.5873708391464617	0.8283109728217994	-0.19581804245185203	-0.8039864748691381	-1.0609732453489589	0.9199102769130834	-0.5667072162575538	-0.5602953679246174	-0.8389102456023136	-1.124539048837237	-0.8757221118492712	-0.36873419726625717	-1.8242844326069545	-0.2728773747242481	0.2570009498044977	0.5114143440198936	-1.3661652172135823	0.8900261010134376	-1.0821320158242647	-1.5705229139805499	-1.5834286180759976	0.212914233660572	0.9971283512890305	-1.2128738459706159	-0.7884771004463543	1.038231390713836	1.3590821854610915	-0.09342491525583554	0.16112729030245898	1.8880279643885534	1.1453369718856963	1.5475506875803045	-0.5911395353789654	-0.8785551378206176	-0.487314550105966	-0.0576838197785548	-0.3832904456826064	1.5615026631524507	0.8675967759969978	-0.46347504560186525	0.8666301231058844	0.14156927404842104	0.3856322655864691	0.5598747212089497	0.3803260613394628	1.124636977361003	0.6385673617017419	1.1498733736838476
2.0271093387771724	0.7144619924541279	0.5927071992333565	0.8443325585529232	-0.14444452247553066	-0.8034813072449494	-1.1019426823417682	0.9722521207617725	-0.518430664068665	-0.592034206583672	-0.8773447725604168	-1.1286626907995556	-0.926851715258803	-0.2615164511154437	-1.7819235366779203	-0.2392275931774282	0.2298238766410186	0.47830857747364286	-1.4060672037461948	0.854987718289539	-1.1406358642613976	-1.583869356240538	-1.5680366996055466	0.23187315473280407	0.9704211726895849	-1.2568085167171243	-0.7850429203254006	1.009820775098567	1.3909679905570274	-0.04592028836007987	0.20737783140112667	1.8821486028246466	1.2038682750829697	1.5612245269343028	-0.6834653659731019	-0.9254801973642792	-0.49908627304089154	-0.061897072260348594	-0.4149807145012397	1.6020240670731962	0.9134743787619051	-0.5183041979743406	0.7642958635314152	0.1275794217469282	0.375154107809584	0.5353125337767872	0.40370638114675206	1.0925967823692202	0.632727662415482	1.2160540128896606
2.089250712218246	0.7375888487895391	0.5765658973554177	0.8599967326407303	-0.11575270817693768	-0.7931952634720263	-1.1520533804902762	1.0693807106804045	-0.490224408213115	-0.6359081902905337	-0.9237304613959079	-1.1473202686699355	-1.0006554128273908	-0.18133056237769107	-1.7293135460810376	-0.201488539534098	0.19201689910786618	0.42843235881673924	-1.4335317261277354	0.8214293933325371	-1.1790887879750387	-1.5984456217882355	-1.5543233932009346	0.23742589217475532	0.9454250745215393	-1.2852082741987059	-0.7949399382879675	1.027854608935218	1.4071596505050277	0.03645099903752826	0.23549190664252598	1.875880507769168	1.1738581330920261	1.5910494078381008	-0.7732617519503643	-0.9736985591081171	-0.5126871047790929	-0.0874047009502018	-0.4510913479910867	1.6685571932141827	0.9427977268513509	-0.5530954710953362	0.6593961803204264	0.1291031690489923	0.34086015983495405	0.5122341696348511	0.4324043281516453	1.042745820301167	0.6203354563738419	1.257258989206703
2.1372367433177244	0.7541793269183089	0.566501918548434	0.8821722358375744	-0.060466152922648474	-0.8115032215661853	-1.189335641764747	1.185669818118339	-0.45373378780479073	-0.6859216546107437	-0.9752234910998311	-1.1895123266384355	-1.0606276686984946	-0.12171729676197565	-1.6690302228362401	-0.1725220776260305	0.16578206742332313	0.3875227601787731	-1.4449563002970454	0.7942147528170646	-1.2108909531096417	-1.6280274092596652	-1.552658596952909	0.22663705093157796	0.9082547783944437	-1.2787474907699496	-0.7985611169083328	1.0277791806149166	1.3934820714934186	0.10386719859197631	0.22223423420504368	1.8614731889858642	1.1838425557452665	1.5882571510689263	-0.8481471843757324	-1.0074847045020703	-0.5578128191729123	-0.10812419283495782	-0.4950844351598337	1.721181714605784	0.9773876374652879	-0.5774834026331261	0.5708147068530479	0.12477606345086545	0.2962322126808218	0.5038481781953659	0.49087562072718205	1.0052950189825947	0.5961094310939729	1.2978156893861412
2.2026297894276827	0.7524943479950821	0.5804078052157151	0.8949283239976177	-0.04004517645224268	-0.8038330996104488	-1.2396281591191705	1.3006529349310036	-0.44237506463887344	-0.7060419016834407	-1.0055175852802298	-1.223890737207056	-1.1559561295382128	-0.09371339067444018	-1.5965844003777878	-0.13756559547130212	0.15904726884250467	0.3269496591761135	-1.443988546795183	0.7742910727251548	-1.235385309453104	-1.6597088910039262	-1.5289478179135285	0.2245862391970336	0.8507363306544242	-1.2532868617054471	-0.7992436777486801	0.994726490658808	1.4028512538962725	0.18674590534089858	0.1951128886698102	1.854652683179206	1.2029063114483267	1.619747626191467	-0.9049733862607772	-1.0430122122233523	-0.5927190211256606	-0.15599523474687751	-0.5490954195512312	1.7760109369598809	0.9817384351684542	-0.5984154762345131	0.49580028370933327	0.12754238037604942	0.23937448205283926	0.47071463164536	0.5698350183003035	0.9678392112826198	0.5744683281381897	1.3347157966168575
2.2291936373783723	0.7570259543952705	0.5798406440680192	0.8870763624317064	-0.04604063948750624	-0.7976021811897283	-1.2822243995333271	1.4044154023562299	-0.4157545660032326	-0.7433676352462026	-1.0540162235417487	-1.2504856738914363	-1.2492055290418347	-0.1004654586037668	-1.5287293038486212	-0.09797353401914957	0.1577585762476439	0.25322075458465415	-1.440405810260016	0.7657503847406076	-1.2520969029857272	-1.6872169290460701	-1.4930602434600178	0.22348758753215786	0.8010559458271587	-1.2157165085807093	-0.8130639438098933	0.9722079044065172	1.3909394446258763	0.27455814647443183	0.16502887323992815	1.8330900641945895	1.2071389980588134	1.6347392583499887	-0.9087933335766551	-1.0771865885891905	-0.6643039590737734	-0.18122199245447662	-0.6135939576182271	1.7866466837854098	0.9590205343643519	-0.6077445652418982	0.45655367380028505	0.1393619450837734	0.20619628212644536	0.463455485207807	0.6460428758525006	0.926178878139703	0.5556432546900426	1.347604049729755
2.275027224777221	0.7530649410726842	0.5817129717586645	0.8770831030153481	-0.051613883635171866	-0.8145195692960885	-1.2988236833122306	1.4912892711095893	-0.42703888878049423	-0.7693742965076231	-1.0794983766939081	-1.2862046506548834	-1.3385535155381838	-0.12669173641969306	-1.4555744514144127	-0.06957566859871962	0.15986925144659875	0.1661663891096701	-1.4380944597657204	0.757321227925208	-1.270503623063544	-1.7032207265439125	-1.4481837432333324	0.19667459547611776	0.7437303865597319	-1.2145701141549519	-0.842080301890119	0.931429199356671	1.3555200610524332	0.348303049658576	0.13627700796037706	1.8166535193859068	1.1947437225165225	1.5848245116343085	-0.9159994831794356	-1.1125661771705306	-0.7551799991466595	-0.17037804446448276	-0.6663824659020574	1.8092444347230714	0.9213351268054817	-0.6120519400705993	0.41842543534495447	0.1613072736308498	0.17222027297618014	0.4786875582868289	0.7128701348440176	0.8760648388037531	0.5184639127270565	1.359868767331981
2.2937942160926115	0.7706794445438343	0.5903865358747321	0.8564419418506721	-0.10094230327721784	-0.827443434543388	-1.3192765037023342	1.5610158126913436	-0.44392520465144764	-0.8048552180647442	-1.0738801759392427	-1.3001435217295183	-1.4296529550433086	-0.18906684725711131	-1.4026687438472052	-0.03589838830147139	0.15474298128953176	0.12078013764502467	-1.4235172089158479	0.7787025502059015	-1.28305098558906	-1.6913164264093639	-1.4061417588992768	0.16375670385661023	0.6941226213507072	-1.1974609610185865	-0.8776549225261423	0.8701469217540166	1.3002327093977262	0.41911523234644255	0.09056913907627485	1.8126378466189106	1.1601647777141828	1.5562512877584216	-0.8991508701166889	-1.1491862842578844	-0.8268006482666456	-0.18658694738709988	-0.7046877231495433	1.8215388276198972	0.8599588544304513	-0.60632432042046	0.40059657584955144	0.17099359211568393	0.10520627294629056	0.46371563489912776	0.779468219706222	0.8424057738617867	0.46332085872261153	1.388583312646011
2.2889899890205005	0.7745636786011386	0.6030102208062711	0.8304433609636002	-0.11877962838089066	-0.8421606254419679	-1.348958918465586	1.6235462026623053	-0.44355834741589584	-0.8568474256510434	-1.0396536614472076	-1.3099936659099312	-1.4941599220297	-0.2539369404440414	-1.3441817518451267	0.0027309226765183186	0.14586704695462624	0.073793136318737	-1.4106345388476447	0.7977919810325457	-1.299147598007603	-1.6873892819849328	-1.3621661087847197	0.12982759134514008	0.6439208593093844	-1.1683672841246693	-0.9141690066530135	0.8079207126001611	1.259377364935054	0.49350866068239635	0.07249174639365466	1.8195234513356404	1.1123292887410077	1.5221789489683542	-0.8543136313235715	-1.1649665374313607	-0.8817081448552597	-0.1790528085857138	-0.721403449102899	1.8303263886598296	0.7765268629937291	-0.5990817526381881	0.4080869489057085	0.17035883771471355	0.05734561861523387	0.4671325026753735	0.846425233525746	0.8049293915492092	0.41402169452452736	1.404537789979441
2.266623661920683	0.7818180515880697	0.5997518278200142	0.816746066755053	-0.13360166249151337	-0.8614727255303876	-1.3568843710311234	1.6665008119377673	-0.44812922235723607	-0.9127902730558395	-0.9820946080330536	-1.3198455342912376	-1.5669257002634762	-0.31098020441391655	-1.2946500927657243	0.034955417705950786	0.14607484222676753	0.05151477324747742	-1.3844164113352564	0.8373961983294949	-1.3181679111224978	-1.6645577489709704	-1.338835719383388	0.09514680045435815	0.5967013756599391	-1.1027628852817752	-0.9558755952726598	0.7534528449630289	1.2106759673959548	0.5290824667138343	0.02770451791784222	1.8254307124324352	1.0743614441848346	1.4965604318760375	-0.8061796130765106	-1.1646984426292	-0.9300672091131202	-0.17723071441273536	-0.7205378903841357	1.832841782011151	0.7292063769393652	-0.6008183187109059	0.43222565230668464	0.17341980190825237	0.025895347082125857	0.4857907912822612	0.8933754701822061	0.7669685368634191	0.3749247705634841	1.4143605359914269
2.222073360433612	0.791809858898743	0.5916911804902449	0.7866753745878142	-0.14603983668699322	-0.8486191410978291	-1.355414604440796	1.7265325823727455	-0.4642167234170123	-0.9588376875640512	-0.8966238721577776	-1.310171043076867	-1.6255631320961705	-0.3573737317270921	-1.2765837274549354	0.08358309389140026	0.14722224006836557	0.04553521097287959	-1.3584789764652627	0.8888440240551934	-1.3397032246626224	-1.6291301240223235	-1.30968681300775	0.07288325490899661	0.5511093680379237	-1.0788708984596782	-0.9945696641747809	0.7068575388705057	1.1778196006408765	0.5455416904912471	-0.026929658089701068	1.8521491650947337	1.0193777752301743	1.470946409448151	-0.7526532599847575	-1.16144813130749	-0.9587299314818848	-0.194408340602155	-0.6965003341423313	1.8273013903623672	0.664916932447235	-0.6132023007791562	0.4463334267260267	0.17191962638765665	-0.003195067959580563	0.5088021338088061	0.9365513788409899	0.7422731394288844	0.3281946047131029	1.39472060164452
2.1427760052022515	0.7901370125480961	0.5696037333037319	0.7559464723757696	-0.17168504923614222	-0.8315703162191493	-1.3406089757161979	1.8131542355240697	-0.4671933325833578	-1.0086707560329007	-0.7875429924157131	-1.2917227400899556	-1.678356355401954	-0.412322241403787	-1.2731359364145558	0.08855683720889232	0.14890978498166857	0.07083674196179116	-1.321168642029222	0.9669659944486618	-1.3616015111934108	-1.6271223324650468	-1.2943285620195728	0.05571876410018807	0.520414584911583	-1.0573054728509228	-1.0170964237206328	0.6566675345419006	1.1516694887112577	0.5514305285866886	-0.08602360847312698	1.8751290803500544	0.9887858398706657	1.46099950303311	-0.6861933082675605	-1.1551939438073608	-0.9904930236560692	-0.18052137330709847	-0.6887879253458055	1.7918942608755635	0.6114253085183733	-0.6324231099434081	0.47646886360968355	0.18276096216444238	-0.03283249576121842	0.539353937184875	0.9474039964022462	0.7341044206897119	0.3028099006254044	1.347579309102822
2.1193888437582715	0.782499105401101	0.558782263810531	0.7460217207048303	-0.20102446874569382	-0.8149838497943532	-1.3289808891192691	1.8468846327858466	-0.47206636016692405	-1.0567067674442545	-0.6757940219761288	-1.2744212462224453	-1.7122746992972633	-0.48767770014863165	-1.2864917394808746	0.1134404603943017	0.159945704424085	0.11473602087065031	-1.310144659807646	1.0537573492847137	-1.3827323923419228	-1.6207616489058545	-1.2845504904507474	0.04064910310284521	0.5112192807937084	-1.0367093700028787	-1.0445388288116586	0.5966632281946399	1.1324397260907326	0.5340390366097411	-0.11245159513642974	1.910159733844083	0.9890944514171324	1.428574993835705	-0.634452816286274	-1.1243014233935964	-1.0167175419644758	-0.17166830492661148	-0.6817715409214511	1.732113226699782	0.5416642048479513	-0.6526491967829443	0.5070911837942695	0.17793884915547903	-0.04489244855869977	0.5720851776698618	0.9571967354179016	0.7179977450947908	0.30321700965318243	1.3063273614505881
2.109357740336333	0.7584950821764785	0.5436013084158071	0.7408989998978617	-0.23666864176315333	-0.749829069173723	-1.3483430396439293	1.8532544923373755	-0.4809819407830263	-1.1022352628360887	-0.5441303219307477	-1.2440593616356244	-1.7504067899710076	-0.5555517011145372	-1.2991943142143862	0.1298349133449403	0.15668325833353813	0.15901395226726028	-1.3123520475669541	1.1406774958141457	-1.412334607852039	-1.622461165764443	-1.2864862922938616	0.005526066440845129	0.5155334899167008	-1.0191251647493296	-1.0624634165882827	0.5464652500150315	1.119090425287363	0.5103284125451871	-0.12317813222627094	1.9609034042605682	0.9690946051018294	1.4071857419402989	-0.5771499604201569	-1.1047678410152464	-1.0051455423163753	-0.16001929358641348	-0.685690574041104	1.6980755737201498	0.47336446346480027	-0.6836718471710579	0.5433871560206956	0.17961244563973514	-0.05517905313084355	0.5906118922633765	0.9502657720803078	0.6925122938410392	0.31670231286307715	1.2598606991925752
2.0980655060050775	0.7556493601153812	0.5206919994925715	0.7332633285298721	-0.2451526789396735	-0.7135360564414204	-1.358175017486068	1.8517213234717012	-0.49710288244302275	-1.1535637966854977	-0.420003835152007	-1.2302360120208653	-1.797111394192897	-0.617139827070013	-1.3154143340297098	0.12126342338438656	0.13589106435392276	0.23972603987202837	-1.3088133670948074	1.200524801963984	-1.4415647049153997	-1.6203582431141688	-1.308577216666764	-0.031159206011298023	0.5369022081455046	-1.0255971434361495	-1.0773544367098258	0.5196041476082414	1.0942636211661125	0.4816248467247857	-0.12076238981724334	2.0171042233099237	0.9781506291224596	1.3530128357563733	-0.5458289385396465	-1.0852054310901869	-0.9915817788961144	-0.12358398130624224	-0.6823890649470551	1.6545925249778755	0.40510069594305315	-0.7225998462581142	0.5816559306275684	0.16321490423111334	-0.04623727054250281	0.6090251992287425	0.9176511438889163	0.6760635854986176	0.31274625236205905	1.2111487354004482
2.0726656477990675	0.7445826430907613	0.5013095282337812	0.7507505017649843	-0.26606270846944485	-0.6894361437998275	-1.3674205609123662	1.8406600854421442	-0.5167222253568241	-1.1818963268595781	-0.2731689574061748	-1.2453954018031053	-1.8480659450083947	-0.6814232592010221	-1.3366111173697974	0.1057322782084299	0.11177203489246568	0.3360712099945144	-1.33288781941894	1.2578807991409715	-1.4653156576180177	-1.606594821738351	-1.3409860877360558	-0.06704269289873258	0.60546714919437	-1.0488963413437555	-1.0725641095307497	0.5109945436195439	1.0620536158521015	0.456786907703003	-0.12903864170949125	2.0612078048990923	1.0046478673242822	1.3230916406147915	-0.5535225981089793	-1.0483427018599338	-0.98571836097853	-0.12299050993264246	-0.650888824839992	1.6121916924614834	0.3386035167605385	-0.769950241604349	0.5656645872969621	0.1243659144533154	-0.0421830568380277	0.5979489954219898	0.8774151290336475	0.6759400134709463	0.30418501979643225	1.16744656928233
2.0348436501362936	0.7240479923744789	0.46062128311258743	0.744861163075706	-0.2735882297089082	-0.6596752416085901	-1.3855485000932295	1.851739288517739	-0.5372248750125365	-1.203457609698639	-0.15430751818561653	-1.2739871786474648	-1.867062460212464	-0.7386063589625814	-1.3572498842804017	0.10185220844577773	0.09283793477592964	0.4530861257469576	-1.3594694456898784	1.3028078961576315	-1.4613560815950075	-1.5743924401152882	-1.3984336299862332	-0.09928298676212885	0.6920455202203761	-1.063773346609786	-1.0544853687415783	0.5079299987204381	1.0379567719702898	0.4339645227443715	-0.10593502298052634	2.1228546127681627	1.0100564944573693	1.3558361271132786	-0.5585522153211583	-0.9930583231683189	-1.0084649798040481	-0.13027832338060788	-0.6348539698639166	1.582578194956032	0.27957235342858466	-0.8091718412771582	0.5655500344678402	0.0645513403881881	-0.054270656489801894	0.5877897531373917	0.8326445331242395	0.67568574904928	0.2883555396422345	1.1290089575836668
2.0054303280229324	0.6951954671972073	0.4248330667413497	0.7577058228451219	-0.27349447058613596	-0.6259202011157983	-1.400209360489231	1.86242779504908	-0.5556799309932275	-1.2023844625997786	-0.06269239701648607	-1.34821187186875	-1.8778800244931113	-0.7665425997207229	-1.3956258820203031	0.10431870121601092	0.06325907699922259	0.5500639299672521	-1.4072486994397961	1.319702117040231	-1.436858046745873	-1.5621097835702413	-1.4667811274054687	-0.13972102618656645	0.807577822262119	-1.0626338559265016	-1.0254325247412235	0.5412844019577528	1.0203276204893161	0.42894946009124996	-0.07757914821916835	2.1674120267589743	1.0375637128939645	1.3546486795772232	-0.5724876339501241	-0.9231836455932949	-1.02563247242908	-0.11288191446684297	-0.6056730810528119	1.5737455054126948	0.22209275184847965	-0.8520437658348763	0.5656115861059313	-0.02446378819012	-0.0555325379107273	0.5708452777851251	0.7987141221831775	0.6792635675934389	0.29058636301781526	1.0777159009947783
1.9852351911642891	0.6723299138801966	0.3784126665605593	0.7619755049998165	-0.28260932872189215	-0.5994247804939679	-1.395723996003224	1.871863901369699	-0.5932776529295516	-1.1890280921851792	-0.0013690141482699315	-1.4341249229482098	-1.9286348141334133	-0.8087396399083453	-1.4438238276931388	0.09760818232581556	0.029938094786046133	0.6324318404912839	-1.4649861606245187	1.320756231205309	-1.4018850300448475	-1.524755312148402	-1.5238614236615784	-0.18668174861424933	0.9341291192749214	-1.0605601209577729	-1.0080491213914429	0.5734384173548411	0.9886171689704518	0.3871845679352719	-0.08013856860382348	2.1833445200068153	1.1018868436641973	1.3770237612042575	-0.5901404551213052	-0.8628505660898931	-1.0289592830685175	-0.10579536685642858	-0.5699681590080345	1.5628082654701876	0.15706819183100845	-0.902658681849233	0.5565079521428913	-0.10275123065229368	-0.062620006486159	0.5377637611733832	0.7594003985119688	0.716548738435673	0.2961478117693921	1.0419206958204934
1.9773769822144829	0.6530668292035593	0.32431993306277795	0.7621626769593821	-0.31195518133913763	-0.5849733364993039	-1.3972600125066374	1.9101892571155783	-0.6184999783039151	-1.1561947568803166	0.042102406019899764	-1.5175260288507075	-2.0069228741719165	-0.8738345038924582	-1.5000823010874083	0.07100167024052983	-0.004548229853187402	0.7036675292616928	-1.5277710901266937	1.2969265846004936	-1.348603054126979	-1.4736060781682618	-1.5769502223685097	-0.24705600043148102	1.0596861294986302	-1.078675727794095	-0.9802582561821858	0.6159218024435009	0.9483916700886807	0.38073696448272865	-0.052126119247624524	2.203947395060089	1.157642041485024	1.4231045591612201	-0.6108004666688588	-0.8307972092026088	-1.0232342515123187	-0.10703788300653383	-0.5421941007755147	1.5549036609564886	0.06633737180795105	-0.9727984737520072	0.5221490904533375	-0.1630630009365365	-0.09800995475595883	0.4877243648862968	0.7231649848453428	0.7739716585797118	0.2870374115445753	1.0083564497878974
1.9825050131687156	0.6317225556215329	0.27629060457097776	0.7533888052039491	-0.3308117149869065	-0.5634194531519506	-1.3993456579186212	1.944019258050325	-0.6419507433601046	-1.1369506428180265	0.052854822967211154	-1.6351732129032368	-2.06989708800852	-0.9496826784219314	-1.5464103596549568	0.029619816723229116	-0.02802954798961922	0.7593030179627076	-1.5946827401635464	1.2671459635482596	-1.2870715719658203	-1.4141036178529949	-1.6404224214335266	-0.3050128408847646	1.175408537443071	-1.0749344591367282	-0.961071426902785	0.6815013392084738	0.893130825370043	0.36328293843079507	-0.02531941346041151	2.186357669558707	1.212894463546237	1.4728660592230038	-0.6318174073633089	-0.7938538362976099	-1.060127295050747	-0.1082573061547559	-0.5115247576542752	1.5486375682587203	-0.0022511407488577605	-1.0627462963131373	0.5152184030260228	-0.21650022952538944	-0.14105768670973975	0.4394178301024165	0.6951773533153893	0.8283707243565954	0.28943313188611663	0.972187679074916
1.9916119121418407	0.622297900808178	0.24417379976410417	0.7431459590638773	-0.34230215212258264	-0.5556946791261879	-1.4375350522622805	1.9700019449511512	-0.6624808974148144	-1.0980152863613102	0.04632126010611897	-1.7539512572169003	-2.124600085539125	-1.032453873006983	-1.6156029033908204	0.024284509949677097	-0.052010449389188494	0.7875167638227806	-1.6704388412145659	1.2189056289251667	-1.2262378291670781	-1.3475187572403275	-1.7151550215357383	-0.37325895094238853	1.2565098106454298	-1.069719521342865	-0.9493116036441617	0.7503975669718461	0.8734484058412623	0.37501828713554797	-0.01479612814097038	2.157974544767432	1.2398343402123646	1.5053171083437096	-0.662154221892262	-0.753417747136724	-1.0694113895013944	-0.09356058180992546	-0.4711246025208701	1.5701977107604033	-0.0738501025649854	-1.1159696585365688	0.49258982438325	-0.2700479087474085	-0.19566713565114408	0.4039552824175671	0.6872221515318717	0.856949168104672	0.30159674505626644	0.9542695489386155
1.9243977248295916	0.6124467951227974	0.19796530212254487	0.7178445990447815	-0.3587161579661601	-0.5561768210469837	-1.4690381127851695	1.9853143041279817	-0.6854559748797061	-1.0586067989191246	0.03682615087970477	-1.8733472120258319	-2.2082004684543493	-1.1226972059293927	-1.6880593485106439	0.03141457111637923	-0.07298600987890809	0.8057481649564974	-1.7444536338752574	1.1634246922119051	-1.1714289075768964	-1.2923364102917623	-1.7953252531725177	-0.45706264490693477	1.3115544828205135	-1.0624146154560807	-0.9138421655846832	0.8045701866123695	0.877893415120527	0.3660374155432696	-0.02887957347321815	2.107902323109115	1.2418079157138233	1.5901374190221074	-0.6825883383036196	-0.7368722775074229	-1.0648791293160902	-0.06293606959710937	-0.4259114624661803	1.5934142429082123	-0.129729043532348	-1.1793102811190324	0.49106979037105003	-0.34158035212021043	-0.22398936309857825	0.35781407492883804	0.6829795292012423	0.9044148478282773	0.2917316321613228	0.9488671282719758
1.8222621409459958	0.6063142323915774	0.16736469651879105	0.6715711081395551	-0.3800864113359772	-0.5946537227317126	-1.4812820782037546	2.0286678261136895	-0.727788410911112	-0.9906622254942501	0.008922496706922394	-2.00310087265325	-2.2710720425711006	-1.1900646223682227	-1.753439308933391	0.01850683026802152	-0.08048805254147856	0.8133573248848249	-1.8048408469534878	1.0998175528931773	-1.13679587828689	-1.230581084511074	-1.8721675580501453	-0.5196904492965599	1.3547784616269698	-1.088317457214113	-0.9133406489896083	0.8805366341018296	0.8735177316740582	0.3688571918428892	-0.0566327016051139	2.0392092092138805	1.2329325366694104	1.638815918987921	-0.7004463520200903	-0.7127024183915945	-1.0396607221290424	-0.05276369614155607	-0.35746066998683507	1.597296162056867	-0.20297938835469692	-1.2482784751974396	0.4867383423437973	-0.41335002863650494	-0.21845011836353062	0.3277395360034232	0.6764930310601909	0.9330961468747889	0.3109983864280783	0.9691895812184015
1.696331743573138	0.576750593594584	0.1457951753251278	0.6147351235956806	-0.4034565912787823	-0.6244265396566532	-1.4912735465773976	2.043925607935468	-0.7678342222316034	-0.9292100180147627	-0.013712473161677546	-2.0953667419254294	-2.295581304018827	-1.2524861095736974	-1.8190481513041294	0.06358144037636916	-0.08358628306499953	0.7919504475605462	-1.8665768113374395	1.052009498549492	-1.108008827763085	-1.1630271686748832	-1.9405177402453249	-0.5968533968569187	1.381332871683159	-1.1145785472301943	-0.9192306285136962	0.9259681889668439	0.8982201570952926	0.37587143058714156	-0.0877757789076095	1.9547389094705465	1.1601451981296638	1.6830162349600637	-0.7029362248189243	-0.7047857923407259	-1.0209288654632904	-0.03668627313128668	-0.32198831744882994	1.6245119474621839	-0.25709954857606687	-1.2908491781948324	0.4666197522607926	-0.4466066132609262	-0.20682856568411698	0.29998976526872195	0.682112148635869	0.9706968166430897	0.3497785070695126	0.9929135118082912
1.5665490514146785	0.5461419238071615	0.12735565296833515	0.5499811801168375	-0.4121315856759706	-0.6381285804886081	-1.5171748088937473	2.058497079517465	-0.8157358043766031	-0.8975260781907164	-0.025834959828503857	-2.1711529145810426	-2.3264661475487074	-1.301025383100931	-1.8812685700565612	0.11253219745843487	-0.08731543914631343	0.7470035701600034	-1.9191295019285732	1.0084732960910219	-1.0851805499639455	-1.1215861133995257	-1.9942345805540629	-0.6840795051268949	1.3580187551763694	-1.1220888861024538	-0.9351678938171993	0.9524284437286035	0.9238605202543537	0.3990792296405843	-0.14254236893798736	1.8832195728937688	1.0966644556743328	1.7138220228677805	-0.7066558109179912	-0.6973495924912692	-0.9847366156930454	0.008183617275732252	-0.31792233754427135	1.6574748477761123	-0.29995316301394975	-1.3213119816295085	0.47211312111806397	-0.4447552181964515	-0.19614108172473108	0.2802956399586961	0.6981599323545631	1.0114904272730136	0.38138047630453953	1.0223666903322024
1.4667470709826047	0.5273724718596717	0.09276404223324848	0.4994963413957584	-0.4236040922348831	-0.6494146503627738	-1.5599673453466785	2.061734198888998	-0.8573644048163921	-0.8620799649975013	-0.042092358079535555	-2.234622042627628	-2.3945463011694263	-1.3385268601907518	-1.9322452097864151	0.14671869498722462	-0.09004180962549492	0.6857661630080827	-1.950440185358299	0.9561443847107627	-1.1105020823260523	-1.0947764417363994	-2.0123064541297793	-0.7726929241026645	1.3156976857460614	-1.123838331762594	-0.9585590237392136	0.9691649104560691	0.9541946500927116	0.39968074788568686	-0.22892787569885367	1.7994104920798777	1.055551523809646	1.697447960349601	-0.7237511020462521	-0.7058512406165	-0.9300511644056663	0.056764346562598676	-0.30235890948630373	1.6529375239010853	-0.3344758019870688	-1.3488490624416836	0.47994787838801933	-0.45339242403607455	-0.1462898538846092	0.24584494229358156	0.7323963922910994	1.0525636572239652	0.421639641015498	1.0473554406540608
1.3580951896059532	0.5147870102644871	0.04080442616856527	0.43879139884249296	-0.4219212186370947	-0.6655600561385954	-1.5915440168841077	2.030319473320957	-0.8966929251558289	-0.8420333269396924	-0.044705554497809045	-2.253769509076921	-2.4280015523072107	-1.3952162283043825	-1.975476827905851	0.19670287158610145	-0.08145223466779972	0.6188477581430301	-1.9603565919528365	0.913003303111493	-1.1328810133825509	-1.0753109045916127	-2.0343521880404447	-0.8614486517208627	1.2256523417512328	-1.1155368613204757	-0.9913482641962638	0.9747099695456608	0.9973764879442102	0.42408562780314574	-0.2982697703334447	1.7533762628148675	1.017474592996867	1.7041007058007935	-0.7452172580639769	-0.7197103557016317	-0.8887714399174724	0.10230055456053988	-0.29097286753397855	1.6364874901253372	-0.3494739305308147	-1.349236144949939	0.4550449039887715	-0.44351837314883114	-0.09088753265760019	0.2096017691620972	0.7558471634582136	1.0861590603740319	0.45211708418151575	1.0899964490126437
1.2742393574067026	0.49812120153581807	0.06084643973131716	0.37376403495656485	-0.42596709587800785	-0.6819892061429915	-1.6328005368336254	1.995194329010257	-0.9378228846929264	-0.8281614001578689	-0.07030001219625903	-2.2515970159509004	-2.4564938970769306	-1.4714799571756312	-2.0213389082171296	0.22530745621499415	-0.07228179803500458	0.5440865867535839	-1.9452723879284803	0.8744773968113847	-1.1584726212246648	-1.10314364199725	-2.0682385677395496	-0.946742412302925	1.1267660402746136	-1.1113905109088253	-1.0086608985676895	0.9709601044792443	1.057259734514267	0.48975810508978973	-0.35758124016080844	1.7191453959302918	0.9374073784607155	1.679434201441061	-0.7849931006528844	-0.7311519831230319	-0.8579555344182601	0.14605954015338946	-0.3094455108141563	1.634347531208111	-0.34245460761959823	-1.3257535039010349	0.42267829646419486	-0.41794248514601906	-0.053817050601873404	0.16996994788190034	0.7862094202340282	1.0994014236723655	0.4613402093970399	1.1313665421224774
1.2080949158671261	0.4829694292152201	0.06940778944853093	0.29549996710130255	-0.4132937043387395	-0.7156214881850627	-1.6549918040171296	1.9209255552174933	-0.9812272007917452	-0.8473020901328396	-0.10708398254051685	-2.2294955623205297	-2.465636557714059	-1.5159268474816068	-2.066260070895556	0.25984251315452717	-0.08300511980024504	0.46851344079663837	-1.9283270352015787	0.84146600490587	-1.1830716015858165	-1.1513178908157005	-2.1133959112074825	-1.0118143318858412	1.0211718048267324	-1.094842053613834	-1.0333481655101857	0.9472044937740096	1.1016386663785438	0.5323580611178583	-0.42274370768903413	1.6819058434190868	0.8528457169162816	1.6820535206455038	-0.8243266555616241	-0.7292898764415563	-0.8322605076605569	0.18424879408878642	-0.3475977404309	1.6298214894589353	-0.328319281683536	-1.2766384566504558	0.4119632738140574	-0.37979155683942084	0.0002601963943989594	0.1467772942484551	0.8138866513609884	1.091495378460654	0.46644845339973146	1.1808408040719864
1.1290484234328622	0.43852636718957194	0.08203495389631336	0.23947677009041374	-0.4177120174527379	-0.7344129666358865	-1.6905753684460518	1.8321132579966328	-1.0189715468982656	-0.8507119568756382	-0.15102973502660483	-2.173791372998578	-2.419238327537663	-1.5728076837433582	-2.117379155100383	0.2873994777706671	-0.09956812205092672	0.4108281449949122	-1.9232708190469894	0.7853670966292101	-1.2063187819204297	-1.2312786732517298	-2.159307343568249	-1.1036402056469705	0.9256431249594069	-1.0854663981604715	-1.0498144766555664	0.9225566737943514	1.1494102821601453	0.5836749268774657	-0.4873850296680323	1.666122147679981	0.7560130169551359	1.6553963080065976	-0.8683728081870109	-0.7338360550009911	-0.7720828888005155	0.21803085187616725	-0.3808928784814455	1.64285095624776	-0.3277804152334694	-1.1817120038202282	0.37166445708452345	-0.34208007388734046	0.061625944092315955	0.1459635107394685	0.8410634706233102	1.0724906701679564	0.4711460264325593	1.2334312555516385
1.0502497261799693	0.3904964096764139	0.10217352403482345	0.19335179560366095	-0.41417175510163606	-0.74556113467936	-1.7069415506789103	1.7514104052978954	-1.0661821552209643	-0.8566694971191193	-0.20430606714789862	-2.1108382120694227	-2.3795079267317734	-1.6342329623949996	-2.163930308225721	0.327706840171016	-0.1290889238190893	0.3478485732802769	-1.9220557292990588	0.7448088328227402	-1.2265391800745955	-1.2916334016473698	-2.18881459894322	-1.1718412210026963	0.8545853832059507	-1.0470349431029748	-1.0754621350928737	0.9054452205602443	1.174589832430622	0.6245424337873021	-0.5244622076119969	1.6562624527574024	0.6529129852255688	1.5979365179345675	-0.8920702503133754	-0.7366044788989747	-0.7272286036200282	0.20299223845467584	-0.42741235196930055	1.6355293772838184	-0.32636988704180064	-1.1160968353279848	0.3421849572279005	-0.29509040100956435	0.0886793784052517	0.11923987621094059	0.8737566313599187	1.049280601497096	0.46967243003916587	1.3052511441790065
0.9775129443619676	0.35313641595619505	0.14590965140954015	0.14940659367625156	-0.4047491343563128	-0.7544842160110481	-1.7334709603193397	1.6719142124382327	-1.0903365579953967	-0.8638669533584051	-0.27731179892646973	-2.0407563425453983	-2.345494668686924	-1.6706251609288671	-2.222194392360017	0.3367965305497703	-0.17143060340146418	0.28174839669988966	-1.914857725736097	0.6971913373472777	-1.2388564835713143	-1.368812595225954	-2.2139930940391364	-1.2169184498069874	0.7785535340575199	-1.020832814779364	-1.0997480022503354	0.8875665535539274	1.1768062200850078	0.6802526373660722	-0.5731367513517405	1.6415977142839864	0.5668821555713328	1.5102182188570723	-0.9153584403267718	-0.7337776061084232	-0.683454971315009	0.19310505418498064	-0.4636180727486159	1.63619901484588	-0.3049671824448127	-1.0377650241467262	0.29543012834090815	-0.20595825537325235	0.11700358062799235	0.09568936242584072	0.9035210876266312	1.0243399398226871	0.45919152021543186	1.3661340621828817
0.9542561565863152	0.3307277354842462	0.17013404349701924	0.12401200934176419	-0.39202934060593664	-0.7718054275833239	-1.7733779450022795	1.5970508411027402	-1.0953961801707242	-0.8592733128899624	-0.3391266685748683	-1.9609458850039636	-2.342480813343144	-1.7268752785850439	-2.278431023023524	0.34930140097459145	-0.2189540456373848	0.22289748871157658	-1.9210530147879694	0.6448751945575406	-1.2385437089729767	-1.4492442023432077	-2.219242320931924	-1.2469199285054597	0.7125769831731692	-0.9617119630566231	-1.0995690156412565	0.8563564697080407	1.1517742930584847	0.7377982373157723	-0.5994072929860016	1.6340095993291395	0.498078563210331	1.4894567217603776	-0.9389135186663177	-0.7289297048873539	-0.6757561044938674	0.16904852965411268	-0.49700528957419754	1.6440970236552357	-0.2809088561609159	-0.9492792093476945	0.2401607140883693	-0.12193630358942105	0.13559411536444074	0.06156072125994798	0.9161051509605243	1.0369792764062722	0.4000233249861099	1.4094497008251496
0.9452196423517778	0.32364593476102654	0.18554656069775022	0.11976628213438383	-0.38442407278412977	-0.7697874751291278	-1.8091136388612525	1.5494376156806764	-1.1129119312446387	-0.8514003800552766	-0.4127046732145788	-1.893360873899082	-2.2621033176312686	-1.7976875758111166	-2.3453235458790824	0.28692056408364197	-0.2627192283903058	0.1619441213586718	-1.9300664895223782	0.5932078160923234	-1.2500031686882902	-1.5251876578695684	-2.227067169009357	-1.2612395701849306	0.651351061129086	-0.8884341477490034	-1.0978383657419482	0.8485313202504784	1.0868343386844939	0.7948150627402515	-0.6530952969589242	1.6489375233961312	0.42196866241382347	1.4790716925792398	-0.9648578819923642	-0.7215049578614406	-0.6852358710490513	0.12854903679048285	-0.49920624579887984	1.634677837138802	-0.2643861862237714	-0.8752490623448574	0.2035438607618807	-0.04008480776922605	0.14096550419842624	0.03706643730653706	0.915886958954949	1.040766523189233	0.3515647791202159	1.4682228529033259
0.9389823785935631	0.3271064341938976	0.2137991887403679	0.1002840596188224	-0.36127477427836674	-0.8041687720421141	-1.8354884653711465	1.5225291603947775	-1.1366903746083112	-0.8143299221651293	-0.5150314980739132	-1.8177589752139791	-2.1659110276654427	-1.885018693659395	-2.399362835165869	0.19401244640956256	-0.3169458022932936	0.11368277386023631	-1.9237188296656604	0.5430777653442833	-1.2749635571509519	-1.6088463934963155	-2.2623463007254507	-1.2376793092781369	0.5992085020528062	-0.8502993670302038	-1.0910899211433498	0.8234934281001184	1.0327526448219104	0.8074643873641012	-0.6623082091034342	1.6594150999737334	0.33254018745800185	1.4812715097702236	-0.9688294629118841	-0.7254486389174856	-0.7116896862749892	0.08038379378953102	-0.4876259449813589	1.6152206828957862	-0.26463173830519937	-0.8227021987923285	0.17891480369794072	-0.006880586173638109	0.13366475988988058	0.004772953793658127	0.8839020415944623	1.0283070933437923	0.28736893197077795	1.5105119348077833
0.9061674114869659	0.3263147385622644	0.2737060199052813	0.08090948544554372	-0.34871844305699895	-0.8349046360992818	-1.8523331191985193	1.5094744844719392	-1.1394803891828953	-0.7711036586875487	-0.612972498747655	-1.7589255767951317	-2.0333064472694287	-1.9818549794007265	-2.4451578937648075	0.12099060910517272	-0.3850023729953763	0.07135882647873212	-1.9268267558498882	0.5224307251994943	-1.2907953578075495	-1.6878494082474753	-2.3177322486012484	-1.2335254783224672	0.5773770770052481	-0.7892617005392651	-1.0767434158494997	0.8233576571235757	0.9412939282074333	0.829494035936772	-0.6557713618325034	1.6763266808290538	0.28034521075555	1.5039590775909566	-0.9635368527565807	-0.7261726943204191	-0.7112539816198565	0.0345652128254733	-0.4802548293553543	1.6207975244896282	-0.2760351769667092	-0.772103439244067	0.13980056165782584	0.02322529311779671	0.09724397891002919	-0.0045695066465280525	0.831654898728582	1.0224732055442238	0.23631771131861207	1.5452985112347892
0.8990999657019199	0.319615023333726	0.3204185254747163	0.07237590776641159	-0.3451374605029413	-0.8399401788171226	-1.8748580896479403	1.5521003083902847	-1.1450722907345088	-0.7162002878781764	-0.7232946753791699	-1.722673821955541	-1.913299601211337	-2.0776641390095194	-2.48420410862811	0.015436910567204554	-0.4722311488464415	0.05413387034309103	-1.941160904474287	0.499464140078641	-1.3336322676765655	-1.7367910211760056	-2.3755417456812244	-1.2166895346274884	0.5725101440180603	-0.7482575751786527	-1.0558545738755432	0.8060737963002079	0.8591689154813793	0.8263864752716559	-0.6724277442927583	1.643169201973118	0.17664147516998	1.4805121255132074	-0.959063898344459	-0.7275065335920659	-0.7174844974205168	-0.00797247213932636	-0.4903035592925763	1.6324568204866137	-0.3056531875538684	-0.7357346060961061	0.10497599977264374	0.0655051556883197	0.07976721744651022	-0.0003503195849812339	0.8012255059510519	1.021566081533312	0.20588866865975683	1.558003181724648
0.8716471908832579	0.33817713504832003	0.3180072207179478	0.07009784759020117	-0.3320104305043488	-0.8264767432926726	-1.8946839895642065	1.6030935685361982	-1.135123217485566	-0.6670775415152804	-0.825102978025793	-1.6864283173441899	-1.8060225525973785	-2.1699626075563976	-2.504674667842841	-0.06643016460071932	-0.5447535083616304	0.043396641434975125	-1.9617195016076803	0.4974229997572516	-1.391357980062941	-1.7809174973646598	-2.426699465399074	-1.1928978875986265	0.5551169961560235	-0.7231029498345669	-1.0455602412129616	0.7688035856918134	0.7756783877487545	0.7836527303552671	-0.664804050732324	1.587975556061015	0.07548474051295488	1.4902265935677295	-0.9312554716732618	-0.7233575113083811	-0.6955858315598131	-0.058436313693578046	-0.473755781779338	1.6515486074232164	-0.35847249951327415	-0.7108163969862221	0.06834013279965685	0.09695496326318849	0.03556582175860622	0.007248344246329727	0.7685460210666448	0.9998970093573991	0.19284714152852103	1.5693370780584996
0.8526872806233609	0.3567106356216061	0.3343017952864143	0.07132857023863023	-0.3078515943315986	-0.7993998751236928	-1.9406025404346277	1.6308153628557627	-1.1241709262300172	-0.60208301016793	-0.9293158788295548	-1.6808449238002698	-1.6449666109199543	-2.263965297209447	-2.5176160190946897	-0.15148760478089401	-0.6237383309993743	0.0401814238804884	-1.9775421309594996	0.4890058002683356	-1.4508522204251029	-1.8025179345917746	-2.4517143263407495	-1.1793394727265405	0.5337031748334963	-0.7095251542668677	-1.0332778607645803	0.7590474712345333	0.7216132097463371	0.7366109406947812	-0.6811032407340062	1.5699478078932936	0.018729235704468952	1.449222412068536	-0.9077979818453168	-0.7176356016809454	-0.6765209677099432	-0.09211248161866528	-0.44553073811676835	1.657800293714128	-0.4208294394950737	-0.6934783749934967	0.015225257495120737	0.09305214973149285	-0.011301520593224446	0.005824311291939153	0.7124356986057566	0.978524444157458	0.18340401400771278	1.5583524189801936
0.8553840556921471	0.37878702847140333	0.32124317082443377	0.09840170283519281	-0.30058941988368815	-0.7969816714880871	-1.9674607459400053	1.70357555033319	-1.1232468575730452	-0.5529207358617937	-1.0206026407183286	-1.6965692049002978	-1.5382612103629258	-2.3281855249759897	-2.528475776773859	-0.22419669381472024	-0.6924268828230418	0.024901373783422394	-1.993419876741833	0.48224479631444206	-1.5372355243234963	-1.808936750153275	-2.477833668831285	-1.1339602594410447	0.5157552170891796	-0.6902273281789831	-1.0312393649935532	0.7337552778900143	0.6621428596804323	0.7098414644793011	-0.6915739609404128	1.5446146600373218	-0.037086309192928824	1.4178734118597174	-0.876479617312296	-0.7152285341120138	-0.6609522741750835	-0.12193681192882977	-0.43242637858831784	1.6300056484670606	-0.45367930065355894	-0.704039257363077	-0.03476918716339228	0.0963959753026524	-0.019850322895549218	-0.02822196383609127	0.6477265390263858	0.9838866016319645	0.16319921181642694	1.5173717218246954
0.8698720639168475	0.4247669433848997	0.28439944320072014	0.1228627675532055	-0.2893213869153325	-0.8064218992458138	-2.000394313845466	1.7485115882097655	-1.1201976288784108	-0.5299817034133931	-1.086341909251809	-1.7131103261737006	-1.4406309511658093	-2.361227583017359	-2.5133818897468547	-0.31689488540038335	-0.7475062014749105	0.006862425752163953	-2.020327313594371	0.45703116853194026	-1.6437583419300563	-1.8021593254827213	-2.5155724080562027	-1.0855363154219075	0.49059441988211816	-0.6897491040720145	-1.016427176324934	0.6850544441136466	0.6028715155345534	0.6873717376714404	-0.7154783215579362	1.5213983427399973	-0.0424751236512053	1.4017919305927613	-0.8443979348628293	-0.7305541950996683	-0.6445944103304162	-0.15166877023146136	-0.4165543316499015	1.6252130014054618	-0.47234549581916774	-0.7225844417281773	-0.08465052658540059	0.07119942461161391	-0.024396255651370956	-0.04267041313305279	0.5951998700299062	1.001214495147148	0.1692758850143785	1.4628742162082795
0.8957097731407246	0.4554674223409494	0.2758951575499003	0.13768802917436615	-0.2837189029244519	-0.798682059498438	-2.020585815133951	1.802459211546913	-1.109332401907459	-0.5238024563362249	-1.1319149111556792	-1.7493633741639616	-1.3218504400658968	-2.367901363220608	-2.47548381842364	-0.39376189533706724	-0.7743552204914063	-0.01008716509536842	-2.053117544507429	0.4438657640776894	-1.7571589489823236	-1.7734094248971304	-2.5411563631103498	-1.042166154941527	0.4564939712583028	-0.6959899006798121	-1.008168337014192	0.6545059743915471	0.5550385260009767	0.6834006112089002	-0.7203135610269223	1.515987507331721	-0.04637756793613776	1.3820417329927974	-0.811004861727117	-0.7529555230262478	-0.6425191922031115	-0.18266051749861484	-0.4003791176238553	1.6157087650172266	-0.5024919730035334	-0.7496360359761491	-0.14166019808008307	0.016612229826838482	-0.05782525204170452	-0.03989307266577665	0.5454052633254584	1.0161969797233124	0.17877977507664608	1.4255563867981886
0.8673234546875962	0.47415013544865153	0.28179641709893277	0.13801012322617617	-0.30280490689240713	-0.7949651362989401	-2.014915313313841	1.848297663248712	-1.096789208724275	-0.5735846338978355	-1.1833215738602552	-1.7734692113332204	-1.1782732763026724	-2.331336909605386	-2.435343600122141	-0.46808815410899474	-0.788934064403312	-0.0221427179286049	-2.0880156839220296	0.41665790819864534	-1.8699982282629155	-1.7167105158318463	-2.5825238611784607	-0.994212572490134	0.42878321245004863	-0.7140993501241992	-0.9966143263273901	0.6186128694023711	0.5480686291113847	0.6450544611864203	-0.7327567245224323	1.516025264699563	-0.0722634802294123	1.3531067956461225	-0.7941447128923231	-0.7867427939563079	-0.6554035723535846	-0.1998625509257971	-0.38430216350249646	1.5739209858624732	-0.5146372678357571	-0.7730766295680092	-0.21307109996950277	-0.030383167626437092	-0.11955534578369138	-0.019928038931432888	0.5097512805872693	1.0040061180156932	0.21917988793118992	1.3906762262606105
0.8307779754354631	0.49470416206442724	0.2712604419135138	0.10822897531555131	-0.3083409040308984	-0.7962594970932971	-2.0067469444003203	1.8788888938469355	-1.0698230253041097	-0.6227373849765743	-1.2060519225390451	-1.7975263398272332	-1.129873019762714	-2.283394787026848	-2.3798892005859456	-0.5074821147199726	-0.7950653820849223	-0.012348589915659219	-2.119833202539996	0.37924523252139203	-1.9937951865679202	-1.6513657833934299	-2.622088639983272	-0.9487908236932588	0.39945685354992977	-0.7437902940358331	-1.0100527629918994	0.5537772713850574	0.5463291624067329	0.6172438138925184	-0.7362863467076668	1.4846864633941452	-0.08667682820988405	1.302946340608274	-0.7792518251834384	-0.8181599030539939	-0.6417676978885875	-0.1930266468724076	-0.35863424770650265	1.5509306169451893	-0.5289613318422501	-0.8152098174958115	-0.29925960633417836	-0.05957345157769239	-0.17155512915740748	-0.006491263281534043	0.5032293495564237	1.0015387794650952	0.23794189405182237	1.337761224368374
0.8695572396276463	0.5036446004736223	0.23769111305077723	0.07649696713075285	-0.3270691519300274	-0.7631003874315768	-1.987043729508288	1.8935258582549952	-1.046909288585184	-0.6901992748622809	-1.2470648109207167	-1.8396679649195935	-1.0811878441896703	-2.21852087331055	-2.310151148651035	-0.5150893831605137	-0.7831013204799305	-0.007151952683661591	-2.1446002003983633	0.3218052695163983	-2.1020196687046173	-1.5524987271839605	-2.6430730055354164	-0.919767132268821	0.37596170631938114	-0.7622003361592394	-1.0245800677685881	0.4897319466550166	0.5529279621913588	0.6023568754290369	-0.7273415166396324	1.4531612932090365	-0.0576343325948999	1.2146033431038794	-0.7632765524630379	-0.8539814126541424	-0.6169377990830107	-0.1954649299249033	-0.3275546526172791	1.545838559620616	-0.5364374779198564	-0.8263334326278674	-0.3746361399458218	-0.08046646845207245	-0.22962537182364978	0.017301586555006437	0.5054336482794145	1.0014887156510694	0.29223156120933036	1.2805528273037519
0.8796166332834968	0.5035162125040824	0.1941101721005222	0.06442673719449335	-0.3395390810400813	-0.7603464278815701	-1.9704125476230832	1.8881249741612887	-1.0356681022034728	-0.7692235671421035	-1.2924504860966606	-1.8751578384892948	-1.0222015918208858	-2.1330889781541287	-2.237383677980352	-0.5278949706622372	-0.7431271196875529	0.02196232844829179	-2.1613891370778138	0.2565547032531704	-2.202032547432716	-1.4658055759727984	-2.668005559477354	-0.8544472359494393	0.31834366803854314	-0.8102701620593347	-1.0191133803974872	0.43138059806979123	0.5766282215296765	0.5731796246256642	-0.739121859090784	1.4251386303826732	-0.0377153686108841	1.1147404607367546	-0.7502178937088464	-0.883561548094157	-0.6224595605422909	-0.21468356443523465	-0.313209144135021	1.5087943068872165	-0.5405868266213177	-0.8320992994090639	-0.43430860980708647	-0.07939765653234818	-0.2650824624538743	0.02433585783565483	0.5045358078614111	0.9865030011514199	0.3171249268152278	1.2339497330377973
0.8878674970461496	0.5186576630838289	0.1840230545105191	0.06205272958277036	-0.3414943864831074	-0.7793826466502465	-1.949507019493555	1.8657400719866324	-1.0323101910452674	-0.8468123565509711	-1.3327174984590773	-1.9200950398056258	-0.9697829792121976	-2.059423430093312	-2.168785555225243	-0.5240287679584672	-0.6991221731590844	0.03245162773070428	-2.1741683955753346	0.17658405082255618	-2.282362372327805	-1.3824114023428535	-2.6777530598748482	-0.8000129006252505	0.26429079288903284	-0.859651512441632	-1.017853620785789	0.37751788107096373	0.5820360442867708	0.5197004411575306	-0.7410830384270942	1.4011690256973757	0.047556285962656146	1.0849222148137814	-0.7384089916588201	-0.8914093387262783	-0.6319826747479622	-0.23691968452496948	-0.27621816462214255	1.466395730795995	-0.5366680079915969	-0.8523973302808301	-0.4663710491708993	-0.11342975276707967	-0.29969829880348203	0.03426793211861124	0.5057653913002367	0.9567972333588054	0.31540283257986584	1.2078306229129536
0.9075651688879965	0.519263205213788	0.15368515238315186	0.08332497809035957	-0.35613826115113406	-0.7867154983535845	-1.9241701082886835	1.821126631759545	-1.0345659475098248	-0.9192784472953051	-1.382018508102242	-1.985514023537838	-0.883708868683253	-1.9807227335005924	-2.108516607110947	-0.5396996821041474	-0.6514091818251365	0.051498231156909456	-2.196826473621507	0.09911112164155123	-2.3411853362128325	-1.2930130499262311	-2.691319996998261	-0.7460023319517766	0.2243980522007151	-0.9000822540017313	-0.993400189266158	0.34453566271696523	0.593974360493236	0.5128116959651206	-0.7342818637306187	1.4284382151388804	0.16204089041983605	1.0333134932839587	-0.7429562900018676	-0.9270517301154522	-0.6608295233517409	-0.22998727800842578	-0.26475831378242193	1.4350413144861167	-0.5083047203930671	-0.8800978047878516	-0.47453064622419455	-0.14908005179961645	-0.29321116192126034	0.021789283372530856	0.5116932515998532	0.931804246923931	0.3096955537287863	1.1987380839552995
0.8945654996440044	0.5155464730913559	0.13398935068663148	0.10449659879972799	-0.3837702893944789	-0.7898279677171296	-1.8782491037177773	1.8162039226140148	-1.0424808824731842	-1.0014969016004598	-1.415825378702058	-2.04375386579904	-0.8266298009281208	-1.9085611048039084	-2.04800160156806	-0.5455726855569027	-0.5836495261381813	0.06546923703819797	-2.2147860023802166	0.03661537878350379	-2.3806181040921435	-1.235605620410101	-2.707839011845594	-0.6813728875847456	0.19236568954450567	-0.9536508174876129	-0.9796680376811073	0.3139419360026847	0.6011695663394145	0.5259079052540907	-0.7236401817518188	1.4113614690488638	0.21263139009804172	0.9771789015111787	-0.715120039460485	-0.9622377462326563	-0.673664073960065	-0.222625491855241	-0.257811745126308	1.4118317251849852	-0.4916408820828352	-0.9246953618600999	-0.4632071907463547	-0.18166770293993822	-0.27897500673589204	0.002919964863496785	0.5552112223315749	0.9253377786097212	0.2948917871796245	1.1891371071861832
0.8709520674556597	0.5389741085768455	0.14057607493563998	0.12183947007024162	-0.4006056466826754	-0.8144275924832035	-1.8238996379819732	1.770966231147953	-1.0612788530111632	-1.0860130090067774	-1.4243291887357548	-2.114027983722709	-0.7860174048693623	-1.860086758191955	-1.972330914606011	-0.5498771618543401	-0.5317007081028946	0.06776414950524778	-2.230215063336778	-0.0006008299069841808	-2.3840649248769425	-1.1844593555946168	-2.705499141424483	-0.6317660680582831	0.15603094641536736	-1.0036576096204213	-0.9545956672364178	0.27818891217978287	0.6082020603780309	0.49443752566696614	-0.7130282866704053	1.4003454314865256	0.26673605225294433	0.9272656530169756	-0.7048380410380584	-1.009768346176446	-0.6882037671936355	-0.21282711238140556	-0.23663763822050737	1.3952253037878228	-0.4980485395739619	-0.9570300595533128	-0.43592643931626956	-0.235027313019813	-0.30571346438742303	-0.010159673762703065	0.5980495860928451	0.8996902481805039	0.27736696926090737	1.1988841970781277
0.8444026202565695	0.5512017498225087	0.1411171397115094	0.10826556724217666	-0.4262078754646456	-0.8484023478877148	-1.7783123366769842	1.7369273126461793	-1.0612946828810899	-1.157753938536977	-1.406662311247233	-2.186468991119495	-0.7632806298474109	-1.8452595708045898	-1.9005865051710482	-0.5746643413124091	-0.4801228453429832	0.08436474258836403	-2.2154954368023336	-0.0431805520638173	-2.3584739064086664	-1.1681200118563655	-2.6765333485263563	-0.5824942377459214	0.1347251906504628	-1.0478665641894989	-0.9230528060446852	0.2684629690506234	0.6220655957411392	0.4662063686239242	-0.6944597856460059	1.3950675838516813	0.30039242567997126	0.9194318809789135	-0.6988316117281885	-1.0417616053594974	-0.7133784216119672	-0.19178262873843996	-0.21038081939953793	1.3310256319652578	-0.5155355069791132	-0.9757158763025349	-0.4038875474590327	-0.2649107757161069	-0.30558510399249317	-0.04675576861102386	0.6154349095988023	0.8624208593904047	0.24610401310202298	1.2079039483942258
0.8121970350138156	0.5620794160146894	0.10780773071216473	0.10642363177284293	-0.4555882204891007	-0.9134173434624507	-1.7337089692663543	1.6834037326172226	-1.0866679856398795	-1.2125260839259169	-1.374863427637003	-2.221114652826634	-0.7144085396189463	-1.8496233661989052	-1.821037706703595	-0.6096805675426046	-0.4337172451624925	0.11938172579361876	-2.1898420251578146	-0.07744993231457196	-2.3252271250298113	-1.1739050733608427	-2.6631572852547167	-0.5275457698713244	0.1329736265550997	-1.0767512629328873	-0.889884085910295	0.24352205616922246	0.623532856602313	0.42222385651623523	-0.6542322052608415	1.3873609888805034	0.3630974902619405	0.9196262217075972	-0.6926651441807563	-1.0540254270338518	-0.7442370873402349	-0.18768784523378673	-0.19550034235102842	1.30466867669397	-0.5239422472978642	-0.995176790875556	-0.36183556096120806	-0.2806806342581988	-0.2963727771871466	-0.09163150217756427	0.6418968547687836	0.8304990410943667	0.22261698604190353	1.192943398855839
0.8059486767120608	0.5865270930127567	0.07322655852580875	0.11501103362311631	-0.47504820016974864	-0.9256130062790019	-1.6988590612823533	1.6398981672165651	-1.124299543923172	-1.2335940983863245	-1.3251790729437705	-2.2746230723105	-0.6981375173285179	-1.8897676337484317	-1.7460467580552794	-0.6252267762280683	-0.3902868269263736	0.15156759071805623	-2.1495802311505297	-0.0807614768482287	-2.273920506658052	-1.2178075897011311	-2.6594415161546587	-0.4827321729896372	0.11856955346644235	-1.0961610416014123	-0.8600074041928126	0.2303427890271746	0.5918760306541115	0.384809761992355	-0.6181062055527391	1.3566127276878794	0.44386684268436144	0.9180030057534794	-0.6792269997253972	-1.0509843864430326	-0.774618726354027	-0.17899924408622403	-0.204743410356813	1.2810642650593955	-0.5364530776991467	-1.0160490550684933	-0.2970768296795191	-0.3066838449850594	-0.2782455247376293	-0.13397632317426159	0.6615022249487513	0.8196400221863899	0.17562679841927714	1.165153579293403
0.8137596972108565	0.6003375822721683	0.054884288648022674	0.1752015617660275	-0.49775884969930073	-0.9632860567783329	-1.655212637060751	1.5861790092357788	-1.1516654315589872	-1.2300274336888375	-1.2854143432364546	-2.3197954115237045	-0.6724051877352016	-1.9486634127823357	-1.6768215435682747	-0.6282257483682224	-0.34462615319318124	0.1658137601546414	-2.1186511489400184	-0.07628312299281298	-2.2075724582683796	-1.26482668501002	-2.666662975536396	-0.42570133591396236	0.1060701767510317	-1.1227202986572657	-0.827930634545518	0.25055068256440094	0.5575681032999926	0.3178849015985105	-0.5951492685201466	1.365867002746791	0.540555096591621	0.9398335908895753	-0.6584840336170685	-1.0143322114497568	-0.8167546682189037	-0.20046768144912805	-0.2297899311719671	1.2203480120790149	-0.5446699244082602	-1.016254506381684	-0.22614575648967322	-0.3611287672316862	-0.2669557343097265	-0.16518380959606263	0.6793313920216052	0.7931267107668754	0.1607931953669985	1.148101371099754
0.7505144763356306	0.6144265774513993	0.05121339901109497	0.23521168320092353	-0.5076336700093814	-1.0425278307156378	-1.5988756739323509	1.5620655285237965	-1.1616105473404486	-1.219303978555774	-1.1977711067912158	-2.348074461430975	-0.6572582800712026	-2.0123845424926463	-1.6262713038133085	-0.6393582310844328	-0.3006506116560535	0.19358450075999897	-2.0912468214539808	-0.04723122868143607	-2.1209058484635	-1.315592802490293	-2.6597668247726682	-0.3741152437352271	0.06362198206865652	-1.1444307028579506	-0.7961319639754898	0.2881637687659372	0.514287374187006	0.2941264198235082	-0.5805416739179263	1.3652941323381595	0.6030048573768798	1.001523442356215	-0.6182410808384982	-0.9587413907433572	-0.8440811081097935	-0.18375304178526897	-0.24800037786105095	1.1476559508715956	-0.5459034625114332	-1.0335144692721823	-0.16544028453664666	-0.40053270409319736	-0.22436970482263158	-0.2021125785784644	0.7198575007114472	0.7769187932203003	0.14007798782745348	1.1356971737311963
0.6889039367535222	0.6407902955012308	0.05195801548721111	0.26897028843826	-0.5288358926593543	-1.1029398212166264	-1.5088030282100457	1.5693081709448689	-1.1928963065168676	-1.1934166753384152	-1.117932935673674	-2.3645298037099183	-0.6456659514536092	-2.1139774977176904	-1.5898508838916867	-0.6637372463152984	-0.2708749666296046	0.1978519566608403	-2.0624190742257764	-0.02449185039994537	-2.0193786854389657	-1.3575757774450359	-2.637773218628504	-0.3401363982096634	0.01593655436227833	-1.1282852748532646	-0.7970393799050072	0.2990362223636792	0.5109966400237925	0.28236278189435693	-0.5265044874084174	1.3549246199512763	0.6349356633730221	1.0990756391430845	-0.5754066992678927	-0.8909362324588106	-0.8388498164206016	-0.1348170933149637	-0.26394030782510314	1.1054559054811217	-0.5381571128493223	-1.0545810622199536	-0.09807916775360744	-0.44468803861926653	-0.19768851565499235	-0.2570550892925372	0.7462083813847633	0.7880137418892778	0.12664108512472133	1.1183989935074607
0.6159452981493381	0.6445821771403895	0.055688056900278934	0.27553875201133554	-0.5492635246587307	-1.1570979840810396	-1.3906892479786959	1.5962175358533517	-1.2094246694541029	-1.175010120425609	-1.024055763067037	-2.37342236981901	-0.6537693021532698	-2.2140466579922893	-1.5604324593545398	-0.6995358531844644	-0.2229000446804831	0.1954761493362583	-2.0399816304534335	0.004003622597926361	-1.9297107401771327	-1.3908954840060503	-2.6011640449904605	-0.30671132268324536	-0.036532529288481184	-1.109171983935802	-0.7966813740518583	0.3030871541828418	0.49790669939488286	0.29102906880328794	-0.47222424982863964	1.3538000827790087	0.636219757791061	1.150411769976815	-0.5384901687575088	-0.8379534763745349	-0.8025173957431729	-0.12612023125615818	-0.2951449841810099	1.0642512039474763	-0.5188380380319171	-1.066293725847751	-0.037315406071187815	-0.47847178929924156	-0.21259214489399558	-0.289260615753849	0.7617642488439744	0.8073609835676159	0.10323101696625021	1.0931938702678827
0.5568385806068905	0.6476667479064557	0.0940892159945981	0.2690409193663981	-0.5566407251253267	-1.1995260848192664	-1.2793670653189093	1.6072243557118084	-1.216370024884451	-1.1501001650579863	-0.9052938197276124	-2.3425807263335257	-0.6461435020641458	-2.314645833901826	-1.532947396524896	-0.7373707601754006	-0.19680846808195895	0.18262314669797197	-2.0090650210742926	0.03013443728471174	-1.8320382852790904	-1.4192009407027408	-2.556087636738936	-0.29622270096229436	-0.10497010865777176	-1.0751867256184378	-0.8063354571401462	0.3268104384650902	0.46233724578338753	0.29914786350468947	-0.459988843684647	1.319638220739109	0.643085665429064	1.1938530441425645	-0.49536696029427113	-0.7609319150443917	-0.7803748487086992	-0.14401242626807703	-0.2855159146569042	0.9829228715363658	-0.49770900363705384	-1.0793887875211268	0.026330396705025034	-0.47529094575994935	-0.2176376958023901	-0.29112577439838383	0.7626061425938816	0.8221824564580263	0.09525394290265417	1.0461942088513803
0.5079971619047038	0.64812760458132	0.12242570037868483	0.27767001899352406	-0.5448958551584923	-1.2379242603427312	-1.1508115626749764	1.636720291563941	-1.2149037831824887	-1.1318916604295937	-0.7924333773689946	-2.2795195873234047	-0.6512134627636679	-2.39511324927767	-1.5118219287672985	-0.788577473945604	-0.15761794800751838	0.1765772143282915	-1.9968836157236587	0.051050411458332536	-1.7412936149867224	-1.4455330693604875	-2.5369277430143082	-0.3081093466900378	-0.17557900188175452	-1.0306863211644264	-0.8058291252521238	0.3104657679842191	0.4310947436358955	0.3148926248403415	-0.43352130803153743	1.3092954919037985	0.6812190040924813	1.2720311825327624	-0.47756767601727634	-0.6888543204293527	-0.7678413009444139	-0.13031902714327712	-0.27837169571932596	0.8802303584710499	-0.429077870942504	-1.0896209620154211	0.07489836429713741	-0.47600483399870636	-0.212126097921635	-0.27907819810013923	0.742566460501582	0.8267913957757065	0.09108052012401541	0.9848842461130547
0.4524596016248691	0.624383797876061	0.1459486219914677	0.2456429352143661	-0.5227591893973279	-1.2721739263375005	-1.019730220752107	1.6606158267047484	-1.184500539254484	-1.1141809208793023	-0.7076366105816847	-2.179094368372165	-0.6521502433465741	-2.466766946324205	-1.477442590686941	-0.8238066683870342	-0.1170423774435158	0.17286633925520942	-1.9850352686809618	0.07113307637480219	-1.642764942166135	-1.4711085535351558	-2.5251911567898224	-0.3154183948113972	-0.24381325359466297	-0.9944338365014602	-0.8012303654712231	0.3130583471077243	0.4335853761288413	0.3432373641828474	-0.42943524657832377	1.3195907915331997	0.6987767634196201	1.341252867322961	-0.4416294201756822	-0.5974467687146972	-0.7785027973731649	-0.11635696065510434	-0.29674365404985004	0.8083238161438775	-0.3378064819749485	-1.0876101221484684	0.12272998977787626	-0.47323195064868484	-0.2120668546624367	-0.27005496161406123	0.7128123647289613	0.8187672322621289	0.10586913794301353	0.9603024611762521
0.3916235838864863	0.5739157365238565	0.17199106131619285	0.2505020026802461	-0.5064786363197402	-1.2726396823445831	-0.8744250224895594	1.6652413257671153	-1.1749135742801151	-1.09578648750414	-0.6629293372067567	-2.0639423185378853	-0.6249054678168597	-2.5162218218607926	-1.4696298006041568	-0.8604616004665797	-0.07013297174472036	0.17264645049034635	-1.9851323545035178	0.11399779911566846	-1.5672878995056834	-1.5135035896322058	-2.539414198282571	-0.33299968068295527	-0.31694719259790255	-0.9499804521313179	-0.7950470136940008	0.31139461387136025	0.41923839503173593	0.35373351723838986	-0.4137468131280898	1.3084726416804915	0.6920861396811209	1.3645243134563039	-0.3872098275348017	-0.5253798765657975	-0.7872630739539038	-0.1238651902348655	-0.32537431839152087	0.7608130849226622	-0.23237949506184777	-1.1065876454172288	0.16349207474744137	-0.46212846298799715	-0.20962603238346383	-0.24684943277555385	0.7021331818388034	0.8175790525832154	0.10385117203594543	0.9492043179178845
0.3432112053281109	0.5381340637380649	0.17381606758592621	0.23758803099400044	-0.4923916703097861	-1.2624161535505185	-0.7252164774959724	1.7101139402090073	-1.1468511723675239	-1.0737202057661261	-0.6467781136408334	-1.94065419573661	-0.6303639143377566	-2.531751279964449	-1.5052384923774373	-0.8915006679080026	-0.025610949753137248	0.15698573057741158	-1.9936637711606509	0.14484981778423933	-1.4999531580198906	-1.561751337058301	-2.5524982676741894	-0.3467700671283474	-0.38911996284981887	-0.9238553845007145	-0.7993350883589512	0.313594750219811	0.4073787840354447	0.36036595780373176	-0.4364041290163856	1.2956228608198757	0.6958085916426535	1.3612183807522817	-0.358582161232201	-0.46611880109233594	-0.791043839824684	-0.11606989398941828	-0.3203169144644217	0.6757663374021563	-0.12446888847275814	-1.114748841410019	0.20124357239879012	-0.45986052087100215	-0.2015097058732871	-0.19992689434950134	0.6668511408385133	0.8394987668216058	0.10619430135022359	0.9273601909191515
0.3055009200046689	0.5094747543062079	0.1669509820374349	0.21005196797687095	-0.46662895602204896	-1.274480962032441	-0.5454328050676935	1.772917603544828	-1.1111310708778825	-1.0525896285307803	-0.6699695742652897	-1.8288636910696472	-0.5720828299539418	-2.515144123403087	-1.506203306331124	-0.9215304017566701	0.01968721321501351	0.132342655486219	-1.996640058408392	0.17171200463809486	-1.435181786260435	-1.6073204737979694	-2.5606155015697385	-0.3761859853865555	-0.43725005613746204	-0.8962943384357637	-0.7903981592016522	0.3066820679284102	0.440154814384283	0.4070265873881131	-0.4665930243622743	1.3233302589246059	0.6843048864668542	1.3681784756378246	-0.31815929160888	-0.4221216539130034	-0.7636031565932575	-0.11323846666096005	-0.29127399247847907	0.5927157798012986	-0.01583587728960134	-1.1297645797082385	0.2313143173334379	-0.46311039605602344	-0.18017048138756486	-0.1825091758435041	0.6247467144787127	0.855922459406632	0.12841369607989656	0.913442512589959
0.28163026823775233	0.5062498440811947	0.165959319908028	0.17443079112553367	-0.4357504668247273	-1.2442108209775533	-0.4110286619484621	1.8566279277493773	-1.0740515793082843	-1.0656071824173554	-0.7015218910712395	-1.7442580153178107	-0.5315193919378998	-2.45867316589902	-1.4995186839577297	-0.9759343846476483	0.04804855355538712	0.08970662744485863	-1.9942734229318078	0.22881160710650109	-1.380296652536155	-1.6669087806754832	-2.5709646269415045	-0.4059644438685172	-0.489658941707486	-0.8645850760828185	-0.780457214540969	0.2972386577361514	0.46602089429894694	0.46532706295728576	-0.47555562644471544	1.3185938482246724	0.6954848292272142	1.3388826809469192	-0.3045555264262717	-0.4151149941851789	-0.7372481902151596	-0.08859145594941864	-0.2460939460825399	0.5534350799389703	0.10121831845239056	-1.1396632298713167	0.24526138967101577	-0.47353215412267174	-0.15981252275169822	-0.17418392715228398	0.5873246098188013	0.873152486240204	0.16347431107999438	0.9103879415632713
0.27670850035643113	0.5085736844381824	0.15655940677612265	0.13885195028232736	-0.41505081360400864	-1.1877662018832893	-0.2689765307145019	1.9115985353852842	-1.0470062465384848	-1.104990644749566	-0.7449605942489785	-1.6184395199425219	-0.48767457311472234	-2.3686676774927884	-1.4736621180549454	-1.0288175022688584	0.06855137226124405	0.017798764945528088	-1.9983618147927884	0.2671715217298197	-1.3527403771699409	-1.753202838453151	-2.5862502126070566	-0.4297826129359478	-0.5242168229979671	-0.8215034840007895	-0.7768363622705154	0.28567657378136735	0.5239485406856355	0.47266099120733357	-0.4926878483329632	1.339107072778933	0.6902978709617174	1.3031368287674465	-0.3210481785229899	-0.4361410354666315	-0.7064535331670508	-0.09381742105038261	-0.22801569169425084	0.5242478089981965	0.20686252747736789	-1.1440110633362839	0.2711333439658674	-0.46683759981577977	-0.15733417974189973	-0.15847790542884316	0.5480813375074174	0.889861849407908	0.19897430211264527	0.9297992940309067
0.2658968591554831	0.4838898749827384	0.15208648864506052	0.11363245406186866	-0.3728326546779213	-1.1347105935683643	-0.12655160876590324	1.88546000739522	-1.0023343536052842	-1.1147156370963516	-0.7647931425442207	-1.4680016557143065	-0.44010602940143484	-2.2411172065467007	-1.4192513193889873	-1.0822048944075529	0.07552065679865143	-0.05569552438580651	-2.017409682364425	0.30743455597089897	-1.3312107541358293	-1.8374757198677898	-2.60010914361049	-0.4593125263646531	-0.5466354248535712	-0.7902993143741669	-0.7470211975113906	0.28989409443365294	0.5414047853836357	0.4754780023947939	-0.5560794973270822	1.3484764799102285	0.713047017269899	1.2694035160943788	-0.3451929614096708	-0.4680273351509083	-0.7147394163018018	-0.11758256071196027	-0.18125416954528517	0.48291065530705773	0.3066294715071029	-1.1530235425114856	0.26116271204205604	-0.4896784876887875	-0.17395388872234913	-0.1133134956549992	0.5298072908182578	0.8924937525600939	0.25483351600229104	0.9448720727900177
0.27696909601653197	0.4749275255096304	0.14471165396689162	0.11058404873268328	-0.33345836546931734	-1.0912630715537768	-0.009327319497257004	1.8770245996200465	-0.9622234419447194	-1.130336388946367	-0.8074784263138316	-1.3201403144522745	-0.3898206233401971	-2.084203427745404	-1.3420186158114005	-1.147751755405417	0.08130454319795896	-0.10227764795880927	-2.0383869621075923	0.35402668424613354	-1.2991988125617175	-1.9308278826352328	-2.6569050887794115	-0.4921322209614791	-0.5505697604443708	-0.7703532828443745	-0.720198824617628	0.3077716838925366	0.5662574847424305	0.48973768579999843	-0.6185709061829701	1.368107335237688	0.741453031872034	1.2408949297736271	-0.36524439918295515	-0.5144439643649689	-0.7427180965411464	-0.11332856691790083	-0.15165184620922018	0.4589333086631924	0.3717503457174544	-1.1799264363035875	0.23945152495425082	-0.5236923157928809	-0.15503751606030972	-0.10204023066172914	0.48651327252682613	0.8857115592251732	0.35402997828502575	0.9530685528529375
0.33079303843371166	0.4492915807314216	0.12309916074762084	0.1158411597724975	-0.2880335250699742	-1.0459157154487735	0.07668602229120225	1.904826008656293	-0.9354175359575617	-1.1373469388955253	-0.8567654836610213	-1.2164614637571505	-0.3573732280321844	-1.902897004385214	-1.254590378928836	-1.1835736832547963	0.10140202540779612	-0.14305369947536326	-2.0625567810261733	0.38509562786418516	-1.2808564825917572	-2.022699233442308	-2.7221839460855732	-0.5209457057715892	-0.5521920168799059	-0.7642501879107646	-0.6962269550277206	0.3068391743441238	0.607547950755651	0.47190483938224903	-0.6824651026887048	1.3987557161025734	0.7669370265749971	1.2358987892123174	-0.3817356093081675	-0.591091255320202	-0.7396507438713783	-0.12279087750254174	-0.16873382648503593	0.46487621184811456	0.4131633494263204	-1.2126933021906303	0.20357788304863628	-0.5360701949816706	-0.13969351192793192	-0.11488204837689367	0.470741699580622	0.9112759191246381	0.43216096840560264	0.943995913964773
0.37511334884023595	0.4151038020329211	0.0786298993003918	0.1017998589049168	-0.2800283951207384	-1.0028378472222164	0.1481751748006574	1.9142053545276583	-0.9105804700425397	-1.1385397373014543	-0.9209632910988728	-1.145900912960021	-0.3310085053262323	-1.7247413031348784	-1.1513254154833303	-1.2226858503226903	0.10308730839868845	-0.1775631229261263	-2.0767694038206015	0.39206121144523126	-1.2814088681396985	-2.0928869161526946	-2.7673403097082714	-0.5416867977021809	-0.5347114763177607	-0.7681853211202736	-0.6691712419470833	0.3253841966829324	0.650053250038865	0.42990193487964107	-0.7284152717128896	1.3984592370664177	0.784016950803755	1.183102534533783	-0.41042528038552195	-0.6715568189136762	-0.7017727971508714	-0.17827526908978666	-0.16828200231762958	0.49386068744456857	0.4258739340384712	-1.2475719929706286	0.17900926394153344	-0.5457560083569021	-0.14314541916389026	-0.131776945371038	0.45367334503091206	0.9389243871531429	0.539927945255987	0.965525996353373
0.4205430812203785	0.40976601334727264	0.048828190626153165	0.11828728751867472	-0.283090212196438	-0.9467021142501986	0.20127661485893542	1.9338319626591058	-0.9112492820469434	-1.1446353066671429	-0.9886161170253278	-1.075187123808467	-0.3184361329319888	-1.5299159476462276	-1.0791675623599324	-1.2832672450877134	0.1111423156932918	-0.21446227326548578	-2.0811647284643517	0.37950143323205066	-1.3166597237967912	-2.159588874963858	-2.799300901582564	-0.5522689622489871	-0.5315087929287724	-0.775258671752767	-0.6414975853086178	0.33263824600106917	0.6506745318404211	0.4099084723608481	-0.7525581778195647	1.3770740591109685	0.8376498615168952	1.1564902685391762	-0.44728866600607625	-0.7677504660947603	-0.6675664369384686	-0.24178365274031544	-0.13725842029710128	0.5109067646075947	0.40581130055592085	-1.3006459434472302	0.15120923208774184	-0.5721085865590979	-0.15290475872916842	-0.15223509240434918	0.4488710488094386	0.9618882387567014	0.6203058922545321	0.9462040687025066
0.4799331442019919	0.4193788135772028	0.00758026531718736	0.11452193572013658	-0.27451513628045227	-0.8990266945081424	0.25710436152574856	1.9580434779451004	-0.8840872039864344	-1.1181169014575956	-1.050704131458208	-0.9952958012451198	-0.30727091798732753	-1.3456886964578394	-0.989212289549136	-1.3317548777082138	0.10242109685128646	-0.2654038429015115	-2.080330902832084	0.35135021836538716	-1.3354814788983165	-2.205029819197727	-2.825954651664252	-0.5871198422365177	-0.5234193348287045	-0.7795184674461333	-0.6274129758189171	0.33191413412617476	0.6779134671439514	0.3784768043439527	-0.7954985435644135	1.3932107769395492	0.8946593181983985	1.1356512919889754	-0.5048334228921052	-0.8581594500738878	-0.6388836612173757	-0.2982115248780765	-0.11691703371920423	0.538183282564224	0.34526083427497256	-1.332067042773143	0.12045657452413383	-0.5763740687856718	-0.1824550989397848	-0.17121490839244266	0.44106379488155323	0.9891132638162528	0.7076149804521518	0.9121964634640767
0.5401182990950005	0.4184045861073521	-0.019565180656738013	0.1310182995717915	-0.27389723286459094	-0.8575689543780853	0.28384478940786095	1.9647028248840521	-0.8667257941443054	-1.0684929881657113	-1.11435926320048	-0.9011660708068854	-0.261325847692342	-1.1812436163239342	-0.87982445395985	-1.3802260346151909	0.09297455488954329	-0.29430812017637986	-2.082917835478949	0.3078892165560705	-1.3417113635880127	-2.2026349286895757	-2.842664932301452	-0.6420204797228	-0.5191963758115377	-0.7825255137621339	-0.6086170158287747	0.3266447116699135	0.7077472275891297	0.3813818737186379	-0.8320301957591049	1.4174160396793063	0.9209768437851714	1.1103861411335059	-0.5363862313923926	-0.9679284449413107	-0.5810548570804954	-0.34544852307731555	-0.13059228165288037	0.5729204273466321	0.2662127082217154	-1.3562787570562045	0.08349604147892115	-0.5735274394336278	-0.22598131895035795	-0.2160096692652301	0.4549064510377292	1.0038226583617154	0.7857696470112974	0.8890355076328446
0.6039615175712669	0.3782729333437254	-0.0067570813642917294	0.1738659564441887	-0.27525913545084507	-0.8134174593407044	0.2894996537947822	1.9124635569001271	-0.8439980583970188	-1.050113999975612	-1.1564679786316003	-0.8017671824376021	-0.2604246047328685	-1.0461920991043998	-0.7929719690573875	-1.4178073333015344	0.07953195000200877	-0.32183456234664626	-2.102424838086424	0.26113765726105503	-1.3541688974114716	-2.162143063512303	-2.8313261632423647	-0.6746727503109348	-0.5263401238819215	-0.8069882721578621	-0.6053492741627944	0.34475181873200034	0.7165006334771495	0.3480480212371202	-0.8731183671686686	1.4012125489686809	0.9658357697308719	1.06758687627366	-0.586474759617332	-1.0799321226370844	-0.5321198159807616	-0.3968191873884435	-0.17038526387366898	0.6524011293998797	0.1623420592891845	-1.378833976306063	0.032397180159522136	-0.5690718676264981	-0.2834782843450908	-0.23845628413303568	0.48023640862323036	1.014954428158428	0.8489147086739373	0.8679406809983583
0.6550996090401047	0.3243461833903782	0.007780337501190518	0.1768107555625209	-0.3072543505502373	-0.8124303051124377	0.3199981448022359	1.8726036678546976	-0.8283977215842373	-1.0200790193902625	-1.186045473741675	-0.6752910121839351	-0.25257476310471294	-0.9382853326281682	-0.7247335232688361	-1.4156497993877548	0.0645441505182258	-0.33427542485042294	-2.112518561148547	0.18577614855783622	-1.3454746171535867	-2.0890960516730317	-2.8244339318595775	-0.7179746068788512	-0.5325981781360432	-0.838273980580718	-0.5794488397696202	0.3238484760815945	0.7459119141412895	0.3158370169931895	-0.9060327611222945	1.3889328485634072	0.9788913900700956	1.0501129907726445	-0.6103719353968566	-1.1668079105529723	-0.47708349179537224	-0.4427306097299909	-0.2259185383341785	0.6939635611085924	0.033724767885287533	-1.4024816775029207	-0.014628155534570994	-0.5721037038329366	-0.34937870857958175	-0.2505239140040959	0.47292998097974703	1.0351561460948635	0.8667007426631284	0.8265012424211502
0.7149179111769788	0.27445197461288706	0.008773739388719375	0.19121797569635882	-0.33904427081128186	-0.8046935911140046	0.33121342082962124	1.8261562010922099	-0.8132861320054431	-0.9476882190353931	-1.2473681018135512	-0.5729539777292858	-0.2665258187036764	-0.8498251048055951	-0.6822916038769726	-1.4128734455196137	0.054156196449097214	-0.32928052043022654	-2.1262108646127125	0.12226299241437535	-1.3021793979949603	-1.9912765450320884	-2.8275890335161846	-0.7750510857937076	-0.5316104567569633	-0.8600631247631197	-0.5511898745644979	0.3026559197002039	0.745440906277294	0.3046138521407019	-0.928873554286087	1.368080179692344	1.059942478728328	1.0099201818157062	-0.6316731504738992	-1.2331570397864091	-0.45017331088463014	-0.49933144469689755	-0.24967413295674276	0.7293989531885092	-0.09818349917934602	-1.4223150134549267	-0.07325720063722856	-0.5777127776032089	-0.42265807822476037	-0.25780537158466715	0.4621057511723026	1.0482182796627044	0.856992564745954	0.7726850721568781
0.7759435586941179	0.2357487059165805	0.02260307669864266	0.21812601913558677	-0.37579291945126714	-0.8032936050501979	0.32879777723945247	1.7790444142159134	-0.812805299706419	-0.9251531075026866	-1.316460786386536	-0.5205840049904865	-0.3184795947832547	-0.7854332844772414	-0.6597357135556318	-1.400116339766327	0.03823648493205431	-0.3145580598249788	-2.136980480293673	0.05632803675362341	-1.255657905805995	-1.8927191774092385	-2.831320284170955	-0.8101603557756765	-0.5225061790481188	-0.8946038544680943	-0.5466531212668226	0.28439407682675577	0.7484604540945705	0.2997419372170552	-0.946645165693783	1.3483191265447414	1.0834591913677134	0.9280970203949949	-0.6365251785953299	-1.3162790068158603	-0.41202089656407476	-0.5517888018423343	-0.27904598585390455	0.7805285581905903	-0.227208503333347	-1.4247050526940368	-0.11804919044122894	-0.5526761782864201	-0.46484559805498105	-0.2789386978988825	0.45352664043457114	1.065074442852826	0.8616603850860672	0.7333712837049795
0.8166144152921868	0.1867380019393498	0.03435862232742002	0.23262961219245631	-0.39668673806292964	-0.7763368355331484	0.35484775834217913	1.7502101514758692	-0.8134602605746369	-0.9072314727482522	-1.3527127396744352	-0.4523219368339301	-0.34953771181869164	-0.7418633492072387	-0.6320252972191199	-1.3681259960083736	0.02338032933258149	-0.3296718820851209	-2.1397250088504167	-0.019915968498136982	-1.2180084612181026	-1.7961119147160551	-2.8060500755610462	-0.8368618906722304	-0.5366463626650317	-0.9355872686012884	-0.5273746529322129	0.26390558993800806	0.7642577723936672	0.28340884509429076	-0.9333912479072316	1.3251891118024832	1.119604036750991	0.8563046015825249	-0.6421733809839476	-1.3864937858591386	-0.37704643218976475	-0.6161076184353751	-0.291972204861146	0.8170067606343588	-0.3417379229446045	-1.4078301827293658	-0.15947736102713747	-0.5152947844598312	-0.5388420086139905	-0.2898055349977868	0.4350190060456159	1.0747291686396045	0.8311624083715564	0.6958991301523969
0.7908770171025292	0.16261627465238482	0.03222393911201232	0.2139515610876228	-0.44792895562505486	-0.7819499040510178	0.42981900628346237	1.7316558974089387	-0.8066435228374436	-0.858767551507189	-1.3700730554859841	-0.35545337793363796	-0.39170762699835077	-0.7310254128321672	-0.6027907623383935	-1.336206262451235	0.014592609971697961	-0.3684469458414192	-2.153593280367965	-0.10663462702185075	-1.215239826810595	-1.7072393259527197	-2.778163680173764	-0.84853638833077	-0.5151689241562768	-0.9362252117233043	-0.5057061610191745	0.27295483327931996	0.7677181509477222	0.29122539176659357	-0.9276497608585247	1.304034569985573	1.143047559038722	0.7711935419777693	-0.6576740390829771	-1.4287730095069124	-0.36741434118053184	-0.6572729219703737	-0.29672602233193723	0.8387827388821341	-0.45677610720959355	-1.368567551729455	-0.20854457436113175	-0.5429624996980957	-0.5944175176353894	-0.2794389842744235	0.4455709620683253	1.0828742281892456	0.7752457843565318	0.6628098432017449
0.822860580248698	0.1578574088702888	0.07212111621523859	0.202954197930279	-0.4837684316327417	-0.7881973248729898	0.4703837299183272	1.6739085450590276	-0.7890228988752648	-0.7845201226025627	-1.3725952188911748	-0.24473015361985578	-0.4059304019416964	-0.7429096884065437	-0.5952621144455302	-1.2865472850549984	0.013630086588478049	-0.4201732561153513	-2.1683751025074844	-0.1518782933753545	-1.2034637310821497	-1.6457213919557478	-2.760306980611648	-0.8573760088781996	-0.5201497242683846	-0.961759916078664	-0.4858027326036347	0.2768706406503996	0.7844279195461176	0.2839227305540387	-0.9279120357415607	1.3213402782421564	1.199308329702665	0.7119244782473869	-0.6597449161613816	-1.478427120905689	-0.3938124526500026	-0.6900663176551798	-0.3018414085371781	0.8599481548616584	-0.5640190432450407	-1.3123446348818584	-0.273516005251401	-0.5629645032329705	-0.6202041335891333	-0.2623484899869402	0.4715588731916262	1.088318748712633	0.6941292581902472	0.6286551388010073
0.8721910621090556	0.1267509414407436	0.09076958352245545	0.1650802774101063	-0.4895645590089391	-0.7920967063865587	0.5284830143458437	1.6213822979719563	-0.7754665940167709	-0.713884423144246	-1.3691204110149024	-0.18140628949856208	-0.3947618760383304	-0.7666130918001695	-0.6011212496171024	-1.2406449664815464	0.0145442048321063	-0.45240410745682047	-2.173873092865059	-0.18654484028158114	-1.1797893969783448	-1.5840520305613013	-2.7358598419991145	-0.8684749534138823	-0.5001985162536894	-0.977354350798965	-0.47387268523106185	0.2734138684857259	0.8178558166227452	0.29833321892238923	-0.915941707953299	1.332127911628586	1.1897015133222912	0.6434197138369235	-0.6575115474338955	-1.5153494443108644	-0.40294057658254123	-0.7189691226639354	-0.3491864366185628	0.8735704782711362	-0.652366178474504	-1.2540626323176116	-0.3522378288956337	-0.5585740905646142	-0.6360714531777634	-0.2550427635266904	0.4774432194160566	1.101033665505779	0.6301641117439102	0.6180490292427655
0.9078510723778317	0.09100602853903758	0.13250116158927233	0.1360860686656939	-0.5073834631824798	-0.8056783010454275	0.6042572848447503	1.5585563648012182	-0.7625670308868616	-0.6645506838228713	-1.3537548160754551	-0.13445741989456636	-0.4080366131391731	-0.8070212629679243	-0.6005642413136545	-1.184128561749531	0.040862727645849875	-0.4562713254590484	-2.1871949195271783	-0.2189006955714702	-1.165508055977834	-1.5249154608779354	-2.707640299231942	-0.8731430934158585	-0.4706405311432233	-1.0039175261951412	-0.4706279512338575	0.2727026871800264	0.8132538047221487	0.31797551219695885	-0.9219382734707573	1.3300720880485206	1.2109164593292323	0.5880128724448388	-0.6714186622221595	-1.5474503264666057	-0.39261978458425645	-0.7436188838834245	-0.39267350989328775	0.8819994864086702	-0.7179181843628822	-1.213926027953661	-0.4380154119693224	-0.5934152040133144	-0.6142622321690675	-0.23770409525232034	0.49031965589322263	1.1209211118870726	0.5638384453248775	0.6092163027238877
0.9296310758586745	0.05715796187277489	0.2043775286319404	0.12056917708255514	-0.5032918527052217	-0.7848091896916469	0.6663305089662503	1.5015024940418396	-0.741516271984937	-0.6212386506910239	-1.3049005086296548	-0.14383287001644124	-0.435469671853906	-0.8682354187249827	-0.608518094365364	-1.132333429639206	0.07567009447259322	-0.47174221479607825	-2.1945163029896384	-0.2136673370748133	-1.1385828170819505	-1.496478875501508	-2.6692060658592416	-0.8694294432294022	-0.43643419936954597	-1.0071949379933882	-0.4641911887501903	0.2735464068199701	0.8249847551287512	0.3221584887910841	-0.9211966548188592	1.335003795478669	1.2232317849014038	0.5422978545598153	-0.6765879240748888	-1.5598247073806526	-0.43834466883855117	-0.7650800929489912	-0.3988451034651693	0.882767365251221	-0.7767097081223492	-1.198927970316451	-0.5110995379120838	-0.6321274774585957	-0.5919075782206853	-0.22168723433160195	0.4870254331917649	1.1296533715263835	0.4960465159226278	0.5891803032101678
0.951643962500001	0.04253911732982946	0.2325128969771509	0.08845742128713537	-0.5097502822059654	-0.7935203219474986	0.7329979191902528	1.4976924329672507	-0.7279589777595725	-0.5420240111684519	-1.2238757747935947	-0.14239648135694893	-0.4849907099885307	-0.9329121224571149	-0.651247871078278	-1.0835537453825586	0.11308108478902393	-0.4878546144746358	-2.191082734775587	-0.22114295882976015	-1.1304896981378294	-1.4793475023782097	-2.64634510071308	-0.8860317063556409	-0.4063426155615618	-0.9720854891787603	-0.44633691143029514	0.23686949382811862	0.8592235605495825	0.36249658307289384	-0.8826804192970543	1.3484612281655832	1.2014571891036272	0.4594284422756398	-0.6815920389910062	-1.5529275405951555	-0.4892605355182666	-0.7957380243027437	-0.39748634894720614	0.8596288186287188	-0.8078152828482917	-1.1921060803306127	-0.5549710518237799	-0.6606040415409618	-0.5693661105282974	-0.21544944440080888	0.4892892011508431	1.1161043269930984	0.4207772529313848	0.5575948053484696
0.9477510047637285	0.02708185769665932	0.2532194981424178	0.08842487149193931	-0.48830151412549083	-0.7788013449066656	0.8231945013240395	1.435082428279607	-0.7218245074162208	-0.49297352481060963	-1.1471278313809743	-0.1772917858009799	-0.49667088937709397	-0.9957099207633956	-0.6883810734447872	-1.0574436622368886	0.15728930274481182	-0.504065863230976	-2.196270252763112	-0.22773994635843672	-1.144707427410413	-1.490663460179619	-2.5836573461462757	-0.9124370811356186	-0.3528612584444134	-0.9402689389360347	-0.4410130021455686	0.22119462683152444	0.884394750940222	0.3904357017317329	-0.8771676180241543	1.3711240187304123	1.1970224132100693	0.37379558188096906	-0.6960167803507034	-1.5486141702936185	-0.5344287873261159	-0.8334675773022788	-0.4198744734766652	0.8334222280593526	-0.850204505337981	-1.1881808516509038	-0.5924629285645105	-0.6711256429391154	-0.5202868223555304	-0.19944535286154935	0.5101363801526648	1.1052771389810716	0.3332977572338722	0.5361637033955919
0.9065032813242737	0.023825982249091358	0.28173587351629514	0.11067489031796915	-0.46383996430615354	-0.762211267368184	0.9214053845179139	1.4129174728458114	-0.7250696307511982	-0.4414958960481762	-1.0468366007591636	-0.22901136841017644	-0.4741601226036445	-1.075161870350669	-0.7268048078193553	-1.0260448750502043	0.19259157819504363	-0.5218102813570049	-2.183285192547985	-0.23932691317215787	-1.1869923785194383	-1.50018210720717	-2.5086458820901916	-0.9384499290388002	-0.2722805804266643	-0.9231594126244007	-0.4182652710744959	0.2123496864834864	0.8969060247647944	0.4271085334960013	-0.8751358512503407	1.390519030006526	1.1631310847688143	0.2778796783813916	-0.7042620970190082	-1.5501658304213182	-0.5497201774333248	-0.8562990312256025	-0.4321550652868244	0.8164492538647072	-0.8883091810390227	-1.1866548378636907	-0.6423355824308147	-0.7048997965366355	-0.45205102884343973	-0.17000884207739136	0.5293275377788389	1.0953759700323467	0.2661365430119711	0.516870783233405
0.8845630119640902	0.025336215910532776	0.2976577918950793	0.10931269202619909	-0.4620044754939256	-0.718591460284532	0.9900884851530813	1.4324585537137793	-0.711507389691482	-0.3878076507350391	-0.9379404402667616	-0.2353910841368369	-0.44089891571902556	-1.1338454222907506	-0.7874973928964424	-1.0177846583915748	0.2409667096160538	-0.5405734501826295	-2.1462100384039795	-0.25333603222666506	-1.2585486422139447	-1.5165809214283044	-2.425872867958853	-0.9912647380044065	-0.1771014131622325	-0.8959609063330902	-0.40224034818470666	0.18792750493627283	0.9028898636326191	0.45226169530393756	-0.8578795031054136	1.401849030312296	1.1500896829373959	0.2041003396497679	-0.7078105828991034	-1.5447835957431917	-0.5462462886209016	-0.8963203224671465	-0.47447155294623505	0.8018247721943872	-0.9175460562778323	-1.2071702575432188	-0.6863777192590126	-0.7289915041562769	-0.39404358403194756	-0.13230442135770712	0.5464652454759998	1.069232000363403	0.1767869020039409	0.47951157602116823
0.8505698418266192	0.033329227159456465	0.3046394412377289	0.09126308598678629	-0.45301120993731503	-0.7025111904571791	1.0312583894754894	1.4006848455928824	-0.707535477453494	-0.30579072676865376	-0.8446202112937848	-0.2662422107272363	-0.42927745066482936	-1.1675952720446086	-0.8780170295969437	-1.0121952725787584	0.2867324873439359	-0.5559192651763428	-2.1179990221214937	-0.2667382905078691	-1.3095171225891382	-1.5430218746836672	-2.346832868203708	-1.034958062473732	-0.06976315929382104	-0.8637680088317785	-0.39675946459244626	0.15831219129104573	0.8893701028403752	0.4764209056410946	-0.8754940724832684	1.4337478682412166	1.127503932923831	0.12778907083211707	-0.6963155980459119	-1.5544928256336232	-0.5528136602288539	-0.9160219198884073	-0.5097897090912247	0.7818150020700624	-0.949114231866198	-1.222387250537964	-0.7455491290623153	-0.7458880938525583	-0.3330471193163671	-0.09198087880369145	0.5646471459307063	1.0512290528397434	0.1203879491253316	0.44757784487139407
0.8148194510774189	0.030996875893345495	0.33461216813533734	0.08492800231782952	-0.4230885847310593	-0.6996138095086263	1.0300835576834215	1.3303407294019218	-0.7172668899909445	-0.2837004170148902	-0.7757547890368786	-0.29169249354333293	-0.4214819087594342	-1.1815167952157746	-0.9657278778113758	-1.0146750636034783	0.320297606382654	-0.5732440790538254	-2.0940572537548543	-0.23519969555610457	-1.3533612520223917	-1.5429859218700466	-2.2486745201618974	-1.0860384462512627	0.005741223722899552	-0.8780798401532094	-0.4024576972259073	0.14457130642698188	0.8693094497238407	0.5023040570590706	-0.8448762207840119	1.4328013300887736	1.0886440518205829	0.05845810983401384	-0.6760129688362996	-1.5687812103167968	-0.5553774509401566	-0.9468343115076013	-0.527704136193632	0.7505842552166302	-0.9653476318219271	-1.2496256094694735	-0.7982995970519694	-0.7449603758819092	-0.2819444763644451	-0.06535142728205527	0.5386106026481381	1.0221387469672973	0.07693516809306783	0.41673251126996824
0.730470670073412	0.010775317982894179	0.3533930310356207	0.10708888150864901	-0.3861123820157325	-0.6889202923269226	1.0309396537825286	1.2709396993397306	-0.7433347282927688	-0.2702889522566111	-0.7231057292700057	-0.31266567321390903	-0.46207249663685646	-1.1963996342448078	-1.0302313473225202	-1.032625353487233	0.350319499362228	-0.5891345726394016	-2.065022862050168	-0.2191941615193854	-1.4082268754403426	-1.5197240956288989	-2.144083684121548	-1.1365273922751307	0.09399342875452138	-0.85352882580641	-0.407496213512841	0.15327142440004127	0.8266614207848704	0.541254490438812	-0.8095182224083495	1.3973931029163293	1.0225277574348166	-0.0028276456165795827	-0.6530839739250233	-1.563944366994321	-0.5382131992609553	-0.9719593473581248	-0.5524685859890213	0.6997543118085735	-0.9817408813679188	-1.274759461675877	-0.8447314197729371	-0.745400831455633	-0.220846903153166	-0.04936447916652216	0.547243587955147	0.9920802715300627	0.053675120554200165	0.3801948183678378
0.6396545882164074	0.011510515664603057	0.34750742930968403	0.15431374123176775	-0.3640496969930473	-0.6672893718876101	1.0180825086128202	1.169958266522318	-0.7684329870615818	-0.24294391683232722	-0.6723844216418162	-0.3101694613701015	-0.5132561657947332	-1.2087441400621883	-1.075811749751964	-1.0533600389564437	0.35434602284315175	-0.6052066257555989	-2.0606010747776997	-0.20238459427560765	-1.4492873312716266	-1.515593469166311	-2.066392539316864	-1.189120169401254	0.16999777956516596	-0.8385004979688802	-0.4192573748061024	0.14627167627606394	0.7703933124956099	0.5521707278416239	-0.7862679219830123	1.3850492335854132	1.013184799264866	-0.046981003047011104	-0.6456971246929606	-1.5612108939543934	-0.5355548134432153	-0.9787842343598843	-0.5612434744489425	0.6611169118194351	-0.9973252534692071	-1.3079538053009325	-0.9001105229434033	-0.7517290129305592	-0.15535742965998098	-0.011721647783928913	0.5511517735364906	0.970214012525358	0.04701146025315016	0.331559891151023
0.584343891753311	-0.001819016687759456	0.3457067796536556	0.19092119815192368	-0.34429435896633775	-0.6377967269067379	1.0117406743400996	1.143496920299289	-0.8222646363545045	-0.19960615475928645	-0.6175218209694586	-0.3310812163838407	-0.5342591219739716	-1.209950588151214	-1.124768030231277	-1.073575935589114	0.3337843941546133	-0.6284038817846127	-2.0685053102790483	-0.17294047143769017	-1.4805428420107725	-1.5067034131483525	-2.0064687321888672	-1.2397035407304666	0.22597476542362865	-0.823202177824373	-0.4136536204720821	0.13865880366277866	0.719276113583083	0.5710343229919641	-0.7257421354670365	1.3525114963533604	0.9544050218164347	-0.08204790405959904	-0.6443547728185236	-1.5539138656572402	-0.5509845514255781	-0.975801932752456	-0.5604461451908104	0.6306804856401257	-0.9869429262867018	-1.3399725475496453	-0.9479351227746392	-0.7389711229505254	-0.09700281934958625	0.010466739854681295	0.5517713310831855	0.9363663523510712	0.035168002818689904	0.2810954304285008
0.555386633774071	-0.015974288308248152	0.3429022895613677	0.2154586378795799	-0.33599925172609574	-0.640481116215987	1.0463366243239358	1.112787447861345	-0.8890083147999036	-0.21399156551641463	-0.5870873575425046	-0.3343240072146067	-0.5713038938090271	-1.192377919774875	-1.1563055188923108	-1.0823084560354144	0.3020383131186808	-0.6499227208194409	-2.0838391394825813	-0.16688526719747254	-1.5280197498360242	-1.488658762680433	-1.9576067898565555	-1.3071214437874752	0.27550469142251766	-0.8121968659721552	-0.4231063456648432	0.1653296111929225	0.6290214235646636	0.5941113109701812	-0.6966496482550222	1.3223788848531293	0.8884500259126584	-0.11049634748964557	-0.644177616319227	-1.5406129908110011	-0.5305809743884602	-0.9791635979339102	-0.5835019958233602	0.6009559025878314	-0.9730182936659981	-1.3485870736584604	-1.0035883034806627	-0.7291327664752199	-0.0067378148596429766	0.04051452304574114	0.5432707528906707	0.904405936469381	0.03083395740459325	0.24931998550712575
0.5293683101532084	0.006429321834861232	0.34568938207243777	0.23181671828759107	-0.293422989411804	-0.6166078300800495	1.0468972948846864	1.0258211387128662	-0.9513928428142323	-0.26577708524518584	-0.5755303276971449	-0.31338996690431664	-0.5577041088555954	-1.1791485086869975	-1.1531490576071028	-1.1077924620671944	0.2631309857300757	-0.665758746545831	-2.110431047411811	-0.1600650056964036	-1.5562468952146569	-1.4895822671477603	-1.9034031232412736	-1.3709970741748307	0.32249356731857065	-0.8377170164920319	-0.4235371275483041	0.21115921207964233	0.5202206459767913	0.5837015144943811	-0.6902950267092771	1.3030169810227088	0.878363043530985	-0.12006912659880586	-0.6128220901205397	-1.522890141302034	-0.5162922518976649	-0.9594320978914306	-0.6107435816449366	0.5912262840393222	-0.9531380119738626	-1.3426366167118045	-1.0682069077969893	-0.7146773714897261	0.0696682165284948	0.07378528753462688	0.5515402920649365	0.927715002295073	0.04123067967950531	0.23068832134768752
0.5003943899078866	0.015898160942387857	0.32183033919052967	0.24948508751006618	-0.2852543113869149	-0.6103216771516113	1.0212823794148995	0.9891451561177937	-1.0174730518363277	-0.27214259343386515	-0.5725239281311556	-0.2651881420634037	-0.583129181481097	-1.1517283706533756	-1.1588811688982399	-1.1180993938522141	0.22831336485506992	-0.6915301132534274	-2.1561303216893486	-0.145816034665235	-1.5535802834506616	-1.5026701564346552	-1.8684447928551102	-1.436136415190722	0.3372906556714872	-0.8541695677429413	-0.42006737528697363	0.26065268974763506	0.4417807090628541	0.5772056279295187	-0.662870405502841	1.274214433253686	0.8496924714475516	-0.10856877854413075	-0.5938652323177929	-1.5240792603258326	-0.5274086960974189	-0.9448248354603995	-0.6077450427175728	0.6065692114838479	-0.9153104730925659	-1.3235835848269737	-1.107496501556156	-0.7043583190423329	0.14162705392614167	0.07497051189101818	0.526774152567916	0.9516091687601692	0.09380440009463895	0.1933560957612001
0.48245079778011224	0.0034287736609901836	0.2948223341082239	0.23451920226390768	-0.28346861927666306	-0.5966086826081434	1.0314438892321314	0.9553482654451116	-1.0690052146490205	-0.29536677527991334	-0.5823339017942785	-0.2385276641925528	-0.6320219541649382	-1.1312774965394805	-1.1688692522679747	-1.123895706781307	0.19966445877886682	-0.7318383463794145	-2.217060608587503	-0.14390127517213652	-1.546176325431143	-1.5436213231065103	-1.8482535140361513	-1.5018352482027668	0.3030026654740929	-0.8640256863548854	-0.4263987267491577	0.28171637145605344	0.3768203647380409	0.5482344843324772	-0.6505085927775032	1.251445438466997	0.7829298176823656	-0.08375758879608275	-0.5907473603285457	-1.5209139368533164	-0.5558147760682045	-0.9309820790603303	-0.6355812586815975	0.6144904094011067	-0.8707214891330187	-1.30022213759638	-1.1277936801753052	-0.6810143420048427	0.1990910405732541	0.05805801290419994	0.4941656785100147	0.9835631247948882	0.14107384397677278	0.16724648747133797
0.47568198438593046	-0.006661180729359428	0.27597762208487175	0.25566869762229294	-0.28720786312372143	-0.6066418319355366	1.046098615376921	0.8842161204688915	-1.137378380330001	-0.29583189040984376	-0.6017073051888604	-0.2309948891182519	-0.6716894467554345	-1.1395592116752202	-1.1635987693559549	-1.097811317903156	0.1774119676908227	-0.7774077712371756	-2.302698226015579	-0.13516078696379535	-1.4986053210243249	-1.5953358059169076	-1.836092458855876	-1.5475600404562335	0.24065382189014795	-0.8789971049639227	-0.44095066931243104	0.3079009895844826	0.3158829577104706	0.5390845154966143	-0.6330276889727935	1.2460026115943426	0.7167680706896801	-0.07573718116835926	-0.589716350701826	-1.4951026294478296	-0.5927009933644766	-0.8920040770744334	-0.6425825276001094	0.6032910075680503	-0.8131244077335641	-1.2664341708585791	-1.130831694548312	-0.6745688067321775	0.2338510355202445	0.04822135623683986	0.46591323275107266	1.02139909448911	0.16065090625698136	0.15667721993363762
0.48789982063538506	0.0007505535347650083	0.2483067691581728	0.2886482352125167	-0.306798818139524	-0.6132213004852755	1.045872629562281	0.8436604383682402	-1.2131031354783244	-0.32274678720556105	-0.6229739894020208	-0.21173211673419434	-0.6996661648895118	-1.1735608188556734	-1.097702237685172	-1.0521080808681114	0.13941966331481004	-0.8173912145361626	-2.3925653131405378	-0.10094466796079911	-1.4514837243298555	-1.6533207638799812	-1.8289458596500894	-1.5955104459814657	0.16679406680718395	-0.8948492172073308	-0.44020104356522677	0.3254822534993248	0.28876595431285756	0.5382917791106534	-0.5825937158067672	1.2146377707248963	0.6254177243209477	-0.0675618146336234	-0.5807757153733751	-1.4603192195706827	-0.6170587268743242	-0.845183503901023	-0.6398102617781805	0.6011427172348109	-0.7283912213731154	-1.2252296952148505	-1.1299129557671483	-0.6730379878956729	0.29013410653400273	0.03364133292650508	0.44947702789257715	1.091243121436434	0.15650867142419175	0.14004309247917374
0.5096940425151151	0.012303659961618951	0.21263633441177862	0.3167921071504003	-0.33786568104883885	-0.5977566148781549	1.0716568503655115	0.8303599824231502	-1.2940966649583818	-0.35827505314261654	-0.6536837705120098	-0.23547660450116287	-0.7078005282357083	-1.1992948446506517	-1.0196236603570514	-1.0133893695303124	0.11570732750281938	-0.8289384006836602	-2.4727828111312142	-0.09995051678988673	-1.3524051047496175	-1.719353305667526	-1.8345605688155218	-1.624330461139796	0.08140810518414383	-0.8782143698376119	-0.43117306278256	0.3305919834260334	0.2889551730564887	0.5250424251482485	-0.555281133384113	1.221724066081533	0.5753105373629825	-0.04913925529360054	-0.5713343039405174	-1.4482495232553938	-0.6595862155073883	-0.8009854696504185	-0.6361974006139051	0.6167082323438229	-0.6502222680663039	-1.1896228965241407	-1.130457250591283	-0.6872288738191175	0.3118349123783658	0.022279052645635383	0.43348519084197923	1.170170016217423	0.15480548062500388	0.12929741351464735
0.5495697236944721	0.05447702549895721	0.17615760804201155	0.31952160958416737	-0.36158194849811054	-0.5964703594808545	1.136219353628726	0.7948134327097538	-1.366949683828624	-0.38652435527516216	-0.6653232812991983	-0.2661935451570126	-0.7052890998388681	-1.2194484683292863	-0.9551229911960049	-0.9692934952610338	0.0882873992698313	-0.8157813866979895	-2.562663045294644	-0.10111609157941312	-1.2360542751783323	-1.794184950418869	-1.8424661561403166	-1.6350843561952009	-0.010330496245371534	-0.8673098153079707	-0.43705323549180114	0.30564245016516944	0.2846070160436301	0.5107278649017298	-0.5429025498846168	1.226764581689944	0.5413453192991974	-0.04783109391285566	-0.5555136105655496	-1.4435086466957157	-0.7329271991862031	-0.7600766486347097	-0.6316693675928715	0.6312288490278449	-0.5836720688931878	-1.1501935836328874	-1.1374269265130923	-0.708303056671069	0.2913584672241025	0.02967277143198711	0.39594062514190204	1.2321860006052106	0.13441413743143754	0.13052727366508035
0.5991583283758094	0.08092820672126781	0.16743968009383883	0.290968631396858	-0.38633712862128333	-0.6139319579513051	1.1969938340836812	0.8290725480985983	-1.4342009074785484	-0.3873606631691473	-0.6850768961954078	-0.30551674836356096	-0.7254663029171047	-1.2444126464145184	-0.9068119300482197	-0.9127002038659094	0.07413832061598245	-0.7998404599094628	-2.6284356561445685	-0.11662410912630719	-1.116446342228062	-1.8499896931914068	-1.8398380152510772	-1.6356350233964623	-0.10544219073653163	-0.8679343241203096	-0.4374621519311773	0.29682164687962764	0.29791859543797833	0.498352924484451	-0.5372803355804858	1.214649860522481	0.4827219454366262	-0.049920898841126424	-0.5150053350298932	-1.4495772609365667	-0.7554649390529238	-0.7352417378645122	-0.6263583841893481	0.6419520757215129	-0.5358177237253193	-1.1068213370137971	-1.1287838335255926	-0.7246571586538418	0.28008447499865274	0.023391611461129076	0.39148457663297964	1.2788543575667946	0.1047471827580863	0.128834154239324
0.6007264764923057	0.13603706762688006	0.14348321075711187	0.30196025047269676	-0.4301285074557707	-0.6454614457821586	1.2241585067795961	0.8058693039660636	-1.4922173807599735	-0.39576479893005195	-0.700596309479826	-0.32963204708522387	-0.7456995053435699	-1.26127840643776	-0.8783342551229192	-0.8445547697943997	0.06097332900566991	-0.7858704626922335	-2.6762232869177174	-0.15693740646543675	-0.9897978307136513	-1.9030387683852457	-1.812500764327282	-1.6198280507858918	-0.1953474332464818	-0.8732565498039531	-0.4425137222145795	0.30535043481085944	0.34121196632047496	0.493612033336965	-0.5365063768685685	1.2230119085196378	0.43515101394474953	-0.0419349503073654	-0.4505110582699488	-1.4725380000545147	-0.7911400554040369	-0.7314492661617477	-0.6097046887346869	0.6338980264330768	-0.5200091770179276	-1.0608628588184474	-1.1044546269361695	-0.7640814682693364	0.22891804680432695	0.022407804696255425	0.3614884804393605	1.3120955996066725	0.09146616740309833	0.11863868530419679
0.5909858984345614	0.19716676294607322	0.12767576846273995	0.29120541520112797	-0.45259629844412164	-0.6644559503633893	1.2212665753883445	0.7591519976639722	-1.504564679302814	-0.3772654164999312	-0.7211152649918069	-0.3605964321218263	-0.7405401487590154	-1.2711349305288064	-0.8610517488762991	-0.7785603185791498	0.050753812758734085	-0.7966329082018249	-2.6987606818927956	-0.1898731391812545	-0.8615915431782805	-1.9584937152835042	-1.7755625390624306	-1.5901361458922307	-0.28762781740261795	-0.875791156229651	-0.44703742151578635	0.27644716450927853	0.4150914868334931	0.4931015510921822	-0.5014429433739489	1.1855487877515576	0.40184683994877324	-0.020967768805092026	-0.39855311698557233	-1.4961335810292398	-0.8596179998636881	-0.7329382578636598	-0.5937557149939183	0.6200112916507267	-0.5032536659306294	-1.0206128543528497	-1.0859080703223047	-0.7944685252397157	0.16700489139141705	0.011360349635052166	0.32751358153666793	1.3506789735954468	0.06124748885329577	0.10512510388157496
0.5801120187190076	0.2289195162194655	0.09355215266240874	0.28266034935898554	-0.47189891164967424	-0.6940425619584457	1.2263675733259591	0.7599501914816105	-1.5231806063366358	-0.33374340314452416	-0.7410435351864842	-0.431695041360336	-0.7702182582062503	-1.261730465606392	-0.8704134872741651	-0.7024435616400658	0.03132118494285214	-0.8232333967659239	-2.7017738819793213	-0.2124276903513179	-0.7501669643389027	-2.0059367248285267	-1.7448967734723433	-1.5514217707009776	-0.38143461392012734	-0.8718162798540146	-0.4804928563651115	0.26612210500743866	0.49068315151706116	0.5085566137539199	-0.4807545664338876	1.1416602743615774	0.3382926740514956	-0.002990609306909556	-0.3761129504147968	-1.5260315718150879	-0.9479308163907916	-0.7518584988725033	-0.5705185530482823	0.5963361844798569	-0.5196216862039412	-0.9992827626527594	-1.077527474129423	-0.8218060671675552	0.11116022049572685	-0.0024759101171125133	0.3000651101192567	1.3531330694597543	0.04668210004005931	0.0870674939789424
0.589531263518251	0.24990524511927897	0.07054037198580108	0.2712774945095149	-0.4642702040471744	-0.7279962525331242	1.2456735341095206	0.7456943589363322	-1.5308501783161312	-0.3103296951921478	-0.7683255802646546	-0.48586598503759343	-0.7767687913463713	-1.2584587232598945	-0.8424946502143763	-0.6240602957106115	0.015141804733046488	-0.8315871525026095	-2.6859008556466955	-0.23462475625910714	-0.6625665018508772	-2.0285351312873665	-1.729108213650776	-1.5113642617271605	-0.4606160048285706	-0.8586607321029642	-0.5101694855867142	0.25561170734714367	0.5723589736264998	0.5314923683110802	-0.42856316632207525	1.1145514142357351	0.28321569905299004	-0.01239751389544206	-0.3473849640945712	-1.5571350710101506	-0.985937995826303	-0.7753111320167267	-0.5360813628626312	0.5669246196700259	-0.5399745834316246	-1.0017750103383238	-1.073300503686675	-0.8622567089851705	0.039934419691894395	0.02221855681911148	0.3117372427631812	1.3277132486362668	0.012040767528631821	0.084762671516265
0.5957833711281144	0.2971331852599522	0.06016967382195003	0.28833018329213633	-0.46174490986407585	-0.8020970858279846	1.2016779483089477	0.7029558782609329	-1.512562721083289	-0.31386265419463705	-0.8046829076960892	-0.5477935697226836	-0.7784663640204892	-1.205839654382733	-0.790833306216616	-0.5429577328780629	-0.011427640673471278	-0.8274980284074003	-2.6635237534099	-0.24275097650074823	-0.6020622434149143	-2.039513028484329	-1.7107689403104362	-1.476056257364224	-0.5058158519627	-0.8381989723516885	-0.5272757689089635	0.2748092924113032	0.6848380983427178	0.5715407639189757	-0.37319683338298043	1.0833456007037499	0.25842235088490606	0.010569365214864316	-0.31222228292722287	-1.587800993360853	-1.0079752121212748	-0.7925212761567655	-0.5000191208715854	0.5452199618147471	-0.5664890082994033	-1.0306444813770586	-1.095828905060078	-0.9057937893572972	-0.06414946996112988	0.0666326701910115	0.3152975851158834	1.2874913506128995	-0.02482095396332579	0.073752016851689
0.5934316176168836	0.3485847093238218	0.0389707211082233	0.2586041360152095	-0.43655617934472624	-0.8676892771547242	1.1981524714525502	0.709402828326473	-1.4823692229318137	-0.3519578160449751	-0.8549708936074808	-0.6253873083851736	-0.7808529030549806	-1.1267460837006162	-0.7269780990841056	-0.48851525369787974	-0.04406959377891791	-0.836099915502601	-2.63624533409999	-0.24811590086107377	-0.5802651958636675	-2.043870866737526	-1.7124362449622634	-1.453994270134196	-0.5375895265523283	-0.8080393203024403	-0.5276096248686457	0.2962589516101785	0.79125202828733	0.5938371394645456	-0.30405268369742383	1.0487269303120328	0.2654577151651151	0.06283831014311385	-0.2980056798546061	-1.6206409775601145	-1.033545261930968	-0.8429751858427276	-0.4752861237270752	0.527829606242092	-0.6207985806557416	-1.0631100566069396	-1.1248039188895442	-0.9448928083885277	-0.14063646713683897	0.07879162583167602	0.3183037860815866	1.2685031149299784	-0.024021821780132114	0.057276552113425264
0.5965997147995623	0.37345612094632247	0.03107047947728086	0.2601784398351531	-0.43208944682973405	-0.8968927806510829	1.1978109163450823	0.6877742773305815	-1.4557117219752187	-0.3774217647846747	-0.9149115581993389	-0.647856900458853	-0.8100732614247341	-1.0391314074876463	-0.6910417663493853	-0.42895398019518094	-0.06453003913827889	-0.8306793548495042	-2.5952973658155756	-0.2653272201657596	-0.5813281214171215	-2.02237505721735	-1.7201023581116317	-1.4413148048333542	-0.5391648612210062	-0.7570952984820379	-0.5451639866196768	0.31228854722167615	0.8797083246432212	0.5864787506069356	-0.2737904475033488	1.0128466430431255	0.2856323092722499	0.09159089253291798	-0.3106457960794132	-1.6432567497344266	-1.0569509676030084	-0.8948895495372179	-0.4507266540483118	0.5165103361611456	-0.6878943869242972	-1.1212084648130716	-1.1294458658826074	-0.9917735459619463	-0.2287485715875134	0.09542462704504576	0.32973400740476205	1.2184509286287764	-0.026292612241172707	0.05487922121960746
0.6063735986429293	0.3881061117949956	0.002587159507716888	0.24774675825158501	-0.4308276338179722	-0.9155235451283081	1.1810803595902477	0.6635871854109727	-1.3733508874802411	-0.36701104532283324	-0.9603336008352826	-0.6190234337542235	-0.8841510048380208	-0.9522441777336276	-0.6822869384937098	-0.38400915555871945	-0.10131447694691087	-0.8271026320962699	-2.5494549910808337	-0.2520995600146252	-0.6255984291042502	-2.0086909785192946	-1.7440668249614177	-1.442867968734348	-0.5142253965343536	-0.7425703840821215	-0.5711092941257113	0.29695504725181826	0.9780810696820371	0.5715265129563087	-0.24436725063732898	0.9792916888419804	0.2723487732456132	0.08518321330897569	-0.316314804056902	-1.6573154855593006	-1.0498478271373965	-0.940300248008664	-0.4425269023806626	0.4912010564535184	-0.7348986404157556	-1.166383955951744	-1.1209571827742946	-1.046136152180288	-0.31426009443691016	0.10895770217390133	0.33525335342233537	1.1545753157941934	-0.023642648854604983	0.058526850173063694
0.6111154985804249	0.36039767010369345	-0.045522371833496646	0.23041069478137377	-0.4226571079855539	-0.9172824875412168	1.1335168479148925	0.6542067025113775	-1.253815780069479	-0.35781109151384866	-1.0001034540086615	-0.5754290831989034	-0.9077319617571259	-0.8474419115870854	-0.6775069275668153	-0.3333245041924223	-0.14006889838054426	-0.8232939166094642	-2.490482095948905	-0.222523871313039	-0.6980673280237695	-2.0018425766745747	-1.7714013715123642	-1.4667231542864327	-0.4874699867233939	-0.732830509566409	-0.5675966268509905	0.28199136156092386	1.0740192545926686	0.5666075911259549	-0.20506957213275095	0.963759832886409	0.23422732218708225	0.125874694582831	-0.33744277655730676	-1.6677782322539199	-1.043668356233572	-0.9860855975797677	-0.4157751373520965	0.4778079580699507	-0.7893927138654332	-1.2124318921950223	-1.094433425776924	-1.0965554855877424	-0.4082329370425489	0.09757743188047915	0.3325956794778834	1.0858060458866805	-0.045054320834877835	0.04851460530116438
0.598984356559831	0.3743923209498778	-0.06121499009183203	0.21850470302741115	-0.40583521573925924	-0.9085326425934884	1.0773386392078517	0.5971879204431847	-1.1206521440186819	-0.36658731937869776	-1.0034744202066932	-0.4995870895393574	-0.9145903919837443	-0.7560928777142577	-0.6502731494859456	-0.2780489952839451	-0.17921810067228042	-0.8345445555236143	-2.4564514925216256	-0.16192174217455954	-0.8012508347626973	-1.9957376442338906	-1.8065631177693078	-1.486180062064339	-0.43136101066223065	-0.7186358552793812	-0.5455484268156744	0.2692510872430308	1.1453993749338875	0.5606942924229511	-0.1630880691426696	0.9315747829494363	0.23131136263549967	0.16421354007508535	-0.362274349872656	-1.650702269812698	-1.0668484110521408	-1.0317306806329287	-0.36924485873907564	0.4652572005595519	-0.8241451703277821	-1.252964888849767	-1.0687898050909204	-1.126102360081654	-0.5254891704232697	0.09328222819726509	0.33628215048566007	1.014521376167105	-0.054939275842498025	0.025588828849718755
0.6044716496255087	0.3894263892081332	-0.07238423723357405	0.1926693136233394	-0.40581331579817376	-0.895665040827161	1.0504517254068033	0.5472719263237427	-0.9930531029938751	-0.38920863068474854	-1.0313961666190106	-0.4546699536109264	-0.9586338021100416	-0.6813014881088948	-0.6295309936497314	-0.25136349784347023	-0.21491108552027552	-0.8262634235991773	-2.4258542887566232	-0.06991487665070235	-0.929502443113812	-1.9850156607525489	-1.8561889082529945	-1.504657417609232	-0.36375856599607653	-0.708306923601866	-0.5400017837162039	0.23074708482399067	1.2042388599213498	0.5717398519944412	-0.15281759698591824	0.8922978205498717	0.24582426347963898	0.17039413172949716	-0.3834799828384501	-1.599815400183172	-1.0634109828803144	-1.0817089120296939	-0.3175199259472309	0.46889525221865336	-0.8419308446178707	-1.2937915043806032	-1.0498437129146585	-1.1525994838152112	-0.6078677122487258	0.10186663889284246	0.3496334912910104	0.9807441283248028	-0.07544665453765147	0.018058176427133303
0.60735522544966	0.3895172929608962	-0.11609739980108338	0.19875676355629437	-0.4065163381256761	-0.8705668882265785	1.0587844922527985	0.5246000382237702	-0.8803618419725557	-0.4116403337708291	-1.0340379538077245	-0.41926202268869667	-0.9849198785102233	-0.6094761764165637	-0.5966042849093924	-0.22823869238178526	-0.2697165607656071	-0.7898022351942379	-2.4101631297895154	0.03987251571804281	-1.07521414977057	-1.9852963175069724	-1.9194849703385728	-1.5312588793317106	-0.26518557279627236	-0.6928425404627423	-0.5290106450396289	0.18650104764462863	1.2625785872141573	0.5422688611993829	-0.15293474209496655	0.8937242306679865	0.2378782154290035	0.15886874197299802	-0.41038943709380404	-1.5191317985249222	-1.0084009913798002	-1.1263447745761648	-0.27411601530477137	0.46758461633707515	-0.8577536429754786	-1.3450923284291354	-0.9973308431266033	-1.169911391463979	-0.7067842073569378	0.1131326196947553	0.37131773605249235	0.9446006385369998	-0.08960564671152704	0.015267684700968781
0.6026675336904936	0.3991049226298023	-0.1144185332135786	0.22756141761103535	-0.417810206180781	-0.8435396243343011	1.0835622051172105	0.49174105939766033	-0.7753528168266728	-0.4107463312678307	-1.0486551567401183	-0.33980340989212665	-1.0164178166781017	-0.5559574059990963	-0.5543171875399346	-0.20592320142789272	-0.32340705905722933	-0.7459535912211408	-2.4142186540543182	0.15635833889265258	-1.2293221980489795	-1.9944903594302261	-1.9830572703927942	-1.5692355016699915	-0.16089830860941473	-0.6783166931246537	-0.5146143713842426	0.13836527974206264	1.3081256593610442	0.5232661596373394	-0.16294188806642146	0.9198621312502647	0.2628533740247642	0.150519153683693	-0.42924733445206015	-1.4251557141756162	-0.939184232806188	-1.167819993706355	-0.24397088303151157	0.458658892648257	-0.8538117135616232	-1.3788714345138327	-0.9395197843589393	-1.1997681506992663	-0.8003415572380652	0.11815871173107742	0.3848216040518636	0.8951726349493768	-0.10439564740215837	0.014935479036427533
0.5892763911769785	0.436370753100147	-0.0802923077760646	0.26676883728982825	-0.44309095067134774	-0.7963756062411891	1.1040287662300283	0.44942700862005014	-0.6475996324434543	-0.4126403215247462	-1.061999041120168	-0.2717375622630231	-1.0928414758698763	-0.5153259657451241	-0.5542026644223361	-0.21687376480728218	-0.38412112802411863	-0.709766759440251	-2.421930403428307	0.26826852707190074	-1.3817960549399733	-1.9956365512467804	-2.019458246515311	-1.6069738545461885	-0.03899308128105986	-0.6721648988184652	-0.503237487112023	0.10171121075578812	1.3153355459718148	0.5137626818469644	-0.19020716188734474	0.9370071381974137	0.26641180034789186	0.15141444803180407	-0.45742448765703114	-1.301700002786015	-0.9002606759370091	-1.2235287629078324	-0.20729763910948157	0.442397357159808	-0.836082660692664	-1.391794189000501	-0.8964649056957945	-1.2154311448863726	-0.8741999310031423	0.10600204893515011	0.4046959326584568	0.875674878836613	-0.14603225702280068	0.015692040236839747
0.5748808545240881	0.43720880602402595	-0.03741770862324696	0.2921718271302518	-0.4665221253719415	-0.7068622912294726	1.1367687371672477	0.4142641831937996	-0.5344578137493456	-0.3625181348322142	-1.0591745017267975	-0.1842721915664829	-1.158325837865954	-0.5218818174695999	-0.5411675947872154	-0.2449769385546124	-0.4321293756300929	-0.6578306470420461	-2.4115310959976175	0.3701572411256876	-1.51655389724367	-1.9774530098543792	-2.0545771735354865	-1.6483515528358503	0.06678616778474397	-0.7033408937122935	-0.4909141880958363	0.05459113906345327	1.2902232825390516	0.4941686716847138	-0.19892746382970303	0.9818679131091596	0.2524683857049059	0.12369842087219404	-0.4750276638092233	-1.188928393525387	-0.8919519036223278	-1.2939244935590353	-0.17566885338578347	0.39461217347371264	-0.8024208406515905	-1.3926679388159535	-0.8332747857742978	-1.2263471695364396	-0.9028910464778518	0.07666809885980794	0.4332187873131971	0.863490460826348	-0.19016050799008816	0.012758303866331677
0.5561803640049303	0.43534075201306316	0.021957452459654504	0.3292843590097224	-0.4731795705872998	-0.6173815733138751	1.1493174521860312	0.3687857828513927	-0.41371805323716	-0.3107301321433127	-1.052305855036141	-0.08570850611009227	-1.2007337646230736	-0.528673746991471	-0.531842559644631	-0.24869446167359494	-0.4789240264652458	-0.6009177861767067	-2.4007279385133775	0.4807885244564366	-1.6089762213825192	-1.9556972806027768	-2.084493612280582	-1.6665500448621557	0.17177373024858275	-0.7401357886284622	-0.48782838650563604	0.013877517878553059	1.2595731084629478	0.4945898195366597	-0.24800350490900497	1.0364918505596916	0.23737788711745544	0.06506010838347627	-0.48275477711749304	-1.093755429877019	-0.883359751106563	-1.3358120072594326	-0.1380196656154714	0.34301554053274097	-0.7662287749275372	-1.3929932629785289	-0.7853884219913874	-1.2381483482546183	-0.9361654179616776	0.06680992472645382	0.4389178879032646	0.8301036622845943	-0.23602203350036585	0.013073836499678993
0.5581752515534439	0.4313563789611812	0.05458661603338834	0.35612836657735525	-0.48451826508431406	-0.578934104147143	1.1639493589163128	0.32884539220726094	-0.27257455996896673	-0.2789453880481474	-1.052572321016648	-0.037816649484838635	-1.1839985238491606	-0.5480255011824152	-0.524828056029719	-0.279447969694557	-0.508951800443088	-0.5499076273846687	-2.3876714123455356	0.5828214759654533	-1.6958128553777623	-1.9456348758415292	-2.118595361962334	-1.6763120329716987	0.24370028853161713	-0.775328082352764	-0.4882472566173194	0.020325561716896708	1.2193539304659313	0.47696903595143053	-0.30470123706824487	1.0922994721922137	0.2703352227590948	0.03845297914821795	-0.48942142338113664	-1.0022181058238644	-0.896269248587225	-1.3704623994672178	-0.11206074442352087	0.2742296342160163	-0.7310603243507694	-1.382075556418138	-0.7559540387713395	-1.233325188658558	-0.9718758722637407	0.044769866505064815	0.45177256734283766	0.8086949219416152	-0.24742154723536353	0.016131276004851695
0.5557793755026967	0.4273377811896335	0.09497336107207979	0.40589449305587805	-0.47392297093117836	-0.5630965943494926	1.2008451623644454	0.2682624814485139	-0.17269757865332613	-0.2280971799033257	-1.0618080547736246	-0.008800503695525298	-1.12081913210892	-0.5805680194878564	-0.5146263806235265	-0.2916490201164285	-0.5262720943169139	-0.4807294115618196	-2.395989105351624	0.6655454862351261	-1.7574820884308984	-1.936408785791826	-2.1496480292419027	-1.662684784699455	0.3225998032910205	-0.7881613932592045	-0.48063204460245723	0.04273423813103368	1.1677326919690765	0.4546677682843482	-0.3567334399805812	1.1609981659940263	0.3119518161265041	0.03807328701970978	-0.5144151566921208	-0.8933446032800759	-0.9076923672862215	-1.396781287190707	-0.07749801895900879	0.21198059161748897	-0.6928774571634064	-1.3671605775650737	-0.7519702638883116	-1.2109232241934784	-1.0123449426221471	0.027034888836526466	0.5038140544009938	0.7712215757571139	-0.2607510971941573	0.02077803187060556
0.5391228731301988	0.4507029429804952	0.15263764401803587	0.46145801462571906	-0.48199426265555295	-0.5439110773859654	1.2194797906953965	0.25060761671171417	-0.12861059941391767	-0.18489687997734425	-1.0971165126369826	-0.005747806013286386	-1.0875299586597738	-0.6378722719899683	-0.5038394320468991	-0.30079563212401184	-0.5331483384458228	-0.42194043554672955	-2.4153250279071994	0.7445867651647012	-1.8034207305415186	-1.9322580821206095	-2.1883956171207473	-1.6406316222643191	0.39845920585288475	-0.800869877038231	-0.4883583787622577	0.06042411882711014	1.1214475036024218	0.44918944299408636	-0.41820608688384836	1.2368266784237805	0.34345956324286037	-0.0009740031993549142	-0.5229955051400255	-0.7998005075870909	-0.914896301167172	-1.4231058073536804	-0.069780905939917	0.15228981444851758	-0.6254821736504428	-1.3592123685051316	-0.775899934915338	-1.186517540444678	-1.0212746790811174	0.003724612268069588	0.552950148100961	0.7500968425862177	-0.22832122785544556	0.042420343479930164
0.5180138611665814	0.4409968849165552	0.20918952562093457	0.5186173696839604	-0.5028366761172227	-0.530097771540397	1.2503360557705219	0.2680516764146249	-0.1122098648029664	-0.15969800189471067	-1.1309885701934033	-0.04377009964556246	-1.0559128414296597	-0.6813290930898815	-0.49311950518261194	-0.3235481021512234	-0.5357224061493422	-0.36661117725402903	-2.4345449868413875	0.7908402436122997	-1.841575776588634	-1.9186816945533447	-2.2330201207499027	-1.6380547821558522	0.46002512883937063	-0.7761339543457402	-0.505523731418527	0.09724326808010161	1.0909828780788011	0.4454850435044452	-0.4715013543693848	1.3055958278459792	0.3664210548069567	-0.026237013738429245	-0.5386351280930379	-0.7359775355411933	-0.9324268202370801	-1.4406333957830209	-0.05962324954683993	0.091304369945327	-0.5536026276559369	-1.3578320575904566	-0.7898199855240584	-1.1840928628179053	-1.00909051291685	-0.007186330344942343	0.5909410438865171	0.7398620871399071	-0.22104939737218818	0.08362460267735142
0.5259472676032021	0.4203088567528819	0.288151753517746	0.5870024257765651	-0.47948911470732014	-0.5211140390304625	1.2714626623137204	0.2862941573408197	-0.10747277622739562	-0.11541765341375868	-1.1766567221812998	-0.029716138161275683	-1.033614792716471	-0.6955922555057341	-0.4497436316951394	-0.3498179016483469	-0.5328512726358678	-0.31861490667030035	-2.455570135288732	0.8123233442575015	-1.8698023122701941	-1.9212149104308047	-2.272560207454792	-1.632403383507008	0.5146096003272785	-0.7395161310946177	-0.5025766285408046	0.13560718933286756	1.0622738273209817	0.41601851942902857	-0.5252454277962108	1.3849084339427726	0.380389596583409	-0.031442905306468184	-0.5563682876766907	-0.678369043266349	-0.9809704563600068	-1.4401799844045826	-0.051612031450255426	0.012402388876896786	-0.48698617756830204	-1.3505076303799703	-0.8181484079844283	-1.1644650613138414	-1.0047185578655409	-0.034511924803286305	0.6250424029800951	0.7356386391902251	-0.21292876866150387	0.12142863919064557
0.5249701808677452	0.4101419420140776	0.3713436813601968	0.6161638511159068	-0.48273355676047813	-0.5194910317503089	1.2807592427101004	0.3101499192341324	-0.1206012788511199	-0.049559759682435825	-1.230991079778996	0.012176598532083586	-0.9987136017661415	-0.7140019289895626	-0.40766706464603236	-0.3862356658317227	-0.5171867059667661	-0.28270243151346036	-2.4916088645665937	0.800611901322363	-1.9032210282235738	-1.9205614585584148	-2.3395696674149598	-1.6075492311731476	0.5415116497530333	-0.7184112037675632	-0.48769507256670136	0.1854829808300454	1.0121797961407186	0.4237804019609526	-0.5630485049201751	1.451118117417214	0.3936470731154122	-0.026609000727914566	-0.5668256710334207	-0.6410299160691717	-1.0381467244121252	-1.425295512076962	-0.05719346389112638	-0.060298588681368434	-0.4190826493942497	-1.3259393560998831	-0.8558630209758864	-1.1605730739646343	-1.0108097522987867	-0.05183732985271563	0.6700614435378265	0.7353288895279626	-0.2007366809072701	0.15250394229780992
0.5246881988133458	0.38867326429231386	0.4137407169085896	0.6042731769126246	-0.4915556400588478	-0.5299847533893327	1.3116037300228993	0.33125043431989376	-0.10805571118744699	-0.007817094209043715	-1.277214350165768	0.004405625104322364	-0.9299007175328878	-0.7286577446549642	-0.3585486252270576	-0.42659043513634093	-0.4991848194731447	-0.21724235314491808	-2.5254387228295245	0.7765323677574509	-1.9375002299790076	-1.8974632427157527	-2.4053980219288933	-1.5655714468308288	0.5722161445939095	-0.6824762912583469	-0.46215558117588157	0.24372614365300976	0.959069275635802	0.41492055720087473	-0.5536010522475066	1.4861482129205847	0.35562599073657053	0.006660933445593509	-0.5733895253282866	-0.6278753016780849	-1.1015449319119988	-1.396299338118885	-0.04904002511230744	-0.13307003613341203	-0.34325300817549437	-1.3119326145125396	-0.8811553591867394	-1.1544850552688977	-1.021314767019842	-0.0617936730153506	0.6762715236965061	0.7423736917918744	-0.19424227571308522	0.1823180112711119
0.5356731091758481	0.367561863670553	0.4444288323458684	0.5768747378334844	-0.4904584187918064	-0.5393152304714429	1.310737083011708	0.37318130658390797	-0.1262921170897754	0.039152691110427476	-1.3111438179892336	0.0005690625907996246	-0.881101291811467	-0.7268064442100985	-0.3101299074201137	-0.4653263675175608	-0.4733189827312209	-0.1373091559265142	-2.539533022277712	0.7273059064229586	-1.97242164598444	-1.8995091385527858	-2.5051072690086165	-1.5095251744716658	0.5853868899527587	-0.6597424538829747	-0.44186722303947656	0.29763605722939734	0.9256542242281922	0.3965108658465205	-0.5438912746297897	1.5183613855867084	0.32440867412391294	0.05265808783783197	-0.5761121735273589	-0.6468071546820724	-1.193155086727391	-1.3279832543234522	-0.04990757127393776	-0.21242156652422164	-0.27031633639670793	-1.3042691860304445	-0.9037451384871196	-1.144059492043241	-1.0521577951461667	-0.09133856480650311	0.6487387178571868	0.7291650165954947	-0.16512163914525585	0.23309856039468801
0.5305312739508511	0.34602491759263043	0.4556113016493358	0.5316550922876413	-0.4786759083012314	-0.5602846958394214	1.323922287936219	0.39714326691392665	-0.1542971357238821	0.06563336314634002	-1.3378812203268182	-0.005170802184220624	-0.8449937640935365	-0.7247245869640353	-0.2698905567251532	-0.496691967909862	-0.4491676831767027	-0.05432696899054792	-2.555634604817606	0.6817226202522069	-1.998874369648917	-1.8874800156786748	-2.6221480186045114	-1.4410147618070261	0.5946504652414106	-0.6179421590863748	-0.4412817512978638	0.3471461291278564	0.8823522895663503	0.3826948765924067	-0.5560636026381414	1.5235443748097337	0.304153600931696	0.11740449946465617	-0.5930509098092244	-0.6581715545295425	-1.2859907444409784	-1.2545416881474447	-0.05568136630424124	-0.2677813959356596	-0.22015977194931913	-1.2828616245834943	-0.9162193335896012	-1.13587643024758	-1.0685494175787023	-0.12642208761904822	0.6288954707328693	0.7201908356871177	-0.12801424841239775	0.29762728586818143
0.5326741040846443	0.34847877566771357	0.42116165517698534	0.48666997758965536	-0.4894773698684921	-0.605795833423197	1.3446793671864237	0.4189717074726967	-0.20825047714186634	0.11940509066228497	-1.3545654215989875	-0.004909370223718247	-0.8484214252635602	-0.7411120078767461	-0.23847492249827354	-0.5365396186750184	-0.4340791527482244	0.04651079085074961	-2.5680305765781597	0.6224764484097289	-2.053791207620981	-1.8661158391249308	-2.706214232476965	-1.3937562202013278	0.6032459327675537	-0.5815950744927677	-0.43983732658862296	0.3945814911990514	0.8619806896997757	0.35612214874210335	-0.5337649810687901	1.51757052682778	0.26719643588117126	0.2074995770926904	-0.6093379779683867	-0.6672042578398223	-1.3597335081744415	-1.1859671129293066	-0.06559141284286399	-0.31772389565567527	-0.17762745518786455	-1.2610042427333432	-0.9117549579576032	-1.136860872026634	-1.087402794908461	-0.16374131747781223	0.6120812176612571	0.7232513981346862	-0.09235852508124633	0.3581662930224977
0.49849863236153846	0.3552905813802366	0.4194845283476024	0.42555529055568553	-0.46576625232724134	-0.6263145114327575	1.3704856712940163	0.43156656917922004	-0.26453162071991204	0.15712848886324707	-1.3725913305463946	-0.018202743588785892	-0.9112939485218072	-0.7490940433388986	-0.21692716194593156	-0.5745008198556893	-0.4269540971541247	0.1443929632663486	-2.5747072495002072	0.5555897477602618	-2.113149282303555	-1.8484916082334741	-2.786755943039227	-1.352507363917089	0.6159958044270769	-0.5699706648696089	-0.4365059466898587	0.41599020359547734	0.8439671876458016	0.36881528975863015	-0.49251788780081884	1.5174198693501855	0.17261492195912903	0.305496745658122	-0.626846066399561	-0.6780088515709741	-1.4131876431170418	-1.146476765473174	-0.07536963174910774	-0.36877117585327596	-0.1438552811525494	-1.2344501294474224	-0.89312830121891	-1.150451219000129	-1.100085986792709	-0.1712662575321929	0.5822469316643655	0.7163822391099177	-0.08187868384013779	0.4044996983196918
0.45190751430162096	0.39328056345874723	0.44136859780968096	0.3706822501315213	-0.4649566388802371	-0.6407800698341386	1.3522389730096944	0.4655239172757554	-0.31142325716358704	0.16785311704834055	-1.395404706822544	-0.059601453621086896	-0.9561297152123032	-0.7497673840351164	-0.18161568066302802	-0.6083945596463239	-0.41698505111548084	0.22803521996252835	-2.5527641680847353	0.4711467395372659	-2.1766976017350084	-1.8180798167036343	-2.860340752433193	-1.3193031906564079	0.6208282371849125	-0.5420982040428436	-0.4252966430973036	0.40756593776523486	0.8311357915933189	0.3892018236059059	-0.4658959108394126	1.4975265724166937	0.06304079338681404	0.407357613380164	-0.6227230166731424	-0.7032119745537935	-1.4790883469401925	-1.1013238825316956	-0.07831141186086543	-0.42180411020069153	-0.129154318774798	-1.2142320497118377	-0.8601907438648041	-1.157946169983767	-1.0847741714978292	-0.1641464455055847	0.540737819295085	0.7456569090149181	-0.07212107873837625	0.43269296938103985
0.417498682233363	0.41747762134561145	0.45627136588073414	0.30947782777981475	-0.45326429455334993	-0.6681641932998292	1.4009370757891688	0.4651841732405555	-0.34862364936475065	0.19529706030962818	-1.401857529347912	-0.07291487082154337	-1.008871676048112	-0.7568324924488279	-0.15065500998203346	-0.6483024840634537	-0.4056709152165328	0.3076791323288092	-2.5304765668406093	0.3681022740432908	-2.2546876124971136	-1.760549305886578	-2.911720505081287	-1.2855730596201624	0.6387732123052894	-0.5103615133076415	-0.42869786187717435	0.4311836223990612	0.8070891069905299	0.3962332911259197	-0.434951830036262	1.4523564846836643	-0.01127773858940732	0.520165771400362	-0.6374996608790585	-0.7106936895037128	-1.5133888586545725	-1.076692285929541	-0.08467232304090604	-0.47352484652602655	-0.15768573732790558	-1.2098715516097127	-0.7949379009697164	-1.1752337313496755	-1.0845824208155572	-0.13882904792883416	0.4868899800920077	0.7649600460880612	-0.08833189622173314	0.4667188432418207
0.4140186238694933	0.42866113701670977	0.4298259985750078	0.26268462514462365	-0.4243343183954524	-0.7038221742173898	1.421574169085672	0.45188207997481405	-0.3908322166639798	0.22803185924396305	-1.4221544603729592	-0.058408091077556935	-1.067938848247644	-0.7581303682348801	-0.13409205929373652	-0.6638345510948099	-0.39145699478690676	0.3884777633098398	-2.4887301687967347	0.2687923038259353	-2.330347767511758	-1.7120930571201687	-2.93789217130737	-1.2547939399958061	0.6388284999685633	-0.534414525258226	-0.43539162491631533	0.43014702176863223	0.8010781494881114	0.4247243687119301	-0.4037656994030905	1.442033285521375	-0.10386684331440592	0.6132558365665239	-0.6647514803690993	-0.7164702567441985	-1.5298719647996901	-1.0746691136669946	-0.12546887274248783	-0.5348874611749819	-0.2051972725311139	-1.1934590614143392	-0.7396114901705226	-1.1795317594716623	-1.0946719428121008	-0.11844883292440919	0.4360819098554911	0.7950150009086967	-0.10452017289746873	0.49158181078211305
0.3929068663898016	0.44384803947283774	0.40099664071502455	0.18247505815792628	-0.4102918537501572	-0.7474555132700679	1.4267784678136919	0.42844497187588076	-0.41349880953867457	0.23918328285933735	-1.401572079095833	-0.07354592834862576	-1.1207784161460732	-0.7766517645977562	-0.09514030957373276	-0.6452922339051141	-0.3843636061065589	0.4650573542648614	-2.4442500295097345	0.17856498124333367	-2.392641330367423	-1.6663555734574438	-2.9236885307502734	-1.2306440062943282	0.6307601039220601	-0.5530770204509764	-0.4473326050109304	0.41294720964502873	0.7767598707403695	0.44662724752714655	-0.35157605146171267	1.403528582192147	-0.17651323215464476	0.6996223118088126	-0.7089824051632929	-0.743792171828855	-1.5388749882231583	-1.0662420454594583	-0.15556349844013373	-0.5934226015144544	-0.2466046718748272	-1.1925100773379012	-0.6753686808976677	-1.1913084403741006	-1.0843995566221647	-0.0975379125496894	0.37715141946081376	0.7877776952050473	-0.15229447806976848	0.5086302361697598
0.37415809330335753	0.4530631810552229	0.3544387996426145	0.11331057275381781	-0.3820519481577292	-0.8048548506375741	1.4167337541395313	0.39352365124573624	-0.4358306006644191	0.22489531362417536	-1.3860047476801565	-0.10288363760460813	-1.1677235504813444	-0.7980140447638953	-0.08518021103597483	-0.6197007297267769	-0.3602017509141236	0.5364754094971387	-2.384498256624277	0.10655670899089116	-2.4351046991631806	-1.5983343440950584	-2.8404622402132373	-1.2141185188836503	0.6321326565362961	-0.5915493382004067	-0.4600927233839448	0.401920235745412	0.7761114703042196	0.46523943017193126	-0.31765278029981714	1.3804249790076897	-0.1969751799736254	0.7767614550081257	-0.7692465143135234	-0.7942815494964243	-1.5308182926240168	-1.0703548527704594	-0.1666167804628719	-0.6386153262511061	-0.28732336985133583	-1.2066961455375989	-0.6171928287904243	-1.2008544899222113	-1.0593451873521127	-0.09546680353596433	0.308262256377105	0.784791307950324	-0.20145191887804875	0.5353921723230864
0.36315765739682304	0.4683715903203229	0.3284285458431418	0.041037050049080204	-0.36979841784052625	-0.8466133810059692	1.4106603546998353	0.34490455152572186	-0.47716555701706753	0.20727763620160417	-1.3872000706107381	-0.08490992091367908	-1.2259756529399624	-0.8274656885582614	-0.07085679366587136	-0.5890676434805153	-0.3270054760231975	0.5510588761950552	-2.322757741342394	0.03709949178051542	-2.4712434769906033	-1.5754828516964614	-2.7530612210680823	-1.2151174856654259	0.6504048109534812	-0.6422039625998539	-0.47001571879948384	0.3777077449286369	0.77751715351391	0.4813140906582743	-0.3187493886817412	1.3629831210306136	-0.1930759523347211	0.829805558325224	-0.8449907231690277	-0.8356878507814436	-1.5078121955729178	-1.0964572670697916	-0.1565019726086732	-0.6618981625846871	-0.3584565145542482	-1.2286943426752615	-0.5652288861228794	-1.2062940320727655	-1.0232474796124231	-0.0833804076125945	0.2678717271850483	0.7874183500676644	-0.25495966431841627	0.5738737434545317
0.3550542607390122	0.4618062388060279	0.295011619791872	-0.04684633326167657	-0.3625589474721632	-0.8949676881794575	1.4082873809610956	0.28680559263878785	-0.5394024714943298	0.20708818829874462	-1.399617385302348	-0.08274001408899798	-1.2360675654377853	-0.8875979499005041	-0.05861889035858399	-0.5331021552264112	-0.3103909019415491	0.550915040700241	-2.266507800139973	-0.013232740074910737	-2.4965763903647353	-1.5302633223126814	-2.637871987028189	-1.2368547204434277	0.6698134814922048	-0.6939156059481807	-0.47063203060775366	0.3468765267601501	0.7656139080228593	0.4976414398557848	-0.33146764293546493	1.3274132625643051	-0.16651904301817402	0.8820634806240382	-0.9129265327225153	-0.8724107370869785	-1.4600904025449561	-1.1505118263445016	-0.1500061341147178	-0.6901624914094993	-0.4306424710284026	-1.2576312644196173	-0.5067903442086689	-1.225789646393752	-0.9956012177524425	-0.03898017476998726	0.26606050560790395	0.7905402972110752	-0.30309981446706286	0.586829477523788
0.38111554734064723	0.47858323260281754	0.2664628849169298	-0.09787930627898327	-0.32901268786565296	-0.9485428891587242	1.4027643465401147	0.2269760767854073	-0.5943893055451548	0.19122754730857605	-1.4124361144109447	-0.09985637188555092	-1.2458392420096707	-0.9198573515209494	-0.08679825332246884	-0.47750172171051897	-0.30209115464209446	0.5450514747924288	-2.2153879007697106	-0.04859203592549497	-2.5138226882301895	-1.5045402942193902	-2.485372049355823	-1.2409335406425153	0.7105762026609066	-0.7569256903223683	-0.4565599855896538	0.3248643878013122	0.7832999474666271	0.5209713292461047	-0.3295890659196374	1.2843719091906214	-0.15446261782591714	0.9250546034455496	-0.9973390296881917	-0.911642759314716	-1.3699177895087409	-1.2083913377229987	-0.13697197325634453	-0.723993247558137	-0.49580737128253016	-1.3024983397979675	-0.4562959975662875	-1.2420771176851084	-0.9783811770787828	0.007985222215381204	0.24468253777276655	0.7950181016352429	-0.3431449693164811	0.5903767563430453
0.4012418162262562	0.484990317424055	0.2807828340171912	-0.1232951649894158	-0.2901485904634539	-0.9824873578032918	1.3621288581832716	0.18872349084626444	-0.6238061507033509	0.16354117329440335	-1.420597750104008	-0.10697904577729296	-1.2527196570020895	-0.9622716318669413	-0.11800759509214587	-0.43529272853250917	-0.2820309187546223	0.5354780424755935	-2.171731811112012	-0.07360083717439761	-2.53039425466843	-1.4892199701476856	-2.3468066083514105	-1.2369747376539588	0.7533619612636852	-0.796104242268005	-0.43411624946134175	0.3038487647084004	0.7667008963011971	0.542326503152856	-0.33503381038976154	1.2614764365215074	-0.1719763836913638	0.9557452851375331	-1.087255016902072	-0.945293110159611	-1.2886969483888613	-1.2635145209661536	-0.13105176385702277	-0.7661745125483476	-0.5542626331328416	-1.3493426008195557	-0.4244053391930704	-1.2381232375725602	-0.9742578462385764	0.05895340404855872	0.24243907638210843	0.7859999937674625	-0.4011180910708994	0.5852294671168546
0.42111156426798646	0.4847324549859383	0.2489922338581489	-0.14184280416970532	-0.26069912374994797	-1.02665962645166	1.311359832194722	0.16137318639008896	-0.6736647005180412	0.1673934761612175	-1.4026319961376077	-0.11917065477130691	-1.2587511201095143	-1.0226039741113728	-0.12932082279714813	-0.3939946657868417	-0.2624848932285444	0.5392938186108122	-2.137673396641813	-0.0884325074194558	-2.519807881161342	-1.4653661490295746	-2.193200993718998	-1.2342161067707162	0.800441488922103	-0.8167983036241095	-0.38120725954977297	0.27191241389275356	0.7672830293971742	0.5606100628525617	-0.3544418513623403	1.2430876683982164	-0.15905476696094936	0.9674924116725745	-1.1624397408132865	-0.9862310304541868	-1.2048652256147574	-1.3035925196084193	-0.13015340321424163	-0.8021297797803536	-0.6063356593545746	-1.4027320962241603	-0.3908435799023505	-1.2239017756811534	-0.9802001426137037	0.0597588980419574	0.2415229807735153	0.76568367814576	-0.4357989318058356	0.5923462447068337
0.4420093555508339	0.470006228121502	0.21625729299061153	-0.16279934093826792	-0.22237946230500003	-1.0519119114799302	1.3069250139386996	0.1448835481836535	-0.7400262854780841	0.13860914499774807	-1.3405502259289919	-0.09992447782085076	-1.3125534485801542	-1.0952046324256626	-0.14044082634540406	-0.35742505436661415	-0.24852581605720475	0.545695204194886	-2.1137865761539127	-0.08926352397388898	-2.5193607699746345	-1.4337588304202864	-2.0435783715791245	-1.2287588536094964	0.82533215860857	-0.8513224270296226	-0.35379435649076607	0.24352334922614202	0.7417774438130487	0.5692754989577515	-0.3387241316348442	1.2288416089150047	-0.11169996611132796	0.9672659661979625	-1.2620943915861695	-1.0157036673228705	-1.1205389345068686	-1.3582259246888697	-0.12813879255012808	-0.8378784973236988	-0.665380246200313	-1.447353979447246	-0.35972014561634447	-1.2431008906652412	-1.0007543939150474	0.047608408289552887	0.24129546432325735	0.7270168429341197	-0.46506757754361994	0.6121735964739535
0.44458560740623254	0.4470552035469134	0.19727479212401547	-0.1642032370068906	-0.1941001368186182	-1.0714216326769825	1.2738947702341419	0.15238406860734713	-0.7691892590973304	0.10012873722003499	-1.284507970068254	-0.11595825298129189	-1.3721712994314852	-1.1464324102611143	-0.13396660360935603	-0.3370165487972775	-0.220773988409135	0.5643203877772389	-2.0962130309605747	-0.08393034472812136	-2.5181007293575495	-1.4249213003389873	-1.8972328810214218	-1.2148596251586812	0.842985400371521	-0.8780865573080481	-0.3086360138074201	0.2146235270763463	0.7329585861828893	0.5656657513843304	-0.3333732534379959	1.2257581525402357	-0.08196305256054183	0.9701842876028144	-1.3618442742772214	-1.0430991983927915	-1.0275174267802032	-1.410601040707925	-0.10284393254368766	-0.8658199837779993	-0.7085735313880109	-1.4736070378181516	-0.35431193959781493	-1.2499953168419982	-1.020612141965749	0.02665374749215683	0.26740805363246	0.7066601904129682	-0.47614655839611875	0.6156556783628455
0.4085395036138003	0.4235154775774393	0.18999390438442185	-0.17105358606123977	-0.1922661707366688	-1.067711504583882	1.2256670418375821	0.1428903376960184	-0.7582373635885299	0.06172139103292906	-1.2480522217686547	-0.1518043895606472	-1.4414247464519305	-1.218509236456208	-0.12218049011784282	-0.3528110700222726	-0.19915604195474104	0.5902918734341421	-2.0965936208691374	-0.06216589418706042	-2.5032078621930376	-1.4336403937412157	-1.751378939624295	-1.203025398712596	0.8617104407725366	-0.8596311743894823	-0.28013098076886644	0.18363778860598465	0.7211548436518511	0.5454336384161012	-0.3434732644424783	1.224370429774392	-0.04599217644752175	0.9743861567498662	-1.4514949387340157	-1.0778618352175802	-0.9324543075089077	-1.442236575808066	-0.06226107853387356	-0.8594759576262743	-0.7390890107590555	-1.5240645553043257	-0.35944568205608923	-1.2757539534991376	-1.0446688547509004	-0.002906665094138716	0.27412351869294216	0.6749218802197604	-0.4997340070799302	0.619756060789174
0.3624663013421818	0.4042331980844816	0.15748478412108996	-0.17589584677012304	-0.19571046686156093	-1.04172061090478	1.2160293970738307	0.14199003874330338	-0.7361014671031283	0.02187222704477306	-1.254055139930369	-0.14467481886533046	-1.4810057126549385	-1.288002457270831	-0.12402685428230871	-0.4025583886253058	-0.1666780028266655	0.6078309275577574	-2.104136312812529	-0.029568423303034375	-2.498525388674065	-1.4531163229622999	-1.6399479940885864	-1.1829756412138446	0.8692011189299638	-0.8698453546718413	-0.25612158093911225	0.18004330587938935	0.7208379838160723	0.5511642270156599	-0.3376878479778786	1.2486246096951463	-0.008033809342616867	0.9606230662021886	-1.5144218604457014	-1.1009541435825485	-0.8532949955713802	-1.5060836568195481	-0.0472350987873858	-0.8396194161281256	-0.7505165231540387	-1.56488603124991	-0.36875524668463067	-1.293171765794645	-1.1054695007470776	-0.05882396287463469	0.2847696516069468	0.6678488322749676	-0.4870590875996995	0.6266744544071321
0.3501888272345641	0.3921904427582826	0.18260810923008597	-0.1821051988772438	-0.2068970080960179	-1.0106751482099239	1.210494830260572	0.14228975938479832	-0.7237110321647373	0.010510240589997678	-1.231329137048686	-0.14411596225067044	-1.58291620488859	-1.3595567763858158	-0.10655061608212442	-0.45008240187389503	-0.14000315183580325	0.6341516127118885	-2.131482321384323	0.002451462857781081	-2.500234572801433	-1.5039423185964764	-1.5596263567660988	-1.1661185180111249	0.8757189706412785	-0.8807476701498699	-0.2182396990622706	0.18414897710814215	0.730451845628794	0.5477248528914351	-0.31654490796510004	1.263020768665295	-0.028035240671904448	0.9403970762675723	-1.580831034166298	-1.1232995896287332	-0.7908553383127979	-1.571961232264906	-0.009240296525823293	-0.8175185994414187	-0.7696649633485848	-1.60092856678281	-0.3976723568094016	-1.3125087470774455	-1.1731582814992365	-0.1081371799589578	0.3092564514622618	0.652863537665371	-0.4800688810198063	0.6200252495669982
0.3318243411869602	0.34816622611140113	0.21365078737258075	-0.15956691225715658	-0.2075954109046975	-0.9960701348106736	1.1767243051197844	0.15530441191393146	-0.7070192258205086	0.009620089607831497	-1.2002749858268937	-0.14635936313844392	-1.6825255366762206	-1.4051708052878926	-0.10772246925303983	-0.5262025794849297	-0.12872611146439286	0.701733718527767	-2.152471062648208	0.03123528731288938	-2.4904021913410195	-1.5421135223820077	-1.4972897591346044	-1.1318098334217592	0.8476228168091966	-0.8591242157868157	-0.19666127972486497	0.18633208820715344	0.7319688579699742	0.545262626864099	-0.26899726012479086	1.2804250552714154	-0.03565491569583103	0.9266780762376353	-1.6536632433644123	-1.1720884204625337	-0.7241497861043829	-1.630458434506783	-0.0011802128614966545	-0.7824346594674607	-0.7525339020191028	-1.6241516069538566	-0.44727768857236294	-1.3380211428031736	-1.2438815000127608	-0.14257960398202496	0.3449257034966435	0.6483256566643724	-0.46594050059526604	0.598820703630462
0.2935292149254776	0.3047272702791214	0.24014208429272182	-0.12246950645898307	-0.1962351586531771	-0.9712720735231996	1.1854221825979008	0.17216767759682838	-0.6677937975089694	-0.01394163795987485	-1.1887270592828423	-0.17105207518688512	-1.8018414077256577	-1.4336960259203584	-0.08210523993861202	-0.6147872345631303	-0.10911403780391879	0.7508621136513238	-2.1970184540935414	0.07076024764049173	-2.4738651744035693	-1.5738226456353313	-1.4355767546075502	-1.061972348101259	0.8022112761222686	-0.8132844852930766	-0.18816427024855487	0.19839027500003456	0.7361102608814944	0.5404874908660254	-0.2504587963078396	1.3050054737300716	-0.03636504857911245	0.8887443070263361	-1.7186965702724486	-1.21621561642783	-0.6604847677389859	-1.6772544314692461	-0.004813768958379398	-0.7166008515580833	-0.7262580959975115	-1.6499956527000754	-0.5124851735654394	-1.3502995322371802	-1.3120471100104543	-0.21276746158242066	0.3302113153675758	0.6398989639364104	-0.45644960114531036	0.575828109558307
0.26996000821219923	0.26030394631931214	0.2686802066431212	-0.09100300248598069	-0.23487452330838238	-0.9353703618464511	1.1678298862328444	0.20287517160565188	-0.6417938297744558	-0.032007616766612	-1.1998754012192152	-0.15078430920693076	-1.9147795776793692	-1.4568654385617852	-0.02376311938159176	-0.7247359473671361	-0.08804769882811136	0.795740401895854	-2.2656121160061815	0.09430753908748715	-2.4619577905721184	-1.6136303540072992	-1.3482930817277352	-1.0001288914816358	0.7212510410214522	-0.7357970663657446	-0.18980009918101523	0.21323219783101366	0.7127013739404275	0.5203004704960856	-0.24146090050664676	1.343796240269843	-0.03447736685021628	0.8385767566256057	-1.7555117507855607	-1.2530216146890465	-0.6093908515976891	-1.722417020981435	-0.011910216333463463	-0.6309684749203155	-0.6872757882689663	-1.6653465309761206	-0.590549404136684	-1.3622299247265741	-1.3821933771830115	-0.29689803747984966	0.31155459346863806	0.6202200075011463	-0.44321159938389537	0.5546092750133174
0.23984065729733633	0.20329733376239237	0.2741345223306719	-0.07127229525937946	-0.254652770726587	-0.880202081177065	1.148110231547565	0.2338489576260007	-0.6317432474846076	-0.05846443674457944	-1.2260663767521387	-0.15788413743683175	-2.0241440533184187	-1.44884806872397	0.023391975914832674	-0.8338959638419873	-0.08354345733402142	0.81380033013954	-2.317916597253051	0.10004952486406446	-2.432578520958283	-1.6550077843257345	-1.2705557274217705	-0.9378546083753847	0.6405772469392417	-0.6668148715772962	-0.18498578528342818	0.2189207862386648	0.7362105794395403	0.5098483465341557	-0.23358939998476416	1.3581894232898173	-0.0007356217728809955	0.7862897474269807	-1.8001782601523793	-1.3056566591012853	-0.5798492252314258	-1.7743317789466886	-0.02544506692698504	-0.5198975080555488	-0.6298641709121902	-1.690567079389267	-0.6656728985588094	-1.3917553488993497	-1.4352680110083633	-0.386349847443063	0.29756705616308116	0.6054730166463123	-0.42947077921086363	0.5378777985702697
0.21280030637064007	0.20213858253942302	0.29895913097016047	-0.05722631402909091	-0.2992759709170856	-0.8287924611921301	1.1120400737755245	0.2566415981240261	-0.6130818095747468	-0.08131724986876858	-1.2795983629681895	-0.14905536676080527	-2.107352418722983	-1.4029889075907351	0.04849319405124393	-0.9333001415352322	-0.09143304270297978	0.8101082162179554	-2.3895639116782816	0.10817891961716153	-2.416380902058016	-1.722060005594194	-1.2040841828986968	-0.8762727186763609	0.5290667586660442	-0.6186047317761316	-0.20215179063952102	0.24202340319957533	0.7494844374248673	0.5017935748142875	-0.19148950033532397	1.3747133866348817	0.0387266112626773	0.7415202999221917	-1.8711797011274143	-1.350611361060111	-0.5612435628939622	-1.8036889922756711	-0.02662878060527496	-0.3869067592311957	-0.5560013344592184	-1.7226253694153648	-0.7518199072684532	-1.417967641327835	-1.4816009791622249	-0.43942308297443444	0.30613541270794525	0.5959335022302624	-0.4399479049949468	0.5118357483271259
0.19807281961164636	0.1582838597423148	0.31027625755225274	-0.08605075325346094	-0.35340242812035766	-0.7843221385976975	1.0397433593625496	0.2681544637666399	-0.5823863066732202	-0.06269409089860631	-1.3554913051089368	-0.11386485757126726	-2.1670593785095917	-1.3358089841827643	0.0243698581689755	-1.0090756746788796	-0.09753269347083866	0.7860176872982859	-2.4513876915371493	0.10561814704280496	-2.387810497227407	-1.8084239094356829	-1.138892394640115	-0.8299413100220173	0.4279448950689275	-0.5950652089954176	-0.21366003075120515	0.28990099073722353	0.7719131794299053	0.4981057659976015	-0.19350474664504116	1.3913943313516621	0.034018874982798174	0.6816921427430557	-1.9476173746796999	-1.3855112935436913	-0.5295511638507128	-1.8425892478218941	-0.03920674127524976	-0.24475509778681848	-0.45674629429806013	-1.78630440391407	-0.8468941231433016	-1.4253229648639452	-1.4987533837816331	-0.46318445028900834	0.27329681135527484	0.5965985854649388	-0.45050256797245225	0.4899769042409658
0.19844241617962396	0.1362567215155287	0.3211741024269991	-0.136727380473686	-0.39675473024540986	-0.756359246798237	0.989163513681369	0.2641389348686748	-0.5931150010160539	-0.07176021902182499	-1.4569560610579455	-0.05991590475906931	-2.2276207863726443	-1.2667404383956344	-0.008123350775527671	-1.0665382561018109	-0.11989209809150111	0.7373197899951127	-2.50400685894845	0.10692375305988226	-2.3493467412291054	-1.8955678552490383	-1.109570388805267	-0.8089533003303471	0.32182726367981007	-0.6052581182874549	-0.2307643559739842	0.31113945063925474	0.7856054392061063	0.5046867329365945	-0.19747391329926875	1.4262613075860817	0.05874283217098557	0.5959452890971766	-2.0152697338343133	-1.4170602266149905	-0.5386069741794008	-1.8649010303486935	-0.055397107273980076	-0.12166745189233327	-0.3558249415641297	-1.84338428411046	-0.9426544979187879	-1.4347583448980616	-1.5117211407875644	-0.4734396393072191	0.22696219525775518	0.5902987440584623	-0.4794762220477515	0.46976981791360783
0.20304639611410708	0.12130287310283885	0.3557169999346764	-0.17433856245093576	-0.42818217226283145	-0.7494561952818434	0.9701505247356795	0.26317359790118927	-0.6118508393145702	-0.057912085645345016	-1.5554082647071656	0.006931794938658134	-2.2403119118191035	-1.1863489919274655	-0.040040621049921975	-1.125644878367042	-0.14031725746125318	0.6733735146463263	-2.5432489147153428	0.11528541623449633	-2.3130413128684557	-1.9888680340701967	-1.1048695812904925	-0.7963504342491681	0.21153746881415883	-0.5951189462341249	-0.2249520640463794	0.3369077044396197	0.780277137257219	0.5019280018054136	-0.19927689667635146	1.4332047573343325	0.11434641874235348	0.49745006890658255	-2.0925882459807754	-1.4149986986308722	-0.5572748221649937	-1.87706540990165	-0.0759716993039001	-0.01020351990561046	-0.2543640926112648	-1.877590876062209	-1.0201063003067063	-1.4326068978924806	-1.5213729933329039	-0.47453808830894617	0.19091320624971986	0.5883471435404166	-0.5054179300672283	0.46676551697236934
0.19355195502101097	0.07987104315825902	0.4134663570527871	-0.18333613426943232	-0.4626964451949112	-0.7374478832559694	0.9194430866292956	0.2561110607517896	-0.6355857505359446	-0.06945765474282946	-1.6523751206504547	0.014436163803235919	-2.2614329588588165	-1.089133745007154	-0.08133327676165872	-1.1803877902219302	-0.17052734238540782	0.5874149618050459	-2.556659905266581	0.10346794461673374	-2.265548959384027	-2.049503324961065	-1.0956521438503797	-0.8062760340560088	0.11348736232711314	-0.5610271463775182	-0.21223877688569587	0.355931804367086	0.7987830566235521	0.4996431683581396	-0.21622388911866822	1.4134267784701107	0.1299419680506661	0.4074506206150857	-2.1901532740456773	-1.414380285652006	-0.5631522774292077	-1.8570646172950152	-0.08793555836135494	0.09719346606849773	-0.18509881925905394	-1.9036542026501437	-1.0851591824082467	-1.4312364345179083	-1.4923409526492608	-0.44930021717003754	0.15883189485220223	0.5700373532856313	-0.5450359452027875	0.4551533961534656
0.14478174590519582	0.0771059031090731	0.43608634420037296	-0.21406143898450444	-0.49201121016141275	-0.714199882810741	0.8711411828670835	0.25416878912886964	-0.659137233139543	-0.10514893581033324	-1.7784743705895987	0.015737504427731613	-2.270033284460083	-1.0086131072279694	-0.09447289280042967	-1.2370316855943053	-0.22242866005006712	0.49162899503687274	-2.5490401851618905	0.09296207531546487	-2.2100197823185304	-2.1081919278181003	-1.1109654199422716	-0.8248912328971152	0.006830767154732476	-0.5064635110373779	-0.2273848394632425	0.3698858281133732	0.8052690999801303	0.5091572811952808	-0.2439274558582743	1.3793510329883916	0.18236824024976334	0.33262301912258574	-2.270179190692435	-1.401072025709206	-0.5921518556052645	-1.8327388621568264	-0.14349005652367466	0.19910959530408276	-0.11756968578797874	-1.9363717577833093	-1.1476141182924635	-1.4335803905790427	-1.4632985246475052	-0.40183344558974154	0.12306548003212799	0.5435279500735346	-0.5889314337310843	0.4403484257169084
0.09289251464138379	0.10973292594091136	0.44682534915860217	-0.2582485305664106	-0.49073500820398464	-0.6834582196156276	0.8173556511136748	0.22756210113528028	-0.6781188301686716	-0.12800565910795572	-1.8568279487975485	-0.007133675586594191	-2.2698834083960415	-0.9339520131328618	-0.10250056308071645	-1.274775583881969	-0.25959596592543815	0.37474137268867613	-2.5361751338107563	0.0901184184980457	-2.142749465490095	-2.1660166451489253	-1.1181846589947073	-0.8664521339287354	-0.06842023468361182	-0.4874800851134583	-0.22506449159096453	0.37812173865234877	0.8033538718993902	0.5233372017497377	-0.2887747587489833	1.3469819949318673	0.2304076366102866	0.25990320121607635	-2.346934097976019	-1.3658596088591088	-0.6426060900632007	-1.8043033036753606	-0.17756321463972569	0.28436966178876016	-0.0661477481322718	-1.9770041522690858	-1.1854368181993526	-1.4505069837857358	-1.4323879611804695	-0.38149561470214455	0.05494315927912472	0.5162556938428544	-0.6533269884969588	0.4266690103818738
0.0681677023180495	0.1575995464321724	0.4438364447054071	-0.2906102602791864	-0.4983537923956801	-0.6548180110250422	0.7682769793890257	0.1998488572680079	-0.7119502303026812	-0.13687060880801397	-1.9334578466371735	-0.016227757675133927	-2.2699337349683555	-0.8375090431606234	-0.12072505482702618	-1.3042123881832406	-0.30196901083190975	0.2674110440323704	-2.508770300669393	0.0870121590385318	-2.0782611964047684	-2.271314534967314	-1.1319418232720369	-0.9404513925203082	-0.12767424219541526	-0.4578816886684872	-0.21647675683919818	0.3649937627681058	0.8055553748896758	0.5280931946636318	-0.27477842131833563	1.3272276376721575	0.2789709733289273	0.19757213664123238	-2.430287878862469	-1.3141148832536627	-0.6773954154069244	-1.7629596958811065	-0.19974417104206316	0.35270810163710875	-0.024518100081132838	-2.0331920736014424	-1.1943597790928793	-1.463581594323771	-1.3894283831963756	-0.35146811436837405	-0.010248384905164465	0.4921687170952893	-0.7263857730877098	0.4041467929972832
0.007254823763436763	0.21743431598242458	0.4401415464063992	-0.3464774097425173	-0.48539176476570367	-0.6542988066524951	0.7358395497215682	0.18213941517615584	-0.7390088205885443	-0.13458824057480318	-1.9870756051645462	-0.03673410995374953	-2.2497441709776207	-0.7617426456268241	-0.1496347490964107	-1.31411546884749	-0.3380711020466095	0.14601126388261765	-2.4695761136066774	0.09030659648267651	-2.0365599489499897	-2.381409510889651	-1.2105843115734969	-1.0249286830789617	-0.1572713287782626	-0.44408913073359296	-0.20564275564511272	0.3316499194956334	0.8266500024124099	0.5341287964044484	-0.2579475727448187	1.2880299285456833	0.34005741230593267	0.14582381318856447	-2.516271815775684	-1.2710994997532448	-0.7505736023254744	-1.7163610220485555	-0.21744189393827104	0.41543611387081203	0.003925362679356375	-2.0979195509754147	-1.1889438525803906	-1.4789783115652184	-1.3520665457540741	-0.3100471510653097	-0.06379568689562441	0.4682378603143592	-0.8149318211038992	0.3731367119196708
-0.044633674681063065	0.28366059720105063	0.44041434047989236	-0.3910302078469211	-0.4909661552384105	-0.6683776225439854	0.7052769925944596	0.1710047251229246	-0.7476576678963814	-0.12191008974226736	-2.0257124861595197	-0.029303666202487654	-2.2107955978872487	-0.7078919529179772	-0.14946448781046592	-1.3024247732659506	-0.3515265244944719	0.06777605174114423	-2.4437863435759635	0.09947793644027073	-2.012359039807658	-2.502807106937243	-1.3044485466637599	-1.1123836359300774	-0.18842192595217955	-0.45628263264167374	-0.19169456041850788	0.2931965618059385	0.8094845184131358	0.5263964793025347	-0.2288785646166264	1.2470609524749114	0.38014311525424666	0.09292240476553396	-2.567636694779276	-1.2106919749221838	-0.8055505766903368	-1.674441591191084	-0.2294358381400448	0.46326416963514194	0.01923124983182532	-2.1404651149180154	-1.1721479179718097	-1.480972164374696	-1.3387872481957719	-0.246824073912762	-0.12992087736549857	0.45969271014256535	-0.9050610036136529	0.34317351792113115
-0.10201035920826289	0.29155473703760654	0.4659940041442276	-0.4193168308473968	-0.484703627554408	-0.6819456832923689	0.7334800958724985	0.13815279587184232	-0.7475729780922735	-0.14955130125328156	-2.0627267837504477	-0.02426705986697202	-2.1706842160997155	-0.6788674133894312	-0.14742769983935128	-1.2700776518544368	-0.33980373461330166	0.004807171865534367	-2.410758960315099	0.1014284973681208	-1.9974417847602346	-2.6233969016799112	-1.3865137205973554	-1.2030767590188678	-0.18674783733232525	-0.4696423072647584	-0.1653385415485829	0.23118456908173912	0.8047336598715363	0.5126213286280035	-0.20501575546940637	1.1978979207943454	0.41045713705873077	0.027063178435354617	-2.590117030556288	-1.1424526164015976	-0.8540835379479331	-1.6561367261129925	-0.25208265844380423	0.49443303836755914	0.015024509349763704	-2.1627520961855007	-1.1239262917387145	-1.4797315141680674	-1.3429961894950702	-0.19974980207691728	-0.21611894495074288	0.46087859269989606	-0.9902320675033207	0.3019296378646362
-0.14953525949498106	0.31979737408877085	0.4895945189692412	-0.415903782714511	-0.47140933675577507	-0.6980573670907438	0.779443205943722	0.0727850429145406	-0.7361182863399256	-0.19413439491233245	-2.1189764942415024	-0.04419537379598536	-2.1487839901114496	-0.6596329251577169	-0.1261439189562262	-1.2683702579708502	-0.31842464716549074	-0.03338347193497625	-2.3436197316712755	0.10981238212292557	-1.983008222723886	-2.7327493507901672	-1.4496250622592373	-1.2901028268382315	-0.1833856563094844	-0.47599039176233654	-0.12564378591217665	0.15585365906819076	0.7929890481978832	0.4965298647677699	-0.15013977994190458	1.1497254713288076	0.43328710742562626	-0.008653030362044383	-2.559463188291965	-1.09468488772096	-0.9050166221523748	-1.6296866025495327	-0.265024011190309	0.5193516093784003	-0.0097666213810609	-2.147808686016629	-1.0362982992753167	-1.4802302593899654	-1.3675804398060796	-0.1814262864389083	-0.2835577010245514	0.44200305550723185	-1.057942072237603	0.2525634816980298
-0.2113048038255207	0.3446807372006787	0.5090592807871911	-0.3941715821989868	-0.44932391343488487	-0.7043650313845781	0.7747159065899251	0.05874183464831963	-0.7183223465683082	-0.19964461131500627	-2.168523155784293	-0.07935161449276193	-2.093064528258441	-0.645806142281296	-0.1377351280809344	-1.2645057224523772	-0.2997171916745195	-0.04512230425368481	-2.27597653321939	0.11694251121443129	-1.9686275011005123	-2.8148425118750464	-1.4646412688727906	-1.3755737893017255	-0.16867895601132812	-0.48178729638789514	-0.0988811350522574	0.08813842329125306	0.7847174568477947	0.47371215922971527	-0.11198952276185044	1.0954606938649853	0.4647694477001664	-0.030242187808761943	-2.5120153218861914	-1.0562803122480091	-0.9377896740710921	-1.6110471705661091	-0.2730197308792141	0.5457200203467065	-0.04300207249153789	-2.140727479669318	-0.9210278502398378	-1.5057819358058118	-1.4083128069561168	-0.15439294149820432	-0.3648925526830619	0.4381175383022238	-1.106337131723972	0.20006835334403167
-0.2558772603150532	0.35001544747238905	0.514286384064039	-0.37473275941035344	-0.4263995085038079	-0.7045313367600123	0.8009616684543248	0.06442561136571326	-0.7114707831172761	-0.21117786336617472	-2.166780262418232	-0.11091440500202294	-2.062624677578499	-0.6110024266644372	-0.15344845254956657	-1.2442107816226842	-0.28493477474563955	-0.028671195184113325	-2.2083523811181105	0.11166435683389782	-1.973210390764264	-2.8725489339155934	-1.4582477983115076	-1.4513835428133433	-0.1330065918243269	-0.5263886447521171	-0.0834823144680893	0.05580402645390102	0.7857014758744796	0.4550821097063634	-0.038989596880183566	1.0476868357259728	0.4668134164697767	-0.0515732230982188	-2.440503011006208	-1.0433809575982147	-0.9935035584942401	-1.6140295472727306	-0.28202248239886396	0.5513086647799006	-0.0892015699614634	-2.1201228031355903	-0.8038695474189472	-1.5319150270485635	-1.448336632625243	-0.14632530273182726	-0.4564133634778929	0.4173569790043213	-1.1323346993763905	0.13976483213814048
-0.2857715164049126	0.3946394115876991	0.4915654909453907	-0.37827962336793447	-0.3919900815396749	-0.7144081110804608	0.8514256994726278	0.07183312288017199	-0.7233788027696504	-0.20038461163732105	-2.128333681591311	-0.14593270962730592	-2.0271744634557236	-0.5911448167179147	-0.17378944889977427	-1.1999940854542341	-0.2621410810220987	0.0205362792016696	-2.142347843025413	0.11121181258969663	-1.9986012253603107	-2.924164798042761	-1.4776913552719695	-1.5173915966384044	-0.09264277842083832	-0.5685828260449368	-0.07629935291129072	0.012601917227511552	0.7860623780040347	0.4119167945921977	0.014567745240339058	1.0263788464781793	0.4687179040087185	-0.06005658116222366	-2.3316697996064	-1.0487855845209944	-1.0250059570881571	-1.6195499012107095	-0.2917553000873175	0.5375677297777813	-0.14469146784050513	-2.099681520296709	-0.706345039773748	-1.5573948768788788	-1.5076355804872594	-0.14311925321052127	-0.5442476224530932	0.40232913015280286	-1.1677435465968524	0.10108610689482496
-0.3084618178099477	0.3979043411939088	0.4569865804445928	-0.3664476664422612	-0.3520616983287078	-0.7315222466389166	0.9252831391528972	0.055383053256149464	-0.7295623457097749	-0.1753346720607743	-2.0957767994751593	-0.1620748939189364	-1.9949025489590704	-0.5485821319941404	-0.19027006929519652	-1.1549043726084898	-0.23010547391758066	0.07713685767434085	-2.0819433533902174	0.11174513051427329	-2.028189824302468	-2.946453563044579	-1.496811359497082	-1.5669322302031767	-0.03920052277607098	-0.613932204235471	-0.0675954375909546	-0.0174521737323833	0.7814562881132735	0.3532732324143439	0.05350422632535177	1.0290990509347482	0.4477372137451299	-0.0684558247918972	-2.2075897994909734	-1.083399848042149	-1.0644059329944684	-1.6236959399146644	-0.2592635265571888	0.5044904460648383	-0.22007576424899078	-2.0779763750346296	-0.6210353186339962	-1.5809875530478472	-1.562272854012734	-0.13041424777709082	-0.6386798999277499	0.38133982767365493	-1.1770083674873786	0.06513923092064675
-0.3381878663041999	0.3935326312353332	0.45184072387203134	-0.3357247019085429	-0.35089896544102894	-0.7543367387105665	0.9945598635463251	0.07285440163658627	-0.7553990679106694	-0.1681819873073035	-2.0748195360160153	-0.15656964978052185	-1.9471867779487049	-0.5035863707470148	-0.215316213879685	-1.1031780854439592	-0.21045524916577732	0.13785439937024996	-2.010541585191202	0.10816163616590187	-2.0787036332472515	-2.945145716707844	-1.520011435361234	-1.6085464329959447	0.009587202716829387	-0.6394741855085726	-0.04613956264539711	-0.03949405300036853	0.7812835852298086	0.29217871735872614	0.09964112665584005	1.0225489846002165	0.4153952364740882	-0.04086958641849198	-2.058297545582639	-1.128161945102965	-1.1087587425753687	-1.6302173660968804	-0.2338032894240989	0.4508036691315529	-0.3069344301672922	-2.0424610077161978	-0.5576759268824406	-1.61586048840153	-1.6058595416431956	-0.11965914805713065	-0.7380084433052934	0.35406061418778667	-1.1617228168422447	0.030021524508531554
-0.3775215168271948	0.3634646758019951	0.46784632461647246	-0.3283644060627876	-0.33403423109279906	-0.7711301646616444	1.0111684713870703	0.087443156047683	-0.7716543655916688	-0.16982210955404017	-2.028324310220812	-0.14821999142782333	-1.8841856349813018	-0.5066105516240267	-0.25868616929395083	-1.0572106485742003	-0.2017332763496352	0.21958140475118954	-1.9216883369945	0.10092674819635414	-2.122291486677578	-2.9101225344020323	-1.550135895249714	-1.6373293840157284	0.05988388130901636	-0.7031992736977835	-0.03817172955092934	-0.008543442576318606	0.7825518401709564	0.23342008397486072	0.11520014980398448	0.9901107557021304	0.36177684728613285	-0.008340843812640697	-1.9022998563771527	-1.1854340403055836	-1.1515332723043883	-1.6624289120082216	-0.18278672503030657	0.40467609008975225	-0.4071350865792825	-1.970482427068432	-0.5295013352642108	-1.6500096016942654	-1.6425748421920954	-0.11855334431497785	-0.8025128795214084	0.34311905458513714	-1.1456314291817562	0.0017946205369473423
-0.4120432712387652	0.31468684478502984	0.49469601170969735	-0.3081680027467463	-0.3158503336042764	-0.7680399638324935	1.0430376240222745	0.09257843034680219	-0.7953160636646317	-0.1906390908800087	-1.9891544972648247	-0.13231208293262	-1.8460703198316621	-0.5127810378139336	-0.30979386540838055	-1.0074855721844238	-0.19598950137441293	0.3178408175248565	-1.8161021450180925	0.0935867486252695	-2.172231773909231	-2.8731564344302063	-1.5927674798973186	-1.6386125091930268	0.09687278297772618	-0.7768517569752795	-0.03986124304386646	0.05578010490089134	0.7676977609969	0.18741903999092605	0.11998082167943946	0.9784104169968065	0.28865560690324943	0.02050484234035449	-1.744730068037153	-1.2481603255121796	-1.1592381551312285	-1.7005150923010668	-0.12271197951763453	0.3429575677629827	-0.49979706298359616	-1.898588998109896	-0.5300803723111625	-1.6959893584320145	-1.6810274102416607	-0.09380852298087446	-0.8730616279907327	0.3535205548313882	-1.1277871469631662	-0.028891824455597504
-0.4498468632071873	0.2561221926090401	0.5386245563326814	-0.31023246818846695	-0.3136360955765721	-0.7783310942279198	1.0763733534371756	0.08953460577441216	-0.8444282351122772	-0.22666259396804067	-1.9043869799793065	-0.14024642439505625	-1.8184500815848126	-0.5071489591731835	-0.3361474001085167	-0.9809561429016938	-0.2032713835889964	0.387692417473498	-1.6957765722391795	0.10494867784912279	-2.215650334785681	-2.8199749250667745	-1.6222708550851592	-1.631162617345191	0.15116777808156717	-0.8403279372602	-0.04428589514686841	0.12826241052088264	0.7673872220458764	0.1693647718995021	0.10694692643744659	0.9761620866398145	0.2333144007498542	0.04397769224648537	-1.611478696552738	-1.324929788475253	-1.168868625667546	-1.7391921154957526	-0.0630440216229946	0.2785093784793019	-0.5990678955139129	-1.8305865339293892	-0.5425007169682777	-1.7559611899535095	-1.6945744478360336	-0.08903446749295757	-0.9331386106616189	0.354170449350874	-1.0996811191221059	-0.056305873336502124
-0.4850693973889074	0.2103365799399955	0.5652338088534782	-0.32553661601215367	-0.30421997637625864	-0.7805374458606373	1.0646377947590175	0.12110919751162716	-0.8815686716810935	-0.2293589322626702	-1.7772948297643	-0.147441083674109	-1.814101909882958	-0.5022664109761734	-0.353219081064576	-1.0080233865472952	-0.22031270703215386	0.4581300512404217	-1.5461958049299742	0.1262013265988073	-2.24740742298337	-2.754876932567782	-1.657196262671428	-1.6025085083308306	0.19871584140613377	-0.8660397132806061	-0.06841457586935357	0.2426582941470273	0.7335727315016578	0.16625806203812743	0.07768467894133702	0.986937965023054	0.15165182301986976	0.07716929083992918	-1.4892018818054413	-1.4105742793827054	-1.1602365690062393	-1.7941365626592911	-0.017795599899058094	0.2241560882649599	-0.6965037317839594	-1.7608336843089378	-0.5783753432368719	-1.8226525618702532	-1.6835502390147916	-0.07907434995514002	-0.9583695219236017	0.3493471400114589	-1.0573375897130846	-0.0731945782565075
-0.5436640957821727	0.1676344515379803	0.5878979858573568	-0.3492447805654663	-0.29834972283228545	-0.8060048639574564	1.0626372927538525	0.20192916411808043	-0.9404826985873633	-0.23990260544160208	-1.6376774061085002	-0.17462677468968232	-1.792106328283991	-0.5117510407633725	-0.3673098826865575	-1.0243031567634437	-0.2463257195256086	0.4952327499868886	-1.4311447228546263	0.12284551526651684	-2.2619669890814267	-2.688423728486346	-1.7231581700908882	-1.5736143648954073	0.26755659696648304	-0.8640090800554241	-0.08265159076782405	0.35298794478046264	0.7278221536712401	0.19142079538815332	0.01804279983204215	0.9889625411262848	0.10642794061144342	0.09380404389504367	-1.3737739167213554	-1.4826851819680091	-1.161540442025806	-1.8676494730687587	0.026214590218398514	0.17436407474668264	-0.778320722366384	-1.7304335151239532	-0.641042978729669	-1.8603191052209638	-1.6560258444885325	-0.05072357170305184	-0.9585562180271374	0.3511764556263425	-1.0363139598941316	-0.1036983370255407
-0.5958031673045058	0.15611502658127355	0.616762660807212	-0.3608631427566502	-0.32341952640594346	-0.8408594885675107	1.1131874486591684	0.23217002174120757	-0.9955678757051082	-0.2422184056576704	-1.5022699848363907	-0.18552243118699321	-1.7768964461854253	-0.5329415075278529	-0.3694142524400318	-1.059307967677841	-0.2614156071075333	0.5142672494443857	-1.3185359560029601	0.11753349943045477	-2.2727633016139097	-2.635944685776933	-1.8220306097430412	-1.5381828134039826	0.32818892228635715	-0.8552495369708524	-0.10662443940746644	0.46836094841874126	0.7214796555684508	0.2117316077024532	-0.025888618541556496	0.9648524269534885	0.025301813195542068	0.11935107441976038	-1.2633991759829593	-1.5622249427479526	-1.1477635864171674	-1.9427481029408717	0.058778750429100225	0.1393346361191445	-0.8299581103071837	-1.706792642320313	-0.7204652441883644	-1.8643374204818546	-1.606751389272213	-0.04490574274175334	-0.9367571168281525	0.3404725860929931	-1.023917982384401	-0.14109487031406298
-0.6574976913882509	0.199087693243504	0.6481146679437569	-0.37159181054580637	-0.34573312829268266	-0.8637645108709668	1.1260482743796039	0.2533853766782245	-1.0271298661117485	-0.26598768523123384	-1.4190973750891325	-0.20347351774119296	-1.7537687374399629	-0.5866813567419262	-0.36058530865176835	-1.1027299068082335	-0.27893495015351183	0.514247883094453	-1.2005561182804978	0.0943854909799017	-2.2606831702785035	-2.589854295686479	-1.930434552709091	-1.4691658575125415	0.3735097839308235	-0.8314918932455241	-0.1333830108934892	0.556484286045934	0.7111344062197329	0.20773708413702688	-0.10342766708878182	0.928160337676298	-0.04130730399437385	0.14863616752868974	-1.1480352756329213	-1.6469192837187205	-1.133882817982828	-2.0074428660946517	0.1054380742544859	0.12753474747693608	-0.8683482041922851	-1.6981413119849595	-0.7825822154495105	-1.8720487604193727	-1.5426736747466236	-0.029250022504390173	-0.8872335406491485	0.33416108950761897	-1.0215897294164802	-0.17877269377401828
-0.6966982414733841	0.2090240891032896	0.6770953847603339	-0.42026651898958944	-0.3472638999559007	-0.8880467364113539	1.12400115206523	0.2768761525096259	-1.05250712633802	-0.27918158793966574	-1.340183417780547	-0.20703248391083523	-1.7241407338344623	-0.6422456783344639	-0.3635940047968173	-1.1550128377225193	-0.29353445295676966	0.4905577938062088	-1.0907309839974375	0.07391677019805579	-2.2515112939802715	-2.5493445212620727	-2.0519694036286813	-1.394693413418859	0.42147825173704734	-0.7980803919039416	-0.13984147564628535	0.6648853422840038	0.6912970230647026	0.2172743813761188	-0.15464085547802858	0.866231595727551	-0.09495725360785132	0.18635367917141818	-1.0746118375177944	-1.7089438267820458	-1.131023290964462	-2.085002872021144	0.15660068834888047	0.12789195693850247	-0.8778954617080681	-1.6988623577925666	-0.8495084754102887	-1.8719486645330659	-1.4743592851773297	-0.023884148515302035	-0.8232045060649341	0.3350221871088618	-1.017458086123245	-0.23980046994138457
-0.7286948368736927	0.22270854447440805	0.7134841656352056	-0.44123369294612474	-0.37188815949377146	-0.916898952321545	1.1092740417561422	0.3307817512833832	-1.0722449954028974	-0.3189894409454956	-1.2422799281976231	-0.22827433718566698	-1.697048262405173	-0.7045125776464157	-0.35812324084580505	-1.2096094295501638	-0.28836460309458745	0.44544993362184887	-0.981240509264178	0.053370626609037394	-2.231001084451853	-2.5291935548128426	-2.174048762384107	-1.316649221840584	0.4571630556482852	-0.7848072939432188	-0.13212003673516076	0.7480539013053357	0.671494710625087	0.23093339733996196	-0.1861190979536347	0.7806496297964551	-0.14493337389468525	0.2207295576326526	-0.9977491943631268	-1.7504368140935427	-1.1087689312988247	-2.165919060887993	0.18210960871550444	0.14434598285108985	-0.8442625301471626	-1.682696746528163	-0.8913247938300038	-1.8579395843926896	-1.388767211243176	-0.04122352228036035	-0.7325462664941188	0.33678895525544794	-1.0210803716982462	-0.294702968863898
-0.7465296138547647	0.22709600866902	0.7656539444809982	-0.4649680249818499	-0.3803442742454076	-0.9385904851099243	1.0758249513788483	0.3670963863068811	-1.0874950963435503	-0.36464603361901593	-1.1871544068002935	-0.25437011771133056	-1.711747594671444	-0.7704364479187278	-0.35634165811360086	-1.2540922869477957	-0.2655600521434746	0.4059889783054264	-0.9021132378663118	0.02375631468473879	-2.209663719228025	-2.526045297685134	-2.25818023394921	-1.2226967490063783	0.46673818783152426	-0.7733526790673645	-0.14092495735317193	0.8221917508012011	0.6939664754263604	0.27667260647251013	-0.2568764459272135	0.7250715469208459	-0.18560257177069503	0.2190143936861971	-0.9389800388718437	-1.774296994784623	-1.0816026548997124	-2.2476515779840134	0.2070078918195603	0.1879909734921209	-0.7959005180878086	-1.6653778277783675	-0.9100983329662737	-1.795814824210779	-1.314048783336563	-0.04379785780206995	-0.6134335722505581	0.35010722175569176	-1.0359900326903513	-0.34443557315696005
-0.7620077802663741	0.2665111153177399	0.8077406071804678	-0.489101038822788	-0.39379552637022586	-0.9789871984978775	1.061709548600593	0.4076619150720065	-1.1039858633397097	-0.3933469216814117	-1.0781119987989336	-0.2943694231933084	-1.7237495992461234	-0.8069642421191997	-0.3596826624702524	-1.2938895691030379	-0.2142215007746285	0.3534206352750365	-0.8595638591650452	-0.0020805049688886494	-2.200174800451946	-2.527481572175657	-2.331948431177353	-1.127148753255697	0.4813220185727469	-0.7417766402853814	-0.13258182186023434	0.8646578951309346	0.7115813539417581	0.31892500917225575	-0.3342152464247835	0.7155001453114734	-0.22283133362933366	0.20917236277452086	-0.8879242835398091	-1.7879584361100147	-1.0725501665405008	-2.330639941336918	0.20950696447431105	0.22079418833246284	-0.7387240529595999	-1.6658734959646004	-0.9066864536732853	-1.75439617351319	-1.2562328111589798	-0.009861110103402515	-0.5040103228965566	0.3493819424370154	-1.04888677735211	-0.38379307004977337
-0.7458734849357287	0.2922799751448094	0.822325347466862	-0.5243235338689124	-0.4054780328329535	-1.036489815658251	1.0098155009398144	0.43435388018286486	-1.1234585820833152	-0.4315790529969566	-0.9461254746463534	-0.3357463651893268	-1.7365460131793982	-0.8503749518588734	-0.3686091144489203	-1.3417795648294217	-0.14674594254247292	0.28620386758132976	-0.8148185542251888	-0.019915263051146777	-2.1702366418547268	-2.506387542476046	-2.3613965039001323	-1.0725308621977547	0.5034682923132646	-0.6824093062975971	-0.1168119414264489	0.8624575432729971	0.7351725270431766	0.35756787699951553	-0.41411997536862255	0.6952468328055965	-0.24992275674581893	0.19652474092252792	-0.8287953355582106	-1.7852545824413208	-1.0713357031140425	-2.4114241433718653	0.20711291632336418	0.2689961163903856	-0.6828003849213425	-1.653954901410279	-0.8468698035873293	-1.7086975607804118	-1.1953331696766827	-0.004974176105353006	-0.38628324113284535	0.3341312288649953	-1.0584916589488031	-0.4327986943267995
-0.7271831840134717	0.3181935204269738	0.8535889748908213	-0.535747873751476	-0.39736518254850345	-1.0634394017771087	0.9888925515368449	0.4406225442219013	-1.1363282663337375	-0.4349518376099971	-0.864714193593936	-0.36452715755665477	-1.7466713663601408	-0.9059603415728995	-0.37740333389597125	-1.3568526851694274	-0.07486702455575008	0.20673969915036375	-0.761300668748141	-0.0629965580179986	-2.1490862503998858	-2.474863261504981	-2.3780052725709897	-1.0407503048490525	0.49874110616969414	-0.6394428387859934	-0.09555742437641823	0.8646902215539208	0.764554242278624	0.37625365416792295	-0.476464702528138	0.6757420833667903	-0.2833573680691388	0.19097746888945505	-0.7361993619022398	-1.7629083465452364	-1.0646101328377224	-2.4881680088171683	0.2195873111631991	0.3136787154673951	-0.6119388689679564	-1.6707415712958908	-0.7570930046426937	-1.6545146220478195	-1.1377440415183904	0.00031012552289722136	-0.2680700035443661	0.3094680160030321	-1.0829865060931287	-0.4826220142519489
-0.6958130639135207	0.3317030494531339	0.8960865336634896	-0.5459976553381061	-0.4144541172014093	-1.0947204993472446	0.9657534198561066	0.4307579147018637	-1.1726538603480758	-0.4514968567053872	-0.7854552486129053	-0.39627098915975073	-1.7209699390480702	-0.9638007269737354	-0.3972133838676409	-1.340822012050597	-0.004442522679187938	0.12129314418543458	-0.7221752508097359	-0.11444110341519234	-2.1511267032701324	-2.4602851343381738	-2.4112988459029374	-1.0190164234931096	0.5174587445710543	-0.651729821098909	-0.08169734362597603	0.8310362601302661	0.8247757581328227	0.3866970573915044	-0.5338252557317362	0.648006376536023	-0.29820689791283017	0.2055355799621291	-0.6041181708944572	-1.7281983927087492	-1.0756745193450685	-2.545331637137287	0.2527827124019724	0.34849952155226915	-0.5524769398787244	-1.7093878381949303	-0.6805356214799666	-1.6051610362284983	-1.0983602306522608	0.005785086009668153	-0.19476331226876847	0.2868052578667951	-1.1161511202736876	-0.5275873865828878
-0.6364881025545231	0.3456174804537523	0.9519035066405916	-0.5506695082956684	-0.4082516860354247	-1.0972144975410683	0.9673485705412015	0.3968903918355185	-1.1922314519799455	-0.42365000135315123	-0.7111181018364552	-0.4346917477738044	-1.7105397569358964	-1.0277393839342177	-0.4315770399874511	-1.33325083326825	0.061006654662522905	0.0504284420559278	-0.7110641492320753	-0.14087332032853248	-2.1640075700944608	-2.4509143564234694	-2.4320670575962473	-1.0183686835480361	0.526204983737353	-0.6603072546523057	-0.07107628574928328	0.7969879163461778	0.8649445729513078	0.373938404486897	-0.5919792918320931	0.632998473808086	-0.3294737858378647	0.21517385275298256	-0.49226938508394935	-1.697021042548077	-1.074969613626863	-2.567853885152794	0.2796573159864635	0.3849859165551173	-0.5057213199065783	-1.7264088276454157	-0.5943615910414649	-1.583457318441473	-1.094385797870173	-0.007461559899726383	-0.11819037162576138	0.25835082703094564	-1.1483418575828557	-0.5649405341343249
-0.5629856438514705	0.3188479550135982	0.9722031783811772	-0.5741181254624499	-0.3985669503702343	-1.0829717603857596	0.904401829047153	0.34297137612864415	-1.2100875452572843	-0.48270984742073997	-0.5878815199421413	-0.4795885812367122	-1.7104190173084575	-1.0701313594555726	-0.4240088138132057	-1.320810492721396	0.12814201976409034	-0.033170038620090915	-0.6846303428680499	-0.15143386177154045	-2.1633810047359976	-2.4445143927010573	-2.4361808398307505	-1.0167360964930139	0.5292971463599877	-0.6646836676171721	-0.03769150565584396	0.7575130436901144	0.9060702881618841	0.3604442317479316	-0.6300619652953885	0.6534377534403804	-0.34934593829855953	0.219064733927812	-0.3761709650483981	-1.6549992507288198	-1.0793189629318394	-2.577969746465528	0.28164822320353805	0.4224533357935208	-0.486691129890853	-1.7457124514000284	-0.48898881526188154	-1.599788522122248	-1.1043988960623508	-0.018010056671609563	-0.05984774472092981	0.2204085928540498	-1.1848098587587568	-0.6047944570849444
-0.4814751742973562	0.28251017580403126	0.9894024271729626	-0.5797626428882259	-0.3939434964018492	-1.0765354356059342	0.8748165808230951	0.3032763561766013	-1.2453268144479017	-0.503439670980873	-0.501002677186356	-0.49434364590938695	-1.7215403068676338	-1.0875898536305522	-0.40004565795653	-1.301084160147707	0.19969567330813645	-0.10478982666416947	-0.6810288970858277	-0.1275996297612889	-2.1455565108131873	-2.4423610413812225	-2.459831168298205	-1.029075101206922	0.5361274799430453	-0.6899780470994239	0.0005986399605503318	0.7116052128597676	0.9393024417106176	0.35121152224822666	-0.6628988907879046	0.7080988158693422	-0.3637599156228194	0.24128776747813135	-0.28246836066001907	-1.5760368504792122	-1.0756544659927405	-2.597488026756392	0.26185146890491573	0.4460779337548103	-0.4568215969363646	-1.7636605578105766	-0.4062963415743518	-1.6087001708461102	-1.141024116840684	-0.03797085746182346	-0.00943903008967938	0.17463767013292084	-1.2310346478849996	-0.6387895127300025
-0.42437372306995985	0.24289461008298358	1.0009401550848946	-0.5256285040893898	-0.40934856511588646	-1.0814642174949733	0.8542881864580633	0.26648553373027306	-1.282625945462733	-0.4987032779007148	-0.4408099563622933	-0.5327932611806473	-1.7318612273425458	-1.078623314126504	-0.37392940625467863	-1.2797106485005707	0.2693628835615542	-0.17699221906872947	-0.6818283381559395	-0.10728116918835137	-2.1106950483532456	-2.4391076852505984	-2.4342513285940455	-1.028216801655725	0.5234937578432255	-0.7250667846866334	0.02272842747379473	0.6327158102038821	0.9494097403332391	0.3339242537295889	-0.7045359671325794	0.7667796801961675	-0.382406602866595	0.23213534650898793	-0.17669326183033496	-1.5031797056072969	-1.0696844412132334	-2.612954705578645	0.22006083310135688	0.48229511987773155	-0.4432908105952844	-1.7717473263495567	-0.3048836001588716	-1.6297254422515148	-1.1775183811844703	-0.03187905119171283	0.019132539608280978	0.1240477015713779	-1.26456446589233	-0.6591341963846867
-0.3584687259800575	0.20609850936297208	1.008241571970325	-0.48847429570744244	-0.4116617463930418	-1.0786184269356502	0.8033153070332458	0.22089388537613303	-1.3231860296824685	-0.529258692794647	-0.33260006585093194	-0.5733197195333531	-1.7327827775154094	-1.1028386242875396	-0.3622129281355968	-1.2495510703381831	0.33860613415776963	-0.25350745725678636	-0.695846115098154	-0.09115888367475723	-2.0969931228042364	-2.4322644676616276	-2.394327534495141	-1.0254908225135826	0.5170435425857645	-0.7272442623800887	0.03518683535343066	0.5704141727297249	0.9649566700362378	0.31734442852184624	-0.744659668841985	0.830853524230221	-0.3935809514599497	0.21459434068581892	-0.07045889507602109	-1.4126562723777218	-1.072451398716306	-2.616619546202709	0.19480590428646707	0.5450811222383104	-0.46331900130587955	-1.8121844206602737	-0.22249203272340773	-1.6770403215286211	-1.2350388661531047	-0.019675649637683756	0.005300534040031496	0.09355560890621062	-1.2850005847931718	-0.68532519775156
-0.30291539815539453	0.18439315593431344	0.9966645255248411	-0.453041822570739	-0.4280940592186203	-1.0647513620911817	0.7989710303251085	0.1873288120190353	-1.3299671502123267	-0.5349971655715089	-0.19366630469790833	-0.6172597508153422	-1.7180262760288343	-1.1341318515734644	-0.3237751360035378	-1.225654813127498	0.4101390986514982	-0.34271975861960724	-0.7215913874601962	-0.05385343594001152	-2.0567821782276967	-2.39268456020024	-2.366324145586803	-1.0239344816864275	0.5184370099410414	-0.7425500460299718	0.0526596096265336	0.5133903625818057	0.9515930962672925	0.2586519451288671	-0.7163594129764188	0.8884325616045494	-0.40720134957643045	0.191134760741338	0.02891214050124428	-1.3147853789349067	-1.053297611415203	-2.6018475349167796	0.17108094181084546	0.597419685132375	-0.46500223675033425	-1.847812984854364	-0.15570532069094475	-1.7500751123933114	-1.2885530020211458	-0.018074185775178827	-0.006331482770769431	0.052985024492962884	-1.3079717588289015	-0.7158260880421081
-0.24698083386530728	0.1624395374756982	0.9867237215928786	-0.40294981520148776	-0.44555361615574035	-1.0377431439114075	0.7681975531043361	0.16543828971889346	-1.30749862858509	-0.568327296231461	-0.10761124209267514	-0.6157026034357596	-1.7114171609926945	-1.164195221746487	-0.2987685697004312	-1.2182079867543636	0.46379363237678806	-0.4321118039177431	-0.7163506071116852	-0.025635556332775998	-2.0023453750842704	-2.334473144520121	-2.3446407584440303	-1.0117382621538722	0.5113162498990714	-0.7581860897927442	0.06160322895702269	0.44715998716737426	0.9451190829816994	0.21975234727266857	-0.6803422981453163	0.9269149471674357	-0.40674773162701605	0.1688138291191022	0.14736316382814563	-1.2388158641023665	-1.0410215162853542	-2.5526876031030055	0.14805395468342092	0.6287556508272073	-0.45907547615907063	-1.8683247871112947	-0.11287375731557417	-1.7994354330073374	-1.3260830142907214	-0.03927047713332739	-0.023082450007480448	0.0219036322878603	-1.3166471830672708	-0.745371416437349
-0.21818819266704512	0.14917030581988971	0.959954237349067	-0.3442374306992481	-0.4880763040282189	-0.9945334506207365	0.7703347016894933	0.16235353213021447	-1.248381979343758	-0.5785667852884704	-0.02443392058644827	-0.6420602900771712	-1.7015573467000848	-1.1890485382280784	-0.22803204360365892	-1.2000597921688811	0.5149111185286828	-0.5246123501129228	-0.7300901050729266	0.021489008058297586	-1.958978638459006	-2.284116818892025	-2.327360403849124	-0.9767108862685013	0.483240919874374	-0.7869056584796883	0.07355742622306224	0.42092170717678795	0.9331889227555628	0.17340460076415204	-0.6208015443010975	0.9463255077832124	-0.39579647561675463	0.13714213340738	0.24348160607832656	-1.1817401848235227	-1.0334351913081883	-2.481579932101062	0.12376102114990142	0.6794374908185052	-0.4434579786005231	-1.878126782994188	-0.10991931728967741	-1.8315999706703017	-1.370478530391265	-0.0353389538999465	-0.022649920100132222	-0.0064005102082074685	-1.312963087320785	-0.7647677093929384
-0.1817725263912545	0.11756712724725907	0.9053338352129539	-0.2947253628182626	-0.5377073363718111	-0.9631122962004508	0.7422905491288524	0.15558730453761901	-1.1529500255035403	-0.5987331724076845	0.059874223072246324	-0.6540599739592085	-1.697601854700632	-1.205505082013179	-0.20813555615897142	-1.2073334274105731	0.5676440244279406	-0.5956686984136408	-0.777970102218924	0.08323942853504407	-1.902441835364557	-2.245230187813102	-2.31248439349179	-0.923667515115192	0.45918691257647587	-0.8016945943822817	0.08382439444554654	0.3516140718035425	0.9040241565968647	0.1226858500346821	-0.5854204673377121	0.9561919729924387	-0.40254889159163476	0.1288370636990951	0.3048564452799605	-1.142452853356568	-1.0477111525747749	-2.3954186278390046	0.09389723055957466	0.7235451407857263	-0.4454763204149261	-1.8709405088107622	-0.13764805038175443	-1.8446641254395568	-1.420699870619352	-0.035790467940476536	-0.03129138029130868	-0.02377604509480254	-1.288325972019042	-0.7818333635794855
-0.15948288968457125	0.09174213163661082	0.8081943013034623	-0.25163390159753346	-0.5789540275988092	-0.9579676240738643	0.7310639370052278	0.16454276628474537	-1.0263138363170259	-0.6261286295183951	0.14827338576436588	-0.6502176569252031	-1.7207273561402912	-1.2056751286960545	-0.2017018451543377	-1.2093542521299976	0.6102139334895161	-0.6426744608914257	-0.8068541457400686	0.15621224082098611	-1.841018716696468	-2.184034761653329	-2.2684148742037222	-0.8611152509698424	0.40460491266535714	-0.8000048567651497	0.07822096646143795	0.28740776148702984	0.8686916342139248	0.08676385257211519	-0.5676654740150368	0.9583383584562581	-0.398296229143133	0.09391255793627966	0.34222987476178585	-1.116032571678515	-1.0639838808236486	-2.295184110282963	0.06388192024240583	0.77970117585416	-0.41921784748143576	-1.846060363928546	-0.15489544087460863	-1.8552327020307797	-1.4454112214186456	-0.041210576526229954	-0.020328920771690403	-0.05120536281481382	-1.2730115067852144	-0.8148889925207146
-0.14152080665089675	0.0910467722529256	0.7017667207092949	-0.18632178018957896	-0.6272209844713678	-0.9633489600489848	0.6842065267183506	0.19709292824351843	-0.9123601431690505	-0.6716887386624404	0.22993823264166718	-0.6477109899582263	-1.7211136346558624	-1.1762011800770513	-0.17505147334383764	-1.2101240994583238	0.645789957345544	-0.6656780534211105	-0.8510563431496461	0.24241220180899456	-1.805283558331228	-2.14599292861354	-2.202367034357155	-0.7747882834018236	0.33228879641569137	-0.837100904123241	0.058732981483508584	0.22499750723163853	0.8454368953010747	0.05078102264204506	-0.5419423604865203	0.946276088410624	-0.3998752527075042	0.07144266029293803	0.3691586926345046	-1.1126587278325129	-1.0926115199537945	-2.198055883102184	0.048118945627210696	0.8376385891660346	-0.37621079669588725	-1.7984449212479596	-0.1762825602284697	-1.8506094338354893	-1.4485409045678241	-0.025593834649396952	-0.030010761058586466	-0.07090628111481782	-1.25097691399198	-0.8343103846630473
-0.13615520590104416	0.09992346938528272	0.6046699500544364	-0.12317602848412228	-0.6549423747399389	-1.0022418193181966	0.6634969781002347	0.26566050604640096	-0.7933949110756502	-0.6820609174998333	0.2746571710509353	-0.6266556090100446	-1.7176614083795545	-1.1663572438573346	-0.19977143314893725	-1.2083288351026122	0.6691401141411133	-0.6706043686852945	-0.9091114738652223	0.3087695967636416	-1.8014912425385181	-2.096809187376722	-2.1322334358498045	-0.6873808079472268	0.2693470653900597	-0.8759260590893229	0.02888175505913946	0.16413180946653516	0.7957119222306953	0.02278575093627997	-0.528644638439107	0.9246481101202955	-0.41829798679882907	0.04898003972534033	0.38764064742157933	-1.118553772557934	-1.1680048123240723	-2.0826520795286285	0.046370542906766746	0.8943772679276589	-0.31655356222173303	-1.7709998611634297	-0.21393347914476296	-1.82275651174283	-1.4431732678069213	-0.031952951341315185	-0.026358429184264648	-0.0788493089504388	-1.2198736166489303	-0.8412843729796424
-0.13417131064221322	0.07924920354274465	0.5141305017363285	-0.0870623498296541	-0.6847629085802123	-1.0037192695949362	0.5936824958011819	0.32942277514258406	-0.6836713549188423	-0.735472752652947	0.37124964800976656	-0.620605388074164	-1.7299179153133504	-1.1526360224282053	-0.2322665089935058	-1.185914803690694	0.695868693328974	-0.6832247733915743	-0.9462285974012697	0.35550329061363073	-1.829093245185191	-2.0315756972842847	-2.011449991006795	-0.6336619869928827	0.1858714078370075	-0.9199821983858264	-0.0030499520523985914	0.11566157084080379	0.7399140062073977	0.037372993781886764	-0.5316831522825622	0.8957438220546745	-0.46245952990021466	0.03396601985732518	0.41582913040266795	-1.1697750646349367	-1.234706880515719	-1.9618525866776668	0.04630234991297742	0.9507125152259602	-0.2762298660640544	-1.7555876086388227	-0.27252314972822783	-1.7872686896325576	-1.4017931830453265	-0.03452019668160694	-0.03752285617571034	-0.0708505649346925	-1.1761593681149862	-0.8436024621553125
-0.1446214844568559	0.08133347086207199	0.439717915303749	-0.0715537552531339	-0.6967043647369467	-1.0053477653796	0.5263751653981741	0.409524594718809	-0.5626401269266312	-0.8331477119730378	0.4851722031813289	-0.570879930008539	-1.7546218611329252	-1.1409770034986768	-0.26034729963394926	-1.1575255801742856	0.7082013276510685	-0.6816573094438794	-1.0014085213687354	0.42331390636805033	-1.8715027574061858	-1.9685907602990764	-1.8960071730200916	-0.5787752926825298	0.0992371671723246	-0.9742332994383457	-0.03858456218924592	0.07875945043548066	0.72924394494208	0.02788908447756181	-0.5271057321775071	0.8718802355943509	-0.49330441484448534	0.024509673960063455	0.42740610163576653	-1.235308918700539	-1.3131890170778058	-1.8432159505884482	0.055258241541173106	1.0158754705751076	-0.22309018085958585	-1.7474000400094898	-0.3351562360105569	-1.7514394134307285	-1.3590295995356385	-0.0551259588228171	-0.0397275278764884	-0.054341295526917355	-1.1094077353277227	-0.8250792623385875
-0.17227876699054204	0.05311890170269704	0.38919951486713716	-0.030924590304300413	-0.6984182062201765	-1.008579323836411	0.504330187837567	0.4912885221620192	-0.4537771220737145	-0.8501038955804079	0.5382261517156124	-0.5321234587042325	-1.7778195414723506	-1.0774937183045448	-0.3188955259581659	-1.1429761521569883	0.7046878835703334	-0.6431949315458728	-1.025543787173386	0.4776708896642058	-1.9239285763712168	-1.895245795143018	-1.7739117937950741	-0.5208957397829106	0.01453050178891412	-1.0525254708328478	-0.06201322235110733	0.01395510129372024	0.7235429146921609	0.029973979045629134	-0.5160915888263488	0.8643475477115082	-0.5373615801131613	0.011574671825687454	0.4071948110212567	-1.3098220944658836	-1.4016226803725769	-1.7380385918894894	0.0585039727776548	1.0487886253925904	-0.1581957345567911	-1.7099280128726697	-0.39871365843216994	-1.7053250954947683	-1.295542330978075	-0.08463963265101095	-0.017133569570773766	-0.05871299696458521	-1.048316447566411	-0.7957293490401355
-0.18375948926581093	0.012130725531562239	0.34622244396094726	0.008924017791104194	-0.7233271649921589	-1.0263652236133356	0.4474819716761778	0.562879230623501	-0.3792453454977439	-0.9270983972799651	0.5716187992332846	-0.5077775050080191	-1.7929623214744979	-0.998925856880331	-0.3775346703155571	-1.1549998925190366	0.6851593653237152	-0.5854347928709686	-1.022260567142876	0.5350172398536024	-1.9973273649429089	-1.852051990128447	-1.662682016365176	-0.47336950684895795	-0.07382955055955445	-1.147324677067504	-0.09279944127253358	-0.05937286355159386	0.7179154921647102	0.06370941089304274	-0.5655534328043178	0.8366351276908578	-0.5833856545009478	0.00021066192538653217	0.4047516992984	-1.4026330119895953	-1.4753717598992278	-1.6584255617711872	0.0659984557287874	1.0597407403841044	-0.12461961700688254	-1.6921278549818333	-0.47288309281326796	-1.6335694105144736	-1.2212869325871536	-0.11297843519866461	-0.007896577818701223	-0.06876177341659902	-0.9935811311677597	-0.7748970240430056
-0.19053534113385148	-0.05147980925546637	0.2892173553673284	0.014558961747704985	-0.7372059104685109	-1.0376522836315765	0.4159243899285191	0.6170295178724088	-0.3443592802798668	-1.0035973939816656	0.5654882518723232	-0.49554233838892897	-1.8132540837239233	-0.9186581248949505	-0.38086652686188915	-1.164651718552054	0.6769611783405065	-0.5090163864325763	-1.0436892285402197	0.609312747609959	-2.084006981618675	-1.8120316565763641	-1.564859755238961	-0.4395273009175842	-0.17196220662015266	-1.2241685552437884	-0.10816073161685469	-0.09198311253176292	0.7147389417261018	0.09421242662630383	-0.6416449382625984	0.8108319657041687	-0.6353608746085638	0.0014603926685425278	0.3823826013232725	-1.4927479486734871	-1.5441284257003307	-1.5965535895386573	0.07700469552586346	1.0950025387328277	-0.1028662062606552	-1.6896596753501	-0.5291444554309396	-1.5816633375018607	-1.1413579020520193	-0.13327815371555124	0.009076249038493567	-0.09804748965991997	-0.9500866754130948	-0.7607769387007169
-0.19544216290966626	-0.11396020396083362	0.256241979927363	0.03067259957610603	-0.7273232198671022	-1.0478280525349608	0.39295110386354093	0.6614400213009611	-0.33685236021386855	-1.0455129516835993	0.5412284113380417	-0.43776820278910666	-1.839352826080582	-0.8424582408237272	-0.40413351568425826	-1.213861144336437	0.666500429877994	-0.4081459458757669	-1.040967285921363	0.6620602712341916	-2.1669389936204015	-1.7922836481876412	-1.4956010801388213	-0.41072140543108127	-0.2545174180594942	-1.3190382916042485	-0.12516519376664975	-0.15692646529236456	0.7106344446255697	0.1340842804578784	-0.7091861023106654	0.8283865377941119	-0.6944047969684772	0.03731197647793787	0.3589485043930719	-1.572053953375654	-1.619345309337854	-1.5427059660905786	0.09316060035928324	1.1129079181434565	-0.10014086704160752	-1.7024116996837328	-0.5850365854250054	-1.5358131986230088	-1.061779196656278	-0.1607499611190512	0.001928295512639583	-0.14543757302434623	-0.9337884855856391	-0.7262906561151068
-0.17676293948863994	-0.17664395506929415	0.223048438818928	0.05167445076543216	-0.7413874304695222	-1.0571897676919102	0.36975595420073726	0.7270520079221213	-0.36011019873032635	-1.1040664498423998	0.4822163520974788	-0.4178173018283863	-1.8638713582126822	-0.7442971081257207	-0.4059628910581311	-1.2725417517234203	0.649235100718751	-0.3041492519344752	-1.0208231576033622	0.7181071704315004	-2.269331113558857	-1.780257895079767	-1.4436162142674183	-0.3718773763532747	-0.3563514740558884	-1.4029379811753924	-0.13427361980255365	-0.18206262976860302	0.7235606539493762	0.1674889623508595	-0.7448390160014575	0.8541903693695904	-0.7315175264798113	0.056757628458029306	0.3148462178769198	-1.6378314682367734	-1.6661141832679054	-1.5093459657685102	0.10401295008481323	1.1391450171432649	-0.09980210146417116	-1.7195658021567617	-0.6243130543444411	-1.5178600880073403	-0.9745448403338864	-0.18177245484613008	-0.014877793489628074	-0.19244652541747986	-0.9319494758394692	-0.6997339237413991
-0.1648655327440091	-0.2562082795494057	0.2600703176743105	0.11189965614113392	-0.7564660531867535	-1.0249299029962613	0.34124199160829327	0.7842402071966219	-0.39828155557812	-1.1609735694769696	0.3949243612725185	-0.41075986738795844	-1.8878601369519985	-0.6518874908833993	-0.4241534052232546	-1.3401963272156006	0.632225201409673	-0.21867586650557672	-1.0204973470217626	0.7548159863743008	-2.3491040817941373	-1.789045444222684	-1.413550811219002	-0.33639389976870526	-0.4589606485419969	-1.4634244677943116	-0.12479478661685561	-0.17277029172643382	0.731144492258228	0.1938585608079265	-0.7766979800814704	0.8949280211133444	-0.7708440776564586	0.0838297842364722	0.27279832876481924	-1.7229022516696748	-1.7001805548763276	-1.5007349045378398	0.10139736587115478	1.1652972972944953	-0.10924478268174623	-1.74899089304837	-0.6448646232395508	-1.5142131966744445	-0.9076540662831292	-0.18265661105127756	-0.03865510670953042	-0.23241101468866746	-0.935349454323131	-0.6687633200989364
-0.17024272226437973	-0.33062259859409826	0.29134577545349755	0.14468644788529436	-0.7905753825206994	-1.0030896544507224	0.28970331338871225	0.8168651856129456	-0.4293342199198684	-1.2141041458550021	0.2967650940827097	-0.37851228894126626	-1.9464930217347376	-0.5522208333155648	-0.431039839493695	-1.4127659611028176	0.6113198555154303	-0.1520876982534425	-0.9666074677766912	0.7795948471767542	-2.4153159645042215	-1.7945094141343734	-1.4143725094330493	-0.30116417133646073	-0.5477777334490417	-1.488317683862602	-0.09595361316923759	-0.1556810359694439	0.7302045155253192	0.23112142496678967	-0.7979227714845456	0.910184787674641	-0.7905154298233962	0.10573934704755102	0.25767204766790786	-1.801668255741755	-1.7368512695307612	-1.5065291827827094	0.0808838558009125	1.2092971889005726	-0.11644225122066562	-1.816350756652876	-0.6463436768698146	-1.5311820170439394	-0.8465933621268246	-0.20428554457404333	-0.05682345563796459	-0.28438274451732126	-0.9664351514817578	-0.635356302543298
-0.17283605051398288	-0.42524217806368697	0.3309600678861247	0.16808443203732626	-0.814118332467474	-0.9367012319708994	0.2682321803067583	0.8267009346159349	-0.48655900183158324	-1.2019336000520136	0.19336159570286054	-0.40106294130260983	-2.0156313577575427	-0.43211465280201644	-0.41554759333078195	-1.499343874273867	0.6051505375373181	-0.09239132805087093	-0.9088730910894561	0.8037873580771437	-2.4657013305990056	-1.8189072286341699	-1.4319977695506654	-0.26213358609463716	-0.6273403182463732	-1.5090242465902115	-0.05891616168895279	-0.1429739501124835	0.7410505420662332	0.23912791357433885	-0.817634088128327	0.9356290500702606	-0.7862687577953961	0.13104597723475936	0.24048560128092128	-1.8772211504223955	-1.7369933647495315	-1.5486915595299113	0.06256455558965672	1.267253295827127	-0.11902027844984324	-1.8703552179635505	-0.6602069818479338	-1.5264307877492491	-0.8115938269351423	-0.19688865107959433	-0.07682511471694724	-0.3398857496927076	-1.007821985151801	-0.6057733253679417
-0.16779493533863538	-0.5068255799209054	0.35717996253927015	0.1951173560633523	-0.8347656995788514	-0.9089862004138576	0.2887524651916883	0.8260500996569375	-0.5359371150939978	-1.1935040481637902	0.07875144393850912	-0.42713928146319724	-2.045627981432189	-0.34489322610618517	-0.4336070324423288	-1.6018304618278953	0.613477423381858	-0.031129914694346	-0.845730899244416	0.865453177823593	-2.4959423054090406	-1.847256624254814	-1.4614239721278	-0.20677534769402456	-0.697593479005344	-1.500112447995969	-0.0234631390300337	-0.12419660854714643	0.7721501106584607	0.24294249214847924	-0.7993366729011483	0.9598465886044882	-0.7612887043035057	0.14714201265320273	0.20669341103196812	-1.9313102690072426	-1.7391199721241661	-1.6078139625544794	0.05148793478829544	1.3176426198022013	-0.10234598250979061	-1.9321932282313898	-0.6344880863458264	-1.5357677387587483	-0.798088536090751	-0.18445882228914648	-0.1046641560406345	-0.39847688471261117	-1.0570216244974948	-0.6021769704674046
-0.13447517502211984	-0.6058943729470427	0.410156293250314	0.21693422859513803	-0.8519778556190211	-0.8846661496224894	0.25514711826012904	0.8208104461662808	-0.5941395893470616	-1.2147288605788868	-0.061218904187609925	-0.4273961873963537	-2.073415533458926	-0.26757498696125964	-0.43099822629124207	-1.717067486394022	0.6111451250250907	0.041231443165913394	-0.7813170348204865	0.92989447293586	-2.5178243333512205	-1.898225399005284	-1.522935716443591	-0.16592122448530539	-0.7556673495204895	-1.4949445302859747	0.021356126095042588	-0.08975302036467848	0.76972778450077	0.26018594427443975	-0.7848629941821348	0.9760006041434597	-0.7561574546177713	0.15480455937964943	0.1819895551928559	-1.977420521369135	-1.7074432410284177	-1.6667542500357406	0.051344073098188926	1.3625522499655707	-0.09138301613489534	-2.014905392693861	-0.605106202484702	-1.5255127847199625	-0.7934118732096318	-0.1786424378200323	-0.12917211202488507	-0.45936078091871985	-1.1246731714763731	-0.6142443008938832
-0.11226819351692545	-0.6614941503342098	0.4241865726233013	0.24874090983950392	-0.8712010421866822	-0.8476491862545842	0.22189832345340035	0.8068493313382842	-0.6607764161704552	-1.2442258404015027	-0.2011094726278916	-0.39230933716454297	-2.0852396291858626	-0.17387838133738662	-0.412061138790052	-1.849144847714987	0.612294121291859	0.10771390342466383	-0.7103075203128825	1.0103328896294885	-2.4941213434849954	-1.9641778511109433	-1.587897691800763	-0.1581169465241962	-0.8160905819901467	-1.4794945143946998	0.05831035834784065	-0.023403468204170587	0.7665734591085578	0.25992751263801844	-0.7811636617748178	0.9912207293182304	-0.7301562325570973	0.19155379188519053	0.18354379448028868	-2.027410516437703	-1.663133906710247	-1.7414526012085456	0.06111663964398491	1.4098488308167247	-0.07478963105009692	-2.088189497092491	-0.5699642510928506	-1.5061807922363404	-0.8161366000504732	-0.1564025493611742	-0.15666670836199337	-0.5020744195646183	-1.2072006457605462	-0.6320378314959927
-0.11690557637819587	-0.723460812078245	0.4024665623521055	0.2798277300250126	-0.855733182235314	-0.8242984826298031	0.19884715693503804	0.8020726757429871	-0.7082430726392184	-1.223081577559139	-0.339624893627828	-0.3611456560571439	-2.0872615213016537	-0.09612033963538728	-0.39527341333390703	-1.95199272412985	0.6245589054813699	0.18693659767990392	-0.6328109536304113	1.0918140980640023	-2.4625309058205342	-2.036040826066691	-1.6705871251335587	-0.15408290333439062	-0.8859458170673966	-1.4673013856618877	0.09499535192347563	0.03501016262267512	0.7518508951173053	0.23515572360712209	-0.731226979609104	1.012221451710485	-0.7195529551788807	0.24143054798485566	0.17550562731860309	-2.0546168962283002	-1.6352819271969765	-1.8070671417300144	0.0486462561567259	1.4647370326533484	-0.04126986529550286	-2.1566890520411515	-0.5226468877147445	-1.5135314653967062	-0.8675374340736939	-0.11791191218114974	-0.18009488329149287	-0.5260181653552176	-1.2825931309953487	-0.6441768738845959
-0.11397736674524048	-0.789329816196868	0.39157219699360263	0.32620480586671585	-0.8582740886811004	-0.804607021458499	0.2002599584149128	0.7998347767802014	-0.7628491983183057	-1.2158888135279735	-0.45125721372401423	-0.372117673101533	-2.087532357723715	-0.024233612381357805	-0.40870180147476043	-2.0335682968520774	0.6307905620411245	0.2382993854269703	-0.5638070366967606	1.1574895021408922	-2.4341312161703037	-2.140312233246734	-1.7303798289691166	-0.14022636924126283	-0.9487864298667775	-1.4698501727478002	0.12539321444996368	0.06541919770696031	0.738357437361622	0.21687599252425235	-0.6588638425253406	1.0315638258678839	-0.7118059662375221	0.2900954847656731	0.14410546180201186	-2.054372240221909	-1.604268850655781	-1.8751066351972008	0.030107972561670637	1.4971734221894755	0.029404068126659057	-2.207602242838999	-0.4840631401158122	-1.5220634400690596	-0.9424643587571792	-0.08678555718850642	-0.20685740711606798	-0.5233696280970812	-1.3646112475612882	-0.6637990595208768
-0.12484320249066982	-0.8444352365221963	0.4305942757615802	0.33539639999383236	-0.8715813825697529	-0.7836773754140106	0.1721590223176551	0.7906610056128661	-0.827355522522937	-1.252544929890226	-0.547253413010844	-0.41258893547313	-2.0717971368439714	0.030012516159121715	-0.43536281461563214	-2.063587439170623	0.6317039531520949	0.2642619948401542	-0.5014479363996311	1.2300766289211276	-2.4000532144488878	-2.25619472376911	-1.7594915012258254	-0.1496765949968606	-1.0104885532842691	-1.4681615546564746	0.14714769956473844	0.11658373593386066	0.7327263446430233	0.2099980950795442	-0.6435941778089479	1.0382368361440082	-0.7159966965954679	0.32652810026687257	0.13207632950384846	-2.0400862250884346	-1.571489055544144	-1.9495858844740894	0.01625677211728127	1.4998913210212679	0.12684568209273903	-2.264135241900025	-0.44689031278795205	-1.541718089832216	-1.0170339873444392	-0.07582840493540918	-0.2270829771933644	-0.5151422054985593	-1.4412458029539232	-0.6911410378798465
-0.1559544499080195	-0.8686858950282199	0.4677334143143699	0.34115282063708	-0.838306133023243	-0.7739267860252202	0.15962547116786724	0.7855270957476232	-0.8878669811781871	-1.2943308027800595	-0.6163456172588855	-0.3937064140436598	-2.019259285575791	0.05586846100892497	-0.471040768381331	-2.0728432596607385	0.6467947756619497	0.2792267365523751	-0.4469128409588209	1.290894078117185	-2.344672397004435	-2.3621542424450928	-1.7794943558060994	-0.18637637541180624	-1.0476967869329399	-1.4740782485433184	0.16570721904384483	0.15685297655744193	0.7181526272927738	0.21384840741081934	-0.6222957952476244	1.030951338122552	-0.7306403610933594	0.3518745681631447	0.1390155083821075	-2.0257881647439913	-1.5675331165512076	-2.0061515354690207	0.018193161406166034	1.5160639880722426	0.2124357200339567	-2.3054726273403077	-0.4025615526215131	-1.5609277447700176	-1.1177778802781309	-0.06649254083315904	-0.22229932986125633	-0.5146020007956038	-1.530805389018996	-0.6975251953079686
-0.15206249766801247	-0.8617232470327254	0.48632046815988844	0.3286983754712504	-0.8004532825099954	-0.7781593607273491	0.13898415750653012	0.7869581594782209	-0.9375901856050038	-1.2775899817499803	-0.7158179167248111	-0.37417574394574876	-1.9225029031607992	0.08250689223296911	-0.48680505922174266	-2.0602471843931984	0.66810597527847	0.2908374685355902	-0.420420378577001	1.3762831806985045	-2.2885152319539728	-2.4621406266004167	-1.7944135071813765	-0.25377948811257584	-1.070217416351362	-1.495094222081549	0.183493289232192	0.1599308830447153	0.7116930908722642	0.20764349572548318	-0.5956159966618807	1.0150149389401062	-0.7568404091730182	0.364021856812698	0.16617195175682928	-1.9754283224599511	-1.5841939075515001	-2.0578240985364755	0.02158858902741011	1.5185717442922186	0.27002706225535145	-2.3549358007093852	-0.3554061266042047	-1.5412836955737272	-1.2059612543696212	-0.06331800910835414	-0.1926481759579326	-0.5037429980372443	-1.6122370422968495	-0.6905225222065237
-0.137957430139695	-0.8626739336901077	0.48063511259376723	0.32753083771937874	-0.724813281306757	-0.7818885151183631	0.14794261797612004	0.7757536558916521	-0.9960775975167486	-1.2787420556995985	-0.7996896805979014	-0.3777274684716376	-1.8031874514994652	0.1143103920714295	-0.5231633113711943	-2.0182164623583008	0.7156155443902712	0.30609573148898184	-0.42300276032593276	1.4694175092382438	-2.218433601922935	-2.5344317739514524	-1.8034615940501482	-0.32338955846870904	-1.069355365285842	-1.5413244058590345	0.172524668699525	0.16964260254776092	0.6910380706892593	0.17703072630959382	-0.561191104135599	1.047804515955694	-0.7998315826097794	0.374521414324143	0.16647332380156282	-1.9083787543355784	-1.589881180063179	-2.108322861215526	0.004370769766639698	1.5018814880214233	0.3133875347072751	-2.3945221910317587	-0.33250115813793407	-1.497542500411071	-1.3075769513579227	-0.05563115894100236	-0.1791208766651234	-0.4654018683098853	-1.6613080326754535	-0.6744662138868771
-0.11672833635850832	-0.8623334973251785	0.491854464769416	0.35307732109811474	-0.6965305339545804	-0.818195972305408	0.12139711206051096	0.7709463005341382	-1.0283606384985509	-1.320126431981267	-0.8638573739490631	-0.3643871438230847	-1.71786832784747	0.12077017846207286	-0.5500325772143373	-1.9390384982326225	0.7447958212792253	0.30068384534679254	-0.4162729935946749	1.560562530174197	-2.1462940410388973	-2.6005126542108985	-1.8126923240707185	-0.40711720035087584	-1.060767590747056	-1.6028828570963487	0.15562137502236095	0.2041443782916045	0.6860853516345189	0.18849658292928848	-0.5484674431845347	1.0656566830631076	-0.8395545970639076	0.3654257545458001	0.16307109503135186	-1.8216743638478963	-1.605588343008661	-2.1308460479709472	0.01367054371111021	1.456379806607615	0.3338789618268574	-2.42114073102059	-0.2879851759929808	-1.4707723885089306	-1.3864987082524134	-0.059220519190544184	-0.1568147971203449	-0.43870009085499007	-1.7101171155477668	-0.6642996090165051
-0.10950529428694813	-0.8779374343283448	0.5014346168427363	0.3835147835066487	-0.6548871116073556	-0.8378457950061662	0.09389934216269863	0.7580680913926354	-1.065121553935874	-1.3140576473035988	-0.9489013754210506	-0.3437528127331365	-1.582462698460169	0.15151477331388324	-0.5625126174600789	-1.8413973395700505	0.7548297739354219	0.28077564108138475	-0.41355492766664953	1.5979399335019413	-2.0714775035406268	-2.677878245348466	-1.8446184253927402	-0.48996079193035086	-1.0175831971800346	-1.6749747773760082	0.13510375607297778	0.20515727287851018	0.6918169668106716	0.18839214677004326	-0.541260015257321	1.0746018312976215	-0.8805316372884204	0.3311059951804478	0.1726896629635062	-1.725392845865486	-1.5890112048714442	-2.1462564023983632	0.021367052964698936	1.430681553914871	0.3188131764625579	-2.437750391070118	-0.25106828303987333	-1.4408193200256592	-1.4335896149167056	-0.0757454921422637	-0.10578894929801672	-0.40139899648997235	-1.7575663746474195	-0.6320756595560135
-0.12747027451325216	-0.8692056037342553	0.4918777775282475	0.4091253027569798	-0.6209151701850631	-0.8540670497010568	0.08096605866695035	0.7159064023978797	-1.07477183838995	-1.2742223644311321	-0.9823683589418687	-0.31370968978653213	-1.4565326576443034	0.18478230883994845	-0.5994075137670676	-1.7125988413796907	0.7792506041644139	0.22849274997969332	-0.4158898754094832	1.623645540015395	-1.9734414659548478	-2.753944473476888	-1.8601009599505212	-0.5759609773435187	-0.9544619631160763	-1.729773923628289	0.11005966384813812	0.18805034534362092	0.6854432720831241	0.21457627001150564	-0.542069017377928	1.101046868537618	-0.8834079714903813	0.32145916112401346	0.1960339456684821	-1.6055284239992376	-1.5918512153191353	-2.162254408011912	0.021930465667397155	1.4057223672509658	0.28090833200833176	-2.410483560177604	-0.21400624480032993	-1.4260542255056445	-1.4986765245393117	-0.07112805558715556	-0.07067601228229461	-0.3713211415118246	-1.7877506909323966	-0.6124606451159448
-0.12296803716699364	-0.8734936532669814	0.5096908129853921	0.42810981124730363	-0.5812714006615626	-0.8900701831944371	0.07771883880661781	0.6661059303466312	-1.0494084292998649	-1.22642590979519	-0.9859451329418402	-0.2953314324609261	-1.3532684689076246	0.18914411667563263	-0.6587422277507443	-1.5477714882236753	0.8138591329317629	0.15352742498470476	-0.45477628693055355	1.6257835734808856	-1.9078600100180214	-2.8263718253653347	-1.8938864155904245	-0.6310580547640972	-0.8994125460227865	-1.7722288051638935	0.08736365923807185	0.17413511330491713	0.675006471855214	0.2205940048737547	-0.5451370678087073	1.1092033899758342	-0.8970964319720949	0.2906692115576208	0.2137907947840174	-1.4752878545813592	-1.591079459016395	-2.1568679183856623	-0.0005166986786100128	1.371659025738626	0.2444376118563753	-2.382265428432381	-0.1707276648247125	-1.4016465886663796	-1.5288769212853588	-0.06627181043404853	-0.02917802708366891	-0.3662550065247673	-1.7968189764302018	-0.5741894051694104
-0.1104756833947382	-0.8567398381163146	0.5188941334495378	0.44444300063545894	-0.5559791929205841	-0.8915930636110921	0.08128440912893506	0.6219351124690166	-1.0341543708917302	-1.2016883930759903	-0.9796423776523611	-0.2754830783483565	-1.2334104394067895	0.20328890893301582	-0.7206122666989423	-1.4015505114006501	0.842111576787538	0.06615069047646226	-0.5122483970554665	1.6244781438255562	-1.8425974256502602	-2.8880010794721214	-1.9013706694641814	-0.6831079305084641	-0.8193865633109094	-1.7990818612429975	0.07026781911299715	0.1600414394113288	0.683128604865775	0.24614598093542744	-0.5659420892376928	1.1152151813225157	-0.9019309577162493	0.2578914431391886	0.20040456130287074	-1.3590089168417023	-1.5996561967835519	-2.144880209684511	-0.0204830237906656	1.3470247642992355	0.17530085372293863	-2.32939943910993	-0.12249947617175136	-1.3608914516268515	-1.5404454512477899	-0.07080970291404767	0.014715988141612162	-0.36919730532391287	-1.7930181746989127	-0.5342377746703967
-0.11400582740224825	-0.8271943076366044	0.5516322058816943	0.4483957796860742	-0.5289173672839239	-0.9065052352341045	0.048857275188711344	0.5787521447178465	-0.9656555556182059	-1.1353483123975256	-0.9822259769050742	-0.23123894113374632	-1.1083557498533252	0.2189307745192485	-0.7699152865273616	-1.2873738166834228	0.8791711548382228	-0.0030715030993596847	-0.5577829962485635	1.6354492554168492	-1.784228076387383	-2.9481855757607955	-1.916808719048295	-0.7325305059671712	-0.7112548059860722	-1.8128135169740236	0.04753754776220111	0.1267107422175374	0.6698268126478213	0.25728449081565496	-0.5793199105049681	1.1210893349736168	-0.8938772219507592	0.24752434338849344	0.1999367445471701	-1.2417537443724276	-1.6079602677011873	-2.143791271384328	-0.05355079108384385	1.3633137240320612	0.06817312494640151	-2.289372048392261	-0.061883368936304216	-1.3134256287634138	-1.5466829765312553	-0.07553560866248617	0.05036510144757793	-0.3770747657127774	-1.7826152085490505	-0.47221678782760784
[truncated: 201 more rows]
[truncated: 26 more columns]
