# Supplementary material for: Obesity dysregulates feeding-evoked response dynamics in hypothalamic satiety neurons
Source: Sci Rep. 2025 Oct 14;15:35837. doi: 10.1038/s41598-025-19800-2 (PMC12521569; doi:10.1038/s41598-025-19800-2)
Supplement: Supplementary file 8 — Supplementary Material 8. [file 41598_2025_19800_MOESM8_ESM.zip › Supp Fig 3/Supp Fig 3a/Supp Fig 3a/NCD_to_HFD_1st_MPK184_matrix_4.csv]

-0.031560050260381445	-0.35459713300960366	0.3975586700259007	0.802111004791654	0.36465862018179696	0.4420073973281811	-0.8427595897974441	-1.3187612881444741	-0.8843413261294197	0.5817328028627234	0.41516419199365207	-1.0658891070860512	0.4858108665105739	-0.32501651222701533	0.5324304152275073	-0.5050127908056317	-0.4195848322798428	0.27752058903498245	0.7264118167014085	-0.8834571069482366	-0.08277468366061821	-0.9126757377792651	-0.7304735467314506	-0.19173800286360226	-0.9437738218315364	-1.2855895630280703	0.40584332858247907	0.8569631173042993	0.23182137598283395	-0.7712936450586765	0.5593959594969657	-0.5544788074895056	0.5719537867704345	-1.1922269879092329	0.6255965624943276	0.45388758353154657	-0.3459425396252895	1.1132703610629084	1.0923546631078278	-0.17537091999420518	-0.37096361746531037	-0.696494327313931	-0.6288334881276022	-0.25257343969262536	-0.10044521931023878	-0.4138003593578226	-0.3606985998685386	0.9848612996350724	-1.090225674435548	-0.3407020133036587
-0.03781350194291438	-0.4012556118811884	0.42037941939863144	0.6915425190900385	0.35012978290105307	0.45710348935137546	-0.8774644498841302	-1.4298042863043934	-0.9838685758441063	0.3003320617874138	0.2912162002513343	-1.0959713074572193	0.454142044949847	-0.3053106823368813	0.45803929594793114	-0.5341472751436376	-0.3996705624553204	0.2870080681150766	0.6663188871013181	-0.841006748553345	-0.03040552424799091	-0.8413035252080876	-0.7123359840759969	-0.22529731367978975	-0.9927129697304145	-1.1800875199253202	0.48028884570476804	0.8279352738123085	0.21874997105673127	-0.9571043593974256	0.6026111800388105	-0.470029469696393	0.5083820166436361	-1.138265246441165	0.627885995633644	0.433679097197898	-0.35783012052223584	0.8827588209087096	1.0716949685327188	-0.16353124754845083	-0.4444645935638827	-0.5829471614494744	-0.6252280220736041	-0.20942581828043128	-0.008289068191038959	-0.437069438212798	-0.36036051143949477	0.9423062638841992	-1.0602414954879775	-0.35321237493368957
-0.07522906855613166	-0.4235749857212712	0.39367210087038096	0.6038251847282813	0.3860636200414016	0.4245585775908012	-0.9314227360241613	-1.386277392031867	-1.0468347202798363	0.07053147407078864	0.2356066081681216	-1.2238383338586367	0.5031883930444047	-0.4658082155901824	0.4545647338209149	-0.583881265125097	-0.3780855795785057	0.30058228994446007	0.5644239823682721	-0.8075891053790959	-0.01506525951056336	-0.7793271111647603	-0.6861974373747328	-0.17293083338896206	-1.0019892342255845	-1.0745847030262652	0.5848464597547757	0.7936795740671544	0.2439213225590208	-0.9252435472684168	0.5187091801990816	-0.478113033695813	0.4863419079695761	-1.092676540358826	0.617695389756676	0.4498537917851424	-0.3706286271584122	0.8287285095995909	1.0700436919642746	-0.19538270257107118	-0.411908056338731	-0.6253950724823192	-0.6337784916138617	-0.16866721593632825	0.05926291716359458	-0.418879947334504	-0.35123963693151844	0.8774945547465239	-1.010936816443688	-0.4103234530193374
-0.15417329414128822	-0.40919621671340367	0.33380201146847455	0.5368895580148467	0.3491930631604803	0.363399928806316	-1.00120573219707	-1.399803350102248	-1.0792071810442958	0.0002529753359425124	0.17847783921601107	-1.3518422088969955	0.5457880659180275	-0.581760777831877	0.4358868158300517	-0.5909280605857002	-0.3254071820577572	0.23025440254396884	0.5209994142088881	-0.8086689967442048	0.11903829294146318	-0.728721790326162	-0.6198363847969199	-0.0723227800415601	-0.9706366225811909	-1.0061931368879973	0.5776315910705079	0.802605628138837	0.250053052242899	-0.897003930961151	0.5451363546512451	-0.39751645370985167	0.5091340255929031	-1.0670377983975974	0.6634679195620601	0.423347076226677	-0.37392162370572724	0.8934405653911208	1.0558258786898522	-0.2023538151836541	-0.31007154575054213	-0.6170894868198065	-0.6656106764139402	-0.12815477940836237	0.10535410390837184	-0.440211363135453	-0.3226185731439269	0.8493987108983689	-0.9625582410432756	-0.39635670084155183
-0.13137430900417338	-0.4300242501799859	0.3037623981106155	0.5136747072122968	0.3557872775436561	0.34158514771046333	-1.043689848732818	-1.394344146560507	-1.1206127518463607	-0.03110952950327072	0.13636541437217511	-1.438308217666471	0.5514325360155574	-0.5841177116205476	0.4549688591688016	-0.5457518159694525	-0.3326470003587488	0.2550312548211826	0.5397547659904828	-0.799920864231831	0.15253417030664468	-0.659189752946024	-0.5664478913193349	0.005736297292570458	-0.962044875049673	-1.0277827061790812	0.577382883575829	0.7720878054895819	0.27461171169677573	-0.8861896017535263	0.5471124958441024	-0.37400740369063146	0.5065721330986805	-1.0570531957959683	0.6942760763004101	0.37697477627870907	-0.34240086035116446	0.852485157351633	1.0545998673016836	-0.20215025901821554	-0.23214555536475615	-0.6552353767012635	-0.7312880181978252	-0.09725168782116675	0.13117615660642237	-0.4664442959637879	-0.3193120683078802	0.834021036596577	-0.9128539887374929	-0.3336396802784638
-0.06478395418066142	-0.46957438528608186	0.2942653880683868	0.4646312173035711	0.3291690328844206	0.313897451445604	-1.0499033460200962	-1.3840081009519858	-1.1515331247537643	-0.04038304849815146	0.11737745775675897	-1.508484198690101	0.5426247682352497	-0.5491820992654868	0.4780194592170413	-0.5475875707978901	-0.29648983103274557	0.25656350496369557	0.5756871541828398	-0.8045726361816422	0.19553738786967087	-0.6135234645886324	-0.5397154671513159	0.021314229386374114	-0.9396108320185573	-1.0990327705902012	0.615257105429868	0.7912627048237303	0.25928511270027294	-0.8460890967364824	0.5638375455848981	-0.37427574391693047	0.4566454233913251	-1.0613809835393349	0.6961676592533315	0.35864516860923573	-0.3074462106016193	0.826466796367562	1.018029934043042	-0.22586366445762918	-0.1741315356558214	-0.6394913657847143	-0.7760324576207274	-0.08736792852798059	0.17220077068690695	-0.47341417555606036	-0.31883573927673897	0.8020486083800412	-0.9079972494726736	-0.26197498102209665
-0.04017073508816909	-0.47352576394953727	0.3027241375568282	0.42183383548382997	0.2989476965728978	0.3095848110350922	-1.064724713683131	-1.377624540128146	-1.138782343549027	-0.10669636420978532	0.10718879810946244	-1.5921588652622833	0.5643384833207222	-0.47907351386512287	0.4909809906348504	-0.5702122430518778	-0.26168710177503557	0.2517998805328871	0.6090182029719935	-0.8317553176492927	0.2194757260810758	-0.5693075977469771	-0.5121587792735832	0.038205074418832544	-0.9215275594124108	-1.111678561476268	0.6289655111590396	0.805649595560529	0.24553721367571343	-0.8163603614883963	0.6357916975438451	-0.3661567047889353	0.4351764660357378	-1.060509754934871	0.7089741904426792	0.33628280444006814	-0.2693498213548874	0.7787137205453288	0.9931691257858396	-0.2509309132595185	-0.1424347880505892	-0.6576165819348379	-0.8204636673414772	-0.08113480252310855	0.2215965402609317	-0.4935262456396537	-0.317268726240537	0.7554845198067552	-0.9087391599646336	-0.22888704843407295
-0.06853177348653836	-0.4797142336998508	0.2658452288955866	0.36807544902877337	0.29873166523696737	0.2834498232359915	-1.0885843358998817	-1.3569527708032807	-1.150121949380486	-0.1493695757005679	0.08216711304072738	-1.6155688695907677	0.5584098925078076	-0.432671458103986	0.48796017001412473	-0.6008882557630819	-0.2507383944325664	0.26571343802311426	0.6056586716251297	-0.8165502101229746	0.26748229114676486	-0.5205161979223115	-0.48230405205422355	0.02264332649002227	-0.8920058453785275	-1.1229748612555916	0.6030794872815181	0.8255371296211296	0.2486968579128176	-0.8057262379561084	0.6643027848870647	-0.3110879214299487	0.4205162201894392	-1.0586930866443056	0.7417825480824995	0.2901709278603432	-0.2631769656160599	0.8149487065006185	0.9858693432026622	-0.2770319700252249	-0.10985381970676769	-0.6753149780888522	-0.8739470811090333	-0.0584394096266233	0.25366956825974274	-0.5138710961995459	-0.3091654710715669	0.7309326093598916	-0.9089287478950583	-0.19464304364530016
-0.05541881083415757	-0.5014066631671954	0.23768346914953348	0.3084812125531782	0.29929788992167494	0.25208452828175226	-1.0766651133534764	-1.3043327801741607	-1.1699853673438212	-0.1864032425861301	0.056708620766039095	-1.6584444050360163	0.523397653481233	-0.45599210517834554	0.4914340166217571	-0.6394631652497096	-0.2690667165334997	0.288624577168043	0.5902648182090486	-0.8291135428300194	0.2800959729371197	-0.4659281027396024	-0.4473550236975419	-0.001318279639698343	-0.8589532983662633	-1.138473134886779	0.5683414879549207	0.799801477259284	0.24945938325128333	-0.7934294017683976	0.7007368669586397	-0.2469169260512142	0.4004321460121145	-1.064605447124836	0.7525442705485719	0.24046049450494683	-0.2595513546564623	0.8417407244331675	0.9960076830722175	-0.30827826291709354	-0.08643638112900143	-0.700004530962643	-0.9234936814675601	-0.05090041336135831	0.28291193425530686	-0.5330451139609605	-0.28984778693466706	0.7284053166325788	-0.9077862536910266	-0.18365003196237503
-0.032026990740203806	-0.5017114391682668	0.22216620579642155	0.2890004159484694	0.31233515077693	0.22120228674864828	-1.0944140762283374	-1.210188051610863	-1.1775871103743638	-0.21786974565594042	0.027952602478022715	-1.7068012533855448	0.4654122741943068	-0.46310519199701766	0.49061202795381725	-0.6700337137274752	-0.2919936619046202	0.2924500059395395	0.5381621588147476	-0.8215797451971383	0.2926311360413404	-0.43638718062569903	-0.4069250595194669	-0.0315468249185331	-0.8185351467161217	-1.1045885019824173	0.5039565648502992	0.7644651042211137	0.25670802285980143	-0.7588032500944639	0.6900012815334524	-0.19949493196681778	0.3610865834984108	-1.0691333041467141	0.7597150361689182	0.20374960780675727	-0.234705025164412	0.8466184603936832	1.0155714108473348	-0.33731574990380736	-0.05951799743592512	-0.6899582538349804	-0.9590434917504597	-0.04648180422010701	0.3093873030937889	-0.5454393086240618	-0.25983104402480905	0.7098044311978381	-0.9266257793127639	-0.2014950294206535
0.013812809542587151	-0.5198682068602984	0.19762460690801978	0.19376660261173553	0.28437847689168355	0.16869386794222843	-1.1193034506344903	-1.0971501120493816	-1.2178537875422006	-0.3467104449707251	-0.032739390557350145	-1.8217723782344784	0.38797947842465713	-0.44021435442355783	0.4953688008163385	-0.701779917622632	-0.3051169091848809	0.3148574939429657	0.535955390853262	-0.8133952287970949	0.3335247031912044	-0.36822772379023794	-0.3247578659327821	-0.012612954942225049	-0.7597946678086973	-1.0639917724857215	0.47998295793090884	0.7360934400599594	0.2674633171853115	-0.6948154884678223	0.6773163449657752	-0.1124201593297672	0.30829097993031657	-1.0571281980405227	0.7844628404260747	0.1204477566643571	-0.19348545327912378	0.8219739291057173	1.0235230070446832	-0.3761749608772777	-0.010979575392377736	-0.6921594420806997	-1.040479971804261	-0.014866849518703474	0.38174171022291603	-0.5714770482964389	-0.23308824928745997	0.6842876878993923	-0.9218567951116752	-0.16617878611938158
0.04866787381997096	-0.5123581716015225	0.16327289644977508	0.10226779683682607	0.2719285636484968	0.11836850869795516	-1.16071574004205	-0.9923018995826565	-1.2061197208143808	-0.4268078017153222	-0.0960515952999523	-1.9490033909708058	0.35537080796599924	-0.4100603878583618	0.5137587938072199	-0.7437466117444869	-0.33171217898680644	0.3543842025611602	0.5441493820228644	-0.8326403612862043	0.37551321773342144	-0.3206621523270024	-0.2415580828205277	-0.018946551839613354	-0.6955242369130767	-1.0798494243037355	0.4216199554430406	0.7124255090229183	0.2950815895214497	-0.5925212932326379	0.6489393407729058	-0.045717302259672646	0.28412486813487176	-1.069594520480948	0.808774401627564	0.02701102846386908	-0.14691637889763567	0.8547449065881096	1.0375262093093987	-0.41732623687300263	0.032915313977448894	-0.7124110509696118	-1.128366123759431	-0.013997601702374882	0.43684925365813737	-0.5919363730380205	-0.1916408618095744	0.6643765482438457	-0.9383799227260358	-0.11425172852970766
0.08024659825221728	-0.5015223874723764	0.14393373935321774	0.022648121686440592	0.2452923332817941	0.08154013112613603	-1.2108593416242264	-0.9516412698189696	-1.1890269735994377	-0.4489224085130988	-0.16200485218997143	-2.052155182544273	0.32750224499256	-0.3064548982206512	0.5394402155252728	-0.768301890869027	-0.37220029836747115	0.3776869878862292	0.5911614764240772	-0.8372505599344399	0.41922569199976856	-0.2904657096361126	-0.17073720977812193	-0.05001265793698887	-0.6242190195996593	-1.1055754364768346	0.3258264215665012	0.7007541839581891	0.30979408577094597	-0.5166393757251397	0.6857005750667401	0.04479748830054224	0.26155369674393136	-1.0632375580874456	0.8193660480332273	-0.07271790100218722	-0.07748397938722308	0.8827685704053303	1.044620007365822	-0.4406564207923916	0.042500510045010084	-0.7048877856072965	-1.2152546040468208	-0.017576287698290623	0.47898449569939083	-0.6116388962450989	-0.12752261663374104	0.6720864730008429	-0.9670952497685198	-0.035213313977502846
0.1417486405577501	-0.496584842813096	0.15692624386300053	-0.015458535347437016	0.2493268975075426	0.06316628845222753	-1.213208614993794	-0.8710781248954745	-1.2217641661036025	-0.47464264315147703	-0.22199669063883792	-2.131022249001769	0.29482905401459325	-0.19568919281005467	0.5793627626400368	-0.8088536965167478	-0.44462904320151375	0.39506845044035915	0.611472279451696	-0.8318366539009296	0.36290967434484755	-0.2809579518267384	-0.13158498542907104	-0.13340280679806377	-0.55504219576885	-1.1169045428132756	0.2806775143996932	0.643377413868484	0.3049868096987855	-0.4419664271923331	0.6948211823364052	0.1029177575028624	0.23146613506291613	-1.0329334233428058	0.8311425701673312	-0.17069081676580372	-3.971472256431019e-05	0.8575908694066972	1.0629296481523796	-0.47021258230480417	0.033602381645673036	-0.7201124594021786	-1.2884348537440815	-0.0438183707996012	0.5065439541961145	-0.6164382507727291	-0.07068318994293049	0.6589159681376422	-1.0134752395576614	0.034639290415550764
0.12563996965249008	-0.4831845464129043	0.15796165489930006	-0.07613058878789056	0.2315511150872807	0.042650976481407435	-1.1867908282569293	-0.767920051201137	-1.2089032962964619	-0.5244424031741259	-0.2528239118663119	-2.19460020774392	0.26092459645981736	-0.10166336319352091	0.612464406574319	-0.8891334542507089	-0.48158903151565263	0.38317235431211455	0.6229261698420825	-0.8342733359983411	0.3208512695435441	-0.2897957467589962	-0.09850065940872384	-0.2336134367844366	-0.4834082794377161	-1.0918000224859956	0.24639692168019806	0.6201733291256433	0.2848497284969539	-0.3513736381343343	0.7085921361138403	0.17936670194128085	0.19093241463394311	-1.0183533667596503	0.8164040588335981	-0.2517872253752242	0.04124016044666092	0.8730564459667628	1.07128646668936	-0.5102413130392601	0.023789576392538737	-0.7110258933913034	-1.3505808471448402	-0.09794418051049762	0.5311474249099007	-0.6051050621825098	-0.007262308500071058	0.622995512551939	-1.0569485226866824	0.05503446421564954
0.10554653314643589	-0.45355771747991724	0.17245559607818256	-0.10221171950845861	0.22605237658408123	0.0402153598039644	-1.1773152718173951	-0.6379760125848174	-1.1793213722426663	-0.5809723556852648	-0.27632098190414744	-2.211979214643167	0.24978405345916785	-0.02928500035689428	0.6271657540385953	-0.9497823468925098	-0.5504101845404386	0.370554675267919	0.6394212889111296	-0.8124181309162342	0.2505067237731221	-0.28130189732541855	-0.06764118946586893	-0.3053183717453047	-0.413648778617416	-1.0645027902335993	0.19086749594304925	0.5461031749589187	0.28721777845486884	-0.27706520070780283	0.7044704643088829	0.2599534971455097	0.18168226649448976	-0.9844954547768376	0.7950423968845761	-0.3033658045529638	0.0682727926840393	0.8786326889491217	1.0823104863165145	-0.5316279472109242	0.004667012715189477	-0.7209987317552468	-1.4170380980976998	-0.1506438426898689	0.5185735771724507	-0.6080363839632102	0.06794974499411319	0.5832250273610943	-1.0857997981475682	0.053801939804939206
0.12176034753367908	-0.4509420398416354	0.17178829089191597	-0.1161702605987702	0.2208729179502699	0.018892390683988312	-1.1520245824417257	-0.524795094370673	-1.1771756651270615	-0.5964477094833736	-0.2828130947868463	-2.162594636530172	0.20949098915083417	0.02848373223631418	0.6457120164628662	-1.0048245923238235	-0.6217516693282553	0.36079326193269556	0.671690167365316	-0.7557681337008563	0.2022144961405325	-0.2991164118278247	-0.05622668066355505	-0.3380764702103652	-0.3690659603345125	-1.0808935570205165	0.15489693205644578	0.48975842274869663	0.28836236799585946	-0.19400485590292543	0.6787911602524295	0.33147913970268594	0.17001050351724065	-0.9501241097072531	0.7494582060365753	-0.3655018108502223	0.07605756405149576	0.9080469575668026	1.0904832025168063	-0.5253545108449911	-0.0027723477220649635	-0.6961991852913654	-1.4652652710873502	-0.20326360186662504	0.4942078138255878	-0.6021977114911377	0.14784522479969547	0.5631313750913384	-1.1042607302020093	0.07840764152166549
0.15627671190598633	-0.45030221258829534	0.2224762851085183	-0.08854059237333087	0.19730399939405718	0.01270195948851	-1.106066518296077	-0.4327957056388635	-1.1793492171569986	-0.6330292919145049	-0.2800048980989345	-2.165198190597898	0.16437178999820365	0.08611120037109751	0.6642685823662616	-1.0655693600652043	-0.6699647065092411	0.3411635340895152	0.6695638037581414	-0.7011802878372981	0.1612995736337254	-0.3479217109765294	-0.056339927996623004	-0.37626065537729214	-0.3308483758630595	-1.0276251479101313	0.13420258742830388	0.4171753052310251	0.27239967217881744	-0.10667189266667643	0.6625104443011132	0.38064522171280146	0.14764278826920876	-0.9258784474106999	0.6752573190778123	-0.41098226928639975	0.08496769307719636	0.8888054277958229	1.094282561171488	-0.5128851218239976	-0.0048057355952667415	-0.6856123668919476	-1.5072761232942464	-0.25565817985419287	0.4783295683048772	-0.5852467268947982	0.2196768447880157	0.525588037071181	-1.1041161501379944	0.0918431926641288
0.1711174558383491	-0.4175150983793231	0.25783801999271533	-0.027273566759962044	0.1621668114846132	0.010954353558094048	-1.076562829447438	-0.39789826268418477	-1.1389411171347903	-0.6684583783177608	-0.2875663992256058	-2.158068131615683	0.18437745235187958	0.19879182607760654	0.665439744493424	-1.0992440272819393	-0.6856938586600894	0.35437418057621634	0.6508227506890402	-0.6190651196721295	0.1624547043047361	-0.4076997715979429	-0.051886789296008574	-0.39998262096252696	-0.2869196213211361	-0.9436273310367156	0.13021706852990578	0.37478606695875827	0.24812860287011396	-0.013681275878378063	0.6443013393511711	0.396075822504871	0.1308073278544272	-0.8740308198435631	0.6008257051137404	-0.46152226073129504	0.0979837287799007	0.8725529618475003	1.0809293436847147	-0.4903065299000743	-0.006626609079852043	-0.6681109738821305	-1.5246454799183053	-0.3185103659719103	0.45595967486737343	-0.5440352876776982	0.2726417780819865	0.4494975416527157	-1.1178749932448464	0.13714742205723324
0.1781682743203146	-0.4073253854127391	0.2667958667866199	-0.006322543353974114	0.13613206104025857	0.026058573516538508	-1.005218535732112	-0.44364262339601357	-1.0975754818019647	-0.7008922709921165	-0.35042558753099773	-2.13611264029976	0.2592614725404346	0.30649950444060925	0.6676824684495442	-1.1197943287330265	-0.7121127959979592	0.36216627386999073	0.6510045515654239	-0.5712333750555574	0.18573398476875144	-0.4671723224151994	-0.05178896141827512	-0.42457802430563696	-0.30726957592313076	-0.9178925336072952	0.16290067483535237	0.32983229903107303	0.23106556214980017	0.04330624484361113	0.6572334867819482	0.41146328130475673	0.1356098663014374	-0.8204763690452903	0.541305664051634	-0.5127124812230137	0.08682889654759045	0.858722180596471	1.053454690321726	-0.4613224564529389	-0.01557731486184762	-0.6661926565211218	-1.5477950585132816	-0.3856579438059707	0.43534111983737	-0.5013924319835736	0.3145960728111513	0.3906618874370504	-1.1215153897820578	0.20969278973001737
0.17609625825979275	-0.39114630659003125	0.2565070362788032	0.030833085345029914	0.13528294632457363	0.06103998863840088	-0.9249608496173568	-0.48904551503335797	-1.056958911302718	-0.6777880548675735	-0.3672566638417404	-2.100275237252346	0.3511404125833201	0.3947197207873151	0.6613320908157523	-1.1548603541022	-0.7442960638125903	0.378361801539109	0.6616660031648702	-0.5298984510565019	0.21657694438277972	-0.505410661263517	-0.10198100180501049	-0.46461803517815436	-0.35155854924166546	-0.8718628335009242	0.19610734709651814	0.25398326490100925	0.20181216189796108	0.06438128327665026	0.6690115046910493	0.39656684064271736	0.12089969512683778	-0.7611757969186576	0.46233059660846154	-0.5433384669664088	0.06153886524935857	0.8420037572955389	1.0231397295149594	-0.42503796462201116	-0.014813077164237498	-0.6519695614608835	-1.54648867479186	-0.46631639299132377	0.4079482839686574	-0.4441241298020743	0.34915817673542093	0.31420636679016684	-1.1222512375705513	0.24602578604968536
0.19942828637728907	-0.41187105539156466	0.2559757307908247	0.1059159628199482	0.13585616545107376	0.08376258022018945	-0.8208977318289499	-0.5241910198051934	-1.0375381826974304	-0.6698331957003737	-0.33328737786435836	-2.034766389742497	0.38781172507445427	0.4651726528026744	0.642778959405398	-1.1520557151373585	-0.7598268419413758	0.3533803337359601	0.6620580780059943	-0.4847264438909636	0.20489944692710024	-0.5210954614329435	-0.14344049065395267	-0.4629572588760979	-0.3614026019244615	-0.8008001358601946	0.23141312343825599	0.1585836712219823	0.17973024031639592	0.086093252397153	0.7099482840033587	0.4048767889104016	0.07861995107144923	-0.6980174511145316	0.37447590019648946	-0.5371405390307296	0.02165052023938051	0.8228049604193514	0.9884403080061732	-0.3797652009054461	0.005522328007920819	-0.6320994157022127	-1.5383213856403646	-0.5234809381047068	0.386123183970179	-0.37765914797776107	0.3592210407374747	0.24385761955925447	-1.1120723694816208	0.26752191148344695
0.22403685978587795	-0.43053635480134983	0.23288479535082854	0.173145858718778	0.13574408609506805	0.09359420658528016	-0.6995979168650619	-0.5199651607730329	-1.0179970981137467	-0.7005687319753725	-0.27938578966871364	-1.9205353185223806	0.3738393764813424	0.4759492199759058	0.604118588483397	-1.1377416796909496	-0.7400850148942022	0.32615561163623263	0.60987606651368	-0.39731505697551267	0.1726819788843737	-0.5311416116696438	-0.16112232274063001	-0.46406593927233575	-0.39351519180276834	-0.7422582895908584	0.2967448522123496	0.07601528584393122	0.15703831983827923	0.1085130412628029	0.7043583713398696	0.3824284981835399	0.01769953573329074	-0.6616409827474956	0.2944642905399705	-0.5049828587241485	-0.032047823347614565	0.7996238841890794	0.9688940156637985	-0.33611539808287	0.03471481730005045	-0.6039005524809333	-1.516701978314989	-0.564243575953993	0.36121452277732846	-0.3173352167951882	0.34412426541924773	0.13729984950125423	-1.0868981750518008	0.27785226546714364
0.21525065675210026	-0.4539888247233169	0.20775567776582243	0.20257597308796127	0.1220863353521647	0.11246583636584309	-0.6290527914875371	-0.5411231336005595	-0.9320605480660635	-0.7596838684807956	-0.22318522725802487	-1.7805895204295912	0.3973893660290474	0.47285882575611354	0.5700449830183614	-1.1251916876163826	-0.7125580725143352	0.32305046663449055	0.5850586823180244	-0.2883734448424794	0.2403182771151994	-0.5314207781134425	-0.18036511768900712	-0.4415650727249151	-0.4396603487757673	-0.6977914765780621	0.33652992855494196	0.02972107167620187	0.15611110612608162	0.09537093813384587	0.6799955604483257	0.34438482204497806	-0.02603535780735945	-0.6314893399081764	0.1668085179156118	-0.46807593708164996	-0.08809389584232599	0.7867867804467188	0.9335792906648527	-0.28583315103398377	0.058728943213700466	-0.5669001098469122	-1.477757206789556	-0.5810183638969603	0.34638965830764923	-0.24993536248707676	0.30154540866549634	0.05511244621353214	-1.0272901883609964	0.28827259054800447
0.24488663989675458	-0.4487892093186324	0.1756361756888119	0.25434375676846743	0.13744463215440453	0.11299041770032106	-0.615457698808302	-0.5863416688089683	-0.8396469412023262	-0.8083993259202584	-0.20562010433178388	-1.6180578173000115	0.43619523236731367	0.4248577623140948	0.519401665874456	-1.0907848035568202	-0.7007999200450938	0.32976853720845856	0.5314863386248276	-0.1708151738434805	0.30688292470670087	-0.5130928607880504	-0.21791389001054742	-0.3895256470301802	-0.4657414299396637	-0.6225367507980091	0.3276164315024185	-0.024192901251785193	0.1472679496219911	0.06496167405103725	0.6002356083318516	0.281412190628976	-0.03398747522454364	-0.5892649750151066	0.054167754891214115	-0.43334105714875315	-0.13322152133405718	0.7832846375928714	0.915597135118792	-0.2129243690150718	0.06028506413593128	-0.5304467907041855	-1.404722705905725	-0.575156389068738	0.340961627644291	-0.18904228915502685	0.2432386781926364	-0.01223224204296507	-0.9753773137340304	0.3222673335969012
0.23314849051471148	-0.47333644465753694	0.127778788525911	0.28716689402133416	0.12611186369617122	0.06761684823650928	-0.582315174744403	-0.6603538104504693	-0.7327052502858133	-0.8395533625946777	-0.18659425600693566	-1.4910706121352786	0.4592892769119035	0.4038093580087428	0.45913129301048555	-1.0453400063560025	-0.6879722889545735	0.3422208535010819	0.5147941459966323	-0.06993803853662302	0.4013201959010601	-0.5189829251661978	-0.2613852751260837	-0.3617843579620813	-0.4925572056399615	-0.49146743049514513	0.3401704419557795	-0.051528535022261214	0.14141803904358358	0.0442667808669046	0.5476856478927802	0.20552876209841237	-0.07419819685821978	-0.5665121422038337	-0.05221855957691059	-0.4230184239829198	-0.1678031773575793	0.7964703564686285	0.9123045348112976	-0.14701914591267093	0.07212549071062088	-0.49652724995733866	-1.3260724764624583	-0.5627060484794283	0.3517847056521523	-0.12532850349731942	0.17606185969538868	-0.06073866884906391	-0.9209806830819728	0.3600201614123051
0.21816761272849253	-0.47693640520791003	0.07084387483461194	0.289620659056608	0.13714657369870747	0.03895359471271862	-0.5430040772847723	-0.7147674298127635	-0.5885737452351613	-0.8663314670360757	-0.18436917062528427	-1.4053698357438313	0.5137790061521461	0.3782715916970455	0.36780005197751114	-0.9940212516441921	-0.7053648934091938	0.3252436110063503	0.5051601294195398	0.026792226626707587	0.47548346777211775	-0.49883054719597997	-0.32228187832607447	-0.3968353070515289	-0.5233404960877853	-0.35044025228976966	0.32026721588183277	-0.10474165599476745	0.12399142282201388	0.02165809729165743	0.475788897296194	0.12701144823059635	-0.07121722364858059	-0.5490835193604158	-0.1394319319295338	-0.4025312680577757	-0.19130014243071186	0.8040396758787708	0.9095755804515928	-0.10636247427135037	0.09376261011472688	-0.46784748507491747	-1.229743413255856	-0.5390886579488708	0.34735129265565756	-0.049723858978379866	0.10970794843443296	-0.117687537255675	-0.8554168609183156	0.38767811269521896
0.26231425821862836	-0.46666760272451313	0.005877725627077576	0.23690464110944348	0.11324549612966392	0.0319392065628003	-0.5617837255161403	-0.7434594353694648	-0.393456553330393	-0.8803806125856524	-0.1857943199189247	-1.2820428941216429	0.5697161457088822	0.354210919536839	0.298605835843729	-0.9106197071312305	-0.7545716158876226	0.336969333390551	0.5579068364414856	0.11291203622818431	0.5167905522882427	-0.47747852186543804	-0.34693141962386653	-0.3939254800711935	-0.5852224388233369	-0.2819064477152532	0.3300265535501223	-0.14660552280116995	0.11005820930034153	-0.0035629872673426377	0.4399447318360149	0.009160646086759438	-0.04750767133172016	-0.5132451683631694	-0.2220207581024066	-0.37570190845100054	-0.19939517510494978	0.8072132818408496	0.90273259369591	-0.0629985540570154	0.08207635399434876	-0.4397660439486373	-1.1184027960802416	-0.5395874463894383	0.3266605155309189	0.014524824415478654	0.030064231812345188	-0.16597692203406558	-0.801002966975032	0.42787449181325243
0.2822896237654065	-0.46200392286139	-0.0630324148308096	0.19385763739990075	0.08821300568811644	0.045765343651393064	-0.5900204683138041	-0.748224024855071	-0.23921789394786455	-0.9070701683306861	-0.19841836393522075	-1.118728360789315	0.5739379383556533	0.34086199027583863	0.24058728834243884	-0.8277418218892972	-0.8010780067200693	0.2862881555299504	0.6266001307647956	0.18267530199534027	0.5062778924840025	-0.4623512130595972	-0.3406598131574656	-0.4056235476454827	-0.6525656602214267	-0.22940463526859153	0.34434235787640344	-0.1838830893111138	0.09220645982068966	-0.04970750190912768	0.40049472131603714	-0.09035325270906784	-0.02817369160407205	-0.5160965828099335	-0.3048699597116461	-0.31912012309686677	-0.1992887789786077	0.8089789233192203	0.8882133733087774	-0.02651631733896461	0.06383318944307761	-0.4125245410514523	-1.0145305623287322	-0.5171395452607936	0.2991952680081672	0.06472319624377154	-0.0547937099547389	-0.2025657684096427	-0.7419258264894169	0.43889794172687385
0.2920498691216208	-0.4318853167003952	-0.11619016356832253	0.13713305870550246	0.05321641609857599	0.057758222747733345	-0.611954558361343	-0.7168000618620185	-0.13232749629459517	-0.9314015089579607	-0.15941790098324393	-0.9738520638059528	0.5761595949038524	0.32457535981045266	0.17369864738743687	-0.7524428924993589	-0.8308199923189484	0.24116583865148916	0.713482837973765	0.29365203353817504	0.47272086114212064	-0.41511848263689083	-0.3401660479321973	-0.39596982632999045	-0.640120775739693	-0.16491304920054786	0.34128305262170394	-0.20103229465994218	0.0651614440949971	-0.06944464323235322	0.40526291290219	-0.17887083588884822	-0.057488314636908275	-0.509179856829226	-0.38901299013919033	-0.27360804257938487	-0.19434208784429513	0.8371783303862574	0.8772895821746204	-0.013071117834167478	0.04882387313422339	-0.36489392904996765	-0.9250782800791258	-0.48991441309700534	0.24851279696007475	0.09189887777096953	-0.14252292405354738	-0.2571839014050692	-0.6604948817779739	0.45651615363197545
0.2727822398650435	-0.3760207937899108	-0.1527994690181486	0.05101170060358497	0.024770152323750693	0.012820386500648224	-0.6777482898875878	-0.6905231255243759	0.0013916595078826977	-1.0101213715261461	-0.16691582824186812	-0.8573891138160994	0.542150829176194	0.27503162852934493	0.11045434699880412	-0.6837040998773145	-0.7962403070463845	0.16043039827537237	0.712943216997926	0.4284289871412611	0.4416682307508332	-0.3607823931515276	-0.31522970476518286	-0.3729260450725243	-0.5808143373053116	-0.12708941888142972	0.3114201975837961	-0.21613404929607927	0.03954379885571641	-0.10131794839771109	0.43123528188171073	-0.2551676714476079	-0.05271829023378879	-0.5043112047984211	-0.4480051020583874	-0.24736566785682418	-0.17022860823085212	0.8560311063089403	0.8388637013064228	-0.013141660295941252	0.026903344677142033	-0.27052562074021563	-0.8589634049478393	-0.42351986053001545	0.1877944876926639	0.12024178012638209	-0.2132086496596958	-0.28229418417889807	-0.5640837161054636	0.4782256618448521
0.25618680634811086	-0.2870261995499162	-0.18084079347582885	-0.0028415262857710206	0.00841470724608906	0.009050562262383216	-0.7326026691999206	-0.6388469942913009	0.14592673262612452	-1.0358744516310032	-0.147407913169245	-0.7804526001296483	0.5161899228903174	0.259331414184477	0.062369383721536	-0.6217853006192806	-0.752079397298325	0.12736452928425596	0.7257353839866102	0.5839502947598021	0.41493714804638593	-0.3619123037829025	-0.27382161410068917	-0.3808335029519844	-0.5373334951266269	-0.06778473619817069	0.3183632729036603	-0.2078094260691447	-0.019390058585944864	-0.10641981888754244	0.4080541574643271	-0.3400831206614296	-0.010861423443852242	-0.4915934824294136	-0.507734183048939	-0.2572238517034978	-0.12451124941554367	0.8444816752840751	0.8201427293007413	-0.01450020802657696	0.007948689415379498	-0.17791054067304338	-0.7921425470470407	-0.34298489780324914	0.11622940550442107	0.15621930321074604	-0.2925864033842692	-0.299445437141201	-0.4659505371331937	0.4661900370881328
0.27632809175678563	-0.18234671455794876	-0.1685935673126645	-0.01145920387530388	-0.015703592920028753	0.021478035466293757	-0.7729810937061379	-0.5756317893306605	0.30233198281000684	-1.0428569062395927	-0.13631406268551524	-0.7217235350908856	0.5244436027886943	0.2933660315817166	0.010172817099598306	-0.5761385226446529	-0.7146707984506325	0.14988225912206352	0.7677648951531573	0.6817447168080712	0.4044866129168893	-0.3881188250195007	-0.24113151215506168	-0.40383811110748563	-0.4697119833299177	-0.044456778809214816	0.30075751838348025	-0.19157881828333986	-0.08104399940737188	-0.10817576868798451	0.3838125716079438	-0.4013002732820695	0.06658566623956322	-0.48607008928551465	-0.5702727954815251	-0.29709336708821044	-0.0922586483220839	0.8337142295813704	0.7684770846270015	-0.0233788727462088	0.0016818046114090712	-0.10041991305588624	-0.7116970441617145	-0.27294628405638527	0.04661830061940485	0.16563086654718023	-0.3525213677314031	-0.30179343725913493	-0.37920897245845686	0.45123035167357484
0.30993315516311837	-0.07490551382867215	-0.1632859524208105	-0.02020035989426308	-0.04079779585219272	0.01275250326354782	-0.7538153615506746	-0.5151403481873078	0.4503735000416092	-0.996721761834079	-0.11520206524693348	-0.6805681450124108	0.4898627551231646	0.3338652778091432	-0.07813538315821993	-0.5199611218803574	-0.6468448495533373	0.13716770089007835	0.791362951460243	0.7721216632080995	0.34830649298796956	-0.3717787154671572	-0.20345527233608912	-0.43120297114888995	-0.4342209647659683	-0.025971518862614073	0.2742677654220923	-0.18733625644596247	-0.13402022019617937	-0.08151291634552602	0.3360485475281081	-0.44327476310023933	0.11945914775709605	-0.5133241770567362	-0.6103036154937297	-0.3401290433635348	-0.0724345358295253	0.830126798621493	0.7070730286565186	-0.03153968316948411	-0.007990737753149346	-0.0035498582514849053	-0.6489085700991322	-0.22036042312316284	-0.016218712986205856	0.13414381338224662	-0.3794670155261784	-0.32780395117061695	-0.30710236292027404	0.4333830319524642
0.3409718557772451	0.013626875031158402	-0.15584948891842143	-0.05153162064852612	-0.05593012676607282	0.015436319524416514	-0.6482884479878894	-0.4500666255825185	0.5619070371597569	-0.9262340054515711	-0.09006723132364416	-0.6486610628176794	0.46582025894473567	0.39397499104959655	-0.13675977523203617	-0.4727547658758275	-0.5625494114686074	0.10050560963497575	0.8389576044203183	0.8551211471511762	0.3162695747812161	-0.37514036607089984	-0.13955619279335715	-0.47565668886936663	-0.4120840418633299	-0.013653548877520258	0.28053707535886463	-0.1786601372383021	-0.19613584419380423	-0.042843256628732306	0.32200771244577175	-0.4821737181147784	0.1644800009378526	-0.5324231663440636	-0.6627528429096008	-0.3743797101764567	-0.03809482168234266	0.8288430349421907	0.6184329235821363	-0.04884147295857495	-0.012771887485867297	0.08786609891869927	-0.6120371806440084	-0.15658329921759723	-0.06942270189300243	0.1234753088546838	-0.3939574855949872	-0.34224217878656776	-0.24370724171684036	0.40895607812346696
0.38362460199140197	0.13603646058498203	-0.15416309265964998	-0.09263455552235025	-0.027637627881688963	0.050553792687690446	-0.5333764411644378	-0.36337485843976947	0.6280387086985049	-0.8578218144242669	-0.07599677655452627	-0.6132806152188356	0.40117456982849564	0.4272238483160201	-0.18961542106864393	-0.4391340284026062	-0.5323161732564745	0.09913760869015235	0.8324918924129646	0.9224788683588692	0.2889502490627919	-0.3443215139271408	-0.053435450858896935	-0.5063604437735665	-0.3739112979034883	-0.02872456604284814	0.28704835941164547	-0.16777606687013003	-0.26278750539757345	0.00673485840097896	0.34067140097282034	-0.5094443495659157	0.22024372785392857	-0.5339013751386339	-0.699653502078597	-0.3923548870179757	-0.002380520594662536	0.81812534063467	0.5267277964677322	-0.06273736938161541	0.014069205570207069	0.169760287826812	-0.5416512149564482	-0.0988957526325516	-0.11755882281359731	0.1297471731553294	-0.411864902719997	-0.35514631388849016	-0.2018221813805802	0.36873641002674284
0.3881931724667478	0.2513061359433607	-0.1415949072085259	-0.10252884414376007	-0.013254948139520184	0.06440383429346666	-0.4302375709050207	-0.27287449231568417	0.6627532565007008	-0.8065434498137034	-0.05499845424424078	-0.5966109812539955	0.286697748034505	0.4486848047930597	-0.22838710391012115	-0.39377341421605355	-0.47944425456088846	0.12672646290950312	0.7900752798705087	0.9912959797797611	0.25980406962769376	-0.3022083228860969	0.062321347166719644	-0.5053443914413502	-0.3151051514629422	-0.030401569413521956	0.31513082362602135	-0.15974087945076437	-0.30239607455555106	0.04524183736787446	0.34680828956850385	-0.5382827699082747	0.21982474448594852	-0.5339226415978493	-0.742881915168992	-0.40822521907266474	0.01210228773334926	0.8064127961070231	0.43184455159097884	-0.07222169844123608	-0.002242164179515339	0.25138239598867373	-0.49692516946734927	-0.07118878114996273	-0.14530291207218973	0.11982416950587224	-0.4106004519953739	-0.3810803698129388	-0.1770364110033374	0.3138331403910512
0.36359700943636014	0.33570002708241387	-0.1408242422515606	-0.06784594474393499	0.00357060374556451	0.08098154706381626	-0.2990269608400068	-0.18834706964864076	0.6702878704906972	-0.7664827057598411	-0.0488000021096405	-0.5805902408259576	0.19889048289679878	0.4545491533516361	-0.2592477411348039	-0.3460180417304697	-0.3791646490558653	0.0931945716185018	0.7428598950786285	1.0395928716824645	0.21252525075185633	-0.2604834585883373	0.12108420613751691	-0.5083072653305964	-0.23010275108655148	-0.04329408315484566	0.29540587176828614	-0.19170186862666833	-0.33942498896652307	0.09881913395766628	0.3052109059477923	-0.5593711983557295	0.2012644821859738	-0.521510468879201	-0.7570883644163813	-0.4089426450422603	0.012405626004512648	0.7834420438998915	0.3172668922636367	-0.08765952071064424	-0.00919815190523229	0.35856972730235004	-0.49558971249180506	-0.02533414286129141	-0.15036168121181068	0.1301825908707686	-0.39259386226451143	-0.42263898534569766	-0.16486147486643982	0.24780410857637877
0.36904999172491104	0.40785273419158513	-0.12737840541415119	-0.06033148159997355	0.03948346616613627	0.08633835565212568	-0.13220478193889296	-0.08226633203424182	0.6886362035137471	-0.6909671351820539	-0.021442398409165123	-0.5523812217972733	0.12669030124309147	0.4458516467820443	-0.292268502757958	-0.32438702621864623	-0.2589318398146133	0.07481592156246766	0.6864676380540111	1.0881553056728137	0.1817910093186293	-0.21520578967823395	0.1084791440560953	-0.46806179969933553	-0.16940331670006498	-0.03992926994786373	0.2710827704322221	-0.21277557742544398	-0.36756842591558625	0.1772260511666195	0.2320009803145965	-0.5926950515968035	0.20570566694758838	-0.4917953391031878	-0.7507475590946633	-0.4067093355501309	-0.00155995868876469	0.7464390883646572	0.2188676335673033	-0.09762247310930171	-0.001080543231683493	0.483823347109895	-0.4972764202822863	0.024113709241953257	-0.15145885046201202	0.14597679918495785	-0.3733791698805332	-0.4462275075388907	-0.14308167507386535	0.18010822285096859
0.38018330753600554	0.44719057638413046	-0.10663573143126148	-0.04257439844947494	0.05543355298325632	0.07570072887868576	0.02244709935014777	0.0030128551819062653	0.7516133393630291	-0.5781594922798751	0.07633084249544904	-0.49866375684128866	0.05641455161196731	0.4343874926560004	-0.315886996230615	-0.3042352787257204	-0.16019014604877432	0.09026815201492362	0.6279067429678905	1.124043985704672	0.143219351887301	-0.1889866089934636	0.09368880249920668	-0.4407738576758521	-0.15726533513388383	-0.04950239766181652	0.2645986336521736	-0.21444611958650453	-0.4079041460760756	0.2275649492767196	0.13621372656716302	-0.6078103155594048	0.23805013160333668	-0.4627887811651575	-0.758310845579608	-0.41092495426403525	-0.028330790868688442	0.7049743601895684	0.11538643017362482	-0.0859372838120996	0.011335860089806738	0.590754909827815	-0.43739978563719123	0.06345746346904275	-0.15278216396160696	0.17626135977595112	-0.338283337022947	-0.47054608018892063	-0.14153661050916863	0.09138776374750954
0.39947954960899135	0.45073279118071474	-0.08916793018314748	0.02208847361575899	0.08234356196113568	0.11676713171170923	0.18051558105534288	0.07349026955927933	0.7793410119505774	-0.42490410529083655	0.18541517968453708	-0.42505109004820485	0.005347420852658028	0.43647273592161345	-0.33132315348112706	-0.2750977690606388	-0.12524501544891847	0.0786543417959282	0.5654178465004238	1.142249987741213	0.12078263732449339	-0.220108270746943	0.1341138172224829	-0.46692965624723337	-0.16425487041267348	-0.04293286703502894	0.2492764564123146	-0.20026323001413723	-0.43500687219879264	0.2747582150561781	0.07798989039196598	-0.647783372750483	0.24658360791308062	-0.45393207940625546	-0.7709489515553136	-0.3945032121665992	-0.08994635442562379	0.6563581674651454	0.028917062911773206	-0.07503758563387009	0.025477140771415496	0.6411559850858569	-0.37336465043783934	0.07878189084938916	-0.13916972079881923	0.17933770664708673	-0.2993580892257267	-0.518956317914558	-0.15347849221451967	-0.0010871972026580746
0.38451970051916906	0.43426996137224816	-0.11605960385796636	0.04186735801258258	0.08068059828536397	0.1087538063403837	0.27199831687237236	0.12546854049533218	0.7888907184251339	-0.3000032978836761	0.22194699776701293	-0.3700337380395323	-0.04389055318424732	0.3961010773549133	-0.3418859368303577	-0.258679275178454	-0.09307063834676088	0.06282628690808126	0.4950223215389288	1.1600158446735735	0.1375795962582488	-0.19295755956949728	0.11453916132985018	-0.4717053062352231	-0.17220313853496305	-0.03739095124218037	0.22607366103208335	-0.1774847389587662	-0.458192986043431	0.29942321672008754	0.034594522275769375	-0.7123584845565765	0.24988991625650003	-0.46020600766926767	-0.7737724044910219	-0.3470404445086467	-0.1595117490939638	0.6347900492350952	-0.10310975544115761	-0.07248901724374701	0.04535987163933017	0.6925008166306805	-0.2838120654615105	0.07280127216879898	-0.13369411075021553	0.17746214012922512	-0.24551412601624234	-0.5795875016321727	-0.16797318310986536	-0.0529262742061668
0.36124669064467446	0.41240543897480125	-0.17212049282160102	0.03841986554868268	0.0787392950295363	0.09767111699829797	0.34348730551920303	0.1590029749187459	0.7717422813815269	-0.16976230919186636	0.26435624100140026	-0.309186844095058	-0.1016611508313412	0.3256921733869411	-0.34228914631343355	-0.2358142477523136	-0.04906309338886751	0.029775450894380558	0.42896405197766807	1.1353880891914163	0.14253015627686597	-0.11224982720128888	0.11222795630248447	-0.478582633948948	-0.18551107967699662	-0.02700433680963694	0.20661312788592348	-0.19700747843010719	-0.4937118117322556	0.32532563721495034	-0.02943970691418344	-0.7862780629171573	0.22762792032483095	-0.4183013991808294	-0.7725934279955257	-0.296115058947853	-0.21819813984383224	0.6020310653926135	-0.21065154175045878	-0.06251460371285626	0.0575893708456926	0.7585389182298277	-0.1824303767226859	0.047781947137811455	-0.11731884073502867	0.21198650153410287	-0.20158291554631652	-0.6250898694638561	-0.1948801803964613	-0.11209202409556543
0.3348225823250567	0.4265297860260618	-0.21983281363966137	0.05211023087597205	0.08555995721476475	0.09038397571117204	0.36988547651575204	0.2059503637496188	0.7335800935284743	-0.11933692123628795	0.30515087639498684	-0.2351667813597747	-0.16071936297544048	0.28594477632617266	-0.2906742110880792	-0.22433953291881092	-0.021012895535306175	0.07074532534447663	0.3845033452318042	1.091380368890715	0.11268895704307572	-0.06515421031044823	0.11557740465570894	-0.48243873617362476	-0.17089143038211224	0.0065471374286760736	0.2075111254666246	-0.20225584307382377	-0.5274974018304375	0.3719747277476785	-0.08303242523815672	-0.8579649319915161	0.21540614432967092	-0.34410405213201145	-0.7730371756063765	-0.21674363487359244	-0.2795263974226144	0.5708831383363236	-0.2998122455351441	-0.06343310853549369	0.07731844007267642	0.8085253982854175	-0.10650385213930891	0.05639694360159288	-0.09278133665895313	0.2936051327991371	-0.14636856723777547	-0.6590199510000082	-0.21498544094014677	-0.18351673407579455
0.33169154732469225	0.4502562941861089	-0.22947791224224803	0.08055302352344824	0.05610372281804599	0.09748026229464805	0.3360125545918647	0.23375131323313064	0.6983489492893276	-0.07702883227192371	0.36182003294565246	-0.15626636723443232	-0.2338925140603243	0.23861350126461806	-0.2488781480191599	-0.20873483740473597	-0.051906083925412114	0.12680663878905304	0.3374558148909337	1.023044385782051	0.07071791506563027	-0.008675271399926559	0.09149821187801324	-0.47863976138931363	-0.16335871718427958	0.03617906655744062	0.1956980004250012	-0.2324711223789379	-0.5587341160600265	0.41692107596483136	-0.0766972733241722	-0.9113364687139572	0.19525697716627363	-0.26663242988042296	-0.7362278762396144	-0.13304729826691858	-0.3706167851238027	0.513981401563018	-0.3872052325068469	-0.0688393730372425	0.1100068164982145	0.8535281038008147	-0.0002550711347006684	0.059212919118000404	-0.08249945046334561	0.349526259760394	-0.09827391046032072	-0.6647370353207759	-0.2376089840913756	-0.24591109280591067
0.33342279508377076	0.48122764490491665	-0.22947247225431636	0.12895789535707108	0.014887434629525608	0.09997162422628095	0.26728730836880066	0.23380047494751355	0.6793942566186508	-0.03770119009232656	0.43472578698797043	-0.1287209415961347	-0.2775101056602417	0.19060475633348042	-0.2156587009735531	-0.20337080096452675	-0.023841994333610967	0.13221684032786024	0.2792679296959458	0.9820376548280324	0.019162200612924757	-0.0011164210014715137	0.06364210917976336	-0.4604711950873314	-0.1534282684974266	0.04313622910892943	0.16333887884402581	-0.27707847684007814	-0.5832860426342503	0.42817536279607493	-0.0803045734141447	-0.9338214523723154	0.17568099171074478	-0.18531727488385177	-0.7229023965137671	-0.08519221916278237	-0.47278967755360624	0.46008589284370743	-0.4693289358101186	-0.07450779076077739	0.10099233943918799	0.9138650770664268	0.06607326288869503	0.08296057575585189	-0.07843473031267707	0.4001140419348227	-0.0444991426826472	-0.6741536996592965	-0.23687097839147864	-0.30722520121675584
0.3252050563181573	0.4912659430728653	-0.23639395023252155	0.17986312110096137	-0.027310444627737435	0.11280856962762331	0.19963146615306218	0.20778983122944447	0.6591517366601145	0.0413864478562317	0.4806463286297321	-0.09911333649783827	-0.308315642672617	0.14949192774353076	-0.17364159393248063	-0.20981518608780564	0.05749005814983056	0.1316906861183128	0.2570044198882466	0.8802647090446782	-0.056862870104350025	-0.01853961403275282	0.04175607693248342	-0.45101823591940954	-0.13197052330728995	0.044965923836622936	0.1084502997498054	-0.31200551429169693	-0.6148901797248971	0.4346343625328193	-0.09823503802485324	-0.9414624773797449	0.16597467348245434	-0.10185022004542273	-0.7187933806466231	-0.03700372473889199	-0.5580464968207679	0.41648572462351624	-0.5352495328876364	-0.08619879133629485	0.11593042187476313	0.9528375761824114	0.1352288752397917	0.14728346138231035	-0.09501529305384321	0.44652874853473257	-0.0008584628694127628	-0.6635581024884517	-0.21410285517623495	-0.3567152761900978
0.32680582273975844	0.5168002363946267	-0.2638876492384289	0.2194814069678701	-0.049401419943845046	0.09026710918272038	0.163090803546247	0.1638023872853735	0.6428642936780922	0.1584637779621077	0.5417730237760898	-0.09023252495370775	-0.34151317040416623	0.09358567523149586	-0.12989576916388343	-0.23878093901961547	0.11607726022503276	0.12850703556784468	0.2247541919286169	0.7838772963046478	-0.10913224175817078	0.0001044419109410888	0.04325553330012652	-0.44669491284317153	-0.10255169842011766	0.07105253175836394	0.08471866694642408	-0.3075730269243992	-0.6697689199356202	0.42140195830935595	-0.08140307997638589	-0.9530507722906048	0.1664102059146901	-0.06003539019311131	-0.7370762172603589	-0.0009140362601062546	-0.6445327014655937	0.3769376298575104	-0.5877944703842475	-0.10327668548584308	0.1458206639161089	0.9774162421648885	0.25232121494642773	0.20088457470936735	-0.12478216964292957	0.48783828087380493	0.03749428852129344	-0.6168077429974462	-0.2003763807404313	-0.3925010810360831
0.31238892769624205	0.5492484450863783	-0.28238904819353183	0.24930547231257494	-0.074112749331482	0.05996247205674911	0.0406045824533859	0.10247519699751192	0.6281156485933702	0.24653811429010464	0.6303491047635472	-0.15190471067799854	-0.3705699862748758	0.03800373144298059	-0.09305705335111075	-0.24274287520400356	0.15745056116632977	0.11995661207999235	0.20226086658243636	0.6974883313030997	-0.18018986231088258	0.02116228142347993	0.07027470222827403	-0.4847062875029926	-0.04481485856818801	0.08539731440911233	0.07528616534118905	-0.31687937789049975	-0.7240801745755998	0.4049465306075638	-0.035104514473588214	-0.9517209315006039	0.15684640433387237	0.00627286000319498	-0.7766980933958971	0.02416187893833502	-0.7270520067012225	0.3409238386686675	-0.6464463582529557	-0.11687991947594112	0.17934688637497892	0.9651941888605146	0.35366969896870215	0.23091212309214937	-0.1502445335620827	0.5031580328413632	0.07970192417995484	-0.5598268115640146	-0.1825671379297587	-0.38775948478486666
0.27841241477569056	0.6178541954967949	-0.29978068961060456	0.2796855277321682	-0.09450308564775503	0.0349243335712124	-0.10925990433156003	0.07165899569851757	0.600345842253872	0.2844422294837395	0.6847026568489183	-0.1661362689268926	-0.4308192472054156	0.0013841992806321508	-0.04175740458696899	-0.24729445786591392	0.18289096446259662	0.11197744173393454	0.1827862273941072	0.5942911099132056	-0.20213540366399996	0.03668602121471495	0.11141243844256869	-0.5287950016848478	0.006430619161425492	0.12416090711869043	0.056948930763603946	-0.3533188645620766	-0.7478664765492956	0.3900186871406309	0.023974677470781768	-0.9762095716000839	0.15807142447854292	0.06396775749533536	-0.8021091698172725	0.06874427026546512	-0.7719369615760228	0.2973055467259449	-0.6882561725357185	-0.13190142822380604	0.1952101611408831	0.9349308124806683	0.3784046688889715	0.283576434246121	-0.16292794657711002	0.519282528522081	0.08981752997693945	-0.47085437852373324	-0.14997620200711387	-0.3890354023353598
0.2589200197805789	0.6745308532732796	-0.3178686494829119	0.2740055199785537	-0.1249255397875334	4.035382055903591e-05	-0.18700054480369452	0.06230597953717683	0.5713907951530006	0.31179334208013676	0.7283833774442494	-0.14303859898745266	-0.4886837867286232	-0.04462998142717041	-0.022450401953998632	-0.22943127530714955	0.21088559536319934	0.17467163888045723	0.16278700367310603	0.47455794008950186	-0.20710149485130316	0.08806592831785301	0.12127232349259812	-0.5180989086092562	0.035057918680630476	0.17525087484218924	0.07280956453899863	-0.3744326984728073	-0.762194044450637	0.39569687924443836	0.025474389024433018	-0.9350423262748409	0.17857863551448463	0.1218285333693557	-0.8080562578960298	0.1294327757910109	-0.7737314852823051	0.2600904370269618	-0.6938806286012772	-0.15835355999377637	0.20511794489172316	0.9289776180498679	0.43137541871952323	0.3172373900750951	-0.1862771033778723	0.539915129995092	0.09071008342961431	-0.3737132728042535	-0.14804918712404946	-0.3972761178720866
0.23531737647174905	0.7525794583863584	-0.2968503494448251	0.2685499226811494	-0.15197625035253604	0.0027014038745866082	-0.1709087145424009	0.06429907737444888	0.5368869161105541	0.3216782634204245	0.7970705211697943	-0.08088131809487284	-0.5694710580642355	-0.0798591640590505	-0.013999144926701734	-0.21600880521129961	0.20673993022612583	0.18883938492928767	0.1789466210678508	0.33793705252963546	-0.2164182546667321	0.10558620212025545	0.1369938288244113	-0.521486769849508	0.04298647668792612	0.18389284543397677	0.07823773653717081	-0.4028447552466631	-0.7729012467786264	0.39374970032132117	-0.005977345361504888	-0.8395984519169056	0.2028740247059974	0.1960037974788275	-0.8038493565264918	0.1726850633232709	-0.779206148975075	0.21604801444029537	-0.6740685678490062	-0.18294462988322174	0.19705223518299206	0.8985951270042835	0.46686670845231204	0.36211067421346543	-0.21610805101163172	0.5429678482210325	0.06897775921069152	-0.27440667958104886	-0.10671439419560742	-0.3909920746475827
0.20188605836023413	0.7955320904136791	-0.2564856389929392	0.256039197782969	-0.16042335404009592	0.003235411217511033	-0.20934864235860146	0.06485829187555395	0.5194984998710581	0.3394282216318272	0.8784177060355957	-0.03058261908682981	-0.6630060892898991	-0.10503421420163492	-0.0158487911542187	-0.21003929413307354	0.19513199375304952	0.1800066755321861	0.16706565507488907	0.25514517642330187	-0.2198836466797641	0.09575813466052273	0.1267844361201324	-0.4981767339146238	0.046064868148072806	0.23211589784861228	0.049881897148798614	-0.41004346783213974	-0.7738361552104271	0.35207414324239356	0.01895540043693039	-0.7261105505187251	0.24189808108510175	0.2349326207099114	-0.7578627475019842	0.21245259749577666	-0.7940323763067764	0.17887554879432704	-0.6600438666154123	-0.2325748837899934	0.1869461838181915	0.8601682703801969	0.4517175920861628	0.4100147034540605	-0.2609881117714265	0.5389989207165563	0.030789544188786305	-0.17254490975891631	-0.03340302272101367	-0.36675899658990846
0.16366623029302854	0.8152249291511108	-0.24263724304859707	0.21313649105033966	-0.15675332998510033	0.020904983279822292	-0.2845101591393521	0.06751916966652664	0.5112457801956547	0.3969089051624718	0.9677368855469158	-0.019146132998077138	-0.7534010143750034	-0.15070066701177567	-0.012266443187249102	-0.1697291785039123	0.1789379314291135	0.13437490775241717	0.15635778446676857	0.17108109908774555	-0.1844997616212083	0.09386880349081417	0.09523605917838678	-0.44517777124831975	0.08517532082875416	0.2660071753952076	-0.008408042836550157	-0.43792239561848645	-0.7736399398605428	0.30871443348597805	0.10239927873666606	-0.5697855418400983	0.2497843916350102	0.22901922348949416	-0.716916154234053	0.2341275578499206	-0.7942036303457516	0.1255834534251772	-0.6258427153265191	-0.2758117630033767	0.15992327478079504	0.7969966642698957	0.4367302148232103	0.4514737080776536	-0.31754407784672894	0.5117718896915759	-0.029771109144364323	-0.05769021491443531	0.031521194502732885	-0.3284376788331302
0.10147386070004952	0.8104814660034834	-0.24471713176774862	0.14840874013114605	-0.16836851707857586	0.016879230930019536	-0.32038619430959014	0.06862735664490702	0.5213157469116795	0.45777133110914825	1.0368997807353304	-0.06351659105339377	-0.8574442229915713	-0.16349090845444195	-0.004350108451170648	-0.12693980002910843	0.22621225755144989	0.07544062529062914	0.14498541746036658	0.12113462093591601	-0.12121413201850846	0.07583274864539345	0.08922761141636187	-0.40204165713456047	0.13079930951112	0.285917087727945	-0.02207038879477536	-0.4278212999349302	-0.7446847099933316	0.2701121205156469	0.13767024062443603	-0.41432759825180837	0.2576613568309859	0.23109991866880045	-0.6812858313627869	0.22476722414578432	-0.7551777498256761	0.07084643539303982	-0.5678705206812821	-0.3155812461552043	0.11738189684505773	0.7552271920081587	0.41116011567827454	0.4786879443774487	-0.37905474500388436	0.48413716180374394	-0.08696034466309213	0.030907327350713765	0.10249792163019611	-0.28265950877111384
0.06369529052444493	0.785904398653851	-0.27796452467589466	0.08857680358168737	-0.17192028984005603	0.015298517272035003	-0.30764888641568755	0.07617367980267727	0.5316916413049058	0.5162876523073388	1.087704142703895	-0.06448678138997188	-0.9172589812382457	-0.16858429780026032	0.03248963770951465	-0.10720225488902724	0.2474188294786155	0.020941071166455355	0.13485019992622188	0.11334538636497096	-0.08198822410628845	0.06777914432780628	0.08377203679172088	-0.35697994022733576	0.1791777867638977	0.3247893454530691	-0.04820744096869412	-0.40247694172040893	-0.7263443458188702	0.2140125805451624	0.12620532418705632	-0.287810148069859	0.2916400902557051	0.23738377760874987	-0.6224022635895773	0.20988014118165652	-0.6953665479730067	0.0050580333385401854	-0.5244674677576925	-0.3498750523142929	0.0789374842496375	0.6848875998080267	0.39456919543334373	0.4826351527066384	-0.4242873860686852	0.44688278440190243	-0.17038997551361018	0.11988715955103042	0.18842250104767863	-0.2171557728091329
0.037285316246667456	0.7579911759184783	-0.29914602435192705	0.05109132311916111	-0.1780134327399194	0.027992199327204	-0.3409139511632053	0.08750750337269438	0.5506335106597715	0.5188482580614006	1.1618182212581032	0.015035226544087071	-0.9428212797558325	-0.1834502274854897	0.035126984916106815	-0.07767753258853932	0.19773160103563492	-0.0542839478214166	0.10302644660878738	0.1255545022961289	-0.04913980233569882	0.058697678800432716	0.06704364102656239	-0.3066016988878028	0.21866864466396332	0.3848957077906142	-0.01873533565169095	-0.3555669408345435	-0.7107586912623896	0.13516805725897502	0.1473758071210594	-0.1582740927234496	0.31481014307782906	0.22606489457045514	-0.5373695627069445	0.2038796536161221	-0.6218247802677815	-0.05761770821298127	-0.4904056417905454	-0.355117632476823	0.05008589992248687	0.6057874008897394	0.36218118867101023	0.46489838103824666	-0.4446555332584129	0.44489729331726446	-0.26437427633429766	0.18903477646951233	0.25703048882784085	-0.14718134914292766
-0.021378196778050584	0.7351939175484069	-0.2954069393136615	-0.0020324686447712017	-0.1864228266810098	0.049051519795673376	-0.37214913294817703	0.11304086878029632	0.565721057662351	0.501504958006402	1.2226596760362358	0.11371954361510295	-0.97583137537879	-0.2049555117753455	-0.003046374892605103	-0.005248425539071744	0.1980372192769077	-0.05863515961783298	0.09277696371132568	0.1555408728565602	-0.031281676301482195	0.048319675399216847	0.06755231172532075	-0.26109989666319044	0.26408896215805794	0.4307731568033801	0.012938905127435873	-0.31796248841253943	-0.6734219880672857	0.11101478250001451	0.13678871079972865	-0.04889024011782174	0.3228876439936096	0.22464782684612916	-0.4505442519904772	0.17822525196781683	-0.5249210466839779	-0.12394786742432425	-0.44968835237691973	-0.34699330396741696	0.007306906138025424	0.49919860490354645	0.30473069795528995	0.4240696416140697	-0.4530114969277513	0.4285776216027955	-0.3507468542634972	0.24416098512071044	0.33922382363803694	-0.07443752752352242
-0.09193274814959689	0.6927623397456685	-0.2908663627201521	-0.01285683219657982	-0.17140804828579032	0.06704301401086196	-0.36362759380822984	0.13984629354755493	0.5690477921641341	0.4763703558009554	1.2432832914421375	0.25172386904561284	-1.0097356178651682	-0.2376509083831035	-0.05283932873189214	0.059516811888803214	0.20513126693797087	-0.02447689426784668	0.1069815948210994	0.19911548067458057	0.009616356059379183	-0.004672372181857976	0.09747804798402862	-0.1997948081943038	0.303732573449327	0.44837368740609673	0.02806506623268335	-0.27846386320551203	-0.6349022217331747	0.09849352616658141	0.11313090942922824	0.07808709480555252	0.30337882826947177	0.2112573628253346	-0.3328549897992956	0.142684404237672	-0.41317960810415827	-0.18653281267963467	-0.411271002505346	-0.3356065883814726	-0.06310082381562634	0.44356545497794053	0.2547050381639139	0.38728907885875047	-0.459671473506289	0.42731068104297576	-0.4437105788130449	0.2844888737008967	0.41658063162022396	-0.029574992521142485
-0.11747503015146825	0.6107173031908069	-0.2859993868507512	-0.01558340870383045	-0.1354655998067153	0.10234525091893769	-0.35451689013856663	0.16341523878460826	0.5677068397107724	0.42016908139315207	1.2478787137582632	0.29668232124431027	-1.0549198106875823	-0.2676471233912786	-0.05456739390573876	0.13397522649568752	0.2651787685369282	-0.02443346566642387	0.14175730697141578	0.223967116024605	0.029472955224248594	-0.08962418454981648	0.09191230991738646	-0.14038839101128175	0.3533560729658924	0.4454279249220489	0.04900480510568246	-0.2452108454246565	-0.6360448875942645	0.11250103263175322	0.06292121869733217	0.22697455746050407	0.3259242999370974	0.1797269888520071	-0.22756869085473613	0.0902913588283337	-0.3285558822257613	-0.24080980798987411	-0.3632181277284724	-0.32477630269423313	-0.11036823003452012	0.3736183401005608	0.27184217217066975	0.3477676009834199	-0.44369806921508764	0.4121999912187723	-0.531559476215735	0.3186064006246148	0.4939044235579416	0.033091867164765365
-0.14561470089104886	0.5214246663506117	-0.27627631508781264	0.02489983723978901	-0.09040837342977184	0.1294106242659713	-0.34982526660189533	0.16451523214392497	0.5870132576151177	0.3457148886035799	1.2207250937602308	0.37031388784914576	-1.0542359361965887	-0.2755849119517006	-0.04734156399566029	0.1941688877957642	0.3221293386243193	-0.06938707913166511	0.1941089219166737	0.26361182219756163	-0.008687126236904244	-0.1698558155615464	0.08479880118971968	-0.11223292800053253	0.4018988011769534	0.44359883055355737	0.06338088920291281	-0.22163065463242412	-0.6427796909270513	0.1310016203560287	0.02219438828559765	0.3505503464434349	0.3387507982096487	0.16034044665543157	-0.13092459415483748	0.03562093065104809	-0.2592754251286523	-0.2860142810211964	-0.3272359701343686	-0.2837042860777551	-0.13934209917746668	0.28266073108642475	0.2816241745544117	0.30912844596120964	-0.4287283814373306	0.4192320814952538	-0.5993191591646538	0.3480501247925717	0.588067908712871	0.08189521584338008
-0.15055368668243008	0.42164179372413557	-0.27799535127417346	0.06395963396325496	-0.08134120172028067	0.12823454997905379	-0.3552553650680971	0.165080591859328	0.6151750910379757	0.25935991189840185	1.1777285290296458	0.4338508549995864	-1.0056710724773723	-0.2579347234910646	-0.03966907826553057	0.2647605982531479	0.37229870299580503	-0.08477082602033861	0.21126764630481762	0.32400564031817397	-0.03184604014360429	-0.19593828518245654	0.09784023385710879	-0.02748600243077514	0.42968020826099906	0.440704698960874	0.0610599042633148	-0.19277855913079497	-0.6275499171522233	0.1466015606230282	0.050263898849667456	0.43079934429649125	0.3298380562861385	0.12223501515418378	-0.04354546901816128	-0.03593707240889043	-0.1949813755280864	-0.33273617160563157	-0.29264149274485446	-0.244087994679299	-0.16492998487720695	0.22016668219997135	0.29614263083179504	0.2631437836955556	-0.3983060087758191	0.4124770285225792	-0.625511996724092	0.39227983709814807	0.645119417764295	0.13919446356882004
-0.1688858836820862	0.3353509682750307	-0.2866830120008124	0.09004521075013835	-0.0772558128111345	0.10959481797959698	-0.253253515426741	0.16542472386000812	0.6281907565859759	0.14417063751868858	1.1109970185297908	0.5096852996630157	-0.9431405165319526	-0.2553685440652693	-0.03175394560201681	0.34546540713361495	0.38977080523779156	-0.08618225556658496	0.2389895963544096	0.36227229218313395	-0.052294765114622124	-0.20340285928002869	0.10397717708025475	0.0511988856099032	0.4671047891058599	0.4525918111587293	0.096958624068301	-0.17277351581375472	-0.5871930365128251	0.21987291897727518	0.03321943632354925	0.47805539243615264	0.27706386915414005	0.10487266011671378	0.016047659885732462	-0.11231309483158367	-0.11256646238217327	-0.3750550637162799	-0.23691136404648278	-0.17402512479098411	-0.2007205964840555	0.1452892780177432	0.31293132571332183	0.2513631755463474	-0.3702512318183532	0.3920832818325167	-0.6328124528685735	0.4198071788169089	0.6812186860462747	0.19839843126940343
-0.18339602892847617	0.2279777567795056	-0.2915336679064187	0.11781900738125642	-0.0755759580604266	0.08714394307349392	-0.08382336615730843	0.16086087804146526	0.6326715895107342	0.029559845538387607	1.0176971044331322	0.6247221538572627	-0.896295866638287	-0.2709499763588882	-0.057579787752466194	0.3989518744627537	0.42405376298155595	-0.07581117148061603	0.257863689618015	0.4079220083518261	-0.07931123304367205	-0.23119930476066122	0.14229640818667755	0.09606473700730314	0.5007532404197867	0.4583072307609304	0.15499697082525538	-0.13945629785377128	-0.5508431811068443	0.22628056162630822	-0.020592937971988752	0.4853670705857239	0.2503114306578365	0.1419262297596761	0.06868373984950575	-0.17196419845233393	-0.03536004042802744	-0.41767601786911684	-0.18136750258595286	-0.09520885551561518	-0.24775343973450842	0.10658593996348509	0.34071418640408685	0.2172504045571313	-0.33124371828924953	0.38225873087137174	-0.6412533939803622	0.4425004026458058	0.6978827252752648	0.2604508202098553
-0.18892726554624067	0.11103627472691598	-0.2869586380560095	0.1583302572212424	-0.07597641112802253	0.09493422751698902	0.06675628744220452	0.15949254365780874	0.5922927999246654	-0.08600391184689359	0.920448032175662	0.7722309846197033	-0.8269698590513881	-0.27673638590591976	-0.09554278486238424	0.4422029441564182	0.4342854912530214	-0.08013064699137717	0.2887260306638262	0.41568997530534046	-0.15246303755406315	-0.27796091528315686	0.17284320584080443	0.14283007579685858	0.533381693282774	0.4064570081680774	0.1465242428780415	-0.11507199981796024	-0.5265721117981409	0.2248964045876139	-0.07519766481798396	0.5142008209186197	0.22088680502141816	0.15734498232813904	0.11437038419001173	-0.23355650258916333	0.03600643661191742	-0.4616598048828878	-0.14787133742509417	0.0008829559417866173	-0.2623205972156508	0.0432830009424252	0.3748486541449795	0.20433541590109877	-0.2941716052516036	0.37384607707165524	-0.6351565326432758	0.45795231518662066	0.7052239398689772	0.30489037162490346
-0.21206986302980352	0.018319252594833933	-0.26415420864707323	0.18057727735109913	-0.08625046683656631	0.09633706520625895	0.17253589789493814	0.14492224055758635	0.5634000375005899	-0.20075256541098646	0.8346106797421575	0.9190216225355862	-0.779309261163704	-0.260090224279104	-0.13654256071962476	0.5161910548620969	0.481035821008957	-0.06300808571496104	0.3069943144186883	0.36482205398417034	-0.18739457732464349	-0.31709101346760893	0.17337603368625348	0.16291445161681498	0.5287629563358462	0.34481172507629804	0.17269057990522282	-0.10411329674155183	-0.4942100448265694	0.2696474673716609	-0.12908186319504772	0.5534909448210539	0.19866666848757264	0.14316329209707165	0.135939563404108	-0.2808631362206748	0.10719091068916424	-0.4856470847037615	-0.09745250433832633	0.10349121205334615	-0.26673438368759994	-0.0185630347539959	0.4008514665978177	0.21064775310769743	-0.24389043124958523	0.3847686751460965	-0.6077150218192365	0.46142498762995154	0.697401079450069	0.3421692587713957
-0.1809289491618802	-0.01767075810172562	-0.2454388368333304	0.17993839237154124	-0.06971108562904718	0.08698971600139478	0.34982665124238854	0.1453421635346066	0.5253789061214564	-0.2826506134096833	0.7321051853484684	1.0106017103671143	-0.7295407994170418	-0.23301053954189038	-0.1358960174045564	0.5903156458181427	0.5570562284590745	-0.031931580735181334	0.2913337842582794	0.35130244541224703	-0.1891127128605166	-0.2934489268919057	0.1989970006701214	0.1968473350876792	0.5206341764104033	0.27208361099749145	0.16763349188707843	-0.1068410018522538	-0.46489316313800294	0.34877852380067204	-0.18499541647472484	0.580323929671067	0.16355052761130168	0.15695003379985312	0.13866556588410014	-0.32044429775149225	0.1681384013089485	-0.5034847367127802	-0.049109189852274804	0.18278532983064338	-0.26462179053149015	-0.050509101490885354	0.44502714773552265	0.21214508695064366	-0.19770658159848326	0.36316644310976165	-0.5990148795785143	0.4750863034421742	0.6693111151322345	0.37826219946455913
-0.16129107695563133	-0.03929619080854384	-0.22931471260430208	0.17490043030813543	-0.047291772187245326	0.0704966176331384	0.4997093691271573	0.11380492375799689	0.4888599345944497	-0.3283802168515302	0.619865731820668	1.1024274957514124	-0.6581990632727378	-0.13932492495195373	-0.137249379387572	0.6165253550146997	0.5621776492901032	-0.04563831547659879	0.2719676080571827	0.30263573462035676	-0.18349042979623587	-0.27603285571492137	0.21764083544239238	0.24455113490384023	0.5073495589044461	0.20508992789561303	0.11436385215895055	-0.08265518937024688	-0.4176956767712724	0.35968323120268464	-0.22523421410294925	0.6586655622305051	0.15027136375763792	0.18422198919439775	0.13900642495576832	-0.340154736304595	0.22786251866094748	-0.5389521509723699	-0.010091240670651654	0.2630994560918213	-0.24673920506257999	-0.03231058090805344	0.5132221185635639	0.22559058311797867	-0.1675456112168659	0.34929557227002384	-0.5962583319203789	0.46696942488322424	0.6288079812585888	0.39184982564736187
-0.12284234635715777	-0.08856110286392341	-0.21004264869223363	0.14273112187478326	-0.06462300643701115	0.051129165829037995	0.6674050254058558	0.06832009593001444	0.4511154204563786	-0.33424994749369474	0.5447706790111624	1.1706453162789794	-0.5843785563107893	-0.049552129771662165	-0.15541619902061457	0.6535730426936327	0.5586028419830922	-0.11380485046857984	0.2324808638729452	0.24875639627234997	-0.19587265403103624	-0.25290056804415506	0.19824830044998873	0.27919321474152864	0.47810303327251297	0.13045467275206626	0.05982006480423731	-0.0615282479229443	-0.37237570198774683	0.323509680148429	-0.2503320419366851	0.7321406001664685	0.1829265614316464	0.18062271692383203	0.1401638666407379	-0.34509371012833934	0.27550448137810024	-0.5787959111726125	0.007903160499457242	0.3431937223233979	-0.21210665270989953	-0.04639780485224003	0.5545562907807609	0.2586769637190564	-0.11660988893894127	0.3252735272548382	-0.576752883487423	0.44468068846960174	0.6236134569287874	0.41457091155003684
-0.10808813033947606	-0.1243734951561456	-0.2097978492353152	0.1056437645258376	-0.0793039391214746	0.022314299352863366	0.850704195398696	0.04159660735339373	0.40306645611317016	-0.2949607367442633	0.4560956585601878	1.276918957757772	-0.5285398750665184	-0.015943366637022522	-0.25353111332950073	0.6699106858058672	0.550916080157136	-0.14923924856807164	0.186279568638425	0.21717822821118116	-0.260900492481072	-0.20102800351431332	0.16552804490281817	0.33626962806126875	0.485668432411044	0.08794944137643948	0.007007503920863916	-0.03330023166258915	-0.3024537849525758	0.2895479319437969	-0.29323564695122073	0.7772889173683992	0.19547834523755295	0.19228414185877457	0.15212612760325026	-0.33125312041738186	0.3231967271960584	-0.6122963684868906	-0.010936409507027353	0.4331439165779888	-0.18471061386008802	-0.06013858072334273	0.5558831405429135	0.27589727143418125	-0.08180831724181223	0.32728007865367154	-0.5720692317837388	0.4056723167624141	0.6076118965005822	0.4268786391603481
-0.1147333707671693	-0.11030139228088168	-0.1979531821790834	0.058514386939661635	-0.1268666003653941	0.013295738109571307	0.9644708737611294	0.027898924683467143	0.35800715625614565	-0.2633955731424901	0.37284546784290795	1.3001678261912242	-0.4503926220797229	-0.006527734511537139	-0.3122207607711063	0.6767680938428846	0.546983792119424	-0.16430897326184074	0.11726658411564224	0.17540777881275785	-0.2851735736013738	-0.10361574510880271	0.1309324409324048	0.40096596461151446	0.49028224182922325	0.06762528119438274	-0.06992901702122693	-0.035154011834911014	-0.2252892130908002	0.25555390887211693	-0.3266562061601618	0.8032479433045827	0.19424826302616902	0.19996767559747736	0.1605242686619429	-0.3269623992603793	0.3531430465029365	-0.6450114644914778	-0.02819045735204335	0.5141284383626138	-0.16247631715165764	-0.05539163914376719	0.5453783043785528	0.3115533810254249	-0.05309444258514956	0.31512553780982977	-0.5757115711259686	0.34871358280908893	0.5972334216068549	0.44781622720773145
-0.11564656776314672	-0.10558184677441332	-0.1757489647719251	-0.02133395930489133	-0.13480044875881303	0.0096524859932007	1.0563833096777793	0.03382905648090058	0.29577743652840965	-0.21900146189890052	0.29992076794587386	1.3295906331301726	-0.37558710185632693	0.012414068241384421	-0.38098693603712236	0.6840860238902313	0.5470560291582703	-0.198929920250064	0.046326868807142055	0.10411186231671568	-0.2635813663358597	-0.07732424824104839	0.07862913445580824	0.4053778352203191	0.5219958168545722	0.08850037100406065	-0.10921432703587845	-0.040414146511467575	-0.18327989141659354	0.22135028120601183	-0.3953462021544242	0.8305058990157482	0.17209042885187445	0.23837007801134008	0.1733255171416377	-0.2921269215813326	0.3969066517927453	-0.6794643056564217	-0.03905890418147009	0.6115499994381102	-0.1335626575920781	-0.09941974127066906	0.5425006260346591	0.3573731525493187	-0.01610099665856674	0.31447386662423715	-0.5809699731590269	0.2616501330579682	0.5965558374262477	0.4441771749989768
-0.1160156041482707	-0.12871344913913474	-0.15167339151632367	-0.06468354838074161	-0.1492955176586474	0.01226420926573883	1.1078342426586396	0.041031247637990695	0.23356603582326058	-0.15018685804759402	0.24423469074547416	1.3323227059178089	-0.2815148942937381	0.0635265094832271	-0.38979074377513245	0.6643116384508344	0.5080461759494841	-0.2496328124113763	-0.007114983592473275	0.052035494117776714	-0.2336100935643252	-0.11882149858771081	0.06943245731244546	0.41605122013836515	0.5461275676455621	0.09256880519568347	-0.11582864247021088	-0.05237276737779486	-0.15957438399873242	0.1849223862094456	-0.4427352571268619	0.8719838111609961	0.1762315888132765	0.2714314471690761	0.1892884673486454	-0.2460239034194729	0.433662179259246	-0.7075845049486549	-0.06553714571266187	0.688451452508536	-0.10855159666143924	-0.10624420764636537	0.5519645440657328	0.36821332657077727	0.03400559322468242	0.3177575634180614	-0.5836453795941919	0.192731890100587	0.5883080842520478	0.429136873888951
-0.08331787728154236	-0.1389786093421522	-0.13441049648029701	-0.10763297041679054	-0.17180019866890564	0.00851797001894693	1.141704856848372	0.06618156135435942	0.2056167030624109	-0.0706626211772701	0.18699294836339023	1.3298573304737775	-0.15209167913347055	0.1385489907571939	-0.39144376527602154	0.6536087035538424	0.4904314518615703	-0.265222009991397	-0.0942331014882909	-0.011093681535322072	-0.2514748203452333	-0.09058680203711497	0.046489849720186764	0.42520464585459017	0.5459140413997938	0.08386359676796128	-0.12946533746207475	-0.06487575226297862	-0.1291186838088778	0.19504872747476756	-0.47672979070323346	0.8854845861377436	0.17771983642704986	0.31678141192950865	0.22210208050770128	-0.18517728748740492	0.4773161090900516	-0.7218062966291195	-0.11307515983902176	0.7666844954351898	-0.0691041432884633	-0.13119130396439554	0.5737308478329901	0.41527353167769376	0.0682039872172259	0.31324004041210346	-0.5777874340802962	0.10193186453153577	0.6047632376572076	0.41081302583462936
-0.05761236433305148	-0.11325590605961489	-0.1309343441920551	-0.151126456112872	-0.16397824030825597	0.0044000824306508176	1.174174676406152	0.09819403103667032	0.1954807878650732	-0.010697077560157708	0.13008591608128992	1.2884457429471157	-0.0376653984129384	0.13294300252775315	-0.40865847474809075	0.6373201671999293	0.4978829802533344	-0.2766186772032775	-0.19891584070212032	-0.061953406214882836	-0.2567923042240539	-0.02564937050729683	-0.009532629383100427	0.43922118979080177	0.5393505731067911	0.09809971440316363	-0.11586797395196509	-0.06445363608521186	-0.06993282430020856	0.17895412721824708	-0.5186649556629914	0.8615347761777572	0.18581797499943148	0.38569765156620317	0.23677207198975916	-0.10347235145088138	0.5138009986975757	-0.7235724711581528	-0.15113905208665857	0.8326148361738651	-0.034898315757617406	-0.18465839706567794	0.5884662058878394	0.4462206909814833	0.10767743751498804	0.3078643524081976	-0.57355231302581	0.02401624297097906	0.6224430057836878	0.39394543562732937
-0.045392623330253214	-0.09989498097590704	-0.12167911139122742	-0.17111879383564949	-0.1719613127431638	0.017634178319231038	1.1974989455085319	0.1430028852918883	0.19433218514887388	0.04712390287829079	0.03623762474535018	1.2517339086093313	0.04509571690962815	0.119268453069481	-0.4239146645632266	0.636695663693063	0.4943341041910375	-0.2785395576508317	-0.3047884814686634	-0.07680673932893853	-0.29520282578026624	0.047015313181467844	0.007723968390906723	0.4539814921952588	0.5388972404619292	0.15336117798128002	-0.13173694429142707	-0.05086887818172081	0.01424298369610218	0.14956692914747033	-0.5215090656344603	0.833409532994852	0.16191840048594064	0.4354611661302313	0.25583951528601423	-0.036134710417042984	0.5272346574146871	-0.7267814361475231	-0.2023080984443662	0.8663779111983547	-0.033627639141884144	-0.2425998749647646	0.62531158243138	0.44592262856869774	0.1281119304610341	0.29019920057194587	-0.5394955386068176	-0.03406223053438612	0.6379685309563458	0.37946745387458025
-0.07021613759463377	-0.12018097721408219	-0.10427296333967066	-0.20128314128902441	-0.2050687146005231	0.020843234936354742	1.1788732231452876	0.16514409240707245	0.1598136508883578	0.11904541973223523	-0.06260626746021765	1.1915968075950807	0.13238896857684096	0.09356693989218207	-0.4354516418636877	0.6284812430042187	0.47499495232963795	-0.2638573497082215	-0.3920822041321178	-0.10912115010982677	-0.3361060999105589	0.06147342745820279	-0.026044124809886438	0.4613867182632763	0.5587091910500667	0.21285737524994888	-0.14508185954093036	-0.055091912464613535	0.06790788188940484	0.1154849051277476	-0.5304746070822027	0.7811261084773398	0.155380546630563	0.47938191090392923	0.28205760329379015	0.03136934181966036	0.5303658735507149	-0.7145799064786387	-0.26219183650395744	0.8921479926033677	-0.0326508870556577	-0.2806889790979374	0.6369825812474446	0.4475064029326548	0.1540379564372004	0.2574620550985488	-0.5065454403122279	-0.10370805756192576	0.6669395705001098	0.3462579674148716
-0.08018563571663068	-0.1644393841016621	-0.0668041397966644	-0.20444933050499908	-0.20563616797391188	0.01788921974692318	1.1612629038101479	0.2328172406598558	0.11027535000883357	0.16679714202872964	-0.14169931663380303	1.138452636928892	0.21146832799925072	0.049217394082400334	-0.401155824698865	0.6309142198071223	0.4702421256199022	-0.25355808984768297	-0.4949115815335384	-0.13775786360286726	-0.3482048803168422	0.066302128823908	-0.040109066656925735	0.41458022731400035	0.570237965811975	0.31082358957846085	-0.1347957151509941	-0.08536015691750849	0.11515923129335844	0.1028604420363158	-0.5334374277307417	0.6858779297540536	0.12310461457032078	0.5313744162244711	0.31372312827143856	0.09160683741060105	0.5214083763865742	-0.6987909458498769	-0.3109625582077956	0.9109264927821752	-0.04273064972912897	-0.30306116755113666	0.6298148764778159	0.4400245763241431	0.17324656936578758	0.22023067282025574	-0.4620507491272293	-0.17020184241433983	0.7149088620377135	0.3224178162284413
-0.11795524284131209	-0.16235860135340494	-0.04434424295672453	-0.21007560617754906	-0.21311701749600545	0.004759708617314373	1.1402648307357883	0.3103227317892129	0.07792945182712509	0.17142455434693388	-0.2302785552637133	1.1154725658181281	0.2455644114963736	0.02538810336271794	-0.3477576148240212	0.6202771990410912	0.4685065844558249	-0.24246174811795043	-0.595450470975686	-0.20090316578457648	-0.33119436781365635	0.10175875517037428	-0.04958860514203657	0.3468723769395684	0.6024245835971801	0.4407459236260724	-0.11118357309924617	-0.11328215232402039	0.1748298581370355	0.11505378829053717	-0.5344901606100361	0.566983936448696	0.07327869190919742	0.617528184378205	0.313023790737671	0.15777090395202661	0.48885061517047285	-0.6731618699879298	-0.3340798442851779	0.9141498151544818	-0.04771040628472771	-0.35721793033561633	0.6563984654360311	0.4244732728424315	0.18806953824242914	0.18760293824743512	-0.4124734618922753	-0.22782403438418197	0.7229775085654471	0.2876772287081406
-0.15267844685030735	-0.165293412129704	-0.0036277466186001805	-0.20711465243983612	-0.2429707102109428	-0.008151526511615093	1.1267392008546122	0.39208890483175185	0.0793070423256607	0.16744511381640662	-0.3457907999389625	1.084554573771726	0.2958581562975684	0.03819370778362152	-0.2755097565820829	0.6172571334043282	0.4583637633090933	-0.22850446375293904	-0.6968991315423068	-0.26458665751433347	-0.25792724437577297	0.14549897800555736	-0.005411694281304486	0.2888802923613972	0.5895358109006856	0.5308596397133111	-0.10871438970149536	-0.1480960369599259	0.220086351483834	0.09028245304010243	-0.513743408842797	0.4460538190173772	-0.00715540652493879	0.7022239468736238	0.3035441236391986	0.21051060642766523	0.44520506585646824	-0.6530587526624954	-0.3538811877050071	0.8916409585703441	-0.03554349112417489	-0.3990692807068395	0.6814313023210691	0.4107638546361555	0.18903818628467664	0.133811985017118	-0.32959671831938675	-0.26181577558729663	0.7367536149635242	0.25559596388278366
-0.17828864119955784	-0.11024556132592107	0.00627121808745751	-0.20047989935562266	-0.2263744631876614	-0.021885540343928738	1.1074142350424692	0.4878313435923869	0.06491012247460745	0.1990437932003009	-0.44134779686079295	1.0725237936023422	0.313051154146177	0.07865510862563432	-0.23770766547116046	0.6251020841972308	0.46056791910978917	-0.23837277826089592	-0.7848342032680206	-0.31740108721441396	-0.20371007002913705	0.14171614463408352	0.03803296377831859	0.2695819085102421	0.5751967022425494	0.535914664193409	-0.12126524081083283	-0.15521690682820966	0.2501159565756558	0.055011184765364096	-0.506788529487928	0.3295537615154239	-0.09931850822916172	0.7995628092516958	0.28681266347673195	0.24690287869693311	0.41762660691614356	-0.6411201946538693	-0.3903614869110145	0.8707151426266562	-0.026862117224958938	-0.42387707845307226	0.7047551482965122	0.38721183928955594	0.19914890042898276	0.07485115270698414	-0.24976727845361096	-0.2933164662451241	0.7493048908491413	0.22841513808638014
-0.19038203765761247	-0.072333810655506	0.01631343580904538	-0.17430921516661382	-0.19405430039316324	-0.03872594318865485	1.069212003844211	0.5547097107959809	0.059079177585193786	0.2656030083533963	-0.5517042429393152	1.07490306990395	0.27628112526050036	0.1070841125002195	-0.17130081520002458	0.6330652712028771	0.47690645551141797	-0.19385178047906046	-0.8670973176733258	-0.34108460413340513	-0.2367196276748424	0.17175507598283019	0.09295243784334176	0.30656352025215916	0.5533332571854527	0.5494087378550485	-0.1475069681657309	-0.16367447792608839	0.3313448793318934	0.008700926795055625	-0.47959409797739844	0.22241818489422896	-0.17833736962712343	0.85059186801814	0.25218120777655806	0.2895278631913155	0.36459870467322164	-0.6293806422259796	-0.42062080332774193	0.8337575110575214	-0.007229722540282679	-0.4236777782485867	0.7236483642336851	0.3291935426997459	0.194788657323742	0.0072853842163085655	-0.16717362759197488	-0.3100780301122236	0.7520931281732258	0.18632080673060067
-0.19065006735348738	0.009347969136168949	0.029387540137800944	-0.1679896902913115	-0.17640681028243232	-0.03686011274551941	1.0400191667862213	0.6401998837030218	0.07385530120379595	0.32481869220518317	-0.6881868753146186	1.0882589368750235	0.1980579531293182	0.13360398529874015	-0.1516436660014702	0.6574698685779252	0.5404991287091414	-0.1622357586431415	-0.9483209467645162	-0.3488931177874256	-0.27918766705023523	0.21058588249380966	0.06722541927222843	0.3164365352447967	0.5060174836327683	0.5679418264180681	-0.19819415410381713	-0.15998029261876295	0.43040035136108223	-0.06922028257728063	-0.43479091603481723	0.14006657087571153	-0.24914400125677577	0.8647089993551604	0.21664137461417132	0.3200135259489218	0.30138734314742277	-0.6366763289626098	-0.45263347533197945	0.7935470325937495	0.03581300617977199	-0.4514788873462644	0.7439468512105776	0.2829079124575745	0.184744478495058	-0.05752336655749579	-0.09114475245322143	-0.32532523255872314	0.7545492629323569	0.14315976053034501
-0.17940178317766714	0.07632256763908703	0.07149123339846312	-0.18186563147661428	-0.1824856351822558	-0.04431584578244714	0.9973330081252223	0.6995196373202497	0.07208751552415904	0.3844142215876773	-0.8055810538407121	1.0798548205828478	0.16828388415229273	0.1373360648900263	-0.15598366313340173	0.6803121110528088	0.544066527089091	-0.16421510066953424	-1.0048060418064826	-0.3832826369189855	-0.2902478005506519	0.19515571651384797	0.0890201340784715	0.31077482029434506	0.45704277540142213	0.5905633611461076	-0.2594071029341042	-0.1347442722065199	0.5163328638428257	-0.1403371275771616	-0.39687645697602963	0.06475532969509315	-0.3275086878794526	0.8661205605855826	0.16845016655242143	0.3362737977936969	0.2325350211477517	-0.6422413778810525	-0.48510699263122314	0.7356867171971103	0.08910493242902655	-0.4785212592960377	0.7493978950871225	0.2122109463952238	0.17961083343044928	-0.12902707135858754	-0.0036465654475926978	-0.31484308917508946	0.7276075232721692	0.08255964841491632
-0.1988500523836187	0.10985499647886794	0.1149930035575262	-0.17587018480004515	-0.17799246123290052	-0.054037715066134986	0.9385296341272269	0.7502197036823481	0.08282979036912345	0.46934544786834537	-0.9243684052678753	1.0948507712181366	0.15938650453961184	0.17135382048188355	-0.1677287707121795	0.7200437169157097	0.5125934049332725	-0.16219734103419028	-1.0562534310409821	-0.3929642044328773	-0.24691001572885102	0.18970300679965185	0.11610098082795725	0.2980664947425052	0.4123681572579341	0.6242591217126137	-0.33055657775798325	-0.12117636685004995	0.566091345261524	-0.19188310999818392	-0.35398212623314007	-0.016621141871224675	-0.41953180396955936	0.8609843309268641	0.12632176898559158	0.3536234503394115	0.17114633275542912	-0.6442687472348018	-0.4958629074700087	0.661900319155486	0.11137840776776034	-0.4301894787088997	0.7544799764162848	0.12475638364198356	0.17095100619717302	-0.21126057818709554	0.09987881623299111	-0.3020918700472341	0.7182896618331186	0.03226162502699536
-0.22108772645667166	0.1280223267840002	0.15450907589209487	-0.19026932895508478	-0.16543706052457866	-0.08484604453328971	0.9053859561962507	0.836940967853727	0.06709191806470835	0.530297249234012	-1.0444873345173313	1.1371191502108675	0.16625578916201986	0.18972325861877198	-0.21765407274082188	0.7603628500656698	0.4561873909848768	-0.16790987245213432	-1.0665385571058188	-0.44622113152777737	-0.22319586254163176	0.18051757098066362	0.07107925514217392	0.30749374656226236	0.3711723744108873	0.6338908845086197	-0.40138293590893015	-0.11500967214405648	0.5827381016512994	-0.23934215620237098	-0.3362938231598577	-0.11132159519889692	-0.4966562842474251	0.8402932053848838	0.10395732444538189	0.3827371100444194	0.12756759073513954	-0.6677300837351587	-0.4950976899336502	0.6021209420922455	0.16134947868652122	-0.36893128150446486	0.74914369538496	0.04334757262298057	0.178254347052695	-0.29962914288501197	0.17479740897076543	-0.292181928373013	0.722403719923334	-0.032332049306147206
-0.22694576970040323	0.14182157429509787	0.19126707434538243	-0.23521105227138372	-0.11541867036886497	-0.10053893070143446	0.8938911323712826	0.9110010421667513	0.08955836736529588	0.5888158048176773	-1.1042796099631889	1.2011391125505138	0.15478404082891864	0.20039509524523988	-0.23581550021978911	0.7975865036285876	0.42102832761612985	-0.18052755149632965	-1.0897772805511132	-0.48792627454793297	-0.1835234335296933	0.21821528553362485	0.06033737724700892	0.3065070944591768	0.3176199919721843	0.6082655525736811	-0.4974361858198785	-0.08162584649822756	0.6339160664688162	-0.2781274657413674	-0.322879310556021	-0.16827124869577154	-0.5592721025448639	0.832931402793454	0.08492903535008435	0.41251562400885416	0.10389080892108313	-0.7135617797129081	-0.4954127795074448	0.5316088281052664	0.20609961550729508	-0.35355914248397075	0.7664348220028601	-0.04161498496991005	0.16705669986059068	-0.35696387922836365	0.2690267112063661	-0.2682061834712949	0.7159025802388903	-0.0888000596383174
-0.21535326989586134	0.1726080532683552	0.20587162861220576	-0.2713529357076397	-0.07349630977543409	-0.11111363407560797	0.8773700635571995	0.9726805580743569	0.11126457722852659	0.652971714954133	-1.119932675129587	1.2458770669454433	0.13195022904554093	0.1817873435922814	-0.2656141921960303	0.8135979375605444	0.39669926337903744	-0.19341582413400657	-1.1007549616471533	-0.5247766049437727	-0.14885592362677255	0.27354164754646304	0.03426016571252014	0.3155020139713104	0.2744022798286695	0.5467887702979052	-0.5556124065210252	-0.0413303365677737	0.6799095215856207	-0.2974075761005555	-0.32006693920307405	-0.2104503294047107	-0.6141487996168332	0.848612758157407	0.06001608737422306	0.4335239513614978	0.0855227201301092	-0.7424780013280857	-0.5093924679447825	0.4506980772703685	0.2322105613622572	-0.32920893123695394	0.7999622134196794	-0.1142201800128976	0.15319100546797057	-0.4131481745060303	0.36812245828962054	-0.2451306697072302	0.722856449735727	-0.1643013361449272
-0.187742936259838	0.19156104079554756	0.21542606074926712	-0.2659272598043965	-0.05318915520479604	-0.10209741735221334	0.8282199415286566	1.043371006547389	0.10962685660925675	0.7197731374926912	-1.1402883119460048	1.2941513861169904	0.14218511902349304	0.1667792126816612	-0.27235987997890254	0.8399514594064712	0.367152462259121	-0.1634400671672166	-1.1106065673274066	-0.5280095252974182	-0.13054855853831737	0.33804830476421965	0.021243061519103285	0.3966654861865987	0.22217047509456433	0.49630856740381485	-0.631260526449556	0.00951406529565461	0.7015278363110873	-0.3141909352981932	-0.340739290702219	-0.20553125277012585	-0.6871243321383531	0.84671035945313	0.06086247068491969	0.4557378705638751	0.08928393250738831	-0.7758594106610308	-0.5377055167900437	0.3647005208166739	0.2530658042048936	-0.2505192230370773	0.8277133995651637	-0.19310381401895008	0.12588176525221906	-0.4529074793760441	0.4619701713849743	-0.2169817985454868	0.7356373273946454	-0.23471745420185686
-0.1770303667430395	0.19129003779111708	0.22028578330142592	-0.2980617835634658	-0.052279715221482025	-0.10825028430640375	0.7847722305965797	1.043067842642028	0.10913041109715164	0.7935815928800609	-1.1106380493153911	1.351682413088615	0.1788650342505349	0.16744600340783508	-0.28912140809414166	0.8604510464375068	0.3291539275941837	-0.18072465053355674	-1.1337636430520863	-0.5349987870476088	-0.14630492917012022	0.410318386867615	0.012753794721032847	0.4767556684549558	0.15666784993499777	0.4549558255761248	-0.6770016289264268	0.0510232261123747	0.7243786527490119	-0.2978436187635265	-0.36630845763050185	-0.18140954198561252	-0.7402448814504802	0.831619148332404	0.08800742563869351	0.4512524759688419	0.12464679844487363	-0.8301701658465737	-0.5811042827806565	0.28540207686551955	0.2366501277121551	-0.15901573880256645	0.8652821645764082	-0.2604789943453082	0.10250967177570114	-0.4826624501149516	0.5489373341647185	-0.19946552035476542	0.7363949700883117	-0.30755403363382505
-0.14778358684808632	0.1143822469254886	0.23557758937693146	-0.3326119331159554	-0.018299447187859183	-0.1192998827671421	0.7389244761435296	1.0147117754669428	0.10189989288209808	0.8424654782966103	-1.0802009021855707	1.4043918880845188	0.2234715103430583	0.12633785865271394	-0.34705488148554664	0.8618356816408891	0.2530068274913203	-0.17615462539920163	-1.1535296444109338	-0.49514203036115517	-0.1770566431681191	0.480395933041176	0.0100519634918588	0.5204107037538072	0.1239687691599487	0.47186594309664265	-0.7048137747069643	0.12442355841019678	0.7422255930289118	-0.268201926834003	-0.3962027326646724	-0.15258224071340415	-0.7698599186732761	0.8210542752007551	0.11589761555069056	0.4647428511293521	0.15050415429349784	-0.8597580312967358	-0.6174746221558094	0.1910634473636923	0.2139390728661345	-0.11786123884589939	0.9097047579756042	-0.3168324029169916	0.06156334568767217	-0.49888745314878113	0.6567455749859693	-0.18510128433916986	0.736005682871173	-0.3813691482730047
-0.16992594232189906	0.0678245724994557	0.2498013444885483	-0.37270154415511847	-0.03208092376382931	-0.16169135871975163	0.7109524304534193	0.985005809551095	0.09949094141191925	0.8614130671224786	-1.0289052110513697	1.4326534065902907	0.2706751524061578	0.03565263371250648	-0.36492849844763364	0.8557119519573634	0.189925370260817	-0.23402490712612717	-1.1810362226939397	-0.45956549444706435	-0.1709975459845489	0.5852170786075009	0.031298259670036827	0.5397804356974476	0.10861294707003846	0.4846315809266287	-0.7298100813800216	0.1619373280791824	0.7373434858086092	-0.21597853628774616	-0.4445594033121861	-0.11913229721682328	-0.7869969614472588	0.8302780322481332	0.14927526672687216	0.4670441480962862	0.1924380741434901	-0.8982211902806213	-0.6560077192177567	0.08603589151964913	0.16295800738695018	-0.07978006863806451	0.9347865603412695	-0.3648589500949302	0.02073738975753492	-0.49233649687952913	0.7455763262650594	-0.1765996494583735	0.7315618959185476	-0.45379886725673463
-0.22986755193498495	0.003912784911889264	0.24650108514342564	-0.4473539475893743	-0.030404087858183375	-0.22410491477493083	0.6731909764787247	0.9408585900352799	0.08275101857200014	0.9058773380699752	-0.9781494136237269	1.4659380750637996	0.3417559030498579	-0.05617732045976702	-0.37267602785072074	0.8474928544343934	0.15294000637149358	-0.2954289407442229	-1.196329628230387	-0.46316857804584644	-0.15443743737325277	0.7348377263348229	0.07996925645166078	0.6202947220857766	0.12218664626257436	0.48245627941836816	-0.757781220400389	0.19674907270911715	0.7205351403071646	-0.13384630272267795	-0.5076411441945925	-0.09010618697032366	-0.7800054685364008	0.8742908683853979	0.16299511626569604	0.4543006469685863	0.2513071601596185	-0.9292553998622051	-0.7130024931442838	-0.010522388019646367	0.12496949158051718	-0.00791628665614616	0.9670802511719732	-0.3945513901273505	-0.022439480657916604	-0.4803526644361171	0.8282578350397897	-0.18216628419175254	0.7115789889514239	-0.5223560470915029
-0.2757128679414208	-0.052573433633321995	0.24758182941248771	-0.4357031467022673	-0.0017559194572366612	-0.27262429473563277	0.6331540966274151	0.8854820155925113	0.06646540749223648	0.9518878037659977	-0.9134697602405693	1.488582149521203	0.35838929292766164	-0.13252139256892126	-0.34489235294194615	0.8394918143025409	0.16439605983981628	-0.33740435435034294	-1.185192174564312	-0.4260950176933679	-0.14616320725586196	0.8550992825212491	0.10135090118221965	0.7022079225868285	0.14069444424194205	0.4892663539653884	-0.760059885520652	0.2203413010349359	0.6927406588921108	-0.06337187106849831	-0.580261164322619	-0.053609395871100585	-0.7789541162189787	0.8810706915349066	0.19605953383421834	0.45183649628293426	0.31410297375984414	-0.9659896978634455	-0.7730302721518953	-0.09902105409055446	0.08325323934359788	0.0885839414418425	1.0098812455682096	-0.42284915956866964	-0.08132001247530952	-0.44881698420426075	0.9034747344681232	-0.17651332592462582	0.6961572593172604	-0.5623115743786322
-0.28204595288407913	-0.09672385557974453	0.2390972615686254	-0.4329221427576092	0.02374977580833123	-0.3320133402416001	0.6113783171428941	0.8234276416127363	0.029490292302815736	0.9943947530376146	-0.8091970386208667	1.5502543352454938	0.376472243805936	-0.1915530743852651	-0.31625795410678437	0.8254196588710782	0.17818777756417034	-0.3725882028262409	-1.2022439072820161	-0.4063650223275106	-0.18823326043367972	0.9726925673013674	0.1492670299615771	0.7758994642864095	0.16219160966206686	0.5130245687823811	-0.7363037774202007	0.20104299468979653	0.6729419529848344	-0.034134739350346256	-0.6703623621238318	0.009477094823242726	-0.7682264286837998	0.8323408787920268	0.21349446447388706	0.4591012741866237	0.3705330014536408	-1.016972440078285	-0.846497586041768	-0.16793576066569288	0.047910213907187305	0.15574874506749423	1.044031990505983	-0.43092904804524046	-0.1334401012831681	-0.39411427346914074	0.9610256344490132	-0.1744785569148616	0.6691579034226072	-0.597834233670522
-0.2995997433843328	-0.13120946919485227	0.24853201397119334	-0.41039027938389827	0.04534866561037872	-0.3631399372863235	0.5641897691459157	0.7633602202559356	-0.005053888589321964	1.0466793731467312	-0.6881497624903243	1.5819136199083719	0.3463729914115943	-0.27241062088246126	-0.2584990886243644	0.8164021380721869	0.182786869037387	-0.38885722505161324	-1.2423864028548652	-0.38031177871786487	-0.19284407613729385	1.0579407973553592	0.18596824622156238	0.8383075204074973	0.1971787062860029	0.5364385776569445	-0.7135358514230161	0.1897635582184944	0.6524614949207057	-0.03207724334682809	-0.7261114516529849	0.0826999522481927	-0.7543368964014103	0.8542284325439733	0.20381772123059547	0.4780162197569105	0.3857930116223633	-1.0617007211842744	-0.9182394094084796	-0.22881756951025514	0.0049989286437787635	0.23887360215973805	1.072891785736293	-0.4108927648137083	-0.19451440292305255	-0.3381433208864947	1.029931211780104	-0.18241045647292395	0.6225934122084913	-0.6201080517516746
-0.37536424047132155	-0.15448176764737787	0.2669137331918027	-0.35738811176581053	0.03439807192181777	-0.39962512028111846	0.49320617427898206	0.724743693608193	-0.04015863157261915	1.04415675194574	-0.6166918927673058	1.6015106247156141	0.2945569924915077	-0.31978588652072454	-0.26389285691129855	0.8018469533661644	0.15625605690089367	-0.4118526695050736	-1.2396441584718871	-0.34252247209977443	-0.20848202160786702	1.084773522220478	0.2206920029985339	0.876101708780643	0.2272974045064206	0.5622920460886094	-0.665272232914168	0.15984894975229647	0.6387450801238564	0.0032852597876479096	-0.7631570145059959	0.14285634557647398	-0.7218578975880068	0.8802956050481455	0.22286145448293734	0.49901604867520366	0.401687754846181	-1.0932271142110714	-0.9942231529557326	-0.26047499240689814	-0.05506716934987051	0.3391429737215376	1.079678477859791	-0.3649194826726689	-0.26733095563476283	-0.2890455645024974	1.0793393421043933	-0.19319103264465617	0.5794082102517988	-0.6350866470207248
-0.4248308014170724	-0.19284325322370538	0.2888749644713532	-0.3011919406780205	0.003983586569175721	-0.40887419136571357	0.4514892639629913	0.6996445900109729	-0.07185970015926846	1.04024657736493	-0.578465473235228	1.6141062992584598	0.21989019138462557	-0.36933907914818576	-0.22189656289805781	0.821661091895631	0.19099466365891962	-0.44940504708934703	-1.2337035615001617	-0.28865814476110585	-0.23324258728529626	1.1220634635078908	0.2775625521452206	0.9217303584060558	0.2723727949881202	0.5845833832555973	-0.6433102389042523	0.12519128555226916	0.6152540630149372	0.020872171083256005	-0.7897080176592122	0.21679460397490752	-0.7075536652248563	0.8781879470366196	0.27129955153405777	0.5102296339817908	0.4535601295703754	-1.1333764901245873	-1.0463972707498503	-0.27421527571060245	-0.07547635246221088	0.39111373908267816	1.0983549832909065	-0.3155854318155731	-0.32643308227825896	-0.22734928845588764	1.116179237932044	-0.17019197686762508	0.529346823608785	-0.612343068343759
-0.4847684466037886	-0.22354328874262142	0.31409474852188457	-0.29597192168112607	0.017055306165828996	-0.4153993057721146	0.43001810538690133	0.6686030641877236	-0.08891471018768245	1.0515235208559859	-0.5443983003418131	1.5571506665557149	0.1936225975636347	-0.43821899769536987	-0.17471658853723318	0.8184209227528203	0.1938859974445384	-0.4996318949658308	-1.227087816625486	-0.2795976304768588	-0.2510471307875467	1.1748526306262048	0.3213294768213356	0.8909177879695539	0.28366504837010037	0.5822179680000645	-0.6255379668607765	0.07249417351950445	0.6038375999075136	0.001731911342397946	-0.8035777939534094	0.26439801186607087	-0.6634981092273922	0.8769157570656987	0.31880556107905256	0.4877006797944177	0.5275798053554299	-1.1755763342539023	-1.067013131435271	-0.27049266767635943	-0.07901514952404695	0.4138640266817757	1.1072129534992183	-0.2480916076368469	-0.38353137752163785	-0.1775125376323168	1.1691350428384308	-0.17472519558271177	0.4711151528109466	-0.6021257753848175
-0.5415149009291368	-0.23646306429559724	0.31278371143038786	-0.2418059804013965	0.04740586910934868	-0.4239018849166006	0.39070123859188366	0.655790292376689	-0.10367984239273272	1.057645737056797	-0.5266881363722458	1.471727717397015	0.18230784916085158	-0.5257905853538324	-0.10161907106175024	0.8122065794081061	0.20861309221036425	-0.5151258836888857	-1.210716619731382	-0.2607339085772011	-0.2565102193727973	1.205813396647495	0.3289963726682308	0.860146337048521	0.33153204813878373	0.5935427437454621	-0.5999841471217577	0.0500837634911339	0.5968692618347667	-0.02712978678627067	-0.8023197905283481	0.28201462184973064	-0.6093320484440508	0.8917563277742427	0.3323033192891124	0.5039502791867524	0.5779932596341889	-1.2084637833060912	-1.0643059332604232	-0.25586261309279973	-0.08630237476051214	0.43996437722977405	1.1164731674800261	-0.19892946930052918	-0.4435725809559942	-0.13124063023597604	1.2205117944673551	-0.16487937996213192	0.42548395827871816	-0.5750787119275611
-0.6325412329755127	-0.25441204856407185	0.3198085491792921	-0.19882558340096917	0.027679747551517246	-0.4450718611325324	0.3536574899393262	0.6673842633519819	-0.09901765114436398	1.0245947071143164	-0.48529586451711654	1.4020294116155787	0.15951274968905932	-0.5923859297398432	0.004266965900171837	0.8283654797660935	0.26350583280651774	-0.5415551942502432	-1.1780202304964138	-0.27040228871326083	-0.24503268571394812	1.2258855737206216	0.35923906439770426	0.8465437773102472	0.38227902421000726	0.5970288295112304	-0.5680241973289758	-0.0063872490713733935	0.5873566647251892	-0.04362380726206445	-0.7955001094445864	0.2983569863941421	-0.5558474197182981	0.8995698527448998	0.34561096210119013	0.529027775489259	0.6318675394184586	-1.2530001661735135	-1.0594895640609907	-0.21906979583366723	-0.08058755247445586	0.48223372698634775	1.1166994415565183	-0.17552757474672137	-0.4570612418934224	-0.07750635150971365	1.2583281798349981	-0.14359199653998111	0.3656107642764597	-0.5426652308164361
-0.5935300709316115	-0.2558901206304758	0.3550959375617585	-0.11728156646360766	0.06454702282967249	-0.4138897464956875	0.32886780964865986	0.7206038675762023	-0.09246676866728462	1.0519927418056831	-0.4017254888551357	1.3813404176849158	0.19710885629028596	-0.6137939963540001	0.05150549836735453	0.826700380666227	0.3378155189982127	-0.5176577711518444	-1.1260885500865938	-0.24750330437327017	-0.20823158151280757	1.2551907327193836	0.37397321060626254	0.8246736589124346	0.42619480292622625	0.5898885574031584	-0.5278765937412175	-0.007186006300024481	0.5754202309405729	-0.037500149176439825	-0.7875139310826716	0.3179756961491023	-0.4824381070184046	0.9502614963503996	0.39507337655402486	0.5809194330357138	0.7082856462378752	-1.271015501736761	-1.0414930194243937	-0.16365796570060706	-0.0330884665629444	0.5401130663821888	1.122037061487704	-0.0784911891980562	-0.45291557992004544	-0.030244951790319764	1.3118890052547727	-0.05961153013698791	0.3183932890717333	-0.494550598943548
-0.5184829626512021	-0.2443858913307217	0.4197411274813332	-0.023493799321040496	0.12027610745744463	-0.3448441407641313	0.3417126579541754	0.7859828024911186	-0.05385026905407667	1.0681473487881152	-0.268255100023036	1.3831023001359741	0.30048578301079176	-0.6067673073444027	0.11240180758814407	0.8523025398796238	0.4039327840920274	-0.4474059951592316	-1.0538817098165292	-0.17289021671802074	-0.19412733894996279	1.2457821283913586	0.40551284985665215	0.7807160114009036	0.4585210340259723	0.5929143677807941	-0.4783915403416571	0.011715061436760044	0.5980938764596317	-0.03599593048899207	-0.7501938497889359	0.3375990759135258	-0.3973060212843797	0.9432454636003202	0.47155673590526775	0.665385194171928	0.7699369545208178	-1.2516160112860721	-0.9781985974884624	-0.08915526303684373	0.00566835744814323	0.5825739749478316	1.115301630101738	0.037422886044221226	-0.41977890758789893	0.03330189235242374	1.3591740304015825	0.03309254594786675	0.31760845669438675	-0.4147476291165467
-0.48584297851638264	-0.19624278428804978	0.5015440393369254	0.0373254800215293	0.2144617154553336	-0.2522479524842572	0.39491977662682487	0.911713887025303	-0.014458874785442433	1.1117022248473893	-0.16243113392108285	1.4085351468162683	0.41025884387877476	-0.5803411112424504	0.14606533458402082	0.9013413379550856	0.418435758814253	-0.3975733453572027	-0.9589463200183814	-0.12193087616744347	-0.13487010622515744	1.2771362154180008	0.4156794107405575	0.7769792647212764	0.4696769591125774	0.5889239802854197	-0.4027231989013112	0.0680392160895121	0.6586147698194731	-0.02019814335949129	-0.6921721515166388	0.3883880974028099	-0.2832810216137291	0.9470544383490779	0.5460951755809514	0.7174963682540383	0.8353484731627263	-1.2004200488061583	-0.8813825031404601	-0.011597087089451836	0.04275780001111628	0.6357223887147125	1.1218381392226562	0.1452858863169315	-0.34588546847149026	0.09402271628544427	1.4285057118494113	0.1526572994322831	0.351896374144514	-0.3282167321122178
-0.39018869578229526	-0.15135056858185225	0.5707334325086308	0.09796287100184517	0.25061670508418066	-0.1613578258013853	0.43516204481791	1.050401131704139	0.06231614887630075	1.1677875346490532	-0.05375771126983623	1.3886861445190062	0.49803255834644033	-0.5445219527755824	0.2452176031711712	0.9574348480072489	0.46133344649838426	-0.3561274266222779	-0.8445887196443804	-0.027238543462513885	-0.1119266872839737	1.2714358049404342	0.44984378394344837	0.7972548134398849	0.45849475387264693	0.576264405914438	-0.33728651492318895	0.16008542041208512	0.7033643735124043	0.06309405792226841	-0.589300075563828	0.4556291174681891	-0.1505534376905048	1.0155734509082845	0.6635710038722471	0.7833506767452857	0.9164731510915944	-1.1259617554066237	-0.7786862371748335	0.049751125267245094	0.07686949706655735	0.6934274144815987	1.1234572516973027	0.27192802924669535	-0.2644691788257978	0.15572938551149854	1.4811977852419156	0.2767165493609336	0.3835525028472893	-0.2465731367642478
-0.28410840261140413	-0.08065002131581334	0.650064776514002	0.14470181653702419	0.30687475883472304	-0.06865383154397527	0.5026240373646466	1.1499761357818719	0.14014451633679129	1.24860078849976	0.05098865671776742	1.3917626138763368	0.6394189531285445	-0.4730167129569914	0.3607809098586724	0.9948948278445882	0.5157242322861437	-0.3253382185442194	-0.6877996070550498	0.07156760606489525	-0.08738938215640372	1.2865814077465239	0.4931767366155369	0.8127855201829863	0.4675466241836424	0.5622280077737382	-0.246873420871584	0.25600583804428817	0.7698013520392416	0.14567569812976228	-0.5214828915789258	0.5348925654193849	-0.0038226002092232036	1.071927479158984	0.7822465603855464	0.8502722897719618	1.0227087723183623	-1.030908161236441	-0.6305506251216381	0.12337198258907767	0.1119704969382788	0.7455501303808089	1.1233503309798392	0.38063848560774843	-0.16187490673282562	0.22942611966419008	1.5191155295205858	0.41254490324206	0.43978249502751227	-0.13335346828252007
-0.12721719427610872	-0.011576948988508796	0.7138087417662548	0.22191003381776753	0.3723054717598913	0.049002724225677	0.5922148927215858	1.290220168082832	0.22350706052078748	1.3625097600024427	0.19209106735798148	1.4130753015948003	0.7954355907323122	-0.4177227688044061	0.4988984293151207	1.0305936873314145	0.6002780567021317	-0.2734360288513037	-0.5405978848064201	0.15772752585933666	-0.07272019333261107	1.3194484085937526	0.517556608772256	0.8511261937312005	0.4776694107426451	0.5680594968216424	-0.15493591126492823	0.3625397624147504	0.8333268410361805	0.1893604909697355	-0.46939178088191813	0.6302356565254759	0.10431502117873633	1.0938110454498273	0.8709929763224571	0.9028252638574973	1.1290349395636095	-0.9472511902344871	-0.4500291635485749	0.18747256163793274	0.1633070533660185	0.8209281335161508	1.1261325648907912	0.4725032098447242	-0.021135483251375396	0.30686693592790104	1.5840428203071204	0.5610951262495676	0.5166032778171423	-0.026591614635527384
0.03289536903423803	0.08866779947847836	0.8130497162692685	0.28213832769712305	0.4441263258304959	0.16047505958084005	0.693695194443961	1.4102280097009443	0.3009873665521268	1.4722560713656687	0.3356374932565657	1.4150177822470398	1.0039093461496982	-0.3336875588768946	0.6025074677976147	1.0657839411070555	0.6226678342809648	-0.2096744903082707	-0.3973579420570564	0.24654369104448154	-0.05182883005404633	1.3309663111504793	0.5080547977405507	0.9377844973617723	0.47710438744615047	0.5805209526559931	-0.02868491157441879	0.4702264678766429	0.9032520283271829	0.23852346597100701	-0.4018406654457958	0.7417258564117444	0.2534276194571888	1.113613536803164	0.9552879098230823	0.9874226321433406	1.214231200487627	-0.8106907177964817	-0.2529724656173803	0.2557220866976684	0.21219791347783784	0.9099296385275359	1.1206136196641576	0.5654759223846304	0.1134917900394226	0.39540278458491473	1.6110117962034995	0.7027207220185128	0.6070244698584009	0.07924704001003222
0.2142858015568601	0.2096504783331345	0.9258522180197021	0.3401824735882838	0.5016217446211667	0.28919239721108253	0.8111865557322124	1.5406622315777565	0.39912786625698427	1.568864196137373	0.4913955750671266	1.4612089221677527	1.1786085453245165	-0.20749511324879027	0.6798747470223295	1.1041032892150184	0.6655395907203819	-0.13589931847559594	-0.2453858377562721	0.3769958128044804	-0.0056041892527614046	1.3139382557187747	0.5128468218039621	1.0371427859378908	0.5175922486629961	0.6153698031296378	0.12238431723034489	0.6099708907843258	0.998064054863143	0.32103325337229904	-0.32467790097058663	0.8722557342482065	0.3766987565528968	1.123616367798406	1.0259959157714342	1.0956353707473743	1.2571705637315513	-0.6594621125897888	-0.061320432698024264	0.3356659053906334	0.25762222802786156	1.0029801958886493	1.1245497939837976	0.6705616879906859	0.2561537998033959	0.46761162055257477	1.64256412423628	0.907824303664867	0.7021542030023443	0.20680669806948865
0.4309291199247623	0.3490415891098566	1.0719697498615637	0.400878000573171	0.582062451227032	0.44206428089271227	0.9334918504673384	1.6832619293595628	0.46933368841906137	1.6830479970534498	0.6761149219251278	1.5545508924503393	1.3403937474912848	-0.0837126111784107	0.7327882640666871	1.1581280309218283	0.7066276479698241	-0.07198243916593446	-0.07490125255856397	0.5116549457470342	0.01881663210966458	1.3299656293368627	0.5438399270263828	1.1091633500067786	0.560967641726463	0.6382374851304614	0.26874244038882705	0.7450590084502258	1.0873995763262445	0.41537200442133937	-0.25664828051935895	1.0365095294697577	0.491506040225659	1.1309798793017372	1.100611706746343	1.185533864743102	1.3153516639738694	-0.5034211260003663	0.13909649190837364	0.40662537481082434	0.31699074287675477	1.1059710096269855	1.1350171218249123	0.7847389625124824	0.41007424842819146	0.5528775557921278	1.6659112264100013	1.1137526450165125	0.8027665632275316	0.3479635088973904
0.6352629633608167	0.49179244337382455	1.2154953087869864	0.4550098862492078	0.6778522638525659	0.6078739602779193	1.085652301962877	1.7823473646982326	0.5381857348119656	1.8372518762077479	0.8523124233318509	1.6239783009300037	1.529013033638575	0.05229810213176757	0.7858448277462243	1.1930537512672266	0.7658916555320632	0.020364807032188882	0.08576011715616014	0.6167756618682426	0.06044792977210682	1.3445642415355095	0.5192938674066138	1.1569729233190422	0.6071287310424153	0.6518276162644067	0.4179905360851546	0.9014890579132835	1.1759456003212485	0.4878194648755619	-0.17970562542455062	1.2017651529118696	0.635465960796425	1.1489576325027528	1.184096076504448	1.2867444863562816	1.3710896249465436	-0.3417178975883378	0.32632170922789916	0.4889690900236756	0.37069463835980765	1.1993676977041692	1.1609609844295892	0.9275648532961721	0.5521392790768124	0.6368487953748607	1.682476184540193	1.309540092245362	0.9284381163101276	0.5014944089818059
0.7298097922068039	0.6299529837080289	1.33411732829363	0.5131570586647436	0.7323832077725707	0.773740954587367	1.2359734893370544	1.854830167341473	0.6227060412234546	1.9281757243316917	1.0073147760487384	1.6789032538590019	1.6746100375107702	0.1794077681460502	0.8368947888662468	1.2343222817447328	0.7800038093518127	0.09970886183194679	0.22146298059975011	0.6908987649582586	0.039168287276395576	1.307961605837449	0.49731429046363756	1.2029924225693105	0.649134271113799	0.6791499635434162	0.5694013716344359	1.0219368597305292	1.2737426009593178	0.5473275092225542	-0.08391563061460831	1.3486264986039955	0.7623180622937351	1.1183984901266286	1.2296307372882374	1.3419352756452334	1.4038906033350198	-0.18048464217724416	0.5285729910204043	0.550768806420604	0.3917272874678013	1.2916707735127906	1.1733884616670625	1.0513635389192348	0.6866541626564071	0.7115571779860271	1.7135713043207634	1.4310943318801246	1.048401352831553	0.650540218024407
0.8451733930049793	0.7641000779478204	1.4193753578174622	0.573973135153854	0.7866855869125148	0.9169996137178338	1.3462531813916125	1.909807302854881	0.6773022242392249	2.021479192986243	1.117966987970328	1.707693967093816	1.7600846708070663	0.2701651241426152	0.8765047971142316	1.2671025044349	0.7678753957526896	0.16099664042469491	0.3589451012240437	0.7233235151454289	0.06754567386154384	1.3304815201438824	0.5147999528130034	1.2399203345172838	0.686925131595632	0.7067044497138315	0.7093045210240418	1.1647172556090273	1.3470230322597403	0.583285373358402	-0.03901704733102784	1.457739290517494	0.8502721918120821	1.1154439713284894	1.268106287181411	1.3821893353024093	1.4481431935616471	-0.03394244071333311	0.7187507691237046	0.5981470124132986	0.41913876032349	1.3834734830967745	1.2026946843652788	1.125107424388582	0.8039581988098116	0.7805096739943366	1.737877676063824	1.5810550814290678	1.1628192965245852	0.7840447859968771
0.9635090380694515	0.872231438776444	1.4643315994164827	0.623948774823926	0.7970238404094341	1.0298005429665005	1.4215707010012264	1.892615041654239	0.7531356501400011	2.06304993474394	1.2485439237682934	1.729218752699713	1.839264252102802	0.36945623984317033	0.9253810675882684	1.276539478794453	0.7816893402582272	0.22900917091470677	0.43686042269969017	0.7582829191226214	0.05493048209645575	1.3192435157909643	0.5319258278712299	1.2770454177451476	0.7509501551344814	0.7284134384549651	0.7981705839185872	1.2684888201470954	1.3821808217047784	0.6211683787012475	0.013880100619488401	1.5603958833006613	0.9204176201815126	1.131986238532466	1.2999117449228148	1.4529289588981877	1.4712579341945986	0.08159415822122483	0.8755500583763596	0.6581485740174668	0.4361365193235961	1.4311233692475467	1.229171429114594	1.2109729585501174	0.8926493006358089	0.8340936197460982	1.7405170197332243	1.690487449824729	1.2596728340347532	0.8859113759435143
1.02340884883929	0.9768319383167521	1.5226983179313582	0.6999417410022275	0.835579861745931	1.157969454656152	1.5260764422005206	1.8951837412307442	0.7867144185418085	2.081689178374293	1.3567037032472384	1.7933983134497056	1.9084668104294233	0.44455928307618586	0.9359507199235821	1.2989999746838148	0.7816745224041046	0.31330742693833064	0.5063546314275779	0.7693869434616312	0.0847037324672455	1.3220699388294241	0.5348212589284932	1.2809659923668082	0.8287788292074636	0.7657757927872809	0.9095237802318813	1.3613950393692373	1.439269321872777	0.6193779481204823	0.04920147332602799	1.6237659814458916	0.9743880904948389	1.131435589142067	1.3242981124004662	1.4804443793226647	1.4741701637829159	0.20804621325915992	1.0380098139315783	0.7107682463443478	0.48187545014726973	1.4613952084810864	1.2450775594620964	1.2717916132512788	0.9779384764167582	0.889294980505864	1.7668261597122534	1.7753243443379652	1.3633964061837431	0.9773197613849757
1.0811002155715748	1.0756004532017172	1.5726754870582418	0.7545381921440067	0.8734266093937005	1.2722803765379902	1.614914976223001	1.8890016556470983	0.8177450109017768	2.0609317373138785	1.4687810644624681	1.8321135278331504	1.9805813948608477	0.4905270001424906	0.9196179882645781	1.3132058583410633	0.8027695899789998	0.3842964869566396	0.5460200887952114	0.7811593093472639	0.09943698736186748	1.351393391828435	0.554707216491602	1.314703418380993	0.8834711132966528	0.790566625431562	1.002212692146483	1.4428805817259958	1.4764241411332581	0.6417363997470972	0.08272615169131578	1.684224457672022	1.017678378822144	1.1201149971918714	1.36818405503894	1.4882200514774295	1.5009532023677452	0.30851116007337737	1.161052292498385	0.7665664942005065	0.5355620459753834	1.5175574560196197	1.2675462118421006	1.3395377614270507	1.0509925090242276	0.924953362780237	1.796843228188747	1.8512367666382423	1.451538023776881	1.0293856372117343
1.0944871526442035	1.1868936255952467	1.629456086425217	0.7895746064944268	0.8954288953791114	1.3759798495889988	1.6850516326551297	1.8715943119460312	0.854280469549112	2.0446318952755878	1.5772587132816491	1.8568785811648911	2.041553285607646	0.5606166539285575	0.9160581362270307	1.3421028471961165	0.8093283426598941	0.4352048298092989	0.5507637384718349	0.7991271722695872	0.13904923309514833	1.3606044209537718	0.5958257640503695	1.3392039493677816	0.9382915131333036	0.8194018778993893	1.0923805415838679	1.5299850976355247	1.5049412529030568	0.6733729011931784	0.11733072624707504	1.7247827871347983	1.070141832935882	1.1073855023186554	1.4202507198086562	1.4994960508669917	1.5112625133289028	0.3970245779795101	1.2715486330152956	0.8069643218201927	0.5778478299896161	1.5344641219861153	1.3027510535132203	1.4332158479888313	1.0993805732154587	0.9599025398301879	1.8289519370795897	1.9275465238324265	1.5099074836915485	1.0962373472223796
1.0737500828986852	1.2650194990849488	1.6657310139501853	0.8198026907316462	0.9097121287885098	1.4788170026300043	1.7378202818383706	1.84473972546439	0.9037326710224777	2.038145474242392	1.6952429709783488	1.9020806309372744	2.0799967616957944	0.6269822843192433	0.8818832132172698	1.3621840037239554	0.8029788921684776	0.5019145022566218	0.566463724789617	0.819752396101886	0.15355534464773976	1.363622930994845	0.62932538740106	1.3354247651610256	0.9675774589952246	0.8559157245596698	1.1504415039428308	1.6226952388105798	1.554527180234651	0.7034589668561982	0.13851992260031046	1.749104823979534	1.1200837158637196	1.1108033261211296	1.4602677640678239	1.4963213915420295	1.5043075953098846	0.4713137166354189	1.3650150251085522	0.8583674030317328	0.6151658993649238	1.5419347060841877	1.324943127436244	1.510908442995296	1.1675307635022754	0.9826081268638844	1.8977424741878912	1.989340978826957	1.5508099822285861	1.1492245509702324
1.0445937298455648	1.3292537152070665	1.698068840876181	0.8758734743207766	0.9455553202580512	1.555362581730081	1.7975882887130645	1.793277652529357	0.9552824005820447	2.019903951226545	1.8044258266119602	1.9204386480852502	2.1172681150165	0.6886534007380992	0.8670942861804345	1.4082420507995246	0.8338741180135253	0.5429879372178035	0.5910660066147193	0.8284823044244092	0.1329590735742064	1.3659773688268826	0.6524597102213117	1.3604027183280123	0.9828757932497358	0.8664300153824864	1.2063073848554196	1.6930464371008658	1.566773191825707	0.7295404646757515	0.15912743663590284	1.7532555728667187	1.1746623934926745	1.1254088265037039	1.4940773295852336	1.4837949562386838	1.5068720334509638	0.5342833467856345	1.434953142859941	0.8871106312775721	0.6492428275060262	1.5615092866776075	1.3627035463990058	1.593356719439229	1.2322356376194115	1.0070140815450936	1.948913510277357	2.0281402995992748	1.594469169424993	1.1861233002786506
0.977984248101205	1.3849967351129275	1.7298701036591975	0.9292928768161804	0.9782175371303914	1.6316441527122265	1.8454553105515488	1.77222619674966	1.0099427001768688	2.0243995348017387	1.8999213547607117	1.9313858390475471	2.1271354531027895	0.749067375889007	0.8928873289223374	1.450618552511656	0.865245367422253	0.5798504681717814	0.610927954406675	0.842788839091685	0.1451296856356617	1.3499573128088942	0.6718608115777901	1.4018578575090141	1.009674979603247	0.902629674060433	1.24168006746775	1.7840625227992546	1.5826158192380593	0.752664025542771	0.19622801240736965	1.7330882481905323	1.2424158201145832	1.127375973981128	1.5485912232745918	1.4910952299286377	1.5065907395826896	0.6162352308644993	1.5035136118299062	0.9244690311987565	0.6886402475632465	1.547943755349366	1.3602093672295563	1.67039474904827	1.2866855998298665	1.0251491523432108	2.0137753246048	2.068044536939694	1.656693235268134	1.2198056107306006
0.960408315417844	1.4270416588370889	1.773190903553072	0.9989428487890268	0.9758212212924502	1.7165055881199769	1.9057125570670563	1.7684550835755406	1.0662572075112915	2.0308412681254393	1.9920361003901335	1.925297999684474	2.1065663115471507	0.8108733867509212	0.9288430365741325	1.4917556931804397	0.8763476446234051	0.5914074871427621	0.654209328213407	0.8827496494758258	0.1291364646813996	1.3509287242221124	0.7069075202803793	1.4429473810716762	1.00102223912088	0.9387853063969057	1.2822898223788604	1.8278741695402523	1.6223688759933879	0.7546630755528094	0.2417887992959741	1.7344416614092524	1.2650101991344562	1.1298500986559192	1.5869545093726867	1.4800726617569304	1.4967982878859711	0.6802110829823119	1.5761822058022066	0.939997089706452	0.724031610270811	1.561651462619661	1.363063136647362	1.7616585058534553	1.3420534081891593	1.046974486732364	2.085784779106797	2.109873543233261	1.7111429785935588	1.2561861802631493
0.9693055740998867	1.4395398837966134	1.8090299067117948	1.045705984296387	0.9893258198637502	1.7750700575904415	1.9613427966022265	1.77031298669826	1.0870181558090377	2.094577113792642	2.066868016328583	1.9189791626222164	2.1044242303060985	0.8721885317228171	0.9786174269785303	1.5435706307627886	0.8918082231682861	0.5771061146280146	0.6874337336720455	0.9005693423382846	0.1618975236281313	1.349907919008222	0.7482350871225705	1.4894829859403331	0.9994240772967832	0.9408345324727652	1.3018957110010683	1.8966906357984077	1.6453526571860575	0.738268663840546	0.27190712012362184	1.736572742394299	1.2882982175804925	1.1361825666455039	1.6292414161963922	1.4859850027708288	1.5211460575995441	0.7369480715641368	1.6095997057429408	0.9572851584217424	0.7732253839485272	1.5770813606166143	1.3771980937503017	1.8053842133830542	1.398528622001057	1.0689052083035282	2.121296911516679	2.200391562149492	1.7506485316046159	1.2832014672028147
0.9562519246285082	1.4412916472172514	1.8506664863420703	1.0942009785263678	0.993127602564625	1.860962961930954	2.003458944926995	1.7989394433024508	1.1333707786606981	2.1052820546021627	2.1442113105643927	1.8823660273013565	2.073019942874538	0.9040610909632575	1.0225720689240523	1.5769442267826723	0.9252002574329458	0.5597346740588284	0.7169238956650095	0.9220603061275658	0.16223726794313437	1.3206411774099829	0.7481597031187129	1.5303335943863234	1.0170482051205867	0.9697318220581236	1.3385765928978288	1.9387588731750345	1.6506245981382623	0.7402895588170005	0.3319677773220591	1.776529543504817	1.3312791162841648	1.157492698053932	1.6737806249255065	1.5039936199633273	1.5257846736488492	0.7817463955272028	1.6484933338682364	0.9944883164997054	0.7975483595841808	1.5722956168528532	1.3925724895816178	1.8661713185046982	1.4498773940018892	1.0968431704713615	2.1748154082651374	2.2585620318779656	1.784403790203975	1.2859099555194387
0.9468981881049313	1.4514501406377252	1.8992205546260679	1.1164243565405563	0.970377661907088	1.9556370318944036	2.0538598588674297	1.8528350210994353	1.1385971958047436	2.152373962867964	2.2370796801925192	1.844270306747544	2.064933371121171	0.9222793349118845	1.0678043422810244	1.6142682861282291	0.9326351157388224	0.5216878785506628	0.7927454090078683	0.9712517959858176	0.19004970826733447	1.3139967965195711	0.766166200403823	1.5509504795611162	1.0211019187710195	1.004896861711442	1.3759436381447556	1.9350365601642285	1.647885104828297	0.7252618067536649	0.37210874168916347	1.7894410077635876	1.385726920019088	1.1510576953502731	1.6958690323489662	1.4912386558311546	1.5577290174721536	0.8294165832405568	1.6732222923982458	1.0108021889751686	0.8295188003297401	1.5873531492872857	1.407585382450491	1.9200907605515674	1.4972614383847898	1.1381222424047803	2.215682635998784	2.318926821170435	1.8010753821228764	1.3178879128239367
0.9381661081094201	1.4739663710602262	1.962955997230561	1.0970542573879087	0.9483717615689802	2.0207084427465096	2.0520829035682477	1.9038034284858736	1.1468957130366144	2.1842899249892724	2.3162333561011956	1.7810987359576331	2.0708456013738323	0.9639073853329603	1.1187601982917088	1.6150881936109163	0.9447357458614661	0.4904526921426068	0.8796113307717365	0.9996538866753903	0.23653255474802157	1.3136510399148662	0.7716538132301032	1.5805930922605254	1.044616085958864	1.0158474135543145	1.394679531491207	1.9212504276988729	1.6422850706506071	0.7261041443753405	0.4099661742820738	1.8431162463204918	1.4523707026784196	1.1496772742922736	1.7299888731566302	1.518475347372733	1.5820377995640875	0.8816197094109051	1.6959670439999446	1.058393491315203	0.837061110674329	1.5963237742025582	1.4387358440713942	1.9757680202299084	1.5308054736607306	1.1853632666982452	2.2562453587540054	2.4018261716367735	1.8362900146251113	1.3642189075057634
0.951608788464136	1.4685553299516052	2.01354335167043	1.0963567306900754	0.9381095815907257	2.106027798437479	2.063783115732991	1.949718421314706	1.1675320919807695	2.224506629149272	2.4138971320674503	1.718639058077029	2.0433146957847756	1.0185771054502921	1.1747664763199657	1.6333643844683123	0.9419685116041219	0.44626910118721136	0.9475855449160295	1.0675080139592579	0.2797033795064495	1.3082945566419792	0.7877911298741045	1.6001865801464832	1.0451466165541192	1.0512786124538138	1.4072271292029774	1.93353299196905	1.6567513166359986	0.7293531440887342	0.46532240566429833	1.8842878058449528	1.509074319096784	1.1560097422818583	1.7680002064927858	1.5559449444244433	1.6031772888240936	0.9454713074192455	1.719633057498357	1.0838878921339066	0.8462434961489423	1.5897735254436707	1.4751615711442467	2.0476223449655935	1.5559472927972142	1.2352117976000003	2.302501716046607	2.4939619922309015	1.868543237413154	1.4109008889920809
1.0048963669649695	1.4157805951131501	2.049655260890384	1.096670483900683	0.9073481700128061	2.1763294457559996	2.0922836325445466	1.9984765999586813	1.168336297072335	2.282234212274876	2.451948828717147	1.6633739085365034	2.032627947103264	1.0548112516829584	1.22076635887172	1.640696783471236	0.9418962745652755	0.41690301497116683	1.0398342066366624	1.1173460199870657	0.31892152183432665	1.3121417848943293	0.7987612157082207	1.5971194486785698	1.0697366275187192	1.0770580365839098	1.4160275482454578	1.9299391194416124	1.6688741357662065	0.7271248632811099	0.527867063170933	1.9341744836581263	1.5725890436256182	1.1760723680023832	1.8099434916984225	1.6232980012229177	1.6470427356115482	1.0158297304885073	1.733451557255767	1.1349115614412066	0.8500511162801772	1.5965416926851697	1.5119927936035433	2.0703389623133357	1.5743114190275211	1.2884632300983672	2.3425018596558997	2.586919366227638	1.9218804349880731	1.467076692309567
1.0683628170100374	1.3873257132527625	2.050798927686521	1.0859510390853586	0.8857787457908385	2.2463195555072204	2.08881510810991	2.030792233546353	1.197903199527609	2.3034809837542602	2.498353542201652	1.6152654877125527	2.015026749435829	1.0727615802794	1.2786221114028415	1.640987624093437	0.9560843698874016	0.39397605408148906	1.0840319414092774	1.1934581424404347	0.34820554039151175	1.3119917740922882	0.8165415609817577	1.6133350726263398	1.0822361254440822	1.1038480653705576	1.4432303980716916	1.9248729228061716	1.6699625538540928	0.734206059061304	0.5929059226845761	2.012658529268052	1.6224363827228374	1.177762291993607	1.827295328422726	1.6952647196837165	1.691537085529367	1.0678332647223905	1.7333315231324167	1.1785303707794337	0.8440013251852483	1.6093988831592523	1.5467621102770528	2.122542741615871	1.5692981441208043	1.331201627705671	2.403969942332603	2.708099233028472	1.9719490506342876	1.5155573791552102
1.140230348474679	1.399057324913354	2.0671854406667793	1.0443240373142197	0.8585194698640306	2.302775754402047	2.082210372958924	2.075463844682252	1.1983043861222624	2.3804332195046016	2.51713519951016	1.627105169785338	1.9979718254985415	1.0887390776461099	1.324393600167334	1.630878354828294	0.9326943871553116	0.37465032644826934	1.1301608312793745	1.2648048150633668	0.3946165552170269	1.323231607845231	0.8421995346584283	1.5916068547098638	1.0993182251055502	1.1332376495014838	1.4559490022258714	1.9270164062868087	1.7068217419874148	0.7470138913708282	0.6637268577702156	2.0711205986867993	1.678183034898499	1.172284279954641	1.871881957239666	1.7624020941238936	1.7808522611499444	1.1334073804104903	1.7490287712669086	1.2238241196676936	0.8141085390769996	1.6249916910898083	1.567031141457005	2.1516659332872363	1.5693062951708663	1.3793434512916745	2.446707926040291	2.8160584533249304	2.044663284865386	1.5738299867592633
1.2358196146163007	1.4292049999406162	2.0847674816614554	1.0056470532219415	0.8115275493333336	2.3464429367520396	2.0868858423565118	2.0932952081698715	1.2327404847811374	2.4124765415979708	2.5329844595276176	1.6090684494371381	1.9771639580214597	1.094799959914087	1.3470269093110274	1.6417826858948303	0.9186563226061738	0.37515476635710526	1.1576960069873674	1.3453009282568835	0.40068730077711157	1.327420933902236	0.8759647152954362	1.5800683359154528	1.10083097643134	1.1440501187279164	1.4748687274979126	1.9082827940172495	1.7355232500177866	0.739220592518739	0.7097769758403603	2.160545942753667	1.7302423024546503	1.1944982358797236	1.906625654982585	1.8408098352703999	1.844766090346956	1.1869038474037137	1.7592072362337194	1.263141453081699	0.7974262443728444	1.6492690794807914	1.6285057722132266	2.1899930695055376	1.5734891107677815	1.4370408359721478	2.495158477237386	2.883126980265036	2.094251225746536	1.6382467046645766
1.3254497894570143	1.4403399713866534	2.072978302482125	0.9712366070802195	0.787494341356419	2.383477963582764	2.0748302391319315	2.0942436195765075	1.2481815889196446	2.4572715015957303	2.5249451018431084	1.6462170794242907	1.9429659321038286	1.0863728042907916	1.3673573908703742	1.6628474390997603	0.8807022415036032	0.363200208650022	1.1662938849779798	1.427483173080904	0.42229115641913983	1.3407865304841047	0.9015370253313597	1.5652292792539206	1.1098992718381637	1.1729934358520882	1.491441389347888	1.916465374347863	1.7429980737716217	0.7700173477558273	0.7603110393754516	2.23271182137011	1.7973938882832972	1.2056194547747752	1.9282948949324616	1.9112402146748209	1.936100241775962	1.2472631995321772	1.8041079291927535	1.2913650561914976	0.7861356754580864	1.650546970388533	1.6573131590775525	2.184965451515835	1.589138558208846	1.4609030280659279	2.542451864438007	2.97494258908745	2.1210835592985804	1.6860900298882722
1.4010983184543668	1.4478604131607995	2.0647835046620817	0.9384891161689295	0.7722880711130854	2.434506219478081	2.053952168233621	2.064781413827808	1.287867919451928	2.484781255560835	2.543429940761065	1.6583906581713528	1.9219688044367746	1.0798885033543253	1.3643539267055549	1.684059804881788	0.8683404467020533	0.37842527411041943	1.2331726934086458	1.551323515112292	0.401298840544117	1.3373710406376291	0.9227079375056799	1.5416925697967288	1.1124993645077892	1.2048725094736086	1.4944104887042167	1.9052945431795862	1.7509059371079314	0.7996611599320913	0.8188626283106213	2.2775245650348985	1.8651969620979727	1.2458206578558801	1.9889493202056407	1.9904730945053664	1.9757648634243854	1.299108986306616	1.8503354279081061	1.3480913651946345	0.7673299329123696	1.6256048248399135	1.6910381338595593	2.1779780065762315	1.590751139205989	1.4984123037583612	2.6225538035775924	3.0213210174673373	2.1546708029160864	1.7332287142182483
1.4916502982672712	1.5415936315187746	2.054134002954405	0.9369717643424798	0.7562742512100795	2.4536358243317613	2.0378487993015533	2.020548161311823	1.2974890701145738	2.5329255593852427	2.5424994887850105	1.7037439064377484	1.8875664635413323	1.0970575683013861	1.3672320318743583	1.713265172487014	0.8434927575706797	0.3861505541712352	1.2648350163343067	1.6260213531317333	0.3923528873810629	1.3379784014458938	0.9489963955782519	1.5300610148851508	1.0946649954573833	1.2152687296533826	1.4609017763141456	1.8456843023581662	1.7548852036403797	0.8234762424859807	0.8577180755801143	2.333027405123789	1.922123601494042	1.2878162184332844	2.016606107575264	2.032380257754137	2.0246830331021988	1.3484429672850566	1.8574333028377907	1.3734976282922204	0.7568890823431567	1.599825703060992	1.6885994233986328	2.179590860790534	1.6002215220221714	1.5169746592237525	2.6887429530774605	3.0752401764780766	2.172928243925205	1.798947425368144
1.5638140620122503	1.5916784555759744	2.0271639934533723	0.9539060091535415	0.7387759650209108	2.4693864448016414	2.0428565824174294	1.9721279694542297	1.3216372056886396	2.5628439808921257	2.5438109629503547	1.7399118461929057	1.8511940961229958	1.0914912989912904	1.3446399366471633	1.73468653429404	0.8343427326501438	0.3807119570084209	1.2767153813668883	1.675695183823161	0.3668623567753986	1.323312101446326	0.9820539945426858	1.5193312574250584	1.0859711922354454	1.2099855686765582	1.4501967730193337	1.842665409310006	1.7885072232365942	0.8611921338357433	0.9246951548203285	2.3807760280711174	1.9832186581338167	1.337211367543046	2.09316540432403	2.069839379991415	2.045821429251318	1.400107303613917	1.8891999048891601	1.4067376559834393	0.7562818983756815	1.5629959985002402	1.6918299974915776	2.1550372249866063	1.6144871865457389	1.5262376018063522	2.739981381460449	3.132175726396624	2.2024508456236296	1.8161743028108013
1.6195261457877952	1.6283093896788265	1.9881752372822992	0.990820791700951	0.7309240419552848	2.4908046525535696	2.074691775082645	1.8975803748069087	1.3580132888394685	2.630829627732301	2.5705183028150755	1.759590750184404	1.8082255809473242	1.096817755958171	1.3171605578218686	1.7713587598833076	0.8490383394759599	0.39063038144109674	1.301711188627136	1.7317929504979115	0.31940687085575964	1.310842910876655	1.0153891437031417	1.5021052938891084	1.0722989424679392	1.2127792401627882	1.4172609322113334	1.8240023637373386	1.8087700938671407	0.9196795256685307	0.9850885316664426	2.4081222691992785	2.028328486871807	1.3996682999512637	2.1399183480706103	2.0874327202011824	2.0615037445927475	1.4352713587413723	1.9083489914565697	1.4246047540131062	0.7718498917763972	1.565780277365452	1.6837296533331272	2.148400433163328	1.6696100842845656	1.5259396754104164	2.7794680814421673	3.1734068057784772	2.184227931196962	1.8290527099245857
1.6579881485962893	1.607579264177685	1.9535954099967927	1.0498120845743064	0.6997251215890261	2.4839188735019473	2.097949119894536	1.8459318970381742	1.3783913695651482	2.6729544970877357	2.5787260680970614	1.7640616056531804	1.7998723243808143	1.0939287666360011	1.2944259311334496	1.7937681028994177	0.8758938478409088	0.4116197585749807	1.331054633396254	1.7270471435068344	0.29215743539642175	1.2969778880879905	1.0595384708715532	1.4691441889841772	1.0735029019921563	1.1859151670745716	1.419308734359183	1.7923226783463146	1.8040694858454809	0.9830415253822047	1.029353599758625	2.419146382490702	2.103936683474102	1.4246962641403838	2.1921243843938685	2.0894666129430854	2.064831902873597	1.4765814169361764	1.919722438990663	1.4436434703209282	0.7753912329051361	1.547900383224186	1.6557581225248204	2.1074610401870446	1.7021257603375723	1.5219385581574136	2.8025777779210146	3.2280251854125717	2.16946652245218	1.8364490506954474
1.6909554564561677	1.560212517870009	1.9373312967449934	1.0820332118052087	0.6717968461892541	2.480861411863887	2.126775027221915	1.7657880605702698	1.4100539682043647	2.737950536162697	2.6395548923053833	1.7762792839609958	1.7996099409356254	1.0667550304954327	1.262868091821336	1.833398426073281	0.8900504552230253	0.42556368029340047	1.3627915583001415	1.7545034678568463	0.23667427666227986	1.2945008804542855	1.0789584182289957	1.4497545236443805	1.0665107386980341	1.170553976294986	1.3934375972032105	1.7473271000519723	1.8007435202441513	1.026552659305824	1.063805664069537	2.4267582755343367	2.1542627772654948	1.4585099342928645	2.238938669721948	2.072732800430776	2.033599174237778	1.5181726948922578	1.9163586970304185	1.458894201713458	0.7860254325589642	1.5435525921390716	1.6359232774426171	2.1079089812623115	1.763867121167412	1.5129846714050807	2.811203089922775	3.2436566509035822	2.1568086457432445	1.8339408077853439
1.7101387985607945	1.5359507679360915	1.9343055754574814	1.1278555091088336	0.6650173532023619	2.4494959693508993	2.189453086865789	1.7223372986748786	1.4078098879374679	2.803706266299073	2.656854562756103	1.7699919465849905	1.818398316158342	1.0772655558504098	1.2349267736819554	1.850157568861107	0.8829378852443094	0.4591306485317048	1.4295168109922918	1.71963864051361	0.22476575307239824	1.337118583434194	1.0915406937819787	1.4182146678451164	1.0678773066709515	1.147798361345186	1.36835950242391	1.7218693215209917	1.7890640516206868	1.0625390289811814	1.0844800765179365	2.406427722908341	2.2073638570902623	1.4789219375576426	2.269617508835469	2.0529814508099857	2.01510373802846	1.5432532616223007	1.9132763922201004	1.4630589511728689	0.7993088538809389	1.5321637067808378	1.6154687129962255	2.0896404914310622	1.8279696326849688	1.5016874394488537	2.8009452615933066	3.227950700534881	2.1300719076663617	1.8553933410282226
1.7300914117475372	1.5113688442126196	1.9186015996296972	1.16487861974595	0.6326671754461738	2.4333559269218936	2.223353701599534	1.6584291183819162	1.4276493893990925	2.8463115285315785	2.6991796021917525	1.746043785116732	1.85619873773738	1.0614098381892385	1.2039716878986302	1.8565443704642113	0.8865775206631055	0.4885351523567003	1.4717560366087423	1.7299765941175758	0.1902011371620214	1.3649419284127926	1.101135021545691	1.4117325396027773	1.0780641511036848	1.1299536846670253	1.3231624996951745	1.708154906005737	1.7484440692812526	1.1131780169632632	1.1122115914042379	2.3670021687314735	2.267994177066762	1.5041283881008918	2.3044023184893936	2.0388370914804974	1.9686556345851418	1.55023586993638	1.91933490024956	1.4649831299928753	0.8251430052568731	1.521925769524941	1.5962535872782107	2.0477292358126675	1.8714441112073334	1.5056635582801285	2.8131874436089754	3.218748858476058	2.086977337988604	1.84993754943049
1.7331185098304658	1.4632681957526579	1.9084357128491334	1.1967986366088483	0.6131515641161227	2.380642172906051	2.2452656373991875	1.5941419832072528	1.4210197351248894	2.8958054011827343	2.7259943018998647	1.7423541218670184	1.9043547026654768	1.0662791528768651	1.171172279352003	1.8369688966262292	0.8721523396750221	0.513949235843255	1.5157815651482844	1.6852757968429095	0.1879762972477723	1.403888025542741	1.0783108011049454	1.3987007503225246	1.0678493840080434	1.1270439437350923	1.2923877528031196	1.6536581292016401	1.7228342534191685	1.1442171442444007	1.1213549927726598	2.3216683854394327	2.2930114948495715	1.5121052090976668	2.306788114467733	2.003485976238179	1.9217282020178406	1.562076524306626	1.9184631524287283	1.4696558820316956	0.8332823233013263	1.5068259228220402	1.5619605364123645	2.0080690656952216	1.931389966311895	1.5030659483072895	2.796983541381773	3.2169303915779985	2.0358661274479295	1.8400407287424212
1.7348781980395889	1.4352954824377526	1.9131311477657598	1.228956128198647	0.583968591994481	2.3334921603164913	2.2669491075175174	1.5494560332379919	1.42065518657541	2.8977582540876647	2.736833435892412	1.7079228648139175	1.9964405385069461	1.0569189773557481	1.1192667860153347	1.8202784448396265	0.8642340488784047	0.5488908863496786	1.5247897540191429	1.639845061957454	0.16661899890863188	1.4303960319034417	1.0664618063167608	1.37244171430534	1.074539325538924	1.112213070250529	1.2482574027589115	1.6313985895942207	1.6977982097137434	1.1573224107633227	1.1122971207983072	2.2657161125350584	2.314398921409044	1.5117444388074057	2.31960850500123	1.9508211785676306	1.8693845871902277	1.5686107659399646	1.900778910859491	1.4811639887646737	0.8275123795657086	1.5312391400148062	1.5555567696490842	1.9850926086255811	1.948430779042607	1.5145599144180741	2.765382641311354	3.1930234588646105	2.008127902688818	1.8300091504597056
1.7366259929696022	1.422047988371579	1.9390187991346444	1.2531410432427506	0.5228057583672377	2.2949353922916447	2.280066268453297	1.5371533142136793	1.440687037774197	2.8682174437260133	2.7116943917791856	1.6654864874945066	2.0425856139165863	1.07244682657893	1.0808227881549501	1.7902487852197204	0.8619650649659238	0.5669688768573999	1.5147744384422257	1.5729308809125957	0.18100280250782208	1.4564430294578692	1.041824943237799	1.3500987643252158	1.0736819355366851	1.11595530927578	1.2253895662477494	1.6009273655749827	1.6529488247443567	1.1720227881632899	1.1041293728070547	2.237524599694056	2.3175167651148216	1.5213086490813301	2.297003044601793	1.8804693602714502	1.8418236180240968	1.6052956679131296	1.8986551642627851	1.4585311582431397	0.8359061043004445	1.5910249699336194	1.5409359831680465	1.9876553400497605	1.9821031459671974	1.5165022575419211	2.6993985987917717	3.176501874421329	1.9818404417660829	1.8265631778178744
1.7256336728441835	1.325856577641257	1.9334438995024215	1.2453273450857714	0.474488575181068	2.27690216003058	2.291701864061707	1.5067980039870243	1.4529003301328902	2.8546212081121682	2.6732090455659883	1.6015211246110315	2.1208533052060914	1.0867287757377517	1.0428098191712778	1.772223974196588	0.8535392626656166	0.5805503367870205	1.5122276097966574	1.5377774735836984	0.15535696021529904	1.47712622613931	1.0128278008447933	1.3209751952268427	1.076324733455464	1.10212503446107	1.2003242969516297	1.606558711037272	1.6192323909386093	1.1822273858083023	1.109475269078789	2.16081213329307	2.3249204270730837	1.5098475465970325	2.2927652549181667	1.8257051726230966	1.8292838142978618	1.620979617561342	1.9156637851948797	1.436077993076192	0.8367168136201462	1.660290465417378	1.5568038592338092	1.9687442121602055	1.9937254059997394	1.5254980937005784	2.6206375183617743	3.1457758758192194	1.9538251411827996	1.8212361722817902
1.7208012094656966	1.253363057153714	1.9456189551590275	1.2348982642222386	0.42779070805905617	2.2506071911289816	2.28421326672944	1.4735278137784187	1.4731373543846504	2.8215165529182933	2.6160893986920746	1.5270306665610438	2.1568299467726675	1.122043016810116	0.9969679232994336	1.742432540814967	0.8380916497430928	0.6227328714153118	1.5053186377020078	1.5444293635052744	0.1151797682210701	1.4879105392860548	0.9880761484872306	1.2843069274953307	1.073404351417186	1.0974242219101	1.1567390299426001	1.59462769624797	1.574761509226509	1.190770266841334	1.0840654135278933	2.091027581454482	2.3015667769851578	1.5028960727409997	2.2797214679158744	1.7771397825176585	1.8321313681586933	1.6399484030765805	1.9230145891701949	1.4192803316809666	0.822113869597904	1.7434162111092601	1.5414198998320576	1.993508719251944	2.004673214029479	1.5330034417692244	2.5695827846918995	3.1304366771496115	1.9352742242228445	1.841420550967073
1.7160654436173612	1.1845480664075887	1.9597674571042585	1.2312478541345542	0.38595514356395705	2.2478952166649147	2.247619526237065	1.4461365452480976	1.5064907988086391	2.771636131580006	2.5081717051345014	1.4550559834530914	2.1823026477957743	1.1450312781480072	0.9756070938276278	1.704775257037944	0.769488689620258	0.615373393804943	1.4797488096648503	1.5522040478248413	0.0882098937980777	1.5065960311403124	0.9489518504850633	1.302828459768143	1.0511335639835468	1.0723031917047672	1.1248954927854884	1.5928945054121104	1.5218627357905083	1.1746360458123923	1.0627630298415904	2.044547866792729	2.2695984628251984	1.4680000917177354	2.2718057936223124	1.7094119447643235	1.8507015002786287	1.6354647362691737	1.9163340471658017	1.3845151662807356	0.7968597654758147	1.7873722731940944	1.5403870342250772	2.0198169039281453	1.9760670090573558	1.5357078943116405	2.507481124299168	3.0996204087950687	1.9401757041840901	1.852940235272797
1.7395077862077575	1.1910538729331477	1.9613483175971584	1.2067791072740044	0.3422326580521535	2.243451812259503	2.19685168256602	1.4013789011120283	1.524132017559834	2.744146487084174	2.4382615012322875	1.4198750338671802	2.208614115569895	1.1680907337752902	0.9489056276762395	1.6722522602246979	0.703050988431048	0.607696553338022	1.4262683092959594	1.6174546501288316	0.030406766741485857	1.5142136528439671	0.9183956298304544	1.3231501184921892	1.029509925325544	1.071032431394054	1.05170922435349	1.577918449376691	1.480416632965025	1.1406290014273979	1.0302031230414068	1.996108304826247	2.2253125827922693	1.460184667956077	2.2535549329393585	1.6452954237984039	1.8951670649430874	1.6163653533415772	1.916524172643323	1.3582451212313162	0.7576607826370154	1.8407919214218573	1.54945521171155	2.0630262685696326	1.9537213792107342	1.548666665202442	2.455214005522743	3.045138666982963	1.9460795339921257	1.8841580164266971
1.7630680273910664	1.2386020394921091	1.969608032606518	1.174446723028192	0.30694108564894884	2.2099575297032934	2.0992714515652264	1.3889225517302692	1.5415955417919363	2.6833644990145893	2.3318300047224394	1.339189637520861	2.2117498128083017	1.1942096703124983	0.9437109569509229	1.6045623938064402	0.6238217746707411	0.6234845202860939	1.36427468707283	1.6367337332044891	0.010517163843159058	1.5030561420921442	0.901968770080727	1.3986326054472313	0.965931664393225	1.0645585580001042	1.004162806864106	1.6071497539363695	1.4483861891715568	1.1159975167952934	1.0059875875836028	1.9621624508009539	2.1794319570497103	1.4269900036700442	2.247614370560761	1.569683102308535	1.9380213841599976	1.5947190543476664	1.9219812239761378	1.328664261786063	0.7155530833059806	1.8620696513211243	1.573389003082197	2.0740735366460505	1.9171775679526857	1.5508077971456464	2.4192019530224487	3.003918439702495	1.9365428603367902	1.892989913730189
1.7923822025343068	1.2493809346705653	1.9680986172884516	1.1452088852236018	0.24126686861923993	2.2179676398471617	1.9765830729604061	1.3369893456990674	1.5518303797112434	2.6449777565584087	2.2352798239944947	1.3005668222170894	2.1622131087669967	1.2057131686511005	0.9134857009389235	1.5720583966318302	0.5648874643627235	0.5953377755715403	1.2933151504331701	1.6726364784793462	-0.052504435891881286	1.450460891376469	0.8896760376334705	1.4531013755435125	0.9106743570075408	1.0564717195503512	0.9347074714893692	1.5745212701480564	1.3873924937656907	1.0864479163908571	0.9821574496364255	1.9317317796130418	2.1128655850721203	1.4124091875704878	2.2525560657682666	1.4956352793384453	1.9748082092130468	1.5800915222711205	1.934585021274572	1.3004107951626986	0.6589611630748354	1.8971439484544703	1.6063010743772286	2.094200134483569	1.889729191207969	1.5479259585422018	2.3591678160694616	2.9769021333035197	1.949970248252109	1.877406203117379
1.8153096867957141	1.2147589783599169	1.9655349323092568	1.138535571469448	0.20762913795404847	2.222075542257019	1.86506874313304	1.2918998599909135	1.5656117804033765	2.5571597042443655	2.154652581607903	1.2452680730112278	2.0858681289528933	1.2012016989443652	0.9087495350346513	1.533597281989428	0.487121513696996	0.5700372745810152	1.2006648813964174	1.6869709011284293	-0.09924742944805667	1.3849299530847747	0.8658461260503498	1.4978631733888181	0.8402057683752359	1.035313060077637	0.8781742379352787	1.5411815286252288	1.3344189084183473	1.032669892401326	0.9233725818551175	1.9231510375109124	2.0428827074526557	1.3782005688897214	2.2340032826912632	1.4491800702460573	2.0109956451296824	1.5832581310548337	1.9431730341069913	1.272297444916496	0.5991145332526704	1.888645127632619	1.6334864796957773	2.1189978618539707	1.8692495831476268	1.5515615166829502	2.2776283249295832	2.9349757795169964	1.9557622982494585	1.885853334644724
1.8370661139807396	1.166682611769152	1.9594459538175055	1.105572309377727	0.15321987724150066	2.2617206947317308	1.7774233076685815	1.2610836586919192	1.558859388677841	2.4691003382990493	2.0560057262913825	1.206596958188536	2.020999198839845	1.1859417650733692	0.886737869131475	1.5034843162616556	0.4286261823173524	0.537976944745923	1.1007102497804142	1.7040868468325794	-0.1435229085792663	1.3117630990891767	0.8573414397969448	1.5400109827842527	0.7864382171811816	0.9847928332367528	0.8076838860678605	1.5236453566967063	1.2716181273504457	1.0050019146041254	0.8884005400472474	1.9183660568623424	1.9795691027282463	1.35821199601825	2.2387524697440617	1.3980947955366676	2.0494605775795405	1.5847823005830075	1.9575595524838267	1.2425672679034152	0.5479482597029601	1.8702352472787886	1.6472599338362737	2.1466230417175187	1.8324498668294933	1.5415939952961693	2.226701839470459	2.916837725244625	1.973723242231777	1.8619373449892234
1.8501175226893873	1.136485679235805	1.9519594424261466	1.082633978614317	0.10821581627160626	2.3102686323027686	1.6905648095509036	1.2070774670375732	1.5640400082654193	2.439181916792166	2.005458185908968	1.1648598739039309	1.8952465560230536	1.1842087461868536	0.8888071511889978	1.4693901954842592	0.39091659580780025	0.5010609632055782	1.038301343211824	1.7364320556455504	-0.1833797702193492	1.2278777903477303	0.8309261995360664	1.5598166583058544	0.7307752099285374	0.9426256040918025	0.7217403232740873	1.4775294317764307	1.2171829146250164	0.9644166012490812	0.8548633311104912	1.8933450356840562	1.9327697118771838	1.3160417466687193	2.2421551873306016	1.3637749751846933	2.071337370132879	1.605871561634411	1.9569587388271283	1.1984548227571699	0.5056421231535047	1.830593124864294	1.6544919057992256	2.175186437795168	1.808794382193844	1.5344867385324374	2.1669354685532753	2.9050590023841028	1.9718890175390507	1.826134222697545
1.861350638625184	1.0826328294050047	1.9209407944402515	1.0394496104198887	0.0593634335070654	2.3254780561012476	1.5856505994062133	1.1579997372501094	1.5179456836322345	2.3657957602595237	1.9343796542992648	1.1302669184614003	1.8207404110092504	1.128173219833554	0.8928461150058391	1.4476502243524103	0.32775364037962407	0.4651772461144411	0.9416580032904941	1.7464499037192038	-0.25032493144365425	1.1521184935768563	0.8071219870451701	1.5642817798501425	0.6780506523195824	0.8862358654535594	0.6337455382036165	1.4199802842057667	1.1648629572343752	0.9040877001640559	0.7928997170272304	1.8670251091927423	1.8760735912114535	1.2596476539278907	2.217080619514121	1.3549905586363151	2.0717090278344847	1.5837165546247438	1.937876957107455	1.1720662921998741	0.4409702464389727	1.7591539454093201	1.634316597609536	2.1943774683241872	1.7883538233500773	1.5238572726360662	2.1290305716349085	2.894187663182602	1.973198653969657	1.8052296771327483
1.8586622404473316	1.0467258418880678	1.9120280995461783	1.0084217778881066	-0.0024249585159678067	2.318937764223619	1.4887349958419969	1.1191845153400695	1.4956257865123423	2.2958148071903985	1.8963069066998837	1.0953610661354276	1.7423544321010127	1.076463683327784	0.8721945083471091	1.4189125401597682	0.2599045385852627	0.4241021408224356	0.8264675754434518	1.7763409701331099	-0.29294439971373415	1.0771379723965793	0.7912091091399269	1.5813381973041503	0.6357839532245283	0.8181091044179393	0.5796211441489117	1.355900667664125	1.1149335568564884	0.8412184436511827	0.7274306343566714	1.8714040213994156	1.7857032399033088	1.2054542599576552	2.210234942523391	1.3549702809766786	2.0654710083722403	1.5720569597962568	1.9232342944852554	1.1513221271308633	0.4083502206108909	1.6908692946686557	1.600385432248951	2.1753939144160195	1.7672045022695273	1.5234610647738853	2.1172668974424793	2.9118398392793083	1.9819988324630782	1.7661828181167585
1.841230657699088	1.012219918223796	1.8880783713447262	0.9721483246031581	-0.05200380896135091	2.315303159271777	1.3853461979736168	1.0946651102916143	1.4588173744284625	2.2302087808808304	1.8298511636408954	1.0891766277345136	1.6720872852057962	1.0037818079942755	0.8892725249961254	1.3837193633627987	0.2158658761337124	0.3743463262383087	0.6938037064740082	1.766895431946986	-0.3170953670202431	1.0024689980405417	0.7408354618348072	1.5938858315273048	0.5827571738523318	0.7530401729173904	0.5253676402301882	1.2937926118734304	1.0608924061113834	0.7637409226800632	0.6704186157337383	1.8686720213871553	1.724460020464727	1.1595832669464454	2.1777095477880497	1.3811298453738232	2.0495436540069583	1.5446494492400347	1.8920485718522417	1.1255873653840567	0.36966513928646283	1.6010449887069054	1.5833110161371078	2.1292293880701756	1.7379918970846546	1.5241293444999409	2.086846151381708	2.891045733192858	1.9815381183784933	1.7312011797144535
1.8397046982794223	0.995075704477278	1.8545979656201799	0.9191528302988246	-0.09786397239547746	2.270617488720993	1.2819620155735465	1.0797916432860306	1.4140127089853958	2.159544105856432	1.8108884681651005	1.0891556279436787	1.618330939201697	0.9322877531732552	0.8842461444298436	1.349794777822464	0.16502378118507327	0.3442001955274748	0.5568591967166956	1.7357215183699324	-0.3384662551319838	0.9266429281687593	0.7003645314000904	1.5840797023619801	0.5299669158600635	0.7189677870115516	0.4889424129648295	1.233648867563456	1.0281922331604432	0.6819214576341517	0.611533791913578	1.859235044169015	1.671363613316926	1.1072203075015354	2.1465997949406583	1.4332476403292065	2.0239519241038932	1.53834772430576	1.8778403898872411	1.1143533572782909	0.3447044508805	1.514827974132075	1.5744436736297698	2.0538650454947613	1.7149066068347352	1.5250657579823386	2.084310713556167	2.870257546434436	1.9942471375876845	1.7003132262331229
1.799201015890454	0.9777930840763374	1.818718525217833	0.8699378261825812	-0.13934159033181479	2.21714286410809	1.1673045518273673	1.0544692635693216	1.3842772715223224	2.1066427953562847	1.736637558437943	1.0776498425451706	1.5500402708813064	0.880374001468966	0.8816376469648004	1.3176956191018725	0.12752534909676436	0.3148741972512053	0.4458553282738701	1.6601159871687023	-0.3349600938011513	0.8554355445398244	0.6323630201019639	1.5438479065110926	0.46640508002357306	0.6829322265154613	0.4383755941863939	1.1930213357066117	1.0027521974390456	0.6068454480543353	0.5698058347918866	1.8638292215738024	1.6359846343612994	1.057530845786561	2.1016738297154194	1.5003868369918185	1.9737048959576917	1.550263894186553	1.854867359104528	1.10084310374124	0.3320858790424648	1.4447847423938693	1.5827525036237036	1.971300885484005	1.6976498860570335	1.518397685819512	2.0672886373306794	2.8735435134062044	1.994551403095537	1.6533242283302871
1.7604787398724604	0.9710392556011243	1.7481412097918656	0.8617199784903805	-0.17330222038245197	2.1887909484480312	1.0882092714063758	1.010479771220485	1.3569910873791184	2.056355715861593	1.6856290022574385	1.0646845716836286	1.537523290135403	0.8111600374424208	0.8965261742998403	1.316953171684395	0.10000989055384232	0.24727590880553554	0.3577240740681921	1.5744266467542394	-0.3427547990853663	0.7949532014968275	0.5706218076696598	1.4604251133983803	0.4265265898619587	0.6337267863267637	0.3914503575990609	1.119732738470547	0.9601829502561058	0.5289726402742541	0.5145818957423207	1.8554909196772347	1.6109974942838972	1.0253900105062916	2.026706803805589	1.5713643495524903	1.9416357553081127	1.5421234998331195	1.8581412898189087	1.0727441202664283	0.3354949286922565	1.3780915312902964	1.5577877593601628	1.895561918891482	1.6743206329831666	1.5110325686234358	2.0591873623939367	2.891640132382377	2.017884251725	1.6324013700642979
1.7131919239646731	0.9731495234762637	1.6890776288229623	0.8212383971877039	-0.19445318861815314	2.138269939617422	1.0170318268704404	0.9600132230017051	1.3320076043750897	2.0060820426797497	1.635289866276901	1.0117419990094563	1.5233158717836095	0.768154939581789	0.9277646057590914	1.3074577368982692	0.07207453106972894	0.2018546027095856	0.26955365382394525	1.4953702809345615	-0.3372587067666581	0.7298470498909133	0.5127817174369936	1.3699511007240015	0.3878438466766471	0.5749055929207778	0.3619840237494892	1.099493177249167	0.938066979540296	0.45041771270951525	0.4724881407374147	1.834816120639379	1.621838494235509	0.9691861766238009	1.9694672774259143	1.6379782164839114	1.9044207951576257	1.5437305587393406	1.8673151120426073	1.0503418037847405	0.33632259845797713	1.3091666656677072	1.5422029649792761	1.8051783057666182	1.6641701113850693	1.4978304911759537	2.0683504603901626	2.910642161908228	2.0321312143912573	1.628976098736859
1.6596964716289684	1.0098493140224811	1.634876490400184	0.7970133411183344	-0.22358006942818207	2.092386047653943	0.9664624483367067	0.9150445931747428	1.3151889097380467	1.9791666352509285	1.5738758256673502	0.9572538417298262	1.497673266726323	0.7189203413993571	0.944591904416076	1.3100899176047203	0.035506474997125524	0.14109297832638504	0.23953589006274578	1.3894934367500837	-0.33202276152343807	0.696017418750586	0.4493649241916697	1.3064402809772853	0.35634215538748365	0.5359602914927544	0.34095172763953613	1.0534018891476318	0.9330771462455472	0.3723008409713193	0.44333908022234825	1.8214390119608457	1.6289471934602724	0.9638106992989091	1.895229389747246	1.6754774592368444	1.8548028523269362	1.533486280940036	1.8660873344380522	1.0259673654369434	0.34488762369750353	1.2502495476805475	1.5143194190189715	1.7611127029704101	1.6482547122408207	1.4585401635464383	2.1105673371325513	2.945388617434964	2.0565945928048612	1.613192938921928
1.623434897822106	1.077883642673924	1.5892674502493809	0.7837868627575675	-0.24901031077840458	2.0372958211695886	0.9145430453224254	0.8531254139095209	1.2940176153343539	1.9649403029332042	1.5451644353926648	0.8836096752504897	1.4916664063786755	0.668531646315202	0.9706545548617388	1.3034239674647294	0.01710270017719777	0.08963676696346666	0.2117624024798621	1.3173268574620096	-0.3449386755422061	0.6704824702631261	0.38281969478624966	1.2194919086877258	0.32907156878369925	0.510905300799632	0.3468510223865454	1.017944745466938	0.9385894510013602	0.27937817916188146	0.4025786357282698	1.7602255553191237	1.643796766164367	0.9608428889637605	1.8296848222978226	1.711859256691681	1.8333572920185488	1.5238775096944568	1.8669642265784563	1.0042105851214642	0.3424554957383984	1.2101019813291989	1.4892322610538629	1.7158821797712562	1.6251529303314736	1.4153795323228258	2.1178484095404344	2.9591833647664934	2.0522224485108223	1.6089923635602965
1.57350174112926	1.1210089361354272	1.5364344687913796	0.7638404606962489	-0.29565194889917723	1.9475690077155883	0.8428509760699738	0.8108832108260415	1.270254179234613	1.9627237925422538	1.479923332130472	0.7860026474493105	1.4807473838276528	0.6164680118964037	0.9883954286677706	1.307099666785509	-0.03846277099610921	0.03511048754610964	0.18534915763330964	1.209536655221344	-0.34619475880967493	0.6326512095083474	0.3266637517306782	1.1901424821733362	0.2876228394608961	0.4951658837228422	0.36785125478854686	0.9743152399841414	0.9433928797137192	0.2001209359268672	0.3900853674412785	1.7440786840422846	1.642820176678406	0.9809928590703489	1.7581148583677266	1.7412618434008078	1.810071297346622	1.4864138029347522	1.9012322540217874	0.9980171829718868	0.3468211145436541	1.1586190571692287	1.4623758425582776	1.6658016920128518	1.6088347176667206	1.3583035638887717	2.1502708644934296	2.944024212324417	2.080387292354348	1.6078175639685632
1.5356790451644955	1.1723277994736012	1.4638104485726429	0.7585431728596431	-0.31569732106735127	1.873622770266786	0.8065826260934227	0.7478722318205666	1.2494529290871759	1.9849559280160023	1.4682421601505447	0.6929798739874162	1.459298612525437	0.5836661798260045	0.9774840442748246	1.3115762739503394	-0.09212099912069635	-0.0016083949570075827	0.19517858994781231	1.1315296050301988	-0.3290328174118019	0.6117872681044472	0.2693614578346245	1.1771319116566477	0.2560406652021737	0.48130158855335725	0.3987850376720421	0.9714628795256324	0.975071847952508	0.1344101632824775	0.3923945168147083	1.7112802268801481	1.6546679438213872	0.9941305940088604	1.721024301324087	1.7318103985749134	1.7947549919672148	1.4809397279960745	1.9244324922522704	0.9694934919068539	0.358800277566778	1.1218769431442062	1.4731865025780089	1.60814226644212	1.5723580104022055	1.3178271125148862	2.1802804950244843	2.954804048580146	2.092811683049456	1.606129013487934
1.483665081726568	1.1999569243393693	1.4166323345694578	0.7759359103577168	-0.33019810408668715	1.8101030561441203	0.7913308110644697	0.6854921614830051	1.2165299816939799	2.001579755948131	1.4259571175192962	0.5857927416073002	1.44415994801162	0.566440908861003	0.9904595589857313	1.3094906982323464	-0.12478584719430275	-0.025819840250310783	0.22336964138104745	1.0626496850241927	-0.30788713124600636	0.5943320477669302	0.20544387494549138	1.1558798917609334	0.2289195469704271	0.47350292252052206	0.414705309944227	0.9554714174070792	0.987341078359967	0.06902676530145634	0.38784499194447764	1.6659913646315148	1.681540314359826	1.0247941698900607	1.6506905225275523	1.7418818338323838	1.7500210685799786	1.474428389772876	1.935768000429519	0.9550444747852603	0.34626820400343905	1.0746262921164322	1.4822198686680985	1.6045150139484328	1.5561870853164788	1.2657237582176846	2.1954306883145	2.927006144242753	2.1203011006237777	1.587779089739523
1.4824264570355346	1.2372864825074026	1.3832295393394016	0.7828937723560642	-0.33347098650960516	1.7347089678216439	0.7749897455144598	0.6224873276918281	1.2141466768554228	2.0215104743828887	1.4158968686650748	0.47031699178460123	1.4456632761115147	0.5553720703944781	1.019597797950086	1.322267224459884	-0.16318427869736624	-0.06007331445726284	0.26900698710571813	0.9820992508921984	-0.2528990285137264	0.5616549386422853	0.14751092532625515	1.1346574557182656	0.22096651557034738	0.4635869897022776	0.4335331192534733	0.9452530226462412	1.00027243938929	0.02076744374426158	0.3757221586765238	1.6237726110802786	1.7003162985797455	1.0371078295339753	1.6240252065355072	1.7304818758841083	1.7140482467675053	1.4565205278842395	1.9633036139794382	0.9191230748519702	0.3459035544140335	1.0529414989545	1.480865284551684	1.5757577150751643	1.5704176813688497	1.235794483414948	2.2214770208880195	2.919857815732451	2.126537464579048	1.5667692461428682
1.4610182099056006	1.244941688655592	1.3581190990462937	0.7962700536516982	-0.33889372033895315	1.6698899822804791	0.8060587704402874	0.535256010733727	1.1721210071387906	2.0313507080136817	1.3754516790362512	0.3496647935210695	1.4425705925526473	0.547617513452544	1.0278594709614906	1.3527835671310107	-0.17293831639656335	-0.08931913685398216	0.312515005866857	0.9311905888671701	-0.22210072100967002	0.526960915990196	0.07289001318029317	1.107887129109809	0.23047500354537043	0.4404451436659144	0.42292238326003934	0.941488217141875	1.000797026898245	-0.042388067495196545	0.3662749733879608	1.5695801534086256	1.733346283885428	1.0583420093023483	1.5882197773766262	1.7209341813482433	1.6936568097245543	1.4505032565519294	1.968084187288514	0.8859329305281134	0.3213923178275706	1.0567563418282566	1.4737365991494304	1.5873230935909646	1.5790890717196557	1.2011867368636213	2.2233951092421265	2.9069191512170294	2.128707676077254	1.5507808646439192
1.4644303744454965	1.2457135052122097	1.3456760333175946	0.7924488071533355	-0.3319751264068463	1.6564938668865454	0.8456617962704979	0.4855043557782646	1.155128281787172	2.0354105864212997	1.368008063227813	0.21702591464890747	1.4312795016736106	0.5204119272351424	1.0409156962588733	1.3896457891066405	-0.17919330306794995	-0.13064479176958171	0.364572328441674	0.8705594488714592	-0.20201503710668428	0.5074198137442958	0.011753072069821447	1.1183549164505104	0.2429416512790767	0.40756407053640287	0.46042131722567436	0.8691982001919974	0.9914483273162176	-0.08778490603644212	0.3398194127947294	1.5219162535505968	1.747283905801596	1.0861915769195112	1.5754019971231936	1.7073121792743031	1.663723789933469	1.45956458476693	1.977870612234597	0.8659209865268502	0.3144504072720494	0.9916126792359915	1.4013116802451269	1.605481632048009	1.5828868923706207	1.1864660909072005	2.2421680327454885	2.887805147735974	2.134789317784914	1.5574088681690863
1.4688515716797022	1.2420195391396596	1.378842551738492	0.7711771823303301	-0.3152897253503787	1.6269137742784743	0.8563119893948157	0.4342184456531036	1.1147201817649641	2.0101687337130647	1.3316678087874663	0.10459933445545348	1.3840676870113984	0.5261280792597475	1.0145387896999098	1.4268178513431073	-0.1642248625031069	-0.17865845130431796	0.4009990238156879	0.8510114286495011	-0.17870469430529726	0.48198895811825243	-0.048927967144592396	1.1403259259885403	0.25854877733516063	0.39803837119940116	0.4718719086093904	0.8415126754452738	0.9963898762454558	-0.12426128829179843	0.30114093923773655	1.4661917881554665	1.7798127465026403	1.1196634646917443	1.5756723786331386	1.6756406884677788	1.63418520098747	1.4776598779295802	1.939349947278282	0.8614902096601099	0.2791307872511448	0.9577166229081449	1.3737557822079256	1.5990514742320996	1.5903157214852361	1.162317118974022	2.231840783591922	2.8726344032765083	2.1143411651192587	1.556488455883052
1.4653442609069296	1.245321873350447	1.4057529027052091	0.7667342345826481	-0.2958374340373338	1.562058242984222	0.8781016152842657	0.42536319184988935	1.0885606175108555	1.99043687558556	1.305250972028391	0.003098945433461281	1.386525918797063	0.49964005653806004	0.9723735186290258	1.478165105512872	-0.16808120903844198	-0.23418191822357937	0.43122981767026775	0.8148661791850135	-0.16594001504160782	0.4531303556655669	-0.1169791633543523	1.1875824179466388	0.28506380953084165	0.3826911888011942	0.4491160813180062	0.7855571368210152	0.9825236067843324	-0.13418682719916272	0.24031212503309213	1.425568687885249	1.7772900850254474	1.1622282828113604	1.5785941521179179	1.6621135526377522	1.5941066546831408	1.4688840090054616	1.8856792611819642	0.8180746497809661	0.25622655292496943	0.933073004523569	1.3517098396411487	1.660146520683216	1.588543152435714	1.1391398151467607	2.207369492313174	2.8525543161334843	2.0768019225579186	1.5198642478041997
1.4501541303549281	1.189976035447879	1.42759862490768	0.7348130166497022	-0.2848071180550046	1.5140646825201243	0.8799408794056267	0.40785547631529057	1.0167353937520958	1.9771378132398572	1.274560792483363	-0.0695393310648776	1.375213321078257	0.509860184133675	0.9135320665949846	1.5168512927975808	-0.14293030956709002	-0.27641790343823724	0.4329000730716738	0.7940653823194217	-0.12890982610235113	0.4381343977815136	-0.16220768106889985	1.2184000196784242	0.31179401048187383	0.3678583141192913	0.4251416193664038	0.7516675475140306	0.9563842595559482	-0.13658557584471337	0.1965620922815548	1.3728542882087031	1.7499570664160786	1.1774489914783803	1.5880052993647147	1.6471019577284878	1.564820756537204	1.4678438494790067	1.8309402713878282	0.8209552681570583	0.2440472566388229	0.939511966756385	1.3027284834869937	1.7001438257817258	1.6033740828031138	1.1251982295935048	2.1822139100540414	2.8037701741873864	2.0523618495874696	1.5073218389470817
1.4336359169690254	1.1054834558547322	1.448392797442988	0.7004748664962673	-0.2763927328649521	1.4826886557179917	0.8429548241069389	0.3949075097897029	0.9800039215630807	1.9336700782140983	1.2091660172884735	-0.1569992599345747	1.364087832865446	0.5047323217635195	0.8474438342433116	1.5386044175254088	-0.17135669569218195	-0.32959121488818655	0.4485975726568484	0.8113816364842066	-0.09103338260932359	0.39860362440360947	-0.21146547378964362	1.249045218956249	0.3356399646054504	0.3707260299070906	0.3494924947750237	0.6876738789621966	0.9154352702430758	-0.12112555044594502	0.14978083185381685	1.3693888476435467	1.7676645651696998	1.1797598201270532	1.5835552069025634	1.6395067290751661	1.515519087123175	1.4331384666784375	1.7741330507790363	0.8091872681438611	0.23082150083331238	0.9312465091251363	1.2618792225451334	1.6978208808470914	1.6174935971034778	1.1157716843262402	2.2361489317470817	2.758395737832717	2.045085372335854	1.4802455149781366
1.4411641902790127	1.0492919151364186	1.4742991079704775	0.6752928315274391	-0.23794727629856868	1.4476468702072862	0.8400055398571278	0.3887459082537168	0.9076181357131615	1.8479456450898943	1.188856061032871	-0.2089611423767514	1.3681246666901987	0.5077281025197777	0.795146808699909	1.562861110021227	-0.1696835747385949	-0.3845183737032943	0.44035405406281214	0.8536731546348898	-0.0862128961284504	0.38792303823827645	-0.24167646997204045	1.2583278159359377	0.39403775031351235	0.39202877558826366	0.2944754470909432	0.6475955796377925	0.87643785418959	-0.11467079120268131	0.04542033834927065	1.3361291536610551	1.7573266567714612	1.1690506388792998	1.5583169897527147	1.6378659383314798	1.4952697544955438	1.4678347520810302	1.7177611682140381	0.7703097032163777	0.22070798687226353	0.9531022519316806	1.2450243860104782	1.693551757848184	1.62919338689126	1.152354768493653	2.3089981979068233	2.7329499524790113	1.9994567672973091	1.489961995369677
1.4407415479547137	0.9971970726354785	1.5059344511215829	0.6427965897200657	-0.205204683106734	1.4351831707759986	0.7963455173828108	0.3818653166448812	0.8555096759646936	1.7932233104278272	1.1367675911335517	-0.27182611622047126	1.3688774060821347	0.5237318293615272	0.7575803238116356	1.5787228852611572	-0.1723067053645993	-0.45052032698050526	0.4169165992366309	0.8479842488503383	-0.08735637842294668	0.3739155051876728	-0.2646942902408754	1.266027166711209	0.4330802030974644	0.39842660348330466	0.21888098043371823	0.6140737771069877	0.8436231453373543	-0.08512011996655797	-0.021326718344627668	1.325481154036543	1.7885274837397023	1.163329581592158	1.5306192209860896	1.6541141542577573	1.4958922811457336	1.4737027514594327	1.6917707796556063	0.7422520605298044	0.2110778456227523	0.9664416134949594	1.2202446011991503	1.692263469630504	1.6634943324671412	1.161446386276383	2.377515424329086	2.7211418796170146	1.9551318644330125	1.494717127095688
1.4539111999890018	0.9431253390980597	1.5234552015855638	0.6090145771413492	-0.17995510775773854	1.4388257638705924	0.7385275458689075	0.37888693611518576	0.8184099914216818	1.7425362759331555	1.1207520286135864	-0.2963034724177721	1.3504524964515237	0.5196662607304575	0.7018453707336597	1.6002407067720283	-0.1923015472709118	-0.531606202763489	0.4144615724698246	0.7780923588610021	-0.10730810599601681	0.33478043103515287	-0.28013361954006666	1.2669699735038138	0.4676813099694348	0.414386152267462	0.12621216177609962	0.6081954482055776	0.8424872123559176	-0.02660979091903374	-0.07653303627806611	1.3246136664215407	1.8210146597377972	1.161227619953636	1.5437508874171975	1.66775512958048	1.5244658353635927	1.5100880256551017	1.6802419308011038	0.741943594648332	0.20572852094840247	0.9509046603987814	1.2001412110591319	1.7009651729586384	1.6807563609053484	1.1813147894216125	2.4084482616637155	2.7219281636901216	1.9090831140442632	1.5160197748603264
1.4400894860000548	0.89138345091009	1.5361485067591127	0.601729444626511	-0.14030579636408644	1.4563277846386948	0.693835966227403	0.34987537941499597	0.7545572062927455	1.7194774178337504	1.1081930320318159	-0.3212827236160299	1.3180438396027232	0.49615903049357746	0.6208359833630526	1.6096411433649735	-0.22303636984508546	-0.6020819701195951	0.3987074997178285	0.7707650947713041	-0.16187356680043288	0.3244697495548531	-0.30762119725582115	1.2893520965859029	0.48289587623522146	0.4416404588369215	0.043096062252729835	0.6081727106421363	0.8237057483801971	0.03523031067603919	-0.11248722345325742	1.3391437715269592	1.8462369912225043	1.199192047235122	1.5291385396198827	1.6924820160565233	1.565653524848008	1.5551933761388619	1.6795654527773654	0.7749110895289959	0.1981421134441644	0.9353256046054776	1.164071248806462	1.7697463555746502	1.6671363353704103	1.173295261486878	2.4552426303430686	2.7089960104355315	1.9056446980143922	1.5321154449021326
1.442619134756749	0.8668296247781176	1.5502924753810674	0.5886905439071697	-0.11148164340921489	1.488449304863093	0.6001558059481902	0.34746235860070346	0.7399606090954948	1.6975960808795374	1.1029723965100602	-0.339420242960238	1.2725719282778711	0.48818714361560467	0.5531750966476621	1.6204680143663002	-0.27264876812474825	-0.6788876231661807	0.4160215827256294	0.7820665175206737	-0.2262968545093717	0.308401946196215	-0.2992330135538325	1.3332110768468595	0.4779929851304634	0.4420026755554084	0.009487952368008604	0.6101904687719811	0.8286705738362352	0.12063439121937618	-0.13600657025282784	1.3348914610530196	1.8499346362618532	1.2461871245191458	1.5018332199351538	1.6903947610524193	1.5992663202552857	1.5942322476068038	1.6929983429135125	0.8104749796203192	0.20400025149908013	0.9311819798657226	1.1512086291141956	1.8234492120583705	1.638309104250095	1.1679534754521648	2.5511686857078963	2.736605236192019	1.8781822543326103	1.5365433366198742
1.4206222564940736	0.827228497746708	1.5453656596444199	0.6053202542470225	-0.08758540218830378	1.5130627697155423	0.5409878099537395	0.2979933835029428	0.711661383003235	1.6571983914960835	1.1007788875529358	-0.3559617782009844	1.2597086874116772	0.49685036451425246	0.4929701508761326	1.6171825383928955	-0.33366035635753916	-0.7493685685478408	0.4531356524379143	0.8220047750151787	-0.2637211468540322	0.26187415677910086	-0.30863905263518204	1.376165607310885	0.4904777004695807	0.42787021994240276	-0.04929978737119306	0.66932150875636	0.8314914580428043	0.17098583947684842	-0.1714360397477758	1.3493879974632725	1.846530980481635	1.2829913904987915	1.4921318965545947	1.7037681345121025	1.650531763377946	1.6108449491929697	1.6896727546567614	0.8097014339067726	0.18644449382495357	1.0008634246085246	1.1507289204211755	1.8686241179250973	1.6065201985677295	1.1642355594973677	2.6349573664700587	2.7196816060562745	1.8501061006477566	1.5549687007351551
1.3999045090179494	0.7618674121077361	1.5087465622163172	0.6154674165776235	-0.06929894615439856	1.5675738558504269	0.48706067822479826	0.26091520883443076	0.6873868461733195	1.600386906415126	1.1322437420463534	-0.3307641291780422	1.2353995064201055	0.4750478628015246	0.42369178966283305	1.6388085116929267	-0.39308106272712184	-0.7760753210590583	0.48494034080535753	0.817574708479001	-0.34808820241208993	0.22814492311213946	-0.2991360423125064	1.3847716521753868	0.49891198717743057	0.4110321455261142	-0.09259327463786195	0.6907731961097519	0.8420174497241361	0.19498274925120077	-0.17346607476364326	1.373937696824577	1.8115450904758004	1.2955310062718701	1.4629128565667702	1.7076046835263696	1.696917923870997	1.6209359536047259	1.7436656037662857	0.8091232117143848	0.17181203862663846	1.0607372682057514	1.114926929412094	1.9453290149671143	1.58477907334082	1.1769974078893384	2.6772542574739875	2.6942727474439194	1.8105137995982907	1.5821248441951685
1.3860374626752956	0.6930040570814282	1.4898493134727306	0.6373564546191653	-0.06269715884176305	1.6336955077707607	0.4222479644877512	0.17006845746442306	0.6714987578836915	1.5781570053268523	1.1588900341569894	-0.31315790454196035	1.2050619582411168	0.4248467084638996	0.3901316409075064	1.62968430061554	-0.4654366444064353	-0.8135373337457554	0.5451472456499606	0.7939412201743306	-0.39574171073247366	0.2055306300584216	-0.2853378570427546	1.3678760076606937	0.5019440598673411	0.40381642827833525	-0.0954093232282344	0.7073116972546251	0.8779167792973439	0.18462523684127602	-0.14840204649768454	1.3697504996254388	1.8173639361629852	1.3284313579526896	1.4408320624601632	1.6971241375920223	1.7476579450272696	1.6477708682464325	1.8198328280449458	0.8262264494943643	0.18296437990634265	1.1189352552002927	1.0665595544798667	1.9869497626384252	1.5552068741567018	1.213445791656934	2.7459725338153884	2.615009615521563	1.831514161792026	1.636501822722669
1.3975489502888014	0.6276664207904236	1.4525957321188816	0.6692843521872867	-0.04670361545738562	1.6920057545981648	0.362205337248638	0.11076099427579081	0.661207130994365	1.5492217134288582	1.170253336796681	-0.30088562677797376	1.205141533548264	0.43570571113011136	0.36710508231055733	1.616004560797449	-0.5191958191622309	-0.8480725927627096	0.5991485092724166	0.751101181797121	-0.4823073973576232	0.14746880277636118	-0.272184376333268	1.347953628939488	0.5008452209564256	0.37629356102588724	-0.10769848745391412	0.7007737115126743	0.9233841079612727	0.23806487801769624	-0.14677696740087087	1.3825716992727275	1.837313541080946	1.3555536886163257	1.4404274690502696	1.6959893001492072	1.7794818644678478	1.6670044022574717	1.9016774520114281	0.8027902097457182	0.14519601068923432	1.1716842222728332	1.075972594316226	2.012772258123882	1.5201603918391065	1.2508328147937935	2.780710218330475	2.609043993415203	1.8392925692360287	1.6547410740595243
1.376493709472148	0.6503989332907008	1.404173674208689	0.7295980231827428	-0.028896250479035344	1.7476817116497585	0.31824300160004465	0.03302813021741287	0.6398196721241466	1.5289848841840603	1.1755455455473638	-0.3085631503072577	1.1660765097907744	0.472543135288678	0.36247882018361416	1.657922148160982	-0.5628981163252043	-0.8842746749088937	0.6358939208756318	0.7095168058634018	-0.5429684535920216	0.1253641622755784	-0.25197186897163004	1.3358705632224497	0.5061176767173212	0.3077321399280829	-0.07887327813273945	0.7294669115709617	0.9571048700467969	0.2753815526062059	-0.12028531958618978	1.3884486615626384	1.8443381321203152	1.3724871067665854	1.444744219705827	1.7024145117942626	1.8055549275315215	1.7109614123596206	1.991680752472703	0.7971164650170608	0.10956872817754755	1.228266438925914	1.1194422735572782	2.0886783624274514	1.5089079620082138	1.2865900606894383	2.7911999753222676	2.5933263030459126	1.8576443109734675	1.703252613825655
1.3649853244531926	0.6445251491319544	1.3596716716019503	0.7679034341309073	-0.00996761002693539	1.7996503716504726	0.23971542378112948	-0.043463400552797606	0.6623703889286339	1.4789592277899144	1.1953523841055067	-0.30202381544123214	1.2130001328000737	0.5038423931461196	0.3558073174504389	1.6890581713537827	-0.6198588736873046	-0.9016352583277241	0.6870596876423262	0.645728503822886	-0.5922725368644949	0.08720959165440056	-0.24801797796929156	1.3117034116555089	0.46917763619939584	0.19717899469202044	-0.08272669455437628	0.7459307800075982	0.988502211548105	0.32377877586806025	-0.05887412234115559	1.3985445237445007	1.8792214179277646	1.4053361910903677	1.468008847604082	1.7131903289127912	1.8055543809760781	1.7133555205692983	2.0390757973842866	0.8233409722439028	0.06347142312949512	1.230904521993568	1.1247098881528796	2.160859175674428	1.482602059187299	1.2913019207410208	2.7918333276460094	2.5850858585143697	1.8791638666508153	1.7258256057099888
1.343908193108323	0.6709988039077924	1.3365462829050543	0.7915823257212318	-0.0017592360561158344	1.8350040941356167	0.19585462843534646	-0.10766450272729103	0.6828437285717653	1.4416874436856333	1.2195420303879623	-0.3128303078049342	1.2184241577899653	0.5472652890734466	0.3591336239611623	1.7197908176032293	-0.6573171123463069	-0.9356973126222506	0.7209167593218695	0.6462486753096444	-0.6577468964142493	0.04918812817903402	-0.2522552442952225	1.289215194755598	0.4249382830953586	0.14679464915050205	-0.06481676232476123	0.7400644886397745	0.9910029954191767	0.37456444637463593	-0.025502387020057905	1.4131456196652021	1.883530404870207	1.4335161483417695	1.5323777884174252	1.7215800623588877	1.7765240885925693	1.7263049203179315	2.073165488415783	0.8594209232205662	0.03478282868858581	1.2362856275146774	1.1297120180332054	2.241183121835197	1.4877830940778494	1.2992926833685616	2.7860542694322237	2.534700563000455	1.9273727942497452	1.7272896265499071
1.3235774081191694	0.7125754344402979	1.3185613201375836	0.7870703901957443	0.002877513751316737	1.8333325752649068	0.11358621355152976	-0.16172395290555205	0.669575260512066	1.4144569879048725	1.2501922131285894	-0.3273012636693475	1.1937106482107251	0.5301449360086017	0.35596358688382856	1.7382964656349251	-0.6875220114124309	-0.9515041543086331	0.7489005830378084	0.717184788339531	-0.7028181538010008	0.03804140356975806	-0.25049125860495136	1.2413422569106403	0.3642032062509245	0.12845767792677368	-0.025429062202717196	0.7131333159978053	0.969124983907099	0.3511416308843503	-0.012174434284918	1.4146218296708504	1.8956057703204223	1.459671994385706	1.5323764832773932	1.704868187665483	1.7265465122800319	1.7219433221122795	2.0922691334936383	0.8468634610482141	-0.005120012659996631	1.28978482656716	1.1327693002298682	2.2905388917811855	1.493001472151242	1.2841694943334943	2.8099627561727574	2.500317381567595	1.9400475026676258	1.752297411488474
1.3064173023940788	0.73323219400808	1.3075870511503953	0.7658680987215758	-0.011549175037735776	1.816205997206115	0.03222473819054239	-0.19284536651467338	0.664814146541728	1.299924622854735	1.2193588871257068	-0.3484144533748782	1.182167927306384	0.5538207842993049	0.35017303161580615	1.781166957951599	-0.6925828642647348	-0.9786560499844361	0.7929955328626448	0.7702485850978091	-0.7614976270506922	0.00978530303887098	-0.2375658145071343	1.202971795482807	0.31525149315373796	0.1203908514504178	0.01595761772786839	0.6756101838026969	0.9521592813897668	0.35883973708278666	-0.0073654152940297885	1.420834616788889	1.8972419860381287	1.4450570000481249	1.5291068899741087	1.6590115648083876	1.6575482599769358	1.730727997033346	2.1018930836799	0.8049017700065191	-0.05690805616075849	1.3328897371417558	1.1727182466509771	2.342467126789854	1.506866218747343	1.2853795206783662	2.7921148426112596	2.4809332840813783	1.933955934567511	1.7652508608669286
1.2770357320025507	0.7440750892560624	1.3005857866825277	0.7649420737150909	-0.003597495837679715	1.8020330349296174	-0.035971113817414815	-0.22388074712362452	0.6101336960220579	1.2371294534724009	1.2238364241235993	-0.3639227989065414	1.1715177402524815	0.5788418299527308	0.352672999100737	1.804879968480288	-0.6590861789053362	-0.9993300686587563	0.8095519913360114	0.8253397168814015	-0.7967743470453158	-0.004016868882538353	-0.2784256578708445	1.1336512170641975	0.29180138383962423	0.17708877447897536	0.03274916782412779	0.653764735350653	0.9547489392722568	0.38476754485528625	0.0001801321172328514	1.4274786837284834	1.9153970883061486	1.4286438506322419	1.5224000429038067	1.624427775179964	1.5824646593654905	1.7208429278609412	2.0866380326819653	0.7418394516981873	-0.11406984737813733	1.3731204510306445	1.1687250734515444	2.3688172000098504	1.5499090707350311	1.278167989676057	2.7792539587704406	2.434252126467798	1.9350204322627131	1.7945766613160798
1.2834791314181093	0.7654093129744399	1.3209737734522824	0.7344851498124692	0.0027833340467616303	1.7524626150864129	-0.14737767245975292	-0.22390532798081592	0.5611687805495039	1.1987293047033718	1.2070546070351185	-0.39731456631330886	1.1616288953264222	0.6349017122471382	0.3331716041616162	1.8350864708905774	-0.5816341815238256	-1.0057678577204638	0.8148588859482455	0.8694997298131908	-0.8596660673822203	-0.025230994039203702	-0.30548234747363934	1.071698752280025	0.2394890961359603	0.24789053599858074	0.047855876946550975	0.6352389711610209	0.9328580391048436	0.4296487136893111	0.019029986190457315	1.4010987565108228	1.9101596015115239	1.4243753684611515	1.4855836957808723	1.5569435025551166	1.5033598681707903	1.7203550088210293	2.08557658807691	0.7013723236160427	-0.12450984992504932	1.4080136430949457	1.1946140411619244	2.4165243773076392	1.58027192177516	1.250735132604781	2.7903274817830486	2.4287113148029427	1.929960043705735	1.7885056027684911
1.28454470027978	0.8244933619840733	1.3428927541588975	0.7187552031878737	0.009057626582665642	1.702025481754692	-0.243511184918914	-0.24416405111608935	0.5050044892002942	1.185673790374416	1.1913527036654519	-0.454864493096685	1.1138105877827076	0.7237842228385828	0.332482816582137	1.8522416830684356	-0.506556560042241	-1.0317795855758312	0.8249311891474193	0.9453256973227955	-0.8945890650100236	-0.0429404643921804	-0.34453571598126764	1.030649830005337	0.198359013672227	0.32103229756750473	0.07287625705153802	0.58256513169319	0.9033330152510081	0.504360961745033	0.021260963758656756	1.380781763368494	1.9295461488550427	1.4407961130410398	1.4526616254851645	1.4964969869831333	1.4298800434158327	1.7465631553862075	2.065242164541416	0.6419990257675346	-0.12051074635826138	1.4261459418476246	1.1974706796508607	2.461950687076231	1.5918589237772012	1.227516564259462	2.8465680411698804	2.416145069743202	1.9560222402570893	1.7760010136203583
1.283071140234742	0.8412960425682398	1.3547165679280586	0.7135045042262614	-0.0058277579860103994	1.6491549604373557	-0.33254472247747346	-0.22722169529689365	0.5029930605202515	1.0996588871384947	1.1479119638965245	-0.509529048619329	1.0875679418958495	0.8379646873985097	0.30124850651453566	1.8608192891573647	-0.41826437625436697	-1.0428871185220845	0.8075393957456323	1.013320477036649	-0.9437075508167008	-0.06786302122130732	-0.39532380398032363	1.0386068663419716	0.14459573300308806	0.4043635556310109	0.07713816511247994	0.5884785031923743	0.8751963111815977	0.5793689306794537	0.015561408594817994	1.3596219504906735	1.9059059079131828	1.4301438955233279	1.4098254722313615	1.427112389335053	1.3703366537304968	1.7532104748334567	2.019516665677646	0.5888833608364293	-0.1441581874289835	1.419553378820269	1.184292079591422	2.4779329825114425	1.5998725433439367	1.188589056189135	2.8885383387513532	2.4594777078860734	1.9358080051875421	1.7450398093342563
1.2678172341280949	0.8762326051827196	1.3792237135595606	0.7326025294060841	-0.02661761624377993	1.602925581299883	-0.38097736995729464	-0.21981466366320818	0.4270020910252281	1.1031936849595472	1.1316732613099036	-0.569433051955311	1.060073597934401	0.8537173606934557	0.26558713491639996	1.8793614749556684	-0.388505865043678	-1.038004407457484	0.7983728848987595	1.0972630355227815	-0.9941417207506786	-0.06959703632890253	-0.4544952785174862	1.0714071983075881	0.10655521106466444	0.5189785311074753	0.1015382193476281	0.6045879331400752	0.8302143269566468	0.5602585235843673	0.027911440908608625	1.323043434225844	1.8921166434906957	1.432836381163277	1.3658858665852425	1.3629327665058906	1.317083935015133	1.7556447395263899	1.9532329653769935	0.5459220330698373	-0.08875434644145992	1.420685285501795	1.1720107337101953	2.510143819908106	1.5811374495561588	1.1516538880861114	2.939935668695992	2.448874144286257	1.9143549131814133	1.738323825222924
1.2555326833724676	0.8607024419701086	1.3892060914139015	0.7000632450410675	-0.042572023072932876	1.5571135826211662	-0.41458028698507265	-0.20882497209387121	0.39651007792931514	1.155815697275351	1.1855215906028467	-0.5960439869014501	1.0601015568261016	0.8792423869744198	0.1984376442148936	1.8732494373574575	-0.3481244342126942	-1.036604169127758	0.7678598468932223	1.1566746219488384	-1.0437888487115008	-0.09300868435987017	-0.4920228062561212	1.1042934254603258	0.07095217334716572	0.6556046761233688	0.11323677007283728	0.6211456943386866	0.7979542150198188	0.5379582502433105	0.03518535520810344	1.2689636794492365	1.8404701290665695	1.4528363467807568	1.3289916678594043	1.2831852373021144	1.2774639487279322	1.7401024036708974	1.8703845560539942	0.506884851697956	-0.07598821872306069	1.400149113157434	1.146560925154191	2.5096515689859347	1.5463588145347855	1.1159514846184082	2.9734875643942793	2.4460625374643654	1.9009532044117918	1.7138096870121615
1.2157578693899143	0.8292033074801127	1.4096861953126296	0.6893755126892736	-0.06979741014040804	1.5046318841522492	-0.44036690843060455	-0.19864440040708548	0.2858100563388718	1.2662479649793246	1.206149416198685	-0.6361220877100885	0.9720805137010856	0.9268788607133944	0.12756791065080028	1.8520619172567236	-0.28583776963267715	-1.034064264076844	0.7546546750639673	1.2357996164541816	-1.0929675177968359	-0.12570447165876913	-0.5077395144240525	1.161636317886714	0.04001386284491419	0.7815430265070928	0.15820056276573718	0.6203437271010792	0.7730400595202698	0.5501083991472758	0.05281411333551957	1.2181389746400255	1.7766577160760053	1.4691621518105762	1.3128111943137442	1.219783488027341	1.2292532039792043	1.7268909206797773	1.7980858600935967	0.47775401118847594	-0.07865881055319103	1.4347145812124487	1.137377984822498	2.522707235352632	1.5190558297760581	1.0733348601448915	2.998553440523572	2.465439285118281	1.9149075542917746	1.6909305545361495
1.1706725856284883	0.8094102886880513	1.4064675357864798	0.6902252802834558	-0.1012061419595924	1.4225125784474517	-0.4634696350541252	-0.2052259249200919	0.21445196765607805	1.3346514419032776	1.2033075379912779	-0.6501730477578013	0.9359597763080533	0.9495504948168844	0.04533927825044934	1.837103355607347	-0.2186645472094703	-1.0190117437905615	0.7414851464020871	1.3000746244032866	-1.143121738415251	-0.14669032428032838	-0.5145944902839437	1.236719728865488	0.031099963338876872	0.8634642409250419	0.1699010373134236	0.6235237759738875	0.7552048536877649	0.5651036835938597	0.07203535046443879	1.147566258632888	1.7026464068269511	1.4954528120156103	1.2560878508166917	1.133334765463925	1.198259320072212	1.7071289557784621	1.7387787145193847	0.4361324090677533	-0.07914218326472867	1.470952309157329	1.1189428639091623	2.4995864783028745	1.4341417729013328	1.0630153061891199	3.0220303010363603	2.500621033229906	1.9162618594884275	1.6830172780587926
1.1330329513605106	0.7682604987276439	1.4047575662466718	0.7129822283983155	-0.13403885301199922	1.356566465964078	-0.46466273361214744	-0.21620332606083315	0.18646782875231302	1.4502585463667688	1.1421355833030984	-0.6719036313138813	0.9781777027757655	1.0545452098647048	-0.009903855423979088	1.8098242590577027	-0.18425156279578245	-1.0088262334591345	0.7103972587087707	1.3368382595513333	-1.2027964023608262	-0.1948196363376348	-0.529492768028174	1.3336359621845788	0.02798001638628475	0.8747549963156646	0.1694820715295211	0.6279447608090913	0.7552104323594773	0.6102199856497295	0.11026352103592714	1.0903161033699396	1.6269612278716366	1.5244986179636393	1.2243205684212217	1.060916246516488	1.1658462138635	1.67611962189447	1.6862524251812232	0.40796511078785536	-0.07967915098568594	1.4732499739351559	1.1091962467360301	2.4782073403667857	1.3725389799225467	1.0490018416122928	3.0694077595596703	2.475546907684784	1.9291025112932148	1.660031056091023
1.0851282365113908	0.7365044967499286	1.3987880861564825	0.7162036268007986	-0.15574471044266716	1.3012467800791927	-0.47543662128716174	-0.2517861652501998	0.11363872255579026	1.6491635413288872	1.1862878451713619	-0.6926010251608783	1.0079840320124456	1.1437797574818533	-0.07033101289529546	1.7708545387041148	-0.20873010213633397	-0.9779935967796529	0.6834891540733153	1.3368940355149486	-1.255429649882996	-0.22501524482211335	-0.5151276607839556	1.3999762224419734	0.023901665092109323	0.8885532519729393	0.15299149277190177	0.6294259124417243	0.7670118238150557	0.6444190258728872	0.14136318346068683	1.0165733404628923	1.5512483243663218	1.5538064570698575	1.1944374949374927	0.9854802497519733	1.131215805094414	1.6510363899111138	1.6291837016608461	0.40353197551066533	-0.05842974737757108	1.4885541985547583	1.0804361039096524	2.4074018272860336	1.283605393835171	1.0261186784610739	3.1554526171049835	2.4612542462105984	1.9413501690444002	1.649190932240429
1.0459599625267888	0.7456051678830289	1.386025874469134	0.7037159329475606	-0.20092425684159027	1.2361146593421766	-0.4842013956070231	-0.28344016409846884	0.10239084268742704	1.776152605400748	1.2040506365151404	-0.7078426733489369	1.0497051504814803	1.2029309707630187	-0.15602813981828934	1.749398100641145	-0.2074348364628662	-0.951455380648573	0.6703009749168783	1.3179374830115	-1.3272983857203264	-0.2578703838395806	-0.44844434158965046	1.4447415907523014	0.009426885142430914	0.8701482400396608	0.14482337005022922	0.6257630247217238	0.7554703215140788	0.6391080198129095	0.17445481516857966	0.958173382170006	1.4704685490780118	1.5825484564576666	1.1950457271713324	0.9041876893722209	1.0872841522242322	1.6370324382681336	1.5862140576612107	0.409824201676485	-0.020684613971508597	1.4862713437708952	1.0637780856545496	2.341518414226773	1.192264575193332	1.015512669987831	3.1756139570902837	2.4676416500356226	1.9531513549262622	1.6253780510546878
0.9883305959756015	0.7613781497876095	1.3625280279318601	0.6969469760891124	-0.23020879227401037	1.1781744632277262	-0.47796289786640156	-0.3270404595417747	0.08240295714284876	1.873187497798129	1.1991668161883375	-0.7194639575970376	1.0612736795935447	1.2291173545217557	-0.21453507223008525	1.7345053069716632	-0.2603403175980391	-0.8996116525344963	0.6392537038561521	1.2976229070461185	-1.4060082324985212	-0.2825686013436549	-0.3910111536505347	1.4665979373564544	0.005977286516564128	0.8526857920533839	0.13511298297607938	0.6019632158167244	0.787146019497036	0.630671044033728	0.2071434694687036	0.9316886465971068	1.3977482810052648	1.5920595005835523	1.1905382303001109	0.8342627533626106	1.0301769004333081	1.6215231515537276	1.5406418166513614	0.4191645088570673	-0.024476291283485906	1.46628419905991	1.044354091558234	2.2565756628933182	1.1106169852851837	1.0011877353495977	3.1734637146815667	2.453842214103017	1.9788590713714114	1.6131188919127575
0.9090256937739699	0.7799187444548759	1.3573714633715717	0.6867206442781291	-0.27563605952228704	1.1034727471782193	-0.44488822118665344	-0.35724828462528097	0.10884280244253715	1.9758172914242809	1.1979437560116681	-0.7375741772131602	1.119589475628798	1.2600250437875413	-0.29276513045176344	1.7256339372392044	-0.30747165142809496	-0.8637892365845984	0.5883502873795546	1.264288281139453	-1.4813768201294057	-0.32365143770267835	-0.34298006426529415	1.480465215452054	0.012705005767849975	0.8294859112941694	0.12999176754203176	0.6191196436857048	0.8256184633055866	0.6148784183129589	0.2391744336426715	0.8931347287826966	1.3316733188886332	1.583816848846585	1.2038473522708912	0.7731852152054363	0.9546176144008373	1.5807396230351694	1.5011373005768718	0.4440395791462769	-0.017378175020130893	1.472407073707268	1.0464601810394314	2.1748605788226856	1.0268778359311344	0.9843725469743024	3.2242378349553347	2.465319766486227	1.9865252674224467	1.5893603516772945
0.8431938084071019	0.7946600938024313	1.3416671248779255	0.6598180870022146	-0.2973020385948676	1.0680840765685384	-0.4094748867144492	-0.40170276485598927	0.07938947792730196	2.074092267760147	1.2438116702792184	-0.7642208118037187	1.1444234235107478	1.315742069372508	-0.36570462518515906	1.7034584359293863	-0.34541480436325006	-0.836545973812725	0.5587907041012966	1.2754990073219008	-1.549361200971423	-0.3546461573884304	-0.29407383512617785	1.469118481636013	0.02523801088870255	0.7981771789144652	0.12027774658098064	0.5955683429740797	0.862244559145326	0.5956396420568912	0.27727971599295065	0.8681477319590707	1.2869100470256452	1.576637520070387	1.223174561938165	0.7096705059271029	0.8618529451909449	1.5619638018598232	1.4668967095045922	0.47910325054264524	0.015334624447674399	1.473593988937803	1.0810497025887627	2.0902576331676253	0.9494087965355659	0.9679907045274403	3.2853597150806975	2.4716754723096592	1.9839198051942137	1.5779778135794158
0.7701694194071372	0.8184681196662111	1.3300019774234342	0.6101235398660244	-0.3177382083455761	1.047952359206707	-0.41023159274380216	-0.44276918360381157	0.15745599268142235	2.0895162306923365	1.2818886280685362	-0.8097882579366316	1.1526476390386406	1.37126050036075	-0.43009020761149264	1.7067541424774415	-0.35771658685560437	-0.8337880905892844	0.5301532841650057	1.2765902761752401	-1.6127415512891456	-0.39925033267936944	-0.23466918415890053	1.435159278737266	0.031282446153529715	0.7429781526933475	0.09717969264672509	0.5519309462192654	0.9101259137167995	0.6117675687371763	0.2997889297343211	0.855599861294222	1.2475671972605138	1.5379629449543875	1.2505132214250088	0.6394153721445107	0.7796269580433479	1.5566631460700726	1.472962505320112	0.50727351903146	0.010373693987156585	1.4762280521499527	1.1027264913367483	2.0048591683759223	0.8920691922984922	0.9335563545629897	3.327368329350796	2.4881889176769016	1.9756293253742303	1.5489067985381633
0.7051347284733375	0.8056394878436854	1.3257043869575325	0.6141055506437911	-0.3112495330611452	1.0106716969863807	-0.4075869294024221	-0.4861871710229474	0.20563685398725653	2.0863344657762943	1.2248784461329816	-0.8509352480987724	1.1264071438357592	1.3776754805417553	-0.484306496556364	1.70250699248691	-0.3712773312788268	-0.8738925332328702	0.5247599755946591	1.227286506877189	-1.6841820539778851	-0.44562645385801963	-0.1950298763485599	1.4006653221913827	0.042132864457727716	0.6704107347609194	0.05425109037654683	0.509187536958809	0.9699454333848003	0.6183310173966766	0.2990093962882279	0.8294716031103478	1.232296694239703	1.4656987570240692	1.2723104303550143	0.583679477465272	0.6887950910669531	1.5637951862532584	1.4936068741098285	0.521268352467821	0.047322195243712985	1.5028390724469607	1.0818847935591474	1.9033571735023127	0.8324660604151408	0.9066664392405555	3.367776658390087	2.50842132886119	1.951911721141575	1.5304704866123866
0.654023516629735	0.8331577833207616	1.2969446214270293	0.5849071585081236	-0.3064248713358885	0.9770631839888277	-0.3843895856785554	-0.5576478196879779	0.3200886114034992	2.0592894639899377	1.18022096147229	-0.9065615940416605	1.1197679823988855	1.3814581455491886	-0.5381244014808828	1.7019428493704805	-0.3770785211677169	-0.9187983752365462	0.5060151924266465	1.1941461268264182	-1.7389581562576033	-0.4678577986045266	-0.188091121448018	1.363498005462963	0.058863467068469545	0.6175070818884447	-0.006542554932114103	0.4769611870425091	1.0319382496575566	0.6059023237542731	0.2751363122804813	0.8147608509198221	1.2262381421710944	1.392074085341266	1.2788504870549382	0.5203379484915829	0.5994199765327343	1.545853411681462	1.4988948059367087	0.5241537974334032	0.10277250785332828	1.474213046685494	1.0486963350785445	1.8010401922150592	0.7745973013816024	0.8873116851730083	3.387613433483506	2.481544743267552	1.902555475207788	1.502514157730691
0.6042283564478326	0.7831642937801271	1.2888553593728578	0.5900063962153472	-0.2908759260344971	0.9609177495634651	-0.387629644431869	-0.6129643758711042	0.4199987286902521	2.054749192705249	1.1621066192687803	-0.9503650577444315	1.080625534018225	1.3923771013012036	-0.5899086572131849	1.7023900716337643	-0.38507108645812266	-0.9635578962600432	0.5110665752634546	1.1651348656124925	-1.779670028147804	-0.5213351677182052	-0.17864704771017664	1.278389952859466	0.0848299010634842	0.5549036255104141	-0.06583531944736076	0.41316439904000113	1.0878292494688924	0.5789944586968251	0.24662037949835341	0.7944807788723096	1.22188190278283	1.3172541247230973	1.2887173456962118	0.48158674801220336	0.5031976154018742	1.5363990474445073	1.4834959283374018	0.529751704980044	0.13278571312831092	1.4625497532962435	1.0423992977613188	1.7147885086336128	0.7306616440291033	0.8411821660472769	3.3495649616789387	2.459482741781284	1.8599476871843657	1.4774484489220476
0.5695213462587263	0.7635380393968721	1.271735717352361	0.5657602013131451	-0.2851738543753008	0.9470437435294349	-0.3782302432194427	-0.6935148206850499	0.5213304021297492	1.9716255842736523	1.1871046220191206	-0.9867303955334382	1.0061667040519149	1.3835939742309482	-0.6584314471298128	1.729685244800716	-0.34054991763171427	-0.9974968471728436	0.5096682026271409	1.1334984965458124	-1.8066089796256635	-0.5374759641378366	-0.17748459210523393	1.1795412206487514	0.10151204964153253	0.5372230470141093	-0.13650315462619433	0.3370478641635706	1.1243003928926207	0.5613009353984533	0.19608689921190128	0.7724200989308946	1.2306925077756516	1.2439598426745335	1.3123694848965761	0.46397601565771857	0.4358383006888006	1.5243046609588224	1.4670291757335752	0.541863894093914	0.15079380589776073	1.454011157062032	1.0191588652472094	1.6238039280769587	0.6733093961864683	0.7874490516310674	3.2921102140472684	2.48831919222126	1.8131319503455745	1.4539421064301847
0.5371850371838376	0.7402923989678862	1.2640762143447795	0.5650937338653075	-0.26653790764682384	0.9240043422061296	-0.3716841245159886	-0.7440129143372253	0.666162426604125	1.887257423132621	1.1591152793186135	-1.0422454425849006	0.9349446534709285	1.3620764370291814	-0.7160779875173096	1.73874076487688	-0.2513458801457876	-1.018521468287113	0.5022256191604538	1.1184147359507697	-1.83014168993471	-0.57458442894278	-0.2092990403151413	1.103629278160761	0.11982110396137742	0.5275092351271751	-0.19261938897046998	0.26598094087630575	1.1486780340678298	0.5134719596796544	0.13150794052444192	0.7429774683165571	1.2319303583124919	1.1788121335382673	1.3337780666297456	0.46987570783909505	0.37300730713652597	1.499027753901357	1.4436605467757633	0.5439612845210887	0.11652081500068028	1.4312600443346994	1.0131732177833477	1.5481847675622955	0.6416754931467928	0.741484677900821	3.25994673483092	2.506865754119192	1.7488131114289722	1.4348063289392856
0.5269896184686683	0.6828927832244462	1.2629628301481282	0.5750760166712369	-0.25298236391370316	0.893853297094909	-0.35794387535841776	-0.8055039770063631	0.7792127787924689	1.8253716486385092	1.1171186346980422	-1.1089233484505354	0.8545370316243485	1.354061458870787	-0.7614066327490269	1.757607406042664	-0.2259117744375228	-1.0158604642514621	0.4955986839890441	1.064729885962847	-1.8224656621932158	-0.6323604307649509	-0.2507820010016482	1.0404235597509115	0.11686392970844402	0.5205350623982987	-0.2597400588902161	0.20458149456273658	1.1496893125916932	0.49482188171020197	0.053729982696708554	0.6909084194715468	1.2417615694082973	1.1267491830715743	1.3484064741751534	0.5018941126413305	0.3249259867168278	1.4542331612929296	1.4233095971136436	0.5480565585339942	0.06757805592404315	1.3675281973098783	0.9678017269255903	1.4657810406742748	0.5932494981388781	0.6803837409798827	3.2609339530437276	2.5123028048964824	1.706258028233662	1.424133806114825
0.5146321395044722	0.6122692441721466	1.2470689987415344	0.5839915596325055	-0.2576188899754926	0.8704789928867556	-0.34221666709357973	-0.8420073692975487	0.8880424281767887	1.7951515850925346	1.1159271509458997	-1.1294821436780214	0.7663331803612913	1.3423855954104986	-0.8035014108502339	1.7636185994050368	-0.18909848287919478	-1.0592945777661464	0.4961053557578328	1.0098019594988759	-1.7995510341559835	-0.6775756988402051	-0.2716201955953056	0.9809382250895556	0.10779793381503626	0.5222921136625609	-0.3073810386670915	0.1376921304314819	1.1285576888811355	0.4577286361531975	-0.019645107409757855	0.6460625409777097	1.2506899453301574	1.095601415485024	1.364563607466576	0.5294375383715625	0.282103773988523	1.4001951325947726	1.4066232034987505	0.5427131704493746	0.02599646962851354	1.299070692782521	0.9255167827900269	1.3667793318176495	0.5482731791646305	0.6311438531583762	3.257300629392939	2.542352621393201	1.6530524136223765	1.3948030891035055
0.5402033790554799	0.5177220940898508	1.2393260825856693	0.5935956528733588	-0.25428387510859707	0.8686453147181942	-0.3264179190699434	-0.9002134052435281	0.955216452100732	1.7615508963232656	1.0949393541104564	-1.1503349359771975	0.673027906704886	1.3251921745223305	-0.8215773635857024	1.7524526579295863	-0.16511448941997595	-1.1047355937658192	0.49581357913187996	0.9896922995737322	-1.7850893611597942	-0.7377250910786713	-0.3125614194177256	0.9027557932895499	0.07760006663272594	0.5060163756987299	-0.38490385947214323	0.06613621577985862	1.08123189306502	0.42357362424568495	-0.09482451736971828	0.5874681546241717	1.260098438810307	1.0581686496839233	1.3860822777614374	0.582397350296881	0.25883508690564166	1.3391704266291442	1.3720979815114767	0.5453316130042651	-0.005545380646149262	1.2205481047859597	0.8872146831978261	1.2607003258843281	0.5124984100019635	0.5815999091909487	3.248765023521018	2.5388954871859446	1.620401897765889	1.3828488762466538
0.5707515422345646	0.48342811645528394	1.2405174399426724	0.5894325333752988	-0.2487272381174365	0.8393388159993551	-0.30778527350423507	-0.947728611875523	1.0132016542950808	1.7792114791156788	1.0753219740994737	-1.1484806544464652	0.5592436051514763	1.2680718720227686	-0.8148329826274324	1.7711863016249167	-0.15403795824036146	-1.1398173850283733	0.4716574585821161	0.9308867311175627	-1.7808927326040909	-0.8098780915804735	-0.36905588804880257	0.8162602783808313	0.05917669364591578	0.4931486768044187	-0.4312742607406446	0.005718764706202052	1.03489890844572	0.4044862850068015	-0.1840409290464012	0.5650343186885057	1.2788306166836676	1.0266753021351223	1.3956471052469923	0.6370094752617615	0.23805377364630056	1.283303287887046	1.3150471988056076	0.5440492737317608	-0.05781510081384694	1.1776374167036334	0.849040352906637	1.146395400262596	0.4838817224003419	0.5420801953587698	3.2103243691387604	2.535760339759567	1.577093481225985	1.3752751809457622
0.5990504467447859	0.4589918839469941	1.2469475056777302	0.6081009126206498	-0.2674019100533786	0.7660322889924335	-0.29791509452423337	-1.0263447480689796	1.0379964513664643	1.8008515024386185	1.0513302067440526	-1.1398497404132715	0.44908987321957144	1.2249393738548036	-0.8018633065546963	1.7739032499498986	-0.13715801449373827	-1.1299295276497758	0.463724159880872	0.8658987608509428	-1.7623486530909023	-0.8865970916044063	-0.4404030956326891	0.7127267900202799	0.006926821306399633	0.4700748714776054	-0.4650936704607675	-0.04155396719173694	0.9783998526545326	0.4004800466659032	-0.2735957073717189	0.5464981616033988	1.2903377456758034	1.0134883885096753	1.393629576280991	0.7041393592214295	0.23403440491452385	1.2047843922227233	1.2128014894958425	0.5473522283736728	-0.10042025002661506	1.1108716366296376	0.8063707619681775	1.021766401377206	0.4667573140166693	0.5260554022874504	3.194954869154438	2.519939677746449	1.5491750277064775	1.3706556030187973
0.6380939447185561	0.43868323099043904	1.240283520461617	0.5732346709316715	-0.3015620695840794	0.7071750540901338	-0.3077760425676161	-1.1051958362890912	1.0425395689680184	1.823233341739175	1.0990042924945327	-1.1508242311036538	0.35479205890779963	1.2065693736577359	-0.747373460239067	1.7809170396279992	-0.1244981956011533	-1.1023664299317306	0.45940097524264234	0.8369859563380075	-1.7592161328507299	-0.9624392601964079	-0.5177770315995357	0.6074696851732697	-0.04946102542514896	0.47275247351813243	-0.4763662441379356	-0.09841579834468621	0.9055239327636555	0.4185635325980884	-0.3443995365785444	0.5585207673943376	1.292917842140707	1.032673772787565	1.3805796986252166	0.7757859436366219	0.2386921504043526	1.1234431709830317	1.1085278465414032	0.5546122260882933	-0.15710850559114725	1.0604271046178788	0.7827108712547892	0.9426135184653717	0.4628457009156531	0.5207812369835112	3.145156697479176	2.509595331386543	1.5008772157368493	1.3576199455360751
0.6659092150666097	0.4010400898259191	1.253959650121461	0.5617344884427795	-0.3412020869279401	0.671751635059485	-0.3050159925184972	-1.1529617676644388	1.0517833477653735	1.8384070534981927	1.1619739982857682	-1.1393646452449826	0.25800547309789046	1.172090728718762	-0.6984552030875972	1.7773451075643867	-0.14714191415500794	-1.0794409723397944	0.4376897273015368	0.7572057155122812	-1.755636200410036	-1.0342854703140356	-0.5849111985350943	0.5063753344897559	-0.10740432873164081	0.46520195595542085	-0.4626921414867947	-0.1527355699049116	0.819394512407263	0.41907580134387123	-0.42554549767828825	0.5716334868228324	1.2999228059898689	1.0425731196732317	1.384578212636325	0.845523117609347	0.2668710915919774	1.0513454036014254	1.0224841717241477	0.5584838611264482	-0.2153430450192193	1.0114859985647975	0.7972390823740161	0.8548395616189506	0.46213873949225526	0.5169879490749838	3.135399465416977	2.50146742807914	1.4748319803691243	1.3538710171201642
0.6907441503262628	0.40488486365037446	1.2652186118103987	0.49311718806805854	-0.3795310924926752	0.6418796357449242	-0.28351944886670477	-1.2155526188524166	1.0350654077525587	1.83798698902894	1.2150287067756058	-1.1155550823962355	0.164574599497231	1.12615542378947	-0.6066841752206547	1.7808819633720554	-0.18269809601423312	-1.044390750329813	0.40682005039453334	0.6347192016203459	-1.759235626408827	-1.0901151002737222	-0.649141470845684	0.4274341890737234	-0.17168755477691167	0.4724923178639707	-0.44478956253420315	-0.159352735867787	0.7381811522214232	0.42971308566534744	-0.4927887072957599	0.6066429910987237	1.295888825556382	1.031198602058597	1.371964099484873	0.9393411685827653	0.314010004678898	0.966538286952949	0.9286014112655195	0.591884893511885	-0.24630094713745265	0.9316389739651795	0.7865445240993657	0.7619879142345216	0.4463715757235519	0.5537392931672738	3.167373615113061	2.4705956835356764	1.4556251662381645	1.3505474609047843
0.7075263600351247	0.40160238853975166	1.2976119266132957	0.45774806045740696	-0.4047243355732113	0.6102262206857524	-0.2758023858531144	-1.2734364407287118	0.9930452337427026	1.857410501960929	1.265058393795781	-1.118957048511509	0.08495864442256983	1.089241184739717	-0.5117060005790645	1.793851409007284	-0.2419207988081063	-1.0045917777873132	0.36099375443723203	0.5290957015627752	-1.7684740163353463	-1.1575246494509792	-0.7295659575904594	0.3741760106467606	-0.2237524805374008	0.4692703901470435	-0.4060548291366931	-0.13844996004593998	0.6586026506360978	0.45345706499521643	-0.5561523860362076	0.646746808554772	1.2798325145562475	1.0097889740016965	1.3571360120402827	1.0176010764991732	0.3539571043990565	0.8796098063505363	0.8413953345716051	0.6074874816639761	-0.2654542092220961	0.8686467803531833	0.7920357349717377	0.6855158981255814	0.42973674215371743	0.6075406909436551	3.2292528133194813	2.425431703956283	1.4469618381701121	1.3490589567795754
0.6959919476952192	0.426541515903303	1.32815981617689	0.41773885789720155	-0.45165326309976495	0.594130911856154	-0.26805993776382137	-1.3373427774573845	0.9313339423541761	1.8535673589443615	1.3041121156504596	-1.102995107497809	-0.018812717739310293	1.073411696553585	-0.4162322972814422	1.7906302395031095	-0.31692970249119845	-1.0041135620724135	0.2877050611462522	0.406554599977754	-1.7716178937426208	-1.2184506220000126	-0.8017866087881345	0.3024088271785515	-0.26945350291920167	0.442990666682021	-0.3617993878798623	-0.15994632002397507	0.6111920205363559	0.4708261691256762	-0.6011915466684504	0.6987782749426736	1.286110742797684	1.0281314849540764	1.33490708236482	1.0995327033310482	0.41413466236552904	0.8087224193403358	0.7628582080047118	0.6209794926298484	-0.25059177037576524	0.8178104182154087	0.7940062130241665	0.5918581989359831	0.398562008615556	0.6636063293291476	3.2151387483683416	2.388249691584526	1.4665607167501866	1.3564501222218397
0.6374046550766205	0.4630592444631203	1.354704962620471	0.37811998203097125	-0.49819356165540213	0.5835752202617284	-0.27013228303481523	-1.4016538789678097	0.8552293949191139	1.8528389492795934	1.3612591287589633	-1.0897154697674665	-0.11827776537412456	1.0276899744924688	-0.3251531136927857	1.7675398325174232	-0.38374544418370415	-1.0142352657663651	0.19523396119387376	0.3121438631378241	-1.7989951895481648	-1.2856161292139487	-0.8776890489996783	0.21705912550230808	-0.30174474856483335	0.40513201540945787	-0.31817243805049567	-0.18526366066311323	0.5823608680227478	0.4821010009336678	-0.6552584894159275	0.7837655533496676	1.2734166565086655	1.0267225820310564	1.3357974053899242	1.1731363981219765	0.47261318714911127	0.7459486320035912	0.7184389590536372	0.643615651722462	-0.2149617741927153	0.8096217609814298	0.8200671337309678	0.4965031662665901	0.35419906563643655	0.7234232719724301	3.1625457123463177	2.3323963921405055	1.465223838846026	1.3555424492062
0.6009137305859442	0.4835563333967401	1.3915133716285903	0.3422340318718169	-0.5413064211823273	0.5540588131217418	-0.2759131570925437	-1.45530426271431	0.7859779938338148	1.8253984612642065	1.4276959259632354	-1.1108895588664185	-0.2179636882533727	0.9962689369294884	-0.22881738698666937	1.7626890786225253	-0.4439122295083461	-1.0165752322176511	0.12912502445573432	0.19509788223942062	-1.8268890908521223	-1.3330327143391572	-0.9648305760100131	0.13793390731235494	-0.3482269485042297	0.3588507247735393	-0.31309701386656397	-0.22333008687409267	0.5549728601707383	0.5053167818255773	-0.7200417500030041	0.8428182677748094	1.2596206751130394	1.002699078281664	1.3461154291878972	1.2390546029812601	0.5219977872424401	0.6855412164737087	0.6415960498338393	0.6721466859833443	-0.1764071186981725	0.7742824495846674	0.8543313026141002	0.4336880260864489	0.3175568730997333	0.8032475131013916	3.120018695818353	2.266560959884184	1.4826159573824582	1.3528219581082506
0.5900177287846762	0.5354754480103018	1.4206307256991257	0.2994838209995291	-0.5814369233983393	0.5121462263270729	-0.32158898535106256	-1.4951873180288413	0.7443022174485926	1.8235282806218418	1.4810116662291608	-1.108031487333772	-0.3418010394544825	0.9493593943558846	-0.16828179278172667	1.7341428523269105	-0.5160912935004274	-1.0143164438444097	0.04910793730295633	0.0642506484032563	-1.846625944706424	-1.3473667952942043	-1.0271145532700932	0.09053329098327692	-0.3855526502722041	0.3302195944343619	-0.2762736622274714	-0.2607106411713875	0.5431832031625549	0.5344470231247269	-0.7804685760555218	0.92742925460977	1.22695833213717	0.9974584151178696	1.3476565820422495	1.2990468890954852	0.5700819861874739	0.657836263647708	0.5861959935400162	0.6973086332550846	-0.1420528872646616	0.7260986208372285	0.8879313771662256	0.3696830575582744	0.2801418472815733	0.8812732033980616	3.03772797218914	2.2341635403577866	1.4954301316143281	1.3431939559306252
0.5868863076836568	0.5540642595321164	1.4627904508354825	0.28393072245726975	-0.623939301543581	0.503273396766064	-0.3820329275596922	-1.5208784106034217	0.692904535776497	1.7949661310981306	1.5225136135321462	-1.0712608535816497	-0.4347428475187816	0.9118868421945837	-0.1311004175982004	1.7138658533700517	-0.5861252878851257	-1.038395598936455	-0.02870855727431172	-0.028274880266818053	-1.853580957355638	-1.356830281622976	-1.0598776577703657	0.0517097681480299	-0.4291722845106383	0.3078362021897475	-0.2288622164891938	-0.31852744998886595	0.547867940825033	0.5582685735020061	-0.8455692228278202	0.9823917078893457	1.1759268588187353	1.024626316765539	1.3398936395856893	1.3460781734540377	0.6408252716014398	0.6232564320465569	0.5599023687774703	0.7163996833526249	-0.12015830828998908	0.670482227361936	0.8676017129497151	0.33638941341101924	0.25247092791423487	0.9522310008841182	2.992557104146054	2.18740943195903	1.5045268265557525	1.3383530331805482
0.5919706655426932	0.5658338549738089	1.4923685718838178	0.23528359268796145	-0.6452939299481422	0.4929225311369603	-0.44216024864228565	-1.5325981536313442	0.6565101336030813	1.7721821024121194	1.57655140137225	-1.0518381470383384	-0.5311207388525491	0.8735206143480203	-0.09865321631298216	1.672579638613507	-0.6542031403025004	-1.0554496766490888	-0.126273438854457	-0.11564014288540117	-1.8722861339160204	-1.346425203101392	-1.100561359555971	0.029092810480723586	-0.45551091117712306	0.28558088657487435	-0.19821732761434352	-0.33800417933183186	0.5533983281719135	0.5623206006058432	-0.9003247287212884	1.0356522985298249	1.1212175993380595	1.0290148025279162	1.3123649517101987	1.3910647740354425	0.6876927288180699	0.6271755982021794	0.5571467282599848	0.7185657065909493	-0.09981187882791853	0.6567719812355329	0.8409577969891959	0.3121841304854628	0.2110232174677431	1.024263268204896	2.9122771051005065	2.143322301467338	1.4849007518182633	1.3459165768753436
0.6003694407003178	0.5673738371345688	1.5310274834533097	0.21828303616744496	-0.6642654951413168	0.49070799030423096	-0.4515065719691519	-1.5373387767811888	0.6227829811183199	1.7187154923868608	1.6072563165820568	-0.9987506758074044	-0.6251678479331266	0.8321979499577574	-0.09798795501083746	1.6346797440662058	-0.7342237015622101	-1.0194350056213533	-0.23679647682484065	-0.20893029211546557	-1.893882068662019	-1.3572625688488584	-1.1324203871245229	0.0258194081477759	-0.4898094677839354	0.22361080915486053	-0.16507046485641036	-0.36121254408661424	0.574608822758405	0.57157381998015	-0.9552327448596035	1.0876353080100105	1.077536986728168	1.040451220729196	1.3008396951350392	1.4289261489107146	0.7360947315350066	0.6415412424881476	0.5535982194884402	0.7194033055054837	-0.0712260646898836	0.6296426111497888	0.853357348600999	0.26241061311398356	0.16812827860478383	1.0806186639815252	2.832277268666493	2.099437192708482	1.4789441179181912	1.36568812357939
0.6009101953518203	0.5885209170182069	1.5746074081056556	0.14977505423843446	-0.7048245563199427	0.4940904295597718	-0.4701230633957767	-1.5430730810829971	0.5830416935182756	1.6763403718582537	1.5927564224393753	-0.9099530602615165	-0.7075241421613938	0.8095150746506794	-0.09588209560242227	1.6065968166511824	-0.7993931055724548	-0.9856893119848849	-0.352420425056466	-0.25711980316300015	-1.9102546364700372	-1.3822540025889225	-1.15367225143935	-0.009835051543819556	-0.5256334230403252	0.1938377956136466	-0.13479911817919757	-0.4009043048325185	0.5895327314290021	0.5750603365867237	-0.9738802137160179	1.1168869129991623	1.008488060417347	1.0622854184540036	1.2589313920327245	1.4514189254606953	0.7708576435621206	0.655723943786682	0.5568490221994108	0.7224687548168871	-0.04701231432659151	0.6663195612013703	0.8155735945263757	0.22459760671275225	0.13798209384886034	1.1164146745530548	2.7610330209755647	2.0641296835401204	1.4559031915433542	1.377311513508173
0.6267674665417491	0.6207113736684329	1.594862840502812	0.16050271690145068	-0.7373714581300536	0.4702037738636925	-0.4995466738692446	-1.5310616452164032	0.5262582192056282	1.6373816267205377	1.5714444409787907	-0.8385516714433603	-0.7868564650331734	0.7745549314913436	-0.1186874728474967	1.5890864573818926	-0.841694763596833	-0.9721190432717851	-0.4339668113173453	-0.3059249838471697	-1.9362362432155877	-1.4118646713918412	-1.185235345394576	-0.0511522687616533	-0.5726019700671987	0.164179850919466	-0.10182437340554924	-0.4559615759504772	0.6015010982999721	0.5359104731081844	-1.0009555223596265	1.1179410008494306	0.9578261569079738	1.0739329822146364	1.2169631938791123	1.4406119408282816	0.7966626029622244	0.6858606737358566	0.5731336444557185	0.6796514660403195	-0.0466439334390618	0.6961528130422365	0.7809374027533218	0.18874295026652538	0.13122411511027512	1.1142899456838338	2.7108983386172607	2.051263661264902	1.4081420737188175	1.3717791867625206
0.6550329302537088	0.669341887202657	1.599359171861145	0.13432982021498638	-0.7863056629551671	0.44197349764737925	-0.49752971421796544	-1.502432730526493	0.45900542348456136	1.5819912108015208	1.5372134916968303	-0.7616630372800132	-0.8572915803469904	0.7485540275918121	-0.13160545979995775	1.5525282296244423	-0.8947434407697807	-0.9441879382666046	-0.4919576643987279	-0.34645322978462756	-1.9497982150237658	-1.4527755441485248	-1.215075726401643	-0.12555933165181338	-0.6392035326882557	0.1293247967340682	-0.06893449057894638	-0.495935549983798	0.5933714346710974	0.4788755573757257	-0.9978208185432464	1.102737451469834	0.8835208778692758	1.0783362785468245	1.1717100300478727	1.4245773320612156	0.8170077157876323	0.7099568735754725	0.5765584752108823	0.6431621750760914	-0.04708083452850781	0.7277744774399142	0.7252480435332082	0.16710860698268987	0.11993775416400795	1.093995940984245	2.6264896036762324	2.0399335001495995	1.3659398263012226	1.3549723270458067
0.6985779378452831	0.663968656433214	1.5953475434275108	0.14032436082116892	-0.8308985138553922	0.38983482999856034	-0.5189669491019802	-1.4704184172798933	0.38741651511717257	1.5377012219210546	1.5190317864543306	-0.6848395024682546	-0.917076551620584	0.7244416458950996	-0.15111956236333235	1.5436627059346413	-0.9551044696396488	-0.877441685574237	-0.5232791598977521	-0.3539400131302647	-1.978748585249657	-1.461221884063456	-1.2228794784809962	-0.2081815244931166	-0.7017934479718055	0.09694382281974927	-0.021722604442525183	-0.5159553058418885	0.602193623064269	0.43492590502627504	-1.0020783275135805	1.0882099415553887	0.8098303089549848	1.073175364605088	1.1336980463169346	1.3793607776809451	0.8139181836134316	0.7233949030982345	0.5920921768523092	0.5919518991651062	-0.04323403576696909	0.7831530647264151	0.6900324906632014	0.1683144159312462	0.12737435521007787	1.0643084676962233	2.607955595996062	2.0090030874195746	1.3149590269782898	1.3196122725974422
0.7321385307297281	0.6671083021203817	1.5873346225373113	0.1369749978872754	-0.8619490736490514	0.33883149710862714	-0.5345441546467573	-1.4352868416604658	0.34001421227128215	1.4887234923145658	1.4725702354056776	-0.5953257940548926	-0.9818715240130329	0.7361699683054662	-0.17176876487693313	1.5269094091894724	-0.9935291102221913	-0.827642275355605	-0.5171560781981758	-0.3821545995804147	-1.996484228604825	-1.4616481342692562	-1.2494180743845507	-0.24999554641555816	-0.7776526216542037	0.07236591757241305	0.023632793003491907	-0.5514791374586518	0.5881936578500381	0.3777107469042504	-0.9835747129151434	1.0435046081082542	0.7240152141348954	1.0668732772715253	1.0692633264459832	1.314001097832702	0.8485951151818713	0.738616520138344	0.5785422534458956	0.5202229680686294	-0.05076277775474307	0.8316926083717323	0.6406091062835402	0.19918603057801762	0.14678598615299918	1.0352909880671446	2.636021443452402	1.9765957530187301	1.2642595890915755	1.2822727266187601
0.7212928943799937	0.6845152803799955	1.5859720868933964	0.13049210641413284	-0.9018143512219355	0.309613886448253	-0.5555002269594999	-1.4112395939105629	0.2814666160835151	1.4864332472029487	1.3973867686074968	-0.5028511151337927	-1.0220152233191666	0.7274467943210146	-0.20000630804114614	1.5122665338435906	-1.0675548307619496	-0.7630786439509061	-0.5661482541609238	-0.3939945028828598	-2.0022482529973247	-1.4770370472786565	-1.2735017045388368	-0.3129867104815204	-0.829235963605006	0.04055268334336888	0.08526193303815327	-0.5294049758684644	0.5759848309914648	0.32329611347676146	-0.9680001193974686	0.9810405629609363	0.6456758573152735	1.092307582734939	0.9779686724518939	1.2716692895596136	0.8967236579918909	0.7368077015562959	0.6035515773925877	0.44281512666277045	-0.08433869432044828	0.8915136860761794	0.6081924279370424	0.22649518195970733	0.1584016116099089	0.9690083577437919	2.660701898772585	1.9384367308920178	1.1978834643384089	1.2719328380873773
0.7377428162125164	0.6828970672399405	1.5650455413184212	0.09729945890763708	-0.9376855969528849	0.27113040963314916	-0.553457420685687	-1.3987310102072719	0.22901559061267215	1.451087503377901	1.3516704211776749	-0.4311809289929481	-1.0604282672290413	0.7294383608900594	-0.2037212274395189	1.4908714792285225	-1.1168287151641878	-0.6745529476449214	-0.5857351693264842	-0.4083281495185364	-2.0174098575243025	-1.4839686439729762	-1.3115807347966038	-0.3591654728744648	-0.8863166110235362	0.029759225491663183	0.16157584517439888	-0.5018855690852346	0.5400010518706109	0.2534199554861425	-0.9372293226452794	0.9078026058387222	0.5695451775501947	1.1041009736444773	0.9000607310034825	1.2139573507834585	0.9571044799278152	0.7301792165657945	0.622908151516074	0.3514747454956041	-0.1370638024637524	0.9676340295803947	0.5633543930381497	0.27896215691025084	0.16540582788408714	0.9018459884420957	2.6857519974418556	1.8878552096539618	1.1200359041449044	1.2522361146917909
0.7248956513031161	0.6797853457023492	1.5244869859632422	0.08524505634182142	-0.9688549140494368	0.23109621463609203	-0.5654943312636134	-1.3757300876118175	0.1837969152591414	1.3939766106433273	1.2910226351366396	-0.4039106006145893	-1.1008535986019579	0.7216069890569392	-0.2214423529105618	1.4908086342699565	-1.1417911500534215	-0.5714895270125989	-0.5903078561363384	-0.4424009630285221	-2.0386823945103396	-1.4859791546003338	-1.3492804464531412	-0.3973225225072182	-0.9500728214440592	-0.0009881710342535786	0.19416663773322784	-0.4434981811757557	0.4746551845835211	0.17685022136941173	-0.9075228000882107	0.8318749234089594	0.49313094417120995	1.085694093677151	0.8475735588164168	1.1671314123153766	1.01071804365626	0.7352174337459492	0.6382223621890886	0.27302942948603837	-0.17321007462361643	1.032714009198615	0.5750619246932758	0.336452125161557	0.15183281305648294	0.8277477556653643	2.684764779229048	1.8332659580465402	1.0412009052724063	1.213108484720475
0.7335385661785782	0.6450023138779631	1.4874089348866502	0.057865084257798946	-0.9981695518764597	0.21860995868671038	-0.5805301423756789	-1.3533397944770935	0.1207153609811139	1.341721037545382	1.2455252175835363	-0.38463489260712314	-1.1218873524171398	0.7147798314110327	-0.2408460365226511	1.5023326458581667	-1.193118363023708	-0.501810507459522	-0.6190466104263868	-0.4673481207788421	-2.0366209036627443	-1.4870614276550604	-1.374968231076792	-0.43004267202975016	-1.0144999313287861	-0.024938700915592082	0.23275338643063814	-0.40827796290611873	0.4191710623080086	0.09067101502606925	-0.8902623500802012	0.7178308238837101	0.41134663678868044	1.1196021337423998	0.8268479568619481	1.090036580457031	1.0627499761329378	0.7320971328501391	0.6259120054529159	0.1924416727284013	-0.22791243156379976	1.073353478920907	0.5834382734944805	0.3993505581686666	0.13567724227436156	0.7515551345696185	2.6903412097776935	1.7859219392820198	0.9757740241663966	1.175725249015871
0.7404594276615453	0.6371727985973241	1.458288135490425	0.05200259814260892	-1.030525753553809	0.20095345722297586	-0.5991397105998395	-1.3060157040097617	0.05762281528953446	1.2786465699787049	1.1793557674402573	-0.3950969884011308	-1.104582777083807	0.7125934173131256	-0.2574229606369078	1.4891980495178692	-1.223633881356871	-0.46518148875473375	-0.6424078054526031	-0.4651450429673022	-2.028721751269117	-1.4591691142955234	-1.4166689487380788	-0.481719950557882	-1.0665575643467275	-0.00737219066765059	0.2656018001949566	-0.34811811505121354	0.36192119425152913	0.009218523999313378	-0.903382353035543	0.5875379823847169	0.3260576659255111	1.1189394556829202	0.8162889607094165	1.0081931989957957	1.0993797940255732	0.7190603838662473	0.6177721914632212	0.11529052839968787	-0.2629795105434835	1.102355466957714	0.5578905339772218	0.4848550033974745	0.12306226016799404	0.6827413284352792	2.7419371103263237	1.7410537041292458	0.9044563686163405	1.1197009633956445
0.7756700492743958	0.5993045645053485	1.3992495784660068	0.0716348255652334	-1.0381107308559758	0.167543569394934	-0.644178835005054	-1.272742031513054	-0.010095283605239997	1.2248112863501128	1.1073109972400352	-0.4116826232026307	-1.0711009913003389	0.6706618543951681	-0.2860523966296248	1.4679549920118908	-1.259344428211416	-0.45077121067026427	-0.6390755837584827	-0.513996735955043	-2.0233236217968953	-1.427357677262658	-1.474222408428804	-0.5152033634890125	-1.0937655384852143	-0.017028768310669056	0.274721573768636	-0.26531967903128695	0.297395199338171	-0.06812773442360635	-0.9227552760296074	0.45794744359456996	0.271010805534018	1.13903625964147	0.8022729922992182	0.9413130899508317	1.1471580494518296	0.6999080512394904	0.5900481457743072	0.04052263773546255	-0.3043670693365573	1.090377566982402	0.5717106583414407	0.5788482951980563	0.09154878415400147	0.6430509627059525	2.7775513454417773	1.6917614865273762	0.832592955693299	1.0967298892165789
0.8481087890797152	0.5593875476998788	1.3688503819058742	0.07673568577059106	-1.0312835628358932	0.1749826990771531	-0.6729482028456414	-1.233423516552019	-0.07960498290901444	1.1731455910175013	1.0350999245373056	-0.3807961308424812	-1.0448180846094322	0.6640932444317903	-0.3215868877513273	1.424958809778085	-1.3128656282300066	-0.43593232569636664	-0.6817060553051881	-0.5458849941234927	-1.9918152975976635	-1.3739704792762064	-1.5298631703489205	-0.5526734556513698	-1.118544569452607	-0.03781460471899596	0.30924969831351834	-0.19267369883821908	0.24337999903492818	-0.11270410172622614	-0.9458193591388175	0.36236680467378346	0.23101989441263254	1.1559586648039215	0.8053897819827995	0.8702769105238197	1.1926777009446954	0.6858507945302416	0.552699035296557	-0.008992891851898107	-0.34137544096756034	1.1140052197810548	0.5749942146145958	0.6911064448752228	0.04144067779632215	0.6062430468428479	2.8160107073837755	1.6323867048476572	0.7652544671916439	1.081300522826648
0.9090707386205829	0.49173820808455393	1.3266204809252007	0.07662063590290016	-1.0105375225806505	0.1695675970171161	-0.7030987495778657	-1.2035813317192354	-0.12146578142236439	1.1334271548183703	0.9556725862827304	-0.33317490516590315	-1.005969419660024	0.6549148017020162	-0.3673021195197994	1.3565013579589231	-1.341741013857323	-0.44093496651412745	-0.7237726602331309	-0.6218001546740434	-1.9635041126190387	-1.3217685495658829	-1.5827815417660838	-0.5662697864583779	-1.12947450164571	-0.03157006854017661	0.33735353833319526	-0.1375843276306963	0.22407779491005458	-0.13931983747445387	-0.9690091601525633	0.2644131338014755	0.2245392808500924	1.1829137119803366	0.8221387092693602	0.8088008570633857	1.214523844490612	0.6892704922149271	0.5076345814978095	-0.05037080770192594	-0.35360341373378096	1.1315087285042955	0.5761400451155547	0.8005636311152614	-0.012484394702002754	0.5823497728073125	2.889629913592592	1.5964359127058085	0.7156861633042633	1.0813665878867116
0.9846913890822371	0.4595475606482129	1.2884897921838596	0.05584935157592376	-0.986527549728215	0.1939442933184168	-0.7021426553175396	-1.1635514057829852	-0.16453746732870897	1.0853655232565287	0.840778607999715	-0.2843104918718919	-0.9606247858129286	0.6216408390809123	-0.43184498455497006	1.336339818344546	-1.3573263081679865	-0.47427142909872544	-0.7404657024949672	-0.7332472715935054	-1.9285070895584866	-1.2969234678278103	-1.651209486667851	-0.5751979892812272	-1.1379293032982496	-0.027035555488136197	0.3406753384769926	-0.09283680277845982	0.16998141531499697	-0.16684599432302066	-0.9755361864421591	0.1725326990453751	0.19987922816033266	1.159800488637003	0.8430140436315134	0.7562889738961251	1.2274358524738962	0.6906930267500819	0.467544899071987	-0.09044538296531503	-0.3707885856623955	1.102631779130812	0.5756758294066395	0.8984210805483752	-0.0844570293933439	0.5600619316595583	2.9163253759498753	1.5390167043596068	0.6406018302416803	1.0895720912838622
1.089730589415132	0.410033915531295	1.2630161420298571	0.026877708822347968	-0.9522715754286439	0.235188871675508	-0.6887001038659355	-1.1267690207626768	-0.22290370519286537	1.0598890600734452	0.7510594604443892	-0.24324540089400765	-0.9073841480182961	0.5630269553312633	-0.5133968501014873	1.3016961695573632	-1.3977595088768102	-0.5154210311454794	-0.7809049896045277	-0.8032098030532812	-1.9097578627209189	-1.2664456634130918	-1.7042825666202037	-0.6056110063192807	-1.1428950203945507	-0.037649305818736226	0.3309243373727704	-0.0305332039421711	0.12500231660989736	-0.184550054605193	-0.9850107823558096	0.07802638468253079	0.2115772749455175	1.1345034657629882	0.8587944917573918	0.7168337077765012	1.201744194017238	0.7021242982113849	0.4206340632401325	-0.10728356188435055	-0.3822709772216268	1.0712506713493766	0.586111980008136	0.9798984144453786	-0.13383950273620454	0.5201710905735182	2.9113239211228903	1.5103523583820568	0.5701814126739639	1.1003192463277272
1.2404289500814434	0.36627685292818635	1.21450704431276	0.031583585553371506	-0.9128747868100708	0.2569122664212501	-0.6602692806258544	-1.0919826013463125	-0.26139013974570635	1.0229323243211037	0.6620223636588412	-0.21515398069399955	-0.8466878674231457	0.48457197254163625	-0.6063783650409177	1.2690708669976145	-1.4087908641236695	-0.56888581532421	-0.7872685383472542	-0.9023564284629322	-1.9291811228654923	-1.2305144175241673	-1.7849866252229227	-0.6058007510319234	-1.1407821009947225	-0.02217504738945767	0.33286504673606104	-0.0021032246183088172	0.0698090547353896	-0.23724503942643124	-0.9882073146498301	0.006665081982179011	0.21526713218992236	1.0887515269475643	0.905205965191722	0.6548875525498746	1.1628481204150027	0.7307459204936515	0.36980004069456146	-0.11086912060498733	-0.3700185814131388	1.087449208033056	0.5999160375740241	1.0767585291276682	-0.17832869221163256	0.4838851965471543	2.9140624373981434	1.4828563397741128	0.4989983892163539	1.1037239954867648
1.3453856558725725	0.3108747504658504	1.1724341776503764	0.04007114722111114	-0.869706162984396	0.30546280013868227	-0.6487853031514138	-1.0228733165121198	-0.33238551178127923	1.0137936877293818	0.58094673604397	-0.167024560079214	-0.7621148008499911	0.39010857907543117	-0.7126276700490891	1.259546201998202	-1.443245820109159	-0.6417536634533092	-0.7681137136950277	-1.0044039617402052	-1.9025084179413425	-1.1978323690194554	-1.8570509916744178	-0.6109585427906445	-1.1264407733061397	-0.031751176899419996	0.3048971568380995	-0.007096393549991314	0.05101854946413533	-0.2844927034555924	-0.9967672612842501	-0.06783824756130337	0.24921198870663575	1.0321538838113884	0.9455893035265465	0.579118535741622	1.0745662989530074	0.7522410107829136	0.3203378367015658	-0.09166462144077732	-0.35847326659917744	1.0635384727783506	0.6241946912945575	1.153384588540438	-0.22543740170581206	0.45265908581176423	2.9072443207457637	1.4516165928268707	0.42993033472502784	1.1101323859333891
1.4767323069699931	0.2597929995803847	1.1507068658518815	0.0552227722964999	-0.8409292031490221	0.3437162384129055	-0.628629783816965	-0.992326480439848	-0.37983361218363687	1.0262436835946809	0.5026035216981464	-0.12291029947208462	-0.6688346901961164	0.32232168584440923	-0.8112407232287191	1.2357791155749327	-1.4522738811246454	-0.7034511741971746	-0.7710930265865927	-1.0840622229585468	-1.8891862279637135	-1.163633747894107	-1.9151533839750527	-0.6134282844535923	-1.117128652279273	-0.048654890588450656	0.2965268189982782	-0.03956830915145587	0.041278958126260604	-0.2960131390776649	-1.0131270764679607	-0.13110909243874208	0.2710386469009424	0.9585668081904124	0.9598260972796782	0.5101294315116568	0.968118614214147	0.7555214045610836	0.27469143175121813	-0.07859037520178339	-0.3362545735010844	1.066368874196193	0.6120434099712471	1.2269459561813874	-0.2688006089168662	0.4245036716193112	2.8987109687967036	1.440974874225138	0.3700006034440052	1.1144515917695519
1.6110189938999333	0.23117685142014452	1.119811361059463	0.07222166417607356	-0.818392853524659	0.3746919394410567	-0.5755147437370917	-0.9472230655792858	-0.4126209988096899	1.0150382404388167	0.403125153869088	-0.02797444506512014	-0.5565107030630618	0.24191354393133038	-0.8861712296404676	1.1973823074017607	-1.4385413236828746	-0.757027369441863	-0.77882759390695	-1.1627058466474731	-1.8632239963510986	-1.1336681754863587	-1.9832083493850057	-0.607011648741101	-1.096637031225759	-0.05865667477256845	0.287001332639983	-0.12123200700529466	0.04206959056549946	-0.30166027706254755	-1.012261477780992	-0.15873775794872572	0.28563764730271834	0.868476010822788	0.9565069077850877	0.47687742955393225	0.8832368230738263	0.7499520912373394	0.2601844505577343	-0.04401536774198563	-0.3252070477777767	1.06973285853942	0.6373732913539963	1.301448363275863	-0.31574212710512356	0.40212032451501145	2.9138456100189836	1.4369827807473148	0.3017810397164201	1.1096265095060063
1.7293714374454994	0.19370651044334575	1.0847470121821892	0.09057730163822537	-0.8041471405384935	0.40069008693133795	-0.5634960642589881	-0.9104126174136837	-0.44244253567892206	1.0252493820584176	0.3093452781196228	0.06948138424204686	-0.48655185671594275	0.17175494409658912	-0.9744694698684654	1.204575862891573	-1.4631920464883277	-0.7969265618338006	-0.7726631910005448	-1.2674961993111475	-1.8438801975483146	-1.0907089235218024	-2.0380670022650977	-0.5731742497062766	-1.0910528025083979	-0.07316155321049331	0.28456235325512275	-0.18098525372572244	0.03664673692507496	-0.30643897054922414	-0.978698919168403	-0.18440057185609937	0.2938675943045251	0.8318496615599711	0.9416616795014117	0.43635946386446944	0.791342452315194	0.7437205513069849	0.2270685363519176	-0.011304004953075496	-0.31553874552472305	1.0720440638831568	0.6456932150896345	1.370976784244514	-0.3735478576701595	0.3782007730289102	2.876172867155227	1.4575309880819183	0.23085394455123046	1.1110282671618696
1.8287852891259366	0.161636578585298	1.066194840006392	0.11049664801637274	-0.7913050011828965	0.47238808157314355	-0.5553423779433132	-0.8658755864709076	-0.4245246996866646	1.0103236870870973	0.19195760433698195	0.11612821962387983	-0.43113195665566534	0.11334490083867313	-1.045068548208421	1.2235258101652238	-1.4807141589879769	-0.815659154991432	-0.7768951954431647	-1.3458206874865195	-1.834389042122504	-1.0639693151179503	-2.056594505813234	-0.5229398471005212	-1.120252056714537	-0.09473466065226085	0.2946675514531848	-0.2896322868670718	0.04269093917346567	-0.3016703428804061	-0.9735341803361555	-0.2095185513260982	0.3165859550199047	0.7617533233159223	0.9532397507431961	0.37810862553148333	0.6709933120550982	0.766524511961762	0.22302595855479707	0.03216629232506797	-0.28372264483793525	1.0962122814614914	0.6279376814914102	1.4299254423411378	-0.42206499279132537	0.3249898122904327	2.840486506508244	1.4750016381190874	0.17018663915259155	1.083473364633385
1.840840420251204	0.1335707963345993	1.052993802625901	0.09627313401649852	-0.7771005950846936	0.5441875855389615	-0.565535408931569	-0.8319435566824224	-0.3754718529056934	0.9745802226475441	0.08598838668220579	0.1254248270265438	-0.37128336815003327	0.02028216133955915	-1.1313874660551329	1.2481961101790464	-1.518868966446952	-0.8199831403954179	-0.7836547563536438	-1.424471343796945	-1.8237866797238436	-1.0434606431988844	-2.0809025918390067	-0.4554888661811617	-1.1448283034488331	-0.09461578953028246	0.2865327749877819	-0.3283163723014122	0.045703421898156925	-0.2833653318554554	-0.9456948778038342	-0.2444635649951164	0.29136712804292253	0.6795115583106803	0.9361725868121867	0.33866264839824256	0.5631050893522198	0.7871287679835431	0.24054236669799306	0.09290362633373206	-0.2568221902207949	1.111649161312742	0.6213200732932032	1.5159988938006905	-0.47082154131314846	0.2764228443129875	2.79183783549173	1.4992792687502539	0.12980477989980613	1.040555976884542
1.8553672850348928	0.09504974418926312	1.0529557227103803	0.07628985699758692	-0.767582627537902	0.6684035248474178	-0.5949084800270472	-0.7761556625626505	-0.38393157753632884	0.9621123516984472	-0.006132253213127303	0.10674551307879225	-0.3173313099040308	-0.0821785990660853	-1.2368323441031164	1.2860495286872222	-1.5227691923528068	-0.812294607612729	-0.7648994045720492	-1.436553872541116	-1.7881824462095568	-1.0272631353784814	-2.099219020176341	-0.38241328070466535	-1.14022750270655	-0.10847308050907845	0.27257501540029494	-0.378210879014492	0.04626128906939612	-0.26737952809834037	-0.9415420650556385	-0.29618280789319185	0.2812803760316241	0.5746172736227682	0.9084202414398937	0.25795874887301407	0.4670650955543537	0.8147076898645296	0.2661615068606346	0.13828259116151193	-0.2313547236877885	1.1224172963525463	0.6314534412547272	1.5971597633812755	-0.5005669977009092	0.23896442157434333	2.7546706475255367	1.4968681291333503	0.08482764831388995	0.973967213376892
1.8738111754383602	0.06954155387688857	1.0471294956357213	0.08015688112187593	-0.7616192898123412	0.7659087723351412	-0.6525406789414908	-0.7587307025805962	-0.3920688873694346	0.9471196251628842	-0.08539328896519487	0.10603992010673569	-0.28248313222016513	-0.16951113503610868	-1.3041925581251859	1.288994472675839	-1.5219192519094105	-0.8268430220563401	-0.7524433609408192	-1.4643259373460276	-1.7113358349106829	-0.9731434456220625	-2.1045455853580166	-0.28348671235645273	-1.172197537535653	-0.11783828381943584	0.26678003458315536	-0.38335224335966156	0.04529175439938051	-0.22683227210145468	-0.9461688961324122	-0.3762868130714855	0.3153755369907542	0.5523841399085716	0.8778664236477398	0.16684940585653613	0.4000128174709447	0.8412065089560704	0.26376982695287904	0.20308302568638545	-0.21490648313869376	1.1468685963869338	0.5955739853251223	1.6877327224093066	-0.5189769972827274	0.1991873096094	2.7183944352660157	1.4943538945532855	0.06708637971241833	0.8979772664199764
1.868117224973068	0.048694355077833054	1.050384421748081	0.06357579304753545	-0.7584453718085007	0.8740740165912652	-0.7189101901393536	-0.7332067598349177	-0.36124163616018123	0.9088513051368652	-0.13372858504526502	0.11459523489292338	-0.22182846735996872	-0.2626998322214284	-1.3627728169634188	1.3262308413815362	-1.5366522738168853	-0.8282409219229123	-0.7347602053685142	-1.5417526750113857	-1.6257668610359484	-0.9294586536076338	-2.121126810988371	-0.17156569159079763	-1.1895068455477147	-0.0979455817838199	0.2618588966867262	-0.36742123640978724	0.06562312727119528	-0.17814330502978737	-0.9403796896759946	-0.441408983128984	0.33318955330971983	0.5278553678737132	0.8287911572330386	0.08565931683125128	0.33007512745298145	0.8538804991956491	0.30107064513064574	0.26534591710749555	-0.22592958581973432	1.1619267635353931	0.5801375601759646	1.77252118830862	-0.5546065640187091	0.1931460814325046	2.712423793609106	1.4876559282504775	0.0490695458247572	0.8256784832497746
1.8067677268995923	0.04181761524958303	1.0700735514015665	0.018458123505005957	-0.7701927065210505	0.9900120832108297	-0.7738575711381239	-0.7192735106169066	-0.3357159100875796	0.8582134271226382	-0.19020659897279532	0.09871099310531313	-0.17858380436165597	-0.35112808577587346	-1.4110702036353056	1.347717971168457	-1.5237268078445223	-0.8223568475293478	-0.7071379940192568	-1.5811021323334666	-1.5215591257609244	-0.8940780571262019	-2.1122092259865637	-0.05274612434785335	-1.209623312484981	-0.1169673627371958	0.2473667419667107	-0.339452160871915	0.1026347285630597	-0.0863590229702301	-0.9363896919189193	-0.5139253348365705	0.3800261308816393	0.4987955108722743	0.7684020691035813	0.023307687467097705	0.2787460106211488	0.8524663157875428	0.32554924677481023	0.3178210984560387	-0.2222298341251793	1.1537463575837656	0.5416608297876208	1.8247153066117483	-0.5705124851977696	0.19654501067717062	2.706942253212879	1.4985346666120143	0.04376971541847924	0.7304677639822936
1.6961258440910931	0.04807805348690628	1.0793451041661888	0.005810223764578773	-0.7729563094377939	1.071098122650746	-0.8005804403302508	-0.7366112085559312	-0.28777685987989277	0.7595675427979633	-0.27655443693614884	0.10920668856465683	-0.159880166087631	-0.4051241205621638	-1.4228558382319736	1.3375107806888045	-1.4839655782978283	-0.8377126998932611	-0.7029666244067181	-1.642345110399616	-1.4187077080332755	-0.8571885715042384	-2.074478675419357	0.06911653187167345	-1.2495442730168789	-0.14548622590561572	0.21338327294090145	-0.3059289673372291	0.1368165967208112	0.004125869086980488	-0.9373645209163867	-0.5878315703129708	0.426179095813386	0.5068589167387122	0.7026056966373334	-0.02928141484632827	0.2622190849343057	0.8607248697045383	0.3750877581747928	0.3638198038312826	-0.22617551228700794	1.1632224264358915	0.5254234173602494	1.8485852681122694	-0.5854952525674867	0.19591371491750692	2.7102104413603003	1.5227533506015647	0.043458976176417224	0.6399448772639404
1.6165966932500193	0.06080459739365118	1.1012247356267661	-0.05085101428837659	-0.7705357258031746	1.135561036728772	-0.7909807277931893	-0.7524298095205253	-0.26180231775391183	0.659093931154944	-0.3546982987884601	0.12657141560613608	-0.1412539524367769	-0.49751877659669097	-1.435954479518419	1.3087887346602707	-1.4693707088010313	-0.8507242429457464	-0.6930244602140064	-1.7171013919287588	-1.3197442854186006	-0.8505919379544766	-2.062729050454439	0.18698068347981814	-1.268738158746563	-0.1518100094990876	0.1760042572430058	-0.26336291107161386	0.17994357641739703	0.0803847407649578	-0.9192054970333334	-0.6503941304218223	0.5100198716921781	0.5086825156164324	0.6223556378969836	-0.07830908025283649	0.25446911093008784	0.8743373844775528	0.415350418346229	0.4184561511580248	-0.2520590185608572	1.1507926100733386	0.4900957794447445	1.8559770706711678	-0.608117259879	0.18721255193551922	2.725904506236504	1.5480197556521427	0.07661032169047505	0.5655301809015789
1.5279060978009422	0.060428731402674386	1.1192057090697536	-0.09603796660837276	-0.7832496416940538	1.2018599055960435	-0.8123683463928758	-0.7852241553020003	-0.24879031601042906	0.5482858398141178	-0.48005417804567674	0.12350334616513961	-0.1504390935655749	-0.5495211464559336	-1.4780490000326476	1.294952613201097	-1.4329433297310015	-0.8555930902645082	-0.6579422582698091	-1.7540027694565155	-1.2436199317055017	-0.8525292725808384	-2.04768994168482	0.28879700259360935	-1.2804768462331575	-0.18238510293405574	0.10604656265514514	-0.15342117431784896	0.21701461941819716	0.15534861285050522	-0.9120787345106234	-0.7047508167595983	0.6262782357273441	0.5263598800810305	0.5339802567393727	-0.1431552965558977	0.221988505124099	0.8784059825022815	0.4310489525606137	0.458757672982072	-0.27584256721088085	1.1318586675045281	0.4012118314953791	1.8360229906802055	-0.5967171633504729	0.16003926751725409	2.749248385300535	1.5719323610548908	0.11543352153672388	0.5072847736303299
1.4578781256711308	0.05043807773092849	1.141442566404501	-0.1702458898395023	-0.789278898328322	1.2753923572503287	-0.8353113778128854	-0.8562691826400188	-0.21965940629272346	0.4296424289289907	-0.5845597231688899	0.14697481238144317	-0.1714258979495397	-0.5991956129347721	-1.5250254806807617	1.241322479373655	-1.3613277146419216	-0.8640444631344997	-0.6297781464398227	-1.7977638629963621	-1.1638585665653916	-0.8522094934564869	-2.0094717936744795	0.3544736398997312	-1.2860489203796055	-0.19015955447908067	0.04002604130683286	-0.09871325917464527	0.2306054179175227	0.21144434494351053	-0.8963949106824499	-0.7558051392626735	0.749897604073967	0.495618263889674	0.4593180897886632	-0.20166958635375182	0.212084373931751	0.9058034717060448	0.4475598605741018	0.5034383852781021	-0.30282053106632734	1.1309178097451362	0.33244478701105684	1.803254551390443	-0.5826215335223838	0.12964906291115025	2.786465610354227	1.5600002289429662	0.15694008421286137	0.44242667981605244
1.3628868501558105	0.048581694142435995	1.1733172690245932	-0.21054655206452466	-0.7985445496344742	1.3137104795104806	-0.8541657966308682	-0.9064663656320759	-0.22760986209544282	0.3504535733184263	-0.6604315560217537	0.18411084249409493	-0.22558893829368207	-0.633646716924955	-1.5732643092462903	1.1817116977567248	-1.2962604797358503	-0.8584351581614765	-0.6147914379249736	-1.8269591848902174	-1.063851371759184	-0.8402490590337386	-2.0000613000838112	0.3922208001478616	-1.2764660267204802	-0.19640849329204735	-0.04220956742037766	0.006124830839187407	0.2475722746427953	0.2759193349877648	-0.8728217731073322	-0.7779142983499445	0.8667223160269384	0.48381746769523054	0.3598933269937691	-0.25206312803460573	0.2240098493394495	0.9193145647063055	0.4471776804992202	0.5285637473243585	-0.34372641319246533	1.1020696340742115	0.27026130441419294	1.7535109613253976	-0.5661393520598723	0.10060980041075474	2.7775734338858085	1.5574872275562406	0.20639099771990774	0.3851402111712275
1.3098567870026536	0.04677300708272307	1.1810184786063165	-0.23865306617015514	-0.8452643610407163	1.3378400626157696	-0.8828613169785026	-0.9792181238210862	-0.2563194342936496	0.28358981142512263	-0.7249066152249275	0.21271045763231053	-0.26215056590199126	-0.6185368531218614	-1.5807829296881593	1.1571466265107335	-1.1911657754891423	-0.8637177464253328	-0.6096988167724235	-1.8527252550385023	-0.9748615220836632	-0.8378626067012656	-1.9831060669979532	0.43447449933454535	-1.2645685085572258	-0.2261997177290523	-0.12092851416266526	0.05907259107129752	0.2704140497851862	0.32107887722715794	-0.8649120559627661	-0.8186078712867759	0.9926661854084072	0.5123790819379088	0.2930729851631487	-0.3177623499808554	0.23176802167532046	0.9472785623860162	0.43562246700691054	0.5459879452341887	-0.37790544321860137	1.0843913674221966	0.2304323865401856	1.6748474237720032	-0.5460005716277024	0.08642251119188528	2.7888038299294924	1.562134393335874	0.2508152724043221	0.34597013952438643
1.238577872881444	0.042891897175433666	1.1786829104543837	-0.2641475689939263	-0.8715543019966642	1.34400111741628	-0.9099938089831033	-1.0549566609993324	-0.24000084897322949	0.21147278584213752	-0.7690799280428758	0.24670281905695962	-0.33093954769984324	-0.619237554812193	-1.5749350183863433	1.1216465324742555	-1.1272661689655925	-0.8891568848742469	-0.6124294564032333	-1.9073456861900209	-0.9231271991910704	-0.8193198080489497	-1.955143570057895	0.4591400878186759	-1.2688268953267756	-0.2562418923124565	-0.18876967056315028	0.113107206835896	0.2816348746466958	0.34478687661234136	-0.848129540086919	-0.8318351171378209	1.1047160055864191	0.5773400829550096	0.23389989382619278	-0.3638278169211659	0.2633953633413729	0.9661220045915954	0.43310475126963716	0.5688506279555389	-0.4200412968900274	1.0668057690181276	0.21132331125472442	1.5687919262705723	-0.543619706772393	0.05412249565459393	2.785560434933534	1.5493007968929569	0.2572596590188614	0.32898132719723466
1.176430490909445	0.01104319048996274	1.1773247268008136	-0.31892310600118257	-0.8793797198091807	1.38723074924707	-0.9024096714568282	-1.108227885023655	-0.17530905260981264	0.13757160345756586	-0.8154046479185798	0.2587692988707627	-0.3906087046412777	-0.6310203970599625	-1.5587001697790233	1.0876137951447606	-1.0465843813402231	-0.8724757920346036	-0.6315911817384456	-1.9206329757482776	-0.9158776379277291	-0.8473218854099803	-1.9434987973892521	0.474119106709104	-1.2493835567392177	-0.27889204416245383	-0.26758100353594966	0.1490657271655051	0.292509437126057	0.32694617820690014	-0.8445908902166204	-0.8208717139694196	1.1678866263956587	0.5782051721352359	0.17025822054330034	-0.37431448963376607	0.28527818622310536	0.9984667121200508	0.44503678617060755	0.5796609131599093	-0.43697036608375683	1.0203897669358903	0.19675399399705368	1.4599453926747625	-0.5370116694430872	0.010985493076176162	2.788643125229554	1.547449527052073	0.26226277660719843	0.3306625127871667
1.121650185223907	-0.03940398843242473	1.1535066463073043	-0.3566636768846366	-0.8802392473028731	1.414291980742087	-0.9017406593253572	-1.1482514609051306	-0.14251067457020752	0.06536631964832815	-0.891833488900095	0.28296945782904137	-0.43190334247768136	-0.6134340399003684	-1.5038578414425414	1.0427234950899882	-0.9277748269874208	-0.8510800234112498	-0.6714555777146837	-1.8959327115134215	-0.9037192566616137	-0.85934195827354	-1.9277315476732795	0.48119032087489827	-1.2270335264307546	-0.3113912888395494	-0.34023193629998605	0.13943730530077877	0.3022317153448243	0.30745793457602477	-0.8522164024589648	-0.8105554406837777	1.185556724264062	0.585886351373097	0.13368058353220297	-0.3963175290814439	0.3260420948351162	1.0142561702627644	0.42528324205346973	0.5759136410919492	-0.42898911939619966	0.9737107816751227	0.1644375418687148	1.3792680573251548	-0.5225956843916325	-0.05133522984743204	2.7594408498670555	1.5587616095530226	0.29481120167519975	0.34506306366204653
1.0795548890672604	-0.0744221381274065	1.1288979542344135	-0.37269817273042416	-0.8680693775488706	1.4436330281783256	-0.8899262143199518	-1.1920068205892191	-0.12266750930406571	-0.0061080966721191315	-0.9539920594980874	0.3447886420891773	-0.4702814377729306	-0.6032871862168092	-1.4549479129366971	1.0050194429717063	-0.8316345890314689	-0.8338442137049693	-0.7345611838688235	-1.8763335229074507	-0.8665995693628046	-0.8584642121415962	-1.9268029538075773	0.452729430084766	-1.1895700181087805	-0.3140774960286372	-0.39740612337603104	0.14066085371466042	0.2909031644088685	0.26662253918878476	-0.8637700839807438	-0.7968189414198397	1.19108066562621	0.5835073561274745	0.11337717262572496	-0.4228919356577016	0.3828797836594359	1.0690389418101156	0.4049078783080474	0.5627438477519854	-0.42249140292191256	0.9562248333732963	0.15524507622086828	1.2984798020800985	-0.5456669472530729	-0.10471696233850405	2.7276765403892647	1.5469377518162841	0.3296549971027933	0.3854473470184053
1.0696259487506907	-0.07836091747403874	1.0945408037882371	-0.3884393546278131	-0.862040637250702	1.491808918000722	-0.9034075357053564	-1.239253276515921	-0.11014096165913623	-0.024896597252184748	-1.0235621221552993	0.3505026851753864	-0.4653019591610767	-0.6041141266234366	-1.423713774593748	0.9868894031807425	-0.7380503197777123	-0.7641661963503866	-0.8078257351307385	-1.7883037745588601	-0.862790938521815	-0.8716088172004579	-1.9651400029512758	0.41105105318894114	-1.1460177924636255	-0.27995087767489235	-0.4212316600921004	0.16350300994766698	0.2758734533437263	0.20660409362647184	-0.8673004900540237	-0.7766511719808473	1.1814160899788186	0.5714130068442185	0.09892818485573804	-0.4509861785166562	0.44967851467258785	1.1277832570407729	0.3602331067168908	0.5240399109066161	-0.40064600924069466	0.9484445088300362	0.11662680499008629	1.2676296595493024	-0.5629225306749521	-0.1554290003666859	2.712699448374919	1.5107696710080591	0.35287930278867513	0.40877593687803876
1.0077546804570336	-0.07292935818594616	1.016785242953697	-0.39404582318028464	-0.8651365885035128	1.565518506720517	-0.9445373584523704	-1.2379072697442133	-0.11726156573866849	-0.05205488238211118	-1.0743426965507206	0.3346247433250268	-0.43517367253304606	-0.583989486958285	-1.3832025553716654	0.9778153219191419	-0.6276756621831844	-0.6846399084577347	-0.8704232189220684	-1.7106398677960428	-0.8661559603572145	-0.8569589818011142	-2.0074013034776135	0.36904173703107845	-1.1117536628576692	-0.22784410158308885	-0.4425476131383997	0.18354095585651045	0.2541935808614336	0.1217614351450171	-0.8657918751995926	-0.7762575568975194	1.1415654526199621	0.5911051784403752	0.1040769622816408	-0.4777147427392733	0.525523649202029	1.1991418608367879	0.3149148664859169	0.4581645513177808	-0.37453658982587423	0.9289376310661656	0.1004640765882274	1.256932996163147	-0.5676501397108926	-0.18988846860831085	2.695709377854048	1.4858956680780309	0.34649059028833856	0.43238001345996285
1.0392436020136846	-0.03505231324429044	0.9646375186421364	-0.3828609110431124	-0.8478066278827925	1.6180754934348645	-0.9674363121500239	-1.2314515172838363	-0.11098913240491022	-0.031140587461369516	-1.1002105855897786	0.34657572428923744	-0.4129822700535863	-0.5822520840023697	-1.352925610239391	0.9517966321664121	-0.5572802973810779	-0.6314463860048154	-0.929075915886951	-1.6850355479422419	-0.8577320486016138	-0.8542414080641356	-2.0222485256919587	0.3060765659504825	-1.0655690856546824	-0.16220803075646728	-0.4474277800288079	0.19346202353776185	0.22870116718369649	0.04543182432579268	-0.8724961431250915	-0.761907284961273	1.0816872194706793	0.580401313807426	0.12261560634163168	-0.5171000450040111	0.6218369207216642	1.264385307430468	0.2786945697649523	0.4123896124425614	-0.3330100401776757	0.9116943550940046	0.10087292878789438	1.2398928333993728	-0.6041497836511633	-0.21670954923551883	2.6866305765727967	1.4527198075881649	0.32470194305901084	0.4398072071513126
1.0855350021699108	0.021681233482884282	0.9168961845551079	-0.36347648333551447	-0.8353362505188606	1.653789281454523	-0.988579310929304	-1.1802416029754923	-0.1251497368645923	-0.016885431571020886	-1.1224425777553741	0.337251817158488	-0.3590484926213878	-0.5774590034104106	-1.3128890379556482	0.9299968852483922	-0.5013879073011973	-0.5729301873482644	-0.9943107868363077	-1.6575025922683064	-0.8526391842499121	-0.8686065888196058	-2.0625534399909067	0.23814951554710206	-1.0238751953515455	-0.10183290761619941	-0.4659857155209662	0.290337311834196	0.2216220251486622	-0.04882984825841298	-0.8745096905469214	-0.7477349181474349	1.0175734188157874	0.575408252990211	0.13197650569720004	-0.5431764037997231	0.7002554204644291	1.309760960797934	0.24743596927133335	0.3588805998389667	-0.2918646765537513	0.9189559067058436	0.09001144795487144	1.226618039101261	-0.637489473997644	-0.24826149556370497	2.6974518856173386	1.4349785949323643	0.3266919689550488	0.4597762125464806
1.1556489851153118	0.09986850541327005	0.8574262364877201	-0.35519668571455704	-0.8241926848187001	1.680198680501034	-1.0144104716440232	-1.153540851691774	-0.1766811474015724	-0.014948219364413881	-1.1276756333374434	0.31078998072727754	-0.2706502195268132	-0.5874982038342732	-1.2816504347717448	0.9160723423940265	-0.44695340884377693	-0.5518060145168868	-1.0460066421038454	-1.6595493276287914	-0.8721964201383617	-0.8726446234945524	-2.088550127703093	0.20609571681112007	-0.9790220364164035	-0.03417502711727258	-0.47734723392399225	0.3623263101941871	0.2140081001011985	-0.16404127196827176	-0.8566231241553378	-0.7303091114075579	0.9632425351933055	0.568318357270178	0.16848997332339474	-0.5698278891991605	0.7691738027987091	1.3514335289800754	0.22961904712646392	0.3073902768117157	-0.2522025039341767	0.9611349810863536	0.06333968287724541	1.226058233822333	-0.6760060289299921	-0.26214931738803926	2.7458801229781167	1.4456496635355711	0.3273583319963592	0.4631371903686456
1.218450152705609	0.16146329969786982	0.7962299989167297	-0.3379164484442491	-0.7953468801700548	1.6929227933860145	-1.023215631311593	-1.101462413762666	-0.23457548724389019	-0.00948671094848579	-1.1680359455371394	0.27262286088462623	-0.20951337131898246	-0.6180855937391521	-1.2869745858847272	0.8677996682088043	-0.4249931638113146	-0.5231932475024484	-1.066673669577496	-1.666322469645183	-0.8955516091893291	-0.8827344963918475	-2.1054274068758705	0.148619186979591	-0.9204069466905326	0.030517879403145508	-0.47068867057268654	0.43369502782350305	0.20836209959227842	-0.2879407814879277	-0.8324036728939499	-0.6999607213387598	0.9138382826894178	0.552539024290554	0.1962503018022163	-0.5776088975801457	0.8293965189977783	1.3702142719898738	0.2017884925877412	0.26203002107162365	-0.21451147435091444	0.9978419742685475	0.04779302227711145	1.222113931056875	-0.7043223977266558	-0.28641199789566624	2.7715509520031114	1.4395552220529926	0.33836605385526175	0.4653522310085657
1.3041980165122349	0.23452293462154775	0.7458538973415346	-0.29763340191325427	-0.7697385028654928	1.70788837912701	-1.0357639357782193	-1.0368917793683947	-0.2843713535809863	-0.01719802209893805	-1.2100430945816032	0.23653052037647498	-0.13820550844731558	-0.6255549988167319	-1.269463651387826	0.8420465349437827	-0.4055710319668299	-0.5092658620591858	-1.0737782646372733	-1.6606973424625042	-0.9287492881157421	-0.9102547097863212	-2.1194301569197274	0.09877855565921267	-0.8786292226982878	0.09960581552102635	-0.45491299066029994	0.4886249685861914	0.2020524295175739	-0.36921112404471446	-0.8046909126458663	-0.6419569799916169	0.8495344598378957	0.5241902645191299	0.23291690585882247	-0.5728675617645542	0.8769799820639579	1.3729321782709287	0.1731350612641221	0.21203481888664139	-0.19326207074279952	1.0098412429494361	0.026419924708289477	1.225671067455116	-0.7167461144955231	-0.3047156368183801	2.771426986245795	1.4749266599640611	0.37874057620927637	0.47145911875414
1.3731933417558815	0.32675431936969046	0.7002522918409044	-0.24926546825143733	-0.7555304824145933	1.6714698372131178	-1.0651340068192965	-0.9753593389229843	-0.35165345973819234	-0.013559101914762608	-1.2604576519046702	0.21373104746689225	-0.07202623110762504	-0.6594067218315912	-1.2878163801292066	0.8131843300425403	-0.40531764666133824	-0.5038042143310008	-1.1114135120585575	-1.7050416585784132	-0.9426764753555679	-0.9219202449250569	-2.1183526796464056	0.03179336740540541	-0.8482594504630381	0.14092253579660177	-0.44969643485944805	0.5613907891136318	0.19840705610551138	-0.43363599916601414	-0.7618870575752574	-0.5802861693088363	0.7947180013598171	0.48405077214556946	0.2516708980240794	-0.5749467136103241	0.9054670165551049	1.3572951441883747	0.1404032562530265	0.1559688809518571	-0.1852263810235218	1.0288261742117508	0.016348052417376618	1.230241034944082	-0.731780062877257	-0.3216546358700554	2.7704825925673338	1.5166781469350787	0.41153370843040155	0.4905192568270689
1.4648247142128423	0.427521474908258	0.6552545250006732	-0.218525660745565	-0.7519730988008316	1.6332955015224897	-1.0686620707951269	-0.9279205377887596	-0.4472232510034285	0.0025921534894574614	-1.323708177364697	0.17820570131128657	-0.04084647508325893	-0.7072208627932774	-1.3463276056573048	0.7916621239996761	-0.40081227811544534	-0.4979894586666306	-1.1506388177546545	-1.7575013774003208	-0.967455290156203	-0.9303142639992764	-2.11789009598637	-0.03836816774070005	-0.8209750914164017	0.1788302164039875	-0.4338990520919396	0.6327827258077321	0.18031484663825645	-0.5073242108793998	-0.7285639812660631	-0.5128890374985439	0.7947896490733005	0.4440633729312192	0.2631950669825458	-0.5593076180251741	0.9162458550792907	1.3575661204927512	0.09656250747250582	0.09847055815270736	-0.18692615692353226	1.0437544365560125	0.035763921304250476	1.1989176051370682	-0.7346026009103427	-0.31319455355788245	2.7883431280968494	1.55566432116216	0.4224691402572967	0.474842589350596
1.5690260244141505	0.501833967561538	0.6218366791373395	-0.22159639649988402	-0.7338328347279081	1.593621591733873	-1.1035513188407802	-0.8529270054238905	-0.54672943384214	0.04269132897348528	-1.3762513898791007	0.11807070027611952	-0.026146765169139365	-0.746505215942908	-1.3874685391785522	0.7542309359224241	-0.42837774691603014	-0.4990400967549015	-1.1868806660048403	-1.8063344460662978	-1.0000080373029356	-0.9654109375968447	-2.0900660314897594	-0.09975976347642626	-0.8023851679578922	0.17568393394650136	-0.4277220428824579	0.6948437014670663	0.16530437237212253	-0.5579088006117789	-0.6772012100356621	-0.4419738318926304	0.7858811320285474	0.4262572704367279	0.2879701051617016	-0.5408462516835988	0.9023655658285321	1.3261362451726109	0.05900704547591738	0.0543971777106935	-0.21399723362762227	1.0014274738072062	0.026761560309511156	1.1736730989168926	-0.7132885527948192	-0.30625663541804743	2.816737822898505	1.5965185366595382	0.41041461557669806	0.45644290282720457
1.6589888904684948	0.5432648375020925	0.5897534436465391	-0.21741182631220676	-0.7128004000494569	1.556531446718165	-1.1550973304688172	-0.7840043302638756	-0.6583292858220523	0.04990571279435316	-1.4368107198295619	0.05503562812663596	-0.03507167353672529	-0.8113840098056597	-1.425507095135384	0.7380163520081259	-0.46970418639366524	-0.5278482924757434	-1.2210396684684839	-1.9146423947518254	-1.029853313468506	-0.9977214349565008	-2.0516054553761034	-0.1470198667048621	-0.7908880279305494	0.1653683620195175	-0.41323407782028143	0.8053487145424553	0.1361529271550271	-0.5984543432779655	-0.6487712394469473	-0.3713944222052622	0.763713134781851	0.39916911801111654	0.2757609552098188	-0.514368687731336	0.8727737606008471	1.2805409749321182	-0.00177844893534313	0.009660342994331847	-0.2319228986294204	0.9720928956202386	0.012571019735203387	1.138026432407776	-0.6916863745375703	-0.3102478217911855	2.8269140592204316	1.6561537934363737	0.41248081574526935	0.4496785492985914
1.7577834470400517	0.556682807634221	0.5759358743004758	-0.2334231436132213	-0.680700645301543	1.5062920199195389	-1.213647453720667	-0.7403255809180338	-0.7598809707228182	0.06352138756182855	-1.5095017541850981	0.02505842670964297	-0.07699130013683328	-0.8675691003727003	-1.4790439726667794	0.7165127071506984	-0.5392538221717398	-0.561029414293713	-1.2556989186416798	-1.9783404852337985	-1.0394478870638033	-1.0407851456624786	-1.9746193701091048	-0.20668886608699316	-0.7668790383057807	0.13003522178966387	-0.4373278210406252	0.9561370662643389	0.11371897215161109	-0.6189856133803153	-0.629281460630142	-0.28769450974029404	0.7562859147438836	0.36555178284817813	0.2877523642997108	-0.47940652408906315	0.8325362395365076	1.2283011215711106	-0.06650642125871588	-0.013573954832852004	-0.2664085565591313	0.9457207816830024	0.013023441457786705	1.0870202538362554	-0.6581590204803609	-0.32363738740162734	2.852408180693179	1.6848329377339955	0.42664210932881924	0.4302599201947048
1.752964083505222	0.567409149910058	0.5597464702162692	-0.2552076042750288	-0.6516440034122543	1.501577018660583	-1.2767602904793018	-0.6937073707330496	-0.8898588325423713	0.06367109138863669	-1.5539848759346482	-0.01207550342392528	-0.11015785801911444	-0.924476644359016	-1.5129166602888855	0.7244621559561003	-0.598724724022162	-0.5976048153790521	-1.289021757266034	-2.024104178371617	-1.0583974659774185	-1.0823081356674913	-1.9158297840823946	-0.25329465609667057	-0.755323326386714	0.10707028159813078	-0.44458466966892407	1.0670904105906387	0.07235985428388318	-0.6333810179158079	-0.5956273958706448	-0.21136654078511308	0.7513069827413951	0.34694913752860984	0.2997141902155459	-0.4090080632229586	0.7781093375432767	1.171551748445556	-0.13177990580338625	-0.03867754718484114	-0.32730828591527683	0.9197459564124151	0.026895362119481875	1.0583970612570126	-0.6095654929597771	-0.33174218392554355	2.869569549351433	1.6943374054382705	0.4750106144760167	0.42562839920174456
1.6976568883184942	0.5909807744330131	0.5369801207228537	-0.25491871532154137	-0.6205309669505517	1.5142761685994652	-1.3537446172368899	-0.6523599108513385	-1.044291984987705	0.04978505597871673	-1.6258750479603872	-0.010284221265697979	-0.1601892193751201	-1.0055641858816267	-1.5582772119609587	0.7455647622872366	-0.6471741059763988	-0.6482495800276905	-1.3302592440970753	-2.0549667165691847	-1.0534919463479904	-1.1150302480327483	-1.853849912746968	-0.27020805092319156	-0.7370871994923469	0.03416125927981474	-0.4183116288968405	1.128518434008942	0.03793560245862773	-0.6239103683091068	-0.5891417946610683	-0.12633923372557723	0.7418045100457603	0.3347363036868679	0.29342689563513635	-0.3415553968683752	0.7328794879650891	1.1076965434610648	-0.18809412911984677	-0.06746274577406969	-0.39410333232005595	0.8596002436402795	0.053366483489381444	1.0480024070077116	-0.5565552336614302	-0.34227918990593476	2.8900058679256886	1.6974457925691866	0.5133890687820644	0.4145512054911446
1.653584187998474	0.6052840094834862	0.5107829521739589	-0.27049638312126	-0.5782740205646222	1.517667135197393	-1.413201610779544	-0.6122488680863565	-1.152341198212266	0.016215872044641488	-1.6926996036578479	0.021110466032658915	-0.22143080589262878	-1.0703659212937813	-1.587117165204656	0.7806594332654307	-0.6633957665536376	-0.673443847977812	-1.3491801708247895	-2.053603843023459	-1.0360764586213205	-1.1674045072254167	-1.8004982546349044	-0.31729126311306693	-0.7340883054960095	-0.06636308560804371	-0.40473106676969745	1.2188408635219272	-0.0027656168830182044	-0.6133699578470322	-0.6005137004585839	-0.06624288337610859	0.7227369838812707	0.33426654279312784	0.2803905044263584	-0.25969788428955737	0.6799800991254576	1.0373073811369218	-0.26448598868649087	-0.10021204329642792	-0.4329208747278912	0.752577197473931	0.08856312535521002	1.0305089763018294	-0.48746295259082356	-0.35973014293683275	2.8930441559413604	1.6928062725882562	0.5586374498313638	0.4162622487460649
1.620201994300673	0.5898409834929075	0.46981984304960545	-0.3210487892708984	-0.5474716463228062	1.544615534176048	-1.4473439145113187	-0.5904755544671374	-1.242034466859892	-0.016250195780550387	-1.7527390593549008	0.050772670587126666	-0.2615614935607019	-1.1740256684741444	-1.5955871402190296	0.804704645168121	-0.673926074585668	-0.6772471912639693	-1.3670599855008085	-2.0204695255774285	-1.0389679739514102	-1.2128259486834765	-1.7461499857263854	-0.3554905462463764	-0.7481184581016148	-0.15042658177814844	-0.41741425660119597	1.2725757714502965	-0.03493916322430896	-0.5769670346454082	-0.6317690263805502	-0.007338497346774386	0.7127639336761528	0.3196771821340654	0.2569417060429664	-0.1666362730285437	0.631039562577043	0.9628526414084717	-0.30932280634417053	-0.14404167289798783	-0.5012893993753569	0.6419475813789404	0.0666371137871165	1.0087496937775409	-0.4132855536373722	-0.40122409856387203	2.886467209035032	1.6662980418450524	0.592798913673263	0.43439460964226245
1.5715839929644342	0.5693872914628002	0.42005120679343005	-0.3510144333813568	-0.5237608041840346	1.5404397325528048	-1.4660785619266683	-0.5932470461154716	-1.3296324972991402	-0.05096964135702613	-1.832778369767754	0.09875719264515057	-0.2969933668759143	-1.2760176706901603	-1.634759937502827	0.8407862742979345	-0.6910579218523707	-0.7178280456651651	-1.3807966964249279	-1.9847248930342114	-1.0151629634273784	-1.2249268810281366	-1.705865802028498	-0.3882723117938741	-0.741129908328575	-0.23538781507484546	-0.4379777171734792	1.3166025182164547	-0.07118129255584367	-0.5783389842028701	-0.6565319499603992	0.013380777971683373	0.7154269701572085	0.3001036849754944	0.22512978785840487	-0.05439586945635914	0.5824351339423348	0.8990547216018637	-0.3705260623740199	-0.1973992161465342	-0.5597999361414938	0.591756088692622	0.07007081811610125	1.0076010275823701	-0.3436158749274921	-0.4406428427433594	2.882667095092582	1.631725959856486	0.6269252035592899	0.43056765319518264
1.5247374007500647	0.5258369542875193	0.3910125512149708	-0.39381319487638206	-0.5051959397252602	1.5748195007329957	-1.487287561902775	-0.6176736584280295	-1.412463789828116	-0.07981019531089084	-1.8783376181702702	0.1326193553666225	-0.29600340704132005	-1.325732867796667	-1.6643372764025415	0.8646413436631958	-0.7033083975248264	-0.7399352081864432	-1.3881870585068563	-1.8898390662363755	-0.9816263167443969	-1.2361701906411269	-1.6740309658720929	-0.4190052424979748	-0.7213091538890735	-0.3122191841789858	-0.4444683564735004	1.368240033042786	-0.11476610806882563	-0.5629999627847397	-0.6668538021126516	0.005219380481210162	0.7245421947492594	0.29053225929576476	0.20935216753592883	0.0513173412585631	0.5438378986381112	0.8366164718889244	-0.4129544810853346	-0.23065990616065263	-0.6086230053505759	0.5869838854947709	0.11222845200203377	1.0055114429988279	-0.2619163836819723	-0.455391911562841	2.8869427867585538	1.6050685127192328	0.6655485808096018	0.4226010310230473
1.469215954173001	0.4797481627556799	0.3675390032904577	-0.452174663474045	-0.4769938340807015	1.621085825030693	-1.5429374402556024	-0.6494997232766384	-1.460299154367961	-0.1271505672414839	-1.8973695712705272	0.19957088850683774	-0.3098469296642122	-1.3863995264688984	-1.6663081602344245	0.877683864831641	-0.7318373972897154	-0.7590287598351323	-1.3804549779191067	-1.7937188931133181	-0.9588277259512088	-1.264940067192605	-1.6132473016160636	-0.4573938622907815	-0.6965950184752984	-0.39082281364717	-0.44189851440858635	1.4131184460102195	-0.17878040412856455	-0.5587065702186393	-0.6738430993200739	-0.005430464908946964	0.7233062716916676	0.2803351819810821	0.19819126255301198	0.1618066720785117	0.5056403957667761	0.7877250917598901	-0.4414068552523417	-0.2541752438641479	-0.6744402718661	0.5973305704206313	0.13856150984370522	1.0278525646603414	-0.18744971723097303	-0.5005089261197644	2.8985369659518887	1.5676914091612064	0.7076261268430277	0.43663532787407267
1.4302256484591325	0.43963910758440816	0.35280026265465664	-0.5033710117402826	-0.4734841255001302	1.6590682455917214	-1.5779226900420944	-0.7261631152067122	-1.52020823863341	-0.20190975364835917	-1.866261530374262	0.31306215809562726	-0.29945568496113517	-1.4380195080527485	-1.6798501945725317	0.8934911257237914	-0.7548470242288031	-0.7919048792446468	-1.343114822767252	-1.6706938501674695	-0.9316429389815261	-1.259202519894533	-1.5498081876811791	-0.4696185224492975	-0.6888767016946057	-0.37136557215267396	-0.4672460298379021	1.421418453818473	-0.24643045520086188	-0.5734285784186856	-0.6939146841114774	-0.021446373553739323	0.7470440937041742	0.25184458252185526	0.15402880424644355	0.2741356174783489	0.4813391197029334	0.740028127134914	-0.4631150264602505	-0.2573759668207833	-0.7200070032813441	0.592547788655663	0.16495231634909147	1.0551900452884126	-0.11621996545109341	-0.5636658976167921	2.905785581870584	1.510914447906087	0.762530729839401	0.44249758181784404
1.3975446411297032	0.36059867483559466	0.35483119148242453	-0.5511632746355585	-0.4822630439764544	1.6680708824724388	-1.5919768141220574	-0.8013731639553425	-1.5747187054769742	-0.24497038364061866	-1.8325650647047904	0.45075988657994603	-0.286974620637647	-1.4577991551797782	-1.6786833255616713	0.9053255621771046	-0.7931069087958231	-0.8371548093980585	-1.2882970819386497	-1.5611707129877015	-0.8996318413427128	-1.2820438597853403	-1.4529076873896154	-0.49485762962938395	-0.670027590223925	-0.3944974122023386	-0.47842643104261173	1.3703424765589152	-0.32253507943728305	-0.5934629826182389	-0.6937485716015496	-0.04292174564243159	0.758540436600313	0.22976166216377752	0.15382759515818994	0.3972370201505756	0.4746696493735604	0.6799542769413851	-0.4690352809012083	-0.23721680376886192	-0.789445545507694	0.6121105212539119	0.2171461905752104	1.0389162249588115	-0.0323206384853613	-0.6029767718943028	2.917007863791971	1.452034152091541	0.8180000582499932	0.4349613081237377
1.3496398918073105	0.2987758737992355	0.3694448123958005	-0.5753003575918127	-0.4907796637142149	1.6524364894795902	-1.5571991219454462	-0.8747879907670917	-1.6207655288845912	-0.306508934631954	-1.7898159181011326	0.557027228121488	-0.2774834371789277	-1.4949651971899072	-1.6334685681192114	0.9101346630180693	-0.8382517685111676	-0.894676326048941	-1.2080962252461735	-1.473476105429181	-0.888889708521139	-1.3068541829229399	-1.3501145737110456	-0.5227260272522962	-0.6640731644842369	-0.40850339214347475	-0.43891923589377313	1.2753684230672087	-0.41171495595960883	-0.5828347639578253	-0.6957118318615653	-0.0861682570858196	0.7847818010534249	0.2039729093841367	0.14291684201472324	0.5061638248780661	0.469294568082603	0.6131994540354359	-0.4603542416231927	-0.22072601015357257	-0.8308933986863648	0.6570217856351492	0.2723542344224712	1.0300271369830287	0.0363093074433585	-0.6347572996814397	2.8939660103912197	1.4110938596990825	0.8760500329076818	0.44940465498510057
1.2782441925798997	0.23456299103362674	0.3824717701624828	-0.6083398981672409	-0.501741306995306	1.604546175760553	-1.5526598088629904	-0.933698063431129	-1.6108745390192407	-0.3668657191456949	-1.771590161641323	0.568272616113642	-0.2671169253415858	-1.529757846415778	-1.5789169696186953	0.9081158783374359	-0.8565289062453022	-0.9241508167354606	-1.1200791535127257	-1.348930561214346	-0.8767272503232435	-1.3123881179982415	-1.251850668046074	-0.5180611636933008	-0.6653695972979675	-0.42115055909095034	-0.3926589257940404	1.1837222126106781	-0.4876195174863443	-0.5629359270498536	-0.7075513670449696	-0.13961317967125392	0.8212784454004206	0.16653993471602585	0.1262684757676219	0.5908732539145324	0.4733933148832962	0.5669255925329881	-0.4611366068914581	-0.21120035644815321	-0.8552853609362001	0.6674200939685409	0.3140920084391662	1.0307506223521625	0.10953530825120499	-0.6731418625784837	2.8628726937489373	1.377042678577016	0.9113198000462684	0.4524620798798861
1.2285728948671006	0.1344014946896006	0.3807472939881907	-0.6644069015464329	-0.515743309342491	1.5605612650326277	-1.5286827510002474	-1.028813075811953	-1.5636549317856094	-0.3608503065705768	-1.746686616607312	0.5723360756402186	-0.25529827168300107	-1.541316801358749	-1.4895856682287352	0.8986321356366245	-0.8793350062535563	-0.9320521496651221	-1.0063212908753512	-1.2196510927137267	-0.873731093744133	-1.3395601965679782	-1.1482996024741705	-0.5165505509487767	-0.6615363084335506	-0.3829162830777245	-0.37665409083608425	1.1413531893698141	-0.5484231917916069	-0.521162782937621	-0.7209392934034208	-0.21355699760476257	0.8495169703974005	0.14901694195983933	0.1271866417800736	0.6625589311277378	0.48866478085411547	0.5168198963418216	-0.47551926702861486	-0.1828644019575889	-0.8831175614000111	0.7029725423355779	0.3573419359587627	0.9999482569743241	0.19011962211266567	-0.6777751317014832	2.8295845070253036	1.3404106704345653	0.9352074476974963	0.45250845878616763
1.1639690336598854	0.07495646100596964	0.3880985310129862	-0.7296576657927242	-0.5529811246168759	1.5240001347706247	-1.5078749044522666	-1.1325932500337104	-1.5285912692104635	-0.32608125763656176	-1.7157402470046237	0.6005807943133223	-0.26214411385006037	-1.5930935977326548	-1.3870077916335515	0.8786417389210402	-0.9346874892961724	-0.9447947694549497	-0.9029581777652627	-1.0729066422288214	-0.8566359363716092	-1.340077916775023	-1.0469559175970473	-0.5038982510938096	-0.6370346644845071	-0.33607265598934843	-0.3448829321557222	1.097954938282252	-0.5950935898655118	-0.5045880217526226	-0.7200118662388112	-0.28848618753500965	0.8668015529465946	0.13214371548432333	0.13604701993340254	0.7348300121210922	0.5206780271003353	0.46384247854721083	-0.4831714423921989	-0.13372100403413462	-0.9478988329913648	0.77184525562228	0.4319897098011326	0.9707991573596868	0.2726383886690651	-0.6795096112364419	2.773377981873663	1.2825551582849368	0.9586680446820293	0.4817379185029574
1.0952984466458386	0.01863407570106869	0.42957843899083403	-0.7646876112220122	-0.5809099163527474	1.4806502813914277	-1.4951882974777448	-1.2304031437246217	-1.4849685104666595	-0.2974502890402283	-1.6777623128826213	0.6612512900147827	-0.2560768192826604	-1.600968810259769	-1.2877614900614172	0.8695189893543176	-0.9977630379073446	-1.0103617685856014	-0.8161262413470307	-0.9662692321544043	-0.800491926409884	-1.342145138803152	-0.9471538355988146	-0.4958718457224456	-0.587614836156213	-0.2964685603970938	-0.293807748588912	1.1101746666271077	-0.6399961261105587	-0.497658669905654	-0.7073965897559424	-0.3457916512767005	0.8820516908836273	0.11036458269855554	0.15716527326647262	0.7775514439634531	0.5635549190570632	0.42167568355898233	-0.5166609628069434	-0.0728831833379324	-1.0012028520386311	0.8450417656881616	0.5120039109615526	0.9151985319247629	0.3467905951910456	-0.6615347186816569	2.760690650093087	1.245862230391527	0.962019496882351	0.503490182892097
1.0623095929904722	-0.04554131065524224	0.4915108882618903	-0.7648418539017734	-0.6215409203612418	1.4322631051932597	-1.4500513251443672	-1.3543366301723965	-1.4638507625659885	-0.26248684856991006	-1.6045073446359877	0.7014595895265979	-0.286731378279853	-1.6364336834602156	-1.1713045282845096	0.8451000691747591	-1.0417764210997622	-1.0236220238977742	-0.7589860994906918	-0.8713901906237942	-0.7960618546818516	-1.3383033987508768	-0.8496247526441743	-0.4864099093853234	-0.551966465174228	-0.25634695517279094	-0.2527408293298261	1.164837933220736	-0.6774848000178276	-0.47814918739909756	-0.7008178336400538	-0.4068620321713537	0.8783032110127824	0.06899011665770105	0.17159751173938326	0.7917843451205944	0.6193149062141121	0.38197602472121933	-0.52259622151332	0.011030125863044016	-1.0533933160420825	0.8741321905460673	0.5730934741177788	0.8549676485534453	0.42268629236535055	-0.635318908059985	2.7599378398577494	1.1771834735806281	0.9474570475689447	0.530453047734087
1.0731310980492599	-0.060789311610107775	0.5298936297773923	-0.8017315614780195	-0.6478661442839913	1.3991556484497822	-1.3998387223109627	-1.4659664819589282	-1.4309296470750508	-0.26458515996924653	-1.517721078543555	0.7337509678936104	-0.3479955469791197	-1.6991281241123848	-1.0416955188543604	0.8296726549042669	-1.0930887050820204	-1.0647776391354948	-0.6763933168713263	-0.7987717290287617	-0.8518043839330472	-1.3314202811572167	-0.7536624576788047	-0.46605723862222154	-0.5114579083366388	-0.18866886258073298	-0.19760781790198698	1.1726854956165997	-0.7118070968083395	-0.4731186342996246	-0.7051515977328109	-0.45890150428976384	0.8844802952673853	0.026894337891244412	0.21088092155997815	0.7969840034770928	0.6795737187565241	0.34631191476709833	-0.527684810956779	0.1096211550437188	-1.1045836225438013	0.8763162415130568	0.5846389988897362	0.7625474773831384	0.5055302289514314	-0.6202907472718973	2.747749526598441	1.097989770443272	0.9476644228547929	0.5545823206431526
1.0627041395974544	-0.09377902332914431	0.5556701059262493	-0.8023531679060193	-0.706080974162144	1.3487884113671353	-1.3258448959351905	-1.5802573282955044	-1.3856851418996725	-0.2475616004756847	-1.4455494553205341	0.7314199911109228	-0.3998713349137657	-1.7563782625133904	-0.9409016141107533	0.8225334676111673	-1.1333140853867785	-1.0976079914804329	-0.5961257328538809	-0.7264159237215186	-0.8745220185094604	-1.3009560143026824	-0.6694919341896004	-0.4254673761361853	-0.4775808196887817	-0.14211220719087087	-0.1430633251456991	1.2087820463313341	-0.7311804770895436	-0.4416835134606118	-0.7038451620002644	-0.497804906932363	0.8660125130323693	-0.011834096431509424	0.24518848500889892	0.8124348883870786	0.7540245903495004	0.31607301677424215	-0.5234600385081447	0.2243177094582959	-1.121732957049978	0.8860034585648393	0.5941149670195582	0.6339438368043279	0.5714395439287705	-0.5956262085738904	2.7162441928572982	1.0310266322059392	0.937981011224039	0.5827849354507799
1.0858308793755378	-0.18091390042688946	0.5755713951090637	-0.7661790452211249	-0.7605590796879633	1.3159170042419586	-1.2707761281198788	-1.6887052843936288	-1.331547648890456	-0.22633114001026602	-1.4026046759261732	0.7211342935599293	-0.47359512561727063	-1.8323062227363878	-0.8510913314522351	0.8210411190718242	-1.1555856164897154	-1.095887717764836	-0.5172870875610502	-0.6372573183701963	-0.882649867361987	-1.2916928472766362	-0.6161792155134023	-0.38599170276385064	-0.4239167465984458	-0.13687507375285968	-0.0819979719758552	1.2503495811609266	-0.7031870871727447	-0.38607843644661777	-0.6759366115729855	-0.5124865271590946	0.8412389142923278	-0.056110864517965195	0.30801683852856987	0.8040585943255364	0.8336405930690567	0.27597072700259695	-0.4871786529922605	0.3045302836309111	-1.14758496777557	0.9235996860988935	0.633574067362986	0.5277261119945573	0.6418106110185176	-0.55600542235578	2.6943105933269513	0.9804176107564173	0.9079420213268274	0.6101921420631234
1.116780466579525	-0.2561278574741067	0.5870044364118105	-0.744987955305503	-0.7968332396885828	1.3034580976963217	-1.2105093968169947	-1.794480400016948	-1.272797244269151	-0.2355200502751696	-1.3340114194362214	0.6607283952229903	-0.5490590992470523	-1.9332705915910484	-0.7831668130509769	0.8096774352034902	-1.1703898363340162	-1.0770888124734934	-0.4337355866303863	-0.5218388049137828	-0.89951788139248	-1.2400283952936264	-0.5882482599258673	-0.34999794688179814	-0.3796016738026399	-0.13088268843884326	-0.04621639158391923	1.3283373105082679	-0.6394517246986253	-0.31623536715512907	-0.6509558456569158	-0.5086215383747779	0.8226693066384207	-0.08775714069401672	0.34132248947965754	0.7805114091201587	0.8979498186924383	0.2450603628583105	-0.4630063527092883	0.36938000102438756	-1.1668534591304658	0.9487424012800524	0.6530892979212514	0.43796477376884796	0.6968674283840509	-0.5317072988803606	2.6197837323822957	0.9366794493158664	0.8885065764826979	0.639520132074374
1.167677668345701	-0.2904627674024628	0.5919566387588049	-0.7455724760618662	-0.8393560991657727	1.3192203009731909	-1.1945357225444257	-1.8950923680393494	-1.205349772295053	-0.20713575783524857	-1.2568034133387485	0.668347119337936	-0.648728440352838	-1.9875286963036587	-0.7475836379904106	0.8106183557691834	-1.194891984220648	-1.0674909245259356	-0.3664981913577113	-0.3942042423314297	-0.8886854736529199	-1.1930852588948606	-0.5999543677612852	-0.29457208813282065	-0.32904030131427675	-0.15122565987589323	-0.0012951367435684563	1.3718021960317501	-0.5618600958988667	-0.2681066228138545	-0.626039587452518	-0.46606663309475166	0.7706328183824802	-0.09770845748939133	0.36802674214932163	0.7710012658058427	0.9692947978849371	0.21368269096640252	-0.4264771824673451	0.4472556503346408	-1.191973507887222	0.942999931906224	0.652355389526069	0.32437030690552027	0.7356030570037622	-0.5060496721959014	2.596663893250578	0.9024822581024324	0.8604906285259937	0.6486488145678477
1.2424846702811885	-0.26356915769886313	0.6019081900148676	-0.7292421376991592	-0.873332219299396	1.3331955567165938	-1.1609060358004524	-2.026630884925487	-1.1838714510728034	-0.18202975576387873	-1.1631673703080976	0.719895305900663	-0.756350129024989	-2.045606561995543	-0.7160638872061276	0.8036266349021144	-1.2370712838146112	-1.0820694049243778	-0.28575688477852706	-0.30806726343332747	-0.8839770057261938	-1.136879870170061	-0.6297896774808202	-0.26572334282792054	-0.2648083215679903	-0.19196873693404182	0.05284742674564215	1.4447662613623224	-0.48208316673177143	-0.25699138990216575	-0.5834570783318627	-0.46013349726244035	0.7140506720957531	-0.1257282896956473	0.40191731335804554	0.738389610994534	1.0496133611901315	0.16303896897303152	-0.36581515172581647	0.4997192494826524	-1.211986003127627	0.9701864262544003	0.6442965512633065	0.18625336640928494	0.7422389595507216	-0.4691461801752042	2.597766512313832	0.8667529474843134	0.8193645056302417	0.6732069430716929
1.3247080452832147	-0.18076937127259074	0.6286421040396724	-0.6942869957552747	-0.8944336709031516	1.3446986819820377	-1.1249508453487054	-2.1296349185814245	-1.1707916689457492	-0.16524170049935533	-1.0245759779940042	0.7478418275439095	-0.8512805670285832	-2.100306633362563	-0.7139169512609358	0.8098292861615137	-1.2545971600492076	-1.1186631796487805	-0.21898977208748366	-0.26841843953923084	-0.8767154078071208	-1.0488410916120974	-0.6893421153611149	-0.25747679278457614	-0.23045342688248666	-0.21450562101461176	0.11162255475971627	1.4020889247862187	-0.40873902315303356	-0.2622200468637449	-0.5235026218485197	-0.4348954318348161	0.667330930917479	-0.16582917964814975	0.4168587739667414	0.7004332315287427	1.1104581394672632	0.12183983862113261	-0.28276054092663305	0.5329946936867161	-1.2374797583519628	0.9676714777079889	0.648783395968594	0.07416785564382926	0.7393337736611938	-0.46813596998208906	2.570591640564165	0.8251795336314836	0.7786248646668043	0.6879734493937775
1.4439451491942825	-0.1472958779981893	0.6620581365736954	-0.6155614898622946	-0.8978869267368406	1.3528152341280666	-1.0832010267436676	-2.2133091806634484	-1.1433492235398788	-0.1855813114759915	-0.8982046009240074	0.734030265111716	-0.9278754348139697	-2.123315503573699	-0.7157053536085362	0.809542537769173	-1.24383245208728	-1.1392717213548016	-0.16121427004991506	-0.25976103996940736	-0.9287170609407192	-0.9952160716224097	-0.7536315983801891	-0.2575890073995799	-0.2151679042027216	-0.20273717981900127	0.17117854094144108	1.369794094678849	-0.3312243415493078	-0.2511163789342765	-0.4735396473519023	-0.40096892499158454	0.6188624598540466	-0.207327655729304	0.4376466093483985	0.6468247123692634	1.1751294580719887	0.0911810743896341	-0.1966137653712855	0.5521742043541698	-1.2552946716412576	0.9648802169884798	0.6176799871142313	-0.0376924739324382	0.6942171428902981	-0.45303418370535037	2.574127143962817	0.788362299849477	0.7305239405336047	0.6513430707308275
1.5744142486597816	-0.0859166893678664	0.6900015412486084	-0.5938339219922024	-0.8857540610699715	1.3639888485050193	-1.0487179399092557	-2.313065878243921	-1.1132444745814531	-0.20373234188011163	-0.75496396112054	0.6593697087559645	-0.9965323775197404	-2.1784624127833503	-0.7197425452269679	0.8115009620593696	-1.242328084265365	-1.143478282501863	-0.06250859988605509	-0.23640175115195267	-1.0005423095057295	-0.9308676575068061	-0.8225711265444998	-0.2743681527412419	-0.2245384213727867	-0.18699676214354172	0.20238721668110898	1.3643379889555043	-0.26078110726101333	-0.24434829433937894	-0.419971042134209	-0.3902812747629158	0.569148798257039	-0.24489787501099433	0.439202771313118	0.5884574652494751	1.1989733218851346	0.0461830696483256	-0.11795969127278508	0.5578007808738334	-1.2605549539740084	0.951560531560039	0.6125556348037462	-0.08918221094796713	0.6593662668182596	-0.4160390878790062	2.5777981081253722	0.7411929012617942	0.6933221953157263	0.6158083091320625
1.6683795995771296	-0.035137750735479235	0.7010030101754544	-0.6384273349947784	-0.8580268125249516	1.3667793064716176	-1.034078135978151	-2.372081566657691	-1.0569176935018971	-0.22156072702167795	-0.6487818973135038	0.5988168118831803	-1.0277106280653228	-2.1832961303262812	-0.7278896590057253	0.8230337427115659	-1.2545278569454776	-1.1443012544988282	0.00217463087985941	-0.2603975455660154	-1.0372203291950346	-0.8815060542751318	-0.8888859207563093	-0.3125839620269428	-0.2518676455686783	-0.18106641394705617	0.2452018859090323	1.337276409699681	-0.16043426891440102	-0.2615993928179246	-0.35718092557134085	-0.35349049544891303	0.5417638155859072	-0.2727313978441954	0.43588728058537785	0.5220522803381027	1.2083785937056508	0.010178695687856612	-0.025446177206946353	0.5662206290280203	-1.2794059809105955	0.9569943183453912	0.5864610503290137	-0.14450583930715832	0.6102410823184015	-0.38649112461865387	2.5475213877353737	0.7082962357439344	0.6577289572577987	0.6088184307072391
1.7263674364553334	-0.07532323829330596	0.7080423545588425	-0.630830883016534	-0.8377465074314895	1.3413794089653028	-1.0244945775801733	-2.4277545596089265	-1.0173742513457915	-0.2179043786307993	-0.5670881506630469	0.5943753561215733	-1.0441154002363757	-2.1715546931783947	-0.7256691218746533	0.831089297191198	-1.2575661467993544	-1.1290108791032138	0.06128623362469425	-0.2817994133160263	-0.9993052519199008	-0.8472649910692059	-0.9645544992286125	-0.3288520208039055	-0.29674199287743885	-0.19322969137779067	0.3118698162725002	1.3483788141770374	-0.03248704845472823	-0.299360987264091	-0.33815156281803305	-0.31269907469475744	0.5055992428153179	-0.2908060843258313	0.4292608671200092	0.46155251911034306	1.22389896466916	-0.02179688136403075	0.06186835889128097	0.5501280242029059	-1.308144947876181	0.9488532646634393	0.5632594650380115	-0.15936779779358062	0.5369228798652029	-0.3615540003905725	2.5210567270789848	0.7144572696668322	0.6037708142028726	0.6019458929058189
1.7750983377599308	-0.07173028479661522	0.7284042293865257	-0.627126530133742	-0.803346475360148	1.3071520146080928	-1.0059477797250227	-2.482061969184106	-0.9847242573891404	-0.22458340369191773	-0.43424668000372113	0.5758199409397486	-1.031655842752657	-2.1658628970948977	-0.7175397283627436	0.8441899864840832	-1.2466551680949216	-1.1164058945732804	0.12932841846026025	-0.26823103715156815	-0.9504948656720293	-0.8153223860545559	-1.0341048091514522	-0.3845378094065466	-0.33987068100156403	-0.1854146155267698	0.3748583292694828	1.353050377661393	0.1007454825324601	-0.362353732087116	-0.33743847437591123	-0.29386114604576585	0.49694563976856465	-0.30975532546083534	0.41476859220563067	0.36763756622152705	1.2196940221457875	-0.06890629978023882	0.16849874324971503	0.5282341445322574	-1.3543262071320266	0.9320754456444297	0.5220480699380594	-0.12343808095095761	0.4931569349573663	-0.3334581714773065	2.5091120628808743	0.6925014954548075	0.5332099166028075	0.5829398370167385
1.790303291819228	-0.06653812739461244	0.7308014507350159	-0.6351949815691794	-0.7504893209628019	1.2699881789755043	-0.9757162315239654	-2.5159050162695586	-0.9548812872634815	-0.21383489236563968	-0.34804725123564334	0.6021347788351139	-1.0047096436164162	-2.1210219233349177	-0.7023700946412406	0.8497827493432594	-1.2398299718745904	-1.1325688507913318	0.18003631558558902	-0.3019606781327232	-0.9231776754892994	-0.7814075048730683	-1.0995165372625024	-0.46336612812785705	-0.40738997942693345	-0.196170851107957	0.4487358057416988	1.3472145198534835	0.19438829642469882	-0.44256609293708704	-0.3598684033994539	-0.2784100861646194	0.4738739078576071	-0.2933033077931542	0.3576595798291476	0.28362658990587375	1.1884932670034163	-0.1122042282746872	0.21720666138544287	0.5090759192858784	-1.3903076237565875	0.9098361239942209	0.4541578327183592	-0.11301679236745117	0.42988467423437715	-0.31537369679987853	2.4701892943988004	0.6868584027343949	0.4944637541936531	0.5804038662884159
1.7745365957799588	-0.06871326254889217	0.7459137372087813	-0.6636474881340562	-0.7139433960617938	1.2372493750199993	-0.932262520483086	-2.540866467066506	-0.9080492555907217	-0.2138297532790477	-0.2572978702027585	0.6085187152489604	-0.9877425536127473	-2.061404387458235	-0.6858874988783695	0.8758448459627195	-1.2163551587798818	-1.1457143543758985	0.22479938829375964	-0.3283772439443158	-0.8887821551779898	-0.7712142708743668	-1.1730685384992179	-0.5370103356625637	-0.4838103986337858	-0.20541398138059225	0.522855128075092	1.3018619885631888	0.27169560533511533	-0.5300479017778376	-0.3808999783536909	-0.28433877436887045	0.4610057448821059	-0.294915014886658	0.3047080910243281	0.215917784692724	1.166004878908759	-0.15971148016881323	0.27375623732232957	0.4875144624915578	-1.4225192420445352	0.9024097583066977	0.3879076139382765	-0.07357618601597943	0.37383418699849874	-0.3059444975905815	2.504805943256289	0.7032744258278363	0.4308271627042005	0.597145357623916
1.7463534887166738	-0.050758381255040994	0.7566087534821516	-0.6785506602808841	-0.6936560343749714	1.2030197839235324	-0.8845051160169539	-2.570561924665905	-0.8760625934419426	-0.23813160001805547	-0.16466779732506062	0.5439086587868502	-0.9626600081699008	-2.008030590761231	-0.6686394078511834	0.8873707575147934	-1.1871458342876013	-1.154420118630379	0.29532138433112026	-0.38713072250055236	-0.8829923296315106	-0.7512765547030698	-1.2174212311507637	-0.6123532684418556	-0.5735332073002816	-0.20469415069749988	0.5902724941724181	1.3082883997438302	0.3465177121816567	-0.6504185925559541	-0.42652692171337075	-0.3142068206071665	0.45665353567772504	-0.29485106360573177	0.253100026359026	0.11894590544040237	1.133864522084887	-0.21010964349024017	0.33333817530035403	0.4461566439790376	-1.4500563918052236	0.9125017113363793	0.3308693322354459	-0.012072665730281939	0.3293137771057402	-0.30687937007437965	2.5156599341823047	0.7106385631725075	0.35527717393991926	0.6275151910447077
1.7030028310950591	-0.0686253587135606	0.7501605544539888	-0.6706290765336893	-0.6749744779577019	1.160201341740866	-0.875897267619618	-2.564925124430956	-0.8231709954778846	-0.2739262318849802	-0.0706824643066749	0.5262961342135177	-0.932182730052929	-1.9229738364576403	-0.6577069356709623	0.8825134268219059	-1.1516464788989353	-1.1498363967832677	0.35359630516737234	-0.4517553972406859	-0.8590308425829688	-0.7448723740359267	-1.2505731971818452	-0.6906143932909651	-0.6749783686955706	-0.19656458668454407	0.6299506914885045	1.3423448025162488	0.39567927572712913	-0.7594656665760798	-0.48020908523499745	-0.32181226459011425	0.4548853168357197	-0.2651676816152613	0.1913858273799326	0.06522572080631653	1.0879125087991532	-0.22918930354331746	0.3962643496935786	0.4265171787041355	-1.467020399517752	0.907784516687537	0.3043560929013508	0.05297806361090747	0.2979570666359627	-0.33364480352993275	2.5103992782263864	0.7288836586267261	0.28657229593775296	0.6323674597074802
1.6434819677762689	-0.09103148820344578	0.737811781849436	-0.6828121410943989	-0.6544952113538856	1.112091154392599	-0.8410368662508994	-2.5644195781347188	-0.7575379677339523	-0.36407720607320837	0.002506214499402676	0.5074467219600024	-0.8839556850193935	-1.8660686156533994	-0.6278011390292209	0.8504268370930278	-1.1315371135025751	-1.151622815599493	0.40280107604529436	-0.4946195841850988	-0.8525788068316462	-0.7461670404335436	-1.2650343162346132	-0.7221595537811207	-0.7619927611854533	-0.2312045121559235	0.6772416681045399	1.3862720363297514	0.4420995954139267	-0.8515933857743114	-0.5490480878603738	-0.3511443716471559	0.4635303533080345	-0.24402175765263184	0.1665792483166723	0.02213154368057881	1.0738334227587678	-0.23356209581288553	0.45669981602728366	0.4015224832508021	-1.4795009133251937	0.9013180501802168	0.26074726371046936	0.11972975838655626	0.24654972081026677	-0.3551999494979444	2.532580358486793	0.7649799675826067	0.22296052042943723	0.6586972823363918
1.546577597987949	-0.2042725868323406	0.718924143751195	-0.7101708310600393	-0.6339842761359645	1.0828303877910113	-0.8198472512416929	-2.5462020084125263	-0.7083805193340101	-0.43812630477620856	0.036507287410808345	0.524784149273396	-0.855845363660104	-1.8157827775820767	-0.6226223923308913	0.8196335381510116	-1.1276147163824897	-1.1522663940659652	0.4471977494265137	-0.5441528351977973	-0.7989857913265731	-0.7311220546288231	-1.2743173937260341	-0.7681906009354057	-0.8313545447353661	-0.2953412859356372	0.7047157769000452	1.4543886403851876	0.47002950389399833	-0.9598895926154704	-0.632093419793238	-0.3999615372359485	0.4445405941169055	-0.23371834804187222	0.1633170508069019	-0.013745881577450473	1.0481781102391046	-0.23613673051365938	0.5505554616348336	0.3749498965953041	-1.477264169704226	0.8948579308131664	0.243879325084318	0.20971555141052067	0.2091096731640097	-0.37358748723330687	2.54950822073672	0.8124707363544985	0.14387328329301807	0.7004130185001218
1.449195601005243	-0.28754448217257117	0.6872960539173318	-0.703276267560326	-0.6350279635051577	1.046447592815931	-0.8053916044961398	-2.5052633486699567	-0.676126582645688	-0.48308147021250747	0.0911439747694355	0.6006857932674972	-0.8400953113080529	-1.7298271016982159	-0.6268768705860888	0.7869442214241653	-1.0827525183479194	-1.1524397744054922	0.49024143304150736	-0.5620509296647638	-0.7359123563160439	-0.6992480521151062	-1.301587043139727	-0.7982661580221567	-0.91677527094988	-0.3474570674154693	0.7005581827689731	1.433527447554363	0.4929482262324223	-1.0842285714594957	-0.7380495002107631	-0.4463747598582012	0.42649938834993967	-0.19761165990031146	0.14012514748645816	-0.04207630185614786	1.030676676196434	-0.224827172287003	0.6109159066414447	0.34755214070389084	-1.4735433870566073	0.8969304836827424	0.2223868645928968	0.27065660298386984	0.16462977209446614	-0.4171575104182311	2.5447576275240853	0.8698721867166146	0.07206662343988096	0.7257253516215675
1.3688304732992216	-0.33648025349098576	0.6920034568074079	-0.6859682160362908	-0.6332157959078237	1.019138529192055	-0.8043831246705	-2.4777780583608786	-0.6702329866990272	-0.5273761513024707	0.15929873997745947	0.6618707838444156	-0.7993241499516411	-1.687672026182246	-0.6138555242827894	0.7457071134259421	-1.0105833119332932	-1.151754771734586	0.5260657174413418	-0.5710926983751525	-0.6789783922870345	-0.7021518587746189	-1.3230173448182305	-0.8298596728100502	-0.9803035995908808	-0.40502631176573517	0.709409048711964	1.4239336937863658	0.480592430229426	-1.1681614299229899	-0.8636295272415738	-0.5239302741579983	0.3977507433146491	-0.14360273347585978	0.10951352308458087	-0.039292570511312276	1.0122884195095936	-0.2149675118628526	0.6203321549249812	0.31282553959225873	-1.4486300182950371	0.8600009174484056	0.2022971178424612	0.31883811356081937	0.11013147226155096	-0.44237013095151967	2.55010077705669	0.9326903155020567	0.027872382111048623	0.7386157018013473
1.2783045208072672	-0.26318664541340286	0.6911638853366432	-0.6711952651682778	-0.6323118635095714	0.9821011059185055	-0.8149276235705292	-2.3995532494139096	-0.6831731778739694	-0.5504379141029933	0.22937061517325058	0.684945354013937	-0.755091032597518	-1.6455163886060966	-0.6085261870853144	0.7051877533149692	-0.946361083680865	-1.142224699218481	0.5588972191479867	-0.5632062681250034	-0.6501935066634911	-0.6933895814753886	-1.3238487961153251	-0.889853686522547	-1.0362309851859774	-0.47370126078862107	0.6727219678316663	1.401307410655677	0.42718203488700235	-1.2361481054017904	-0.9515191203975814	-0.5704102112011543	0.3778899192590487	-0.08225482792781484	0.04719721950409735	-0.03959653776785175	0.9691359178612045	-0.2117692078867361	0.6246261613411908	0.2746071189077061	-1.4201559734962665	0.8206964628962871	0.1903832617187701	0.35169035415120337	0.0645473882475667	-0.4572753542957675	2.5826456200209997	0.9555448410197279	-0.01781923394046959	0.720794656825426
1.2219763996471202	-0.2294774965984451	0.6918747104263621	-0.6560533540102893	-0.6221730878591055	0.9489287455151736	-0.8284516380377969	-2.332717017896351	-0.7302728504667237	-0.5693647231439458	0.22869066949844147	0.7584656217273468	-0.70684925537874	-1.5803634967291855	-0.6131164213802519	0.6767638554619583	-0.9094169689929548	-1.1457014928285543	0.5711408543689884	-0.5819650342113889	-0.6799601562875892	-0.6991102982932318	-1.3409859787741303	-0.9440717079609378	-1.083474603292688	-0.5519635660385449	0.6287673269070331	1.36032796819195	0.4011504137330643	-1.3039017679054867	-1.042397502162737	-0.6224074308529925	0.3565517505025964	-0.026670189790872212	-0.007834444988255246	-0.03175366869031456	0.9109794308323604	-0.19604243650195435	0.6385058356321798	0.21854495991807096	-1.38148106843945	0.780230481674715	0.2018372057402415	0.33276787035006444	0.003895614295778088	-0.4680161145354479	2.601473764634438	0.9657162196818699	-0.035973742575655256	0.7153529978557874
1.1731610388242089	-0.13312024070150766	0.7098176039538289	-0.6293546204285458	-0.6028099677904503	0.9228778143746273	-0.8802958089186322	-2.266769036137453	-0.7330511134322547	-0.6301417955654871	0.2651614398268324	0.7167579371499107	-0.6409931613202672	-1.550675478052721	-0.6031569067337661	0.671308913058428	-0.8718521158735424	-1.145558846576188	0.5692517664981176	-0.5778392861827792	-0.7437204572332504	-0.73266661706984	-1.344091457078506	-0.9258296920927712	-1.1143013873942653	-0.6375774818427977	0.6195603400477252	1.3898863004390842	0.37508262739699066	-1.36658182987589	-1.1424322692766191	-0.7024580644945637	0.3442151045320142	0.025247180369745194	-0.05551882367094489	-0.016389289936497294	0.8593866920915947	-0.16066741769056364	0.6491710818385062	0.15602923591989507	-1.3585764949043537	0.7720631931463127	0.21384737084364125	0.3160148741350829	-0.05705035569545649	-0.492785098694099	2.6272442170498573	0.9767360353614171	-0.05880530838615302	0.70175203524929
1.1475410195922158	0.03903751813729219	0.7490127170004378	-0.6248662005903004	-0.5831351528297091	0.9197079196273418	-0.9241845278476882	-2.1898368935020867	-0.7483661826953639	-0.6839569697248067	0.28196220277002937	0.7575248310979377	-0.5782583549175557	-1.5188162209031932	-0.5914090343880898	0.6488718013396956	-0.8307487962343542	-1.1498176890780392	0.5446467907126904	-0.571163172517701	-0.7855142497480685	-0.770243408281156	-1.3322633642186639	-0.9023503141025175	-1.13131341759693	-0.7081803717752134	0.6162898418366504	1.4155233044701312	0.33948646977615293	-1.4181488005979783	-1.2409691384721944	-0.7635751454838491	0.3534467566584759	0.06497584462587509	-0.09480614891163533	-0.009318394918806008	0.7905460299413856	-0.13771780982638557	0.6604810827645431	0.10296091676462096	-1.333035759244546	0.7476305113900512	0.22886005331396486	0.2943248408797277	-0.1308457926518178	-0.494314111749102	2.615952965088945	0.9616247308209033	-0.07737089914364989	0.6767708236325628
1.1271243961538366	0.14293512694111726	0.7945472293165794	-0.5744246300274849	-0.525224685871029	0.9095721646973522	-0.9648024951591718	-2.123276971303407	-0.7575473104354721	-0.7289492259599865	0.276520532276587	0.8007382006782446	-0.4985041108631762	-1.5176077915174606	-0.5804811008904232	0.6286253479557213	-0.7773821649565766	-1.1544054197191287	0.4735932141349221	-0.5657508912622613	-0.7601213713655164	-0.7930686494517442	-1.35772139895783	-0.9085221179277279	-1.1283507491494418	-0.7822409230667433	0.5954787853115642	1.4514977678442236	0.3017425235460445	-1.4481256628455517	-1.3281266824529367	-0.8106266027327409	0.38301935039882784	0.08981974001532181	-0.12348747120631128	0.020507354529577394	0.7124694735026127	-0.09449983893134015	0.6591178380779215	0.05211618640211772	-1.306682279011514	0.6706694679999086	0.24021964314952463	0.2789447235278618	-0.18041441323097718	-0.4764039411355032	2.590690546886235	0.9393604116353977	-0.08610396659243115	0.6390345071058972
1.1124506752280994	0.2106253260046238	0.8611272416104649	-0.5475082288389196	-0.4411501951198741	0.892781488041253	-0.9604118001562837	-2.048392414072087	-0.8028196605251823	-0.7872459294098639	0.2591219223623502	0.7739277677191728	-0.4460998783685515	-1.5545025458143276	-0.5627635301196781	0.620669614654463	-0.7446646023669299	-1.1530140341427697	0.4011451608019251	-0.5504725210550395	-0.7277569396390996	-0.841167417846235	-1.37594565321772	-0.8969252475335144	-1.1334270810535991	-0.8352447758900171	0.590368044022114	1.452684829156301	0.2759190445573758	-1.4565295499256032	-1.4288040535444309	-0.8653390993153331	0.4030028322247944	0.11286479676170588	-0.16020323553745303	0.05865682632933422	0.6279913135573444	-0.0796051596310113	0.6660828180853248	-0.0004191578194301437	-1.286195756265328	0.6258106923529926	0.2353262721048998	0.2943367052649647	-0.22615583146708773	-0.4443751413517534	2.576812693050853	0.9358911921334169	-0.09327902200809655	0.6128043493627162
1.1171211142245139	0.24796480505064325	0.9256400584903728	-0.5383952678903989	-0.36247336147483294	0.8851472200138337	-0.9922624546403359	-1.9633512514897429	-0.8395628568886527	-0.8066382056329164	0.23083786636626033	0.7276715284468713	-0.42960907883842003	-1.5606479244626092	-0.549951789209457	0.6138962434806441	-0.7026788239478042	-1.1279692608013927	0.360158419508812	-0.4937660688643154	-0.670263465258182	-0.9038457726791135	-1.3758315492482445	-0.9237016949391531	-1.1467526041109601	-0.884102187849366	0.5565134711022709	1.5129446420401238	0.25929460285444994	-1.4771901764957498	-1.5333209730974076	-0.8840324800523682	0.40969761014829087	0.14596594559092055	-0.20900394399410702	0.07779115008867081	0.5185654482066467	-0.09494458086757455	0.6677495776267036	-0.02259370447603132	-1.253217017003947	0.6000163374374223	0.2198362718341651	0.29844807794498174	-0.2573864849998603	-0.3879184317660787	2.5601584570361653	0.9083951735254729	-0.08730808115542103	0.5778461591799819
1.1207668351875033	0.3799362438103865	1.0207428341738785	-0.5440070042939551	-0.29311672143925815	0.8787778743910831	-1.012173815701209	-1.9179550991040784	-0.8785515990408266	-0.8100382700098414	0.24992686754016202	0.6144238564317681	-0.3886119236097094	-1.56809709537373	-0.5295660415053324	0.6123106505609169	-0.6696029656454798	-1.1271518008961463	0.29662273295019614	-0.46125110711860257	-0.6183417976433161	-0.9527203896241616	-1.389275772354428	-0.9387241714895739	-1.1875450687299423	-0.9184443951925173	0.4941561856358314	1.5099674122332105	0.23513895433979598	-1.4500146099415265	-1.6172737409871112	-0.8759222302845873	0.44460503812006646	0.17724076128337293	-0.29196081965597964	0.09215903800538039	0.4049710044880864	-0.11562516974425233	0.6157843406418799	-0.04038896864874312	-1.2317922423839969	0.5564736857555224	0.19403681340491472	0.282624377863446	-0.2749830856092157	-0.3412402144056257	2.562669777887101	0.8877411582023613	-0.10066339482987303	0.5422164103963345
1.1163144396414308	0.47705539538595565	1.1275296159367052	-0.5605177138778036	-0.20372062988945078	0.8569898156297692	-1.0153783353485388	-1.8827678068750173	-0.8950165533517161	-0.8075610068339876	0.24535039107875245	0.520418292758795	-0.35055701159567804	-1.5993881096818738	-0.4911489872428586	0.621116252313481	-0.6687759441622775	-1.12553124593074	0.1764501259625371	-0.46537304783143496	-0.5574984443164672	-1.0302060911985271	-1.383278974847545	-0.9218307712671805	-1.2094672712823453	-0.9586285978696061	0.4839409020404683	1.5427145727276492	0.21736799941597873	-1.4023925831545694	-1.6958330046772965	-0.846329936986024	0.47316112992537	0.208282899126517	-0.3545257524125426	0.09757629580885523	0.3094198134418906	-0.13007972688075647	0.6198499821384154	-0.07757517716495253	-1.2022873416761997	0.5128272794873383	0.16122691929641114	0.2816720793504598	-0.284578767125188	-0.2886485005299831	2.5362666493247983	0.8774891286958322	-0.11644420092153049	0.4987010532382191
1.1078290159126705	0.5678137378834565	1.1909181686440984	-0.604276699268556	-0.12226568428326916	0.8433906017063837	-0.9949338876979112	-1.8506351368010403	-0.9055281917023115	-0.8078829817808989	0.2603576131088302	0.46433835133387047	-0.3254069131691153	-1.6062714733457217	-0.4508663335326899	0.6548647258187643	-0.7089528886063732	-1.1461969129509406	0.09271675577034255	-0.4538751966884644	-0.5487233340089576	-1.0879457977242042	-1.375702539805279	-0.8870850459305434	-1.2361526317217661	-1.0034548779557446	0.48189245861845975	1.581847979165662	0.20424850249235532	-1.3566637867903346	-1.7659423764232625	-0.7606508300342654	0.49000301527098006	0.23722085374566765	-0.38246096965564086	0.0930661964628028	0.20598906009581439	-0.1445751512347334	0.667948084058194	-0.11314843309982756	-1.1899420026235286	0.5176858037928647	0.12314682269014629	0.29970691343163725	-0.2643173418234808	-0.25477563908863127	2.539052723372403	0.8625082960106113	-0.14192503456174657	0.45006789325003693
1.0920976722146383	0.5800273446476077	1.2546639472256618	-0.6299395626129953	-0.04305661138682747	0.8428026544295311	-0.9479292661130689	-1.8927047822670358	-0.9093914903756651	-0.8034816892727392	0.21871462444295844	0.40601983220593263	-0.33636851926288186	-1.5969630073611105	-0.4218563728834366	0.6960739189632991	-0.736082527272585	-1.1867183035748035	0.01436354140527783	-0.4918983015957782	-0.5168574527973571	-1.1294815935293914	-1.3967319356450845	-0.8216019013052052	-1.2860611723513364	-1.057876178854732	0.4748694377867693	1.5961975217030162	0.21008879467125868	-1.2937695584825195	-1.8204565451590067	-0.6916836855187211	0.5055024794631406	0.2531293045133853	-0.3540332795738336	0.07991733978038114	0.11087924900730495	-0.12078154648796888	0.7234454537305904	-0.1408966413585424	-1.1839999103608192	0.5382469415556225	0.0869421288571877	0.3307012881460631	-0.23930992023336778	-0.22518795230882085	2.533775388387319	0.8678556689682715	-0.16670433120477984	0.4389367566913583
1.074325989946443	0.6227557683012792	1.3039266646042058	-0.6552357835219365	0.03860858627908479	0.8351737783984688	-0.9448761338262927	-1.9348702316239348	-0.8789491218309626	-0.7990989421640198	0.19907198329235434	0.31138217482882535	-0.3884032427434253	-1.5689091599209426	-0.36146204916559715	0.7140772457796656	-0.7890770822333509	-1.2434828429995755	-0.0775244197506296	-0.5489852428600331	-0.4793652115896959	-1.1776518914648553	-1.4039340205772841	-0.7340504264666433	-1.357125548484623	-1.1037123231544064	0.496436556545357	1.6226854215331883	0.21107179510058005	-1.2137912814393397	-1.8677409039093065	-0.6087420936380176	0.5118359037012414	0.2680843723193125	-0.32176717265816596	0.05342930101368622	0.040029266861503314	-0.09957696880987069	0.7419472134185033	-0.15639758056743247	-1.1848372475807705	0.5456189334081634	0.04688392820742934	0.40859388278937664	-0.2153083003090405	-0.1939418085916354	2.5125745391788525	0.905104273780348	-0.18701890915457647	0.4185013745690755
1.0516288905670332	0.6302997634885462	1.3279931712132549	-0.7110347586379365	0.09092498187938813	0.8447777227247905	-0.9255414755306998	-1.9693526677730315	-0.8801775954856408	-0.7593427448503658	0.1346773387169752	0.27992448815796334	-0.4500566852425217	-1.508928795463111	-0.3446184366666655	0.7144652768610442	-0.8319340208186455	-1.30083203161935	-0.16382647489573549	-0.622012033009566	-0.4077684653439764	-1.2045455353508032	-1.4023026422028901	-0.6956701717633187	-1.396501266462932	-1.14549242867878	0.5036673502045744	1.620097753063209	0.2131839956316855	-1.1297524106388264	-1.9127520356316858	-0.5040671672411301	0.4951336145800004	0.24097918773841873	-0.2797418811538574	0.04115005156713782	-0.04207410968159324	-0.0943139819336167	0.7762042877480788	-0.15370921864894319	-1.1681052587697804	0.5471581149236966	0.010888596233005598	0.4839625110712946	-0.16928652386265905	-0.15053701470100878	2.509724002937443	0.9189715328802253	-0.21119183269330835	0.3979841824447251
1.031087922033732	0.580418421495217	1.3220055578299603	-0.7325444481871637	0.12539640602209184	0.8228684438972257	-0.933703469689332	-2.0183773438770567	-0.8910087175901518	-0.6790570294102476	0.14043477345568514	0.21050127963646617	-0.5407784325661324	-1.4619594309510786	-0.30397567636109224	0.7016576204563564	-0.8986807261287956	-1.3537886510515071	-0.22610026899264907	-0.7174854207834167	-0.3437505411377384	-1.2115559791861958	-1.4043458913619977	-0.682536369196699	-1.4211848019231788	-1.1974278548499275	0.5062816111929042	1.6478575360171241	0.21913009020513421	-1.0077148632566317	-1.9838692115631935	-0.42303138398422374	0.45181945666119255	0.22745542858932769	-0.25513999155226896	0.0075007972130257	-0.11652826060723069	-0.05664862210821797	0.796216976963664	-0.1362234050465294	-1.1526880437341724	0.5331948294718534	-0.019700349913376287	0.5411919471080133	-0.11871285985492878	-0.12488058657101611	2.523201334680551	0.9294018821436103	-0.22424719668271442	0.382569267164648
1.0027434800538304	0.5358036088004023	1.3044090102008004	-0.7590212998812177	0.14431957331153683	0.8041859753340492	-0.9353488841416915	-2.066627190394313	-0.9019713702768366	-0.6016197085733386	0.15279378601545326	0.15643731813170378	-0.6274823753168187	-1.3742789422593213	-0.2599965464801839	0.7134134276359287	-0.977472979893353	-1.3996732234014824	-0.3074152233388522	-0.7863459647046716	-0.3655493129467744	-1.2337301368879248	-1.3966375343129809	-0.6278501067738831	-1.4896595563854302	-1.2307363437072536	0.5122407581947567	1.6690565421654984	0.23305830215906434	-0.8976603507853191	-2.002568204150975	-0.3747323670644448	0.390573706189254	0.20229574526844257	-0.24254321501090734	-0.042808155400338624	-0.17847084650454947	-0.025789253143995144	0.8003611550723344	-0.10951089572314698	-1.1545341882833258	0.5733284955860101	-0.046418651324739005	0.5943540781813088	-0.08751045065841753	-0.11999253901287163	2.5559632304163067	0.9734140591441429	-0.23537122996624965	0.39034798509845825
0.9760662000189066	0.48775291161421724	1.2960259887983265	-0.8089126960767427	0.1262664977523806	0.8118096590723232	-0.9165879285569775	-2.134917523003078	-0.8707018978623351	-0.49251039816510866	0.1879488719885632	0.14494833256586365	-0.6821771292605845	-1.2803502928478074	-0.22127062825848517	0.7192539165527082	-1.0551716945460003	-1.4676582602461317	-0.40434971820298304	-0.8712984561389406	-0.4089874679462079	-1.2195649095551753	-1.386576339707195	-0.580118090082713	-1.5299496758735986	-1.2875437922662134	0.5472025978291993	1.6618343162644158	0.24539101400325047	-0.8048648609470369	-1.9896831494106677	-0.30899864814866845	0.32053086254872165	0.1579548853905266	-0.21100863908312775	-0.14774543929525213	-0.23885356316601142	0.007895284332463906	0.7970900108643888	-0.0643529047533122	-1.1579451035821795	0.577662473178183	-0.060216704881108196	0.624030537613206	-0.05877401844460667	-0.11656467323894529	2.5600919663117874	0.9890756145526305	-0.22042337767623038	0.392528589898092
0.9131976371803218	0.3692547883041791	1.2648403513162267	-0.8353328656931248	0.10906643008309994	0.8146772026164717	-0.9078201541827149	-2.2281223979396505	-0.8512756735502715	-0.4087474873614769	0.2528489498658671	0.174249340717969	-0.7335788849398691	-1.199351275803454	-0.16040110808341948	0.7259976190600412	-1.1384602594431183	-1.5424897158852624	-0.5375188083471945	-0.9937528867265877	-0.4641768934525784	-1.2185166633409115	-1.3970797300265188	-0.5322922211680851	-1.5552200236697131	-1.338135481864099	0.5369770538472916	1.610945723277688	0.24827268649468567	-0.7085054290878794	-1.955963958654722	-0.25019655756471904	0.23299760493862834	0.10760675966024932	-0.1972220098793376	-0.23511230898934415	-0.2965587047095818	0.07080734501110941	0.7872900820794291	-0.03444031817088513	-1.1733562128572204	0.5771611971967737	-0.057496653305124504	0.6480476852871504	-0.044222498490959064	-0.13339374772384444	2.5455785062298033	1.0368327530858006	-0.20002032535890207	0.3940799941708758
0.8744809458325189	0.2423343252212505	1.1910260617380735	-0.8694670657239628	0.09099774740477513	0.8058922426257273	-0.8995665429781375	-2.3047951101114093	-0.8333270616000681	-0.3203989919357283	0.3080634857933339	0.22446824052083908	-0.7787062136779326	-1.083255310152096	-0.09160014140289278	0.7260072650304257	-1.2229927831938057	-1.5889291053217245	-0.6457730343775342	-1.0762486894678012	-0.5272132477978702	-1.23962739080817	-1.4011309349247465	-0.4541251525690062	-1.5861029815990233	-1.3762076008568882	0.6136101708840991	1.6018592311750262	0.24215346073016275	-0.6196983589512228	-1.903148012104841	-0.22732685407915318	0.16449324018925698	0.05021597253488926	-0.17333903491199526	-0.30456507198643634	-0.341733698339753	0.13455043167288253	0.7904919923197993	-0.001213850129068794	-1.1874282949190724	0.5692159951064271	-0.05484662045372376	0.6477394534013047	-0.04906573870219709	-0.1724029287199536	2.5395853253442904	1.078720877878807	-0.1445326547013825	0.41893849078450157
0.8294617990449238	0.167765502750212	1.1167812877816055	-0.884867733727234	0.04972135769426888	0.838443125523008	-0.917009551587056	-2.3709334501252077	-0.8183917456751855	-0.2285420644375296	0.3681576318576672	0.18032458020654046	-0.839356491142816	-0.9515490597845762	-0.02754942204810861	0.7095689238334191	-1.30987560383147	-1.6340426295787283	-0.7420174505816836	-1.1593827389857037	-0.6278043563047837	-1.263557772533796	-1.4075922006917623	-0.3824444967702937	-1.5919260065720846	-1.4335347403529963	0.6819627284633503	1.5794464136399384	0.21123992472391193	-0.5394986339151591	-1.8500208622175016	-0.20648526898904002	0.09757992194691807	-0.014600587450737001	-0.12363277679653142	-0.3610855895580426	-0.3750258478868215	0.17284123760916612	0.7831796421332861	0.05821300833458034	-1.2098603504280827	0.5669973310678305	-0.04741693123559865	0.6261048679871579	-0.05284877372746831	-0.2196747729854116	2.5235691748913505	1.0985755372794161	-0.10070763201363883	0.45135316620222604
0.794910995873108	0.10054010722687383	1.0490806379738262	-0.8779436702614463	-0.006606091628050847	0.9091555630825147	-0.9733787275985876	-2.4495313145481523	-0.7906877046267744	-0.16388654570892	0.4164842970483667	0.1367710140147062	-0.9159617252249712	-0.8224603236725709	-0.03556518535773921	0.6654428477050226	-1.368978096783776	-1.676601439631733	-0.8196848385995255	-1.202669009322253	-0.6789407292029711	-1.2757671882999324	-1.417065571394739	-0.3178266288399215	-1.5648126081353773	-1.4744553636391236	0.7117383702156295	1.5717266096005393	0.20105788700884766	-0.45091472510208597	-1.8086555497266648	-0.2208688981357379	0.02829716709290713	-0.07041486537138565	-0.06713195967492039	-0.41314047633543083	-0.3822301773732409	0.2145718194717631	0.7407231440109734	0.12376459900904595	-1.2261732466179471	0.5346693844051551	-0.05210346329156912	0.5985300996543507	-0.0804328749336817	-0.2640863526278209	2.534413248556781	1.1175188668023188	-0.07237209737811941	0.4949696413191008
0.7543006014682445	0.03454649623951315	0.9797733783969379	-0.8876238734147721	-0.10251691622411223	0.9815912627074029	-1.0540991144113767	-2.5066443217110193	-0.7698870040500146	-0.1326514008417673	0.5017743247900743	0.11735460740864552	-0.9723817793618938	-0.7097518947225202	-0.017746005110360376	0.6003388321051568	-1.4532805733492142	-1.7199288190067663	-0.8997534840083666	-1.2199348226155946	-0.7330418080636802	-1.3173031670451218	-1.4189709020922436	-0.26602550618214005	-1.5183601376194304	-1.5111501185389133	0.7848209659919175	1.5549922711592508	0.20770804842599824	-0.3794821132543244	-1.775453657233646	-0.25881828455942346	-0.03354882767433014	-0.12918856097095707	-0.056289943906467896	-0.4646449412601131	-0.38482522261915825	0.21158851259626332	0.671222079076569	0.18894957873400509	-1.2231493686972437	0.5004044957562045	-0.0529810165146853	0.5708616268912036	-0.10042910676941919	-0.3029748220669561	2.514303298012696	1.1357400383057557	-0.0018431368668215876	0.5189672419255689
0.7025789920674665	-0.03690671959486265	0.9352543304946804	-0.9018323213605441	-0.20304610906246276	1.0631943346868975	-1.116458729819232	-2.5327975344007982	-0.7568696897899818	-0.10102747290200838	0.5931059750912325	0.1267037142883971	-1.0238803588338208	-0.6021403398914001	-0.029881786272612693	0.5223938522725632	-1.5079777367932705	-1.7299792162778431	-0.9561711471511247	-1.226031862951295	-0.7421933550722135	-1.3527605983275992	-1.409501129262178	-0.2125436126181742	-1.4585095521853522	-1.5416633749760846	0.8121843481159627	1.5418121616347888	0.16018546015602825	-0.3388292732530946	-1.731304002299726	-0.2831935101433682	-0.09853427727831442	-0.17923962844423338	-0.06019253012523083	-0.5161177841034906	-0.3757992238394275	0.18855557114515192	0.6156123274561857	0.24746080572929494	-1.2146045263884797	0.46003655669467347	-0.049079787481414824	0.5288534707223644	-0.11389312499735775	-0.3395596698216555	2.533697177264067	1.097586269582669	0.06650503838039452	0.5263651751052304
0.6592418479687818	-0.10325501931442185	0.9030369086349024	-0.8629083804094133	-0.293714573239947	1.130485051298884	-1.171074812502742	-2.5811886389107146	-0.7288294946771009	-0.0837183589447735	0.6901232763926763	0.1448055339881855	-1.0554691104300853	-0.5212285171162123	-0.004088056632101607	0.46085913801711414	-1.567218406235267	-1.7457353968303355	-0.9967428113264939	-1.2306505977470055	-0.7751400114847412	-1.3853348951708448	-1.4218665044767884	-0.16895231522064505	-1.4374276131877677	-1.5621750473488718	0.8348266698811979	1.5102283779363443	0.11156060330288578	-0.2971899831017444	-1.6831478620146936	-0.3222303416277737	-0.15416931088294294	-0.18919121107034806	-0.05173130729832916	-0.6004044654405175	-0.3442972255550929	0.15813081615457264	0.5549985461453107	0.3103579497512178	-1.2216565102386634	0.4320472548879831	-0.0546485589100147	0.47310950414335506	-0.136669623141441	-0.3848342086798783	2.551893772692052	1.0598912487817835	0.1480820736938345	0.5400931323134774
0.6404548985148946	-0.14030693165238012	0.8971671616567913	-0.835595626105232	-0.3813956372239461	1.2003577353516603	-1.225429636602589	-2.6038036420482635	-0.7005326500577772	-0.06324669578657939	0.716485380682572	0.1518803635205041	-1.0582718710354386	-0.42058870054448294	-0.010180675563126625	0.42177030454438363	-1.6278143017974371	-1.771188115068848	-1.028496314447765	-1.2305582036507563	-0.820821061382021	-1.4325160365128495	-1.4556503597874793	-0.10472923870851347	-1.449389846228586	-1.5668914692390916	0.8595028995208367	1.5089628319052828	0.08443286934145786	-0.32147109160584253	-1.6228754010613518	-0.35603453869934976	-0.2067879368109376	-0.20892283954351337	-0.040745943649704686	-0.6375248361318213	-0.2988090556557747	0.10821062159402099	0.5012993519446971	0.3458283460599091	-1.2188216734492863	0.39105806831536805	-0.07397423950225837	0.4069696726634898	-0.14226143304325373	-0.41919556667732455	2.5819049809691084	1.0475864456427373	0.21706855913411943	0.5572819909960499
0.6200576318191822	-0.16640577843297072	0.8950292463997037	-0.8314540415824062	-0.46108753600706276	1.296105012293748	-1.291887280167823	-2.6134923917507438	-0.655293640589175	-0.04785915333762837	0.7393340814701248	0.15639741852911723	-1.064357551800158	-0.3431379694127479	-0.00010181228344785832	0.3659619352228303	-1.6749350964287486	-1.7886984937559718	-1.0262358745074998	-1.254825355402932	-0.8263942271253326	-1.4665264123756363	-1.4818490423645478	-0.05760052859291833	-1.3941967609675903	-1.564401779628763	0.8764881144131245	1.5089229742940742	0.05239590427312567	-0.35620972819943714	-1.5831341165832091	-0.3788264086938621	-0.2540935343333516	-0.22094670570479852	-0.02315570134623828	-0.6864856998915738	-0.24498883020487083	0.04099897427014957	0.46702660887509156	0.3744366913075584	-1.1994389365300075	0.32288489451498337	-0.08336337041253022	0.34887292585292995	-0.1515879403478772	-0.41980340501386	2.6134366856077174	1.0138452893261582	0.2883866678455702	0.5734286181194361
0.5994869645613796	-0.19398571516942267	0.8826514605261829	-0.8052753502597486	-0.5152320161255284	1.3593063989277745	-1.384139714557497	-2.647427903827331	-0.6133450939576339	-0.027266609925250616	0.7331724684974725	0.16420514076157816	-1.039840335147495	-0.28114587916076994	0.0034417259121525753	0.3301707082620185	-1.6986492197197645	-1.8109772493627954	-1.01950698329918	-1.2479627293405668	-0.8296384941241997	-1.523398983289514	-1.5245400317128748	-0.02384841266549668	-1.3634259864427878	-1.533004914518218	0.8602275393205454	1.4886564489974607	0.04356621352834086	-0.390261533348951	-1.5634602949979606	-0.4087656169811214	-0.3080629532943604	-0.22602417917477052	-0.03316634291436103	-0.7001800374764979	-0.1764132474447777	-0.008502420153085213	0.41343737450533274	0.3878419544163767	-1.1725019321516965	0.2861854755868455	-0.08975655986690936	0.27040260828767765	-0.15163134942843975	-0.3906925716896132	2.6451570435897316	0.9969557199904445	0.34613129803970466	0.5857942695998246
0.6081257943540171	-0.16327452733486814	0.8855219608247158	-0.7594376708309563	-0.5639007209282615	1.3995622449158236	-1.4836259493514081	-2.6460538339103303	-0.5896109682940321	0.026541861077644457	0.7042189923014155	0.1798772846617543	-1.0250907723787894	-0.2282059554515919	-0.029052184478430682	0.3093567502870865	-1.7217391409058778	-1.821187497293725	-0.9763897338445467	-1.2082871038834322	-0.8263468570608407	-1.5904940586024918	-1.5744305360841793	0.016943640154119085	-1.3137575166563538	-1.5139915786176155	0.9135056652433778	1.494415766816812	0.03685641803426483	-0.42361965373158694	-1.5586170642494444	-0.4627375834916899	-0.33642999637740134	-0.21453464039643624	-0.0032971256673042402	-0.681434072403182	-0.09875063388042558	-0.08240598549631789	0.34834801373201607	0.3869052409216842	-1.1645288264782283	0.27925558321126065	-0.10132769588049154	0.19840612884643116	-0.12800467780696295	-0.3668841433247547	2.695022382166231	0.9443200686071973	0.40005383555647756	0.611220260899325
0.6188017670444309	-0.13861247344304636	0.8882619014128916	-0.7061714785165009	-0.5818851719775489	1.4064983492667789	-1.5869742926400545	-2.621798673076683	-0.5861224768228067	0.03801096171952882	0.659304686054573	0.20482083621559272	-1.0361896566308053	-0.19741892177098638	-0.0730671017768317	0.29688041835000123	-1.7373806824942275	-1.854013490075212	-0.9117835917894661	-1.1857276666346372	-0.8315505751290375	-1.6469328787704676	-1.6135150861570395	0.0555189442609776	-1.2436623269545564	-1.4971842626044385	0.9347508643741304	1.5098139390299983	0.08007746567800095	-0.486214905832375	-1.5648534966941294	-0.48685707046217297	-0.37897491485062856	-0.1966970179713221	-0.006953475466712704	-0.6710284312739245	-0.019071048544271087	-0.15778556812452815	0.2761056909402634	0.3606335816282883	-1.1442860592622253	0.2712844636314772	-0.11542436044740922	0.14050381267556836	-0.08550188027570599	-0.31349111017728515	2.7276366459546377	0.894379191308882	0.4541990695300616	0.630952867236694
0.6283382998205943	-0.1414893719613106	0.8962731903067116	-0.6445515279518585	-0.5911104802231242	1.4310159564062128	-1.6440167500912435	-2.5908552658417228	-0.6090580762918449	0.0009248550481995077	0.5784185169868622	0.28784980921910036	-1.0544095630647323	-0.17582175937713637	-0.12119430931851065	0.27944722684378814	-1.7280897027363529	-1.870302729984878	-0.8299081693590642	-1.1085235478153603	-0.7897921160229797	-1.6951467164265241	-1.6443675316813533	0.055066005269507834	-1.1955786637468016	-1.4610078178156327	0.9567209170626446	1.5423220474824464	0.1396980768442565	-0.5574260696872522	-1.5876208031106644	-0.5257582492907422	-0.41387786484031136	-0.16922010707608925	-0.03029372970411705	-0.6473988310191472	0.05595443500501136	-0.21717274245438487	0.19964073916636488	0.32253831161670393	-1.1283179689399245	0.28290798160836755	-0.13787629570629295	0.11169926449342035	-0.041882199326655614	-0.2589964342531202	2.788885196544749	0.8842364227322103	0.5231661337677176	0.6624378744922377
0.6135709494859828	-0.15791831121805514	0.9130102198426913	-0.5820040141682145	-0.5938083363431936	1.4288292023280438	-1.7061042374875668	-2.544714333967206	-0.6445566782607608	-0.013272206819805477	0.4839565904676193	0.3345176443917684	-1.0930589886505149	-0.1584282450650979	-0.11713130405037883	0.27015099596120995	-1.749821567592155	-1.8675616669928345	-0.7566422503942151	-1.038910586144938	-0.7420731826545068	-1.7707027668546325	-1.688660602438939	0.05171752115779389	-1.1855033785649343	-1.4037081947829455	0.9658099094766903	1.5650637839352666	0.1849859261734384	-0.6495137397803876	-1.6094070976819683	-0.578909628424203	-0.4127856265994339	-0.1572219885207828	-0.06349344678928093	-0.6280026368990078	0.12767987144175713	-0.2910978075076791	0.11895058625053441	0.29282535858685255	-1.1144317733664393	0.2861638889627864	-0.13777320041700353	0.09348622250338008	0.023850143084687137	-0.18590224767510516	2.8238638254136004	0.9105059072449349	0.5947177284929953	0.6788734441922694
0.6237223803050832	-0.16511042743227375	0.9334972143927995	-0.5165842572591244	-0.5703644399678816	1.4262412437801908	-1.7777571675687533	-2.464747074086936	-0.6923191330907099	-0.028155225028558207	0.3806237937513295	0.3423904659758178	-1.1290026387248844	-0.11855663270467993	-0.1501433077162771	0.28672262693080286	-1.7690960765649462	-1.8564757147208273	-0.6803373576779912	-0.9676381683048708	-0.7174764708067136	-1.8379332177694523	-1.7289785376112807	0.05438435249000275	-1.1588094491530196	-1.3306733171639356	0.9530571040340288	1.6032960606089937	0.2379471422590195	-0.7477150021412893	-1.6332090006243565	-0.5996978419775938	-0.4067208812868962	-0.14242941924875313	-0.1082186379729432	-0.5808284207329587	0.1900708149879247	-0.3587952416688119	0.058367006382481115	0.25703705306942604	-1.1221553908789699	0.3089512650181963	-0.12214148715956274	0.06582622430111656	0.08139769387799294	-0.13700995777106356	2.890225174619995	0.9676340819630731	0.6216059519503834	0.6934192028445414
0.6627853901512474	-0.19010271474517412	0.9339632400255999	-0.4315786300169557	-0.5610567933256336	1.4284453720688437	-1.846450382441749	-2.427869847925964	-0.72525343827791	-0.04854309873144895	0.2885785162558667	0.3330329591797322	-1.1294816605670726	-0.10120414878573851	-0.14996248165764042	0.30948651781897196	-1.7949347096907502	-1.8571349274838114	-0.6247481080578958	-0.88544236749665	-0.6943808464124086	-1.8881630542529408	-1.7901828103433801	0.03333676722016814	-1.1245481775137378	-1.2584539274608555	0.9512662390658988	1.6316681795214165	0.31179759838765453	-0.8334198728805313	-1.6513639026089002	-0.648023544665734	-0.3966337398858505	-0.13997092162390318	-0.13967534054548533	-0.513775773706877	0.24099466095837405	-0.40705587183286773	-0.005454493962947638	0.21670544173765643	-1.1284585710374204	0.36684767822136444	-0.12881399025206675	0.03788366002596859	0.13088480395653274	-0.10104938567129604	2.9344104021962756	1.0284023967800124	0.6507938615901697	0.7389699570248979
0.6550173552290661	-0.18604469407659252	0.9197866314760562	-0.38309501434531795	-0.5586670177449533	1.417948952493633	-1.913559660900269	-2.347570127855371	-0.7748212327837991	-0.07620277996190909	0.21478230704189444	0.32680022125989794	-1.172054299343105	-0.07572952056752838	-0.1492589257580827	0.3190703740002897	-1.8201737753941303	-1.8392245045643496	-0.5489110256966364	-0.8195076123728733	-0.6756725830322496	-1.9411040615733213	-1.8299692882885246	0.00250569973458232	-1.072636793549052	-1.2152282850549079	0.9208982737487249	1.701287733845307	0.39162261955227046	-0.9309158854923346	-1.67251542480976	-0.6843139658229636	-0.3658883042269519	-0.14671506649049598	-0.17927263654375572	-0.40125452652510685	0.2784477370970957	-0.4305012168133441	-0.050939281540070214	0.17996421571601334	-1.1340146435487404	0.385567023977638	-0.14032833778440573	0.015675467905169358	0.1880418625840792	-0.0536816570485253	2.940701100899347	1.0673644004176444	0.6653079736881443	0.7926710177323972
0.6290861612766487	-0.19827304340418475	0.8790102952706851	-0.3280023527027604	-0.5177303427655344	1.4104121398077794	-1.9875734722538216	-2.2780961450366473	-0.8372698648314488	-0.11882547040111793	0.16581990317072298	0.30746151387992676	-1.1783814460006532	-0.058943780662825664	-0.13494945394984523	0.34327649822712225	-1.8517878523872873	-1.8141553945028672	-0.5074031066945236	-0.710059173758637	-0.6863294885656596	-1.9928980350780936	-1.8359936694877288	-0.008306484460894797	-1.013103360290323	-1.1472343835106709	0.9079272213339387	1.7262394009641622	0.4594142534652684	-0.9961276077372867	-1.7006782963750673	-0.7002831743731239	-0.33814623168815644	-0.1427013640959701	-0.22471152180153675	-0.3323630554711694	0.2892946764295463	-0.4574202752789914	-0.0910737624155003	0.15582710351764367	-1.1424718681933708	0.40460513369685014	-0.13536771379976792	0.01738490790051207	0.22205448845893133	-3.572890864369655e-05	2.9105262578226334	1.0818026280335948	0.6666894685684779	0.8344092387083741
0.6158741415901127	-0.21169606069626784	0.8302081635370101	-0.2829055438505264	-0.46793110286166656	1.383534036485336	-2.0715323254833575	-2.223670358150043	-0.9231091408691956	-0.1402858491318883	0.14346589970075568	0.29362475169873126	-1.1911501019362243	-0.07175669186606161	-0.13176894166873485	0.36134018543392554	-1.888518349185707	-1.8022228851626605	-0.4724500076182017	-0.5930047893625501	-0.6974595123251625	-2.0594003847830065	-1.8312994733020513	-0.04463178352364026	-0.9809055734399547	-1.1097102523854132	0.9217787431690789	1.6966176790651608	0.5182213404014652	-1.0217783099691355	-1.7410749627162005	-0.7072815171258542	-0.3132272348165133	-0.13116413528284532	-0.2684154409102259	-0.2157989251946209	0.2837409443826112	-0.47557598085007946	-0.14696486544715084	0.13213687539324476	-1.1563042991529762	0.43102013314517873	-0.1463547260583207	0.006358293539618051	0.27429854905145346	0.026052863717522363	2.878200496160344	1.114431443958169	0.6522983574204861	0.8715191911863636
0.601197231886643	-0.23163123248828527	0.7640307103500568	-0.2465565285096185	-0.43393398505999564	1.3875688473890186	-2.144977049594341	-2.1548234739663683	-1.0271952625448606	-0.17177124517221284	0.11925309737364749	0.3094942936327568	-1.2167527042715396	-0.06855950621218138	-0.12074902729567645	0.37992592425002625	-1.9218920463558902	-1.7768366460909408	-0.43098921219900205	-0.4677466247611082	-0.6954849183663642	-2.1040779921909443	-1.80747521551922	-0.07737580415518222	-0.9388343329852576	-1.110916368018462	0.9500995476125624	1.747505255549053	0.5680413795769899	-1.0464781136628745	-1.8107886322052664	-0.6998717687775555	-0.2717650145353574	-0.1167325451680872	-0.26509385952900344	-0.09225046534795195	0.26651424554289194	-0.5104161721632419	-0.21878213883425407	0.10800996521680659	-1.1843377963664068	0.4457354700905083	-0.1808066278290922	0.01206046236261013	0.3334501506732327	0.03565962020991448	2.859263487072754	1.1200437068451004	0.6306504060146476	0.9256952674387142
0.5941479647019527	-0.24030246142044484	0.7171670276493136	-0.2286921919110343	-0.43754954254097156	1.4115650285103611	-2.1880887082787988	-2.1178603602419646	-1.1189880377331274	-0.23295341168032574	0.09980412496014084	0.2749979372280673	-1.2179695397588635	-0.06655688579294176	-0.08449675116974517	0.3949853301352411	-1.967459540906511	-1.763943913669964	-0.4127271452756586	-0.3294227200040142	-0.6932550308222922	-2.116291066757131	-1.778949394477607	-0.09855417045813934	-0.917595828331728	-1.0737535130489415	0.9513265188368478	1.793763597866694	0.606771404124261	-1.0751956778464646	-1.8663003003802792	-0.6869625283328149	-0.23346658595014805	-0.13351903487066036	-0.3059023254768903	-0.004507885800361105	0.2377639717316223	-0.544133403413679	-0.27842880950022836	0.08196329924885742	-1.1787455981050667	0.4802886035362645	-0.1988684060797861	0.029433312173636417	0.37165014156829035	0.05991973238654212	2.814587580489788	1.1648690515335351	0.6001448756720628	0.9511924792217663
0.5854542741430111	-0.24881360345782738	0.6824236380599995	-0.23314078679507916	-0.4374650355326809	1.4659355233328233	-2.2444270298846805	-2.1058024051031357	-1.192077640430836	-0.2551310281484902	0.10945177520054565	0.24356125034804038	-1.1976304998819187	-0.09064472419515296	-0.04275306411970912	0.4125035815621182	-2.0138646146613963	-1.7502309151879565	-0.4367330257303831	-0.1608454475737049	-0.6445415202390986	-2.108051449045012	-1.7605916762654321	-0.1532218664628365	-0.87691967901436	-1.035216655997952	0.9409742163295048	1.8001491081832157	0.6002791768269682	-1.0790099803157747	-1.8934059049779322	-0.7096476552538824	-0.19946312627648233	-0.14274527933424996	-0.34025274102352576	0.06981092259546703	0.1914217178592023	-0.559057045133347	-0.310812301206959	0.07825312089323358	-1.1930031935254728	0.5281670078938994	-0.2358827709129132	0.06937270696567532	0.3974586407761213	0.08138995220950554	2.7673609094058307	1.1871133929869444	0.5564206274468491	0.9463244118731928
0.5655764317612677	-0.26592442963419965	0.6359371278558419	-0.23968703998106902	-0.4197745002024521	1.4693023257989284	-2.3365175074913718	-2.088943480810057	-1.257578001813194	-0.2727026823990079	0.13465818235276233	0.2035860485144935	-1.118976244654395	-0.09825801667866196	-0.007011668833705739	0.4282895043985695	-2.0972491251639567	-1.740422064457333	-0.47285360432040724	-0.01398709287093015	-0.6353393027927278	-2.079077411450756	-1.773101651705624	-0.1962979967642119	-0.8299568971961223	-0.9999396493534771	0.9370560312178056	1.805740943785267	0.5905624772799131	-1.0590025610747351	-1.8908688764454111	-0.7208312160112638	-0.15800479989279842	-0.15863717264443547	-0.3545353234394436	0.17008236839390353	0.15008172159118777	-0.5627955071143187	-0.35998513722402076	0.09213755618404074	-1.192364123919482	0.5583491408782866	-0.2698548683549604	0.08392473865407514	0.4020019981688006	0.10771363273315426	2.7306307570822477	1.1911501280636485	0.49086090531485793	0.9472463767578067
0.5537187790554646	-0.27938629791699776	0.5917535458760282	-0.24122209178716347	-0.4078974618616991	1.458294864791203	-2.424685898592645	-2.0850888951417255	-1.3168364493534235	-0.2958750472805304	0.17433922250803893	0.13282095335863828	-0.9996002292814101	-0.12411653199940956	0.013902333093397237	0.44364223547411463	-2.173893919942153	-1.7411947427931884	-0.535070141399032	0.09827202507709207	-0.5864652387532441	-2.0245155557083203	-1.7636334208210918	-0.22726474192066592	-0.7756477777424162	-0.9372660910326365	0.9525428021584832	1.779805515921573	0.5824381999547608	-1.0723194239350202	-1.875310770521774	-0.7244627043224201	-0.1351047888603531	-0.18707919913105608	-0.3802074278672021	0.25627744233765604	0.08373639475548007	-0.5299258264175524	-0.39610254755354235	0.08164610030747196	-1.1822334290266159	0.6083362768050374	-0.31591149339868185	0.0971426323291125	0.3906661622442504	0.12188106019229479	2.6707169796100003	1.1722526733329666	0.4223886501619572	0.9684687074036271
0.5300750263688431	-0.28567027222324975	0.5578424744402367	-0.2505291203696459	-0.3695833164499088	1.4399470994093062	-2.4796989577054602	-2.1077494916725548	-1.3449770327100805	-0.2882468552697388	0.24497357907939973	0.0882383974158879	-0.8429943042679555	-0.18931157838977625	0.048795408598142236	0.45543399581602956	-2.2122562329257938	-1.729913645771018	-0.615673765882845	0.18663138512022917	-0.5784055329033266	-1.9502931378983592	-1.7565932401699047	-0.2927019805671388	-0.7424383971626436	-0.842836772870348	0.9530964355157827	1.7739236560103109	0.5257450448615799	-1.0780440901340458	-1.8689032792889502	-0.7390420291037668	-0.12725138174408251	-0.21212111943403622	-0.40157257018964254	0.311480307308906	0.018678625015143835	-0.4774452118405651	-0.44235426744021417	0.06832971747200081	-1.1542853276588905	0.6042946082951568	-0.39261253329730833	0.13060867325776768	0.3778415275479169	0.1591343588951165	2.6211863485782545	1.1156557583053774	0.35746745401417535	0.9904543393023143
0.4964522437003008	-0.29080068430072303	0.5532946445294852	-0.2812897885658141	-0.3068334721871353	1.4088526546391567	-2.5296232553109084	-2.070352134573412	-1.4072980361273673	-0.2919592867360336	0.2686558974744589	0.0512451658809143	-0.6824527566177039	-0.2526019901855138	0.08236963877493927	0.4563565013473522	-2.228385096691592	-1.7192359891656193	-0.6510854598975429	0.26352124276016353	-0.559092524642462	-1.8852268672129877	-1.7587005657322918	-0.33089759122213885	-0.714930139422223	-0.7352996121329832	0.9903865278636259	1.7457709412100582	0.4762772314758961	-1.0717625914577487	-1.8456578326453275	-0.7618316752842492	-0.11370645938795927	-0.24363806895498405	-0.40294514245653945	0.3550308305954691	-0.04766045286999278	-0.42498236561900066	-0.515431470429198	0.07481962395518454	-1.1343200842210939	0.59497298652294	-0.46903559845767073	0.17142482190577496	0.3639070231280295	0.20201624059425596	2.535515191443177	1.1222151136768537	0.28107026923299483	0.9948372036707422
0.4856419424551673	-0.30874134335690157	0.5617955323371421	-0.3511343296720459	-0.2103869660990098	1.3910670548033826	-2.5555834183648796	-2.0513482846818087	-1.4645898633168015	-0.27879428751881485	0.27343235795787146	0.01067147000856941	-0.49343150763512	-0.3011113433831132	0.09882274941504875	0.4515259162996218	-2.256356574695128	-1.693374257018243	-0.7018169043083878	0.3656981520226046	-0.5195752131777736	-1.8312431018784185	-1.7814067416760875	-0.34164183456889535	-0.7011945216350113	-0.5973064292023631	1.0218938236033508	1.6835630541408193	0.4265327929204739	-1.0681838719595924	-1.807965131726344	-0.7899317893686145	-0.09768618640892748	-0.27230489520704826	-0.4082418357527257	0.3698370796142622	-0.09496865239629179	-0.3836371793855257	-0.5953154655987418	0.06642555527730273	-1.1219825469735913	0.6130434641293867	-0.5239031409431635	0.2271651565301201	0.32725497350753036	0.25406843373794846	2.5034844682833004	1.1729230372321833	0.1947285655412722	0.9833261183725346
0.47435487584746794	-0.31248330080950015	0.574989316400391	-0.37717753186480374	-0.14819946003999898	1.3856387123967353	-2.5406173008242883	-2.0726300221252947	-1.4902744153152316	-0.2808275783008362	0.26486672653124965	-0.008940234652257014	-0.30970403822078285	-0.3662822211857653	0.11864509772890082	0.41723114472311995	-2.270050865028628	-1.6706137780017898	-0.7378948354341925	0.45472411485732467	-0.4850158390368282	-1.7600556587097547	-1.8169439603855966	-0.4037958776069293	-0.675111321633753	-0.48366185432789577	1.026049493911946	1.592822520961263	0.39308846363669864	-1.0655175010588116	-1.7331135157453421	-0.8340522597258324	-0.07533209980204739	-0.31709555209011614	-0.38941301555897234	0.37049244724929775	-0.13261921723527834	-0.30766786504083043	-0.6633426615410581	0.04161946809018552	-1.117182062332412	0.6459033709652511	-0.5823287141732961	0.28145730976464295	0.28307362834141947	0.29115359237133975	2.498561449971853	1.2242870196439948	0.14450900399240346	0.9597647462135876
0.4554798109846879	-0.3297950594534772	0.5977302792834595	-0.436026803472914	-0.09661108112883639	1.3766538491336395	-2.499598226239362	-2.0959929797790835	-1.4897706421940913	-0.293158481420331	0.18793034715284113	0.0034160422750694696	-0.1136223948375981	-0.3668414710642786	0.1353669574495102	0.3739273437246867	-2.282657524869549	-1.6381057493959514	-0.7567651985988866	0.5214558956484396	-0.4407537555386102	-1.6663629364348567	-1.8725398345579614	-0.4486339813904374	-0.6612516615228459	-0.3607113716202465	0.9867244248994342	1.503727411622683	0.35852166713079203	-1.0901402048710822	-1.6508775185847937	-0.870923096344919	-0.052249464978168327	-0.3707919223254136	-0.37001645945133627	0.373943404509658	-0.16977423847212414	-0.23057772283606046	-0.7209097410199876	0.012491726929140277	-1.1059993279334417	0.6840726606371711	-0.6278094210054215	0.3390138638514618	0.22431991169824644	0.3138232227710442	2.4727414112535073	1.266606762105739	0.10217380333743424	0.9122472079251323
0.44757353823865387	-0.34031916844728805	0.6233399291357499	-0.48909977100958085	-0.05506063742790031	1.366305210199328	-2.4757503322572623	-2.135672013978926	-1.4783261992133707	-0.3750988039922102	0.1316975767891351	-0.023845886186955188	0.056855441827244446	-0.3452933952594305	0.15546578245320553	0.31265159454384966	-2.3109120238868224	-1.6216507692399476	-0.7823117342406202	0.5668518093573058	-0.4426336093684248	-1.600713087141544	-1.9247273237922677	-0.48422866129622166	-0.6534471129890542	-0.19674355376263414	0.9409802015549896	1.394957328138005	0.3190183232633895	-1.1196587511565936	-1.5322657670790076	-0.8948335447965723	-0.023221432799266493	-0.4202240978597017	-0.38733349244145526	0.3590207467040628	-0.21655209703304368	-0.134352483309294	-0.7326623677758788	-0.027712310701165182	-1.0862244655022069	0.7391247087139023	-0.6521028026244247	0.3913011781112764	0.1395783727458791	0.32337878386551405	2.4689032060147182	1.3236510796768084	0.06370773782841636	0.854800124947781
0.4453525976397166	-0.3616107254526479	0.6381294429922449	-0.5543410531239199	-0.016134489164053245	1.3507858464620983	-2.440020468968388	-2.1747300312574698	-1.4764521632027297	-0.4219545377133304	0.057061013663757654	-0.03371998783758211	0.2284712053842961	-0.2987870371878572	0.16694643406778564	0.2548504262012746	-2.3128653875064975	-1.6013118690388386	-0.7852911714688158	0.5657830933936026	-0.4944448115460126	-1.5601534591896402	-1.9653363440158693	-0.5258343720879017	-0.653968774032562	-0.05214541901231358	0.9116517416496102	1.306635001705604	0.282288925812976	-1.1569943687576476	-1.4103709234105042	-0.9033418572757416	0.011459759729389568	-0.46615370654912436	-0.4024578901779579	0.36483624509396595	-0.2622470470751671	-0.009570653681108455	-0.7316077822635864	-0.05561306501566079	-1.0795064328341346	0.7395580068230173	-0.6965422279075865	0.4290936034360768	0.06764914713510044	0.315811110964615	2.4685119250061716	1.357861589378306	0.031650453395784775	0.8004136317777041
0.435348660718211	-0.33942073928700023	0.6413372225425318	-0.6133635316756965	-0.03015921029961798	1.3403741012000512	-2.3667256321907577	-2.201618846582751	-1.4875498637239253	-0.48341019300355254	-0.021761951825375537	-0.07695645718780772	0.3652940638356901	-0.2048163831456021	0.1895596514271865	0.18647218826011913	-2.295941175420684	-1.5863551589286184	-0.7764966343744892	0.5350245894933862	-0.5589859419973555	-1.5365615164686193	-2.0111717029614717	-0.5218468767503842	-0.6763297352422989	0.08648906761778882	0.8515000117741423	1.2488063693551363	0.2643717712166961	-1.2119194676503582	-1.3239470773644304	-0.8866499091657982	0.06447322686103847	-0.4951987150049325	-0.3958560568498568	0.3630739069752653	-0.2799419617448504	0.10173476677660157	-0.7512569395627391	-0.09021018761793667	-1.0633137862065443	0.709087078956334	-0.7198063780763745	0.47036374641712486	-0.004307375015420656	0.2958433647763271	2.4731777707192597	1.3952845677285524	0.01045156335295375	0.7548309298958102
0.4453004395779983	-0.3211142912155617	0.6523930913486932	-0.6658538748823906	-0.018721384656332624	1.3506234874606777	-2.3057421209671327	-2.2678158529090453	-1.455226534578044	-0.5461738575506926	-0.08706999710756494	-0.05784244756977121	0.45999255057236954	-0.11833499364059927	0.1939848239865481	0.1333404295692125	-2.262366511103967	-1.5818218443251122	-0.7631393574007389	0.4505257991474975	-0.6082853659192229	-1.530685483588663	-2.051995053614223	-0.4917980471446615	-0.6930023572647669	0.23207287210580838	0.8037509516505033	1.1702043512938387	0.24231120248203028	-1.2944784490593537	-1.2381786131813473	-0.8857648311818178	0.11007057156251505	-0.5208598500413707	-0.416481619820879	0.3414942081410512	-0.30967585316934026	0.20661888126804087	-0.7219364614679303	-0.13852434841065492	-1.0426742463163756	0.6677289013841086	-0.7369819767634199	0.5206408948353903	-0.08040538883463558	0.2857275650798449	2.469162857928224	1.4439747403421996	0.017525196932668206	0.6934681933012543
0.4539589725696939	-0.30559297354101517	0.6459539589670827	-0.7254229456627205	0.025110490100397988	1.3721133887937993	-2.2212580735986522	-2.314660923921859	-1.4314593613976956	-0.5644888918486592	-0.1648056810454938	-0.025798866734612003	0.5425396728392287	-0.03669069403960356	0.21238237286212058	0.08435114747505801	-2.200389724898283	-1.5792551471677823	-0.7235528537933951	0.366127354610236	-0.714842190457983	-1.5264138345305378	-2.099457850406745	-0.48353639913493485	-0.6990860485086239	0.3369346121077462	0.7963634733384284	1.0503582924055452	0.2144774779969998	-1.354451448524868	-1.164211144430606	-0.8946000443234118	0.1453206625118207	-0.531549589568061	-0.46910269067428534	0.3287773881444521	-0.324095989806493	0.2907149083324939	-0.6856947300820815	-0.19316408564974769	-1.0431240882261341	0.5969243724847563	-0.7406614648525843	0.5542621412933675	-0.1453868868437585	0.26737666886674116	2.458548233609971	1.4865598660105508	0.0417928527820009	0.615757031578212
0.48189376864913525	-0.2847227069662227	0.6321055630227407	-0.7765059297736144	0.07104953075820983	1.3940242652499144	-2.143406661887088	-2.3213642056141537	-1.396123981920029	-0.587551771841919	-0.25844535747006026	-0.016897055399646317	0.5859639179496173	0.0587793492079256	0.22873279216028833	0.014250928438980542	-2.1746766730861653	-1.5945323937631197	-0.6369288496666982	0.31197665407403213	-0.7281574496515864	-1.5012833663885818	-2.1375211185546146	-0.4666836002005157	-0.6827870974162507	0.4142880935978159	0.792894180138053	0.9098483358619098	0.2177611995877073	-1.4183072836876636	-1.0778427379194835	-0.8832074450472007	0.17834870086876686	-0.5283323540469719	-0.5164444700985976	0.33284695237033124	-0.310942404317165	0.34482701330440907	-0.6421287737053736	-0.2354626048395824	-1.065575478643606	0.5748514940095674	-0.7287638094172102	0.553758025985959	-0.21943292119969948	0.22831731980510933	2.4299006486633905	1.5190781878119286	0.05108050346140632	0.5389249591328608
0.48274284535773937	-0.2662322370146558	0.5997974746974373	-0.8148082642967454	0.14287339678939515	1.4224850193549596	-2.055993737561926	-2.3743970362918145	-1.365086556564636	-0.5583606428070664	-0.3206643863955467	-0.05679665798618692	0.6284033648669565	0.15102747615368053	0.2195996165395952	-0.039902426206290025	-2.1754503502945277	-1.5918688675279247	-0.5812191178517667	0.23954477520250167	-0.7772662284778351	-1.4950725533040699	-2.135403513355338	-0.4491464961411461	-0.6747780564393964	0.48032380353317683	0.7446318869291337	0.7957894683707394	0.2385138583578026	-1.5063639149780281	-1.0124337731386839	-0.8493632193230829	0.1996728515943204	-0.4954343910452323	-0.5703075992157093	0.3367309345065547	-0.2871200565699799	0.38918713408603656	-0.5605544408630785	-0.30159010933754926	-1.089568828010883	0.5713724148561067	-0.6902254896352649	0.5405590184751762	-0.29019123899111154	0.19221754416517198	2.429402080926694	1.5191716638670436	0.04451397906144553	0.4711673098416561
0.4997507515835006	-0.24656617771011008	0.5778743233334076	-0.84156051924551	0.18165634784163767	1.442543245803479	-1.9791651367051029	-2.45077711335871	-1.3035802550388569	-0.5644296806335787	-0.3770670379232065	-0.0775843509337745	0.6537685316912152	0.23314559248591932	0.21751797030712278	-0.0723677079634019	-2.17100925419089	-1.6158810256506215	-0.5388418785755973	0.13175035338893637	-0.8484803255550565	-1.4764529198507081	-2.124421948593362	-0.4590530063802561	-0.6707417533905413	0.5473270923822857	0.7343999302056359	0.7064263500343746	0.2620962502620109	-1.5938594304643727	-0.9554938671301724	-0.8251125273248237	0.21730188831388192	-0.47132838672562105	-0.6101404729897401	0.33537118501046176	-0.2782106562848707	0.4208188934604916	-0.464915538310505	-0.36196735394237195	-1.1050586337554518	0.5475862951220404	-0.665897296619878	0.5173779467649594	-0.3356892630811856	0.14143718853240494	2.3938119627858456	1.5150357800458638	0.04616693919630267	0.40253041004136947
0.5156251766002116	-0.22008017386936599	0.5750310229745326	-0.9046192252984175	0.21642368076074417	1.4486006544517913	-1.9095562590741733	-2.4794933310597442	-1.2608104666247446	-0.5609011390918557	-0.4360273798375326	-0.10578707002520824	0.6292571864058091	0.31785049711719854	0.20542288788741286	-0.10645862803244346	-2.1567155816581423	-1.6241304722273042	-0.48298039390329006	0.019812213986309744	-0.9054296266131436	-1.469084096550439	-2.0960247943401513	-0.3922830661606832	-0.6467714612915441	0.6062603528392952	0.7534885243395562	0.6301533272213192	0.25782952824198196	-1.6761014456939987	-0.9204020841706049	-0.7913216731374281	0.24024064362617303	-0.4320212293875132	-0.6453226977833822	0.34788601896272864	-0.2587325133880715	0.41403386925871466	-0.372210612687252	-0.403404028273145	-1.1130446293678942	0.5256354933113823	-0.6398224131002416	0.49927701110889106	-0.3649824309701591	0.07653323828955454	2.3770058123703746	1.5150957132421512	0.024829511241385695	0.35947197468312286
0.5487706337155055	-0.18325966774485475	0.5752177958935147	-0.9490482813471495	0.25460153753794196	1.4639101297382304	-1.870592854073238	-2.5212281442826967	-1.244131362939814	-0.5717140007198067	-0.47850567018688517	-0.1628582015775457	0.617097219200081	0.38199130596438424	0.19900811350909214	-0.11897515151279763	-2.147804494635329	-1.624756345187042	-0.44019361048942846	-0.10676454532087336	-0.9404795915449535	-1.4984075495494498	-2.08338769405709	-0.2984487970413437	-0.6204911437152499	0.6623859334286968	0.7449771061847472	0.5991796833002553	0.2608574004058798	-1.7592172595802658	-0.8931843639334973	-0.7540060737123213	0.2468456672129415	-0.3811081297875229	-0.6777902313106423	0.3370382616092327	-0.21978442592612626	0.4251291411189711	-0.27227663198522506	-0.44212909557216673	-1.108307929741707	0.5325011949417007	-0.6434919550761535	0.4917252088405134	-0.39158745837241754	0.020992909204481935	2.3686340666903964	1.49114216582054	0.03763887333082612	0.3455198859363649
0.5749469998602801	-0.15381148399238823	0.5897008570965341	-1.0031954690770175	0.3014801911396044	1.4679139865887516	-1.8260434723948833	-2.564013174629154	-1.2458159802569064	-0.4819338898326773	-0.5046625277173569	-0.22251650736075793	0.593532174864537	0.4159301857777309	0.17744619446970422	-0.10722576036504164	-2.139526870876245	-1.6106705956783594	-0.41654913517366826	-0.2717003748396846	-0.9342110177237325	-1.5257424447214019	-2.0753044729161623	-0.2182090224898578	-0.605542499750924	0.7139167649261327	0.7578624416202759	0.523931188345785	0.26958513611592083	-1.8232165861891274	-0.8807382913844384	-0.7292639188134097	0.253162931776534	-0.3273157984525981	-0.6808899388864393	0.32140549044034367	-0.1719180111068272	0.4283368623234617	-0.18939242677186938	-0.46813908591696957	-1.128220510994615	0.5007073114713574	-0.6665518273804497	0.48715354643937064	-0.401899484497324	-0.032081822121123156	2.3259256093721787	1.4604146873864228	0.06940181864806014	0.3180566066291736
0.598459995423242	-0.12799534754601935	0.6078976167274721	-1.0279901905626907	0.36198918836400684	1.4593387153452289	-1.7972644836106046	-2.593925414904933	-1.2198974943400416	-0.395804139183354	-0.49995953504834334	-0.27795805514429794	0.5379963529379016	0.4480167025931336	0.1853472457117477	-0.10508258651176736	-2.1629829782823564	-1.5767357370760777	-0.41305548308777434	-0.41095743571847854	-0.8790710978175482	-1.5055824564470808	-2.0736306053759574	-0.13831221660713816	-0.5812818119576819	0.7546391295918153	0.7658792236404163	0.45071222155399954	0.2691061398206155	-1.8682857502341328	-0.8879701623191375	-0.7194524513126008	0.2527986576680346	-0.27321208438135763	-0.6543738439047097	0.27079612805458675	-0.12956069297324105	0.415331847622355	-0.11167997750172265	-0.4879766915687691	-1.127976789385324	0.4536997559159338	-0.6845213936850094	0.5049389863002643	-0.41833996291300657	-0.08766221716978699	2.3188158351016774	1.4466754337551593	0.10200052305175658	0.30843547171449526
0.6136941138713126	-0.11755487224739965	0.6421604740495018	-1.0234240172424345	0.45024014971226567	1.470014269021638	-1.7690635568470232	-2.650056826503955	-1.1252003846728007	-0.28464547276153945	-0.5175116063857799	-0.2873155619403834	0.49441274214482	0.44160359594605936	0.1710279855983417	-0.08960994170153769	-2.2244037245121	-1.5347653177591212	-0.3984635433743742	-0.5374711439363573	-0.8436551797235777	-1.5114255601265891	-2.03728335127954	-0.07565830846590549	-0.5514847171135829	0.7890617250321027	0.7998455920219847	0.35140957798488415	0.27180698640137313	-1.8821979955124235	-0.887267378623289	-0.6551530924462401	0.22601273165347244	-0.2281054306998412	-0.6553635750955782	0.22557892344526914	-0.11991945494923466	0.36953835360876475	-0.05628551565543427	-0.5204396222096934	-1.1343220314499016	0.4145714345063148	-0.7206856527421687	0.5041024260759146	-0.4267374400698696	-0.15142360256201742	2.2970093568206513	1.4307561409387684	0.1354274338520039	0.3178095842141716
0.6263897411682209	-0.11783341997547339	0.6662142873533773	-1.0389557493806938	0.49723332666080483	1.455042692173579	-1.7307083205665688	-2.6696074161116385	-1.0862944445027194	-0.13039489495081896	-0.5492995929568545	-0.3599454385223883	0.4424218926174065	0.42729167024433545	0.17911604498649664	-0.07040973264928131	-2.2784362886764518	-1.501867621016023	-0.3919022993893471	-0.5944594102458514	-0.7745529333084156	-1.5098248351048074	-1.985861866320798	-0.0032027801466054328	-0.5381647856515948	0.8345589465503245	0.8410857194314257	0.2885189487606934	0.2937936858278474	-1.890430549522545	-0.8675976789365496	-0.5996933943495336	0.17970669761210395	-0.19968437256224877	-0.6330021758821096	0.15597852485608657	-0.10505241814441582	0.326015477734663	-0.020521562949849716	-0.5639081454337067	-1.1517294191422551	0.38802718612494985	-0.763495636894614	0.5050668311044488	-0.42473569382209364	-0.21560944745742291	2.275668313610275	1.4090914003548067	0.16101465252439823	0.347825295775649
0.6327978054791784	-0.09239136306827604	0.7218689905514584	-1.04430577894236	0.5186443733898416	1.4445590536267703	-1.715501702511037	-2.6644788250991227	-1.0422196089195155	-0.056525440839988506	-0.5611087547108637	-0.3856050829437009	0.3988554872961407	0.44754269850849715	0.1806624254784463	-0.06988427572013615	-2.347525644860852	-1.4650613969141206	-0.37999072586254057	-0.6458853797831582	-0.7165814872111909	-1.5290262177660847	-1.9225338206072888	0.11045224205806048	-0.5338543477533648	0.8720633858937594	0.8214738455837335	0.299341493957201	0.3238454132385286	-1.872271385773372	-0.8531195104223684	-0.5305594637817317	0.13581410122384036	-0.17165033739930258	-0.5783276847118244	0.06829009812272967	-0.10575619937054467	0.289257370137156	0.02072944961938733	-0.5870822319605666	-1.1525073778406945	0.37970817978695454	-0.8108569242170788	0.5397556301034271	-0.4482827505359882	-0.30058250735200587	2.2893279877127806	1.3903143052940354	0.16251591148760985	0.3761433005059008
0.6072439059843797	-0.08056279737281953	0.7858595685899401	-1.0491458805190228	0.5109541237625816	1.4478375871154734	-1.6913737188345714	-2.6825912297206305	-1.0150959145066578	0.033860143823088266	-0.537651470967932	-0.42988734187751054	0.36490694071983715	0.45816563589935644	0.1776443647182004	-0.06750666094119738	-2.4077661490097526	-1.4206914805553124	-0.3918343494208455	-0.7032109451700099	-0.6782959915628993	-1.5835368503078233	-1.8590687130685832	0.24597099662881244	-0.5526040381189965	0.8902362589356322	0.798823401012484	0.2765151202682303	0.3415821266601111	-1.8688532910282745	-0.8670744039207843	-0.47147050118789924	0.10077155500978893	-0.17632273039220533	-0.5388515492131837	-0.01789865140476194	-0.1288895228885766	0.26864181344132587	0.05674247313092391	-0.6141983022780779	-1.1328288677032927	0.3925068284706113	-0.8516210693820675	0.5703446786773142	-0.453406538516801	-0.368917405365982	2.2653390359261345	1.3815800901494562	0.17667181029265194	0.4020726920371012
0.570394562876596	-0.07934905079681676	0.8326108248734319	-1.057439585266844	0.4614314334736246	1.4280277919065194	-1.6885999539213707	-2.6855608021098325	-0.923619325648241	0.08453600639038616	-0.5155976540404656	-0.4139695004245644	0.30638080779163734	0.4768279073897177	0.18999634721741698	-0.05700281302689984	-2.447589502409854	-1.4227432147196155	-0.4046009030636717	-0.7231537622126872	-0.6757834367487445	-1.6255599982796418	-1.8032134493920349	0.35021559512544015	-0.5679123916819628	0.9162017944183207	0.812843791709503	0.24662351686621986	0.35035025964806954	-1.840958125580347	-0.9138111684541135	-0.4028903003135925	0.05516895354672528	-0.20243365483863118	-0.5083330248002496	-0.10178353467121364	-0.16301079704349197	0.27560878560263297	0.06863828344824009	-0.6301082909106169	-1.1097694113751526	0.366799767890891	-0.8998564670422919	0.6270147936957267	-0.476718541694025	-0.4454370606089907	2.2706100599272103	1.4078485881075096	0.21488345804723163	0.43132822744798033
0.5443862022267211	-0.07765157469802587	0.8638635555400199	-1.036189073990986	0.4248969884452295	1.4011331131878673	-1.6975807436967902	-2.700591791441918	-0.8314627346713982	0.1732540691736583	-0.47760658412586066	-0.4533735079473985	0.22730983603673788	0.5059407511492524	0.19507355828071332	-0.05885732390886296	-2.487213740895187	-1.428067846880642	-0.4148767038812301	-0.7545230371649077	-0.6508458157482968	-1.6534693250594106	-1.7393141985220215	0.46040628693039365	-0.5653679800871957	0.9419251850229049	0.8025859702615911	0.18866520015391336	0.37062776948266124	-1.783857096699529	-0.9493151412646184	-0.33244209565400057	-0.012638792944916905	-0.24502742762222746	-0.4552140430246676	-0.16973859684252218	-0.1983202827326586	0.3047495992303558	0.06493866028926351	-0.6421408655115652	-1.0878489168389633	0.3320753039721067	-0.9271801615893315	0.6936630988285977	-0.4979643484601925	-0.5120343970908088	2.258489138961425	1.4290745585013656	0.24360094300111856	0.4662541315423073
0.492229864172207	-0.10849136971836278	0.8652960856953206	-1.0391032492110666	0.3997160169526591	1.4026828128816198	-1.736824063004295	-2.728520561382825	-0.7547939613406589	0.301209728401895	-0.42122498354788523	-0.5020972226428151	0.17313776281989224	0.5364962160359406	0.20136331711232236	-0.03513551508597469	-2.500618342180595	-1.4488843113676297	-0.41796607748572834	-0.8278125078526488	-0.5625623818664914	-1.689415206148534	-1.6866397971537068	0.5454939164739598	-0.6058929620206134	0.9717970577127002	0.7541332186274385	0.15560852792089097	0.37653731413799424	-1.706630857092095	-1.0056450062937425	-0.23388132355147487	-0.10667154952028901	-0.29229412695899787	-0.39897490647945555	-0.20898001863732452	-0.25467233518317717	0.33478185124964405	0.04115775698707282	-0.6401101465891086	-1.080375465905211	0.2872108180146611	-0.9493881110392774	0.7472361250395838	-0.5103008679493268	-0.5632794494124089	2.234513936104227	1.4658027557242783	0.2870593365414572	0.5063044071529988
0.3998236445812583	-0.13760671842090808	0.8693633833387878	-1.027398084100765	0.37179925584790685	1.3986368185780855	-1.7415281390744657	-2.7121732671481382	-0.6937729307232072	0.4500434855061828	-0.35314726481570663	-0.5801219454903371	0.1274507830973443	0.5302311185694444	0.20269315281800346	-0.01377235501813424	-2.5003329132655643	-1.483544694866607	-0.422026020754677	-0.8385891515356573	-0.5552472014154525	-1.6932807284011333	-1.6066289629973727	0.5794207709595997	-0.6482597720747412	1.006551851911379	0.7246033986361223	0.15224176352711866	0.37174542750504036	-1.5932383480858776	-1.0684141011742128	-0.179373417859652	-0.17687326417767632	-0.33377099479855643	-0.33352278644895894	-0.25037332306489724	-0.3282683940624604	0.3295719917561045	0.008500544609773569	-0.6439778751568404	-1.0885227755422235	0.1977212179164946	-0.9532716857215247	0.8008951075109589	-0.5297591304809748	-0.6037734681703306	2.231468210143116	1.5193440642958713	0.3056674381535973	0.5328580229335513
0.32001979346602605	-0.16394335407770635	0.8595188185120455	-1.0125511726035223	0.3428529721942921	1.3933221075020754	-1.7410723892717062	-2.6813087234966675	-0.5873395926834812	0.5100336073635173	-0.2887351479520893	-0.6472372769990654	0.11679844535946446	0.5595987629436452	0.2262132480650206	0.010896921938223348	-2.4850736723135705	-1.5037139078296407	-0.41140930961939504	-0.8135864845763308	-0.5877700510624647	-1.6830068178613338	-1.564882500951927	0.6373900861722538	-0.6722006632522056	1.0051510137735846	0.675422587073413	0.1671148050251121	0.3626021769364212	-1.4713462196467852	-1.1307042314478934	-0.15334812226537176	-0.27546908450553464	-0.3920989681984651	-0.2680415182910828	-0.27785528337459375	-0.39621707772881576	0.3535114747008907	-0.008768507500661219	-0.6445880593799632	-1.0761318128897615	0.14110197627850415	-0.9307047198374487	0.8606630377277309	-0.5424292743447384	-0.6398271850743447	2.225148886619719	1.578628847525692	0.2943204926221108	0.5849588919436763
0.2770133687097691	-0.20570019076803803	0.8501910525387972	-1.0283947615259987	0.33042527861458854	1.3777030916840234	-1.7153109890527518	-2.648626220615413	-0.4905336337740806	0.5047448169447877	-0.24156817957950874	-0.7043105085304866	0.17403760899585183	0.5587088343262451	0.20105335411532427	0.03583941369816996	-2.45788791102487	-1.550453004725846	-0.36632464021675265	-0.7956659099709855	-0.5844056116458907	-1.701044702106779	-1.5223052729185123	0.691801177956423	-0.7033292749147245	0.9599379622776013	0.6393000412111187	0.20690259853896187	0.3591568662340445	-1.4085954827850364	-1.1856244071868112	-0.1289128537026142	-0.38644905635313276	-0.44261510655170805	-0.24757866277737248	-0.275463863475942	-0.45124172919212907	0.39673051169726153	-0.060641468253159025	-0.6373373597106475	-1.0918673754971437	0.12515703535289552	-0.9033829380044965	0.8836194125093811	-0.5425240539966215	-0.6696677668465673	2.2201893547579354	1.6299800047267747	0.2448210261084923	0.6384193993969212
0.250366700941075	-0.24046208002203043	0.837207614675567	-1.0251265867130235	0.32298194951572773	1.3479310839463519	-1.6964191849414614	-2.587634559028215	-0.42148007813272026	0.5213440666366947	-0.18488891857299466	-0.6861813891026126	0.23987864826648603	0.5694479308208493	0.1436931989300958	0.05754162260977626	-2.4121053723662986	-1.5861636588403127	-0.3053078894529569	-0.7826904808005939	-0.5757019447143359	-1.6773137249838665	-1.5075300081623952	0.7055695031642462	-0.7356058200995897	0.9470442478178738	0.5921937515528851	0.2641774508443012	0.3380810292406108	-1.3342904720199038	-1.2780167622744605	-0.15178700481624033	-0.46723788884696216	-0.5094788670433765	-0.2044405218725181	-0.26830739120072034	-0.48910709032042615	0.4880430852432915	-0.08833805613635674	-0.6097807622119452	-1.1114339636512667	0.1270478061251315	-0.8595261254322353	0.9002486801354646	-0.541782877118894	-0.6859937908997084	2.2194753119957955	1.68676091220058	0.19580752124287631	0.6758972381177845
0.21209652465897233	-0.26946816031318943	0.8136252669924234	-0.9865701310535645	0.31352797322287185	1.3210374037455435	-1.676431922504238	-2.5064883152040442	-0.3548248489284383	0.550400015350325	-0.09221990143838056	-0.6685835643828646	0.329472056447057	0.5825664154082913	0.11496383636233562	0.07687648063953723	-2.3579259262229586	-1.5945468989159948	-0.2559341658171235	-0.8136927741626462	-0.613266599995995	-1.6640725276036903	-1.4995990969747164	0.7094715929784171	-0.7722645808514547	0.936455912693488	0.5269733907244104	0.2535159410971065	0.2858040660957531	-1.2479520972545965	-1.3945943568658696	-0.15842731351012398	-0.5349839170636741	-0.592744984222876	-0.17292835084861957	-0.2575855292584179	-0.5250055805925786	0.5619281714968841	-0.08880640356407178	-0.5642401954196763	-1.133531559164785	0.1172149983698304	-0.7948115482840425	0.9235660712107489	-0.5358951651439015	-0.718868427692609	2.2283422445281786	1.7360712824084032	0.17328496834531756	0.6943673887305477
0.2078863038541885	-0.32031668384501827	0.7690010459901565	-0.9538293829916628	0.3341418314366337	1.2747882539547615	-1.658396760849873	-2.439642087471228	-0.29808094370457844	0.6324600562959413	-0.006453701214809704	-0.6790477601559557	0.3925043024437819	0.5771856259574013	0.11330102655627823	0.09950766635938554	-2.29480686868762	-1.6083777726442492	-0.23462564422181126	-0.8377659225631175	-0.633778420339799	-1.6091722328566498	-1.484789395435019	0.7075093470124886	-0.8006400836516111	0.9224735468809605	0.5062418521950446	0.21482891315455604	0.22194366442808017	-1.1563308814443445	-1.5084700469843835	-0.15257868261095647	-0.6001424504102859	-0.6763560623587593	-0.179623719212341	-0.23973684074211699	-0.5479767593290277	0.619209973392685	-0.07307357388587257	-0.5171744909183953	-1.161800229922713	0.11161690528001567	-0.7362759939939074	0.8965804059244951	-0.4986695090702045	-0.736341639592169	2.223460247612789	1.783320098647134	0.14946680544127308	0.7117533080020417
0.26009885057997256	-0.38081305308810853	0.7257966618380166	-0.920254207317938	0.3626481278886316	1.2323891892665382	-1.6598588719783183	-2.3777022807700128	-0.22816309657756756	0.6850150370475027	0.04111155112580153	-0.7132186198027023	0.4943198325970153	0.5741579951243097	0.13160945033742316	0.16181347364133286	-2.229762971901791	-1.6363866231976307	-0.21559983954637355	-0.8583921164121749	-0.704010753416466	-1.5716219679456949	-1.4546265422187221	0.6751271062997191	-0.8143557942226789	0.8737423904617735	0.5152823215310567	0.25672541505201507	0.15212331769167275	-1.0599870837278182	-1.6104293285122933	-0.15060615956625617	-0.674282258275914	-0.7360154869967418	-0.1701701549145068	-0.2029979114065484	-0.5653317165128305	0.6735934011519074	-0.03090451461965426	-0.469684563100086	-1.2044260539191782	0.08735367101183539	-0.697994742985255	0.8912419168285577	-0.47332220764843785	-0.7450842383142809	2.241044001415061	1.841059443984205	0.11934020434109147	0.7133614418383033
0.3746562938941567	-0.4061898611439353	0.6924586024643451	-0.8986791964152596	0.3772785456913573	1.197816507438903	-1.6509213637569715	-2.303081558072547	-0.1801471064750157	0.727997910425241	0.09265901161822915	-0.7553631000295067	0.6021310395412158	0.5692849333688204	0.14681463793089203	0.21900431513048554	-2.1645299622527263	-1.6453349194877505	-0.19156420119144552	-0.9030034296408675	-0.729934991907683	-1.5122153121173352	-1.4577071780672815	0.6731716176938796	-0.8267381812147858	0.8241227024237571	0.47381710689179474	0.35789510683047204	0.06417074894607314	-0.943197682443907	-1.6670868844729125	-0.1809945782875959	-0.7400832847053949	-0.7990874378103051	-0.14543992654311338	-0.19300731009441222	-0.5917576722078819	0.6981784084492064	-0.0057147107946391605	-0.42787645123031676	-1.2607773393422077	0.06665994148883267	-0.654091260189271	0.885430789365636	-0.42230478531058974	-0.7467433801399226	2.249491929687717	1.870312763100582	0.07987912588405452	0.6971409667568464
0.46760813059173356	-0.4153158547977694	0.6550242321782384	-0.9073901149689927	0.3847141125375219	1.1602728356184897	-1.6446726773700564	-2.2135502922432346	-0.16047980382570826	0.7739905010374658	0.09929890216771324	-0.7697857563749995	0.7200433639200016	0.55642874353177	0.16354371008688856	0.28928823144196214	-2.0829787907514516	-1.6610300477782958	-0.16778428805649231	-0.8974588138491464	-0.7459328722125512	-1.4466823614856135	-1.4717188371297758	0.6837071826620434	-0.8486738966935269	0.7844789831241761	0.42140619739002966	0.47930093582075567	-0.037934332829892864	-0.8321391581828067	-1.7100061527017836	-0.1913553278538398	-0.8040016117071955	-0.8309330110898608	-0.1480151853494194	-0.202877352221575	-0.611018286038153	0.7342360341708776	0.025088831763492626	-0.3801072592040701	-1.3130799288542896	0.07648014509298524	-0.6318628446985943	0.8672819119079987	-0.38810260013197084	-0.7622817826865671	2.273003049827981	1.899902250721238	0.05708726564337559	0.666853351392877
0.5817746469925774	-0.44346912115434634	0.617809274738703	-0.9049669034700104	0.41932785612046075	1.12817947359729	-1.6094492001867664	-2.1398642976085682	-0.1274487741992493	0.7927928548074751	0.10323963994865097	-0.7520031334959033	0.82598885251419	0.5708043693871604	0.1818110916761871	0.3328008823143277	-2.011677314169765	-1.6810125661948045	-0.13769061678244693	-0.8425907859200145	-0.7963332618546375	-1.3640514723412362	-1.4794881866910052	0.6662049140997025	-0.846387687605181	0.7577649998364373	0.41016273755968174	0.6005791402049476	-0.1353456356478468	-0.7447096059283849	-1.703977876131822	-0.23316881353623006	-0.8505551029329055	-0.839159902861517	-0.15027960330479084	-0.23082139019433323	-0.6184842333968789	0.7909123082822224	0.08623935851772765	-0.3478530503093092	-1.3609579111298626	0.07817707420136813	-0.6384706980549577	0.8643179947715975	-0.3440497761738138	-0.7677163710813935	2.3018836903983155	1.8987154254515428	0.04817271784558449	0.6137747831901604
0.7454401292155866	-0.46966700327287614	0.5756185416711366	-0.9155932126781563	0.4423766004787987	1.1198598229218093	-1.5836723866113922	-2.0670592337823335	-0.05620975916327055	0.8154294140521529	0.1127925609154757	-0.7506885465896309	0.8954731504417932	0.5796174730003176	0.19753420082031892	0.3899491689974671	-1.924622587901964	-1.6786279350972861	-0.13511993622661786	-0.835618547963936	-0.7932173211370372	-1.2780729640913076	-1.50824406600621	0.6810458702486268	-0.849686651677206	0.7305627243978101	0.45402524876346695	0.6762919228298495	-0.23247415752037962	-0.6814958414451507	-1.6935268024613008	-0.2586136936686538	-0.8980762276803913	-0.8664947082382073	-0.17618598036827776	-0.23954117911404524	-0.5972687729302208	0.8699694429690148	0.1737615965186808	-0.3043391668295558	-1.4248124639507453	0.09841036101203351	-0.6633300517723046	0.8627255037164463	-0.2843685458573104	-0.7820733413682929	2.304531148190013	1.8735846716682822	0.03833221026467705	0.541877924000919
0.9075830993462082	-0.4945370140301774	0.5556610392796963	-0.908620684982389	0.4863825149234791	1.1220473758142533	-1.5390838934545819	-1.9849700273082038	-0.0051344922887045005	0.9013258948579127	0.08949042267171861	-0.7817764269438883	0.9617443265078194	0.570182356121946	0.21137177328464998	0.4264603361115259	-1.831609382075996	-1.693013757868162	-0.12533375233671476	-0.8401768992164282	-0.7578792530261046	-1.1961432839764716	-1.492311485463595	0.6879283802372994	-0.8839541320027113	0.7164943070996752	0.4827154271225541	0.7569553016426495	-0.3175912220921637	-0.6202196398164839	-1.669452854217294	-0.27945750257279695	-0.9325489019994251	-0.897337719869037	-0.21689351548703004	-0.25000808802583024	-0.5728796471880869	0.9122769739932057	0.23318041669693831	-0.24811440342992214	-1.4772940200892186	0.10319984958855388	-0.7027757631171234	0.8492076105861356	-0.23571947746072297	-0.7925401463013658	2.30937978704707	1.8575677099394228	0.05786260321054788	0.45635199618987093
1.0205913137815994	-0.49532513412754187	0.5429314675199371	-0.8916139545404013	0.513607024219585	1.1313611508551338	-1.5050376606956706	-1.8854859724020794	0.031287388418591654	1.039060118677839	0.08801264600386698	-0.7842061027435001	0.991823792609573	0.5475481926970835	0.22919902459067623	0.46452782208670557	-1.7347117109842636	-1.6974441767522506	-0.16827962446914485	-0.8349131032762998	-0.7867647029668889	-1.1043749075877587	-1.4616176890019459	0.6761090066239254	-0.9041144917235595	0.7624658123874074	0.5029179144707167	0.8180341750617725	-0.39970542233876094	-0.5236505391130001	-1.6353462050014673	-0.3083492944518783	-0.9499507298014992	-0.9305916264343124	-0.2330755116960607	-0.2643743948384748	-0.5370997594471821	0.9299229765206333	0.32256511272966104	-0.19355553981405274	-1.5191925971208409	0.08787401718775809	-0.7597235734436387	0.8409533882856772	-0.18516040951938278	-0.7884582122329141	2.299237584960334	1.8272555710219653	0.1080970543480988	0.36907210970675963
1.1272455869442994	-0.5335897177015811	0.5223483665163722	-0.9203300643735582	0.5564877046137526	1.1563981869769706	-1.4943403897945948	-1.7743075746871302	0.057424969845596065	1.1185841321096157	0.0580992465021969	-0.8693266549141757	1.0374075395012263	0.5050620637354409	0.2974010156847598	0.5100871871085	-1.6458111246284446	-1.7129061118267939	-0.23605670288597397	-0.8445051139929609	-0.8282962128705245	-1.0129872293442261	-1.4319909188494466	0.6754067471605743	-0.9205698918536978	0.778409351592847	0.5186101069003382	0.8638644359350032	-0.49123603569989427	-0.4753442508780109	-1.5929133207967023	-0.34457300118820505	-1.0075083752828953	-0.9497789095032036	-0.23329259998803603	-0.28887162594904414	-0.48322287441529826	0.9044650809948301	0.42900387118403227	-0.14988862600532565	-1.54531863777276	0.07013486030341771	-0.827816386212293	0.8297258057666905	-0.12553870082426216	-0.7787550577170095	2.2877826981997647	1.7934268579782995	0.1422136336328113	0.28421015664971794
1.2099245607194038	-0.5609611078700156	0.5321131448534523	-0.990636912090987	0.5749519179555245	1.1892102821422188	-1.5083699826604924	-1.666354308339983	0.1120577909065403	1.1562111835043816	0.03497267317880866	-0.9223637266471056	1.0292155842329884	0.4740494565694987	0.3563813929623308	0.5493345944883097	-1.5824731332984487	-1.7272335080957784	-0.2886333381203348	-0.8663397062189491	-0.8604010799402786	-0.9325241792293472	-1.3959527391688464	0.6746061264865079	-0.929899346284192	0.7706407035201072	0.509717771895063	0.9581137764046531	-0.5701146063533045	-0.42661091496622205	-1.5409835824263367	-0.37160346072409134	-1.0565675895317947	-0.9502733546799614	-0.22098230168367966	-0.3134696524437714	-0.4398063318321358	0.8827176800585633	0.5209479926684264	-0.10221822571044195	-1.5692827303706545	0.04917119536757517	-0.9087412152478217	0.7939922144759413	-0.07820896518189074	-0.7540922312396688	2.237826751924282	1.7538049479209679	0.16121986989884324	0.20127969594075906
1.237318590081697	-0.581478593573761	0.5434192531044636	-1.0628886504289035	0.5756484553537969	1.2364871064979561	-1.5131453769469823	-1.5792616888685846	0.17870422697998045	1.1998487318262214	0.006286544043744922	-1.0125347285136042	1.0526989025774074	0.4288092327287442	0.3903729140436737	0.6032050006689668	-1.5349594988320365	-1.7383859061279634	-0.3353686177367834	-0.8676698416990745	-0.8784479096740283	-0.8467908105827539	-1.372247553846654	0.6433039004365069	-0.9460848820898707	0.7706807274669013	0.4797852317318735	1.1233594199645267	-0.6422006632769033	-0.40649726922182594	-1.4662247091617955	-0.40425572212807487	-1.0977708656310672	-0.9341045796659554	-0.16239587079106937	-0.32578250035170575	-0.37808109281619734	0.8555200137798854	0.5914715125524616	-0.06106081558760616	-1.5755458838765006	0.042832708365237095	-0.9726457579801696	0.7512489506830426	-0.06211253690254466	-0.7283815257145545	2.1846075761316706	1.7202556764879766	0.2071154085779646	0.1125988480061845
1.2439601591058387	-0.601845358246562	0.552647285965634	-1.1463145544877789	0.5773661334449162	1.2691402376224532	-1.5390315078892685	-1.500457242824994	0.22090759121570563	1.2213591607916259	0.017451967756402113	-0.9962178910347926	1.0337384726365335	0.3633001820514802	0.39785152264160895	0.6295252000717468	-1.4890258180614178	-1.7492463386837733	-0.40493765639338647	-0.8954790096449994	-0.8787379542492367	-0.7347980327448429	-1.3683747006484628	0.6444847633939123	-0.9679991956687477	0.7959878690248264	0.4480701631646215	1.2789191289992057	-0.707728895418591	-0.3648354916050476	-1.383368366275586	-0.45725810572151904	-1.1277110432927695	-0.9319691993058093	-0.07548681358922105	-0.32371915954658803	-0.3056466464395797	0.8356811118995889	0.6423397662578523	-0.012024926312987697	-1.5650775573847373	0.014359881412759717	-1.030450081674844	0.7041502468566843	-0.024252425839140643	-0.7154679574493432	2.1632620250755736	1.6774589348426097	0.26482227532254277	0.03665229418905146
1.2216234777933577	-0.6308172704789224	0.5628690232889622	-1.1904486108757655	0.6001429235796293	1.3017648111366147	-1.5590411553477934	-1.432689253431547	0.2615868127721997	1.260657532521504	0.02293363505424493	-0.983317719524839	1.008420620859768	0.3276914214451048	0.4135488730879294	0.6572804567958286	-1.460458477098987	-1.739436168391799	-0.4768830996208536	-0.9178340158619355	-0.8788625918779408	-0.6347429864753713	-1.359493094375769	0.6296937284668042	-0.9883682493721715	0.8059118066324297	0.5032736078709279	1.4008501422048312	-0.7550745051376853	-0.33236915985139576	-1.2929133034873432	-0.4888407125770238	-1.138173945799857	-0.916744503177687	0.02832315445590431	-0.3010757729524943	-0.22406942060346213	0.8245950795841523	0.7160044505419768	0.05080290207258357	-1.539602458651022	-0.008340221463934473	-1.100827440149013	0.627010677480441	0.03311485405628304	-0.7060884126393687	2.1259778585129308	1.6410873771334085	0.34429469964443443	-0.0024305930760243973
1.200074855496658	-0.6749849498966671	0.5701459138120267	-1.2109152659102131	0.6237738024677861	1.333346732318162	-1.5630655206309514	-1.3569197853413348	0.28712353025835335	1.2959183696985108	0.06868576909853044	-0.9670659813976161	0.9875030684998614	0.3028339353038872	0.43338993938885795	0.6543654737758304	-1.4568368083283143	-1.7093823902722214	-0.5306358081023533	-0.9504709572150329	-0.902926584639809	-0.5730762898562587	-1.3533530672615561	0.5995887303456077	-1.0293641388029875	0.8070925130628567	0.5845322354168495	1.5774470996865557	-0.7871345543648272	-0.31726550723808133	-1.2273073119577955	-0.526385364847231	-1.140845159465604	-0.895039802999173	0.1498766099965768	-0.27017704675784815	-0.15336391127990237	0.7970655537312414	0.7835310398859275	0.08201866781725178	-1.515176193899114	-0.030386921370650088	-1.1606678479893004	0.5503321242162563	0.07635579551640748	-0.6669778681798146	2.074235678370667	1.587020481560627	0.43335494012191794	-0.031808743964455044
1.2047984178064288	-0.6676625787983992	0.5850877473306045	-1.229898494079197	0.6368407201387137	1.3213675137447407	-1.5820171873662168	-1.264197678440002	0.32053009984784386	1.314126376932237	0.0904145593628681	-0.9634666172484934	0.9656284617702076	0.25147287610935193	0.435845601913553	0.667068924470152	-1.4762587549496222	-1.6769289981876347	-0.6311897194817279	-1.0002063839706263	-0.9412590620733752	-0.5253825506272791	-1.3626472296280894	0.5859578292761153	-1.0779797944395262	0.8066082233066476	0.6474326800959911	1.7289115862949558	-0.815295304432998	-0.30540004964643785	-1.213367051199088	-0.5700388342581275	-1.136038143036501	-0.8918904682442929	0.25694960214015916	-0.2217458528599457	-0.07272821828785264	0.7543528970960671	0.8283871916113323	0.11287671709672423	-1.4793972850000183	-0.024072384244265034	-1.204282702229556	0.46054633082914076	0.10084761580027526	-0.6365225991883918	2.0143960549605238	1.5323522809156267	0.48053659399735116	-0.052649792228376624
1.214405257098766	-0.6705812594758744	0.610476171007013	-1.2483296514544997	0.6594617488834006	1.290992201525777	-1.5982346968295797	-1.1915086485501394	0.3295870246148126	1.310973659027367	0.12176784382295765	-0.9526328251567058	0.9260021094947313	0.22921904007255725	0.4413253355613169	0.6772224775084238	-1.5404654614998574	-1.6774906636304998	-0.7181357762038746	-1.014079321146842	-0.9879426489093269	-0.4932057824094427	-1.3687170125568893	0.5636475929166636	-1.1202050365927096	0.7882392329254839	0.6833198783419199	1.876195985865293	-0.8160128370360056	-0.3116526358671844	-1.1856246132817367	-0.5865662201298433	-1.1388884759859568	-0.9023810986477876	0.3758459861716251	-0.2072115537403712	-0.0176516440574034	0.7063745705629699	0.8454526358400342	0.1375627045319887	-1.430380578378739	-0.027316818084788842	-1.2301885018239012	0.3705670753235719	0.13629804899419745	-0.5959395449558225	1.979826287698529	1.4845857701130785	0.5084931993904672	-0.06030430227583613
1.217217414325903	-0.6666625126713297	0.6060607141359287	-1.274860656657705	0.6362804954707186	1.265256003209632	-1.6216193824121317	-1.1169463053885034	0.32769100577706733	1.3156770404517126	0.13637804494198597	-0.895860100632134	0.9154487032197919	0.19894835234343686	0.45515603903956486	0.685423744601289	-1.6229170565769615	-1.6674649204423848	-0.798477008952047	-0.9973584147676007	-1.0422205889534464	-0.4597422142140963	-1.401261143658683	0.5707066062934084	-1.1426999280338308	0.7963821049007487	0.73071623767809	2.0270207979389063	-0.817599872954186	-0.3314559545886704	-1.156377682408464	-0.5930197284451986	-1.1169288411929839	-0.9197622517161715	0.48091552310921737	-0.21024332078543867	0.02965855950552196	0.646634506033402	0.881028435057267	0.13396649180110703	-1.3921904028691414	-0.04391558427677519	-1.2417225503113363	0.2752817761837337	0.17066742547873837	-0.551843013916012	1.9633316294223502	1.4385521425908456	0.5103742507606432	-0.05549124667974779
1.2081347411462058	-0.6404913406089165	0.6112939825260519	-1.3020153754293438	0.6454504524864237	1.2289562849191653	-1.6601878510207535	-1.0505865942716486	0.32192234556444915	1.3016473340557662	0.0760472862031989	-0.9119123407464244	0.9011595588768738	0.20689588328030198	0.4715574605593994	0.7017855026394848	-1.72959228871131	-1.6711827594936637	-0.8474683352811541	-1.0186835056911745	-1.0745718191864797	-0.4445007508467021	-1.4598007631816927	0.6019327222707165	-1.1968819172458256	0.7905646242342224	0.7832658761562594	2.1291056097706837	-0.8068291891894692	-0.3489289293927752	-1.1211779057079507	-0.5847315735550096	-1.075637952400593	-0.9206195558532922	0.5602006048146372	-0.19882182029427437	0.06411505433247373	0.5831322871977414	0.903587048029113	0.1251533653869218	-1.3472316525623356	-0.05026723101660696	-1.2266541887339404	0.18472818758057938	0.17992739746773986	-0.5126982250431322	1.9166558170854482	1.3905076700096302	0.538612463591878	-0.055056718128620376
1.1927422524829778	-0.6112256177592729	0.623461422199554	-1.3275265246625427	0.668716901355529	1.1420946185664889	-1.6852483208371418	-0.9964503289146641	0.30269286755496877	1.2965104818493192	0.02565720692442507	-0.936677394078165	0.8976819028861305	0.26348035507549245	0.4641046106592757	0.7114336652900327	-1.8262355742923968	-1.6714614458399872	-0.903178253601031	-1.030548750681436	-1.098848783098953	-0.4139263906986699	-1.5322047003051111	0.6587084208249037	-1.2454251382097614	0.7766963266700581	0.866950230087755	2.197808200961111	-0.7734244877116507	-0.3478807993374803	-1.0587035265709008	-0.5492350540065261	-1.0175955166839412	-0.9156160516855698	0.6536314685082965	-0.17441550266745556	0.08836717684342754	0.5368368371434549	0.9181184004365701	0.10771388058663411	-1.3214281995936954	-0.047107328390202326	-1.1982427336856234	0.11082517407087253	0.1926379174632059	-0.4908725482098455	1.825207427414103	1.38745255683097	0.5687105802615374	-0.05387355839069043
1.2102558816204412	-0.5792129217357609	0.6060443941721342	-1.320891139436199	0.6926950334818264	1.0478439401392148	-1.68474181934485	-0.9885459446038057	0.27335128907751355	1.288042160900022	-0.028533410810387894	-0.9835216274938473	0.9404525551359214	0.3277275806499799	0.44597563913955096	0.743507686027198	-1.8986398696671376	-1.68090566168141	-0.9666991441006323	-1.0370898161883506	-1.1286327111482142	-0.37080490753990597	-1.6013719224265288	0.7079404000735013	-1.2796109365337123	0.7406687709633263	0.9590079144718138	2.255745652615201	-0.7240263115383769	-0.3482701537388955	-1.0181007653042986	-0.5185953442997847	-0.9804925146226156	-0.8877543318059985	0.7301410611741805	-0.13044025530137165	0.11881869556528235	0.49416861916519317	0.90362668286795	0.08498258118253263	-1.2937596063763608	-0.05090776325554523	-1.1748731929706415	0.03277471046481625	0.2099704619624144	-0.4703961012616008	1.812779747547032	1.3746549696335584	0.5775476590399531	-0.04617804381664715
1.2492913318086802	-0.5482823298688198	0.5834829508908059	-1.3283314523082919	0.7288383883372305	0.9557376586631708	-1.694230183708943	-0.989708414308484	0.2241225796797081	1.2835287022410298	-0.07885275889822194	-0.9762326000950111	0.9721514862723255	0.4343916144306494	0.40857744441031263	0.7562218057493689	-1.9338393116883676	-1.6848219861445	-1.0317616015891984	-1.0797273878176372	-1.1503076218869805	-0.34687317756475555	-1.6930414410267631	0.8027329820049733	-1.3015664442529267	0.6684535637626865	1.0367889122532927	2.2186724219003837	-0.6667333530521191	-0.3366514157679509	-0.9863147449492503	-0.4835191256029903	-0.9248681892360346	-0.8668976316886983	0.7838395251239325	-0.057880820454121774	0.14347709095593267	0.4373987235891252	0.9197426571809506	0.05322781937410572	-1.3021409499855028	-0.08162324643684067	-1.1444748105287474	-0.025140438612527245	0.2667338059160375	-0.44433439049989565	1.817699159581902	1.3541824803699847	0.5744816985182757	-0.03206372842345377
1.2756951353706298	-0.5146928733248106	0.5563899976625206	-1.3571592405844455	0.7531774393971027	0.8491504919779235	-1.6932157499291844	-1.0168764067193163	0.12153348852984527	1.2846235511236568	-0.1319621998572391	-1.0567850677653445	1.0226043816878154	0.5567436845856328	0.376163214258293	0.7825000597960828	-1.9890910148006342	-1.6849844091138215	-1.105209528658149	-1.090336218601421	-1.1744387869534152	-0.3139723145230661	-1.7832557056979799	0.8898567987846928	-1.3088365530186559	0.6421478247322479	1.065201418901518	2.120099600617581	-0.5815181808053927	-0.32359562167297107	-0.9264177889501131	-0.459548634172524	-0.8777676054155179	-0.848533284639803	0.8103184236147527	-0.015493594483547474	0.1449688229464951	0.38542379640747276	0.9167467254962494	0.027700649402678867	-1.3172316764352476	-0.10813821334442544	-1.1231805645981623	-0.051154919221540064	0.30475181987947914	-0.41885654698539765	1.7648023623759979	1.3038351425470522	0.5802174270280018	-0.015380857636880527
1.3040942864344358	-0.4800769874814611	0.5287131523962522	-1.3919186291820211	0.7810391074400348	0.763946447723716	-1.7055940205432862	-1.052859913880903	0.025701185670938827	1.24682668643281	-0.1584758709848629	-1.1503954153748026	1.0235872442652856	0.6392095288155335	0.3320991837093981	0.7976850094473633	-2.0356298196889737	-1.6935670198766517	-1.1538469100461142	-1.1050998736661508	-1.1950005011766227	-0.27901763895542986	-1.8691324775835914	1.0053680200635773	-1.3045184478856933	0.6433505443334115	1.0710669398761514	2.0577191220667865	-0.4771277673072472	-0.3161878222282235	-0.9258098089199802	-0.44725539021412164	-0.8254764562649128	-0.8335227721366356	0.8191906785423722	0.0421892322140068	0.14875991368802094	0.34920993353656826	0.9117479258639897	0.00845668197324304	-1.3284026742055728	-0.13261109365573187	-1.0958364040103918	-0.038765111209969096	0.31875494476733	-0.40640870274141927	1.7036154114976587	1.2784390055571846	0.5625014059899479	-0.026074678929032768
1.329617159983731	-0.4436840156967393	0.5090766092927719	-1.4066517550958335	0.8093568723708893	0.6817199611135532	-1.6804836575144713	-1.139933134959168	-0.05176996084910705	1.1402934213822724	-0.18746513379538368	-1.2430590924134175	1.0299769263608316	0.6761869059587736	0.27189337931460844	0.8335550118329824	-2.0721947269675765	-1.701765521363204	-1.1953942023145132	-1.1236407739885723	-1.2059977334438616	-0.20582791745952073	-1.9440449887626574	1.1155572632798643	-1.2914886394613592	0.6238408714686151	1.0689913491814107	1.9539165274421393	-0.39703150727661507	-0.30805721139471	-0.889321320650511	-0.45310179729925915	-0.7632247173811001	-0.842637918338735	0.7786311680555731	0.12110747233557266	0.14940521348169117	0.30445411147967355	0.9126922728947836	0.018892607857019718	-1.324896610804553	-0.19298942911877184	-1.08285098807374	-0.01643101132747337	0.33948875185402355	-0.4058248354942121	1.701142632727634	1.2502921075047841	0.5438982675740356	-0.03654715539807302
1.3306209872138506	-0.40335269817019237	0.4831532534697637	-1.410815464593215	0.8185963626479985	0.6097783480881898	-1.6893681340049411	-1.2411405537629836	-0.12426199703003052	0.9960428357637889	-0.20370594147697302	-1.3408830480539229	1.0709517574898615	0.7523029689884804	0.23707878197586246	0.8496991509332599	-2.1220280964968383	-1.7149994188549749	-1.235496702937924	-1.1333460341617911	-1.2041908761068703	-0.13175788867163324	-2.0175891089444242	1.2148408373250474	-1.2908046984710675	0.6102847606894449	1.0602507823937735	1.8524193157748534	-0.3196341701468398	-0.30207832975317606	-0.8263003777711179	-0.4721087358145383	-0.7026434605127471	-0.843908209518655	0.7305230974138561	0.17798235485579725	0.12310806268616678	0.26301652979799967	0.918643071733201	0.029408761666429105	-1.3353883427118227	-0.2774130592102463	-1.0607725293674841	0.02411830971786133	0.37771774532255764	-0.4213478280548597	1.6925741195819526	1.234043058789477	0.5324356579913367	-0.039080478746766734
1.302989107782339	-0.38596098279978813	0.4551790221965721	-1.4012574755850553	0.8386682400692818	0.5349232017838228	-1.7111322594319809	-1.343234337793075	-0.18090258296649997	0.9257445999572493	-0.2413492497027903	-1.3940660683331563	1.12683082857922	0.8018541944053137	0.2135547370618474	0.8556678143353009	-2.160239452591608	-1.7453155391337627	-1.234786119095316	-1.155968037491511	-1.2141484907701996	-0.05543312435306482	-2.065494958086892	1.3374289589903081	-1.2877992344363984	0.6235947241958311	1.0336571430186223	1.753964462321198	-0.2607676415017075	-0.28585330219717175	-0.806919829264811	-0.5220533751165927	-0.629449869732799	-0.8358427149821155	0.6767044757470659	0.2583751721561927	0.09855351282978876	0.21691368871649722	0.9134941437080935	0.03900059937488565	-1.362364101709287	-0.35050343874366896	-1.0248406650718955	0.07432645099750497	0.40044021906506727	-0.4589327839007432	1.6722218723303857	1.238822916172414	0.5341667345189899	-0.03897279210170958
1.2640917075386162	-0.3592125960181787	0.42928467964253203	-1.384815458779352	0.905751142456945	0.4392195201308008	-1.7433550822031745	-1.450439956884697	-0.21508954291819293	0.8621495205749554	-0.2371411648608594	-1.4467314437683063	1.1309665938669125	0.8609285927952929	0.1705686221540371	0.8700778710323558	-2.1927098163298586	-1.781549207235828	-1.2268876346505777	-1.2464012448635338	-1.203413152834926	0.019153344061850052	-2.1150748460968467	1.4222566382775537	-1.290746192279727	0.6450975896109749	0.9961939066478402	1.6573227289264172	-0.1977248037918852	-0.2670835502200366	-0.7804219986023659	-0.5667209037252157	-0.5685142681945	-0.8104579679638373	0.6066472778756283	0.36272804046099744	0.09541883517595182	0.19865332753196846	0.914562576013901	0.06383154591924116	-1.4016478867781808	-0.4088057304099846	-0.9965479895683812	0.12512950645116502	0.422875131343763	-0.49556916949749813	1.6328391007317553	1.2292816993066291	0.5332750855271845	-0.05421473197595541
1.2627755179838251	-0.35883848179062255	0.38286526262286297	-1.3729016867660948	0.9569436292693911	0.3647817722585106	-1.7736679318785047	-1.568356397720819	-0.2357808789301088	0.8369724650454884	-0.16170003443854047	-1.4822933295599647	1.1324204562353368	0.9217154011985427	0.1277166241994987	0.8946891260153395	-2.2097142300511092	-1.8233260686169044	-1.255419782906482	-1.3144484054823473	-1.179319456712946	0.08949944615906524	-2.141552449488189	1.4851029434768748	-1.2819149110057062	0.6357199788771115	0.9486947296881718	1.5774261945032266	-0.13923724008721533	-0.24458644730658113	-0.7293382799010495	-0.6214756527743799	-0.5217174083767941	-0.7822782005915355	0.5281763860267846	0.4244231163620665	0.08512920021076194	0.1832808571543187	0.9403800832827113	0.0996406913264043	-1.4484336163301388	-0.4905279541310422	-0.9878556604000037	0.17608340908855022	0.4709881260292981	-0.5330394065587397	1.622547643873211	1.2338247835684297	0.5021750505930159	-0.07143265211911612
1.2567942327899004	-0.3590235443222881	0.34242620566924625	-1.3527679599202025	0.9592736819745584	0.347658169782894	-1.8330159080596868	-1.6834014666922195	-0.2307816176661409	0.7901978395171017	-0.08905699624828498	-1.5171737721390268	1.125013500618689	0.9568984948957109	0.09082656271575512	0.8980942997121527	-2.215725833468537	-1.8651737937831865	-1.2480476568636756	-1.3709307838018525	-1.151783471191354	0.14461948843709602	-2.1355611344543135	1.5283261769371914	-1.2937800717301786	0.6343811778568481	0.8879100622177372	1.5516963677131907	-0.07917033518396846	-0.21058668457705848	-0.7031862765235408	-0.6983351132827553	-0.4722882738680608	-0.7724221461406999	0.4263906684188246	0.495046489281449	0.05555435642034161	0.16612426620865867	0.9566234459525838	0.14719890166492025	-1.479518382584593	-0.5667107534955166	-0.9805586561580937	0.22357484827927793	0.525101068857993	-0.543381219383173	1.6618547963598786	1.1914278432036483	0.4866646308001803	-0.08539688298296927
1.2506779847330367	-0.35186559616686824	0.3035103453364555	-1.343351149321114	1.0220145419892002	0.34115302573337136	-1.9002042033356663	-1.794399461399431	-0.2273394733220603	0.7530176652172854	-0.07285513282361195	-1.5871824548290046	1.1160688059585149	0.9755139280377882	0.031537252789098164	0.857182085534609	-2.218863514078939	-1.9242408859191182	-1.216593597793897	-1.4113399844326202	-1.1269306891998527	0.17229368791986502	-2.14635817973412	1.5857486397269462	-1.3197676940988117	0.6672228273987675	0.8425399154660627	1.516817480395918	-0.04094873923448521	-0.20763932744159314	-0.6778071291165403	-0.7651362629329806	-0.3905183739061776	-0.770583926572269	0.3228522782620068	0.5610603509366785	0.012989165033063247	0.16093803862783151	0.9703660026923101	0.19995604300884134	-1.5054887263420589	-0.6367400215251275	-0.9646802601648525	0.29929747107581217	0.5691133839929352	-0.5417460486468594	1.6323761765311715	1.1576408120948496	0.4655363044602341	-0.097235049048567
1.2418095629436756	-0.361319741938707	0.26212291715344366	-1.3031511241232148	1.035973688440124	0.3205411510959377	-1.9417150560689762	-1.9084880277653693	-0.18670055361525742	0.691934035108609	-0.07791514959927444	-1.6441571973414095	1.081505163764801	0.9664478973438962	-0.012829356596755761	0.8521207279529817	-2.2479542957382406	-1.982734668736012	-1.1725137755924238	-1.3962055404619447	-1.088677226586976	0.17928695919551807	-2.1442285816251387	1.5761465371343557	-1.3620614946019827	0.7310390093646602	0.7653818086510591	1.536097898966148	0.019524062127835657	-0.22372343354758045	-0.6415826484465964	-0.8242252255268132	-0.33567282801398385	-0.7798938887311092	0.2227856693517508	0.606894779045458	-0.04769415712234454	0.17205392178037873	0.9410371865128614	0.27344209481619497	-1.5026402194331907	-0.6828668055823843	-0.9744060287544366	0.36296612060206984	0.596768778453295	-0.5317737330422129	1.5917660988566555	1.133888521826204	0.4341242355371616	-0.11841766899995292
1.2556180047226013	-0.3701259086868326	0.21074948445746963	-1.2336850254389111	1.0850607287507	0.32604088752842475	-1.9810620618720556	-1.9974195206792111	-0.08217147797344078	0.6830367121481601	-0.1349912210073414	-1.6724296357384154	0.9787024696661435	0.9617228447689852	-0.04394002491486211	0.8360119574107807	-2.2310224895021893	-2.0283177463722626	-1.081181682065391	-1.3838514070253873	-1.0543568383041844	0.1710754685087825	-2.133508633622005	1.5349872364838182	-1.4214388401750546	0.7898982255201006	0.7252470241337401	1.6119417168316574	0.07161942989005562	-0.23348342187612509	-0.6369570539393755	-0.8441439277944343	-0.2797408847271204	-0.7849718255060855	0.1297905266577462	0.6309427789634955	-0.07608206467454878	0.1693193718807991	0.90387233698832	0.33068944949007173	-1.5137157298924293	-0.7374211109191234	-0.9771641624678924	0.38171427057932095	0.6156530838470332	-0.5037768704834589	1.5862892015415206	1.1325966284840046	0.4138159155304342	-0.14038136546742858
[truncated: 197 more rows]
[truncated: 12 more columns]
