# Supplementary material for: Obesity dysregulates feeding-evoked response dynamics in hypothalamic satiety neurons
Source: Sci Rep. 2025 Oct 14;15:35837. doi: 10.1038/s41598-025-19800-2 (PMC12521569; doi:10.1038/s41598-025-19800-2)
Supplement: Supplementary file 8 — Supplementary Material 8. [file 41598_2025_19800_MOESM8_ESM.zip › Supp Fig 3/Supp Fig 3a/Supp Fig 3a/NCD_to_HFD_1st_MPK184_matrix_5.csv]

0.35247112883315856	0.2621797846535269	0.759849975826991	0.2399099557829289	-0.35999310725812	0.06238066588525067	0.35027964354110275	-0.6922134508931495	0.04784089927048494	0.006210753137697795	0.2657430901298775	-0.0009550661471661382	0.1666555110121863	0.3396322531274102	-0.1101001413194315	0.22783330731696566	-0.023647744507755326	0.12016289310532287	0.2431973464235607	0.12378592646737858	0.11818470560777787	-0.03799433993944985	0.06863544119309162	0.19033500259941344	0.0121259443028332	-0.05537056474768368	0.26187020369274394	0.20472068168717739	0.08149352400800176	-0.9538036793362533	-0.22889122548666893	-0.8591855927888338	0.11867610531906547	-0.13730023300858432	-0.1424570365152716	0.3677085940827171	0.3705860635948593	0.10614935655089142	0.4112675982983259	-0.030756858199021065	-0.6208558656419074	-1.176927482852928	0.1930578011020827	-0.09371557716227077	0.2310918502781402	0.1657868288401439	-0.05328981221582688	-0.7812799350943314	0.032773235749749705	-0.3140876129888679
0.31669487164529797	0.2884643579907577	0.7487227973629564	0.17728724236741567	-0.347848438252555	-0.022487747517875394	0.25870070082815844	-0.6690947113306689	-0.01802445429413545	0.02804161217883983	0.24471181536740944	-0.060590417382796614	0.10836548040625604	0.2854134613718794	-0.22996129578251	0.20619757703012748	0.07874377825771856	0.07484947258128771	0.20803777769987689	0.07881255166740334	0.089606384345598	-0.031131610296026176	0.08656822245328492	0.22778720102950042	0.09775924486536687	-0.09317394625470164	0.23967951593373646	0.19436239851827816	0.0725747189822932	-1.0097695660170507	-0.10486466502884695	-0.874734395323876	-0.004253014679069189	-0.08065526758013011	-0.20290327975672673	0.3645435650012873	0.39376038110510414	0.09582753749815119	0.4806317010834985	-0.059754969797773595	-0.5872519067363959	-1.1459155955511235	0.17243192757788323	-0.11920365446003703	0.2596071509632032	0.2185883861767147	-0.0699162702749199	-0.7523399215215366	0.05931973931416905	-0.31341510249811216
0.3126078135124979	0.2599575268938991	0.6577462866279925	0.1615579333287066	-0.30288176911123865	0.17945280052516757	0.24149680822898667	-0.6206226400814311	-0.03429126218635697	0.023380373605760393	0.21921164113670333	-0.17579983841410926	-0.03924730501354382	0.31880911031782155	-0.2176863963418958	0.17608391634533946	0.0361269607171384	0.08121981010629983	0.17546163930625114	0.057208484394434427	0.05694987856950389	-0.06986083507485367	0.06597798156817507	0.21357233280363078	0.11978141464703036	-0.08429354834219542	0.24378890255577504	0.19342471722835883	0.053520525861125545	-0.9853587604397713	-0.06441680280153388	-0.8496135694759662	-0.1020746012039118	-0.054161257130280936	-0.2590980252375087	0.3482731861453752	0.3937345670335662	0.12399919846609853	0.4882738766192234	-0.10681804192402056	-0.6353332993936754	-1.1279703184931946	0.1480357330868947	-0.12710475137053834	0.208266511465954	0.23939990723799262	-0.05358028877112463	-0.7464405642254003	0.07039279721218761	-0.3228978562434219
0.33591991693987505	0.23633693058408997	0.6045103584622387	0.22413081764710638	-0.27487376171231975	0.23811068060764926	0.22960607006004918	-0.5726013225792355	0.007705637582204945	0.03387490492059919	0.15536756642109767	-0.2882022761972448	-0.12505687183922082	0.31047356085155403	-0.18550208801862686	0.13933039412345308	0.07222680610376297	0.051881768877187165	0.16649011732145175	0.04813464780110399	0.07134010725159079	-0.09499613126416001	0.01923033988460011	0.2140009432051182	0.11002251259578827	-0.1082040755295394	0.25222587331960605	0.20967082681141552	0.058802914736742276	-0.8999662627971501	-0.033405782178693076	-0.8131045266656068	-0.14997611436848385	-0.04979743428365295	-0.20765434637438862	0.32735850620616236	0.4119937792377357	0.0901422946583461	0.48348125053130103	-0.1290186223168222	-0.5929627075085802	-1.1231687874686305	0.1394899968412648	-0.11760314400096529	0.2124988168788531	0.23633473878760713	-0.07617324026754196	-0.7101839146090001	0.06441534567714786	-0.32299037091410776
0.35119647948569205	0.1947360831715912	0.5618828790231714	0.21778718273375758	-0.22916491543979686	0.22780629540027908	0.2406653161139575	-0.5366008901633577	0.026286705531621407	0.02638985550685668	0.10397241715325363	-0.30074113991621854	-0.14378920283930752	0.28716936320833797	-0.16112711141930688	0.11770327017910669	0.07755263650966226	0.04601103207458207	0.13110123149452388	0.06950251356090094	0.0899782083858449	-0.07377829087851873	-0.007820177625781596	0.20251455937284435	0.1296077923374034	-0.12802306752539977	0.23178931906140718	0.22820972737618211	0.04564922722765579	-0.8146429639241315	0.006716345445082705	-0.7910396036724204	-0.13872830917464465	-0.04277462311663779	-0.18533338746051944	0.2895109744534566	0.42269767240535405	0.06151151102263704	0.4626672197809019	-0.13636726703943872	-0.5417199141609099	-1.115913815849871	0.14107034625699771	-0.11824790332432229	0.21359739107157383	0.2572040187976296	-0.0842530731347658	-0.674836283140991	0.05963039378164642	-0.315099581155909
0.35559975809837074	0.1858731606258864	0.501654599150961	0.20322210434632415	-0.18969903886331593	0.21330895248984086	0.226709839500703	-0.5049864894060011	0.024798936418677905	0.02149989705260241	0.10654745556079191	-0.3149660044232621	-0.1327108488106112	0.2716621747178333	-0.13326369312142758	0.0748292723591003	0.0801803901492928	0.03822673586271543	0.09483585129881271	0.08373959039364169	0.0915246086702225	-0.04209539428178396	-0.02964125405014163	0.1823585885909782	0.1604807036000333	-0.13984113412978572	0.23250838171450663	0.20706710753443336	0.05067936125334905	-0.7975220534351107	0.023883733027751347	-0.7908235175948942	-0.16810019631049286	-0.042020306842799615	-0.1675982959238451	0.2565325113946591	0.4159562392188307	0.0321736718582046	0.4444033660115199	-0.14675416564468705	-0.49956898628344387	-1.1147535615788684	0.14772599000463704	-0.11071245990291805	0.2059730180709747	0.26776018474416846	-0.10434859120196087	-0.6585718306901744	0.06269255754632741	-0.30564849589402615
0.34880834335193345	0.19927219526360807	0.4364770600784943	0.20554393846158606	-0.2108161186071731	0.2141980696441061	0.21313593610239664	-0.4832210347105872	0.03174713525782764	0.03583557578894108	0.12929943750616804	-0.3470743994066239	-0.12176037757791147	0.2775254156957136	-0.10294455698419822	0.05226040768163049	0.07679967864138172	0.03499314895952562	0.06778269678329663	0.09185734546424353	0.10824660056312488	-0.017226808440737994	-0.03125092238449594	0.1742026962593524	0.17034989598302475	-0.14770548309883097	0.2545739280007558	0.2095652783094843	0.05632870194472005	-0.7424881340567749	0.03976270045263359	-0.7865244253100351	-0.14827231012413722	-0.04145386598418061	-0.1599615752658005	0.2296238492653858	0.4144210849723128	0.01960882412074363	0.4307714046736058	-0.1533083896912446	-0.46790718822407235	-1.1132598732732972	0.15662560615104054	-0.117869057677311	0.19846071161268478	0.26655562331056687	-0.10475395848429249	-0.6358770031314798	0.04710758782819213	-0.30102870973141566
0.3440947962857826	0.19642053633816128	0.41479719192626224	0.19928251216904114	-0.18797453476062304	0.24164373797187513	0.18814011471747627	-0.49788952957592	0.027609759026514243	0.04762643973036911	0.13839480907101714	-0.3495239805313876	-0.11801857460946578	0.3006971439045956	-0.04163657076082089	0.020057757390879387	0.03250618271991849	0.03710213143353072	0.04373527622371449	0.08285806406222034	0.128848271549813	-0.017446848240244513	-0.03589984975190415	0.17754008740145355	0.1813340488688117	-0.15063989165996608	0.2663762006731889	0.20541107964180327	0.05899692489210627	-0.6994550899915796	0.0510505947119118	-0.7729893152914752	-0.12795550684344634	-0.033341183904254126	-0.16808575281729043	0.19658973202549285	0.39317717757792386	0.02622502104228379	0.39594061687204674	-0.1496287479516442	-0.4614956711842241	-1.0952116011778865	0.1575550710036058	-0.11582741595120938	0.20320495779801964	0.25853713388800353	-0.101628698227709	-0.6069552863576666	0.055285384693803265	-0.30168699990397113
0.3361106870170216	0.19987358690295556	0.3913614120996344	0.20280815302179944	-0.16025376633496682	0.27006568725287033	0.16145056773755329	-0.5211634876061402	0.026114518424046308	0.04424832347359049	0.13003255596159946	-0.36575572275374696	-0.11197705184042508	0.31593611121265214	0.0026641309226733073	-0.0025821600272345323	-0.004414432220517727	0.0363458773207771	0.02130915194514717	0.09756788907458303	0.1480405624970341	-0.006632134464089891	-0.03282625236598826	0.1683978758238565	0.1807165504126785	-0.1622402218961675	0.2658532297066758	0.20829821922022632	0.047387434852247834	-0.659435724457535	0.04269795813621199	-0.7636015514245605	-0.10812728492306344	-0.017352178822484195	-0.14630136050697326	0.1658871157076493	0.37067069603031294	0.01172632772675568	0.37831377698695756	-0.14812660228062896	-0.4572123960478927	-1.0801549288142547	0.1534155034026685	-0.11861378687098156	0.21617993004127226	0.25135493771494444	-0.1022188964254544	-0.5710372741800283	0.04901812880158246	-0.31597420061954784
0.32510645850292924	0.1946031120105644	0.3686590418737971	0.2335636813120614	-0.13367054414888963	0.2743340930740954	0.13881115977776617	-0.5205942404443391	0.04651770396344962	0.05086512200822737	0.09610058797626128	-0.3582984217795017	-0.09296823547350297	0.30550141749173826	0.03564830192748079	-0.018815042517578158	-0.020422968138013437	0.04055512700346412	0.001202049771199451	0.09945308710706412	0.16547107773424422	0.0018224500241530981	-0.013911974168497643	0.14020628155997691	0.18743217511399035	-0.17523457872385312	0.2679212573105688	0.2097791249200644	0.026174975306131533	-0.6180224024011318	0.024971500870010904	-0.7398060098209199	-0.09267055681473406	-0.018078505334088158	-0.11850989757805605	0.14129017829651463	0.35704767928713466	0.017684197408067204	0.35626117146865155	-0.14720663223998862	-0.44568017776471763	-1.075391704440229	0.147722157483741	-0.12211956504155161	0.22973158605606567	0.2490521364573072	-0.10463465811316527	-0.5451017952635706	0.04754063749805111	-0.32212635505503223
0.3005236737456906	0.18275046345163404	0.31238415633861966	0.25258130413519114	-0.09516278177975591	0.3055185500808978	0.10626701520591411	-0.45827581099866677	0.07723593524627634	0.061739984826140716	0.051757261985359015	-0.3941684585629274	-0.09552535423119353	0.3074717100348519	0.06730143088006094	-0.05346048895899482	-0.030032161784982348	0.04412689599696671	-0.05015371679125782	0.08077875863245076	0.17532485808171208	0.016547169222444223	-0.02037809184779344	0.11249795146012775	0.1922542079685644	-0.20061909871913558	0.28442781240097	0.2157878885347646	-0.001153738332621071	-0.5441511240574065	0.05678345364603606	-0.7085349241183219	-0.10683839139137959	-0.001203845146544854	-0.09102304722298707	0.10032568976952827	0.3432235013819159	0.02060894451929775	0.3261094610392576	-0.16190625498953795	-0.4194122311339797	-1.0487269757388378	0.13326199331459623	-0.13281089208742822	0.24108018786583893	0.24763507901286302	-0.11655140629845898	-0.5060547391676654	0.050069813731256366	-0.3162317472297112
0.2896653461866003	0.1475968958261852	0.2396087445442197	0.2937664778398187	-0.09762863754326125	0.3647057147373939	0.10495264048416404	-0.395653576566257	0.11808854534219596	0.04235746317188809	0.02639326256708885	-0.40539689391746797	-0.09525376371029073	0.3119472118873797	0.14548761157840015	-0.07745394726288495	-0.058382071963316885	0.06163683239376912	-0.08705998970968193	0.08513679030522296	0.19323659909156404	0.034287615821704864	-0.01604862439861422	0.08085983693616232	0.19723991042299144	-0.21251089211371835	0.29939563858206414	0.22242486477677179	-0.0166921586294005	-0.4612633212024349	0.05796156509323567	-0.6713980518400439	-0.10244860184187723	-0.009077900821279869	-0.06032886949879358	0.059518000848410954	0.33958053473828204	0.0178323612913333	0.27312274664570685	-0.17517225667885578	-0.39938236045674314	-1.0198430462489108	0.1277346814156916	-0.14552948406937416	0.2564723566955004	0.22651935963709463	-0.14432418472497657	-0.4630877865675721	0.03666394593334581	-0.305647713077582
0.27024708895788824	0.11973670530692304	0.20159993534145113	0.3132370150814047	-0.055426293051904364	0.3470880810689656	0.1091431469177691	-0.37110005538043883	0.14901374411129314	0.015296754779167615	0.0098653100817933	-0.3846544052494641	-0.06529876308957704	0.3092599757114163	0.2242218230964567	-0.0889516110067361	-0.05826698218368902	0.06536204964851493	-0.10606116075518082	0.08811558948208642	0.2140450922928864	0.07095687233926765	-0.0011453339134645441	0.06590957210588635	0.18603302188605536	-0.2411827098918721	0.30801182224212	0.2290168976022509	-0.02528233603648029	-0.3892853521465675	0.0338907065595989	-0.6382787637817384	-0.06897989161612439	-0.008362637302290678	-0.015150610098519835	0.038643004760066255	0.33038931080105327	0.027039574830816343	0.22339833811082052	-0.16189867175051043	-0.3530573159340508	-0.9851293010369515	0.12123931243536248	-0.15627754331004842	0.28595603672606573	0.20767228242777516	-0.1762657566832846	-0.4219338859289719	0.03807661226283535	-0.2904502569588695
0.23564841730224098	0.10354518954845818	0.1852447820042218	0.2829959095600197	-0.01641795212481894	0.34676474127212387	0.08953830261263124	-0.38138140518533353	0.17436938151545103	-0.0028333657475944725	0.023927330816062478	-0.35566754337018214	-0.057300365620441863	0.31325998847616615	0.2721549459136182	-0.07477184209904121	-0.0833545378409801	0.08396340542577194	-0.12134380632580088	0.06734012341758856	0.21879883693714913	0.11464227725732164	0.03430742250058745	0.03904564914743456	0.18852304720064672	-0.26256118639919707	0.31128949810486045	0.23359762296973102	-0.03540370184563223	-0.33785978908103464	-0.003691742478597554	-0.6173518431493161	-0.03713167836028568	-0.001594900434963964	-0.00310377317831015	0.029699619832723883	0.30675182519628	0.05245504331076587	0.16927983152906945	-0.1464313918809566	-0.3295829560522875	-0.9398193257996713	0.1122054324011732	-0.16380511876283105	0.29558231171684246	0.1951102884875956	-0.20899413513751855	-0.4007432676472601	0.04351941280061279	-0.2717602296914999
0.1911822015601749	0.09226267761146509	0.16045142949201793	0.2594359132162391	-0.02555574863031785	0.3751710876917151	0.05516823100025355	-0.3725468511100698	0.21507193871680252	-0.014135338703131124	0.036014058558364696	-0.35811436677257313	-0.043088570500244894	0.3380887372437774	0.3233147328945071	-0.04935218989643068	-0.10497446520315117	0.10088845068311683	-0.11633969022804062	0.0540210181855591	0.22439038253046606	0.13367037089729386	0.07055810355365431	0.01749411608146021	0.17272580675547494	-0.2762969942091466	0.328418876195648	0.21380528276260885	-0.03160238781479596	-0.3083408320295526	-0.01424827707044204	-0.5914468586237103	-0.01719314837480851	-0.0018753062513114523	0.02576765331092285	0.05362822909599605	0.25665922191066326	0.08552557955576781	0.125120977592253	-0.1274971329048861	-0.31909020886186734	-0.892117728597348	0.10647681891290692	-0.17609405754249757	0.294920526667092	0.1687026821465933	-0.24376753853539374	-0.3899946052359967	0.06730173616027993	-0.25122773717485386
0.14197267861992302	0.05450979701635371	0.14909349533447708	0.30155997016890396	-0.032390711173447766	0.4125412942296599	0.04090241919131773	-0.35273069615483466	0.26766581763409497	-0.026777293061814377	0.04357653738193992	-0.3399154331762765	-0.05052679836288075	0.37428887644562203	0.36705745647663485	0.0022086128877265463	-0.12943987584551486	0.11808761710617802	-0.09977308158984056	0.04169000414397515	0.23550485382984387	0.15259719080234965	0.10150053735583656	-0.017204695946337018	0.14770185048822296	-0.286083773111119	0.3325806884084327	0.20822220774369518	-0.0486053815097129	-0.2312516340334343	-0.03928740317758468	-0.5690645796875443	0.034649497762636886	-0.00393331606652392	0.045784559356547884	0.07093361440381707	0.22002667808908064	0.11240302436912566	0.07577059975523935	-0.09984693232115346	-0.31346126768948834	-0.8357691681441104	0.09390696714049246	-0.19232878258588076	0.2897119278995327	0.14006606008001574	-0.2746531057250838	-0.3796374397056407	0.08519717610872327	-0.23321342282914817
0.0836428198314219	-0.0015694240046677244	0.15673105404107748	0.3225460088339648	0.0035900626797834394	0.43442646749522434	0.04223729692436679	-0.365453824597984	0.32198600998757343	-0.0471572869191429	0.03410040817358585	-0.2968186366626861	-0.04805102085294313	0.37127689676186015	0.3967246097632348	0.05965471954618682	-0.15727340227121797	0.13033725772022414	-0.09356924104043692	0.021997658231384144	0.23576993582324834	0.17094052380460809	0.12253404581061092	-0.04756503680054512	0.13768826837052187	-0.30626964940418683	0.3152680244010515	0.19106451112185702	-0.05435658600562486	-0.16844059622023894	-0.0693804444631839	-0.5522896142939812	0.04039576587047431	-0.005281515675361221	0.06581361707707244	0.06521806443570086	0.19884442894325485	0.1313038500407448	0.035198946179989796	-0.07192280181070798	-0.3212170235893043	-0.7834084042602497	0.07127712498512007	-0.20054894632916734	0.2883499362252313	0.11413447737525009	-0.2815434895941298	-0.3575690120112695	0.11092487062944571	-0.21061472189042832
0.024880752356136192	-0.05272689054494091	0.13246297764516837	0.3359663395192438	0.04466870704348404	0.4267165966793901	0.07347863282492931	-0.3261127618260777	0.38813112467802174	-0.06810903614639113	0.03921356008128128	-0.26514537297857854	-0.06176838078629554	0.36203879083760326	0.3976701028787599	0.12666964466564545	-0.15895121498104747	0.1430436676245342	-0.07993486827864685	0.04037709941306441	0.23436047979276556	0.2054630316300105	0.14384543691167737	-0.07004658115644581	0.13357363774122227	-0.3193028203903777	0.3138699892524821	0.1765954777630957	-0.04274266280455806	-0.1263818935709473	-0.0975104572870561	-0.5371740763612995	0.04668452362122495	-0.009083530047203798	0.10607378389684703	0.08357501801937035	0.1956495662921284	0.13248002499611	0.010979194515169158	-0.056928404949221946	-0.32455704726513945	-0.7365896694801792	0.06269994321967906	-0.21121894703904345	0.2767434694588918	0.10008400458984064	-0.2802313055020451	-0.3437604208537484	0.12703421254615888	-0.1867092156457037
-0.042877116261037	-0.11535084282034017	0.11246677164718655	0.35617222593700537	0.07775142835088625	0.3993315284607942	0.1135839103664302	-0.23451415581595145	0.45027410511571836	-0.07440833328523039	0.0339600631970724	-0.22886618876892295	-0.08019044056881404	0.3348774750156239	0.4208534087563283	0.20083889935118554	-0.159888705992155	0.16213009868199324	-0.06668642489834091	0.044374616057087465	0.22483455001774244	0.2241384507002131	0.18106224052009418	-0.0773364004986735	0.12034539446108335	-0.3205958748646003	0.31593693071761014	0.15344490098377128	-0.023829549794158182	-0.07588715344362053	-0.0979677823624905	-0.5284438929439922	0.05911140409992843	-0.022576080934185176	0.13406004426348164	0.10953772038648737	0.19415478303075806	0.1495534299037448	-0.01823842048546811	-0.03069313954698908	-0.3263296338529488	-0.6761090066575901	0.057513600024103315	-0.20723816902014133	0.248867515927624	0.09398593168504676	-0.2802134569426233	-0.34059497146380857	0.15264075914500502	-0.14564615207095674
-0.09710099252508533	-0.16669410468150017	0.08432400515768587	0.3585161319811589	0.08408857048449274	0.38958299925137047	0.1364852491417517	-0.20024775617190613	0.4908638698293249	-0.07432946962426056	0.06366747805541748	-0.2024461256884052	-0.10083036879780068	0.3411330782867938	0.43323805592103665	0.26845565370635444	-0.18491511239754152	0.17960100260845996	-0.06831475439663923	0.07127726254466078	0.1979949538574514	0.23837019522293149	0.1868415846637273	-0.06465443803086837	0.10216014673956228	-0.3159065614102107	0.29867803057909637	0.12346372105544896	0.004514318280297408	-0.03415662098481753	-0.08553001216149109	-0.5337392035354246	0.05346309964711993	-0.024695308581322895	0.15258896580422723	0.12967023054964716	0.19314633687716506	0.15529070885268667	-0.0404266561902307	0.000698786726483766	-0.3561846381171313	-0.608071696206	0.03369536224988709	-0.19430198629544776	0.22589050301333483	0.07249514335604783	-0.2752565970165949	-0.33199971181805654	0.17113254711423895	-0.10615612255839627
-0.14375755398492385	-0.21431053098839983	0.05284909513794169	0.35650722890238923	0.08609558879766746	0.3819850012766377	0.1484818919975202	-0.2333472447457638	0.5149093410392542	-0.06985267764427032	0.1045854312727095	-0.16186839629771682	-0.12813586231573562	0.3360352209166814	0.4488567026390987	0.3202629667290407	-0.21827455414928004	0.18581670004107362	-0.06628345544446528	0.10499416809747897	0.18206379202240047	0.2417622312084308	0.21268062357832723	-0.058178775308882734	0.09217830484280608	-0.30280207694937766	0.27670798415206455	0.08869666438933885	0.04004783533903848	0.0004911808470494077	-0.08568161279569256	-0.5342537462175019	0.048219626818080126	-0.01665307978210348	0.15522826193882291	0.1497502590888947	0.188619680305125	0.15503231580693705	-0.06162870139042472	0.02622554427312588	-0.38626435773426626	-0.5611708104076537	0.028019712943840445	-0.18250976479796918	0.1988367408100113	0.045428990836811095	-0.26355697130709177	-0.30603590715071044	0.19009355741839448	-0.0802157917144999
-0.18583929637871277	-0.26040052122762114	0.04692370603131545	0.32254287501667184	0.1266454301152081	0.3799262681397842	0.1393005132981377	-0.3031119171547215	0.5339387700812226	-0.031174342551752193	0.1260982462544303	-0.134013544012837	-0.1535019480836673	0.33646046147779973	0.4176250265671359	0.36691815429259916	-0.25679198079977883	0.17485125749684988	-0.07851053964700827	0.12688478064896203	0.16384866954718733	0.24701494835297638	0.21596378473095376	-0.06302114916045118	0.04752219655460247	-0.2955786011638583	0.2786625102550152	0.05486298973149582	0.06535409592426811	0.03409718525384202	-0.06681479822389598	-0.5357763992754195	0.06665231547768469	-0.005761407185396199	0.16725293992245058	0.19328613209895887	0.16372990104742682	0.15099018262699912	-0.0672483072962681	0.05284485212159008	-0.4189046107836572	-0.5174187306235598	0.016995435172142557	-0.16036969449530658	0.14826206501987696	0.02976872942394169	-0.23115448654959586	-0.2947584520773884	0.2265525970648031	-0.07332458739049727
-0.2274357196962394	-0.30119716634432037	0.03682317635511602	0.32592775103622207	0.1112466705204154	0.38181115010196454	0.11546985694738039	-0.3035218747972296	0.5519153857803103	0.03449973447912004	0.14241920695913057	-0.10621120971459322	-0.176746155325934	0.3524404401899734	0.38951774388458316	0.4022654274729696	-0.304607947909135	0.16623670190643103	-0.11891320161273518	0.158899215231066	0.15281984012260164	0.24579875822397032	0.21042781702366936	-0.06887316892159082	0.03548547544283905	-0.26214163149000774	0.27405348040574223	0.023263806999999578	0.08962641291880122	0.058293766474029195	-0.013222670394374386	-0.5421573840015617	0.06639099424725695	0.0014897394581679657	0.16499439626804654	0.23389662777088444	0.15542767129987914	0.1146938048377483	-0.08025430589775276	0.05268132637743513	-0.46121175035667505	-0.48496523728981555	0.014361173924091508	-0.1406964601124921	0.08577784002107855	0.013559269418762171	-0.20824260579433265	-0.27820615426361306	0.23386696623238037	-0.06672480427915543
-0.24780446975732923	-0.34708861060337826	0.012184338374996568	0.34569772136530014	0.09551862522986024	0.3590403493277509	0.11278816123507156	-0.26597598015647206	0.5390094637147008	0.09062039783174927	0.13788267501166523	-0.06633031021874336	-0.1685721867035448	0.3806628567204934	0.3804220537844554	0.4083529803958412	-0.35446947972182913	0.16465395013220907	-0.16583326545997235	0.2101284008163161	0.14389233959690295	0.23582720652426142	0.20296810672742108	-0.06585345441153638	0.01929464425800599	-0.2142725521357803	0.26433897771025144	-0.017253021369445242	0.10251374328187186	0.07015693381428201	0.043505824342136803	-0.5661999643564555	0.06100324767172023	0.014539516543551696	0.15591185321896672	0.28001274691527717	0.14782348233611456	0.06884860241086695	-0.08689525475121243	0.03929185400138892	-0.5069235226293418	-0.4624206503730056	0.015129060323959751	-0.12028032385035689	0.019127987367032685	-0.008086247512088154	-0.15915297787570992	-0.2555485441539391	0.24313035785353554	-0.07432225136614838
-0.25568495272018377	-0.3715261598682636	0.013416506815360479	0.34814125756057285	0.13774658835140124	0.34206062473410453	0.1440810802627818	-0.28051712683595165	0.5073733244907568	0.13571928219522125	0.1331095810292336	-0.020589827259635034	-0.1574722889096753	0.3912216102998757	0.36066321664298645	0.4231120381184329	-0.394867062973782	0.15537822620839445	-0.22239138122041086	0.23572934303989146	0.13951751148769384	0.21524923049216085	0.21142509756971042	-0.06826061222867238	0.01730633880365931	-0.17268466950872907	0.24831455185949927	-0.03789433037425198	0.10973072475168597	0.09707233690298486	0.06317883468599342	-0.5859559999641427	0.04048660489604648	0.023146778894909258	0.11852591491518298	0.2978103840447603	0.17000423532819936	0.04076181458784726	-0.1118850407553023	0.008154802336047196	-0.5532677529957386	-0.4393142492645993	0.021771258834357068	-0.10147111665327416	-0.034945595450808255	-0.026318526816131994	-0.10450115088869008	-0.22989549013581306	0.23046724687193904	-0.08937837353410517
-0.24817624248367354	-0.3757721294073549	0.017690642626867488	0.29801418840560845	0.15799901233326935	0.32689191484344426	0.1807315491306748	-0.3021986832484599	0.46511326702716393	0.18337254480857795	0.11180967187898201	0.007852096161443839	-0.146062972724185	0.3910696919535649	0.3424550422612181	0.4277029070993142	-0.41769355946749265	0.14610965327151149	-0.29377687803671815	0.2513144427341752	0.12561764016531257	0.17447892797613446	0.21922395559270008	-0.04046367174272685	0.010976053790317764	-0.12840949967860057	0.24447637020801408	-0.05747524942532413	0.11536414512870881	0.11026697258168024	0.09686928963394086	-0.5961821807250521	0.01158859891778413	0.04335587587596927	0.09237336611773218	0.3345249794956916	0.1864411226010964	0.023748787455698906	-0.13835795778136145	-0.026008428362090386	-0.6087259820665258	-0.4308736634372014	0.030784594043415082	-0.09655324286636276	-0.07633181237297659	-0.04023324741714758	-0.03896655326283749	-0.19596715380545754	0.2200158014393047	-0.09819637378797094
-0.2137204194617941	-0.37975579966990003	0.015960316403351767	0.251547480945809	0.160535324406128	0.31628426458249603	0.22151541122640245	-0.28333399027441597	0.42199955914907206	0.21913817989887052	0.06638612174956626	0.010643008212042017	-0.15497431300853823	0.4124314051476408	0.32396793003707847	0.41779331845820505	-0.44539897044858706	0.1459070419751126	-0.3484775813901588	0.2742454736574608	0.10664415268288152	0.1510139183242317	0.202636364186325	-0.0289813371284011	-0.004674219198593639	-0.079619680107356	0.2456565569528609	-0.08251122044167493	0.11270149949606253	0.06701331993333773	0.13613700785816374	-0.590712297053798	0.015390352086061179	0.059335137314950256	0.061050160516375865	0.3900093051059069	0.1924393934212578	-0.001902829626400214	-0.16929479561560073	-0.07451560845518951	-0.643745281588958	-0.4383651573110069	0.042816322185092306	-0.07657771284703521	-0.10950762730174968	-0.0469992703179461	-0.011965987510130217	-0.17579000948055287	0.21070045255046987	-0.11168223733386196
-0.16368676978826652	-0.3740853993373427	0.008569404600219948	0.2350484376743361	0.12004604390591178	0.31699740521941244	0.2435278407076234	-0.28407419127370737	0.37821244897915207	0.24041500031840743	0.0014898767265171197	0.0037343771442820166	-0.13910309754048356	0.42254350615907804	0.2999087979417786	0.4066362199815485	-0.4692578847173774	0.14001269201774327	-0.42130779918280253	0.2775625619365438	0.0757487133673177	0.11579049612675515	0.1916109885710077	-0.022723250339097688	-0.04703861049787698	-0.045328939723131983	0.23272826662841367	-0.10472481257394035	0.09644303228281308	0.056516596156291954	0.17434204979215873	-0.5894555456706522	0.021894629877875455	0.07547219299311791	0.019578876764927543	0.4301218275988095	0.20621562080455122	-0.02616397037237784	-0.20312687808699043	-0.11832086924405827	-0.6620863364477423	-0.44236301865719463	0.05266464432380578	-0.05500850507822869	-0.13846840184839487	-0.050632398803236126	-0.00017634206622541143	-0.14100924986340949	0.19311584561681522	-0.13582472346580526
-0.10277281584276143	-0.3594585716243859	-0.0005805342175855862	0.1833865972743946	0.09021336903145347	0.3314013258618464	0.2641581757556805	-0.3714476855311367	0.3414136651287983	0.2584359341961519	-0.03884463262569029	0.02880321102536836	-0.11459947136892626	0.4432204816880194	0.2544058124932054	0.39242325518138343	-0.5046049001982229	0.12996346967414696	-0.4852887806714449	0.27469034220264543	0.056426984389872314	0.08688000504928473	0.14972383702210826	-0.02541293313579047	-0.07168640186935678	-0.02726364380800266	0.2292346625001242	-0.12531114650503133	0.07820546131751507	0.0631316005821196	0.20168609427949113	-0.594949681672144	0.028862008584371622	0.08913186152472277	-0.04889223727305902	0.4571659310337286	0.21147140113144544	-0.03677874080288991	-0.24085672607705813	-0.16275318612368253	-0.6747198901287181	-0.4429767390477551	0.04237790692586461	-0.0452143335070168	-0.1479958703684023	-0.0624519299725617	0.020292270388084656	-0.10264901251430439	0.17685089971803047	-0.1620618129072096
-0.05367317646694632	-0.33921416773873175	0.012691457867750083	0.16708864832440756	0.08831684586695952	0.3529021554990971	0.2965721536630027	-0.344002445774753	0.2957091374360405	0.24933350279123068	-0.06930813614194631	0.03060117716722019	-0.11503224939164243	0.452421983770818	0.21834201683981785	0.3710610836380493	-0.5126701064605109	0.11461000277394302	-0.5397366894025476	0.24665417346205842	0.05271796423065227	0.05655186733411566	0.13088841739875196	-0.038662099010436504	-0.08027226885654863	-0.01983274355055454	0.2455005020867324	-0.14159927360460275	0.07004246929663506	0.051368450888410924	0.2234602347446358	-0.5794600897811965	0.05701065621442587	0.1025855355701654	-0.1340268716206139	0.4975099534111262	0.2173466130900282	-0.05290417491316603	-0.2853948159527372	-0.21633405867538086	-0.6729034448875711	-0.4465001666146586	0.05745856251090692	-0.0571121514254692	-0.16134638049601707	-0.06184863233413401	0.034849114488144185	-0.06965736305721341	0.1587260264741632	-0.17695866751132375
0.005088891008339388	-0.3181427925228557	0.0009412906693519491	0.13552198015276384	0.1257906071563937	0.35657778252057987	0.3251928071972773	-0.2963311495209787	0.25923352878728956	0.24210733364806644	-0.09942407543759826	0.01891128888134503	-0.12209389966871058	0.4551461395330212	0.20006822932820714	0.3568757820816094	-0.5030116650938874	0.09720315977207299	-0.5957953146538973	0.2193402598300384	0.048302708901044475	0.044308321265792074	0.10826968109724008	-0.04128179782359388	-0.0784705551163652	-0.02604208380708889	0.24288911417031364	-0.14666549535262735	0.04732297077803149	0.03417739834517484	0.2231782701808851	-0.5682861017358493	0.09844419327060538	0.10452867399386286	-0.20464216060806603	0.5285128274714233	0.22801963545702625	-0.06643674106628372	-0.31269993154857945	-0.2594051258169789	-0.6662864605699899	-0.43654859313387934	0.0632282656494362	-0.054819673831311144	-0.17915776074571302	-0.051701328441751314	0.056909010008133955	-0.05521009265607903	0.1349886256180981	-0.18411695457308355
0.05702169495388172	-0.26648440722528954	-0.0027146870691006153	0.10382583695256002	0.16687838894433435	0.3621519345336456	0.33953439388861073	-0.24569527328476304	0.2304846671720444	0.2154705557598823	-0.12606369013672408	0.007209361435738764	-0.10674243687917788	0.4674190940845017	0.2034026465048143	0.34696742291799887	-0.5045900901955732	0.09524274650051928	-0.6592573907122606	0.19516352697731765	0.042763115832187455	0.028823181293038274	0.07965567716965917	-0.035554649399781486	-0.05725269204204479	-0.035941624878355886	0.23739106034655402	-0.15216513683986077	0.03206262448877211	0.01959914100615383	0.21213455296845124	-0.5740177357821047	0.1211086573764059	0.10944914519151291	-0.27579855653075913	0.537036789584713	0.23762805015205224	-0.06327723563062863	-0.3484994031176649	-0.30140674236948467	-0.6430757975974358	-0.4221334518440975	0.07152290894816082	-0.046526627852372174	-0.17558224026260266	-0.03966691124195251	0.06709577082273503	-0.020139856438973158	0.09822802313331966	-0.1934044311981148
0.10625868878524292	-0.22550560983321105	0.010605445054799507	0.07596803103096407	0.2250331870971201	0.3615590474558923	0.35012899330401376	-0.22239539431435182	0.19897774130388488	0.1578797351929093	-0.14445775313630999	0.002229407699843083	-0.09637227721886987	0.46704331268808963	0.1731664793234341	0.3381289140913454	-0.5158075073832945	0.1052943525064263	-0.7124609715764241	0.14602935372660922	0.040600614165591804	0.016363549824096924	0.04883189008283406	-0.03716239343111351	-0.060009345731042926	-0.06707303353699814	0.22968397483280234	-0.16668498531925777	0.012731550077377859	0.000642199976531549	0.1887279827616281	-0.5607023325235777	0.12784728458713332	0.11281788508050505	-0.3317043621861474	0.5262072495081439	0.23441112177402226	-0.05882655941063898	-0.3737038626466898	-0.33359350875824484	-0.6132830555669095	-0.40244496644235295	0.08419001879184004	-0.042012691433456026	-0.14658192794125668	-0.02739396077674361	0.08289880134162873	0.015734222787901743	0.08162796178536667	-0.21457185901619166
0.13505001406040856	-0.18449766807707188	0.014811118735337515	0.07273010370042363	0.2834253890685875	0.387589167954389	0.3670662592819632	-0.1684482163391686	0.18707101781129812	0.09625219421838153	-0.15916531526984248	-0.0044645929258489815	-0.09398993681474761	0.45324898926854784	0.14045892285864595	0.3373574169607877	-0.4843276869317094	0.10240192727143774	-0.7679782396892098	0.08859363941049975	0.030170745927441123	0.008615848357021855	0.018292005105088348	-0.03186953385752698	-0.06865541613851514	-0.10985333537963986	0.22887123271122167	-0.1714798387979023	0.0062251943718584935	-0.025292897526641246	0.182680988810171	-0.5299245960252816	0.15735444638393853	0.11084061947464227	-0.3849098750643061	0.4952449841797922	0.23342240747237208	-0.03750843799742097	-0.3985292355675363	-0.3657557754516857	-0.5846414641586427	-0.3682874057468297	0.09459851726349625	-0.04206528259213703	-0.10502819902751548	-0.004411415680016082	0.08226177785654046	0.051437565875047705	0.06077599261337009	-0.21396702656529948
0.159931315834367	-0.14851348607589349	-0.00265425383037671	0.1183874912765351	0.30612021270751355	0.39900584985891185	0.35133813154562954	-0.09011902674479214	0.17819618119175168	0.036461155159497105	-0.1610739614577275	-0.02212835783330242	-0.10176043835137191	0.4421449218982728	0.12821028926053582	0.3201107164320945	-0.44136547514860885	0.08737159559321127	-0.8100442248502858	0.03554014277540181	0.0019426165963474878	0.005743063983011976	-0.027619486029016073	-0.02042094272610153	-0.08438354579793277	-0.1646695055554818	0.2415439701005328	-0.1751520025470225	0.002302543787682289	-0.03994110531519031	0.17710872982667522	-0.5085493350176478	0.18862011940127557	0.10616801013096559	-0.4299520833593299	0.47221295033092925	0.23325540811039175	-0.03440792005952749	-0.4107318990871874	-0.38848215949072473	-0.5410756257237479	-0.324045270329871	0.08829747594106198	-0.024936093747564968	-0.07648596337581054	0.013406411631214765	0.07898327046871252	0.09357906157507193	0.0344040904649789	-0.2088565873217388
0.1774998663950606	-0.1165348326103055	-0.027235990062330368	0.13963862143931688	0.343209525332625	0.39768267090727877	0.30979282969511884	-0.030485063905295505	0.17564798912898338	-0.03865165373008149	-0.18771039166792117	-0.042828812397216316	-0.11036924627566025	0.42479991083597035	0.1013873174796186	0.3015788020912209	-0.43045425030482776	0.0871953535611231	-0.8385724105630714	-0.002670250096912899	-0.011935267992132697	0.01602275484074044	-0.05840651846669157	-0.011865640522130466	-0.091943010209776	-0.220664882044252	0.2316100479791771	-0.1637486635289478	0.013851179004247033	-0.06520046909531038	0.16538838176700102	-0.48118615182529734	0.1943518837991478	0.09024785556418839	-0.4689744472162783	0.4369043892058767	0.22879931943035364	-0.01748665125723045	-0.40963986512699285	-0.4169657774877712	-0.48808724314360286	-0.27800620926029473	0.08556105602125627	-0.005062826615137492	-0.04157416906055268	0.0339767397793964	0.08051282901625037	0.12615404892206183	0.016345743949418883	-0.2065292740329368
0.1686633964216065	-0.0918313410233663	-0.030630612366500453	0.18736834139750097	0.3857687708463364	0.3932256881018667	0.2635219214882336	0.018522931136005755	0.1670556244966126	-0.11765587956905792	-0.21119226714184186	-0.06296465753233298	-0.11084508464701999	0.3970966215773549	0.06712738022966472	0.2805957194433798	-0.4067512871482773	0.08717822098826583	-0.865222201199073	-0.0504171405161193	-0.02141066374165723	0.013448528774812224	-0.0802186272030885	0.01549609083678278	-0.10899570770751812	-0.2756980696213525	0.21229572720457832	-0.13708800193796453	0.021555246900243102	-0.0486469074535107	0.14901719538846034	-0.4793442856639765	0.2028533478982911	0.0779740320897885	-0.48138893186923876	0.4034107243693866	0.20581924608970184	-0.0012297365963884165	-0.4157246638467881	-0.43989846451676085	-0.44082659678183356	-0.218326537675477	0.08981647360835165	0.004413520434124099	-0.013005355322445261	0.051780861998944126	0.08278432068149692	0.1413317423944715	-0.004632243915114839	-0.19365507479054256
0.1504392072597736	-0.07294943615754944	-0.019514427821307568	0.20420701474713923	0.45478001347724123	0.361479138283677	0.20956721943075607	0.08182359144859974	0.14400978218620625	-0.18986781581545248	-0.1876463834403833	-0.05600796620902394	-0.10812188568088395	0.3816545005685898	0.037363496318281175	0.2564014464813364	-0.3692969688807587	0.0897604721650909	-0.875667084281881	-0.10512200599164274	-0.02362086243582872	0.016220717353429174	-0.08708462001933032	0.008367013176735202	-0.102790366550415	-0.33669552526040514	0.18905542209654538	-0.11885218082557743	0.027292404535413838	-0.02783801942933728	0.12718943750067857	-0.47812708087338107	0.1948032799654367	0.047431963184994555	-0.4967252986652476	0.35994948711136143	0.17316945988902627	0.02342624302349437	-0.4263550885919455	-0.4648049325551643	-0.40348102390562746	-0.1626045013288732	0.07117760509824464	0.011727832526901327	0.011193402924927065	0.0665208320129137	0.08936921280713946	0.15932608770369291	-0.023551766965943653	-0.17159737117994162
0.1367129186688846	-0.058803490451593866	-0.007648158176959903	0.23533175158348385	0.49285921372835995	0.3348730870439701	0.1755902453136365	0.1964797660597437	0.13060668826675206	-0.25981749389117226	-0.1588438183657834	-0.06648376569468903	-0.10980651705874704	0.38315063466264754	0.022227556844947906	0.2270484908468379	-0.3125445034255137	0.08353345233650193	-0.8993373783890817	-0.14689292229109369	-0.03805089774501879	0.016369403049641473	-0.08718376396853195	0.015866267069498025	-0.1103879233755209	-0.3896251463342281	0.15707185509295177	-0.09712498473835005	0.03369426174683153	-0.04271338931298817	0.086025344630321	-0.46761052761800015	0.18923919881084794	0.0014561400159332383	-0.4958141613159028	0.31952364502193026	0.15838847811798737	0.037036267507005824	-0.4306950649322854	-0.4952893590032863	-0.37041847653351917	-0.1116765656716034	0.07177001230364125	0.012454998468979054	0.023695715026239232	0.08861614387005509	0.0908877787419041	0.1701705852889283	-0.035647936668972334	-0.14889256303045795
0.12690764193564646	-0.05233890619838304	-0.005741712705090557	0.20903046013047213	0.5227453594557787	0.3048282127931257	0.14911249420825007	0.23836040548854012	0.13439234872963926	-0.29629427651922524	-0.13170219173283992	-0.07457694624879949	-0.1103095144821972	0.35884681159432147	-0.0045941706222446975	0.217080502024531	-0.28553748220792813	0.0728541982484417	-0.9164091928509736	-0.17055915886281378	-0.05054627778328202	0.010322622642544188	-0.09367425032969964	0.03908415761913212	-0.11955028764870104	-0.4188508200321917	0.11700031698512332	-0.08617547072598383	0.037173970732161735	-0.04018949131406789	0.03539893311872151	-0.4649877801209067	0.1801631842362364	-0.04067738463326583	-0.4744944051065179	0.2741549373321794	0.13543299321090158	0.060615377723310285	-0.42004053394811613	-0.526216724387419	-0.33454268016662236	-0.05589887605912813	0.0722097469553086	0.012566392340516031	0.02936625559033925	0.1003062814916387	0.08943463302699717	0.16633954022528977	-0.04916237908707534	-0.1429371090178783
0.10092201033909876	-0.059918262376915124	0.03147413511504042	0.22732833556043247	0.5220581913106137	0.282176691075975	0.126516392252011	0.2868833698269386	0.1472162349160862	-0.3530152872511083	-0.11895741209904068	-0.057537123499487405	-0.08562381393482114	0.34060215343665934	-0.04012423058600404	0.20438061419967507	-0.27911565093846463	0.07738717906868373	-0.9246590343504938	-0.1660682966527502	-0.06665865286064694	-0.0008349686081176949	-0.1102025024926844	0.05397384573989343	-0.13043319937750936	-0.43007617633633666	0.06604107175758915	-0.07838643031064735	0.042608612513513444	-0.026338484302868864	0.010986605195427115	-0.46008618753928465	0.15498525263855192	-0.08100040949460553	-0.43356780231234016	0.22813887741501587	0.11940637993909928	0.07162101480565593	-0.41481225336666433	-0.5559371881140369	-0.2992080969867251	-8.770868903264784e-05	0.06819483576149546	0.012127028408543185	0.0316903622229477	0.11171034442334418	0.06486669993365805	0.16631508968180825	-0.062397216415190825	-0.13084857282500162
0.08043055696438799	-0.09590062285533965	0.05492381419790086	0.2600350822567875	0.48239110978044347	0.2338675035630186	0.14041241871794102	0.3410792018267781	0.15748707221840216	-0.38592604865567337	-0.12931609966861457	-0.03752905205198155	-0.08697295513711382	0.3231551568099242	-0.05106980943161724	0.16772866048005863	-0.2570341154214144	0.0841974512688916	-0.9185432664333149	-0.1720115444082455	-0.07817970142482494	-0.046084240246186084	-0.09768167774174734	0.06607501538001682	-0.13746927736444212	-0.4370328600872809	-0.008706712938211703	-0.07433339757888055	0.02468436900997212	-0.017098702010486057	-0.017364395515470987	-0.4443813835286572	0.12003054826898421	-0.12242306845756872	-0.3918351384164799	0.1699358961418344	0.09423477467134052	0.08940564607518915	-0.3898209100568685	-0.5808512393914679	-0.27519413107994206	0.04502601495018745	0.06724468472032323	0.011989546009471566	0.03540429149369885	0.12451730310830814	0.05953348738349068	0.13601078424408042	-0.0786659689426592	-0.1102616389829135
0.0708358903963202	-0.11002471028824963	0.06058569905883462	0.28105641317297303	0.42522196896466513	0.18753655531344043	0.16454024481056867	0.3604199062931811	0.17945326837261472	-0.3884179890260323	-0.1749450493341598	-0.025416071417960946	-0.06028459954595091	0.27596976048845295	-0.04598493664627547	0.13351373607617212	-0.22249290683173037	0.08883829280868707	-0.9030804265487857	-0.13884871195300952	-0.0969473292454883	-0.09588644942318916	-0.08523114115555111	0.06479834604242704	-0.1285306157418271	-0.44267820849867545	-0.05059606331101374	-0.05969127832546578	0.01332954206693886	0.009231577948524207	-0.05810880063844137	-0.4586188123151528	0.1241221211855155	-0.17920718131433577	-0.3651464863146289	0.11458348438385416	0.06111201810130039	0.10962604391895381	-0.36531254484550624	-0.602149252304987	-0.25058193759052505	0.0938561871260115	0.043780986543100794	0.014849552603411762	0.03330688923710563	0.13767175888782607	0.05079869637870543	0.12254922176706151	-0.09885318969006981	-0.08120107295730532
0.06790566201134055	-0.12623079822874503	0.05263942777966847	0.2746537089585017	0.38052439696721796	0.14176692027356974	0.19109353972032764	0.32858295615603944	0.19292426781379043	-0.38536984183091827	-0.18118209837143942	-0.022889271719758776	-0.03225752240550744	0.23248931343339646	-0.034291669257509205	0.1149176839924396	-0.23912721631393263	0.10378936771508682	-0.888058491763166	-0.09684549096949953	-0.10677628586113237	-0.1360219293697591	-0.07156190652855757	0.056126802652513	-0.11093829115489114	-0.4487988594085735	-0.08315305339652165	-0.05436343334647209	-0.006722544521830663	0.01879165526431569	-0.1244161004951787	-0.4542612584929242	0.10100015408817757	-0.23411517871856483	-0.32432781898573715	0.06682563680094682	0.035760343771779696	0.12067319072194649	-0.3264384611546579	-0.6108225333320692	-0.22520742657792306	0.13086536143612063	0.02349457384515655	0.015446275907815898	0.008975175635891031	0.1402798392564419	0.04760793880848682	0.11265390021340074	-0.11791881086409992	-0.0707000885133995
0.0588347737670878	-0.15751909457064533	0.038645335115866	0.256882037206991	0.3613395287173976	0.09956630172542112	0.22406358709148527	0.31403980281009913	0.19909281432647738	-0.396706020231935	-0.2235006808065271	0.008149657925974321	-0.017417965842750426	0.18625259486121606	-0.049922052598973414	0.0899072428840452	-0.25334464042395144	0.1384589166384842	-0.8874666182809605	-0.04014974250026251	-0.11104348536164817	-0.15161172443117404	-0.06543240317156766	0.05578390751445787	-0.10027452654253866	-0.44164217213103124	-0.13257688631704884	-0.05732850459242139	-0.0287389627703571	-0.013626619692356451	-0.17505113284728066	-0.4569823262477395	0.07894153793724387	-0.2767102998935453	-0.2755486132568416	0.012711060065979015	0.0105288852197945	0.1394343927877531	-0.28102198686188523	-0.6153736434006674	-0.21200411451118378	0.15692570853986046	0.006841390956701996	0.0035648150820241182	-0.01527348699784144	0.13657727922033835	0.043331297981177935	0.0893322424059764	-0.11432021800899603	-0.05196010332385953
0.04976571691557583	-0.18052856999655714	0.05407779882812561	0.24707039178003948	0.34116121939880995	0.06616641164405547	0.25465321492608634	0.35847343982630775	0.2074753926383989	-0.40136477005024995	-0.24003352375696868	0.043755144250754996	0.0014868183426837282	0.15705673491393482	-0.04975899460904209	0.046764877447751776	-0.24155623518226294	0.1621264189033012	-0.8650220713166009	-0.007261146477089581	-0.12032827031323981	-0.1722384203263581	-0.08731579231870276	0.04755845296848704	-0.11036096053949285	-0.4414761963537549	-0.1464572160596878	-0.07131569197922574	-0.04896076725791456	-0.050622492745299695	-0.204800181570392	-0.46187649018766697	0.07632578112244645	-0.3198783707196196	-0.23570875142771675	-0.03977809194806685	-0.02800372985865459	0.15425435611423746	-0.22691845601445831	-0.6218650904501483	-0.20411852142636877	0.18955736492278405	-0.007585222947549189	0.006345727886136858	-0.04149002714054896	0.13707874450979002	0.026294344053687857	0.08133163661631067	-0.1204573551176509	-0.0412332407532176
0.04406275992130917	-0.1931280428845426	0.04137565820275209	0.2137776843468941	0.321083083323743	0.03956269920938897	0.2742157799711379	0.40614795106183077	0.2099639475119397	-0.3415686141115702	-0.2171162126780343	0.09783543967702206	0.002044473641608266	0.10959082190727729	-0.030558129670599853	-0.008500750866414835	-0.24313341124758076	0.17152877488736515	-0.8545901560308197	0.025888035409096656	-0.1276186457251573	-0.2022716668647734	-0.09076396935739679	0.039347743302014015	-0.11121077135360088	-0.42935743063125004	-0.14378106711940594	-0.08666041138456688	-0.06592700217164135	-0.06855812847110772	-0.23466361412846273	-0.439510160982198	0.044479705255444736	-0.35289835451090656	-0.20134524442007312	-0.09493864465469556	-0.07378470495920417	0.17390136370198422	-0.15412358742583815	-0.6173019249759168	-0.20124511229906047	0.2422684160389168	-0.02867326079488953	-0.00018054503364826023	-0.06082052128521047	0.13556390725903636	0.011463241089382575	0.08557031931116788	-0.12656681560753252	-0.04445275129308854
0.027049121361021222	-0.20582587800123284	0.0354902469828227	0.18167900336702675	0.29599374689923946	0.04698762561112864	0.28417534004036066	0.42260412643363277	0.22174402591553616	-0.26871838195327613	-0.19630216555344404	0.13420923293121598	-0.003035514927350838	0.037209623509671955	-0.005697586954962352	-0.07631913953140271	-0.2426395065808992	0.17779646595412818	-0.8545706075606748	0.05748948777525772	-0.13589470060285072	-0.21451698600569605	-0.10294114950318045	0.04476371546169761	-0.10598912926918069	-0.3950856951070194	-0.1317856148314122	-0.09074186276613455	-0.08816851652009558	-0.12200787714280317	-0.2615579030588507	-0.4130458434348861	0.006062176518894647	-0.37220994178368266	-0.16109365525316902	-0.13517806943492702	-0.10135629750047057	0.20797548185334555	-0.06935369927906772	-0.5982030513803438	-0.2017090760498581	0.2795061102815256	-0.03244540377980957	-0.020258151593250194	-0.07808948153572212	0.12403271245728065	0.009041724932788235	0.06672962027617688	-0.1241748458414103	-0.047031775651287765
0.014648761114335496	-0.21288974324044158	0.0386202156770578	0.1499197211096857	0.28200113536805693	0.04828780631319728	0.28635529756788747	0.41690066250293095	0.2143940962379048	-0.18229069840346282	-0.17716315960720994	0.15005840556465627	-0.005706094645775704	-0.03485995734176694	0.0012356090492893726	-0.10358649150193885	-0.23466851334751593	0.20185961146883233	-0.8269311998172444	0.09401438538452242	-0.14711502738722002	-0.2313399175982273	-0.11295587613500409	0.0316858867228625	-0.08334127292692765	-0.3635667683031769	-0.14305141461334775	-0.09871401078127184	-0.10434855242717311	-0.176673070145633	-0.2655825739870764	-0.36789696259959265	-0.03155866597377109	-0.3536677993294158	-0.1049326644248861	-0.15949362313024068	-0.13198562693038338	0.22386218541712574	0.016660134799581998	-0.5859697312929368	-0.19652157871128853	0.3126715298280859	-0.03352485528006621	-0.016652758498319476	-0.10171982637364574	0.09218450629205537	0.0014501446581254517	0.03426963513795352	-0.13800001414591512	-0.07171931552383384
0.006788423471627744	-0.21961480524744484	0.03817362936774521	0.12058656027769402	0.27729705400002247	0.04256514018006325	0.2532139462981046	0.4130422528631317	0.18369188483706042	-0.15938634983732422	-0.151937685457492	0.18454043412902135	0.008113989475424386	-0.07737657089801972	0.01969144548850091	-0.12775187174275826	-0.20999379989661993	0.21607338982679258	-0.7840629531833941	0.13508947267702842	-0.16921169495782867	-0.22704080061675155	-0.12675002622361922	0.024228577001874665	-0.07288311845772276	-0.33488825357435886	-0.147543839708064	-0.08676023632562672	-0.13463634795173324	-0.21379756889875154	-0.26194100480020327	-0.3479659169331608	-0.04883741911245102	-0.3299101790564106	-0.04997254499845955	-0.19035109728166616	-0.15013912167116894	0.22273049934896108	0.10523179016808022	-0.5704623963659564	-0.19263068219323212	0.3264766086961906	-0.047149278581018673	-0.010527337874622443	-0.11279797579501749	0.07135566287610959	-0.009305523239318561	0.026607545010676477	-0.13908218940160727	-0.08616163843435483
-0.001518773999789487	-0.22151283195689717	0.025225524794467564	0.08797975921742042	0.26704351031018747	0.04090166509504509	0.23673801022360186	0.4290709867017471	0.12959644027842643	-0.1305261721998526	-0.13134768987563405	0.2032734192432259	-0.018880357347574806	-0.12288261093935393	0.03932339969309051	-0.13503365714289184	-0.17894525385954713	0.22433501441635192	-0.7322372491406243	0.14599925247178155	-0.17848867816513284	-0.2219535424352043	-0.14920171815586697	0.011544442680806608	-0.0579373369670481	-0.3056319911017392	-0.1345860490789459	-0.07758509158244178	-0.15065016353062127	-0.247102693517994	-0.27066298248024767	-0.30201974620352856	-0.05898314590976765	-0.3133451262946962	-0.009884169504228412	-0.21464170069675942	-0.17899302998417663	0.2392728181656391	0.17137760338038716	-0.5544604009239578	-0.19175060437120584	0.34623030065195987	-0.06313164465623522	-0.007004972553829772	-0.1197782305832911	0.056212767785951266	0.013377234928697069	0.03579030485857144	-0.13377879860473782	-0.12466040883308108
-0.015992270828848305	-0.22151829652515867	0.0054251604689433955	0.04491606185280853	0.2976021027770511	0.03038094042143356	0.2050387947959905	0.46071244868691164	0.07646578773309945	-0.08549378736368167	-0.07827204030554998	0.2250349671429661	-0.005295394961735138	-0.1810728405569064	0.028931389886362312	-0.1269854974351124	-0.14007249420571383	0.2268113415992507	-0.7039331934122708	0.1519055736879244	-0.1870195309187609	-0.19109751094410196	-0.1850333830112699	-0.015700521911854164	-0.05469438927111	-0.26900528192631745	-0.09220463711539575	-0.055944816620093964	-0.1427412477252689	-0.25881338037455637	-0.2684552062540124	-0.2293665161347424	-0.04696338711430106	-0.2897007941934148	0.026453150736148928	-0.22150539373226746	-0.18468431137878938	0.24384266104777316	0.2266064902635278	-0.5224719654020681	-0.181756652043004	0.3678507612115577	-0.08133241833099288	-0.004659489697379093	-0.11448596238238658	0.04308869452819538	0.03352150546102374	0.06770375763232	-0.11360657690278678	-0.1421885941668978
-0.021616477935268774	-0.23293560114593248	-0.01439172804974887	-0.011513681751222388	0.3279424123315131	0.04408088074669286	0.16838174567153194	0.481721167677443	0.025657783351671237	-0.08155253558888413	-0.002301735020649598	0.24090142306794146	-0.01086651161027841	-0.23704018180612527	0.007987192388585964	-0.11171682128922775	-0.09891305229937838	0.2297307320141277	-0.6914080434273221	0.1269892600043813	-0.1896490733683847	-0.16691152825411143	-0.2141810246569021	-0.011111755897526818	-0.053332469756776454	-0.2369732239026512	-0.07382231649877441	-0.03732022898351452	-0.12582853249967796	-0.27153461245788313	-0.2403886932796948	-0.16960862148560357	-0.07341433732525703	-0.24719785159294244	0.08932417730999867	-0.21749743233890279	-0.15912511313114763	0.25255652460597855	0.27588326940621316	-0.4860724180705477	-0.16786313527354194	0.3767575936997914	-0.0764774311224	0.0072482667077531	-0.11766076330467992	0.02649464093969543	0.0574602873338948	0.07568873073403284	-0.09947148510349849	-0.1532504310105542
-0.02757766130596176	-0.2518849023536398	-0.01922138991181799	-0.056268799160797266	0.33274142138470836	0.056625841182811235	0.11819821025303719	0.5022359877939391	-0.024472319869972926	-0.09988115919564375	0.06824470322216716	0.2611912844550027	-0.03119738387035769	-0.27704662434925387	-0.02162550528186669	-0.09899849130188863	-0.03717464778338431	0.21911151642051502	-0.6353112889817296	0.11821456921484146	-0.17561497658178468	-0.14135959129356884	-0.24790817485514305	-0.009820689340566147	-0.058216113432412564	-0.19864494626248047	-0.05352575776924993	-0.01084648662398192	-0.10378635224340158	-0.2562688507580574	-0.19554266045718421	-0.13132286607137372	-0.08439873479004192	-0.2194918570740664	0.13744600125363218	-0.2177125209614938	-0.13193264796876933	0.258559346600399	0.31048372224639154	-0.45910000350224367	-0.15894744589857035	0.3798699196829997	-0.08266707802600211	0.0064049447026044565	-0.10284430874299859	0.01601254301284858	0.07245568103810196	0.08606198773774898	-0.07187030256937636	-0.1628303963252155
-0.02297903413428429	-0.26752996128596684	-0.017408226175575373	-0.09858458684126446	0.3298034010684069	0.08520233566909499	0.059736709159343995	0.5259759308768863	-0.07165935365217542	-0.033652209312569854	0.1503835000469061	0.2671245573893947	-0.03983272340241361	-0.3038779392872903	-0.03241528431254724	-0.10593868687024546	0.004229007497970677	0.20551339334370824	-0.5627038192321635	0.08835937464473104	-0.15775501078402238	-0.12624014232942865	-0.28757136488044044	-0.022251972496433837	-0.04136122981822475	-0.17127125092121423	-0.02491011312256696	0.01640454993495479	-0.09309367885095901	-0.22929253948716416	-0.1632717004905046	-0.05527631987230943	-0.09999607537695318	-0.19534300559933188	0.2021246728626652	-0.20789458569469527	-0.09713696982670103	0.26222094090588915	0.336819191044173	-0.4429659819243576	-0.15345714330113297	0.39254064870566335	-0.09106425696574974	-0.006931262110954019	-0.07045006152137209	0.015521014536695327	0.09738713679110148	0.10335410080968992	-0.06924239360088953	-0.1830358138984209
-0.023288539507447754	-0.2861240655566845	-0.04194998452083194	-0.11942678539581186	0.3300343748478085	0.11269986143005233	0.023403370946751576	0.5298507390813106	-0.09898017677671593	0.014151314358433831	0.22052516700008612	0.2689413840052792	-0.0593750770950912	-0.3434468497760202	-0.05606012132321246	-0.06851031811007544	0.05090046473990277	0.18965372595607474	-0.5102650674236848	0.08274164045888305	-0.13506026858882958	-0.11581441704051523	-0.290253361820169	-0.03536524211761216	-0.027424962093518405	-0.13695245574366643	-0.03373489361150779	0.042477304664117845	-0.0930247732811813	-0.20593222871386133	-0.13279534719915057	0.02902014805851052	-0.13370269733634765	-0.15828985734669118	0.27199389189953754	-0.19667190663375372	-0.0404931880124404	0.24244940415620161	0.3194914984446786	-0.4152350490112872	-0.12812995736966806	0.39623524677680794	-0.09756658102908218	-0.031796527576780274	-0.046007409799179354	0.00972492623829807	0.12165761419243797	0.10038195300469796	-0.0700363560007014	-0.19347744662282498
-0.008073328618440904	-0.3049112512393043	-0.06261572017627393	-0.14469061085974239	0.32473348430764987	0.12713438143843228	-0.03161241904676389	0.5256835617312692	-0.12944230511107474	-0.0019477831803104528	0.25690886290486425	0.26767547599790076	-0.047809284903062535	-0.34476012253517746	-0.11213039185290449	-0.016216336910742764	0.11294652475672509	0.17613001783702625	-0.4463904218706617	0.09604341996865692	-0.11485605594504737	-0.10700535431570964	-0.2897232189587094	-0.056424719535694765	-0.015163167967270862	-0.11453595188336467	-0.05837602679636309	0.06232566092843026	-0.09295261017016032	-0.19400741256560972	-0.09534830843616297	0.11174768686344513	-0.1695796086537626	-0.13149421420773866	0.33583231092947413	-0.1745745619032231	0.027322428899114348	0.24133162086528714	0.28190974382737244	-0.39035366399428195	-0.08786902973607243	0.38456159064374457	-0.10123354958809974	-0.030362900873208327	-0.027532611962463517	0.005338682355861152	0.13176102643419985	0.10293993653125091	-0.06201110071193324	-0.18876346832571944
0.022813109951985093	-0.30554331963487036	-0.06868303078067499	-0.14631662035583917	0.29926477556562353	0.13339068492162837	-0.06757846226196351	0.5068085980772757	-0.14554460244234302	-0.013052368017984114	0.29400088013356984	0.2575359449638928	-0.03900814377502223	-0.3177912330851907	-0.17628740824693112	0.0702206442587909	0.17016220427075113	0.15659799090638407	-0.3778139821493979	0.11326851302915801	-0.0901594570906332	-0.10644561010659277	-0.2946513822255714	-0.062310707736287274	-0.009694490008799562	-0.10039850803221975	-0.06941804320203879	0.06988186737660027	-0.08747930651773414	-0.15330681867564638	-0.05047830547176766	0.1847332175543846	-0.20395819767389228	-0.10310110229949435	0.3995664376139133	-0.16059982391622687	0.06641755027724892	0.22615137699691973	0.26978016701113244	-0.38728809100694883	-0.045613760528130196	0.3839044102169239	-0.09835482376944783	-0.021887028149720714	-0.014385903231616832	0.00042584937375730723	0.12784568244619998	0.10782672837896734	-0.06913995922274345	-0.18267159075644337
0.03500102864075978	-0.2957125613326502	-0.08642508363723901	-0.14477032339356993	0.2682416973665565	0.1425165072890331	-0.1312970977662762	0.5069048317591542	-0.1645684176795142	-0.004847441311169642	0.3383994797537959	0.27302584856758705	-0.03926059384637019	-0.30433419049659405	-0.22890892410976343	0.11383902240007396	0.2154359362867015	0.1278998140287664	-0.32188398583160094	0.1267766261403374	-0.0680186387398523	-0.08945435760329157	-0.2863338679327174	-0.051207936178101696	0.0008135716328617336	-0.06701402797168458	-0.05925073701355401	0.08370543724042606	-0.07253393532030256	-0.11522112027204241	-0.004949880557387964	0.25203037511246634	-0.26316585317683033	-0.10189169829234976	0.45202550407783865	-0.16675286414269364	0.11859348916848611	0.22395553263580567	0.25299949404061467	-0.3605334515081496	-0.005985777771120368	0.3591450592631917	-0.10601427385080467	-0.035339391026350205	0.007267951514087059	0.008613353581884505	0.1353884836578779	0.1216033455920091	-0.058379109153813113	-0.145387395653561
0.03865831994376239	-0.2943099888122297	-0.11650078094854573	-0.13131257619175288	0.23512530295871406	0.13946690041670987	-0.15614731604417045	0.5052421036144114	-0.1664094718088731	0.037583995695967695	0.3317338894916355	0.2799836329659882	-0.050757616328518974	-0.2955282940718479	-0.28861358678373594	0.15003381540301747	0.25261116629946667	0.11934380714385084	-0.28578694215748746	0.12380692734284042	-0.03360337156404009	-0.0831055478377539	-0.2935615246391832	-0.05847791844250314	0.007736927928239245	-0.061624430676202026	-0.059985451702070515	0.07470379637761096	-0.06214152150574427	-0.11008982147778375	0.03383822456473562	0.3301130464531634	-0.327925106465745	-0.10885030110116753	0.4976566873764834	-0.1812685500155067	0.16290030185379772	0.23678501548227154	0.21953591489848862	-0.347357670919055	0.0217060680311646	0.3488395527909863	-0.11168068740977381	-0.046811924535626284	0.02231373769780738	0.027178291384975843	0.16185080405299862	0.12928130629596882	-0.048408705888128914	-0.11722286979611193
0.056930125316851	-0.29685465609927836	-0.13496290217433632	-0.14970577014501307	0.20792099124575505	0.1141146435791027	-0.22643058422648243	0.47983295926910596	-0.16270031166153304	0.10644965183652799	0.3309379947220717	0.2781295673189125	-0.043446881981054106	-0.2747574746831975	-0.36380907122043393	0.17047674760300977	0.28366693890409755	0.1016612042084261	-0.2528438022047241	0.12888213891260952	-0.006685935273244454	-0.07343864755796417	-0.27087533516149453	-0.05020559113119435	0.0046983126036861875	-0.08643011693568327	-0.05739693088572186	0.07902293434146912	-0.032966673519513115	-0.10731439811088561	0.06934031760461115	0.36408844395376594	-0.3891305594674393	-0.108685998069506	0.544994871249965	-0.18647692101155283	0.1955141888141645	0.22681513530506417	0.2040376085115852	-0.33568064946901705	0.06131145153262511	0.34059683057590173	-0.11080611870692927	-0.0495338275750772	0.04495816176710085	0.03928272820732114	0.17603962093696596	0.12578102851895082	-0.05086814154141787	-0.07396592755374448
0.08007343537996829	-0.28033526624513055	-0.13198771453143027	-0.1545524604603736	0.17592748475008102	0.10022564984640722	-0.28587354731638426	0.4628949681761501	-0.15915207406494863	0.152163039616353	0.2849908236267983	0.26332464283601276	-0.08384664018221666	-0.2634535859726146	-0.4053477399333552	0.19017646065491872	0.31459359683502497	0.08117377562792645	-0.17474718010326368	0.15300549454019996	0.007044070798513838	-0.06623820181960291	-0.2415633863769356	-0.019703664667795724	0.00873570100403117	-0.09419115876101801	-0.07303628175361158	0.06151325393846045	-0.00905947546351813	-0.13560990765085118	0.09430437932006194	0.3474931642934257	-0.43340913918139423	-0.10223824751330612	0.5811428183590959	-0.1971771498082204	0.21979088033665922	0.2250006242628122	0.16239755789014573	-0.32015814806398174	0.08920683411159944	0.3201945380030521	-0.11396121954475816	-0.05533645443348384	0.04764698292054411	0.044125104510545535	0.1840144139820768	0.11193131829449794	-0.06039403342010787	-0.03946443141483291
0.08607490939095493	-0.25920560230113304	-0.12719903000322566	-0.1566148908210935	0.13278953570116533	0.07201888145693418	-0.378585688402239	0.4795815865350514	-0.16525592294436955	0.22482032359528334	0.23708769393664633	0.25846889222179625	-0.11527571137969617	-0.2282196258022368	-0.4375235578648592	0.2002159640850781	0.3396082087684217	0.04734186053835463	-0.07567572695867605	0.18497740234949514	0.014454132060296105	-0.0586017032939985	-0.23161844201103157	0.003554327454940889	0.016947347530741556	-0.06852753882183141	-0.0881676687955136	0.049626118348420206	-0.005913182682444812	-0.14449622351243233	0.10816164450232937	0.3936137333113102	-0.45455961952765733	-0.10992390003289183	0.593151794472608	-0.2164460791516766	0.21816455139567018	0.2243497756764003	0.12687343290296352	-0.3064952901988965	0.10618713995704665	0.30459726887732075	-0.1167860387580193	-0.07373859778030326	0.04958139151720185	0.04919056253881595	0.1919672071028275	0.09973271897798795	-0.06906730832164784	-0.0235756772107026
0.08570313666461071	-0.24264249590089437	-0.12409807859175163	-0.1624389535499017	0.11099813258108568	0.026895992276889734	-0.47906599719082604	0.5047233911228514	-0.1833272887146694	0.29782378340690335	0.18901419408861975	0.2604659995592714	-0.11612271591248338	-0.1950247003245503	-0.46871357664520713	0.19423844939835794	0.3509731193078335	0.020310831978642814	-0.002365867128362953	0.20251908360757248	0.006844949006812845	-0.061391247124407265	-0.20008515748883032	0.038191358233136595	0.012775848650645622	-0.051985165687512366	-0.10851886418398457	0.03556587502006377	0.000776219409034877	-0.18875675142084464	0.13516022457635665	0.44877111385691704	-0.48924099257714193	-0.10408762414270448	0.5921036529454721	-0.2372875214148972	0.22359017416858826	0.22762487277433538	0.07879129923343521	-0.3098056656973961	0.12818301462479326	0.2896094962358163	-0.10544755710105391	-0.08328596359896487	0.053111340291932554	0.055495130347816876	0.2000630196803102	0.0895920321916752	-0.09680386542743566	0.011862850211995013
0.07780067698886885	-0.22903936397556918	-0.11179038644845633	-0.18035681682651225	0.10540907475424474	-0.049059059706714515	-0.5203509900107026	0.5158770043149159	-0.19474287274853172	0.29308380063308315	0.1494735323345197	0.24687287696196053	-0.13316971447327056	-0.1835200881457123	-0.49995490454562574	0.199982773186121	0.36858675002910934	-0.008002606904158637	0.05312082020934472	0.22171265872796186	0.0024146221257405243	-0.04910649902081966	-0.16467661467659775	0.061791734229035944	-0.007897107729706376	-0.019602332247966703	-0.13167573056046378	0.020572846805891564	0.009032371965993746	-0.2329692160304977	0.1562356564319985	0.4551279554975518	-0.5027319873554063	-0.09913091480316759	0.5673684898044147	-0.26448612300742363	0.20368296334803443	0.23208746566053945	0.029384986388731903	-0.2941657213084493	0.143577290724016	0.2698323747996032	-0.09700344548738188	-0.07861528896303491	0.05699723456542042	0.06392328203694943	0.2034667588605333	0.0743630923892687	-0.10251302641562503	0.05717062920807596
0.07634655115282267	-0.22907215138513734	-0.10495066975816107	-0.1907558321564194	0.08820025910211882	-0.09740469359821792	-0.5684969591039872	0.48189205798248286	-0.2269891151921631	0.3169319248259056	0.07649200639061997	0.2270665315369492	-0.14902613856433183	-0.18006832108768328	-0.5313482487442225	0.1770337560175438	0.3712976103852156	-0.022177203812888666	0.11855624658660154	0.22761932995869577	-0.0057421015268285065	-0.03241787663467495	-0.1572254826647112	0.08740606443860097	-0.009003102522946418	0.014052921817808789	-0.14173900017152982	0.0197156775265376	0.029681925908734592	-0.24529205775336385	0.14858497588268443	0.456036980902555	-0.48065352402241474	-0.0938169255307564	0.5207413742924385	-0.27986947638376974	0.19028376285616447	0.25373190511692967	0.017367535583329687	-0.25509454053496783	0.15206725827626905	0.26761416398911414	-0.10027725394785134	-0.05913502686325469	0.06737088891463107	0.06661874169246673	0.21517005297395514	0.07322105826530648	-0.10020799847741987	0.08732792107210052
0.08028587693787956	-0.21731604353215808	-0.0949946767998245	-0.1935586005621864	0.07958705227493566	-0.13411099134534812	-0.5801723281799512	0.4596650982567815	-0.2352922650123071	0.3438281165736894	0.007625659015751929	0.2160540738011929	-0.15821276155098107	-0.17672120087153118	-0.5428870096630691	0.13985415153798408	0.35194237866679373	-0.03323814182842984	0.1502454005668788	0.23014573527666776	-0.011813631706195864	-0.008716372473556663	-0.163583237794061	0.10860951405039183	0.014014529856266894	0.05236183260065286	-0.13923915482720936	0.01765359475606606	0.04527635876994906	-0.25440264395315737	0.11608272507325643	0.47270466797047084	-0.43818887496812187	-0.08365951509053236	0.4687141449969108	-0.28838505004077836	0.1605322228944158	0.2499189691505161	0.00576829602535184	-0.2386731336421462	0.16470655844183285	0.2632696453301596	-0.0839051016490395	-0.0707226811765724	0.07817934868420011	0.06741256018145439	0.23634132961541568	0.07094164244125312	-0.09178269008224937	0.10028196759181
0.06873162013735663	-0.23087545891139225	-0.09826286903731477	-0.20151197646373845	0.08116867272626724	-0.18388227893133163	-0.6248499157422189	0.45372773900958574	-0.2564624705909798	0.3833453213020682	-0.06269238313157488	0.20590337105782744	-0.17877782683821733	-0.1888606855932214	-0.5228092761094223	0.09580545627208711	0.3260719448573834	-0.04179161607214018	0.1728152899992163	0.2391416352877314	-0.028584367614002647	-0.008741378846508465	-0.1518190885985334	0.13102588235780538	0.020409536787135387	0.09660568966145866	-0.1542474784679699	0.008910905996453045	0.06356066345062414	-0.27853037571382483	0.08268285552956196	0.5028535917982712	-0.38566410917296545	-0.07501407955087684	0.4165998787342433	-0.2807700524465593	0.13088594281511146	0.24823891782538351	-0.0466453874673398	-0.23485195894044195	0.17253327045037498	0.2575904712676015	-0.08205870617208566	-0.07342408608724632	0.09033452831140712	0.06798728925956785	0.26123005381732844	0.07300393382328223	-0.0719969161815557	0.11720830941024887
0.06850269604478014	-0.24579737331046353	-0.08218975969073361	-0.20106083296753785	0.07870562925888926	-0.24533402859932057	-0.6205133757723391	0.44224637029560776	-0.27498900443665186	0.3890618914453843	-0.1313201667927194	0.17562321953058516	-0.1760980279920187	-0.19445726184575246	-0.5073400976068256	0.04152545908620288	0.30061522757982573	-0.06182212638348149	0.2091316210565442	0.23840800470495654	-0.03938783301610201	-0.020461244793781187	-0.16006790329782472	0.14514675282898526	0.01859332311521423	0.11966057581887461	-0.17568233001854858	0.010179279671324556	0.08676446062590346	-0.2960911729798938	0.08239470919237782	0.5031400314824338	-0.3067548176139836	-0.04890766476101414	0.3417350299002858	-0.2599210820815482	0.08161748169912393	0.2635703047435709	-0.11293716075692042	-0.21070303703667306	0.16790438442969136	0.2737262884508631	-0.07234835478563142	-0.060153721747942035	0.11215961533535856	0.06746555770348031	0.27561164963188245	0.08015520378203086	-0.06398340930589178	0.13080497706556937
0.061882211287466724	-0.23537097706775315	-0.05582034562530669	-0.20018672929844222	0.0529441845180608	-0.3103695116897488	-0.5927769905329254	0.44115435535393327	-0.29226954746147243	0.39972690246157516	-0.22310656845627333	0.14949040081242693	-0.16231728938664924	-0.18230492180081437	-0.48378963617480064	-0.018021824617872478	0.28509464814026353	-0.09145402848181972	0.25331298294633803	0.23014206012346214	-0.06101533205524027	-0.009239765356846917	-0.1348627287228348	0.15736475672232667	0.026190972532476747	0.15850252767486894	-0.17042883197492947	0.031102549897803995	0.11633608913706435	-0.2961590452555106	0.06772939791130822	0.5103951925444532	-0.23886352632571667	-0.03732025502274218	0.2743335253484248	-0.2177148869363426	0.03624941363496586	0.25747810775254204	-0.16589978171123196	-0.15961740012063688	0.16793089240698342	0.2865709236171041	-0.05071785816096634	-0.03892118021541621	0.11431896858471942	0.05223692317599584	0.2807516378774095	0.08770247861311477	-0.05512455232866054	0.14277118039774667
0.039480615284297305	-0.21375314502573922	-0.04070620583587285	-0.19019279666022862	0.03809570091639208	-0.3285846905559694	-0.5262871293383073	0.4190775719569033	-0.2972344003362125	0.4087937347183484	-0.329243909753988	0.1243962224848179	-0.16366770586386495	-0.20745850428901885	-0.44464104781201047	-0.0685310143146399	0.26227163110500673	-0.12154538149052144	0.29545512972129534	0.2246764072774118	-0.08984951506757567	-0.006365531235241156	-0.12626649106294177	0.15437222105395393	0.038780931780467806	0.21273986411490942	-0.16916747575273414	0.026491001069369274	0.11087693521510267	-0.29444375588222005	0.05598381812333421	0.5382988290841325	-0.16595968620726095	-0.023130911514335363	0.19702692849083986	-0.19234281792686075	0.0014259878413159567	0.26439493804560993	-0.23102127176212645	-0.09934512022840655	0.17425814267905895	0.2923324308538985	-0.037651349377345836	-0.04894269466943043	0.11438683961321691	0.03259566308641266	0.2606810587973595	0.08482123488856902	-0.043366608368968385	0.14896895168239233
0.005682262256297821	-0.2068568598798794	-0.04465635419060512	-0.18482744906671833	0.023592916531805758	-0.35087818020151185	-0.47054527809729957	0.4014788913260287	-0.3014128706525431	0.3875690367875902	-0.34434339148968063	0.0906317747177899	-0.13776811800571936	-0.22568983350626087	-0.4330786206097902	-0.1096062182494546	0.2350924213023967	-0.14515466280340267	0.33280480452342925	0.22820297928921934	-0.11613855631848828	0.00029110062121613726	-0.12875472875410218	0.15347812101007197	0.0640659794111564	0.24031428697744	-0.18583198839163573	0.035742119692486765	0.11248444609401542	-0.26678299582278636	0.06689641445436985	0.5893811189834725	-0.13489525852696888	-0.013043514571543069	0.1406404859702652	-0.16702021930057492	-0.03601363115881744	0.2584232979944507	-0.2683918727920522	-0.06780395969971484	0.1915278118290708	0.30855932601747765	-0.030400722467641896	-0.06217910251257869	0.11536562733296044	0.013553823981114987	0.24359167000194923	0.06940482687270833	-0.033691968724972654	0.15460864600740795
-0.033016897745580275	-0.18756511239445908	-0.06452619675171832	-0.1870776981417072	0.01773870419044304	-0.3879138596585048	-0.37239509353466427	0.37585181868768014	-0.30547437040201825	0.3472846385605614	-0.35026699583063003	0.05975170239805638	-0.10685151252507916	-0.2515299353622956	-0.3884875206100592	-0.14647578948637582	0.20380199045096203	-0.1586475322913082	0.3466710569799941	0.21947449042569386	-0.13932941852541725	0.020829831255814724	-0.10968762213431213	0.13584332693321885	0.0719072387926722	0.2326593103707355	-0.20206913064044593	0.032712531356043885	0.11472697691945588	-0.2629955901939727	0.08077260343286227	0.5948676078538081	-0.07281581756068815	0.014635213384262737	0.085193394128935	-0.1327533753924564	-0.07054121071900485	0.2481382219958715	-0.29523933464019636	-0.08123407045926676	0.20393855020441792	0.3264606040510986	-0.027311082343282323	-0.06795108570372262	0.11687809718089985	-0.016321882993068432	0.23643788339244703	0.0661606796429648	-0.01371786311998852	0.17558243350322586
-0.07344489249459629	-0.18419893834544993	-0.07575581855041426	-0.17714286635311216	-0.007410617732080876	-0.42986314242098994	-0.2539545817897114	0.35145938534912663	-0.29463385905470274	0.30687841081031264	-0.39719603584911006	0.015879173054127074	-0.09993517336983247	-0.2731464997014594	-0.34831257611294175	-0.17463143894986516	0.19732562982234456	-0.16134673190024582	0.3152301879254765	0.2038349634625069	-0.1648810176287921	0.04322304981116969	-0.09909827509199808	0.12196187158586631	0.09856969104997927	0.25467381619250873	-0.21656809399109211	0.02508263999733932	0.1047673531765313	-0.21924255677636917	0.07978772497155902	0.6072133548817371	-0.01353844246949552	0.02982638319386071	0.053022430502220386	-0.09489089498048052	-0.12779392172762946	0.24936385111602669	-0.2996317900495357	-0.02272187590065822	0.21699085577841876	0.3365177910298657	-0.029020826460416586	-0.07183641284013656	0.1357227152038448	-0.042863638978576236	0.24586698335874285	0.06015470288377567	0.013313932037396808	0.1887136811998645
-0.11009655541246995	-0.1545591200957322	-0.09080865891357903	-0.16350991983552113	-0.056680861400065306	-0.4724094948242426	-0.17877376430381317	0.3134170888955224	-0.28776037122978665	0.28347217000339425	-0.4424949587295278	-0.006806757126342655	-0.08233232482826218	-0.2781657140677732	-0.3020811671708131	-0.19558030114065367	0.18510581098780574	-0.16410358634132044	0.3112903002198591	0.20297620266344288	-0.19194420468786771	0.0363922646780759	-0.06594173966092279	0.1161858053371462	0.13049942776942572	0.2743679191084122	-0.21866872515327013	0.02790081912018099	0.1135334823876419	-0.1533388424512917	0.0929373453072174	0.6336944087218079	0.03959602621396593	0.05911876394349018	0.030472019374067922	-0.06650156277328917	-0.15952517961184493	0.23182867539258237	-0.2928075484477659	0.031020091869865672	0.2482817619521179	0.33197742171396005	-0.03292792444344802	-0.07028704417710513	0.14265078574847873	-0.08092698163311707	0.2454278059052696	0.06390724466660735	0.036445825395585385	0.18848630860537097
-0.14678484618515575	-0.1048151552124025	-0.0961701932432479	-0.17379178508273202	-0.09821488791404133	-0.5142438954831411	-0.08857460767362563	0.3043145909051094	-0.285518761369982	0.2604808543907733	-0.41867784755644066	-0.011342339693564185	-0.06230482303077275	-0.2801898636493354	-0.25728562214073236	-0.20534665565314167	0.18493616865263449	-0.18382198586887072	0.3089152578718716	0.2048806320531748	-0.2200217958166871	0.03802737136914846	-0.03857156252622081	0.11777440761090543	0.14119941443347553	0.2850691032740704	-0.21927950365056623	0.016524143609980814	0.10986523377311763	-0.10434759482415809	0.11438915044333178	0.6495957877010403	0.06840548322612407	0.07084391380359398	0.02257628990686255	-0.0559916874076148	-0.20539218770856965	0.21381246357628178	-0.3086351076602534	0.0694101422250655	0.2730724672046968	0.32972835658767513	-0.04099845951206871	-0.07296008299038023	0.14503628337560545	-0.1139330619539602	0.23261942768448063	0.07387882485098965	0.049737244366751344	0.1970891055021949
-0.19084266134606526	-0.04440071003735409	-0.09065974128563219	-0.18076316145805538	-0.13600131832404574	-0.5469221472692769	-0.018976627981090722	0.2993175598768067	-0.3014449495370985	0.2502476921012771	-0.38325750504636286	-0.02149192526599368	-0.060340514575212535	-0.2830153283800107	-0.20179851508633653	-0.1983714199760664	0.19672412959424349	-0.2007141067905509	0.3478522878046836	0.19843476334497703	-0.2406086485552966	0.03692643095907392	0.006870127011634175	0.10974364273597212	0.12401823605910908	0.2776266191019595	-0.22163202202954863	0.0030624697600227188	0.09950618403887443	-0.07285926510883806	0.14268989796203277	0.6378622481445255	0.09108674110135818	0.06473514819601509	0.018120199240688594	-0.06246886618832644	-0.22696487079661729	0.202307120957344	-0.3375670743950767	0.11281370523171112	0.28214134673654995	0.33384435531412987	-0.06341738736173361	-0.05374194847678189	0.13419784946245442	-0.1424690207084203	0.21590956225729468	0.07535927438423304	0.05787678778968367	0.21331603641024807
-0.22680388920072803	0.014629377844811742	-0.08301313758216657	-0.19915972058424766	-0.18246089029578563	-0.5563938451843913	0.08588128268635323	0.29478659331679435	-0.3230713990073939	0.17505404845695527	-0.37757594461061295	-0.036351919704431364	-0.041131612430342315	-0.2758614537586007	-0.1649881207742653	-0.1931709350686489	0.211603971220371	-0.20694053070356233	0.4168638648584178	0.17732958353573974	-0.2547794531792979	0.05336500421747629	0.040589801149515645	0.10076358165937001	0.13012881284752548	0.27720760718877013	-0.21675661664815968	-0.0016536431713299355	0.0845460085166377	-0.019316971373386206	0.15751984627025883	0.6131194090651907	0.1430873758970046	0.06933862360881063	0.01460169368687662	-0.0830674733966413	-0.22430716007628218	0.18581604380538827	-0.3202737278529354	0.16720953681516254	0.30987165691147867	0.3371771164091214	-0.07552036269515101	-0.04210356647103537	0.12307217441338747	-0.15900380341752698	0.19810174584701876	0.07447312357318667	0.06331830278681752	0.2216485481384065
-0.26505802076663726	0.042196303200713256	-0.10173494849696049	-0.2261130731833671	-0.20429941883532537	-0.5817031868985105	0.14758105922312276	0.27590709848047024	-0.34942165983146606	0.08872651239885583	-0.38558265964023525	-0.05414998608261025	-0.02342613030660277	-0.2727464059568695	-0.13115518427592526	-0.17256468727421972	0.22051363669639867	-0.2033094681100842	0.4582760407902951	0.14184720438582382	-0.2606023914156867	0.07024109461249184	0.059033919032376536	0.09068450556999985	0.13256689396221316	0.30818460950490534	-0.19978084961127898	-0.03773503203700744	0.056223230449990926	0.04062502133820295	0.1493136471695436	0.6072442274426616	0.17200014003628408	0.07153402171923465	0.02329323872594702	-0.1201904791241486	-0.21176767849526462	0.1448987800803848	-0.2734441927617851	0.17721445405965874	0.34826002766248493	0.32619199000769805	-0.08792510192797683	-0.036837617893341924	0.09864943205268215	-0.1783268278670572	0.18328481316901307	0.0808557461597279	0.06508954568222144	0.21059354314735437
-0.2900308921776263	0.04808710778647944	-0.09868080452782765	-0.2718194829161661	-0.19333924767092514	-0.5964536989578967	0.17688811897473986	0.2265273522945316	-0.3716222039735351	0.04517208951196956	-0.31298826291728776	-0.08075643270477169	-0.023392379691411367	-0.28810806617402257	-0.08712531879723896	-0.1446686624759143	0.23577539795712363	-0.1846421146826032	0.49121676137794157	0.11384918723565782	-0.2629375953308281	0.07772628204285706	0.07271867766571355	0.07605239065698548	0.12470215320976052	0.33562199827694944	-0.21160052197735882	-0.08037182424657115	0.041792859378207634	0.09706572654128778	0.17765287307390198	0.5967407835549768	0.1904320653427327	0.09155946520451883	0.02963879570496248	-0.17046228252790196	-0.20660714148382336	0.11395377986583162	-0.2340843363554143	0.19456434107247375	0.4000340000935826	0.3252366611924101	-0.09882384893327482	-0.01633472692456358	0.09001693565003822	-0.1846914873685649	0.1659815734337627	0.09102428291946985	0.06631129137140225	0.20339661341930043
-0.31180432047076556	0.05923300551693813	-0.10233528309552908	-0.3005117886279136	-0.19053575054482455	-0.6231580579694705	0.19073230232037122	0.1795491931595751	-0.399637632750183	0.009043135249769546	-0.21212852963426906	-0.10068323544303064	-0.014766594528139238	-0.295007540714318	-0.04408955304218086	-0.12463043328597556	0.2554829614229213	-0.1527843189228708	0.5448149890799787	0.09488067149729332	-0.2532988948883768	0.06320842200976579	0.10101160447469222	0.06051485425031093	0.11019479558101675	0.3505654291904844	-0.20400916842808475	-0.10552333845731734	0.030504513708468538	0.1636162393339363	0.18932128582615917	0.5771042616827871	0.19779944110300912	0.1088376705255006	0.03302887473385363	-0.21396051502901298	-0.20307550491923712	0.08380521017661009	-0.18531598552633158	0.20098244847845823	0.4382699963177775	0.3267117284823366	-0.11088328431618436	0.020795666363258858	0.07796845941806516	-0.181671712370669	0.16655724197088081	0.10742091994215945	0.0736777642154548	0.1965451192385614
-0.32770447224476146	0.07687809643292978	-0.08951737317326172	-0.32743569596387784	-0.19120819728426938	-0.5994664501607907	0.20551978941506222	0.1052854450833888	-0.41767613722410857	-0.028657039580241562	-0.14698662403644736	-0.12385507583620285	-0.007556783580664507	-0.26970240073098134	0.00015761370235818363	-0.11062053718604492	0.2615879300091864	-0.12338050351187561	0.5773686112489164	0.062011676291217586	-0.2318476443451875	0.047099709091703926	0.13317115019044942	0.048678069911360984	0.07442072325608251	0.371583573552333	-0.180517866349128	-0.1228288427900226	0.018607841070949406	0.2217016202137903	0.185619286650008	0.5531444888338409	0.22302139273269378	0.1357911079036398	0.03603748647814718	-0.2617674028178708	-0.20008364695562558	0.04669095186284135	-0.13368332924455767	0.22780578434516457	0.46395381649757816	0.33384518029583543	-0.12097918102196388	0.05150414084143483	0.05922812939451546	-0.18370864361446965	0.16741852945535896	0.13660547633228415	0.08696198772996275	0.1726662999180733
-0.32012983186958904	0.0737578279556825	-0.07854327670037167	-0.34990369369121366	-0.19380957120194858	-0.5444276240045356	0.2208641478216249	0.015487984049675862	-0.4249959909914394	-0.06214700788559108	-0.11919490673433741	-0.1282923254557669	-0.007098681270844889	-0.2628771262143442	0.01455700284257637	-0.09511600627328862	0.2831197646206563	-0.09709124086743579	0.6383834511042032	0.03994745650258939	-0.19624881709848915	0.026098579897009415	0.15748477218514392	0.03933212722714009	0.04987482029382511	0.42477652958619894	-0.16218585335266122	-0.1397031769428349	0.006938114473885641	0.27531300217767934	0.1744327999082776	0.5341898070244786	0.23336839031216075	0.15222844760219964	0.051807501280381876	-0.3164401345284627	-0.19544379744797818	0.007127818642005479	-0.09626167845360943	0.3083901433009766	0.5075549902515736	0.3497328429819997	-0.12414647681562781	0.07226915939639496	0.04730286226888779	-0.1773777227299002	0.1470274952396184	0.15823173259830497	0.08118739236591857	0.14311917788978826
-0.3020411657705617	0.08753582606537201	-0.06502575376090447	-0.37147487283216285	-0.1785317132667768	-0.46957980130716315	0.2124520086715585	-0.06499707736642382	-0.41473211715430747	-0.09026511849251276	-0.11481609797441572	-0.10715932859191031	0.004238331583309156	-0.26984403481869396	0.0445713710060434	-0.08809343571250582	0.27190720083139375	-0.08198344016411566	0.7198084034744839	0.03198724966634959	-0.1511710478548629	0.0024822541435445935	0.1776590835885869	0.028378788171713947	0.0005454377099867568	0.4567222150461615	-0.1520787696796285	-0.14511844861038398	0.0030025931728066596	0.3340256599552775	0.1687333730141505	0.501426045018095	0.2416800339264949	0.18168337225038933	0.06000058938042785	-0.3439359885974101	-0.1865958865175091	-0.05349643322402382	-0.061021812956878606	0.35482569915700574	0.5422194536192344	0.3638877140933533	-0.12667725999948437	0.10501274607408104	0.014056278747794493	-0.17280550942338427	0.1195541316469785	0.18289192401884882	0.08358821093680441	0.11004895487151964
-0.2854927009663891	0.09898591809571403	-0.04714647680825254	-0.40153491101747374	-0.16650594922442483	-0.41480730657488885	0.1855693534660428	-0.1563979296334075	-0.3888179531175333	-0.09378885676805791	-0.09280284055699378	-0.08598486497155668	0.016594862181859453	-0.2991742441705144	0.05428881259163343	-0.08748484435055176	0.26967531023568264	-0.07123729455246494	0.7542013237799161	0.018325480149713018	-0.1070787807646425	-0.004047942642671262	0.17433857879349696	0.029639567396446843	-0.06479893984944238	0.45878485775091987	-0.1403907140574645	-0.1525337938722081	-0.004459782307873359	0.3746196921616994	0.15209420465462545	0.47824394170983553	0.24601409869560417	0.20150880230205548	0.06930805754922036	-0.3611106000226957	-0.17527846005674033	-0.11682199470976311	-0.03366976486030533	0.3836642321847372	0.5645119210398983	0.3814177503593753	-0.1125910493446594	0.14113293360125528	-0.0054960126695789745	-0.1585915846759776	0.08702441815826241	0.20175077396391733	0.08757088726966526	0.08274289399290473
-0.2664040944309873	0.12023215949595426	-0.028199956855315185	-0.4128540908209836	-0.17284831999523523	-0.3787313167861594	0.12839996973649093	-0.22314403410130756	-0.3599469178968403	-0.10336108543231906	-0.08276123709967269	-0.07554295300427574	0.038636981237822006	-0.2898764624825494	0.07436108321037442	-0.10041280025145291	0.2449837169504411	-0.06101048936673078	0.7723500460426556	-0.008218401382066327	-0.0639986126833535	-0.014164260505164802	0.208369610438326	0.009762733612117134	-0.09970747921206254	0.46821801955794695	-0.12912735808775008	-0.1584295441012995	-0.009917173728572736	0.4165570206112724	0.15165916760585582	0.47448657843863307	0.24983290008436665	0.22204316299354607	0.08760967128890022	-0.38005259465981334	-0.15532934557211445	-0.16361854432276388	0.013344014428942747	0.4125835947628197	0.5740510854555957	0.3965084807177607	-0.09755732643354123	0.17483786181341388	-0.029479756267103075	-0.14977690462975707	0.06596347501165634	0.21016302920830793	0.08880045333109474	0.06407699170504466
-0.25075484346245525	0.12698818738977205	-0.026892013662207382	-0.4262148789776964	-0.18375645352858833	-0.36309024428849274	0.08126884867582822	-0.2683989673342902	-0.34003101626458965	-0.12750682487487092	-0.05183325312630056	-0.05528647531341176	0.08461136705756442	-0.2890004962458043	0.0891737250377538	-0.11805990061895362	0.24308204302104083	-0.06275011591676742	0.7743743772232927	-0.04329458859910524	-0.02783788253558602	-0.029056814583736944	0.22472878974884997	-0.004123732131181312	-0.12047293700879162	0.506147774333988	-0.12304139286676449	-0.16996186355934045	-0.007099268536773557	0.46651167871220134	0.1611116038201804	0.47156013058991036	0.2520611279469328	0.25347711238069975	0.10283691127894659	-0.38353165313022614	-0.1507794351186449	-0.22793324868763265	0.07137162499488933	0.4751789357652254	0.5839120530082084	0.40042202893361817	-0.06744125157567267	0.18782704980040027	-0.040842310575630404	-0.13633582339831501	0.04650898620623839	0.2164249402565695	0.07317759927433602	0.04698348299318937
-0.23724465921495835	0.15133229253738775	-0.029530887333273796	-0.4352085139618631	-0.2034570616921366	-0.36137178448167495	0.016053573531470515	-0.33905928187353773	-0.3074488453067149	-0.12059764344852104	-0.004062279726836554	-0.03248054783125628	0.12435894558584697	-0.31253047396100997	0.10376389221922828	-0.1525649817125795	0.24124392541505993	-0.07197310131196055	0.7757224474664458	-0.08232326308303262	0.0165313464768401	-0.04462977379933253	0.21011503469057255	-0.009636803719235471	-0.14791974668464203	0.5318514366081877	-0.12605199496532568	-0.16306340739575248	0.005342313255596526	0.5057575508641898	0.1778438141778111	0.4689240552356592	0.22395166577889017	0.2756457077232993	0.11046458909395188	-0.3660735549003654	-0.17162594574281168	-0.2911666546213135	0.10906384165255263	0.5484922382001928	0.601991420373684	0.40143477647562814	-0.05073171178158238	0.21108538620117412	-0.05773599606713459	-0.1282372583773353	0.02835149341875267	0.2246510458707507	0.060862923371354107	0.04906057968035168
-0.22684967401924322	0.19887075767042528	-0.02156446053623109	-0.4220471123013733	-0.23224422910081524	-0.3305331899642539	-0.04995917350260211	-0.3780857942834658	-0.27574610523275644	-0.10722367264652766	0.019108971598093986	-0.014141332613930796	0.15278172037513532	-0.3214473321232636	0.10735690504455331	-0.1927731990977555	0.23799175232475372	-0.0863145545824308	0.7789055577634877	-0.11634035864983794	0.06467821553574211	-0.05989397432448292	0.2088208868506832	-0.03726269337771001	-0.15469247405951486	0.5283623035922125	-0.1326803119414123	-0.13670381494489495	0.005059524385750198	0.5429119841649258	0.17422011746515031	0.4781917227285123	0.19828264365080073	0.28561295587527274	0.10942859924171547	-0.3347069659792667	-0.20619939231109577	-0.35311068124281414	0.13892969261987964	0.6387550462382704	0.6153182596146041	0.41228972076388004	-0.04223048932373756	0.2354696703220555	-0.08644114185361254	-0.12558134166005885	-0.0036074651362627387	0.2272658168354976	0.05004619584997046	0.06679158563836445
-0.21346768726358928	0.26531407885597746	-0.03135554471194189	-0.3961327568450191	-0.27958708541576166	-0.2667767019002361	-0.10381687624613485	-0.4016389447690988	-0.2482885360826498	-0.13272661965720225	0.016065282569361773	0.003712101632035846	0.21073945465565735	-0.3137370700904092	0.11254466632123325	-0.2435928318629943	0.2179797808526847	-0.1035412821009581	0.7876710143567278	-0.15750795497375739	0.10602072238936315	-0.07773861501352894	0.1960919729615693	-0.05183633406605222	-0.15314583319258337	0.5226668384600217	-0.12251143473078527	-0.10445570739865184	-0.008239182001516824	0.5715335238184158	0.15706275248566723	0.4772478482543834	0.19317937335142546	0.2979990120415355	0.09968414731280308	-0.30530413618242547	-0.22761464704620712	-0.42600117472668375	0.17388339785987958	0.7072487083329985	0.6223654887943857	0.41613908540302813	-0.03974871214478183	0.23838868668065735	-0.11877244145643488	-0.1370707709322207	-0.03581052898925358	0.22235528369255536	0.016859285655123922	0.09784150174424575
-0.19002769157649277	0.3265751678069888	-0.026241373556211485	-0.3837295707107779	-0.3402807338148059	-0.23135479616704777	-0.15429398766939284	-0.3945926433776649	-0.21319116541236055	-0.18731695766030654	0.023042725283386134	0.0243651092891495	0.25996101207952765	-0.28657557632369235	0.1135920055306234	-0.3064496640811837	0.19618043833793114	-0.13766191828789848	0.8006823599555746	-0.21559424141019295	0.13851817896941476	-0.08012629715430565	0.18658420338387258	-0.050253936503027494	-0.14245605018420068	0.5149888750226586	-0.1250488100485035	-0.07970354868357402	-0.0026079733235488504	0.5896894680870648	0.14261338274596372	0.48788522618203134	0.18785600289205043	0.294704155742798	0.0931167626998337	-0.2779803530115509	-0.2317251312786147	-0.4832713418588866	0.20923093077987848	0.7812001831093675	0.6331101173802207	0.41603348774468885	-0.03698797770716009	0.24355835616863958	-0.15031187506023752	-0.14052582561152205	-0.08198489920174108	0.2217666790070246	-0.020284804316485078	0.1358475247738725
-0.1672048752429826	0.39982133002113124	-0.037088540238838244	-0.3610053991939911	-0.38231474664627346	-0.23570770214816003	-0.1993970163608845	-0.3986959742109624	-0.17834150827981604	-0.2140020631840049	0.015796193254587886	0.06594045042013952	0.3029905547924308	-0.2901419136310176	0.11961332380749576	-0.3733066013420342	0.19170578339275637	-0.16052481533978077	0.814831194257797	-0.2813015705441714	0.16479073016990148	-0.0752878323479073	0.1683505711821072	-0.05476269978698715	-0.12943407445152186	0.4932163282184021	-0.11802791209487488	-0.06555373698746884	-0.011342012324419823	0.6045119329689075	0.11399513597948971	0.5126392082239077	0.16227451192585707	0.27236316535627075	0.07510035591809469	-0.23782094119892352	-0.2576396513805424	-0.5216045162375094	0.24154409193090037	0.8546564918214499	0.6600913454835632	0.40965423420660985	-0.03283971363462669	0.25382067187283497	-0.18852268360438462	-0.1417330604830113	-0.135170708512765	0.23188204763567444	-0.06937853021248123	0.18893016552926958
-0.15737212761863545	0.47433308624460907	-0.03669109341525761	-0.3498841336235463	-0.41838982210189346	-0.27062064317035917	-0.27368702198597844	-0.3745876028504199	-0.1600072521385234	-0.22364319053515985	0.05106440817910276	0.0735574532918761	0.3397341020544813	-0.29201608444135535	0.1224670606233498	-0.43657223482860685	0.17850996397154514	-0.18241726387347024	0.8242138792796684	-0.3537276397615057	0.16576506164398652	-0.06759060921474044	0.15060147762921244	-0.05992567762730082	-0.1311898069266924	0.4444361196763541	-0.12241490414804604	-0.037883142289916204	-0.015698891441863306	0.6149717802131427	0.07686643752188506	0.5482298961292534	0.13619607805506279	0.25428455447419673	0.03536175804646764	-0.20233712586418381	-0.2936200893209828	-0.5573076426603849	0.2757777032790002	0.9041069879611522	0.6746633181753232	0.40516204382232157	-0.045350758201160205	0.26831595469543396	-0.20990201202188086	-0.14315971184696413	-0.1815762280689181	0.24657847351660728	-0.09770000795402181	0.2514623259136611
-0.1344266079715042	0.5665019554342534	-0.05800297166444194	-0.3318478583243899	-0.4655450227967985	-0.29160323259073084	-0.3079645676245156	-0.3691438619754962	-0.1543472850439939	-0.21742295615767177	0.12034069026494779	0.07592563662251609	0.3658928674555936	-0.2842629713310083	0.1064046595098406	-0.4758806795975067	0.18192322349790158	-0.20493587070036878	0.8387813605217243	-0.4330808477496883	0.14471347318316088	-0.055502238288341346	0.11878107719624095	-0.08630733668308033	-0.11182082403717367	0.40129801966956846	-0.11849083995278571	-0.022110144767756638	-0.011342581536889784	0.618823034419149	0.017723476651482377	0.6002779749957213	0.12345316936974648	0.21666725223596886	0.0028033704317733167	-0.19319091236573777	-0.3287510392097179	-0.5912776091490324	0.28267876485128485	0.9363236984219695	0.6983638596904612	0.42330784643353436	-0.04306896321912649	0.26653675852793046	-0.22919693204046715	-0.14687398001817156	-0.22233393846636468	0.24794599387144314	-0.12069261119800101	0.30169971355467723
-0.11428861339573149	0.6457438419447807	-0.11003402462622894	-0.2980594188536946	-0.513182984072387	-0.27499715159233795	-0.3355262107381185	-0.33598298235417656	-0.1597644110703778	-0.22420668443386477	0.18167940622369888	0.08581500898816856	0.3942399865034462	-0.25049677333074805	0.08970981461530583	-0.49113029884215836	0.18303904656862685	-0.22628111975488668	0.8824561267109541	-0.5232125800609921	0.12205100183933923	-0.0425523630677916	0.10990448360692959	-0.1288917961587433	-0.07174578307128589	0.3911302566742602	-0.13614685957725217	-0.007481042783787903	-0.024061497017670037	0.6301201204508782	-0.03765995670224552	0.6424179719084289	0.10597721666574869	0.19313005134055689	-0.03602099260475004	-0.18121241188501058	-0.3846552372658901	-0.598146528485585	0.28998688053559285	0.9567922216511068	0.7182103637519114	0.4378592037526836	-0.041352999109062566	0.2589433406008935	-0.254750202663489	-0.1501041105845507	-0.24896818878481972	0.24393128171641015	-0.15831940382655826	0.3601664946486027
-0.0827044141911321	0.6775744056104852	-0.14625648859174745	-0.26783175299170675	-0.5383313414890191	-0.27234681772050306	-0.3333246762088923	-0.3114279464588365	-0.14107711115631363	-0.2295800055200942	0.23877137872781806	0.10014655966868995	0.4223886791156767	-0.2672463573946905	0.09238918149827831	-0.507679065977311	0.19767647343210498	-0.25429049271419535	0.9208713866851885	-0.5965794884989845	0.1075700778799102	-0.040864397953592924	0.07041510673048809	-0.165220725169565	-0.048606632745631526	0.3775746692366489	-0.1632500812076098	0.015559048428306266	-0.04292257680743834	0.6300270447895275	-0.10161229525099853	0.6796754503695123	0.09512920496484825	0.17903763606603187	-0.0797717876065077	-0.13294846077314615	-0.4449135548833508	-0.6069126267640303	0.29101790224483703	0.9813166111077454	0.7502414542146092	0.448320136778257	-0.028804069131048042	0.256740930542272	-0.289415721138493	-0.14813309312107728	-0.2792471149372183	0.23597866148193888	-0.18119006461312445	0.41188319187388744
-0.03973261492540572	0.706707111925547	-0.1585435254935825	-0.21935307173283727	-0.576752641827339	-0.2577303406289806	-0.3273384432476131	-0.3300481627267918	-0.11035226262553244	-0.21815131910898805	0.2885831546058552	0.08841998874656018	0.43158991226796256	-0.2941931447099703	0.09227422822137031	-0.5209799633862111	0.20294696082087338	-0.27492034511775193	0.968011651467908	-0.650819149581585	0.0952138880522305	-0.03058890406300461	0.06008470167811221	-0.17995764938552772	-0.027252103648035562	0.35920415527002425	-0.18389099053490984	0.03434659078194306	-0.06915946034759683	0.625622642591361	-0.1666586394859519	0.7020411241065965	0.0807751122181218	0.1550726140003834	-0.13300493958835996	-0.07692411215819103	-0.4886761927959432	-0.5952606495673238	0.30249926656063764	0.999818353240417	0.7879737988702568	0.46350376007671257	-0.019700449782192254	0.2569906350201039	-0.3198969004235258	-0.15474241533656985	-0.2969203385106399	0.23376833534181657	-0.18231173453414562	0.4578850443955069
-0.0031432193607130537	0.7494420394045573	-0.171721236396124	-0.16320768524156318	-0.6002962475723873	-0.26642028964601827	-0.3202591431927101	-0.3194103059692431	-0.11585144409137438	-0.1897261160741947	0.3053906597267023	0.06908681997611486	0.4455728600960259	-0.2788892206814391	0.07237265984069777	-0.5158571404741407	0.20579740455978493	-0.3022107459326334	0.9931490485820147	-0.6719665656515208	0.07506446493083083	-0.018510754378646528	0.04885081509787157	-0.20658440678567885	-0.006610904525585296	0.3328016571440647	-0.194773635472157	0.04509214766890488	-0.08900299571696457	0.6104130625479386	-0.2405453402595561	0.7284726682346678	0.07735885239365982	0.12834962305851463	-0.18536293270929577	-0.05454112973685932	-0.5050453552608818	-0.6131999988865411	0.29411073207007726	1.0389015894195317	0.7924873844582441	0.47190702373174104	-0.005360727294322831	0.2506335234256824	-0.34196555821144237	-0.17210088933503603	-0.31482475342433747	0.2270796349203889	-0.18957434283608593	0.4757042239511965
0.0478464173234142	0.7818349071443575	-0.18714753685085125	-0.12747838228231764	-0.628375924527545	-0.28253889350983086	-0.30878768650217336	-0.34609845204706535	-0.10594301994335573	-0.15160442582727043	0.35668481520269546	0.06403052622627711	0.4534822827890054	-0.28250156651407216	0.06358870449603374	-0.48903403970653925	0.21130783183485638	-0.33031933883561987	1.024932344897722	-0.6832789497295929	0.058668921998304216	0.012084572861377412	0.06294141700787284	-0.21127242158598425	-0.007084976367842097	0.3199386068046154	-0.2025874457567709	0.0527102757153116	-0.09267781084883761	0.6027859432107967	-0.3066835875366846	0.7427553243397154	0.07176754497650466	0.09946887945458974	-0.232716818452893	-0.025325211953049896	-0.5008940282166569	-0.6187940553964737	0.28924278642946655	1.051610320261349	0.7801811950283002	0.4763726497051034	0.02083072050953062	0.2443544703620592	-0.333008737398983	-0.18747194737427636	-0.3098739830068177	0.22163674078444218	-0.19560228647956623	0.48938052538843807
0.09492969329181533	0.7995386510930214	-0.1957489457482667	-0.08933393677441355	-0.653920440048452	-0.33007958866658027	-0.29834193924038427	-0.35784308245445107	-0.0725851854689839	-0.11994489683095837	0.3814756066131634	0.06775017971478532	0.43675420942064125	-0.30084836810855753	0.044658225879950844	-0.45378082155483446	0.22207847585107549	-0.3634001023395716	1.0609077235388351	-0.6922050566562004	0.05510955347950802	0.01233131155827924	0.07621985139407216	-0.22330537401043588	-0.02237086736847333	0.309546023555531	-0.2170300268683126	0.06031332005050789	-0.09101763067150316	0.5924472490839491	-0.37264289980728693	0.7514621293846312	0.03404822992670612	0.0673879209127774	-0.2768984022432532	0.022475653354375482	-0.5177624277527936	-0.5856323367938209	0.2909338497626298	1.0646830465764814	0.7899051738031589	0.48259961162029635	0.03703455602997172	0.2351737932915238	-0.3187211888448356	-0.1890135481071554	-0.30786045552097985	0.2234484333817656	-0.168791961407507	0.5075534668118046
0.14509520324266695	0.8215257057972293	-0.213732664929915	-0.03385716808007279	-0.6660221123966206	-0.3501420354680179	-0.2824375045596482	-0.3871944266316718	-0.05240166183026832	-0.06877432688436744	0.40018607133451667	0.06249910392650467	0.4325575809129137	-0.3139359893027699	0.03173923997937222	-0.3939038329681384	0.2463322462025607	-0.3748406385780718	1.0419189977074979	-0.6935222490658509	0.0674992553451497	0.014421627312954096	0.06552317168472684	-0.23410815578033922	-0.028765022451500345	0.3195257470361037	-0.2280888008435055	0.07056810199445267	-0.09786239347736371	0.5811435305822898	-0.41611085973582185	0.7638345321268758	0.013840745179240466	0.052280485838801426	-0.31924270044240016	0.06767631230329561	-0.5335730090713898	-0.5629205016834928	0.30192198549517824	1.0648316002846079	0.7994165326482705	0.49626708353987786	0.06849471481456101	0.2388168698151158	-0.2966579791754803	-0.20393244827326237	-0.29175244561732944	0.2363457407839457	-0.14341108611222894	0.524668111567655
0.20794677070773981	0.8468958747120565	-0.21463133450796085	0.026915099837107846	-0.6794994747275992	-0.35042473852728195	-0.2592292037770455	-0.35406766465559564	-0.009449461355766492	-0.00503871107432049	0.4187041019389648	0.07052475040228416	0.4389441486667528	-0.2943643234879541	0.0224765674558629	-0.3200673568589666	0.268119705028441	-0.38016648507436884	1.0355494867768553	-0.6817432255350327	0.09164689510151695	0.014249305516013899	0.09001421019650076	-0.23736959633153482	-0.019785898056411365	0.3509126896122582	-0.24862869344705993	0.09127451725057202	-0.09463761624076136	0.5841929191737621	-0.44095401941983614	0.7918783099921224	0.010120416347610883	0.02981776344166439	-0.350251392105175	0.1230696984438795	-0.5113880848082383	-0.5338845116742721	0.3086476261795029	1.0588239249966698	0.7968940112847103	0.5194063354198082	0.12063861190605926	0.22927033220367746	-0.2505307696171278	-0.1939628557499093	-0.2639582489195056	0.24477277911368303	-0.1097025678012333	0.5551855701611729
0.2856326193717722	0.8763639233660916	-0.21044415060002022	0.10491854646178675	-0.6843843417263388	-0.3576419108262829	-0.20673828745871448	-0.3090789578038886	0.0671697807877214	0.06668361742481058	0.43944422342762823	0.09081187362528734	0.4491490662211405	-0.23879842917524563	0.02222027280304896	-0.2333754640213283	0.3031074084329509	-0.37372568053230015	1.0274014521614556	-0.6401248805958067	0.14319532466976384	0.017018707241698842	0.13160333112865863	-0.221665502093264	0.015576394725601234	0.392449666364327	-0.2397134919059328	0.11173808280560212	-0.08392064844862374	0.5953191085636289	-0.4319994893106284	0.835791414432584	-0.005613818905288826	0.014174672338342293	-0.35316898542178826	0.18497102103820556	-0.4891084900898516	-0.48978291612566666	0.34363409883819507	1.0595202218930062	0.8011946062020089	0.5309375997104547	0.1845511125898444	0.23097602498011116	-0.22861446931900825	-0.19516955762587038	-0.2075798362872357	0.24401918160204067	-0.07511598952118263	0.5826514216673451
0.3674317761312197	0.9203238248970276	-0.14963338736614856	0.19816580582195947	-0.6477497174841067	-0.352045559655375	-0.13500471916331788	-0.21516073167343475	0.1650371762872934	0.14413846400778713	0.4813370851851748	0.13901874143081797	0.49200464603158034	-0.18076476386293233	0.04057202971529085	-0.14758436836454852	0.3423121619534129	-0.35261105080633043	1.0538383386671675	-0.5731305128091939	0.22734247391266643	0.03063542502903611	0.18371269381292837	-0.1915677652933443	0.05519935633828945	0.44267589135374524	-0.23195473721950316	0.1431998875650538	-0.07082346384965382	0.6223090606143449	-0.39199710726407544	0.8790822608863978	-0.014054978105102835	0.015328663652795954	-0.33901490511308324	0.2750552552886222	-0.43474600527710594	-0.423089386989961	0.40606902321655347	1.081889415929652	0.8142965910621232	0.5406806336556627	0.2334065182678664	0.2570359793655809	-0.18560637597567636	-0.18627084195136215	-0.1631765681270269	0.26334152375286024	-0.04851369527830416	0.6195334341472162
0.4786119666283099	0.9664620308435419	-0.0681139289060884	0.2956201623170984	-0.5917107406775767	-0.32093886791616755	-0.05583024407699687	-0.1057693205505674	0.266877072191994	0.22715519964797154	0.528409063264013	0.1689935329022917	0.5280514356269945	-0.12102227426108639	0.08322015873590913	-0.06163528484916052	0.3815395408755133	-0.311962457424091	1.08042193547357	-0.4839422448279806	0.31884829929247593	0.041142236056851085	0.21925504319746825	-0.14605887063298004	0.10383611996059061	0.4939131748948162	-0.21125931342386792	0.18652944133894853	-0.04279648767287353	0.65201147178409	-0.34706024021968523	0.9420399992475643	-0.004056069564803375	0.006803904643889544	-0.2942660048926002	0.38231156291857765	-0.34791291433125704	-0.36705111118600897	0.4835538139373292	1.1379334411826654	0.8344389463946082	0.5523689744630887	0.2718174249090938	0.29027421280739696	-0.13147333842845038	-0.165346148172919	-0.10986296733020358	0.2931827957702443	-0.012518289435963443	0.6626457973088408
0.5880486712363372	1.05491202453336	0.01791015453974043	0.4004675934206057	-0.5349350336599572	-0.28443362944234807	0.028719723049760015	-0.022283213922794275	0.3610481390980481	0.3288726775072678	0.5714820056344483	0.20544594432292396	0.5602132802482609	-0.04298525235801648	0.10588166746350283	0.057470142943563576	0.41905366478867173	-0.25456193225981216	1.1142760147801596	-0.38529045734210277	0.4077814108373012	0.04934230049311195	0.2602880224678705	-0.07950162981377151	0.15022664230580846	0.5375780172211542	-0.16641995003979002	0.22417761383430515	0.00845097972081162	0.7034241678579587	-0.2811057640303407	1.0120346276986079	0.010900817724165632	-0.007013909953522525	-0.23646024912641778	0.4755423716466055	-0.25197219460587245	-0.32856087514667964	0.5513966637101653	1.1872132172232384	0.846834669761839	0.5612061784953553	0.3044309211705595	0.3101147450493226	-0.0633724259039747	-0.1269330716192572	-0.04786578485143048	0.34306313469698385	0.018088540687136816	0.7108503052937236
0.6954891577570972	1.1481722226504847	0.10182540446229567	0.49934710065246063	-0.4582591842072361	-0.2532162732446436	0.11070783429796945	0.07313435886379621	0.4571745450717498	0.43323700977047713	0.5999340494630068	0.262075339055483	0.6003427617108572	0.06472415602725202	0.1373080402190751	0.17961115068106417	0.45266817761014344	-0.18933986616006376	1.1419922615597038	-0.2831920761784653	0.5003489702778239	0.05939401593397099	0.2934414785148159	-0.035704695420412304	0.206329711519263	0.5908101051667399	-0.12287353787876801	0.25962807714633707	0.07209853503230504	0.7782163204349949	-0.20236378485932063	1.0884218208172587	0.03679401122908722	0.0003255451717268848	-0.17239066235162387	0.5632974542207063	-0.15752727656002302	-0.27891902286387793	0.6328341309754745	1.2087346440250262	0.854992824171766	0.5735020358309144	0.3088823627772579	0.335534081147552	0.015110854162811261	-0.07611619419820075	0.017605019923218085	0.39266259500213496	0.025820407033460883	0.7630923719842942
0.813472972285562	1.2100114082778672	0.1979009280709505	0.6057019189062107	-0.37188040548092405	-0.17681942098889905	0.21508760055163342	0.19484217518840646	0.5845715318195881	0.531100382091801	0.6503777189305974	0.34335826485009646	0.631580654926984	0.13876735827392978	0.17981405571751113	0.30322701913494987	0.4854513496684156	-0.10480091355109203	1.1756011140180413	-0.20196680814992796	0.6025671579639396	0.07470823170818605	0.3415502324233255	0.016669770974441132	0.2567278075903714	0.6525764431415284	-0.0990767418163538	0.29564801614051445	0.12916769154193503	0.8814473986601159	-0.1138588720308064	1.1733799185357077	0.06304369065789303	0.006443810098053057	-0.10115933110038242	0.6631258913580971	-0.06734380202246629	-0.20288950074913187	0.716746146981255	1.213808025376383	0.8653455795828092	0.6036417524733727	0.31544068562542116	0.36033971569329915	0.11335542838341013	-0.00940736220814407	0.0892279291543086	0.44740549850867434	0.04693373376019796	0.8366695030762246
0.9290402640927891	1.2928209838996556	0.30449013615736675	0.7241822965273091	-0.2593860222187009	-0.08550968513383521	0.340799707659763	0.32979437854065463	0.7099436759019182	0.6355602486908932	0.6947558468362592	0.4190141977892095	0.6702645227912472	0.22558154382662704	0.22338916564667652	0.4229827831489737	0.5192014721527047	-0.005461459004301522	1.2112590719558136	-0.11420295954832367	0.6971425619024243	0.06771191668919012	0.3621498458783862	0.06881073246762379	0.31396698256642186	0.7197557815393912	-0.07506482045526343	0.3379798977221803	0.19144632515317328	0.9354116059160464	-0.02315932450121319	1.262379415825444	0.08207204923028374	0.02729059282833481	-0.003050601261239361	0.7626463215879371	0.018189532740569465	-0.12294954447722772	0.7874766041933956	1.229998046257856	0.8854009961645956	0.6337433549610242	0.3212571329532404	0.402624870739084	0.19214938408912144	0.06826643145427538	0.16452911150766644	0.49941103339440157	0.06814338676155059	0.9033872406578423
1.05137418579803	1.3721029439107661	0.40989799769188284	0.8550759558014448	-0.13494361070479025	0.03004786534861057	0.45086491666746015	0.46667155760929396	0.8290847509431505	0.7512646676956009	0.7704713930065805	0.4967631176184592	0.7110726407848065	0.3143166304173278	0.26408484559263845	0.5378695293892827	0.5524122714392943	0.10452372937930669	1.2428445609795609	-0.01767877075541125	0.7971134039528176	0.08138924226989505	0.37254428550176377	0.14064189560880344	0.37043486487723815	0.7920850206985521	-0.05427094593871499	0.38295118434355946	0.2606224251586017	1.0491398942993413	0.08623131963900861	1.356785653332031	0.12085013510755034	0.04152057231138151	0.10451478595692594	0.8672516619444558	0.11891915171542751	-0.06693525493625437	0.8624924467143437	1.2437764026865892	0.8951520390281583	0.6562679954701518	0.3554955552464353	0.45260427794134517	0.27444501833929863	0.14491705136762828	0.2517052554189655	0.5436447434802429	0.07943596857919852	0.9535597256991158
1.156035350695637	1.4350655682687328	0.524404326515082	0.9826669081660983	0.00012257939223823123	0.1370600069145227	0.5654517734790964	0.5993859178937527	0.9472890071496142	0.8330322276344694	0.8225730438903905	0.5679345730843327	0.760629869595604	0.3830308185393387	0.31009751900720584	0.6536797730633381	0.5843497923462642	0.20260477410289734	1.2987566694794292	0.0880428389493436	0.8782813330208837	0.09130663306820608	0.3931869115988333	0.19766349401810418	0.4233863748534086	0.861040082714872	-0.04505271168215326	0.4016727645703698	0.3286265475493773	1.1856566861150428	0.19551781982067284	1.4523721709102022	0.14262809174810256	0.059198100846358716	0.2200258641345128	0.9891301243154068	0.21346548723685405	-0.02149541777176756	0.9436995393999273	1.2735145606376048	0.8814047795599784	0.6611053582001366	0.37144908317261394	0.487182136566886	0.35700865446350427	0.21948703440386397	0.3289630598510633	0.5698461480124211	0.0924829384260337	0.9929882471886964
1.2562636294645917	1.5005309138877734	0.6277911393025304	1.1026290345261636	0.1282152226784956	0.2298764594467686	0.6672351071949585	0.7181979634761705	1.0357923024032498	0.9179598889127675	0.8732093749383816	0.6323012308540639	0.7866769634981299	0.4371709722527746	0.34980230363658693	0.7579088509800759	0.6190362460221761	0.2907390492685779	1.3448546717697756	0.18779242969922158	0.9499346803056177	0.10443036575013184	0.39694742617069434	0.24633200571368752	0.47711769597322873	0.9222994796242345	-0.03584023784011299	0.41903310464821875	0.4076213912114245	1.3297809209404274	0.29929865175511255	1.5261416417893765	0.17975784371036369	0.1012047919989538	0.35604527972251176	1.0928470411163127	0.2929271826377734	0.01667306827977181	1.0216070639545614	1.3028636400939066	0.8647896535415602	0.6626200246119403	0.37324157204417696	0.5274036062639555	0.42350753348783393	0.2757668317252151	0.3942054240634172	0.589260077324182	0.10841610771037738	1.0111652877236257
1.342130858918761	1.569212139713408	0.7107062757595457	1.2156881185537567	0.24984973756574566	0.3407366466907494	0.7657071486996065	0.8125246649051986	1.1180361075064833	0.9889230476586086	0.9171826178226592	0.680779439765104	0.811444252193733	0.4748613366106224	0.37334678093496954	0.865222974819629	0.6351316855284468	0.37261919044688685	1.3918441617184079	0.2656384398570191	1.0041977622611702	0.1220060542715627	0.3914810305491428	0.27813206850497924	0.5182155987903934	0.979498723494258	-0.03628693180255392	0.42987505700295986	0.46903627918946356	1.4755192778644375	0.3732343651609393	1.58593587123598	0.21182961766051003	0.12286763657492925	0.4758202886509159	1.1938828782366193	0.3831443922770389	0.03267258295038196	1.0856462478726854	1.333321233542393	0.8478208406652886	0.6553519357840586	0.36904420772442564	0.5699221086949116	0.49908863686478566	0.3468329021587268	0.4468065355660862	0.617668579506579	0.11816175562020186	1.0271023879597025
1.4197811785636256	1.61461814815858	0.7576584047357069	1.2994409631328145	0.34006726666340176	0.4337374945103926	0.831220806077259	0.8721681863817071	1.171728531737444	1.0536959764543994	0.9475103256323045	0.698176200818916	0.8180011586229006	0.5084897345669457	0.37848502833167147	0.9665433958520593	0.649546278950851	0.4504932891544852	1.4085087486438184	0.33503968297877096	1.042469378444577	0.12195684629202244	0.3682776267354281	0.3061381367825244	0.5557583850108665	1.0245074809201344	-0.03298900720998031	0.4335921442645262	0.5174478169013005	1.6360139960533213	0.4338650518112207	1.6253345464207816	0.23354650604857655	0.141704433823664	0.5831517442138545	1.2766978483447697	0.4516237186717009	0.037474403601490285	1.1438171625630236	1.3417081014646715	0.820541722215735	0.6455825024242658	0.35859235778689585	0.5973227235231354	0.5587056328611055	0.41095812715817326	0.498214544365472	0.6274259255970034	0.12095173591148152	1.037474826826947
1.4893162306962888	1.657585738738932	0.8111157854075834	1.379678463937747	0.4226118806516458	0.49828422581749354	0.8929426941810853	0.9174687896171703	1.2284709928396027	1.1044120201408838	0.9562767687357603	0.7234496741290547	0.8183531616833534	0.5322462456309761	0.3788960031873171	1.0407372810701605	0.6557998471781611	0.5133118787507017	1.4298862588170071	0.37987462700799834	1.0709311522858438	0.1286475461739926	0.3554185096422301	0.33411352916652376	0.574829221155841	1.0722518521930715	-0.02844945145099706	0.4342398230837571	0.5536451522856576	1.796354398775168	0.4970579153381488	1.667317296467973	0.24277315564598564	0.15555584786331078	0.6637728652746308	1.346851583666364	0.49475648616641565	0.04345398809679253	1.1844846011056744	1.3431080840543452	0.798059991544616	0.6322210987175272	0.3614739108750614	0.6196936358841186	0.6070488580001536	0.46678034781852046	0.5440927376827438	0.6353856824933662	0.1217712680717894	1.0361575602466415
1.5463102716197876	1.6818838140065595	0.8557367704955293	1.437162137639429	0.507521564614027	0.5776486513587675	0.9464053045286395	0.9745780855473504	1.275434675432057	1.141730200979638	0.9754382935680154	0.7320733575404537	0.8244019967710825	0.5502746862728893	0.37888731654170704	1.1036404236074748	0.6722658936182098	0.5721871459907546	1.443185024991745	0.42157204024333533	1.0958792155436332	0.14976740656781592	0.36115520675962093	0.3486383602545108	0.5915324758542321	1.134303625065095	-0.03961662595400377	0.4395568004341306	0.5833499850872572	1.911213302199193	0.5506320235083763	1.6839137559714057	0.26140024490933605	0.1820710851859159	0.7452946398867993	1.4162981075968786	0.541383064477713	0.058447736138903895	1.2484725859320913	1.3283713228777643	0.7865799983020172	0.6194982308510587	0.37235437487083883	0.6410856073071342	0.6563095311185043	0.5057978413012193	0.5680227199218437	0.6231673774940096	0.12620066977830824	1.0322963871654784
1.6106522264971705	1.7108299417459503	0.8818538241511806	1.4996294221301438	0.5815150724176086	0.6614084711727217	1.0109606320110036	1.0309162173989799	1.3121804508817119	1.1653275781524515	0.996517335664467	0.738163034405849	0.8161643550082214	0.5621360223952546	0.38217569449658034	1.1534656139890225	0.6978179659007799	0.6349077074744487	1.448027626209791	0.4480639446083485	1.118716653414968	0.17121716276343174	0.36322230445565	0.3803101978107811	0.6009046539544736	1.180669691491839	-0.049609548684700897	0.4596694769324852	0.6065783115481003	1.973284377450534	0.5942088373180848	1.71453723890981	0.2755459422444556	0.19998257842336625	0.8290051455897322	1.4758658261804012	0.5956445964681693	0.06986032737247275	1.28302151968624	1.3415356313873046	0.7796360204743447	0.6076382938488311	0.40509717159138897	0.6702366381018511	0.6839269363055119	0.5281038640571961	0.5958234470925856	0.611180164403522	0.15518509404496597	1.0293641773771656
1.6877203463897945	1.7439948254744908	0.8961495832850185	1.550606744291048	0.6577785532986068	0.7197086440176285	1.0744830334322952	1.0786274096343225	1.3368796271659404	1.184877443677053	1.0067531929466544	0.7431570075417224	0.8117881007431327	0.5962897610297189	0.38550557531381324	1.1949007474616393	0.7212620216616095	0.6894570894553802	1.4609412294579138	0.4807134806658556	1.1327107662620948	0.1915317770215232	0.3655587260652549	0.3998861215300221	0.6283384136917599	1.2316957495889822	-0.03856875418513569	0.47617334437384046	0.6234336871898237	2.021727937819083	0.645332734405996	1.7404544588452655	0.3015546565269958	0.22562194337483338	0.9105232270458039	1.5353900968621605	0.6362883924022278	0.08091522000850473	1.3187661655612894	1.3477686649837748	0.7798788557907954	0.5865699110467384	0.44136840066479477	0.7042685011154161	0.6954727713969932	0.5416257829437565	0.6145642245024862	0.5953682103007332	0.16860435289124753	1.034487212848966
1.7540753681676584	1.7630386090674375	0.907537117736168	1.5948324779337526	0.7118705818957627	0.7767497601490944	1.1185261162137397	1.1430793786459459	1.3505600978112056	1.1979185186417791	1.0175554343317896	0.7588964126543984	0.803911749122757	0.6288507837520967	0.39180242819834304	1.2281675971765762	0.7429556421694957	0.7418801999616103	1.4733032174593768	0.5096273109934215	1.1480651309569823	0.2155018829076722	0.3878248728839032	0.42918691702115774	0.645016853692158	1.2582446340065316	-0.016859322875698354	0.48848063522494856	0.6272285512889978	2.128634509797066	0.6968671727397858	1.7543700526548185	0.34630190963367213	0.24448512762008762	0.9724925612191914	1.5851140695441737	0.6780477805676334	0.09385572646186827	1.352689403748872	1.3499034439910012	0.7779083676886023	0.5666268032913232	0.4744868472613727	0.7078173690673552	0.7085812863489374	0.5590234676465843	0.6276963545928822	0.5836302706148855	0.19224473113818158	1.0500375768537793
1.8119772304726784	1.7869879902343062	0.9222283247992518	1.618544958676016	0.7653199449880338	0.8066552805996123	1.1649791168201	1.1934920186326743	1.3329083003785396	1.213894333224521	1.0170299936579708	0.7765435514296903	0.8035169348792761	0.6708913218374056	0.41315188666931935	1.278550494944657	0.7636992813025938	0.7746203679171598	1.5007833342035086	0.5370712550460051	1.1662261731592936	0.2423372323943665	0.40815662879878334	0.45007065633523535	0.6678684127791306	1.294575410362055	0.001513781077688374	0.4940398452498777	0.632135779998068	2.2039992656113903	0.7309826140980635	1.7810410612328078	0.3955160509586138	0.27338873995432966	1.0425767981867113	1.6229952626663153	0.7141912290655755	0.10262440668466019	1.3746702404663125	1.3508355990652923	0.7721748590337729	0.5532027009749456	0.49409377285290434	0.7153933946427022	0.718275520449292	0.568593402356337	0.643557844393459	0.5779316460944919	0.20308505261551119	1.0618361863017525
1.8863290286524261	1.834326583318615	0.9310454477103038	1.6412188629221305	0.8089638366013532	0.8296373534291461	1.2057266041730983	1.2436306299736948	1.3064923169617193	1.2420118863503753	1.0090119054535904	0.8164946793573045	0.8021021272115876	0.7212634355153746	0.427430994723322	1.3292680605861957	0.7872901880535532	0.8073627556582361	1.5177711483085408	0.5538878810787874	1.1819346306574108	0.2742377705236704	0.4433962698354512	0.48296073587718824	0.6935710695549259	1.337490556211317	0.030932741713098698	0.5250786683686572	0.6370368365237293	2.276361723370745	0.7619227055291281	1.791786372954488	0.4586603695776116	0.28451349768695944	1.1021287053181124	1.6489396825005123	0.7549504457249768	0.1155390936945591	1.3885259946594446	1.346488069798276	0.7828004797774998	0.5482297112525313	0.516771301620738	0.7204599523313807	0.7245374398561298	0.5783413575725258	0.6789779955915614	0.5762562297551926	0.2223278105773936	1.0693185807209777
1.9721992615906903	1.8708364567865385	0.9418601323599891	1.6608988148752768	0.8464678867600275	0.8460772038592893	1.2496690914736484	1.275584096227909	1.285348419980441	1.26521504476853	0.988553838698925	0.8538710568577293	0.810760405836264	0.7556317312991004	0.44209057785505035	1.3719877726409515	0.800421664258433	0.8425471011512705	1.5524106503066908	0.5685295164429803	1.2028975629331513	0.3230120231307073	0.4614781201710403	0.5061077426170761	0.7058924930300821	1.3755987394728966	0.05618186046699718	0.547129206263457	0.6335867574477522	2.325470741555602	0.7968223910558453	1.7917011620644623	0.5127994110144601	0.28663677134023025	1.139018092827954	1.6778531856809582	0.7965235482344062	0.12273318508821629	1.4079688497350729	1.3460136312539972	0.7997010763206005	0.5401382906822858	0.5402498900840649	0.7339100376381464	0.7420625376109811	0.5772400111459824	0.7203471766364956	0.5829765863697249	0.22856750347636648	1.0779014798470912
2.0630509047601326	1.9045887451727221	0.9710869658770933	1.6857340014369897	0.8781798252198596	0.8655964809260214	1.2870002202242763	1.293242761082017	1.2566824157767678	1.289501309260091	0.9837065916170712	0.9043586400812254	0.8313661757245063	0.7924941226269951	0.46934270853642374	1.3998954774754966	0.824258274306365	0.8725721585519594	1.582648843284122	0.5867519760805887	1.2220584695908523	0.34990653066317357	0.486119303098699	0.528002763888381	0.715189115930464	1.4192588758339029	0.08732650164663983	0.5760347099032821	0.6439462529507971	2.378981508950653	0.8397766540226359	1.7885636533958302	0.5678381913712621	0.299022827506493	1.1778622321197063	1.711018130575542	0.8441971877213778	0.14778281191538262	1.411362922856131	1.3449134782689458	0.8118687940090259	0.5479607672164486	0.5672806599641611	0.7549235183601033	0.7510149164034289	0.5795791508543015	0.7452801442674695	0.5886823475520102	0.23018621340345863	1.090519932957144
2.14736567907062	1.9476326029107753	0.9943156172188772	1.7050412604879135	0.9078510722660766	0.8920776009964844	1.3141038987663416	1.3032005736799777	1.229114135354353	1.3214768304713118	0.964965874250862	0.9457844336440138	0.8496954779437973	0.8347425786509384	0.508886056683054	1.4189366004138297	0.8480293991618577	0.8962359661401951	1.6069431400422811	0.5983724605024052	1.2505543406009028	0.38828506254160694	0.5240055037180462	0.5510340202566228	0.7283729427530383	1.4572926686435081	0.1122692710828034	0.6014890448133455	0.6550721278937673	2.3741464383717004	0.8785802135783431	1.7850874860617119	0.6337562809083636	0.308099954309208	1.2103133990735206	1.727559090918674	0.8860845146687348	0.1635813321491761	1.418456130353	1.350820627029264	0.8252191752997087	0.5454511728674799	0.5927362637559661	0.7615015542313462	0.7556847323129754	0.5772627522885212	0.7758868539640746	0.5936734230220143	0.2207340080002717	1.1010622501093068
2.2190381862987065	1.9957313684428795	1.0159068409513579	1.733159383568133	0.9474110428787663	0.919100544234651	1.3445060885478937	1.3007429466920952	1.2093680170867018	1.3458487081267632	0.9552873025318158	0.9732823914350188	0.8528496881219215	0.8675127597378779	0.5364296725837912	1.4371912265961189	0.8751108272602257	0.9129478225996379	1.6312393722925336	0.6072960825004237	1.2661420483749342	0.42716228673325274	0.5473262174033728	0.5723192047642367	0.7355421682612925	1.4880857907942666	0.12946131550126444	0.6149153431388592	0.6761758516656721	2.336509382342393	0.9122229385069234	1.7738483881568068	0.7105053339258799	0.31406869292192335	1.2491339498198792	1.7415432928050643	0.9239062314340701	0.18651634655659016	1.4283311551659346	1.3475009183134996	0.8388309289538993	0.5568260206267114	0.6045565121380329	0.7777323452904188	0.7646877956927342	0.5700340892692005	0.7930424693142619	0.5953192731906201	0.214912829999722	1.1219250626993804
2.296649149313575	2.057647476976155	1.0316254797025577	1.7665017273020254	0.96977573476413	0.9450028100576036	1.3557047468171723	1.2819255937848766	1.1912610515786635	1.3679488504333979	0.9376657055617921	1.0190040358254069	0.853129433153877	0.9145829768736885	0.5576965114031862	1.4543758385111178	0.8844769941167249	0.926010887977168	1.657457548191675	0.6145011328565408	1.2830849545941763	0.46969412644649544	0.5614239312243404	0.5987614159888163	0.7625911149953719	1.5149313320263809	0.1561039308953216	0.6258578111062957	0.6875799892106554	2.329237984475829	0.9469136212175566	1.7663257959937841	0.7852063104256621	0.31268777343740184	1.2776293891916264	1.748875879037821	0.9432039826341327	0.18423589386535363	1.4364099451781578	1.3499956095114882	0.8587675230640481	0.5617066123980787	0.6106370264384136	0.7923978246974107	0.7610381257465171	0.5604456773811352	0.8340779872895332	0.5941765576853676	0.20494917582241703	1.1329827150333167
2.3692320052451654	2.106668843783055	1.0604936782610834	1.7929435736154762	1.011347630825234	0.989712966414152	1.3624645687459034	1.2810797730831645	1.1763776227625606	1.3907119970092316	0.9267156129048031	1.051357963283753	0.8720780251848013	0.9419772196507867	0.5866261298701687	1.4853504749666615	0.8928885403204975	0.9321920223062785	1.68990413764784	0.6352377473014356	1.3004975612819991	0.5065567229721832	0.5664054460432293	0.6202942572103234	0.7800164033316378	1.5266428507490253	0.186930003696123	0.6339219498159271	0.7041600168925309	2.375654219869115	0.9885966466332811	1.7534720609676264	0.8484987195569372	0.3137573263629931	1.3154887662802295	1.750045530967472	0.9646919693998462	0.1859310396343577	1.4595860673574017	1.3338783099478677	0.8618650636273264	0.5601490469375748	0.6010957457688669	0.8064173024702107	0.7643850169782738	0.5562030329762544	0.8584349714088109	0.5884128536053439	0.1814865949883881	1.1381538083182818
2.4236000121178995	2.1710886353414187	1.08540906327243	1.8168215788013342	1.035558420830211	1.0391631009860065	1.364619839073288	1.2637598680509154	1.1822613596371616	1.4227094192623775	0.9221686176365601	1.0880471711321371	0.8791140091383303	0.9684855727837206	0.6149949771038723	1.5138059120269651	0.8992953831535442	0.9262076890966849	1.7012364438555376	0.6423010417481902	1.3036310254876466	0.5382905505578309	0.5773191744321955	0.632614309576194	0.7727162525138228	1.5273720943767752	0.20430830151744614	0.6491879824149969	0.7266022472164484	2.415643591900254	1.0224319737545504	1.7385994833162481	0.890352864202111	0.31465448424465675	1.3459382426294813	1.757619446634776	0.9931945234460013	0.18874754369414057	1.4973581972640373	1.329366477168591	0.8773379368060723	0.5556108225741042	0.5975053019713482	0.8144322778739195	0.7705282926882229	0.5477811706343552	0.8799985509870419	0.5932773382870338	0.1579279914101734	1.12668013885981
2.4873128835888827	2.2447251498816994	1.1140362284890777	1.838911835867049	1.0600737916431906	1.085752097391714	1.3768225082774888	1.2479870381286853	1.1946508507820155	1.450326633130425	0.9155835494516863	1.1131719073706354	0.8715024526129798	0.9869379233480299	0.634868864040534	1.5297930128580384	0.9185540964787935	0.9177695245172485	1.7161590878967588	0.6385576356972468	1.3149793718032787	0.5633693065909084	0.5791709596347037	0.6473712549253443	0.7803460314094567	1.5428033166968091	0.2086467664422238	0.6549147848080243	0.7499579606848676	2.4469024226802336	1.045899793981821	1.7349878525159355	0.9416603743320465	0.31443459260699425	1.3714441317077577	1.7662842917958632	1.0079774996192794	0.18725140625091768	1.5339015489697112	1.3269989510558313	0.9024037318369817	0.5520987104562771	0.5912960526657859	0.832731516473241	0.7858876209425856	0.5449866750797335	0.9010346531385937	0.5961800905511566	0.13223717583666478	1.1074008002566844
2.5636065074915018	2.321491222665271	1.13346015103899	1.8744501652624017	1.0871645623993889	1.1496950271975392	1.4042311320575322	1.2407112539292653	1.228733296401732	1.4650381602929223	0.9009098793789324	1.1449470964736448	0.8611600409416711	0.988962072929592	0.6403576658467486	1.5233357970338317	0.9324824578864914	0.9221067470702344	1.7050164599142281	0.650892149884741	1.3126349476448884	0.5917023809317732	0.5967610860917858	0.6459836820072885	0.7716640352451886	1.5493627083745565	0.2229502248151703	0.6705751172660052	0.7593408796130099	2.476788332184708	1.0739101663606714	1.703955794284332	0.9920701811504447	0.30903405398599915	1.4037320849888995	1.7796402198156642	1.0264959487528267	0.19247606994153516	1.5813225743675765	1.3304273528643216	0.9251968848986637	0.5490990769740776	0.5829655972865568	0.8462416468036975	0.7923936616201421	0.535300369679646	0.9085894233842369	0.5943998332502602	0.11576404377253802	1.0796480045362613
2.6373338007467	2.3773939381314504	1.1544567037068507	1.8893536748851432	1.1123077080999728	1.212519228592351	1.4273559434506773	1.2483948445384392	1.277588850771152	1.4956339158628371	0.9069035424763913	1.1537136025223182	0.8647799643065976	1.0131372976590427	0.6362971416154155	1.5004033778114896	0.9527775145296916	0.9286627122976829	1.6986486909264698	0.6619018588452299	1.3178651306277984	0.622670658348228	0.5889721994078834	0.6498255309149664	0.7536765273334962	1.5538042346543646	0.2410349589264499	0.6824984583806974	0.766540388660291	2.4849330052587195	1.0908028084574088	1.6805031354757687	1.04346318683386	0.3099857449938032	1.4445795827621613	1.793627217854148	1.031974189797592	0.2014487237676974	1.621823189203083	1.3332193459205892	0.9524852718717461	0.5407301325580093	0.5799308061907592	0.865199310145561	0.8052603332603481	0.5342437948774758	0.9099782512903095	0.6003217333355464	0.08755460411194058	1.0688836735239913
2.6929146657758327	2.417077632845582	1.1798764763886929	1.9219138262356465	1.1301882936453036	1.2731585962785448	1.4460341430071662	1.2611080475345786	1.312859193134201	1.5083186011453207	0.9159179207895709	1.1508418160580973	0.8893030706990037	1.0475135596836065	0.6338399791271512	1.482994386252942	0.9841968459343093	0.9346175476861831	1.6865634782943837	0.6788075635914265	1.3143818291158051	0.637399885322856	0.5989948615637304	0.6616042560127319	0.7391425216820569	1.5631701916564817	0.2588208497146742	0.6907027218256512	0.7616057280249594	2.497050527820787	1.0995792446177	1.6772039446055493	1.0999156972357023	0.3041594961622931	1.4829595757263707	1.8123061591058367	1.0400774036621037	0.20766286797632044	1.662095541421397	1.3161131142109854	0.9648476285542735	0.5364616772123274	0.5811201442327742	0.8835337475518736	0.8085451501098925	0.5363528581827662	0.9008047216966297	0.6022885633687501	0.07553951274311575	1.0643443131095487
2.74847646234375	2.4602147525486293	1.196725989609838	1.94329319051947	1.1573788992219027	1.3308822536809812	1.480737154073353	1.296049936421117	1.3555362369764263	1.5040100688974327	0.9135363779952487	1.1495800700600873	0.9017126509222375	1.0806721745114178	0.6296402755294862	1.4578706283017326	1.0174053327192805	0.9375385768688987	1.6638582205450239	0.6920311148401079	1.3052394259974602	0.6623597411934157	0.6043830506042075	0.666698703906864	0.7268025797755622	1.5688008791758812	0.27650863889801697	0.6934817297156641	0.7527033821550073	2.494786644751355	1.107113648952432	1.6663384636799872	1.1420248018350032	0.2873052419187249	1.5220653334306702	1.8253276243175083	1.040566456551654	0.2169217204027329	1.704091596393838	1.3034776880130998	0.9704550852891133	0.5265932460478415	0.5804962600934604	0.8750673992114544	0.8246725302004352	0.5354533393962541	0.8989341926692189	0.6037672117444683	0.06224934360313102	1.068069380742153
2.7987897492062346	2.5014272513100195	1.2273137370199236	1.9670134532241383	1.167360689146376	1.3757210443147543	1.516137529946709	1.346313694702697	1.39935129880856	1.4953890223940338	0.920016812972349	1.1577047504535234	0.9095976100820582	1.0888989047940525	0.6311820586070074	1.4382838222668055	1.0527978488106762	0.9287775750252736	1.6566001251942353	0.7007482282294251	1.2929137338974497	0.677658645964247	0.6141288125839369	0.6571327332635366	0.7165639242730084	1.5615777653876952	0.28876138970130505	0.6917568419936433	0.7488447388272758	2.5116905997795547	1.1222251412956035	1.6741363525646307	1.1849532388218187	0.273499565339712	1.5608603894865527	1.8619309759328355	1.040363409430049	0.24185655001203338	1.748056683101499	1.296153834648842	0.9688664603563009	0.5246825884172656	0.5878669517151711	0.8825854502811689	0.8378417907251865	0.5413281937738164	0.8888997325622492	0.614164478517834	0.06385832270174012	1.0838290342815977
2.836396629949756	2.527299796200343	1.2567764400685413	1.9775233089374946	1.1553534368486882	1.4088112376286808	1.5537101850451855	1.3922232025351582	1.4250261426303716	1.4844365104274757	0.936048440111206	1.1677483362189327	0.938549975061397	1.1130890146346322	0.6362681861300483	1.446766192444612	1.087788175191559	0.9283294465108856	1.6417568363288495	0.7229041518409	1.2917592530552717	0.6850037556529723	0.6550462514066242	0.6493594618390268	0.7278179453658333	1.5585663095727296	0.30701614331997723	0.7052482266663879	0.7464357013529151	2.551960746371063	1.1371143841653342	1.6752178753995703	1.2111209850118732	0.2586964602922613	1.600876093199521	1.9006331623274075	1.0519137566119234	0.24682699149007603	1.7993112404909055	1.2949883491429386	0.9584097121112662	0.5173765504309185	0.6047998458008286	0.8740052234475426	0.8595653567105842	0.5492858170106085	0.8853025128980626	0.6287941256339245	0.0605737663572898	1.0834065268970883
2.8734455036391413	2.5404734130603237	1.280506813888374	1.9891836331469896	1.1683861111999831	1.427229327322202	1.5999379392486728	1.4324967826307018	1.4402714369124987	1.467184462401621	0.9437662765019755	1.1646334007863453	0.9561990551503537	1.1407432957925148	0.6600093676923591	1.436266864429865	1.132817363730021	0.9365118143286182	1.6353968093094653	0.7526711427340737	1.297757907850499	0.6797850815023265	0.6991102831397362	0.6460583266815829	0.72583480655383	1.5510548649086424	0.32730886177315394	0.7129656362724239	0.7490777387509575	2.5886117752041136	1.1488715284954458	1.6888669120659663	1.2482275819284	0.2590922652400541	1.653095890801989	1.9351957530915889	1.0697447734842376	0.2596497215590202	1.8508580593621375	1.302122427089485	0.9375295823058998	0.5239071056138368	0.6229982257207314	0.8766285698274181	0.9006513841983331	0.5507618592935126	0.8708273312069345	0.6470537848449899	0.059603718813291184	1.0917738383744506
2.9074727807597176	2.538121280728351	1.2957049072398719	1.988264520289928	1.1598070851079207	1.4258143502727314	1.6264961181419242	1.4649076825297194	1.4547558357012018	1.4520627884539734	0.9519003710888871	1.169754862840768	0.9615139842433162	1.1727613953630602	0.6644337658564738	1.4248130520501412	1.1787021421805997	0.9504696469459801	1.6416987715660434	0.7798987777694079	1.2894908959036846	0.6709297311528497	0.7569763100591276	0.6360352852244231	0.7302933040828048	1.5657798304315855	0.33813809195756533	0.7214039717184273	0.7554666343772168	2.6076027474369465	1.1634058450537585	1.7092060960466742	1.2912934224833077	0.2503458554603838	1.7066183003000817	1.97695413372456	1.064253802212412	0.26877451149052023	1.8966727132577046	1.3253368606146467	0.9341280341708813	0.5383145861234987	0.6499997804825213	0.8764691399369285	0.9445332266745291	0.5611950690938564	0.8560168065817274	0.6703216814987032	0.0654067206975188	1.1001555394413614
2.9400660773643943	2.535201926210847	1.305264452821795	1.9892425236733	1.149774531715447	1.4101268154639324	1.6541428664902695	1.4957801381422047	1.4693752005285838	1.438498079486847	0.9663966196354163	1.155152781551298	0.98692344068434	1.196155151758236	0.6792618699130394	1.406069872492374	1.2341697060806514	0.9879342633968689	1.6688382417017116	0.8118883613155494	1.2974025738606783	0.6844355380342035	0.8169917959802422	0.6301808931941826	0.7580163217175931	1.5879125283826516	0.3548195541798015	0.7287047888940236	0.7470930388859516	2.6112749249548437	1.1781209889982203	1.7311686567270992	1.3359368595607588	0.24309998621612344	1.7585538440171504	2.015551787048552	1.0605272404110848	0.2775584847682871	1.9431358889815562	1.3452212799966476	0.9197692375202804	0.561838939463685	0.6700620849503616	0.8877224055838298	0.9821250549164638	0.57203069051803	0.8509226177396767	0.6897920244235116	0.07704354173195818	1.1110430145968277
2.9681376652924993	2.5173728614967223	1.3072000488360476	2.000757724800101	1.1475223258518308	1.3858285800978865	1.6599113126652536	1.528471539804545	1.4867232265727446	1.4251205248779937	0.9865021179725841	1.1456292279038187	1.0195704787132576	1.2206910021345856	0.7113567090037998	1.4007288173242496	1.285598421667719	1.0340380169557541	1.6912299497319174	0.8493311721897603	1.3022322081993738	0.7124667728396942	0.8724957397556133	0.5927131523113658	0.7815219517994297	1.6249381586192695	0.3848054792505412	0.7477557816733313	0.7333746754617484	2.5954542733485395	1.1876442843161867	1.749777404171904	1.3806769880379783	0.2436189304810073	1.8364768167139147	2.0501812703743596	1.0565609260001303	0.28492417615543225	1.9976970543770218	1.3730927944947644	0.9124433965232273	0.5842843817290582	0.692678921665972	0.8919628265672435	1.0105589185679817	0.5708794201770069	0.83655872706612	0.7096344932898074	0.08528939222422545	1.1267065952090212
2.9902700465627987	2.4841349893514373	1.3095042742805534	2.007054804649168	1.1403342187829781	1.3485655687909621	1.6621516274813177	1.559745328709169	1.488200028880033	1.4095867131413844	1.012191845115923	1.1313995369262617	1.0507920629072784	1.2491026197041548	0.752169658665499	1.4156628706775174	1.3369968035144193	1.0682028998743345	1.7277507500449913	0.8751867500283016	1.303316827967705	0.7397113892015811	0.9296713492014549	0.5759344610715893	0.8270859965540256	1.6590960459822057	0.41622941325546936	0.7598905041359105	0.7258691289871146	2.571771934051903	1.201565469876814	1.7924549507069958	1.4172314261716157	0.24644233910859592	1.9117073594819136	2.0551734773047015	1.0569337094825335	0.2925840105869704	2.042287196662603	1.400215901633485	0.914508423565413	0.6082550501720688	0.7153945243299207	0.9063529270724804	1.0397946237805535	0.5849234970160774	0.8178156398426472	0.730696311816429	0.09571744795903853	1.1604492177004408
3.0214517056430115	2.4655949843065073	1.3151061756539888	2.0317951353988595	1.1410567521441835	1.3192681376509607	1.6765435848083747	1.582748631007513	1.5058668877402037	1.388233197264028	1.0425764187993587	1.1218422490975857	1.0660045297907714	1.257254022303197	0.7986337538880388	1.435886546056873	1.3656284641793088	1.1053776033966993	1.7679276949227691	0.9029656580444898	1.3171429373440955	0.7703079471625854	0.9909178555877975	0.5469723274451995	0.8735822591421843	1.6998504297495434	0.4329297277434123	0.7813781545996145	0.7162187487779246	2.5384835674733504	1.2207016331482108	1.8431182870637106	1.4408622953729997	0.25895505285815235	1.974359965656144	2.0682465637857956	1.062632819966788	0.3092605905096644	2.0954062543083287	1.4223142379274338	0.9238307045305396	0.6414047950662194	0.7443885501601958	0.9204800717843125	1.059950764157613	0.5905373612499727	0.8063335565750389	0.7542192591725041	0.11955569233670316	1.1983729382557227
3.04762633697039	2.462692205646063	1.3013586132914852	2.040212274195107	1.1502060211934504	1.2833187551750873	1.6949569315286912	1.613754864384045	1.5363711685112804	1.3699060071800127	1.079869058830795	1.1338989330785698	1.049763914972018	1.2456501760501655	0.8377176750001754	1.4608014977461863	1.3955234359136006	1.1292163122069736	1.7914206979542011	0.9195598498046802	1.3265619477599058	0.793980760923085	1.0281275692808491	0.5171905339432656	0.9198137081622073	1.7377913702431804	0.45596981480731885	0.8143608103393554	0.7171240023445478	2.4973489889676355	1.2463261353519102	1.8788085406167092	1.4658213990659448	0.28112364820075186	2.030547404247444	2.0622025734909823	1.072432973098381	0.33338568264969387	2.1492655654883146	1.453159743218476	0.9529894795517059	0.6756646353436613	0.7691196190180059	0.9359282070173445	1.078296116975275	0.595608458370932	0.8047446148203894	0.7736639440986072	0.1448641666971217	1.22721511984292
3.070994542062055	2.4545445343683476	1.2850661252916535	2.071943751711097	1.172985281400817	1.245956344653944	1.6993938239952127	1.6415525891293374	1.561230348012378	1.3542786182642672	1.1147847053378122	1.1454605569978347	1.0296003007942027	1.2244213011963168	0.8695073232751651	1.482390098062234	1.4132347716125986	1.1550730891209382	1.8040439773882926	0.9372233361404321	1.3449111183869675	0.8193749152819988	1.0553407711436	0.4999574304670973	0.9669821898079413	1.773096970151056	0.4717636495191947	0.8419532417079862	0.7212939980353454	2.459685403058608	1.2878623962146905	1.903904240176534	1.4991315862862873	0.31155665085326506	2.0906686497523643	2.0502612833419636	1.064962875859647	0.37039487568967183	2.1885267356454206	1.4789701722373505	0.9881412818865037	0.7022075967452798	0.7948025352786967	0.9549707615995983	1.087183194276955	0.5910612958542438	0.7980354463252384	0.7862110453065384	0.16544942189502934	1.2565329478181664
3.096692278719778	2.441354159499032	1.2596273631136303	2.0959269185510805	1.2106145481138926	1.218555294600905	1.702134686373217	1.6433715351791924	1.5861873289907793	1.3282701354758377	1.1381452062907158	1.1376294077914362	1.004091404621172	1.2040350138451665	0.891182241401669	1.5104275127729128	1.4172441783540504	1.1894659097479674	1.8031788124224786	0.9450216612283258	1.3505124161606439	0.8351483777190193	1.0696652840496843	0.5149689857326779	1.0068336688633424	1.8272783780031159	0.49202285283333735	0.8873807255035338	0.7258596992624623	2.426861309375154	1.3182073342544829	1.915141153186823	1.525205185587093	0.3380491953588633	2.145167243800736	2.034103826012912	1.0622375464165787	0.410198526956936	2.2233165184601393	1.4999419114306651	1.0277883181327019	0.7203307948577544	0.8179013272040427	0.9611719631842293	1.08944862448283	0.5732192705460303	0.8017601257020026	0.7936477868385641	0.1913960957660808	1.2828844707906961
3.120605506291049	2.4335726142948286	1.2378863888805633	2.108569452610113	1.2650194488854904	1.1945825429363215	1.708425548692945	1.6685131239964055	1.6193928865649891	1.3060724339824443	1.1551549264587597	1.1531077015795237	0.9652811418355881	1.1896377284035857	0.9074567684706132	1.5278811753472539	1.4095297728774185	1.2275306131855435	1.7987910518464154	0.9627166488772693	1.356598308641995	0.8484168014688903	1.0438759307536234	0.5233148738367096	1.0233126653582283	1.8691122378180829	0.509470973860982	0.9112604485085768	0.7267387210495982	2.3969112859946895	1.3301919846680978	1.9108106920578334	1.565851196637261	0.3626541900467653	2.1795102597487452	1.996714325482014	1.0579858627490322	0.456975414070683	2.239309834732027	1.5165583436759094	1.0690072959693608	0.7311611546911742	0.8327407224572658	0.966120501343584	1.0813430769412962	0.556157906021529	0.7983426515303466	0.7985029258915863	0.2152494809557703	1.309575664934906
3.123752571576517	2.432501558915598	1.219847200381123	2.119377967421187	1.3033983228093715	1.1701888063644577	1.726622639427763	1.7022682746535007	1.6599492031733571	1.284211212133179	1.1703563118402838	1.1786120568830485	0.9293947242908823	1.1727530506795483	0.9194974244691588	1.5523723671252807	1.397915340558423	1.2569327898287002	1.7938729664367212	0.9647449834322218	1.3483649860455125	0.8716657465798532	1.0247224058617461	0.5230183401991002	1.0380537070720284	1.9130261343096684	0.5261506905030602	0.9418484441763548	0.7213749222178164	2.356243191207383	1.3405420396166887	1.8907883177964515	1.5791157299792247	0.3635249609319095	2.1992507747574352	1.959377091486406	1.0354809430116854	0.5116842328278646	2.241682059314439	1.5170891704078275	1.1053584452487675	0.7385183415432793	0.854635097569858	0.9612195850995702	1.0654127403025468	0.539109866385234	0.8096811063903718	0.8057882682391988	0.2507184400498172	1.337115289774437
3.1236824292345515	2.4510723476950678	1.1942062167262233	2.130300056818717	1.349505088678509	1.1560059027983458	1.73970491162916	1.7279471322327704	1.7003666416839542	1.2610916758751034	1.163839482703958	1.1914398078628166	0.8880225859494937	1.1789957760742715	0.9342890446141616	1.5949477385216662	1.3731605103462048	1.2832995214982337	1.7753290166884799	0.9543478000060153	1.3454818869065455	0.8822553705278778	0.9820902877489974	0.5241911818623353	1.047270145164716	1.944597731725493	0.5464959509189938	0.970649650427957	0.7065445370827953	2.3082152656211123	1.3485085372985557	1.8617969511362287	1.5962555528435	0.36606338999708726	2.2032298526167606	1.9272703826149709	1.0314881072943562	0.565551536339203	2.233052879066368	1.4936283788352887	1.1209054666157428	0.7549866263539685	0.8716137934216341	0.9503783525462722	1.0305073850180064	0.5123582878267711	0.8293237610087065	0.8105186856296405	0.2742800789323294	1.3793602638497626
3.1177175830783774	2.463445223152481	1.1750902904784069	2.1381388065172713	1.396227784626051	1.1599389932746977	1.7437627486604252	1.7553025272743619	1.7354832401246818	1.2382449071391908	1.13953273361119	1.2105149539577313	0.8389206506724862	1.1842601437102414	0.9412092125803639	1.6463124396447495	1.3357921971543152	1.2975153855607153	1.7452379211101576	0.9433363409725712	1.3365719403054936	0.8790974239307626	0.9350798230738981	0.5330231806260898	1.03345317317469	1.9574522570277453	0.5685246488393354	0.9783344173399691	0.6962932262389435	2.2671182711116673	1.338649449729799	1.8331704618768843	1.5997695218719388	0.3570144093239931	2.2315132333481005	1.8909001870665327	1.0202553792776257	0.6028785071448993	2.203890729748413	1.4736436273676943	1.1395500285459965	0.7646009631530752	0.8743845175448705	0.9204428024592627	0.9986349422857762	0.4767342702733427	0.8488229972025101	0.8054006795302797	0.30706779304786946	1.4097491341675403
3.0994648241897913	2.478294276641401	1.1568885252397314	2.128619573585783	1.4153351539813908	1.163209422322923	1.7567308182627386	1.7796759728012446	1.7486101544084067	1.2126206880863633	1.101746497795257	1.2188972408257608	0.7954385325961438	1.1839689819152779	0.9367406090419218	1.6827369400270697	1.2899482800363484	1.2961470144155505	1.7266301001228297	0.9275664335742301	1.3114820626140422	0.8647847647184994	0.8919686896520675	0.5656880991094164	1.013383823211962	1.9416420234998415	0.5856924296935999	0.9776843500309317	0.6832522599438555	2.2203018766992724	1.331706729423698	1.7989178689812397	1.5820800847352936	0.3411751748798758	2.243672056291896	1.857874189422143	1.0026800277987642	0.6304806838751987	2.1631533191137633	1.442259712105707	1.1437727678656542	0.765825236004446	0.8794302512033078	0.8860514975107752	0.9602997400966142	0.4457995651439875	0.8663225647919093	0.7917409387493535	0.3324581134959318	1.4357840434709304
3.059700709309247	2.5038617164704635	1.1293487585412458	2.1065503488508925	1.4248651490406603	1.167329617202511	1.7511980668135223	1.7838683953099852	1.7740776590983345	1.1741610647625285	1.060741653522814	1.1930664963665012	0.7572582057894013	1.1816843428889574	0.9141588051137157	1.7056529662160933	1.2418056006998628	1.302714897954552	1.6940886715540813	0.8997805252662214	1.2957156239708794	0.8494808536250357	0.8347967461397137	0.5827970674697032	0.9835237786007502	1.9113502676555776	0.6096941568665672	0.960015496686393	0.6729575723666029	2.14436672847097	1.3222153942949113	1.7626879464580796	1.5646450986506717	0.3138278676003551	2.2448228913853416	1.8575709144642893	0.9546011427503863	0.6568125439870387	2.1003256337031493	1.402220015599008	1.1320703300583672	0.7645333146532016	0.8739868149666371	0.8367495638171922	0.9169391705670689	0.400134729098114	0.8870105150432088	0.7804408842467081	0.34570560982844073	1.4415074279903508
2.995519587342345	2.5157968800101407	1.1062838499603924	2.0672935033656437	1.4178614825722091	1.1737905661267463	1.7245183957935861	1.7882614844647953	1.764741530074907	1.1280456335830658	1.003416303472661	1.1713918468413111	0.7327341933402115	1.1748843279548424	0.890160691877913	1.7326295467581407	1.1908672211041398	1.2996578510412395	1.6753492371043923	0.8823585489982724	1.2698546147815573	0.8272402653309335	0.7894308192272745	0.598018854859051	0.9472082088250569	1.863249148010763	0.6211088546359832	0.9254385240007273	0.6680115960616886	2.0524738575911443	1.3094529758564541	1.7165626362188782	1.5465154611940268	0.25566864039830095	2.2509511478249733	1.850632155499497	0.8955108234656691	0.6619525993475339	2.018018827193615	1.361134998758686	1.0902099703935249	0.7554783154506104	0.8484588330752866	0.7783122973985507	0.8794582029955071	0.3640524242229776	0.8939622139634451	0.7510363079688778	0.3533063688838467	1.4260157752188571
2.924106222187055	2.518735360516559	1.0933958121618772	2.0129943348742065	1.3975950140308608	1.180424976424815	1.6965411888606585	1.7719017585454586	1.734853398610845	1.0844993937218446	0.9460909534225079	1.1250200527769487	0.7095599789844826	1.1791545505929815	0.8729476210099321	1.7595909637443679	1.1281308008433175	1.286964104342954	1.6398755380139254	0.8665763910892451	1.2466543550190097	0.8031538041629382	0.7457397351276622	0.6075431062871559	0.912687075046031	1.8081558688763497	0.6297285294563552	0.8766295357614448	0.6499773333888855	1.9753957137115763	1.27973315388529	1.6810996117059473	1.4990908741179634	0.20136965487374242	2.238632685230535	1.8481091659565023	0.8295253888644222	0.6585801828088474	1.944635595709465	1.3176332619729396	1.0391593135386035	0.731110005825416	0.8168124514720743	0.7062249336287114	0.839163766253401	0.3375309220675434	0.8887231368154991	0.7146602325461415	0.34698400857959655	1.416817753163866
2.845317765209609	2.5135092295836516	1.0825393173056879	1.944544824526878	1.3600791190629864	1.189047371007263	1.6578799643070876	1.7681451926228047	1.6960203440325707	1.0338227719108262	0.8716671724411988	1.0689963399340594	0.6872016687624416	1.1845591991247428	0.839404235504533	1.7659184696924413	1.06713678631593	1.2744901015139252	1.6336335760122473	0.8374149254385335	1.2137116670774608	0.7684543562079674	0.7088093655663871	0.6069081152907574	0.8636452688861291	1.7427188779428218	0.6239349489118403	0.8301312123692586	0.6202483262022681	1.8919305012894405	1.2415464049543123	1.653469434391517	1.4499182083145017	0.13435970129911073	2.2061638864347093	1.854841009666362	0.7839240181723468	0.623407149421411	1.8789642274136409	1.2735481991081623	0.9966408887032262	0.7088239500255986	0.780639988347007	0.6267116568427522	0.8023263220937645	0.32130280721887483	0.8862442868863809	0.6772719405784554	0.3465640653026806	1.3912980082459345
2.7576309371840773	2.4979949559850474	1.0643911890649977	1.8561007185572578	1.3137066910446467	1.1712237275948554	1.6200959129081798	1.7751253711177999	1.6553486216809836	0.9803641204741265	0.8058142159575075	1.0242363387609046	0.6721778882041463	1.1817068960876378	0.8105867712842063	1.7592766273304836	1.0054397427470954	1.254994425433519	1.6175283463018708	0.8173940908322719	1.1858943705080514	0.7366650418798115	0.6635038043587148	0.5785930385122273	0.8135625417007095	1.667500900064653	0.6106282168091315	0.7583208682513211	0.5879916384602101	1.8028807491862646	1.2039515503163682	1.6257496763978292	1.3997633614502305	0.06910676986605875	2.1502430698867974	1.852326408579648	0.725300261709374	0.5694437181359426	1.8094379941713974	1.221419264055577	0.9674061117891253	0.6814413222438418	0.7391641330685046	0.5485636796644409	0.7892143902033499	0.3103653836488053	0.8705940400361383	0.6470782534000463	0.34088715352991494	1.3654356032208081
2.6811107333715896	2.4734703379325307	1.0413014608794866	1.7665050924749575	1.2244035981383934	1.1380809111675187	1.5745460847715929	1.764436096229328	1.6041397681646778	0.9451135970935198	0.7506190615395253	0.9585087915489451	0.663457318175593	1.153163793369762	0.7821009438896189	1.7227004913899653	0.9535183715297141	1.2356156977852257	1.58075786750873	0.7768028987118489	1.1407791546649688	0.7127402432134848	0.6319012581331493	0.5528739603515012	0.7600257567020967	1.6010390946808102	0.5959040736180989	0.711490146694379	0.5449514605048309	1.7267156753337232	1.1766146548187206	1.6060091535419159	1.3211583424592583	-0.011146641348410074	2.135594344929232	1.8474307764408493	0.6484682493122127	0.5150949813095406	1.7603508649975759	1.168507894288985	0.9319484481778815	0.6659120316106664	0.6876610837334011	0.4779107708053968	0.7608437399135345	0.297727704343614	0.85141523797972	0.6158840741926521	0.322713536869977	1.3320970164924189
2.6163538581548935	2.432032698958772	1.024924686168535	1.6730157509869865	1.1281773834662492	1.093718846961157	1.4974814419572766	1.7496212877141388	1.53969250668052	0.9169552283895314	0.6803783342342034	0.8820125927289695	0.6626060778273422	1.1108237713591766	0.7419962454000023	1.674512698650157	0.8977674548078813	1.2011886120124822	1.5499312849348612	0.7325470538234617	1.0850059032526767	0.6815264473912701	0.5632661116811102	0.5336551040331334	0.7239311118122675	1.518506960685153	0.5686267652785804	0.6505342945026671	0.5101418891250797	1.6640786293150243	1.1395910885623655	1.599603042527689	1.245830653018343	-0.08882010795651032	2.129501828709894	1.849447662454887	0.6014901045636121	0.46166799861482566	1.7029929492176303	1.132006848219713	0.9002649273475083	0.6491649029834251	0.6251273481490357	0.3913384768032497	0.7420105242142652	0.2904702595657676	0.7978640581581777	0.5801178435205999	0.283477050953564	1.2922222682800675
2.5378382054400896	2.371139739756302	1.016166863789417	1.5891804596710943	1.033696416823958	1.049324429285069	1.4216394959059138	1.726117397653557	1.4753704310873113	0.890649886932821	0.6314470695459296	0.8144704094323719	0.6547750290461494	1.0543478554797157	0.72625353407897	1.6121774312782915	0.835631642606326	1.1639364394650236	1.514118874728024	0.6844862003161116	1.021377181904735	0.6632617136543391	0.5122538406919781	0.5053480029869251	0.6704515487664897	1.4446547987451817	0.5397894319518272	0.5979604492056854	0.47142532564756123	1.6144279594192192	1.1034575715217865	1.5899632874817247	1.1785945070317618	-0.1616881506717856	2.1177290001452667	1.8408793920853437	0.5421161133859105	0.39982923985044133	1.6743683903625963	1.1224117175457358	0.8747097542742853	0.6142912763168863	0.551930848321433	0.32508811049158476	0.7420708901272424	0.28462436461190704	0.7355734887030111	0.544933080872187	0.2565788984589218	1.2445674703703282
2.479176937821247	2.307721603560249	0.9895379266095146	1.4917298889955037	0.9502835783213474	0.988558766126691	1.3525226250350497	1.7135789688330263	1.4037406291099574	0.8428401115098495	0.5996517672655132	0.7461740262275889	0.659317771245236	0.9850001976238104	0.7085009260003128	1.5536609005267077	0.7735234876386349	1.1195234473788083	1.4936491103467069	0.6497210010631929	0.979890307319321	0.6331931141342684	0.4606224912949706	0.45541746458027105	0.6263126824876786	1.389879715266659	0.5042841569793998	0.5491594225990917	0.43315538821948474	1.5729020651876358	1.0875531721167928	1.5662615506869326	1.1095988320204415	-0.2149643762112475	2.0901947344312752	1.8278736283431207	0.487351313085687	0.34636650715708306	1.655748987345251	1.105663259164604	0.8458586942342707	0.5799571876859246	0.48262881800636814	0.2752631639364732	0.7326154620599856	0.2824200727722357	0.678263759238414	0.5040050046062977	0.20288641873134097	1.2110314004025902
2.4277733148081047	2.2379416169942985	0.9538531652200722	1.4081840025517665	0.8776190581100156	0.9376878074927646	1.2819172326280466	1.67925634153167	1.3622336821421954	0.7802353858646827	0.5640958110196211	0.685119977430133	0.6340145499620968	0.9243377314733146	0.6854232111260502	1.4815265950321757	0.7093225365495166	1.0638089163625781	1.4571186325731653	0.6152008120239868	0.9342614334979688	0.5986592920197169	0.3940408052663857	0.4174801780202465	0.5768484709089534	1.3385796251882762	0.46908889704303924	0.49212706299640246	0.41041003511037977	1.5378361966678495	1.0689893485489965	1.564729939561089	1.050171279918345	-0.2687709803807518	2.058855326596719	1.825356876370181	0.44401422544666147	0.3015348171917398	1.6225869089877083	1.0987082623243203	0.8259888334935284	0.5492054996141222	0.4146622013248494	0.2495941233604118	0.7300083380070704	0.2711869610496098	0.6314841548750839	0.4828237319532535	0.16492722457275194	1.1751146859966564
2.390878626073552	2.1681791170467855	0.9331676071958099	1.3232201163637936	0.7953871470846539	0.8978404166161461	1.233901600288269	1.6515427673153737	1.3063264456562114	0.740239503999965	0.5364778758278133	0.6329910291436007	0.6082508253186611	0.8605603528402794	0.6807073277425719	1.4119392525839372	0.651233280999674	1.0156985660748716	1.4416579217299392	0.5970105537287521	0.88524289682731	0.5564831098101456	0.3373530338095536	0.37409239869500116	0.5281431076096034	1.3122332782786574	0.4232051006830049	0.45045030436053146	0.39409026782890855	1.5370049271032924	1.035642886163537	1.5565562488024867	0.9966551346568489	-0.3340691215345072	1.9997679265308173	1.8083285252082573	0.4044533474944963	0.24316023329589292	1.5842153230490066	1.1005939610958002	0.8251750571277121	0.5198033166166273	0.36498952627278974	0.23646807412977128	0.7615210530503339	0.26491828871278494	0.5754810869483031	0.4721675063055376	0.14114524045297697	1.1418596186663572
2.3713792930882134	2.104107236334396	0.8961212656152748	1.2251131687078103	0.7209853317867895	0.8458487805670056	1.1929925284067804	1.6276181246098076	1.2625002344556653	0.6961162712341977	0.5180847226822078	0.6041518090703359	0.5620330952982467	0.8037744206917582	0.6847375452325538	1.3561527356360714	0.613656360890943	0.9701744893941393	1.4006409732835636	0.5543348497115184	0.8160841572785005	0.5181987176568776	0.26217462866181107	0.33242615051554714	0.4904747330914813	1.2874065961738501	0.38498771781904007	0.4251729167369759	0.36781116826872917	1.5608508673248684	0.985571698833175	1.539146571522964	0.9303507884227764	-0.3792281792046345	1.9061407010371585	1.7983946571738822	0.38281705358353496	0.1883715728750745	1.5445970392272463	1.1050620444191495	0.8427630073756982	0.4988124820948773	0.33143737653284	0.2249646899014265	0.789743256346602	0.2712558365084223	0.49449732224282394	0.4709884278087427	0.10843303399551836	1.1185214550813578
2.3645564760609163	2.0359824674948177	0.8365248973196395	1.136142413174327	0.6697976504054949	0.809558322356067	1.1671151913914692	1.6164519967236874	1.2316082686285559	0.6547631220712427	0.4845488697368294	0.5702962724424828	0.5168643525191171	0.752017085040202	0.6860417002934945	1.3010366937509372	0.5717126490491067	0.9363316988452756	1.3653317910210478	0.5082354779722362	0.7512810961029217	0.48252157661116923	0.2134662551203795	0.29024098892087197	0.4501140984701003	1.2668551025742416	0.3351203329803564	0.4182236056445886	0.3477716317862242	1.553210261965535	0.9497950425365168	1.5052990580891328	0.8707245100490499	-0.411767567832646	1.8724891392177583	1.7924302496694278	0.3708379099201937	0.14493254396799218	1.499936924849666	1.1099730666785095	0.841496556320742	0.4961213917706379	0.28860857854980787	0.22678094834217394	0.796595546789159	0.28072414673745494	0.4256065864948109	0.47424019682346613	0.08422237563528935	1.1014402864032693
2.3564718294353386	1.9697568182783436	0.7881103439331918	1.0521836620764904	0.6130121121962394	0.7615939136861567	1.1379466326642724	1.5936234686009523	1.2069994609093562	0.6247021501250725	0.46984995121611295	0.5412669142570178	0.4770150691168684	0.6966762490971248	0.6848147598601998	1.2665705461114427	0.5336241771741508	0.8945876636524324	1.3018526826322614	0.46426366992446055	0.7065496179182377	0.46712045941992814	0.1703604837372636	0.262320608639298	0.40899658833783475	1.2432070837863625	0.3052661992115482	0.41681499378112913	0.33970138196454747	1.5566923086787732	0.9108747441845425	1.4789931454014837	0.8125625974797164	-0.43119930389624106	1.8579616927410556	1.8054517148810998	0.3494097552216614	0.10026192760764747	1.4741219161520382	1.1075227082625276	0.8041158594477718	0.4968711351448466	0.24561504499645542	0.24156009919056703	0.8114480291704123	0.2927494141806855	0.35717670055107026	0.4691099564465772	0.052278083310351234	1.0750537010822008
2.3524628924122113	1.903021962376047	0.7390040231898085	1.0051963833964366	0.5537471169982857	0.7290354087180917	1.0971403431219584	1.537669839935662	1.184041542127046	0.585338212870096	0.4572088949361066	0.5220522313216983	0.4409034964614226	0.6358509488521565	0.6578554656541741	1.2392663098159398	0.5032008095260421	0.8652100685268534	1.2665880166878973	0.4270186172941751	0.6597749692920827	0.44638566867524104	0.13974866092470747	0.2330374006604619	0.37261372628634487	1.2103131101123257	0.2906104827627106	0.4183205385225743	0.3314688894439889	1.5646380076548854	0.8687378840824651	1.464142416696266	0.7975677969839958	-0.44626240881606405	1.869118598175961	1.8057681102449314	0.3364796635969478	0.07664428683724958	1.4715576949757267	1.1262974470001859	0.7605004121675424	0.5075181840432431	0.21870339740519498	0.2592294861965517	0.8268531064342953	0.3027860753080103	0.2862528249001605	0.47491291216700426	0.024378673201640354	1.042945407180554
2.3361199465013898	1.8547554345983186	0.6853870641201992	0.9762857620907232	0.5170334540363771	0.7338299590510086	1.0585794710650294	1.5109056563029202	1.1647902993345522	0.5580216405775712	0.44179028191670494	0.502461872277596	0.4134354790079183	0.5941971079114208	0.6511663624612026	1.2300283437498944	0.4733756410813476	0.8346343851324217	1.2436648225288043	0.41295135587384363	0.6341365208166749	0.40796193387537355	0.11811864643652056	0.20171886759545665	0.3481746081917401	1.192636599333063	0.2704911004192264	0.4064527297958861	0.3394963283157441	1.5631766534469806	0.8388319781150899	1.4484745374046497	0.7686855669709592	-0.4384566075056596	1.8347917844611519	1.8210445645758497	0.3182587410868349	0.04671716852851329	1.4726307426060798	1.1267063585815866	0.7455701183561643	0.4970519711347527	0.22291961018836978	0.2904868550119848	0.8513409756422463	0.31134154186232466	0.23163455320485365	0.48172179737309584	0.016818908608980873	1.010317324583217
2.3195241585088	1.804739917102853	0.6250041808761564	0.9519839554387373	0.4972893415807527	0.744016234603836	1.058531117198609	1.473473774840424	1.1419667597820575	0.5337156651482772	0.4412329963535636	0.4750116680677653	0.3762384503256452	0.5417437805485887	0.6498214766841788	1.2328707522883027	0.44023779622467824	0.817253017521496	1.2189950403044976	0.40637808185451496	0.6213361635017189	0.3870753472565388	0.12173049518566996	0.16535770844581613	0.31239712847543954	1.1951865085481872	0.25285724966276707	0.41160072149244054	0.3415741252804994	1.5442785357931672	0.8323228230069409	1.4111346884165417	0.7566319661855733	-0.4173412051508091	1.801429241889857	1.8204842587139995	0.29288994460191875	0.027996284516732296	1.4498211205916367	1.1123363150666896	0.7360810039675216	0.45909951274226	0.2275710339919903	0.3405285848078011	0.8672864986741977	0.3211907662288811	0.17934992815819206	0.5030085906698221	0.016086275425235313	0.9760902340740731
2.3138967647790105	1.7710668467412318	0.567381570819117	0.9210857788700422	0.46850983945574215	0.7398707026696436	1.0665950356151719	1.4433673048123974	1.1251953712480809	0.5185768685678516	0.43813790057492535	0.4454631539768692	0.34601805887757087	0.4854056196066674	0.6245053097544593	1.2306548854833324	0.40971562979985643	0.8062841484627009	1.2020169036599335	0.4046792860370063	0.6189167362107468	0.3679922883659992	0.10489041872020677	0.11630578898210157	0.28924404117836006	1.19698436830357	0.23604940743708935	0.3936705275548933	0.3368177207310047	1.4963567297257763	0.823996142403594	1.3939570469452423	0.7400038443869165	-0.40367801835300154	1.7914891718218726	1.834148408729974	0.2750950179233197	0.021190279219458687	1.4293884164096784	1.0827752938016733	0.7295318652421703	0.4384487356796307	0.24325974100707048	0.36338192787637	0.8619156408884739	0.32544282688809406	0.11974953557569853	0.5343985183176699	0.006865628030480586	0.9406234355913166
2.2919635657831803	1.7391909271589583	0.5133547717810509	0.8995726489621706	0.42872854012257094	0.7500655538409527	1.0476583008130982	1.414577035366116	1.1105216287993178	0.5266458097143468	0.4418869539021478	0.4040791995608899	0.2875058178454476	0.4376060320255338	0.5775219461610003	1.2193455162184375	0.4001527932455189	0.8004246595666237	1.1661833965892772	0.37128526894440267	0.5946758656101441	0.358214105877964	0.07566378842768903	0.11738660296469909	0.2596806210966367	1.1676327195336498	0.2154793162968011	0.3908025484195835	0.3300270588272175	1.4569377501086156	0.8003845013250143	1.371872132166319	0.7312840612851372	-0.40117670699626135	1.778545731908571	1.8582148898003272	0.2557620464283916	0.019333464012145453	1.398534563769914	1.0653810934510544	0.7170084216207149	0.43180994289691466	0.27357297079234727	0.37831077718037875	0.8677441785993162	0.33159727295325936	0.0719715667915304	0.5728095619026219	0.012195265282157133	0.8928990808822478
2.2854257684081056	1.7221635146087775	0.459090224250797	0.867759965616864	0.39845439228806956	0.7405559725464947	1.0588120069955036	1.389927403487654	1.085402884177456	0.5513022018144487	0.42990804385655146	0.38092550333803293	0.23493205418480317	0.3965625934070822	0.5372556760630344	1.233023494376249	0.404546617694304	0.8125485619937869	1.1486207413324625	0.34614267082776623	0.5946415202040422	0.3568949398643464	0.07467479289133035	0.09165239136315702	0.23479309011305305	1.1286854264536916	0.19503577971796995	0.3935994699831461	0.29944711328797435	1.4243789552223602	0.7745278882473972	1.3306724483495165	0.6938614361619974	-0.40933046483410307	1.7553362711182092	1.8849368550051913	0.2305920536560604	0.006078556181824192	1.3971991207945635	1.058694621049151	0.7225343153485021	0.4211546441814605	0.2933785591883612	0.38599923188629204	0.8658629641414459	0.3507627794576737	0.029163917847025395	0.599394137210167	0.008305915629076874	0.8536508989518865
2.2646006352760555	1.7003604337027032	0.422294927141267	0.8316612507990048	0.38711028009402637	0.7238265000921761	1.0280596769048465	1.343588512186722	1.0649295141245732	0.5743301518971996	0.41348768160446625	0.3852040489687848	0.1968645314476263	0.36135452430878934	0.4870221171480731	1.2454046831912282	0.4055454542344597	0.8177774232298225	1.1194025526883284	0.3393786388563324	0.6030944441709803	0.3704871058111078	0.07102506282947292	0.07045236313602632	0.21160788444866055	1.1164301877365668	0.18324944793290857	0.3993043778862798	0.27242928909853203	1.3888620787473356	0.7529934912539813	1.280871271408291	0.6810195460174441	-0.3768095471036552	1.74973792301146	1.8926475670364638	0.23805069369044035	0.013376521182650637	1.4132223032032805	1.052466642945366	0.7216037555862246	0.4013605281221084	0.30537485221880234	0.40038042916387867	0.8411480583551283	0.3651461132804315	0.003112223509794586	0.6093319388941347	-0.01113688674073763	0.8084037099485915
2.244236921545002	1.6727247640780731	0.40332941769214853	0.8263478109979709	0.37554940789162183	0.7128553605478585	0.9839089520991591	1.333837839352446	1.0579629192932638	0.6131728443543494	0.37954603378372287	0.3630858168661698	0.17874181017501015	0.34159636609408583	0.4183712866396778	1.2425818028537605	0.40354398051491425	0.8223644833887358	1.1245451551808738	0.35634577116325283	0.6311115008566235	0.3647388044453175	0.09236192728036885	0.06012315581068345	0.18960241952662632	1.1170482981830212	0.17550169040147473	0.39540078937897893	0.2635444310815718	1.3535065923739402	0.7466059320497973	1.2698545957752987	0.7060646541659725	-0.33378396605878624	1.8114384097170757	1.8998519604501563	0.2337637897280278	0.041821206214310847	1.4398232179586061	1.0412770876553712	0.7032150049053623	0.36882440462071375	0.31725221144504206	0.4219281035448791	0.8048552362216904	0.3669443158271282	0.005048197955029189	0.6163799022735927	-0.012525715218653616	0.7499460237584458
2.2233910936749828	1.6607877790156422	0.4035662200410178	0.8119904479097674	0.3521858601675708	0.6949122431779677	0.9084086419080336	1.3402807490853843	1.0501522977128224	0.6369527965766694	0.3597892369846349	0.3501297007553542	0.14491206451439093	0.31400415133897136	0.35399818511018377	1.2329095033699384	0.39420483209939366	0.8267377588341691	1.1335916452260968	0.3579630135810541	0.6597549312211298	0.34916367582324764	0.10684898278939399	0.06040259275029027	0.1695244683080947	1.0882792841209008	0.18400266577110025	0.3803312100665044	0.2587074966835462	1.3401841711079272	0.7470967942974303	1.2437317772564735	0.7425613319108002	-0.3221770299430897	1.816511614853648	1.8908530826581853	0.22827303062665347	0.06939001627920968	1.4249957476707902	1.0363608154612998	0.69457655560618	0.31933292710954014	0.33124135251323655	0.44302688961083814	0.785764041667906	0.35130752398401943	0.01096092173216649	0.6091193683220795	-0.020529152025942566	0.6879525549519194
2.2044448596112365	1.6641685252466822	0.38857752086556774	0.810171361616695	0.3260829464986597	0.6888531789198494	0.8567463018936914	1.3532183534921822	1.0182621700083496	0.675056030218262	0.3373269893741174	0.3006190725625048	0.11039059886285248	0.2926457737629804	0.31913886931312796	1.2309084877579004	0.3745392540989392	0.8449227186015478	1.1631725450885608	0.38924504263145177	0.6690650718416559	0.2998320192543277	0.1096041175461612	0.06038418721416283	0.1650897262228406	1.0710898407534708	0.17925887713362698	0.3585877921526738	0.24499928307205968	1.3375820320720662	0.7448086129636793	1.1903703145384124	0.7994815233462611	-0.2985235503496816	1.8560977211186902	1.8476871620789779	0.23549828316493587	0.10510029270181376	1.3896212285628706	1.0352038854045555	0.7109063964703859	0.26584507321924933	0.3608051673928002	0.4495618587064681	0.7629212385035374	0.32769997056434697	-0.002070437491564643	0.6017458372239501	-0.015995692946214852	0.6528494778969645
2.1885043622551645	1.6605849178480754	0.3781838033628034	0.812549276939793	0.31596426442214554	0.6843677406531118	0.8362279825864377	1.3990005566782122	1.0145529511801228	0.7206072109175717	0.3047558091117114	0.2692298550651368	0.07302114757464805	0.29167300919749917	0.32448810567987246	1.2250582239923158	0.35618662744182916	0.8518673697645142	1.1861294168100813	0.39129332801809247	0.6675809673033313	0.2650361578693293	0.10603990882466459	0.06334747853068864	0.16187512654159492	1.0774658807819477	0.16332766526331377	0.34324453171652286	0.22849729922039774	1.3282169845309393	0.7527327213420024	1.1578822425346806	0.8242726893448709	-0.2815180106594014	1.8895088703895837	1.8128744232467227	0.2175617114932503	0.11152039662484314	1.3245557161855754	0.9882167752966	0.7239040177555677	0.22236276245294398	0.3776677567098884	0.4508364696231622	0.7181411208694561	0.30775378550970284	0.00712012172763411	0.5763170613017918	-0.019741472706026428	0.6219905078014709
2.1869786289629607	1.6415507719320188	0.3753512101787648	0.7940593342647368	0.31690152725299237	0.6652636014810591	0.7790739554616987	1.4325981948066722	1.0053928648158426	0.7291772877233984	0.2772431895181624	0.2532107191122772	0.03373271332148643	0.2966420201435507	0.3000377077626335	1.2160046795511052	0.33149109077034006	0.8402324160688076	1.228827533688909	0.38834795523467114	0.6545862756306688	0.26761483121852925	0.09024049800609359	0.07155683845784577	0.15278505063180217	1.077530678304592	0.1439595806198475	0.32816400515910116	0.21363751048941526	1.2913360300736492	0.737439140026267	1.1539153478698	0.8706484291844948	-0.2749325199813697	1.935920643926248	1.7661758871300772	0.20469529222088118	0.13254099860490726	1.2736179531761047	0.9882891077304	0.7110378241340223	0.20967734875591743	0.3740021075433105	0.4362772077925613	0.6745690808145764	0.29022942553632713	0.015836833191640316	0.563751438757047	-0.033324013068778954	0.596324313583146
2.1744423793749217	1.6288744672142788	0.37642388350865996	0.7638011715230525	0.2980696343173345	0.6546746616604345	0.7092225431928998	1.4605534320806002	0.9784467973920352	0.7275854801761772	0.24993142019083953	0.2469037415472247	0.003554091091139186	0.3096514493979382	0.27890058951768365	1.205631864770995	0.314360039524563	0.8287333311248037	1.2565070061186758	0.3861360380267294	0.6465063282343835	0.24224479064696097	0.07188354135784053	0.08033075752982007	0.13688999583230227	1.066075091696526	0.12355584326861964	0.3004987248513683	0.2118983263644481	1.26280756608151	0.7175319582173476	1.175001984298655	0.9113099617488365	-0.2769623836669613	1.9750421273274767	1.7387056286072184	0.20259177071855264	0.13384865411083838	1.2462831847729823	0.979351191105464	0.6761878049253174	0.2224003816187273	0.3612311426661685	0.43407666120019206	0.6232402107720587	0.2700461818372345	0.041848651747292145	0.533802267208684	-0.038400207768038756	0.5773325532755906
2.123166752400421	1.6182947534013816	0.3783613451576252	0.7431911699008154	0.2837763338440299	0.648391072118433	0.6483187830701675	1.4857640674857078	0.9446157015689902	0.7231998960807877	0.2194349344677852	0.25014200388899244	-0.034237763869608376	0.3234971512593935	0.2558348236070494	1.1611962734274868	0.2969193878498989	0.8058196322699274	1.277752902829504	0.3944697104315858	0.6543486770546408	0.21161325100656314	0.06457604062000867	0.10810362766462989	0.12393934568976557	1.0482869047399679	0.09844078507085806	0.29297378771558336	0.22599581615453662	1.2491944215502329	0.6992128824140599	1.1713368235802493	0.9068944726430799	-0.27654670051512376	1.9950609395181842	1.7164353526241243	0.189820955451403	0.12690501131878806	1.2177780904652635	0.9782084553166428	0.6256999328190564	0.20172188517078388	0.35925224249134835	0.4362426301409876	0.5817606658704688	0.24509513323927518	0.09362303897584595	0.5033304201370263	-0.03884770089513695	0.5606815607365604
2.062956968963681	1.6058771231299076	0.38863369645935836	0.7379921880441324	0.279006259967595	0.6362971112542808	0.5995967955058458	1.4976508691329806	0.9229661709500508	0.7039148340631036	0.17289635828509647	0.28450070554417695	-0.04781672362925624	0.3423713413624601	0.25551554112173325	1.1147138069612317	0.2751770013935285	0.7799875858524348	1.2860346799485673	0.4328216842059673	0.6612223683966583	0.17348697520976603	0.08352016739105866	0.10400737334647861	0.10183078680862875	1.040131466820102	0.08163294284518022	0.2717735521919436	0.2461814876517218	1.21175081256055	0.6798643100432585	1.1758462275782924	0.9044252796342478	-0.29309750429871745	2.035834097633236	1.6764983424472562	0.16993184064861472	0.11324096461510444	1.2062930675477017	0.9624658455377866	0.5839265119049127	0.1591366595113387	0.3562002992938357	0.4394413734892669	0.5406389503586958	0.23040675363913682	0.10976895711987791	0.4719795742090607	-0.04882667443177854	0.5594082955569359
2.0112712198988474	1.5810071552924083	0.3907294838656065	0.7188472985871794	0.26791410378639374	0.6401565293718586	0.5165209652474292	1.487708160476122	0.8875596889305951	0.6841399851078132	0.15179388744864367	0.31618520665357913	-0.029630986107336377	0.3525745437646465	0.25526266321619273	1.0742761076008864	0.2428221417492386	0.7502080456697353	1.2459593484057006	0.4599926168775563	0.6571258852461422	0.13834473887764379	0.09529179753485705	0.11831808669751587	0.08488351474049474	1.036767878099257	0.039597295399333474	0.26064438393795536	0.28904905021110183	1.1527428330052032	0.6738619762508921	1.1941403501983876	0.9115600871329752	-0.308454208533148	2.0748907721016656	1.6218778772719538	0.14491384678737845	0.1327682097073961	1.189094652654767	0.9309872370089696	0.5126940158072746	0.11740957982224114	0.36578436597535324	0.4379599178185477	0.5143085919955389	0.20597138549903288	0.10108477203063011	0.45477189294491255	-0.04661586590991212	0.5511675868481507
1.9593690002120732	1.5636233982459034	0.3723689564443851	0.7264617174451524	0.2450059043703062	0.6329504761418208	0.462816342583519	1.490517493521094	0.8426551186412967	0.65141186445588	0.1328368522985373	0.33065191311201214	-0.03659063477684176	0.3601721503147727	0.26067100738040033	1.0334750566570343	0.21554978952032505	0.7141797645356416	1.237119375366859	0.47684756950805535	0.6340083417042788	0.10758105317943012	0.09719331723501733	0.13596870953543852	0.06634173166042018	1.0062265250937457	-0.007248839301824905	0.24925944823384047	0.3177251343430404	1.0958453053815753	0.6791524178557189	1.2401572896646333	0.8873597564771634	-0.33844056729124095	2.1164025614361135	1.594911571391826	0.10697575452967041	0.11560940202522443	1.1756676908546784	0.876636024037303	0.4175748662420431	0.09673124837063893	0.35715063881964226	0.41938923430178177	0.4805220942301395	0.18861623383935938	0.09359247174296334	0.43115192097121674	-0.026956646343690417	0.5588474431571855
1.8758225116388072	1.5367544621940277	0.34060292745371246	0.7381197280982565	0.2199637779710429	0.6265368880196545	0.4250082357435276	1.4573790152021342	0.7962582934112957	0.6081264460939532	0.11650952261597251	0.3621497809592087	-0.06591094035545803	0.3499842389812914	0.27318429411476697	1.0241855672872686	0.18371113876357503	0.6822322387878055	1.2252819057227466	0.47305866156027926	0.6093517090581011	0.09335660954388388	0.07704424700561617	0.1400208110174795	0.04680927731826365	0.9718959650028687	-0.04513910044417415	0.23484200625490267	0.3414899264118314	1.0582480441718478	0.710556899246142	1.2546855279245237	0.8767160689710376	-0.36679427461801606	2.143649714047082	1.5558392174777746	0.06701858460913131	0.08035493808532271	1.1705968474802249	0.8362021935432058	0.3577333855611286	0.09392812553075507	0.33129205487984564	0.40796867079576915	0.45182493648648575	0.17674821784348044	0.08931029366257273	0.4153056429231401	-0.020839902908968082	0.5709396087717583
1.7942581394287065	1.5065973496974603	0.31816043625659196	0.7653063923432202	0.19036106160662636	0.620451902005671	0.39728567630813083	1.4056156513397127	0.7426906638653751	0.5772292525469912	0.0870120565636598	0.4092104971006097	-0.07480486396328714	0.34728042620429783	0.2788991803507293	1.03752601288905	0.16509064376697227	0.6506643708544864	1.216349609711043	0.4936347943151921	0.5936137822440616	0.08782497764968485	0.032657148773996135	0.1304388889095084	0.013444045504934148	0.9356482127357166	-0.07312982739428096	0.23265096493895493	0.3466299835950446	1.0175934354067322	0.7373833358538435	1.288555108793977	0.8776117366741587	-0.373858425412912	2.1959262194657483	1.5429887477210626	0.017918608048281055	0.026661419289611445	1.1898248797002338	0.7985372175042412	0.3111751820605494	0.10555657266634207	0.31397672547132816	0.3762309417908086	0.427110790019828	0.17180429345556197	0.06087155398656754	0.4073433372189589	-0.0029726198715662676	0.5877794849556717
1.7338886585449853	1.4635146388790683	0.2982652477153128	0.7833340443867381	0.16890452816378937	0.603270650377706	0.379922021562369	1.3319684029851926	0.7156937396733697	0.5422041107978359	0.05522084862615647	0.4862515029469132	-0.074947499952455	0.3402328921699856	0.2732195811996013	1.0139123606758607	0.15707084889835132	0.617357606367713	1.175961889744278	0.49840724326373004	0.5813714269580312	0.10939456017750529	-0.003377462159295469	0.10208421773264911	-0.021609989469023608	0.9224644508589108	-0.0975854054083372	0.22383843275657972	0.35691743600174564	0.9473533680249698	0.7740963626141486	1.3340299759059835	0.8344802477478289	-0.3752294937520662	2.2142156815305283	1.5482562680883216	-0.04881260568822358	-0.022148053858111742	1.1770381198760285	0.7775116178696295	0.29590732862225744	0.12744878219982222	0.2923185216054307	0.3696390334485752	0.41946804781111846	0.16492793159715666	0.05939642304611392	0.4150400571484621	-0.0013600519719937294	0.5852753974807282
1.6789289286777591	1.442963834829476	0.2774830598074128	0.7779691174398444	0.14084383674566409	0.5773099144287425	0.3539044826328639	1.243581218509232	0.6530505242395592	0.5055292232905477	0.00028495709995710603	0.5463123648771854	-0.08740052106818146	0.3263430988051101	0.25883038439023254	0.995720232933099	0.1531184339020364	0.5836196224710672	1.1286840114737076	0.5156547372580563	0.5771180578223889	0.12524005525333387	-0.025408818157823736	0.08175483271613583	-0.05308534129056876	0.9091250301288254	-0.12617975397709214	0.221710089298056	0.3548603672862717	0.8745699695073925	0.815264029979349	1.340126050374194	0.795998088444065	-0.36217479109399886	2.2662289006597014	1.565015113206138	-0.08414950519033333	-0.052620756868366	1.1963128712672197	0.7909802281503975	0.28544390704028194	0.13970933031837435	0.2761148745696237	0.3529643233178017	0.43216444201754955	0.15609913249939264	0.02882622940225559	0.4264051912107373	0.001650612796440869	0.584651136948992
1.6405052101440691	1.4184258449784237	0.26350960406187235	0.756855244268028	0.11551083567475873	0.5387656277604932	0.3670569772834843	1.1213344504119847	0.5933450695810024	0.47779414199686504	-0.08745715271819668	0.5876787950431923	-0.09758745339541366	0.28923566697355335	0.2492595540788852	0.9897890695480871	0.14966984448984072	0.5664202623754434	1.0707005393353286	0.5292879805855251	0.5874415386384376	0.09539453538379197	-0.0408801083775846	0.06390837497381643	-0.09221673114338562	0.8935920865581597	-0.15439420669931359	0.21129149676154002	0.3548303807618771	0.801297536873645	0.8764469760827931	1.315832425627917	0.768777678251791	-0.33760638637460394	2.2702461014206734	1.6063643952789406	-0.10569889408456576	-0.07624058236090309	1.207307449552141	0.7848774707115775	0.2756344724784888	0.12198987825270632	0.27259548947921114	0.3493075813750249	0.43970315743282695	0.15277533685218211	-0.0025980493073964966	0.43021497921717017	0.007604701415756092	0.5753538395358416
1.6094292224249895	1.375776091903381	0.24118880055462216	0.730818354452286	0.08683336812042892	0.48474585794044495	0.3801028018468756	1.0221706039597485	0.5917996106366468	0.44416150831340895	-0.17375539250812505	0.6391667938869855	-0.11003345710135082	0.25396397530178316	0.24606846655484577	0.9776937363007303	0.15764131949439464	0.5578278748445129	1.0385585963346877	0.5394102275504864	0.5984334870900277	0.08961183640958209	-0.046746613755825464	0.042800190371961803	-0.1274615652191066	0.8727330762239897	-0.1810126632639835	0.20531549526535392	0.3329268620348701	0.7271721686069024	0.9120289485691776	1.273606715299422	0.7373020831165349	-0.3182575054800803	2.2961458477265824	1.633285532548324	-0.16609760488945177	-0.07564693377232044	1.2287381093632832	0.7911674758217664	0.25942642001344957	0.1070402197660086	0.26706761212640373	0.32654409879018653	0.4425809789445639	0.1577019388854324	-0.026200312341097286	0.43948278428593923	-0.0007772503357351551	0.561357508503158
1.6114100568132355	1.3410862657558202	0.2156848577638296	0.6952956100140748	0.07921292551577316	0.42316492632505104	0.36772372607472936	0.9330288697404493	0.5888166655788787	0.40206651113032343	-0.218465844580215	0.6730041491054923	-0.11601895428961798	0.22196908297267987	0.24804228477770307	1.0250381484588789	0.16102031973751285	0.5470494455064433	1.024257245255494	0.5461007564578063	0.5866115394336708	0.0849399674186132	-0.06857978938999909	0.022366609570371294	-0.15979991297787255	0.85579467800714	-0.21115050617587688	0.19540903475154256	0.3118557822552163	0.6449757476823713	0.9449454202515281	1.2366428866747345	0.7135086196929077	-0.29341133364398997	2.3150953125261124	1.6254756646620372	-0.20740608841239655	-0.07894785031372031	1.2127983388081387	0.7972502057318729	0.26703699005330334	0.12601083908665572	0.25922250468032676	0.3069895050921131	0.45709442509758746	0.1724320342689153	-0.06182532300475237	0.4278586913493137	-0.015609300494624372	0.5460957902708845
1.616622200553018	1.2817105803615774	0.20660957265219504	0.6635195229244046	0.060284920414034715	0.36391636803624305	0.34491362788654806	0.8517765712704856	0.560036624852669	0.37175248259972304	-0.26356321205757166	0.6741865978723772	-0.12550104239341947	0.18485934620421834	0.2562088898706805	1.080256851715171	0.16742155975028025	0.5261188494087393	1.0415082862852483	0.5447987021792172	0.5798261496519983	0.09707339524870343	-0.0969285996890671	-0.0012981244501871782	-0.17790649440306913	0.860095749321663	-0.23845050705744972	0.19640248727844659	0.28946339231232476	0.5801258886127008	0.9802414962298354	1.2004361240345043	0.6911698529336968	-0.2511763070148459	2.2933414317742313	1.6059309917044189	-0.24948092948264108	-0.08608414587623743	1.190387003061264	0.8127042635436353	0.27315421558221936	0.1552465407759253	0.24613205834815863	0.28872298067811275	0.4700956861475444	0.17257409001375656	-0.08946172373847361	0.4209305219373207	-0.0363852442213357	0.5182895096843838
1.5985575256988929	1.2346569936564629	0.21538951612861873	0.6336599859488503	0.04909157571995282	0.29174259859182394	0.3193101341247841	0.8206441121004587	0.546485643363354	0.3309500251809657	-0.30452097138651657	0.675265215458176	-0.14432609131674934	0.14953255706807214	0.2549784747791418	1.1354322978547935	0.16299524251254918	0.502956768471734	1.0761961755857363	0.5438869141696138	0.570132127750054	0.11388010009800265	-0.1306288174959502	-0.050411845614098796	-0.19246716659563556	0.8748662360092572	-0.23693955032845704	0.17443222254523147	0.2541675643221608	0.5699291293423548	0.9982824973608186	1.147632464911918	0.6837401366656748	-0.2158124542793848	2.294108655169862	1.59714978359851	-0.29150158434140533	-0.12651699711962391	1.1539833822100394	0.8117806639185036	0.3015257222148609	0.15855686236851965	0.21265605640043944	0.2722422780894027	0.4779941292517888	0.16191074322655932	-0.11685485280693593	0.40323550861829294	-0.07925154341866697	0.4960573803369742
1.593116824145082	1.1937642267840463	0.22316814680290165	0.6039774738953858	0.04208401738562155	0.2221029244087293	0.3015506337318587	0.8615240075459539	0.5489897523882423	0.2992772360992697	-0.3257585555390942	0.67955515185141	-0.17613008881130848	0.1064846149594288	0.23549450240843567	1.1741815557659034	0.16036941119936712	0.47752842506231613	1.0751165580959579	0.5412005521835462	0.5620108665715191	0.10887004358338133	-0.13888171360119136	-0.09688510856516064	-0.20937893883089434	0.8716015630597116	-0.24014827577495526	0.1575468953680841	0.21702485617902342	0.5399242775438026	0.9859948969447618	1.0773361025143993	0.6916550910899051	-0.20455153964471423	2.2725096487059178	1.5717992234512874	-0.326328833446582	-0.14415962145010172	1.1148858358168463	0.8428596940831843	0.3547268618989018	0.14351596090516322	0.18845670269580242	0.26202489262707285	0.5007272107252747	0.1498000721331854	-0.13955591057796918	0.3932674610815469	-0.11509902281333537	0.47523709602936365
1.6355011126196204	1.1711805323018338	0.23400058829726164	0.5993560398431631	0.0503945047319624	0.14080672386421397	0.27875380248391135	0.8968568727364467	0.5556116948135326	0.27896242691032525	-0.32472814590602067	0.6641811273506577	-0.19045229601116237	0.04162641938603477	0.22933594092201962	1.1909208591273184	0.16369354305917433	0.4483421635308293	1.0486401875515377	0.5407665340906833	0.5645003322487085	0.10221071457060578	-0.14667167562558392	-0.13178370859750238	-0.23951268585728394	0.8584261271215698	-0.24432649644122545	0.13561484448136668	0.17748226596691513	0.4990549978352868	0.9408110533331971	1.010598059488562	0.6644596171007293	-0.20909784323171748	2.214522809156916	1.5643270447024686	-0.3646035765588881	-0.16653494976764427	1.0701463628471206	0.8645607853173137	0.41762417478721553	0.12295659181553378	0.1982957890874384	0.2358785976385717	0.528095938723603	0.1348618846355628	-0.1636497019398427	0.3745753541439586	-0.14921027244040735	0.4753030661060758
1.6877538608769478	1.1373160381140166	0.24156087974334817	0.60507557188777	0.0705440480853498	0.05694318194472418	0.28005148418745474	0.9397563808778667	0.5554692958625783	0.23673870933982832	-0.32455550111319453	0.6351226350996136	-0.19522109869823018	-0.023323319620802772	0.2072678073042284	1.1974686464606106	0.1754413367755245	0.42203135853825763	1.017166957069216	0.532765200539999	0.5504983290011092	0.097575739465679	-0.15459933011178087	-0.15920895950665112	-0.2665882991324904	0.8790679933554145	-0.24812505342312324	0.09279437740567326	0.15695414973274233	0.4620497951079754	0.8845685847630612	0.9462878713600673	0.6160518311596489	-0.21263528398512438	2.1254150536534175	1.549351929531801	-0.39115021608547396	-0.18266832832206328	1.0452188050724096	0.8831986368684263	0.47751070049247923	0.10243649185509925	0.20616106438937845	0.24469651994529157	0.5698769335302482	0.11462141498325347	-0.16782731475981788	0.3572013206895291	-0.18955875101355185	0.47529025638244243
1.7202587012122528	1.1201912287421907	0.2401991329777271	0.5921493116859058	0.08824154672275933	-0.01141533381729758	0.2728210017599481	0.9955011436147749	0.5478069413217295	0.1951147438384458	-0.33794013555887814	0.5996022947243864	-0.22826743595170793	-0.08504199717189737	0.2030162618055617	1.2429781044342385	0.19108972832229215	0.37938823571764446	1.0555224103377596	0.532444937189217	0.5431423480122289	0.07504690380214972	-0.15201614229932894	-0.17452469488757255	-0.2910020730871501	0.8669656261121039	-0.251310911769551	0.05453331842593576	0.14539228204074714	0.4432226448824127	0.8117297576657491	0.8846838937029986	0.5622601154088118	-0.23018246075729523	2.029705364657333	1.531795965978661	-0.39098557181549964	-0.19636951530211535	1.0890601606417796	0.8742988308806536	0.47543102918311836	0.08137107898714716	0.19727816054721037	0.23973969971370343	0.5819924481967111	0.0834071892323655	-0.18927645357469675	0.32925884592705995	-0.2006653454531108	0.47800783925127666
1.7353175111612114	1.1085038469427122	0.23308353555431593	0.5752490346392806	0.10828262546618603	-0.0615427473487816	0.2599027439295755	1.0468038372735853	0.5403656181195873	0.17061368985571007	-0.30309836919508865	0.5549693443635313	-0.2637896231996656	-0.14619792730951967	0.20286826066802116	1.2763456729458853	0.19219600697082764	0.34092315150133906	1.083544077769665	0.5476553462638154	0.5307345602848296	0.07183507248576863	-0.14764270808785201	-0.19188753285272514	-0.3274106053881609	0.8468430776325077	-0.24265527799792355	0.01302763537246475	0.14198293937526793	0.4429814440592925	0.734138576596044	0.8270789286616663	0.5194187006817884	-0.24614905643794688	1.9242047614459548	1.497278974002469	-0.39107530294263565	-0.19541796950489235	1.0940027929574176	0.8743989685242205	0.4438214711705039	0.053102090860705276	0.20029598802592688	0.265352008094967	0.5819193636794276	0.06298188916742103	-0.18547849011277712	0.28984022462738745	-0.23143643910289596	0.48982480930312455
1.7125591598521706	1.0966177187955672	0.2185462050428748	0.6029777861789329	0.12785380370748922	-0.09294685712896585	0.24631895222922476	1.1274327745172108	0.5340803083791769	0.16190503918460927	-0.20161086782792803	0.5204435051742353	-0.308230598518738	-0.19004563065188712	0.1930172956875743	1.3250523666641032	0.20720196130096488	0.28726382902717623	1.1128023311001356	0.5478653550184264	0.5091402186589129	0.08451232462760148	-0.12629077176240983	-0.21258292218043146	-0.3515784545746497	0.8121031709572379	-0.2357856048901259	-0.00683577633926184	0.11662611797804885	0.45085705993647773	0.6452661426184024	0.7594952877215296	0.46874222916086994	-0.2713087057926893	1.8574050983770203	1.4761817913669875	-0.38699585924720903	-0.20070320958209997	1.0817000778793895	0.8653399145168725	0.4246111585640609	0.03142008666585668	0.19166207238558153	0.28804157318512386	0.5967822867060073	0.04177488222620765	-0.18434815134374344	0.24237419802809299	-0.24556804101643137	0.5142646518196786
1.6732737710340224	1.0976508865015187	0.18541403171904441	0.6797476024713902	0.17017107669039894	-0.1332569612876954	0.2396009235920736	1.185846187876255	0.5004588402425847	0.1724939938552043	-0.09089191973415675	0.47920303055490476	-0.3260993973777328	-0.22807348107478775	0.1803428620253105	1.3753425659270255	0.2116153956207285	0.23306593295182837	1.1159699574604287	0.5401673091108595	0.4983445550011011	0.07978119809019833	-0.12100830824372304	-0.24030824468024506	-0.3710855849619514	0.7818667102056216	-0.22923922544665726	-0.04513212525589223	0.11199013958484125	0.44466940765647145	0.5634251394982763	0.6892980758416869	0.42299752793026313	-0.2850765610100243	1.7741406306233487	1.4719189499558525	-0.3539042492993754	-0.22178418933765082	1.0487325560703322	0.8504567384944549	0.41884428322452827	-0.010899494884328722	0.1704140110837768	0.32392862037893255	0.6186664487995135	0.019361105540935973	-0.18798344093526168	0.19934065357573078	-0.25170098226326326	0.5527160881546255
1.6531236892661618	1.0805207400680241	0.14799356374883527	0.7447408488618817	0.19666317694731275	-0.15337750615024218	0.2673368471614058	1.2131959728825799	0.4805333540655582	0.17852573990186635	-0.021677052792005064	0.45496458325875855	-0.3300376384240092	-0.27261785272439154	0.17006244858955355	1.4008656991524595	0.20134367739739067	0.1962104465065178	1.1240970887612183	0.5284685964279505	0.49423179457500355	0.08939718824075293	-0.09829833907747614	-0.27666555911789464	-0.3927649273452187	0.7540497853295746	-0.21994011846137385	-0.09642295344507952	0.09610223654749264	0.44063288645708754	0.46128836492697334	0.6196977771709461	0.41112764080443825	-0.3057439121639732	1.6780942687521005	1.4943802246358073	-0.32133252060762174	-0.24262385660235922	1.0211735783114442	0.8261423464262677	0.4163768168907282	-0.07550871265493467	0.12682701481107597	0.3293566905205917	0.6305160117550305	0.006673520087782723	-0.1946006368536271	0.17103624470463746	-0.2574624540428093	0.583299888306841
1.6472187296526055	1.1040396954081717	0.11154018251251845	0.7888658586722642	0.22249078340810174	-0.17563065140883688	0.3248110789352347	1.2629673426842347	0.4749649291537851	0.18472074826106386	0.027280142734716833	0.44076621687802725	-0.355635985053007	-0.3113232012356503	0.1579864668988598	1.4251706250894036	0.18189291580886463	0.1830105738102503	1.1052674603799704	0.4910980635667851	0.4896761078482209	0.06983773394642448	-0.09010676181970895	-0.31745844415750357	-0.4066196769351745	0.7208147522480813	-0.2106948277123625	-0.13469866182896434	0.07422541251372863	0.42956815795523856	0.38632426935496617	0.5681284305637988	0.42132782012688763	-0.3567631699344655	1.5839766874360168	1.5174568678649956	-0.2808745668932969	-0.2644549904961091	0.9741461459310745	0.7974123703818436	0.4208688995041288	-0.13717906509578853	0.10156309989228687	0.32709071555757996	0.642524842009251	0.011783779943506267	-0.20233998220199728	0.14888615320776474	-0.24542809741906133	0.6264118671767566
1.6417727170598468	1.1328467134548554	0.06646693092385846	0.8597058616765244	0.24554839663167044	-0.1788987416520217	0.3935719778749127	1.3137155059340144	0.46400607801893184	0.20401040949755228	0.0535075935806132	0.43060412337217996	-0.3758723510602663	-0.35679676467088467	0.15021346337030778	1.439606944968535	0.1765643125422282	0.17341055709844871	1.0737636491225708	0.4608862041284268	0.47920581238967114	0.04881910765413027	-0.06473376080964434	-0.3553556680005574	-0.4243366305650162	0.6984958066690795	-0.21215832211685828	-0.17022830357808605	0.054238125278274416	0.39145135326766284	0.33900418146689604	0.4935062390138765	0.43083105801784605	-0.3950149914823331	1.4689815755696447	1.543199534571202	-0.21774711070108177	-0.2852690369284564	0.9671585365608507	0.776375493109704	0.443824437098033	-0.15794383813052176	0.09022480671995567	0.3216908044615139	0.6425356623144073	0.02969212766195175	-0.19486395560086242	0.1291557979013747	-0.22407582082519126	0.6611256674052608
1.6242611228133863	1.147421627769329	0.025636915571778912	0.9136884977955082	0.2686097325095591	-0.15491858377147671	0.46031831866833217	1.2958583321397086	0.4454926495712187	0.2351066038754645	0.04990070493786549	0.4163299646103182	-0.35164826605788835	-0.4005235828683255	0.14188702399810307	1.4612676746311848	0.16993746087463715	0.17221053210396847	1.0402608616309594	0.41834420568496195	0.4782864477503387	0.01885128123671296	-0.07197615456873144	-0.3779639037968023	-0.4289464236780236	0.6868781357550692	-0.21032860499520695	-0.19303633310138463	0.034444841768826465	0.3578304125385881	0.32732705010118923	0.4214753980254152	0.4090011933626811	-0.40887748806051816	1.369370007590068	1.5812702207698464	-0.15029281158075847	-0.3270860288137604	0.9691909271720587	0.7478076817152506	0.4659484027609457	-0.15873730553513654	0.08288898475557822	0.31470011434125034	0.6380564356395431	0.047664221645575995	-0.1971607502238777	0.1103794273773098	-0.20106807676918717	0.692979585814995
1.5686596729298492	1.1528371970686306	-0.01786752045562174	0.9269712560048596	0.2767237652347385	-0.11351362669808836	0.5290068568973568	1.277735760523182	0.4116705514840855	0.26283451755542636	0.049158036626169126	0.4220027833794962	-0.3180647956916362	-0.42712079560406	0.13340528670604546	1.458295617690518	0.17087181145144803	0.13661187630557717	1.0456274005587276	0.3962763107431281	0.45979063979314605	-0.002478321129759241	-0.07678202229443797	-0.3994617070127016	-0.41841406585444674	0.6845387279892059	-0.2174720426759295	-0.18236455865495768	0.013032320231988978	0.30217446117761826	0.34533077135360957	0.35136027263629716	0.39716845609045165	-0.4166445884426941	1.3165676443968182	1.5964354742828848	-0.07166520065680201	-0.32215967900071113	0.9494238111822877	0.7107184329609273	0.45064180689430405	-0.1550781816773401	0.05387893773139331	0.31839847369699914	0.6496453621217343	0.062275451919651795	-0.20366581519246357	0.09778101017196808	-0.1897648820993371	0.7183651488778663
1.5111980774396723	1.1529714432955853	-0.06453937279687576	0.9269586366063646	0.27020573594349073	-0.0700788636081882	0.5545191100719811	1.236120087375432	0.3962083335252982	0.3152201194789712	0.06685992820998424	0.42315785050579924	-0.2834041264205406	-0.4671847488038236	0.14575051580334053	1.4430347282354599	0.18520502123278532	0.10270375851151411	1.0555938299960117	0.37590231141452823	0.44073700711939817	-0.052808700890617774	-0.06111128085338023	-0.4175962931977989	-0.38232868018028654	0.6725661548897175	-0.23880704704146857	-0.15053731495509176	-0.013736662096355512	0.24012980526483158	0.3812862995774733	0.28789356525921894	0.39757914008841677	-0.4338348371086108	1.3191621461219798	1.5890557836417802	0.0027417034854532174	-0.30842989202174453	0.9215072930996475	0.6640054861101162	0.4148267490157952	-0.16075306583502816	0.03449348158508643	0.31818852316588686	0.6369482085956433	0.07159359776520684	-0.20028235827523497	0.07705235651052163	-0.1734786890704702	0.7383487233872801
1.4485831259166866	1.1354190678877618	-0.09182009944701651	0.9179479023372368	0.2578712284887605	-0.026844960993170176	0.5587346438836829	1.1883549524932968	0.38620676325029524	0.36500082939493206	0.11546250814775236	0.4376090041923818	-0.22477894541033366	-0.516539717731948	0.13132451850243576	1.420270481043675	0.19791685690475244	0.10072680858268082	1.0175741846056974	0.3319170278049984	0.4050773617297315	-0.11237841240070742	-0.059849539865523695	-0.43893012967257655	-0.3531610397168084	0.6698345374932155	-0.2620096127064849	-0.12517907695158167	-0.025801998217996707	0.1862972304287779	0.4230497301007131	0.22188582325879264	0.42758171808351103	-0.46227368647748895	1.313188763970286	1.5908199405242733	0.06013508350308938	-0.2916140857154452	0.8406790736926938	0.6315860192819092	0.3851300288890257	-0.1843769119689309	0.008084899482595814	0.3209288538160567	0.6178786546521714	0.1022306248920338	-0.19024726821910948	0.05709100784916495	-0.17220683764923123	0.751255288531388
1.406298831485786	1.1178759822459825	-0.09494187267447864	0.9138763165097776	0.23849582802237862	-0.0008828607412663753	0.5678601605032159	1.1777260933692333	0.3784135503328136	0.424350423088751	0.15260684198034452	0.4640495925506796	-0.15913830263274772	-0.5529856867994083	0.10579584147450896	1.3961679066117578	0.22981688173995335	0.08585722513152373	0.987249668680894	0.287743961367387	0.3897428560203034	-0.1666764661789592	-0.08122325183588394	-0.4538321351871263	-0.3285668962409153	0.6562806731629103	-0.29033350108555417	-0.0959828144859628	-0.03763472532090534	0.1268234525102487	0.44629521674878186	0.15009302653874887	0.43519718361951	-0.5176646714660111	1.260798128114815	1.5742325210386618	0.10624141986853967	-0.29209114958622984	0.7872159154847889	0.5693505321376576	0.3784433452745089	-0.21136057859777466	-0.03554115080631812	0.302136831918858	0.6128804329896362	0.1252504707924801	-0.19356752023767923	0.04161709363130548	-0.15603250451109046	0.7482274968552306
1.410189991641765	1.111099553297322	-0.09377701700084094	0.8807485088600011	0.22104977776313092	0.02066065208797247	0.5523705461099893	1.144551365591629	0.35753873455604157	0.4736626099878111	0.1410735329217659	0.46135764870180046	-0.09453425676993028	-0.5832620028358694	0.0960804846838651	1.3449354153023894	0.2497551286619642	0.069034528374639	0.9565500543883616	0.24581291339254507	0.38377948638673975	-0.22140086882241858	-0.12515017765654934	-0.47676518779482996	-0.29040966846864225	0.6482354507610999	-0.315231304376847	-0.07001999597137437	-0.039297648347966896	0.09441853092636915	0.45272501807142806	0.10111275820266163	0.4094971184630742	-0.5628529131542889	1.2161326217416832	1.5221539732051426	0.1389476646262259	-0.30460206022256275	0.75104695713722	0.5240061460450633	0.3637401302895831	-0.2334819482495583	-0.07493877450775921	0.268682022288143	0.5875846476633505	0.14382489556064404	-0.2165638141798553	0.038425904680810107	-0.15280597782838784	0.7437373044300013
1.4475326390406715	1.118143199633964	-0.06303185666188514	0.800735486121966	0.1942069019423344	0.06002782801456176	0.5537596870865009	1.1386068859150567	0.34037437968625794	0.5137110543531499	0.1146290819014869	0.4474107553081724	-0.019499300139459896	-0.6234046666990276	0.08308989572870477	1.3091649764581903	0.2817495520971872	0.08911449967892485	0.9409490203683534	0.21754468497811294	0.36889127591302995	-0.25757529895082515	-0.1295408417554194	-0.47987032444311184	-0.26092425172340145	0.6346075724560466	-0.3419570966654345	-0.026947264563937385	-0.05618934214556483	0.07993874365757535	0.46186235205216786	0.060570072196901706	0.35598377216315036	-0.6265075314341605	1.1547692844475015	1.4751411926108913	0.16724333126561297	-0.30971093363979657	0.7152007663969523	0.49623243588619725	0.3543774385618713	-0.24595324619466785	-0.08317442211596864	0.23453379615970085	0.5677364114084573	0.13543933021421856	-0.24571408142763657	0.03767955716804704	-0.15678131408126825	0.7326313829224602
1.4612730293556635	1.1324787658585889	-0.0204498720578793	0.7583808517264645	0.16215586351625982	0.08191553498558649	0.5630198169824002	1.1399593359554472	0.304174532082913	0.5482041998838969	0.060392231188612436	0.4312685114992571	0.03326801265314002	-0.6549015618480699	0.0679878148695943	1.2606497742702516	0.3487171722716738	0.10645933766494109	0.9227377817109925	0.17579669463437367	0.3420270333332852	-0.299817629284144	-0.14234800035131617	-0.46481704587218997	-0.24066619894533775	0.612153746670691	-0.354251758848317	0.019695005147261514	-0.07388710080791124	0.090261740938922	0.5144626206422229	0.0169386443703397	0.29659209765938926	-0.6785722068240944	1.1257570414903124	1.4249629527579653	0.17998240583329295	-0.31612229867426866	0.7072745070121054	0.45936395660858453	0.3520021013519462	-0.2569137551419908	-0.06589761896668837	0.22957676887630668	0.5461451568738304	0.1232484965933955	-0.27625443647980263	0.028662721310720052	-0.15209509170719693	0.7211526664328771
1.4585545099714987	1.1215230351036263	0.0070807163841185156	0.7607305837262566	0.148248873034438	0.11767118644394274	0.5609709737579914	1.0968121231799546	0.2548128550684453	0.5749929570660172	0.01357114534493537	0.41042451142275727	0.105386123331386	-0.6885791257775163	0.048712881799582844	1.2125314060265475	0.40709538346357715	0.09200510737140179	0.9028024066967028	0.16348563142447775	0.3120851799444967	-0.34219950668890325	-0.1542480114858599	-0.4291576489138992	-0.22461886708494433	0.5799266300039981	-0.3653917546682631	0.0425807581192759	-0.100831853203775	0.10139810011601488	0.5527641949634049	-0.03522789948220982	0.22436336758106332	-0.6823640182239493	1.1160125895614001	1.4155924018261565	0.18217006140625994	-0.3098791572445237	0.7693832718433369	0.419057143423776	0.3585612500827088	-0.26803848329770197	-0.08803608168061341	0.22798226291960408	0.5206918127180764	0.11623782874512967	-0.2993313639139551	0.012245292813052987	-0.15478178059323497	0.7051262076996874
1.4416148596779312	1.094967601332906	0.04315925995752727	0.7653105840867538	0.13024543989654624	0.14278819847456492	0.5612581811454737	1.051910263989584	0.21124954988712846	0.5917595983626505	0.008410908493741978	0.38279446459758537	0.17022440072877382	-0.7227582728456139	0.036772431084064874	1.173456275104355	0.44555150027178125	0.0666526240150181	0.8784649484648576	0.1575702098289684	0.29635065752796447	-0.3872181558170106	-0.17049224178593808	-0.3906409560765812	-0.21586168608944317	0.5537723226796466	-0.37928769862541567	0.08783209079158436	-0.11377759642482835	0.11374554830232123	0.5994436072170618	-0.06191227961524912	0.1866399813144322	-0.6758337643252984	1.1394336324558982	1.4120664540360193	0.17660245204582964	-0.29013324132719726	0.7943466689822426	0.3965112015851838	0.3339573982644677	-0.2923958206662097	-0.11091370573614953	0.2293773779872918	0.50662731431408	0.11356702368609732	-0.3146630664742805	-0.007468376298152843	-0.15841777161113507	0.6954423939555296
1.4382469284279453	1.0587349636281103	0.06871696117913606	0.7862272370924224	0.11779688385037508	0.14710680198175063	0.5665117436875687	1.0080419459117649	0.1556241772587344	0.5945264963593648	0.04862258755856312	0.34710413899762604	0.22617528718774277	-0.7529337760839743	0.04386666012463804	1.14215453616023	0.4724539949887375	0.06655459590249575	0.8477285598225477	0.1473930105732171	0.28114878147142364	-0.41562027569084614	-0.1640787155884594	-0.3501191436829387	-0.2144507668057889	0.530211653848271	-0.408911358209218	0.11283050280572571	-0.11132998280416284	0.12857228007315227	0.6282795133850704	-0.09544156314825412	0.19886406430467343	-0.6837873328162122	1.1757030462777183	1.414832923899787	0.14450595546044825	-0.25488471585929223	0.8176827883230697	0.3540620378206431	0.2880066537959568	-0.3381184517527188	-0.11654393024534586	0.24030577935084466	0.4841011474479684	0.09602848603167025	-0.33784519541749597	-0.02580929150246881	-0.17551791898229524	0.6807216944009142
1.4603934114223474	1.0336431233900623	0.10282386201045365	0.8099472894737829	0.11742157261029225	0.14408331176571257	0.554797229848387	0.9694425298020839	0.09114620611070323	0.6089793921267603	0.0624184760034953	0.2983758371341677	0.2609925577277273	-0.7777438733562769	0.04571425173495121	1.1230206696358966	0.48483125664180726	0.12281312335166746	0.7920692265900962	0.15372687461228907	0.2676526504159198	-0.4505432768110279	-0.16398508764717906	-0.323808511591075	-0.22191850942721408	0.49674438499763085	-0.427340896769114	0.11130061537233463	-0.12798527683371766	0.15103714108120908	0.6368083632114196	-0.14555747415892015	0.19561523327244254	-0.6958792619279373	1.1801708120825214	1.4184279151377766	0.11200664690873388	-0.2660603640462974	0.8394712017875126	0.3580369344995341	0.2561791001099482	-0.3755005672927408	-0.11378677701577447	0.2536022322176837	0.44333137659864674	0.07564989947147337	-0.3438712890444198	-0.04434240040993433	-0.18077914404605386	0.6727165778592872
1.4459070948441042	1.0347965115977638	0.13907471027552704	0.8307133509907431	0.1194776622758675	0.1368778432369348	0.5485669435030237	0.927658124055166	0.01465664872612028	0.6175743564802298	0.06585021775496999	0.2608270648246397	0.27717812959687355	-0.7859536887399013	0.040958873069431884	1.1132667123548559	0.4792831619985506	0.1692880876217564	0.7600985746397336	0.15390748214125477	0.24177940667305617	-0.4588387534127897	-0.1782613079894496	-0.30044495349334943	-0.24941597256830375	0.45650771171638194	-0.43363797245441227	0.10009722280719717	-0.15795105583387797	0.17275991713703392	0.6361937603629163	-0.1754709340788445	0.18125961381940395	-0.7006009510851404	1.1688530756562963	1.4385688137572177	0.0663882452945571	-0.2884217895865897	0.8451357412962153	0.38021499202428416	0.24272138931680365	-0.40166477959323765	-0.11841633660182382	0.2526945171009217	0.4072302826793813	0.06246564035866727	-0.37085705099195965	-0.03047590203798422	-0.1965436932493096	0.6619444756146795
1.4353399587307716	1.039154686938489	0.19566565765144137	0.8743996684447733	0.11489152136515386	0.1325029135083584	0.5782302181700801	0.8693687787837454	-0.06874786430975557	0.6317489099147907	0.05732488595638352	0.2251078242122261	0.2891892713494919	-0.7601877869075251	0.03900858600434961	1.096629812174324	0.48273237592893015	0.19289193120499154	0.7499314346723494	0.15582906224594667	0.2558771586005474	-0.44746689155346414	-0.20876695803633	-0.2828684231636375	-0.28312988792529953	0.43500107367320756	-0.43965764054099576	0.11045072899648245	-0.2006289266231612	0.1836516708231091	0.648049728962202	-0.1927216602750504	0.1812980359282595	-0.7201282015673437	1.1845580432575968	1.4646345435745558	0.02583182115221951	-0.3026866348785847	0.8763836136125727	0.41690071135249596	0.25890923640055036	-0.4250866042070302	-0.11275670848968718	0.2517913571238881	0.38915012225300505	0.04542257534730259	-0.39032373981269985	-0.015571032954456979	-0.2193113679465369	0.6520168117015277
1.4233974466692387	1.0313900818958959	0.24231085640248534	0.9204105211662672	0.12357038227761737	0.13084996304602234	0.5958674731851358	0.8127887681038967	-0.14614932266871988	0.6208734497957338	0.03504005987209048	0.1957895349553419	0.29562884342517537	-0.7454943779672711	0.024671370082312082	1.0860200360975931	0.5062392403756963	0.23221393904237067	0.7656449207829924	0.15668292284073645	0.26412466618664343	-0.4709181755374835	-0.24176578500875684	-0.2640273097983928	-0.31826046327966406	0.4318618346096056	-0.4399467784383725	0.12439228428553109	-0.23813949689746278	0.20157103488935588	0.6914231960682539	-0.18769552870031417	0.183185553832167	-0.7096742804472298	1.1810955307155777	1.500779111157896	-0.008699874514717213	-0.3164593218559234	0.8865758594645399	0.4605963457269124	0.27229187215311274	-0.42493416408743706	-0.09429467626341848	0.26348377965095626	0.3497984757838568	0.025509631447103727	-0.4137870360625728	-0.01271330962845954	-0.2275471126609668	0.6526071264656357
1.3730161986535432	1.0283058795691737	0.2786761746831348	0.9856056926553121	0.1264454558935983	0.12227298026144255	0.6279682200914398	0.7861624618763574	-0.20466172644609	0.6024946927130032	-0.007333887177718895	0.18666553420723214	0.33316519037293024	-0.7582328756459117	-0.00845214158160491	1.089635234767062	0.5398540208478184	0.27988895810271885	0.7668472484715017	0.1601358167811345	0.2796591802496236	-0.492009186997138	-0.26488609433008	-0.23309866734035484	-0.35850045902453964	0.4232654242083311	-0.44303643786229097	0.10131895524736927	-0.28599855561439697	0.2049261803445998	0.7535746830889273	-0.19552662798312145	0.21561763047197774	-0.7154758486413286	1.1683398460928835	1.5754073350952553	-0.0297605796959843	-0.3406112264949354	0.9042056267051037	0.4974060879572074	0.26579815919846256	-0.4062536281341015	-0.07233885516006594	0.28404485217717296	0.32192062395343896	-0.002670222335021263	-0.4145908511857125	-0.020022797682138386	-0.2367318774025066	0.6590986674122747
1.3102098665891635	1.0186059066006758	0.30131287512233945	1.0417949736210184	0.14667943581542636	0.11763610436833598	0.62641117699585	0.7720510654753472	-0.256850100878185	0.5813315168000176	-0.06203130597559268	0.16741321794509686	0.3297246662511687	-0.7608905445784051	-0.04309811336247467	1.0754855696159278	0.5623470246312589	0.29406884376220044	0.7556368782656973	0.16162162872000843	0.28262526157783036	-0.5106439714153083	-0.33490801454146857	-0.20509014499132597	-0.3841857084748773	0.41753667161136515	-0.4500540192136192	0.05775133273281503	-0.3053317834320027	0.1925801470852117	0.8241462711869779	-0.16801195075277855	0.2626590142636943	-0.7036367069562603	1.1627798591559158	1.630471097921718	-0.04720589190542927	-0.351384289974996	0.971421074274984	0.5253423516500967	0.27490374208348933	-0.38362322497029355	-0.06490596360905801	0.3072940782984904	0.2896540753346308	-0.006157416644676008	-0.41359196180724445	-0.04147777270339813	-0.2353605197790321	0.6629469432366932
1.2696467150558899	1.011129466457733	0.3234160939840048	1.0755745164157746	0.17248572161965525	0.12024309238675435	0.6142857767842209	0.7675453440740336	-0.2919148645359412	0.5754100723645073	-0.09236847626663687	0.15658673631217246	0.32760721154774985	-0.7564383176269154	-0.09149844258786517	1.0729735827455222	0.5617639030811448	0.2950774934484982	0.7075273190425312	0.1578267705241852	0.2982551696959622	-0.5338032199124418	-0.4159230917007276	-0.18981784647115946	-0.39982952371641245	0.4166619412553989	-0.46088209033280564	0.03049279233506934	-0.3042060457580541	0.1637879760886564	0.8540558567813971	-0.1403382284886504	0.3120594137587168	-0.7157894651314957	1.1743951924831169	1.6684699445204167	-0.06197427435857643	-0.3524305732686236	1.0290565317978893	0.5597628058160437	0.27681880441498113	-0.36989477040302116	-0.06111233337583534	0.3325098824715883	0.2773407578967144	-0.01993462262275103	-0.41422821045487074	-0.06141311672818624	-0.2402693727959549	0.6662082775242275
1.2619794062080425	0.9971456362768653	0.34620097912323355	1.0738929815662992	0.17853029696601944	0.09265142972291902	0.6012141958899726	0.7821633698137224	-0.32886788131600325	0.5638945045200828	-0.09891949316628537	0.1542698114127016	0.3183853656036359	-0.7479711702463481	-0.14645147536649067	1.0734643389348526	0.5675167683152553	0.32029649007672184	0.6750834392752976	0.13942632846704378	0.31685594657629557	-0.5399209461691423	-0.46691302493514036	-0.18434710148101988	-0.4187516568577414	0.45631860430951343	-0.46495445901829263	0.006370856559552262	-0.2766071276456276	0.14842783897782358	0.8807295573271239	-0.08333745235549145	0.37018443092550696	-0.7449077092954273	1.2208975079111914	1.6816348738433569	-0.0702977614636094	-0.37882976254457545	1.0310050838964275	0.5739579603947661	0.25786667579995237	-0.3441884905977293	-0.03969821711127057	0.37343325779042413	0.26057042388399143	-0.04528053207455669	-0.4211799093751071	-0.06453975966948822	-0.22833214769519797	0.6606612402001606
1.2614244942076371	0.9951450578363745	0.3664072722472992	1.0602627692517155	0.18124411196531928	0.06282075103369553	0.5756138609235022	0.7661754166160825	-0.35694435386272527	0.5463029903443828	-0.10369759134561045	0.14814464794111207	0.28818083014927587	-0.737887184052386	-0.2144632969201447	1.0723555346524727	0.575127610833599	0.3652260664793071	0.7072706727909274	0.11704464544436177	0.33158120698181925	-0.544559304087991	-0.5287186692728761	-0.16669367691148657	-0.4294821618966368	0.4849765213900718	-0.4749799106352349	-0.020204615561660966	-0.25462143315451397	0.11050543198389584	0.8896790410906716	-0.01010196972047699	0.39565803464564253	-0.779549990260598	1.2367816531502296	1.6446850144570355	-0.08443134117240489	-0.40652310177141526	1.0441527973171658	0.574222879877978	0.2326574040248191	-0.30056372199047054	-0.021922495135173636	0.4065116472381387	0.23736056559593582	-0.07583451849808207	-0.44185001106698485	-0.05045678255349471	-0.23099327039168577	0.6472223456409254
1.2784126764088308	0.995107352315371	0.4014757030528324	1.0321204589910469	0.19335119908340803	0.036982412548515295	0.5455256067973031	0.7300001830532724	-0.36094932435831867	0.5225312012376897	-0.14643479759719005	0.1412699503928923	0.24276566257640955	-0.6991545461707238	-0.28418204433619765	1.0591068900372755	0.588318826663625	0.4029762754707815	0.7464165810304746	0.1160486789256185	0.34491598378046817	-0.5506077762149444	-0.5900250036937407	-0.18068114814693362	-0.4412567360943774	0.519238102889106	-0.48745276687739	-0.04452485570337337	-0.2458663452937236	0.07264928336456825	0.9157678070950874	0.08111978388323268	0.3734213027582928	-0.7988346803882551	1.214866703138893	1.5952028013868147	-0.08766670716262656	-0.42954600159216083	1.026161436491423	0.614434599245383	0.23768205600017644	-0.2570751413632013	-0.025844294919675347	0.4355028340387543	0.21474565324455153	-0.08688340919962673	-0.4436048394327316	-0.023209160380069267	-0.23680623700137432	0.6418087429380399
1.2681610892647053	1.0115602565890054	0.41585020363175607	0.9955174730093225	0.18988676160394272	0.009990263576714592	0.5355073660308919	0.683542617929396	-0.34264108340998883	0.4750147006761386	-0.18230920273630558	0.14068280039756817	0.20497978759043406	-0.6402151443994072	-0.3664982617344083	1.0402882000697842	0.6031875447287262	0.41532167971815503	0.7993714511606178	0.08247090417273012	0.3550398108677053	-0.5535773599230184	-0.6321688194659044	-0.2027540077984213	-0.4549361161395608	0.5615971122353592	-0.4923272820128983	-0.05044036869520645	-0.22376924289208114	0.044447548106119436	0.9226458921238606	0.18269946739319912	0.35924761580745057	-0.8165795485383501	1.1847095817916404	1.5632115951057108	-0.09513837446269775	-0.4472769681415084	1.0161793202450025	0.6270687615700975	0.24367230275674984	-0.21048392003794952	-0.03185261960514453	0.4461411558223382	0.18445100083401972	-0.10754633110762786	-0.4601972802373965	0.009699054702688656	-0.2557493211554436	0.6195390384013056
1.2762833160693208	1.0081086531228434	0.434828745871938	0.9623732538318028	0.20362149471768318	-0.012238908930215463	0.544236235155225	0.6729437509169494	-0.31780283342503457	0.4139021846035308	-0.1988014434528612	0.1381199445550478	0.1867571735574192	-0.5962458793161525	-0.4494922498304386	1.0261901299418912	0.5976753138451392	0.4448883737544097	0.8385413595021249	0.062328089481498296	0.38205530089920514	-0.5574822915762316	-0.6754177919868791	-0.24498160437916788	-0.4516185391653299	0.6186294300851067	-0.5255664622799675	-0.059405441779082066	-0.18511853318254373	0.029430000175403044	0.9099045211520934	0.26701909520694894	0.3494357287903884	-0.8518761672066792	1.1393788307847816	1.5557213489125945	-0.10122427804423477	-0.4351680463788091	1.0227253374492558	0.6354688515501673	0.2538517367778069	-0.1812243763773831	-0.013323260667527387	0.46432734413567633	0.1553395184195393	-0.1178819369901865	-0.459655313980128	0.012810724247660193	-0.27174816014099873	0.6066659066358809
1.2968425309754346	1.0014934289378936	0.43521261687149426	0.9371643227513262	0.2275571467260983	-0.05602644567839139	0.508967921223575	0.6873034992637939	-0.2923544978246585	0.34564223562448476	-0.24518875641126864	0.12713114455675428	0.17702770930025827	-0.5703608965947439	-0.517159848574047	1.0067813932313876	0.6228707684012535	0.48073634573259794	0.848543208444721	0.040051410836121806	0.37797427938736816	-0.5641123315156403	-0.709112853047323	-0.28651030185196263	-0.43599231643356584	0.6687921969420135	-0.573799460416684	-0.08499685609996413	-0.15786899494096276	0.027737393849272946	0.8769771998265743	0.36897545454872044	0.33388088152916484	-0.8598896055058228	1.07092982802975	1.5494747451353006	-0.12431686749675526	-0.4271890439038274	1.0171369565894666	0.6352734373136921	0.2624788784782842	-0.14256332469816574	0.014134426909108346	0.4743310521343888	0.1241158332794811	-0.12700317829773966	-0.469570293730497	0.029739275372383606	-0.2978212455086729	0.6013522197773362
1.3093344608591506	0.9998954070259913	0.4422137442793293	0.9112150536258021	0.25983289810385457	-0.1089766078402877	0.46032113728567114	0.7020084805501126	-0.2688671014045206	0.2834763809764553	-0.31703776435911757	0.11713443616002109	0.18026822138702622	-0.5459766037135262	-0.5733636231949389	1.0087689665561042	0.607240862592733	0.5213485167547318	0.8571220836001437	0.009686945036079376	0.35450415019742126	-0.5370191564133813	-0.7336374592900673	-0.32698875898272717	-0.4149622302530144	0.705747941783469	-0.6086997173063369	-0.12618843283978168	-0.13641842875139168	0.009900250301924814	0.825419317011906	0.4919397941131695	0.31511995101245033	-0.8694729316541027	1.056308980444014	1.5585239536649582	-0.147053371281366	-0.4328135117459392	1.0013463033889178	0.6560186515463163	0.28121074990017764	-0.11136563501658696	0.04237828389513304	0.4794326015782526	0.11059489385415955	-0.13348092168382453	-0.467949644534992	0.06370490925714836	-0.31998105588351056	0.5953877989582129
1.3367540729715977	0.9880804639880644	0.46883175417020134	0.8808944248615669	0.29460028970262897	-0.1731689322235928	0.4519673386548386	0.7047947261422572	-0.22961327944250104	0.22813374218321042	-0.38873221086200543	0.09880251541174671	0.1657443576591166	-0.5131718485730098	-0.6084242761335816	0.9848858313173194	0.5914310955472131	0.5661227975577832	0.8723677612717771	-0.01820064251062013	0.3271893568850742	-0.5177838218761084	-0.7322329179730797	-0.36997814025319503	-0.39246474357322725	0.7553707172184275	-0.633674203933972	-0.14944245113181473	-0.10256794609355162	0.0031693987346536915	0.7649475271705926	0.6197063135542107	0.31462911493309786	-0.8717414921102098	1.0453525776449544	1.5337184280873815	-0.17448422267566766	-0.410186741771272	1.0084523106587135	0.6601750443014367	0.30544497300009577	-0.10198608801094385	0.0660185921746326	0.477464988267443	0.09182390250273532	-0.13928062369190358	-0.47762125392806765	0.09425408715801678	-0.33131670331271945	0.5781992847960763
1.353591897828787	0.9758134190026462	0.5139943846532994	0.8543107996060237	0.30987129456962076	-0.24455666827400177	0.4229032631565907	0.6629494730897568	-0.18814672448486547	0.16804736956496452	-0.40360987019721817	0.08712924011484527	0.13935115006523185	-0.46905734089025375	-0.6427332446720909	0.9798293407654434	0.5677941528844026	0.5704830075541767	0.8630526249239704	-0.03775368261598585	0.3111083660972296	-0.5090373590438846	-0.7222975050342441	-0.40327792702934584	-0.3704783655983731	0.8077171605884509	-0.6669446999090763	-0.1475757508083418	-0.09324743479765382	0.0036215784262463593	0.6899293936471432	0.7265856403016329	0.30899989430919095	-0.859693506143355	1.032975517768004	1.5081803106612595	-0.20514177077556325	-0.41680545679787534	0.9581233901814551	0.6850875400426568	0.3039547797871577	-0.08928066025773532	0.1054821854980553	0.4751016989556908	0.0833689730026034	-0.15033281896572326	-0.4799115390764704	0.14646624539755598	-0.35254393251142746	0.5721240812170632
1.3494657699841874	0.9719171818322833	0.5720014820356484	0.8072398543139471	0.3091118730883352	-0.3258359904421418	0.3711609327260396	0.6355945095893398	-0.14742530196535109	0.10967933079515095	-0.40865921859452126	0.05333376347270981	0.12985091817433753	-0.453827391353394	-0.6648645012479826	0.959592616531566	0.5838895923906733	0.5864448089126626	0.8567156302604995	-0.029035869197486474	0.28692969667608254	-0.4859634266282768	-0.7039250683708496	-0.4289472920414975	-0.34933809475135946	0.8541083496301194	-0.69139251707375	-0.15041281890473754	-0.10396868882826978	0.01799475979503253	0.6060858323576205	0.8356871949593986	0.2893544919356443	-0.8328731313521311	1.0073955272996524	1.4988889123425642	-0.23460912390664337	-0.43873589624341225	0.8787610221030195	0.704096581422059	0.29630917472836565	-0.06132468669009872	0.14303774886912973	0.46403415877861975	0.05907958995379966	-0.15886465605161856	-0.4734986566677223	0.1931456215454191	-0.364470160883262	0.5743408465909084
1.324748560999788	0.9622048225090596	0.6202051803874388	0.7525392774790114	0.30644645259519576	-0.39144395453634573	0.3282929946891642	0.6167031473707213	-0.10268865290052412	0.05154681782120797	-0.41629578227847003	0.007216465328570826	0.12049610839722069	-0.44778087878719	-0.6873216035525405	0.929063778371477	0.591642200536791	0.6179021510429863	0.8487826288166922	-0.008378883072048324	0.2604195468995677	-0.47121959787930445	-0.7050387789644655	-0.4583704904830597	-0.3228432194829177	0.8675425774617725	-0.7114381311997555	-0.14858218079652835	-0.12611585449533907	0.016116886475525102	0.5442863910260505	0.9112061109576356	0.2448983308324824	-0.8066157653508462	0.9273137118670146	1.496046301106399	-0.2603765335046674	-0.43351421171934834	0.8108987593412447	0.7445767280068315	0.2899667611517975	-0.03901784135129597	0.17627098260795582	0.43694122293386056	0.03627471480645255	-0.15904534153569572	-0.4647035165337858	0.21764352187613906	-0.3894339675133408	0.5908173963134986
1.3087092233775057	0.9511585620732335	0.681825792329587	0.6978985775867019	0.3002125295131902	-0.4636192831841252	0.30209720251138755	0.6037338246876093	-0.053750514963668485	0.001772335765169264	-0.449835229147072	-0.028985130264332092	0.11932808794598201	-0.44122759584663795	-0.7070107544925588	0.9025966461750018	0.6085536176589341	0.6456487997220013	0.8051918629843223	0.011519971449243493	0.24266455002494608	-0.46305449426275924	-0.717206012210719	-0.4983206269245824	-0.2979916698114239	0.8820839741370452	-0.7327345931554049	-0.1323296820032391	-0.14569748354872725	0.024038465369324892	0.5011550181477473	0.9671903211727899	0.21710540577315635	-0.7754704650777524	0.8361919711231731	1.5248675312677533	-0.2780756482510051	-0.45120642924238863	0.7581112158143195	0.8010247143472551	0.3092008011784739	-0.030434071699043847	0.23077979640518492	0.40412392581329837	0.01897611071641094	-0.15594579487373816	-0.4508017985577294	0.21826799848290596	-0.38166655239727443	0.6118893062923487
1.2816025962844293	0.9645483936840897	0.7261750943625205	0.6565960287534383	0.2710800520740171	-0.5461430445342033	0.3046497520930307	0.5984953463722618	-0.0072130512093044885	-0.04538068714057098	-0.5092821767092788	-0.043500024029126665	0.13055139067378665	-0.4842728563799583	-0.7291983777466322	0.8920829742561012	0.6453489800254208	0.6628323233611491	0.7665853763912458	0.018454985548389778	0.2208916548422682	-0.4745375382038777	-0.7395564754995886	-0.5046557102066858	-0.28571709796755324	0.8877868801244201	-0.748047415798933	-0.12075551819419425	-0.15631101583390591	0.03176640267104934	0.45452773043946976	1.0024796465637453	0.20976449292229024	-0.766080335722323	0.8106667346723109	1.550123882598281	-0.3029828042686401	-0.484535660422018	0.7708450699104279	0.8330563159989932	0.32191851305309027	-0.006593750365545563	0.29007838172756234	0.35832572277798336	0.017762224341809914	-0.1578137665350829	-0.4372532720751736	0.1993668196367946	-0.37895277609859157	0.6329098919785079
1.2824725078362202	0.9580654120510654	0.7952926444605573	0.6323694968134759	0.2510396501768304	-0.6164249156013206	0.3119903063873136	0.5925625183073968	0.04609501321585158	-0.09853371949221935	-0.5817170851279599	-0.04176220987530496	0.13444711772365994	-0.5277901553616586	-0.7407917680145385	0.90539839999078	0.6877373309709074	0.6765429552990151	0.7026523951065231	0.034655585900979516	0.22209507389861316	-0.4880233197947021	-0.7573389412670013	-0.5086313060102234	-0.26126647233453065	0.889470529721175	-0.7618171089255756	-0.128991628169903	-0.15158912407663871	0.01740115815794601	0.39521310971086715	1.0356983473270807	0.20079127657269608	-0.7585558197948166	0.78820505459774	1.5734317460967548	-0.32017861039282497	-0.5182817326136063	0.8039015501413254	0.8383694443688317	0.3351339446411956	-0.012223260529415912	0.34378387401368704	0.33108722951372493	0.020562929348868046	-0.15127249008203036	-0.42023099596302	0.16714257203449034	-0.36653748878551534	0.6509470289818206
1.2881003777281217	0.974288440153171	0.8505904504559133	0.6193063161379397	0.21711983928210224	-0.693369457527412	0.3400156242024083	0.5513136551578383	0.09182013789972962	-0.13781418590340627	-0.6686372783527037	-0.08070954876450219	0.14126066473680002	-0.5326305228624374	-0.7355496669436526	0.9105961759494414	0.7423350495283401	0.666666027046805	0.6443582764871307	0.048735097831996685	0.23004168239253042	-0.4861799500821249	-0.7754640496177473	-0.48973291052643103	-0.261568507949656	0.8863792534942367	-0.7492094467645561	-0.12536138440729727	-0.14161372697611388	0.004403772134967956	0.3580570768809376	1.0829331470523067	0.20027703099655728	-0.7461461560623344	0.7432955854808856	1.581217308968689	-0.33070453498614627	-0.5611973020961093	0.835987380925283	0.862387895672924	0.34611881335689376	-0.009648657622032009	0.3715776296931616	0.29627436708856614	0.012996443715322029	-0.1440843347228567	-0.4206681806773296	0.16087106064670006	-0.3485545035192415	0.6632821737041804
1.2897394742309696	0.9915559658327563	0.8781272188128968	0.5989745722525199	0.16940778026438907	-0.7455173647333384	0.3691281750592035	0.4958972952546049	0.16681137665201726	-0.1709650205565471	-0.7165960310561079	-0.13900155671318917	0.11907348598977315	-0.5489281408248254	-0.73333206283766	0.9137355647777083	0.7432582658380984	0.6513669821367294	0.5929487032444725	0.0821954426895983	0.2341641949989873	-0.4671557154825151	-0.7917085340892138	-0.48107924095715643	-0.26170498878861836	0.8644589574784313	-0.7092147962259484	-0.1197033446453943	-0.1266283857476241	-0.01629402201787824	0.33182716038312454	1.1022106907390812	0.1951661271656216	-0.7253506872446176	0.7021106762012412	1.5553916180541623	-0.31860091091920484	-0.5933707517084884	0.8327449851134061	0.8850431139303211	0.3521042404812321	-0.024687579129294607	0.38842627114731654	0.26960402397950733	0.026428561153914926	-0.13362602083313227	-0.4184585290209034	0.13974944878786383	-0.3180458029986042	0.6677335526668007
1.2819926829381796	1.0132350010392979	0.8986083898914202	0.5696032167077497	0.11729366559208779	-0.7886043845448037	0.4128943772839338	0.49160907060516035	0.2676413940623735	-0.2220938530902395	-0.7228989990142847	-0.20289562927179045	0.08727107771881255	-0.5625340345247127	-0.7494270658973271	0.8836081612666546	0.7300849826016422	0.6379019717020789	0.5452455973609505	0.09674782433308152	0.24556555771330046	-0.470548750646573	-0.7891878382229518	-0.4722480602172297	-0.2594105551458206	0.8433896085938002	-0.7018681628904659	-0.1276583293708628	-0.11944111819743712	-0.039609519402687816	0.30601278942396937	1.0885668978197633	0.1691319677778794	-0.721281003180081	0.6703861317528039	1.5494854995664302	-0.30950452717357224	-0.6169482730359646	0.8490452826059857	0.8975082089131299	0.3548128737972478	-0.04011327680967587	0.3916342796219749	0.23090769788418686	0.03090011870021227	-0.12711054136364722	-0.39942293540596413	0.12098524457311888	-0.2935902670004967	0.6612548214437949
1.237151031684288	1.041158580550392	0.9173630159882113	0.5669258009937008	0.06730011018972205	-0.8009837575840587	0.40972343277746603	0.4618307876402213	0.3566291724061886	-0.27994555488662154	-0.7263252816418755	-0.25259608890246543	0.05704624659249842	-0.5571751689862726	-0.7541914014596534	0.8871327453953258	0.7191245100382063	0.6245282853297021	0.5092169926872645	0.1021567748153869	0.2429998477169378	-0.46040886134835207	-0.818801004542431	-0.465963592159477	-0.27216401362409615	0.8126093916479709	-0.7079649507084311	-0.13466297381043701	-0.10761722074579387	-0.06660252238957154	0.2881360678706583	1.0781694213209565	0.12057838138398966	-0.7084703802398192	0.6406929184649591	1.5519104086975235	-0.29507865508636844	-0.6726516567554032	0.8260432373385447	0.9289689287755232	0.3599806317758878	-0.0322500461792479	0.37823245667405264	0.19027688676698978	0.04056388699750492	-0.1198107945073753	-0.39173272609176696	0.10346045763225656	-0.2884814927732867	0.6635317498196387
1.211236824404624	1.0608277475503982	0.9211094436953161	0.5816926214984095	0.029589283504726227	-0.7970115895734893	0.4198928097494731	0.4286299516215692	0.4284930133187306	-0.3226666550742655	-0.7641072183977502	-0.3080420491290786	0.05292572685459842	-0.5766730858414035	-0.7614441714344407	0.8979761385898808	0.7057423343908815	0.6572263518496911	0.4969899084847215	0.10638285098734508	0.2583254878078576	-0.45039204414817596	-0.8477112892145018	-0.46724825767998446	-0.29411779915979497	0.7883856885010895	-0.6952113301169176	-0.1390668713158998	-0.10167580841667209	-0.0781592696190592	0.29385662633723636	1.04322596474772	0.0730560851039497	-0.7204911876002589	0.6156757721338314	1.5658328801492298	-0.2924165524376979	-0.7323688517114102	0.8248648049110949	0.9274670585640452	0.37380241017323806	-0.015253443084180252	0.3557059040982404	0.1540030667998891	0.0362341323977291	-0.10868735549794606	-0.39731029591957195	0.07296977147241025	-0.27388673199153224	0.6428626202509027
1.2192601560012464	1.0810750658724584	0.9138392984249151	0.6115919306115541	0.012582675666801758	-0.7771785423205393	0.47389902446866505	0.3602289493235346	0.5028070576247095	-0.3800683203241358	-0.7903037114619554	-0.3192932922949581	0.029844043547901027	-0.5702413646417387	-0.7707801920631165	0.9309672984669819	0.6544727085660131	0.6764640143624445	0.4877076755025052	0.09217978390569828	0.27876127040708215	-0.4551428357294756	-0.8645073744781104	-0.4746176502900702	-0.3050683031629875	0.7564964257554675	-0.6648149929673218	-0.143977904919555	-0.0948450873280665	-0.10269851297653207	0.34570021642201987	0.9957038513804848	0.054289047761986856	-0.7173382933427964	0.598933051496093	1.5711931037128255	-0.3025398411661603	-0.765103560413601	0.8555229703557655	0.9352122677993897	0.3716660154998818	-0.0021200643209178236	0.3255112311478965	0.12973555989749616	0.016153800597234036	-0.08763504482352188	-0.39943553438908536	0.035485923000407024	-0.25694265461092697	0.6252103513941567
1.2416434380770098	1.1178731042400314	0.9108824339800785	0.6504570552448831	0.010963151826029869	-0.7357053272220455	0.554125062508292	0.3144754436255984	0.5883662310950076	-0.4410953944591808	-0.8164211154688937	-0.3163718464873782	0.013507318755820442	-0.560737672249822	-0.793102361805863	0.9762117220744312	0.6434203426126417	0.6713518036007329	0.47122939904601957	0.07182363532124057	0.2981785707520492	-0.445302491402089	-0.8818186455945485	-0.4685217367246456	-0.33345909543182983	0.7177430184471763	-0.6459709489430991	-0.13682147195276945	-0.0972237782340004	-0.1312919398008123	0.3881004957675474	0.9278283522175375	0.05445189643528157	-0.7177997139552678	0.6161116026761766	1.595957547363487	-0.3031396470311313	-0.7932399811514039	0.8683600759534826	0.9417027426387385	0.3741130910819188	0.004267769026901418	0.31596316503151767	0.10817525535634016	0.00011279311802644965	-0.0788313800182185	-0.4054870359653039	-0.0005330134708140116	-0.23956746581906438	0.5915166791266486
1.260341957958661	1.140235756936071	0.899113777009083	0.6753445786586214	0.018319116762403685	-0.6724211608359459	0.5976745470774423	0.2402710108838256	0.6545034629863851	-0.5026590401393928	-0.8703441575438458	-0.3197742234301369	0.02131945360165429	-0.5589128929445941	-0.7732388988439338	1.0145618567542032	0.652305987334974	0.6547925015291666	0.4841116473222269	0.051396083760215136	0.30080421232952936	-0.43551554784944724	-0.8849806354256227	-0.4504339619530991	-0.3636200645522866	0.666655058806054	-0.6211207825343193	-0.147148485809283	-0.07370633641531678	-0.1546147267122395	0.36554653089170414	0.8911267109467745	0.06027526321188202	-0.7360677834723517	0.6518755544757944	1.614042628928201	-0.3065142180542527	-0.7826880809862836	0.8455608857539751	0.9495799780099702	0.36688067680203434	0.01998680545240516	0.28074688445591833	0.08341827798496335	-0.011639306033710382	-0.06809275312027606	-0.40559559720319915	-0.04087294383657987	-0.24362140038399013	0.5466058734659678
1.284781894082132	1.1484087473800642	0.8947135442799519	0.6853007519533048	0.02800783226495459	-0.5908837905116763	0.6331978729830035	0.20848411952290768	0.7121721040786115	-0.5228656581812253	-0.8894711306711859	-0.32981297688361616	0.02360249018228714	-0.5312662798742626	-0.7412214674173885	1.057311055777641	0.636592396089794	0.6070579058089436	0.5042396037998242	0.02859193312617365	0.3051613092017213	-0.40744530544677937	-0.8904724481860233	-0.4448840179410031	-0.3719237291643163	0.6160720854447586	-0.6102716527361064	-0.15190339179591156	-0.05075001379106063	-0.1771367640327395	0.32512811969836747	0.8728719164297679	0.03010856428823274	-0.7415901772432739	0.6532828137364379	1.6308933168878643	-0.30296630377266587	-0.7568407227310572	0.7808268021636616	0.9569518585547347	0.3419457533233495	0.029136182562136913	0.23514755083428424	0.08400319933643513	-0.027466223334755936	-0.06740083609201779	-0.41309199216038034	-0.05381551636640969	-0.23765475988866852	0.49405393956070387
1.2807235277689353	1.1595983616566141	0.8825774239003987	0.7030697273600036	0.021022440644983497	-0.5128094108506291	0.6859322595232102	0.14295329757542727	0.7559005138018537	-0.529378629849105	-0.8825514409385825	-0.3551103028884986	0.039380109984589386	-0.5130838910981569	-0.7000029479239787	1.088203563136258	0.6251164283738858	0.5647534567089948	0.5102582100139074	0.010290020176404038	0.29753138060092804	-0.3820761827010271	-0.8934711817791043	-0.41898624124803907	-0.38527181447286024	0.5686545977637092	-0.5898482444420777	-0.15527048568448001	-0.04171300116610112	-0.18417232453353374	0.3424469677389695	0.8679406092813675	-0.0064015993623523365	-0.752063862223781	0.667439181419242	1.6339421981130946	-0.3161930096878747	-0.7290335833140915	0.7073511989848908	0.9767293348222468	0.3253873506689269	0.04369133479713281	0.19634723493873008	0.09336649609971334	-0.03627103974106035	-0.06288512031149637	-0.4336678114619003	-0.054417245712999926	-0.2337876393758842	0.4555605278963643
1.2804872781053962	1.1442261668328049	0.8800591501875352	0.7206716850276196	0.016155916179347946	-0.4307711464468639	0.7194701610944915	0.12088807948186966	0.8019198253294618	-0.5365978105688912	-0.8675185718874474	-0.33299499295456636	0.02242901073892698	-0.524042941400917	-0.6820540216545316	1.1178493434266685	0.6041947123414567	0.5615436170415742	0.5297973897966488	-0.008430685231519313	0.2836951644194378	-0.36897818251743153	-0.8828512168602997	-0.3984267563540385	-0.3911897495755952	0.5199605264870981	-0.5882095601217614	-0.1540705044248134	-0.04429216801814345	-0.1937470023409141	0.3473034025905992	0.8423369217233134	-0.05302822793927116	-0.7734547166761656	0.7153436809966784	1.6613268513641626	-0.32242381932233	-0.7065566058337398	0.6206291108042977	0.9541120327599865	0.31844689488019523	0.06819758136353297	0.1654740173051446	0.09748558472491006	-0.0188046013282502	-0.06261181797112671	-0.4441510053510405	-0.06633960200966096	-0.22528775533959872	0.42926342489973734
1.2787108271470022	1.1253881242348993	0.9049467172527221	0.7237609137792261	0.027430634712634495	-0.3600846621077492	0.7638871966418711	0.08416444339470479	0.8223274727895966	-0.5622365639495419	-0.8593906561189183	-0.2880339886342287	0.022247754079355354	-0.5303287434051199	-0.6594837999204723	1.1891081789768199	0.5964385533633785	0.5536145431401189	0.5765890724533211	-0.03551708937937741	0.2645119164030954	-0.3643404503889117	-0.8624837791928043	-0.36970536714019614	-0.4062231973202245	0.4774190523850409	-0.5963874687524786	-0.14930268666037183	-0.04397412397956524	-0.20495505851794996	0.3413772265648177	0.830455464801293	-0.09133074480030655	-0.8210373320199557	0.7598917926595536	1.6884125314298284	-0.3274640769051006	-0.7041823689793956	0.5943530969517608	0.9409418909896561	0.30052082889388354	0.11722277921460225	0.13221119147874366	0.1091672405580751	-0.03484873530615825	-0.072681755785932	-0.45284304380643414	-0.07837903337552708	-0.22048458269094703	0.412464753326845
1.275018739381928	1.0737550581036108	0.9255276664734604	0.7394767340830991	0.013373384365531624	-0.29013801976309583	0.8275286603473141	-0.021669670258172773	0.810762056892505	-0.5291456824031703	-0.8637947974882959	-0.24830835399313403	0.035604771605618105	-0.5348529150603998	-0.6005424964983335	1.251689669709131	0.6268995705362955	0.5165172788470689	0.6085601115021022	-0.040453520163807585	0.2617461980531808	-0.357759013498392	-0.8570809264183756	-0.35586072286509857	-0.42647236125124593	0.43759701084924973	-0.5983481843335535	-0.11629509110623329	-0.04527720905679313	-0.21196447382228004	0.35280385628064165	0.8207416418278448	-0.10058970968132272	-0.8575314277730028	0.7995842618201886	1.7002574618759265	-0.3325826890354247	-0.6903698406146799	0.6031505942138173	0.9196845164596429	0.27448443407905276	0.15972487146755637	0.08534482644886346	0.12796940799375983	-0.036201899889411096	-0.08541054179341911	-0.4610151642250215	-0.0819014959757963	-0.2249808503656654	0.40516812124984425
1.3060974741901186	1.0169654432086102	0.9278810314036982	0.7240310320040142	-0.008807599605485595	-0.24641982858436923	0.8901335532278839	-0.10239652419425657	0.8011059214353393	-0.48906858749298526	-0.8539551816146765	-0.1993258409785143	0.03233947886581691	-0.5433365262760036	-0.5601673537753868	1.2819620900911795	0.6385869822659386	0.4974253653662955	0.6216504251783656	-0.03756502475142689	0.27082086784612075	-0.3534496126958422	-0.8356486572704359	-0.34219093118321176	-0.4516377983339215	0.4021751554978142	-0.5949394154009446	-0.0767104505001523	-0.05230000506408945	-0.2204202539524734	0.34768412834420315	0.7988114175877372	-0.08158832292044663	-0.8898020384544664	0.8599672448717243	1.7096837207609865	-0.3388226007822276	-0.659152226799361	0.5955172362994423	0.8827720310626279	0.25933799829898635	0.17557359501720804	0.04544564513572655	0.14511516098279825	-0.041379643702582555	-0.09672747594612131	-0.43928989769673377	-0.08944899000435268	-0.21438201412729363	0.38611088190498266
1.3238052105990985	0.9769074255685741	0.9190104380691887	0.7029761334878317	-0.03695658561561958	-0.19665970489444534	0.9503892743468805	-0.14578624153267086	0.7976110834453629	-0.46656725791835196	-0.8729138772482976	-0.16095132601028855	0.030018795625822846	-0.5543508319155306	-0.5013467947272294	1.3092983747668208	0.645864046579985	0.4823285891011618	0.655224632328229	-0.049487046743405684	0.2568273755922895	-0.36055400170466356	-0.8120116957228886	-0.3453578490810948	-0.46941493686561236	0.3597734304662422	-0.5830270108345494	-0.04892675284862294	-0.04208541871152009	-0.22268680327481744	0.32695342497645774	0.7932497683426097	-0.048964644638462375	-0.9252653525754748	0.9300292037685942	1.6718965213669175	-0.35114249018987126	-0.6335847811029565	0.5690088425694213	0.8551620410899433	0.2370603605159684	0.18540671696468655	0.011404943223842962	0.15626717829664813	-0.05626479581221128	-0.10976348057609238	-0.41683536002877436	-0.1017229150879225	-0.22139217438534303	0.36422226664634333
1.3194336761272571	0.9521359911829185	0.9090242951213015	0.6558682533195926	-0.0732822295492894	-0.16119735907820312	0.9720542363457835	-0.11793349528764938	0.7928064880713331	-0.4363890158476897	-0.8738862154510569	-0.12298074500392567	0.04891585567717636	-0.5830506793642348	-0.44810576467277097	1.3219035313503864	0.6590619733039826	0.46569389328050115	0.6824709416274608	-0.0676976058849195	0.23883424820452936	-0.3813031230478856	-0.7763873760655596	-0.360965539211249	-0.499189981876982	0.3299072151570721	-0.6026082395432123	-0.030740574506458306	-0.014851886998912702	-0.25655463769703546	0.27808612750904194	0.7952461065532848	-0.01467253080836275	-0.9715729482474418	1.0065972408872246	1.6368712749755425	-0.3513154091074346	-0.6388684879024445	0.5483137430424658	0.8309820084619597	0.23153001789688724	0.2064412755168426	-0.03870708951061563	0.1529212211144232	-0.05126501374777488	-0.14148849370822136	-0.40677591193861407	-0.10615217214336199	-0.22847492305292913	0.3444256927524384
1.2782291708562215	0.9384621841747458	0.9115452340266111	0.5911158060847191	-0.11500081511175866	-0.16233220965196254	1.0057180037603102	-0.11076883294062267	0.7807344605218074	-0.35853808693048667	-0.8678579324096349	-0.08014764464179445	0.05815475814024286	-0.6008135786448858	-0.38940237882206624	1.3422771415107326	0.6499914711991785	0.42949529649473883	0.6993591553093591	-0.07889912284128653	0.22135869562529606	-0.41058134938237795	-0.732726108224982	-0.3707683277527499	-0.49699462184184345	0.3135249896429647	-0.5911590840214769	-0.03021355423062568	0.010294496891075281	-0.2797311759935188	0.19523917743448188	0.8187302278443193	-0.007063935450768154	-1.0151606954574937	1.058991212496589	1.6138770106888063	-0.353287745619911	-0.6468203005173468	0.5636374178607395	0.7998094516826079	0.24465702777052906	0.2149961708093926	-0.09045967365298135	0.16510539168033947	-0.038280970271110576	-0.17830302784006952	-0.3773528767062565	-0.10703813774104017	-0.2294761806669979	0.34138722630658663
1.2563440276059046	0.9258408530137153	0.8913214205937006	0.5330051586011377	-0.15186477178126045	-0.17708110988487508	1.0633844846754048	-0.06976998317041976	0.7706194405331319	-0.2653336037977442	-0.8477524499949117	-0.03550610739845307	0.05305071376367756	-0.6080664618085025	-0.36259481135936467	1.350861353408031	0.6451237980391072	0.4367116851611109	0.7025060719042516	-0.07668563056768507	0.21643863197781363	-0.43948597889043306	-0.7059063832232627	-0.375273839391994	-0.4933820462563957	0.29333024441523337	-0.5698610161320817	-0.03252671903038637	-0.013148192928546182	-0.29493202947517194	0.14436255128390893	0.8451049647123735	-0.012329799972385952	-1.0495382902197101	1.0816159632829514	1.6202924590348342	-0.348750056184419	-0.6997042308815592	0.6036008902253778	0.7604329969277668	0.2549011560858165	0.19893740691745052	-0.12257869932499824	0.18708311266205005	-0.03549636796625399	-0.2237735976758059	-0.35639341836869265	-0.08902330001695877	-0.2154743219429201	0.35790387046414945
1.2455992463967323	0.9150556167885077	0.8698467990307535	0.5133650067585815	-0.18727587799659162	-0.20897449378151248	1.0707658603242538	-0.05335264650430851	0.7547245488387526	-0.18773403114771625	-0.7991417723567162	-0.004037456857022887	0.03326562745865687	-0.6307062647717943	-0.352866347385678	1.3451567417434824	0.6530582123502835	0.46050269092939455	0.7012611633896844	-0.06197136717585553	0.21640511993985143	-0.46936058340850106	-0.6769435535045324	-0.37139524076384794	-0.4946887067716161	0.27610315332514945	-0.5289687062339457	-0.03741239483392792	-0.05430823895008463	-0.31381321575974785	0.10881674427475388	0.8772753530389332	0.013350672453044204	-1.084661405590258	1.1039474059947734	1.6175356681590827	-0.36967473040273313	-0.75198215499488	0.6724439142547047	0.7270943559749472	0.2516297380211406	0.20159203305029466	-0.16114152458141798	0.17939527911155434	-0.03917204461082916	-0.24704000730762124	-0.33032276256186427	-0.09549010122971602	-0.20402499344040653	0.3922369187372815
1.233843536394742	0.8909147935802153	0.8678812196014778	0.4952399329586811	-0.19230882203148852	-0.259308228897648	1.057366250687957	0.024199186395665484	0.7471703627318017	-0.10197970508692134	-0.8072494356854903	0.030994108090631668	0.028030657876852483	-0.6599647549518111	-0.34384053652356983	1.3444276615866366	0.6406174532569372	0.47612774635410976	0.700166449061576	-0.06386739621540317	0.20687741704112664	-0.5005172237139968	-0.6507844297173278	-0.38562593216095753	-0.4958312939851803	0.25859479030716204	-0.507955464658937	-0.03589659351917146	-0.09590026151519385	-0.3255831305727849	0.06838346738816056	0.9084376309896525	0.03324543685757351	-1.1202218062671274	1.1114285489065758	1.606055528016899	-0.363539609641678	-0.8075284929425006	0.7580050630308476	0.6891180782518065	0.2334428557827323	0.21168799416923317	-0.2007241647998228	0.173403613954424	-0.03199159519417333	-0.2690221642141151	-0.2845575863228519	-0.11908164550021057	-0.18909709194275043	0.4104026013172556
1.204087067145274	0.850831821078452	0.8568021811760078	0.4476088335997363	-0.20318134160780824	-0.31650623986724385	1.0464069319082467	0.0694327712867533	0.7323368126691235	-0.009408181975863706	-0.8423054385421958	0.06654065598169272	0.05354263464294756	-0.6988924780020581	-0.312405110352906	1.3436795245285578	0.6465207559998916	0.47533892545503786	0.6924488678877803	-0.060532282184882755	0.19890279319272247	-0.5212154474437902	-0.6269074717241079	-0.4138482552627029	-0.49673517861879574	0.2424477182607073	-0.49130228432642137	-0.04645418023916792	-0.1485012030056582	-0.34710142758066853	0.03198756139970372	0.9466689169811046	0.0826778971851509	-1.1423173201841663	1.1134516836433144	1.5501006530270414	-0.35336179310730886	-0.874453364291649	0.8669940628537922	0.6709711928172117	0.18854038132531292	0.19804246676302534	-0.24027723177911628	0.1731826896776027	-0.031515080344886245	-0.3003726591550594	-0.23954204957955771	-0.13244303813076108	-0.19484779731940627	0.4156217097163064
1.1748653645760645	0.8011738320691011	0.8480843366835871	0.4196558774134872	-0.20999312216721805	-0.38326645524470804	1.061064471024236	0.12478539255853631	0.7176083013930701	0.1255492239751261	-0.863545297329725	0.105273717104353	0.07336097323192865	-0.7324737397731393	-0.2927202062174079	1.3404029669939976	0.6545210123710408	0.48414186485743943	0.6676124397942194	-0.051774567103007284	0.20100093046894632	-0.5323330298327488	-0.6091452907886613	-0.4176121464995832	-0.49759313754269263	0.24221368698478768	-0.46075154188394685	-0.05685550697999425	-0.2006172389080784	-0.3742882313389061	0.0037945323344027405	0.9665636933969102	0.12172951794334222	-1.155398585752064	1.1134771068533496	1.5134254618117688	-0.3655138556882132	-0.9577159055763531	0.9423117666862613	0.6223875600637745	0.16105518837732777	0.17399524001771857	-0.27861363044443105	0.1619134810416526	-0.01623369625363158	-0.32659959244854686	-0.18812034988517995	-0.13587332564508559	-0.1925403768472257	0.4084181616310417
1.1493925229468882	0.7825103277814638	0.8386507214447597	0.4083328486934363	-0.20244357920620287	-0.443053913194919	1.074133622075951	0.191696434220976	0.7017224074346025	0.20972508221423639	-0.8592570031184323	0.12474653224176564	0.07562081475889969	-0.7563909559096866	-0.2693045850757142	1.3483775629647596	0.6506957492769938	0.519195734634749	0.6062393403524176	-0.05782106916285303	0.18388142112901476	-0.5534092309212826	-0.5761975913686121	-0.422203509739564	-0.4943031530311557	0.242515592760684	-0.42619596725229947	-0.07131387175095248	-0.23617865080683656	-0.4046913187402872	-0.01977255371728769	0.9753391041327696	0.16139054897112906	-1.1743564113581682	1.0625422416508674	1.505035069733108	-0.37027924645171617	-1.036488962031429	0.9702366046213037	0.5594036655601263	0.1276494275789529	0.1577523402090475	-0.2957315033501254	0.15317133969586655	-0.03707850159640832	-0.33632214154455553	-0.1575896540534069	-0.15351763298137383	-0.19046897806626767	0.41720990195145874
1.1174164056957978	0.7578153973514676	0.8377913634552993	0.38907127186506496	-0.19153953043990818	-0.493426784315398	1.1013070370987332	0.28702318916742603	0.6741283074221797	0.2882747817931065	-0.8029968646161123	0.12004024157450092	0.07762184116561778	-0.7870033146064854	-0.25769497973600247	1.3380212641657176	0.6460728872450611	0.5330436059301462	0.5604399844921051	-0.05051556461911357	0.17121138840613387	-0.5731706465285024	-0.5587831853233819	-0.44353102698027114	-0.4737858422143577	0.24531365114772305	-0.37196026806813565	-0.08922696808230068	-0.25246892876757676	-0.42414766927987363	-0.006505269421990928	1.0215513731776893	0.19739231941977192	-1.195580510547348	1.0683555076156472	1.4918914341838045	-0.3618333497266844	-1.123274665682432	0.9902522495354009	0.5144810047784688	0.08092116520866972	0.13875350651406293	-0.3080446390507137	0.15650321735529507	-0.06362746808970467	-0.34522600950917015	-0.14839323630705686	-0.15859799828687224	-0.1986496052256023	0.4309850517560716
1.1125064417582164	0.7426355553304594	0.8504500281288896	0.37870809562688373	-0.18391099952268442	-0.5610665852884903	1.1495318788806617	0.3720126126301396	0.6446881067241688	0.3780648725796264	-0.7147191919986048	0.14836681162013682	0.07235312096862179	-0.8080517638708911	-0.26012857245917786	1.3183415301231656	0.6647916599917775	0.5184086642376864	0.49309879517986166	-0.032120897802723966	0.16011092478399952	-0.6067094620198794	-0.5465519204388738	-0.4574439353438061	-0.4580814717023469	0.25696344932505577	-0.3225927475635066	-0.10122666722570288	-0.2772411240384064	-0.468827112832356	0.03245790184165305	1.057032969294856	0.21269297008002414	-1.2068922465373153	1.0581962308631971	1.5275767875579125	-0.34916146954083527	-1.1858918210839435	1.005093010254106	0.47198581658629246	0.097147013238884	0.10536435192889641	-0.32527761952253453	0.14751696193043484	-0.06658056798305306	-0.35899132968696534	-0.15060834752283547	-0.16708668378171077	-0.2001007485007448	0.4663800261184156
1.120692767308753	0.7392713849564794	0.8613679889858759	0.3936989546227757	-0.1743622389014106	-0.6049819377321268	1.1798094177402352	0.3837518271957874	0.6209057214881868	0.4667720563931212	-0.6651310809753583	0.15471284635731528	0.0520838152669922	-0.805341997049446	-0.24903732821851032	1.3050021910511334	0.6632254397597453	0.515181940792162	0.449354738373683	-0.001964340669746485	0.14301180636663763	-0.6088409038805915	-0.5507012683560154	-0.4306145738920829	-0.43801471432000627	0.26272336989241096	-0.2775096662777642	-0.09646206198005125	-0.3082564896852137	-0.467725017412325	0.0729612955985475	1.0984310415427954	0.23464268118069193	-1.2073119756952857	1.0086028629160189	1.5596615573898434	-0.33647791998018106	-1.234819785616059	1.0190136166300667	0.4195804238606516	0.11999410910750274	0.07208887982278575	-0.3265498908036123	0.16208284941882228	-0.06738012399192998	-0.36627204860287854	-0.1389832657968003	-0.16122894568524015	-0.20870956782279215	0.483693862076766
1.162178940783295	0.7262677161694273	0.8680859396962728	0.41450230646228886	-0.15014655868234936	-0.6393754496448846	1.1884790959004474	0.37834137972246434	0.6170482356203676	0.5135906185325981	-0.6269877274720247	0.15467538827299937	0.047900777611019636	-0.8129343058532019	-0.22373917160068907	1.2912955660675975	0.6446937726609632	0.5184125510970415	0.41769841033931215	0.021859577475227536	0.14859519559092677	-0.6093959799024506	-0.5821268721918995	-0.4161843268091957	-0.4412091437258384	0.2567252550798041	-0.26582737107012155	-0.10184370769193925	-0.33009715501117465	-0.4550724092845404	0.145281253229814	1.1127143531162278	0.2758393243074379	-1.2037023225280703	0.9704396939549224	1.570107981611853	-0.32470517573157065	-1.2970915165862347	0.9901522619758888	0.37642764634632303	0.12004656895067503	0.03861970201215899	-0.3497674092000621	0.16820930530154843	-0.06781561279998242	-0.35830181113858406	-0.13459965960279158	-0.15200538792019852	-0.22927632551921645	0.5063222388752366
1.1989190599705402	0.7085750835095617	0.8867935917761948	0.46060946622663135	-0.11954546027161347	-0.6841935749871209	1.2136299099981849	0.39968972161720373	0.6246423247300585	0.5430261962715669	-0.5542946548102419	0.1339437624494472	0.04674193098471551	-0.813098493139595	-0.20535326844973634	1.2821618801847505	0.5965659568572576	0.5025357511365509	0.36399454154331734	0.03387435333382631	0.148201739441519	-0.6019682658902916	-0.5973676240743859	-0.40260711456501835	-0.4292551259284312	0.2608835184463759	-0.24117277946224766	-0.08932756729213949	-0.32870104141401296	-0.4630902474252573	0.22596412422626583	1.1150622408706234	0.2849883663339802	-1.2000008953869599	0.9438151359814642	1.556282515128935	-0.3331007604775574	-1.3346566221051162	0.9426695843384266	0.34466797186842657	0.12666318252731504	0.03703144723220014	-0.37590165191742547	0.16863666022878324	-0.0719278033341511	-0.35387119697740677	-0.14625938853241047	-0.14854548325902436	-0.2586631775715209	0.5158776522196007
1.2024677496840248	0.6907758917685992	0.917153631806635	0.4791420597343981	-0.08939649514920081	-0.7106757903979447	1.2663120549239175	0.4522555362933156	0.6317624678807346	0.5462611792643434	-0.5144178702493444	0.1309484300229213	0.04616477281352267	-0.7954673045392375	-0.1768118272195873	1.2854720844201972	0.5465845710833604	0.48197940491949665	0.3429032906507634	0.037519230277398154	0.1550777358443488	-0.6017965907433582	-0.6060688394056375	-0.403986732201348	-0.40706874889512507	0.25843695946988277	-0.24498985704962215	-0.06810595478473035	-0.2957336953322479	-0.45959144134483587	0.3072314629770551	1.1112489442972504	0.32407077566946674	-1.1883463395382114	0.9234055640488827	1.5477658660288136	-0.2940523781280731	-1.372983401206204	0.882101272178921	0.3150254988385749	0.13918384559171193	0.016147695335859833	-0.3749439011758009	0.18619858734754144	-0.08769312082777177	-0.35780044001167577	-0.16925967215257492	-0.1476630520081877	-0.29746843602092377	0.5046390411898027
1.2418005715741545	0.6627929306157314	0.907509299790008	0.4699356196269419	-0.07125388550320803	-0.7269327072938407	1.3034879167366422	0.4703720663334014	0.6195867707652668	0.5295009091799064	-0.4600888513282313	0.12543223423787156	0.032519331137373444	-0.7854577439009205	-0.15701851374687437	1.297425474490306	0.5042648100778566	0.46382254257160405	0.3520390068814985	0.05120305071326894	0.16647714812259	-0.6021737337149934	-0.6324779798567153	-0.40031827571434847	-0.3816684981030817	0.24878104260386547	-0.255550075875879	-0.044792070986102106	-0.2616096340738037	-0.4623409759707739	0.36036431027219895	1.0913379996612862	0.35055811238086215	-1.1601233533921937	0.8925830074533957	1.5757755668171316	-0.27128123963904144	-1.3896170811305262	0.8272476319720807	0.29098661167751394	0.13336970078218324	-0.011183453587456609	-0.36615974443350774	0.17756866808051586	-0.09286211348186069	-0.36595207362075166	-0.19357129993261596	-0.1299114636516175	-0.3353978377750969	0.5089975496560806
1.2931235217370731	0.6534119062814228	0.9062788137523761	0.4701545451585016	-0.03663252348071464	-0.7484101488806871	1.343991447899258	0.47515785795686327	0.6151657527852228	0.5053118056743421	-0.3725442935556237	0.11550496568165369	-0.010770702900832546	-0.7620143704686476	-0.1690008727015473	1.28972823634852	0.4826256118688642	0.44641029908481167	0.33173066254078293	0.05974743190191854	0.16445844678820248	-0.6103027500892304	-0.6510486213240207	-0.3608183141457893	-0.35215956295004147	0.21780764578116893	-0.25187638024268544	-0.025279860825133976	-0.22792989801198632	-0.4603859228095149	0.4012868934498468	1.0604547327530354	0.3246789136838019	-1.134032981896215	0.8672809329380453	1.6198476557633157	-0.2597037006921673	-1.4022394125959639	0.7306940382065044	0.264087254811768	0.15184687317750914	-0.035136467421963816	-0.36416740530426683	0.1764783332710111	-0.0810517636918898	-0.36612156619873565	-0.23434076938097576	-0.12242244267282573	-0.3693100071497192	0.5188482271301953
1.3140231925536663	0.6683629650445546	0.8999359888788204	0.4489257092663945	-0.019716951462070878	-0.7597007302134459	1.365723473552091	0.48921034898757554	0.6058190612022466	0.44058528717739537	-0.30826113089107854	0.10281554675010492	-0.031593790508636324	-0.7543386148297739	-0.1697218642871917	1.271550411527329	0.4286263615929661	0.43363690826957424	0.3033348644871956	0.07356058272917065	0.1688008267336703	-0.6251452451134145	-0.6610615076572337	-0.33434313656094605	-0.315963251872166	0.17888080555053712	-0.2667946890277625	-0.007358732201606823	-0.19822335071499536	-0.4496284987477548	0.44712650967992423	1.0348149944338165	0.32700485075034513	-1.0915531367133626	0.8630593695974363	1.6523942208679496	-0.226807139039936	-1.4077010193331452	0.639548583164954	0.25460463607191397	0.19281776785969526	-0.04774664278742354	-0.367927524854369	0.17797800950064316	-0.06885390080829014	-0.36185209435226623	-0.2706728769740093	-0.1230092631928835	-0.4077183013612107	0.5531396438015186
1.3552912471528011	0.6694449495603079	0.8664300223143717	0.4336284449653416	-0.0026050940338255965	-0.7690226224034081	1.3463092746921466	0.5039064836798204	0.5913405305021819	0.3735873917123173	-0.2503763116282306	0.11496138535282352	-0.04140704236686628	-0.7500508006966642	-0.1927794991114616	1.2396610438126063	0.35546334259916734	0.4199022460360398	0.2877622628460416	0.0981113061723948	0.1672004052805142	-0.6261102138007951	-0.6811869937145294	-0.311078273038055	-0.28579654203799426	0.14541451409269662	-0.2881064597213981	0.020208202038338324	-0.16245381450618807	-0.43480097108053223	0.4979016117663947	1.055058480030342	0.2954440145126613	-1.0457293554182465	0.895788095102049	1.6546094185920164	-0.21294629808078486	-1.412406712210124	0.5963350564576376	0.2663532646869936	0.254490671715779	-0.06599028822894139	-0.3585506593312644	0.1908023842501882	-0.026048659712151	-0.3689080668204334	-0.2933655354229617	-0.11252161229586677	-0.4580413969165934	0.5652215616371846
1.3762478742836275	0.6941367834016225	0.8270298160800152	0.43229701429478273	0.006236040764679059	-0.7748253926091777	1.3102355894527045	0.49739517467074856	0.5941785337705856	0.29495564286637904	-0.2590812258562455	0.1455714966017328	-0.041834542608817596	-0.7547599085811232	-0.21087995908766385	1.263081831988802	0.3465354090740881	0.4155099310879006	0.30242864773407746	0.10829638075644402	0.14196371294656165	-0.6219009394508918	-0.710899384633747	-0.2624105793662996	-0.27544807223760515	0.11330806561705593	-0.30760329835732103	0.040415044747319336	-0.1331558657508596	-0.4207943132650166	0.5219228058481613	1.0584664786524398	0.22533384389347946	-1.0058391124824893	0.834733219735812	1.6781680754244317	-0.2401470018217756	-1.4138097010457709	0.5806218418832951	0.2627163782490171	0.3298382810378601	-0.08606192813411644	-0.3374569669448969	0.18663008331089273	0.03396416962297316	-0.37892198680521955	-0.3229315691137462	-0.10246406082376947	-0.49881103288837314	0.5638524156761637
1.363528851700075	0.7099184565404842	0.796272995524106	0.42366997283689944	0.010885636010393145	-0.7776099349102501	1.2786223661523604	0.4918837465626293	0.5917258683227592	0.22272169607284945	-0.2921182513567387	0.17846970535890827	-0.0556462683561882	-0.7538104189166799	-0.22254517826293765	1.2775266557539673	0.28896956578295374	0.4148868378864649	0.348948393751607	0.10851233975910239	0.1493553337218463	-0.6062657766765893	-0.722938065812359	-0.21328469009794823	-0.2588988908879474	0.07416294099449902	-0.31766080755386544	0.0672779298181889	-0.10784111841344293	-0.4006817903670246	0.5187292049708113	1.0695559112761464	0.22310714273722562	-0.9682289171419903	0.8119271468984948	1.6904958798282466	-0.2683781898611045	-1.4210101479947421	0.6011057451569606	0.2597421482923995	0.3612342922683743	-0.08983968436120324	-0.3134281729857781	0.19959732380646092	0.08042330570974814	-0.38701285892407483	-0.32607879509745014	-0.0866719908203747	-0.5307169018318518	0.5595141892723056
1.3540898535149595	0.6937730253076902	0.7757616744560318	0.4255860118653766	0.0035529376635195843	-0.7879215314331613	1.2557947245010859	0.5019487971424141	0.5837073208015695	0.15830607282105405	-0.3289998193597225	0.18819982610293687	-0.0693299071211946	-0.7665135080733922	-0.2368250005522461	1.2570106290675365	0.26403157866206184	0.41408552212751887	0.37873832676017366	0.1145052895865222	0.1537404459485252	-0.6199036253173704	-0.7380011421184667	-0.1925205867686992	-0.22443405314018952	0.03982839893295686	-0.32551452180089196	0.08443243780613541	-0.09778217395249854	-0.4072012872258607	0.5345731596680192	1.0621530513380828	0.19381651878569178	-0.9415541370018958	0.7979605836122621	1.7096219903263024	-0.2884285096508565	-1.4149306621143423	0.6236542518036995	0.26142029964496055	0.36295508634670526	-0.09370175371862034	-0.2712206203571804	0.19937867709950363	0.13495912247236905	-0.3956498737942116	-0.336875073717155	-0.0663829538322418	-0.5634139139130919	0.5571087366693397
1.3264819742287774	0.7019458335994082	0.7464382277127427	0.43612159011933177	-0.02915455700957987	-0.778007921567966	1.1937375181276102	0.514491325604101	0.5625528612607427	0.09497535949211791	-0.369306873868064	0.20921205897917142	-0.05702157874353501	-0.7903768220650935	-0.2508952044311526	1.207674627291508	0.25918080317971276	0.42598746089989914	0.41686655325693567	0.12717319267196153	0.1205830327267002	-0.6226381204585014	-0.7479597726360592	-0.16468638529739332	-0.18128981180855058	0.01932704196399744	-0.33485756503875325	0.1175631998179691	-0.08026985511167853	-0.42963922040600167	0.5429364893567217	1.0680931243307081	0.1678416464930709	-0.9245907267902588	0.8189412842651309	1.7017121062305107	-0.31696972115318345	-1.4002181473948914	0.649116840086746	0.26267661485463006	0.38691607337299844	-0.09196813716210378	-0.2083572628444672	0.18165214379510983	0.17934610235243925	-0.4087256754236256	-0.35638165931777926	-0.04428050804952115	-0.5981063707489299	0.5412140045941805
1.2838777354860922	0.7265544238508748	0.7424884125070663	0.4140555622987273	-0.0699596032019145	-0.7652563666866081	1.103697273199126	0.500469689767354	0.5414455420319761	0.030108793787076593	-0.43020900776738047	0.2520735267209455	-0.06063901045230632	-0.8182622735094499	-0.28279019276190825	1.1430236800330533	0.2778322350228145	0.41206319397234237	0.4594285682672372	0.12578853494989206	0.11090603281229228	-0.6379172085355796	-0.7624785800170006	-0.13821672569228108	-0.15169550668704138	-0.0009319577903785798	-0.37564191080411496	0.13415882109524593	-0.050965883334040216	-0.4377789633440316	0.5400118734215562	1.0411623317828718	0.13156990347823153	-0.8988594471342488	0.8549052383375102	1.7158184784545327	-0.35507362461834624	-1.3898335672334217	0.6667946064757851	0.25274541058232053	0.38288111434003147	-0.11015624483518878	-0.1484813302389687	0.18129477237824593	0.2301226812401913	-0.4208049530803857	-0.3408231750612702	-0.03743661581764632	-0.6185004017760989	0.5433504530008443
1.2642695628301788	0.7362329028508776	0.7068869383815766	0.39460090446691454	-0.11069613563360456	-0.7694155416502034	1.071675350384615	0.4403437052579304	0.5411548760414291	-0.01865537130389721	-0.5248915292425469	0.27045887452632333	-0.04543857147261658	-0.850740232801088	-0.3211386638493738	1.0849032049664478	0.29827319695717985	0.4039273969570026	0.45833772492331615	0.11366262945864483	0.09816064233208883	-0.6451943156752161	-0.7641536672253932	-0.11256838614207146	-0.13566617474190845	-0.01674074332894957	-0.3647332392667115	0.14333064185678338	-0.05277040687837109	-0.44887811215399387	0.5477339387355185	0.9874995720972588	0.07630618839144088	-0.869893667036207	0.8737126953284085	1.7286143157011065	-0.39528427669839716	-1.3766980246763483	0.6575023979901122	0.23241921891646675	0.41180762016156913	-0.12369666957208088	-0.09435105390236379	0.17474986479593602	0.28893331772347974	-0.4303873243524642	-0.3155876218523328	-0.025122424668161232	-0.6313011727349498	0.5567948984403205
1.2430180814681138	0.7722099809133163	0.6834935448316951	0.39520241861235006	-0.15224562131570227	-0.7813830121417515	1.0528839201660554	0.4010374247046761	0.5592665360203781	-0.04938344898711808	-0.5904490561387244	0.2874052623558456	-0.036419002705454964	-0.8668075826049495	-0.35432794307238846	1.0314188641439748	0.3367830401725869	0.4030968545185509	0.44440005280849937	0.10841066052041137	0.06807020117709767	-0.637696095952652	-0.765705579068593	-0.11933471931588022	-0.13077793849530034	-0.029299516809970023	-0.35292004300301777	0.1483581342425934	-0.04630867605889731	-0.4611845053514337	0.5521990084547773	0.9654166237234902	0.07688099331796114	-0.8521577176909355	0.8938808539863148	1.7174938037358956	-0.4399889599002381	-1.369676526331697	0.6542892283264179	0.223934643875951	0.4666468786940655	-0.14884384442569792	-0.04482322929171283	0.17498693911361227	0.321770703879751	-0.44515911775277395	-0.3119003194588286	-0.02234296503503554	-0.6454426554567098	0.5775448146661047
1.2121975730363495	0.8014437817412137	0.6722674210980852	0.4111486481004132	-0.19955172657193207	-0.782484199514962	0.9693430180466903	0.35330789196942436	0.57394360371937	-0.10186352205051039	-0.6509026888914596	0.2890306365407821	-0.022112637908463403	-0.8818792086870731	-0.36649735446253373	0.9833484373262114	0.3337597119569602	0.38470633367266427	0.4610023168884977	0.1103086146402095	0.052134074595681826	-0.6368510704116709	-0.7691960365401806	-0.15533272087724892	-0.13211182110458783	-0.01176653797332454	-0.3375847721986577	0.15168179742484475	-0.02353555635403074	-0.4839071483574357	0.554085195790611	0.9513236164711147	0.1207946647782098	-0.8245922427241916	0.8919617709442569	1.7166568939053934	-0.4937716571300642	-1.3653346889964662	0.6916846182499115	0.2203266826338135	0.5159550531255984	-0.16712433355019565	-0.004238642454648311	0.18555900431933034	0.3370594647615032	-0.4649865514037236	-0.31431785433675663	-0.01363081196511561	-0.6522865524581845	0.579959234075614
1.2070771820728718	0.8141999055860252	0.6728540965853658	0.44841493069937216	-0.23232651668244392	-0.789049030363077	0.9124499560100698	0.3165651817623536	0.5984518715199012	-0.15152057071974484	-0.6551792300639576	0.28992974009092654	-0.023112833991948085	-0.8824015407685103	-0.3859591083241348	0.92603894610917	0.3677756293803709	0.35501478042500384	0.4714545548412611	0.09647726305422444	0.03990058492816002	-0.6381366523442967	-0.773826354930931	-0.19015930822696228	-0.12328445525431506	0.005241544730167885	-0.33047880566528137	0.1512698028372828	-0.004578895160691106	-0.49931526033409523	0.5457586981172944	0.9319650131940851	0.13557012846708655	-0.8043202919174222	0.8692293753797333	1.7276120027198316	-0.5330573075731951	-1.348924843785872	0.7463665068370304	0.2153841315998819	0.5376228220604303	-0.19207580624356865	0.059550760799365075	0.19912089760124446	0.3459264200921911	-0.4902011485238857	-0.33992990715796917	-0.00784505220143673	-0.6544128723921949	0.5695579519806554
1.1982136074868563	0.8495940963672501	0.6921232713988547	0.4716213399102517	-0.2812806900775022	-0.795240626906821	0.8671171128117413	0.26433230110224737	0.63766165738875	-0.1697290770665621	-0.6774590519513571	0.2639020668726023	-0.06168285582134394	-0.8838269029251091	-0.3925350920876051	0.890941871599825	0.42788853796698023	0.3170449765431677	0.5161779900016938	0.06702266018353471	0.03609209252927461	-0.64145229810433	-0.7899787022740691	-0.2125548169267648	-0.10610777685876407	0.041658838448328205	-0.30709974439048604	0.1417096534413509	-0.005536631145738316	-0.5297116268326139	0.5291000676846741	0.860312923687314	0.16441062850759153	-0.7899729254825255	0.8540861963878168	1.719564031728336	-0.5410110685720236	-1.340514259382824	0.7676653289870276	0.2151672820744226	0.5474131634637543	-0.21300678009274746	0.0978140651235239	0.18856870936888595	0.35153741272041766	-0.5063701008689183	-0.37242457447530297	-0.004811836660320923	-0.6445786650158098	0.5711316265290234
1.1875384192018275	0.8622698910586193	0.7254213529524781	0.47275775880939913	-0.3104612066785597	-0.7997018975214738	0.8285304844239552	0.2237538371670305	0.6734687342592427	-0.17462192911302235	-0.6581791323698716	0.24970063374812562	-0.11211499571386545	-0.8571444390983629	-0.37755255877574756	0.8443608420207418	0.4296958935915537	0.26764591412513833	0.5225602751801539	0.03668287041215904	0.03889185485426179	-0.6508545892013883	-0.7943240554350289	-0.23600447203237573	-0.07185204923767671	0.060124503413986716	-0.27854735956873017	0.1361656103266938	-0.009166972267160189	-0.5726230307676297	0.5236527267827029	0.7581655608582083	0.20459989991937838	-0.7587229462351057	0.8658720343926308	1.701014358738825	-0.5351082744548112	-1.3264152543623133	0.7908312113479299	0.20169010078913358	0.5667954998668894	-0.2248378905842118	0.12376500653409477	0.18678806383874152	0.34009104850440786	-0.5097519574956729	-0.40409358843208665	-0.0023350700452988904	-0.6353508043096658	0.5878890934908949
1.1795572096382392	0.8817075425166184	0.7442176226812455	0.4744511748225575	-0.3176227475324922	-0.8038571744766682	0.7947911489066304	0.15483455391861028	0.7132199491064457	-0.1937931753978273	-0.6026541558839077	0.23647376797523695	-0.15055053606514632	-0.8410299531092595	-0.3744917709358608	0.813131396353552	0.4478479838910975	0.22964920852842288	0.49932798293372216	0.024814225645310578	0.029346952655630414	-0.6520100067455734	-0.809796738709515	-0.27211723824667794	-0.03992519954167604	0.06545762912548858	-0.27651463147469946	0.11586066039890566	-0.004748391889573456	-0.5987392654462366	0.520606395092863	0.6562295865832045	0.20898689050730815	-0.7315993303207466	0.8682282679825031	1.708308013930893	-0.5122210235647664	-1.304631985744525	0.8023542069251743	0.18507690211478728	0.5820648362689458	-0.24197719901474452	0.14249811736131854	0.1843485794624437	0.32043810926608957	-0.5072173860936618	-0.4486551418169097	-0.005217224543838392	-0.6281851650526631	0.5993925455568144
1.158551134903416	0.9046370530936384	0.7491452303657224	0.46752462465392214	-0.3082057011895234	-0.8163732896506213	0.8086366346478598	0.08646509728042022	0.747174665996803	-0.21325177330771378	-0.5537875363209581	0.24185677946049702	-0.17512863330889478	-0.8223919897198109	-0.3724110297573705	0.8193884981168672	0.45778087958754876	0.1878940028980768	0.4974892654448557	0.013248868521579655	0.049058768847450085	-0.6433724314306029	-0.8112508923263718	-0.2673312057862554	-0.029647229409391275	0.07533273537676391	-0.26181370449976865	0.1110984496142851	0.002375422186180343	-0.6161185474860852	0.5095488004298641	0.5879108072609767	0.20014573425371399	-0.7081792771350826	0.8961108817102872	1.71850601079381	-0.5179377441964537	-1.302934456642278	0.7997417732708387	0.17539236699709732	0.6259105136736275	-0.2618248728864355	0.1547119216596655	0.20810943059596884	0.2923620750043884	-0.4885700045422604	-0.4808806108615514	-0.007766830988694814	-0.6100115483927251	0.6315586796305742
1.15778561273784	0.8898233371461423	0.7758972661217465	0.44406985306126	-0.29109003650117804	-0.8358235719686599	0.8445326983980891	0.039576638293962595	0.7857162721727118	-0.2137300900723627	-0.5362734613450965	0.23743694456434303	-0.23635451440808636	-0.7914577968778432	-0.3745116343988225	0.8504316574516826	0.44065685863218607	0.15138566707252274	0.5025426417518886	-0.01222379335438733	0.10069443610182063	-0.6423377914199224	-0.795213410899187	-0.2837636275396867	-0.02527002779399114	0.10543570961175938	-0.26072393880710787	0.09045560799518562	-0.0022654082289847387	-0.6343770739563177	0.4981816755399473	0.5329375477846632	0.20421949559660355	-0.6823712658523268	0.8808471866955416	1.7414168206949807	-0.5234643601040468	-1.3015191539182098	0.8059221436284867	0.16888174796381888	0.6405299412058543	-0.27721147468378005	0.16088385100764957	0.2428527236143685	0.2700469990037816	-0.47322168764555883	-0.4989179450471789	-0.012879229710854968	-0.5821826287626394	0.6529828356598044
1.1224470584149855	0.8997885238275923	0.7720075843206436	0.4484156436953869	-0.2630398192786168	-0.8473698626525075	0.8852605040265648	-0.01128534394055027	0.8149784741820294	-0.20533587863319766	-0.5256099613188339	0.20835676605395798	-0.27467453251945023	-0.7561843686097747	-0.3566242867949231	0.9037494409573803	0.42058516537834745	0.1198546557727862	0.5185630969085676	-0.030524656260383976	0.11422106488499355	-0.6177799015373833	-0.7805799819978582	-0.3056739090455006	-0.025035399268936786	0.15327392869333084	-0.23521725970089147	0.06860001067677032	-0.02009374800382114	-0.6515018902331865	0.4895597437652558	0.48052371755947043	0.24842425906036664	-0.6655766814035546	0.8749162162719291	1.7492722873692568	-0.5128672947585059	-1.3011171650445763	0.8159046865340052	0.14817151385173402	0.6643978722559197	-0.28261668882148416	0.15223579901973666	0.27088174067328863	0.25433686506645775	-0.4494527520631905	-0.5345959554331643	-0.00910866955595245	-0.5712405353176898	0.6565210948227542
1.0813982215269018	0.917191534369605	0.7924536081737793	0.4621408800806389	-0.2328497357471239	-0.8660076051194107	0.8835705485443821	-0.0795572722733389	0.8154222972860344	-0.19067083941869273	-0.48870551048823696	0.18991459586804488	-0.2951398432199473	-0.7050438629421262	-0.3320026654408793	0.9299009601325011	0.4225947578342854	0.09575329717166566	0.5581520392883271	-0.036898771977423035	0.11555977327977858	-0.5935159245127167	-0.7805438114541111	-0.30980449991382747	-0.01931194473211513	0.1899399145794058	-0.24164989714126256	0.053530292035723695	-0.02200861647153791	-0.6906995664370172	0.4534135688076466	0.4467498132252536	0.27861563973606207	-0.6583281910509733	0.8746817604268047	1.7708880486738052	-0.5202879562821572	-1.2945069902954267	0.8414696730004652	0.1445453839466549	0.6789492688254463	-0.29080669470556963	0.12243543592420972	0.30608924384036096	0.22705826831178194	-0.43263994112003035	-0.5801939851627672	-0.016896195011999477	-0.5626440179054126	0.6738194096659689
1.0433730140535689	0.9317852103684429	0.7845329893719104	0.46734189155724637	-0.19389172510644523	-0.8709754219257405	0.9319300036026771	-0.09689230282374871	0.8112958573556295	-0.18173475638221465	-0.4251293498593472	0.14935552761304582	-0.3074569150455692	-0.6666603485760362	-0.32085924341557986	0.935375659504756	0.4022617857999643	0.07307900740010762	0.5716875161461056	-0.0388919300659783	0.15331578282196737	-0.5752240731948607	-0.7744050836308833	-0.28187113350398596	-0.00908577065228346	0.23800832776516492	-0.25608220900473466	0.0423398192100321	-0.02887945675230049	-0.7281062546774233	0.4131048525530934	0.36941463803059593	0.2848817513431828	-0.6565789090950391	0.8826849488230254	1.7997000300243886	-0.5238239890184883	-1.294049390312792	0.8093114808335619	0.1490438780029244	0.6911603632039858	-0.27875313449699657	0.08555464754369202	0.3519352758428228	0.18645221437437215	-0.41156778524543763	-0.5981870129244179	-0.01216569436050272	-0.5528257012397614	0.6751254890876341
0.9911398616985663	0.9662992413550349	0.7824951165975241	0.4700954022442209	-0.16234327716377067	-0.8722249285185997	1.0192517407044666	-0.07193347169387024	0.8162487197692521	-0.14726456911641722	-0.3979139113222245	0.13902228790090593	-0.2994556408461462	-0.6291435536352322	-0.3211223522592836	0.9553623940787827	0.3998403146799724	0.05837866397300129	0.5609221155726068	-0.06211994836974323	0.1916500080032812	-0.5444646011515294	-0.7824246797289562	-0.23805125354225437	0.0009377006781209011	0.2921141686739174	-0.2696593140181214	0.02429955570056248	-0.04873469389561317	-0.7243127029598075	0.3869364068533507	0.29990782444579145	0.29309568575354017	-0.6553876241588377	0.8953641732011054	1.8311528694831467	-0.5040206356336979	-1.2982768276523644	0.7580467049587691	0.15293709930864977	0.6659236565992078	-0.2672691746573591	0.06295157020638088	0.3806514978452955	0.14130515551455297	-0.38518699390946165	-0.5892656729762161	-0.007888862809424779	-0.5352695011833845	0.6854942771836431
0.9478988476999696	1.0076412503842196	0.7598273216911954	0.4805288685320198	-0.12288852229909	-0.8683368600392762	1.0739975508940638	-0.05106931899674351	0.7911256718823886	-0.10640613661650597	-0.4574569849574857	0.1423207898519536	-0.29107280348370324	-0.5939810871046711	-0.3162475997794234	0.9589746194618334	0.39005841499005517	0.04031631383572307	0.5744490762651736	-0.06839518496481957	0.22295450695682756	-0.5089226308168937	-0.7868726790275765	-0.212544595719035	0.005828362839234361	0.3400714486783813	-0.27441879716679546	0.00782446956137714	-0.07194536105392554	-0.7144373973987344	0.365124151759965	0.26694150085955504	0.29453435200167855	-0.65559344273169	0.9116978779924441	1.8457937369343078	-0.519128656937905	-1.3100820730376992	0.7308203079664263	0.14461157784568296	0.6295487798995679	-0.2523031155343506	0.036891307707954124	0.40888176925948316	0.09613930349314667	-0.3526893682260973	-0.5410999704864896	-0.004042932708126709	-0.5271488123565586	0.6915118583558448
0.9220910443385353	1.0379639575143345	0.7424074572865046	0.4671748002050057	-0.07849070858018505	-0.8710514330895552	1.0980687859540819	-0.012315195376060956	0.7609803225330171	-0.0797648331766585	-0.48117180579679947	0.13852689925949976	-0.23270707183349826	-0.5671743551531961	-0.3348563250421054	0.9761919149870113	0.35850147546443123	0.02452470000705655	0.5743931405436702	-0.06100217677332551	0.27418767513091186	-0.4768156235983615	-0.7798885869420451	-0.2187216981493775	0.010253249415330337	0.34916427869259214	-0.30717333455878826	-0.004948172749164604	-0.09833796020901096	-0.6720146163667533	0.3187370701051019	0.24764293848657423	0.3088143994922664	-0.6632559802423244	0.9038675531283756	1.8681986583951438	-0.5573978411843951	-1.326944155731131	0.686489787741708	0.12574173167967923	0.6057590751880845	-0.2437143629925956	0.010271057361219058	0.4580012903121295	0.06557454209652973	-0.3395748355882971	-0.49106898854565273	-0.004277399238547178	-0.5203863329291802	0.6767132116329202
0.8968434640164545	1.0832869045219335	0.7037449096915214	0.46864994479209326	-0.05350342364751822	-0.8730427306810761	1.0991507948343349	0.004182192177890764	0.7136532096509016	-0.04866591112352472	-0.5240848640764868	0.12117259070124616	-0.1565143105420253	-0.565405056716722	-0.3437304091608892	0.9666823368501684	0.33188907479696844	0.01497902632656906	0.6051539163863584	-0.05198282578466369	0.32350108227316365	-0.44558180248561746	-0.7655701839251075	-0.2312163986025023	0.02373220447814094	0.3512883885445293	-0.3710655831771963	-0.014840143091482369	-0.12907001577937308	-0.618622923915178	0.2676283541070511	0.2422055223493147	0.3129538092065779	-0.6829874725863813	0.9296746369564707	1.904293755595288	-0.5808795936781358	-1.3422727620938686	0.6334989411547974	0.14730360242294654	0.584825929428134	-0.22781130779776487	-0.005765592288656608	0.4940736488721568	0.05525398317455081	-0.31346800395384233	-0.4173749324792496	-0.021286477397485355	-0.5164552567693759	0.6479681917994822
0.8796356978256616	1.1011367345954517	0.6638116649678697	0.4703226061011934	-0.03889995838473121	-0.8816177644614556	1.0997312842156337	0.06256971306647438	0.6525947693553231	-0.009014353457951967	-0.5954093412044976	0.0969431683938357	-0.08969511440309083	-0.543097236838005	-0.36112281100157806	0.9184459387665701	0.3188971159544002	-0.009877357311426197	0.6242970944867605	-0.07604848150692473	0.35629145888873637	-0.4177326726658775	-0.7508712570121283	-0.2283993903969987	0.01474172828464167	0.41312607619369324	-0.4287147643603957	-0.0172354799022239	-0.1615792829824822	-0.5764650879486664	0.22394319105073524	0.24320668476027602	0.2831514841894257	-0.6988429086463616	0.9395415587069216	1.9073351087187274	-0.6070934650693767	-1.3606482613965345	0.5997595930382614	0.17679714841598113	0.5476739797158513	-0.2060496268697726	-0.024198070124277538	0.5119196510685149	0.0562245455640765	-0.28467984948193104	-0.3422381668556248	-0.04703320859896389	-0.5246786103003798	0.6042600270421269
0.8974533177990786	1.1122540344186758	0.6111181784235115	0.4803678786589514	-0.028664520331816302	-0.8976845754876474	1.0521294540593442	0.1489063864984278	0.5906322522035476	0.02042914648518234	-0.657302704149846	0.06809577763902117	-0.031585389097109486	-0.5195309484729244	-0.39654617965358785	0.8694459103641907	0.32533927796726025	-0.031862023780756	0.6134738226996648	-0.11879842361891362	0.3721751010085817	-0.3852322519271552	-0.7443857318809478	-0.26131155658230487	0.01126705945736908	0.4818178032499699	-0.5012006786548209	-0.0295496973737712	-0.18271961123099184	-0.5178287920081954	0.16245950377239732	0.23385923365562378	0.27654746158521837	-0.7173679875095459	0.9324621358712161	1.8997381785688057	-0.6147717015205395	-1.3667551556092274	0.5899814198404723	0.20318892020521795	0.5063506383042596	-0.18705399410380638	-0.06288133706197266	0.49075978471983567	0.04985918783654293	-0.26655320456163156	-0.2914216383171741	-0.08472579423606355	-0.5351837984738099	0.559851426596495
0.8890215856212995	1.1401659561841457	0.547475248436393	0.5129936298492985	-0.03082650259164015	-0.9106764425869114	0.9985621174985877	0.22790237193833995	0.5328145420996144	0.040913694722060814	-0.6733921525091728	0.04478587463297311	0.0367133977695455	-0.48458296286181346	-0.4179218910979639	0.8507194721917003	0.34814992954247337	-0.05376266615363806	0.6053898528725613	-0.15132270695502478	0.3820217888612427	-0.35960989269491794	-0.7591024996702344	-0.27705994681085594	0.0021993243683269756	0.5140448692370359	-0.5377196993040265	-0.03569221243682624	-0.19771227335480265	-0.4689234348666552	0.11744612151193794	0.1979224584430976	0.2659864706710002	-0.7495612930868729	0.9346904194724382	1.8996943004897973	-0.6203135937006047	-1.361844297462257	0.5877254598621446	0.22543092971243245	0.4823801973839671	-0.16734993304745677	-0.11655557859574155	0.4549176677678921	0.03316277359272961	-0.2439481535477881	-0.23983237214728295	-0.11549190966638238	-0.5455231161947507	0.5106585651700889
0.9032917978561505	1.136099224484028	0.5076090999325813	0.5355522390642955	-0.045130294181664865	-0.9374717421344745	0.9652288086686432	0.27909771973003267	0.4670607506801545	0.07277525087511645	-0.6746175665966471	0.04716982978858818	0.10220039596804169	-0.4480927895249396	-0.4254468426352032	0.8281470275880016	0.3646854402479625	-0.07770104184427293	0.5974947870737877	-0.16022812819431007	0.4039400801874602	-0.3525271977508368	-0.7802720435848765	-0.29087133841735013	-0.003922683847754307	0.5124414382493198	-0.5944051805935784	-0.048222210058320655	-0.218041902457521	-0.4244884729990847	0.06764739479433397	0.19131354551061036	0.25455627496307104	-0.7798566083915475	0.9470577270346114	1.9041259864696662	-0.6301812170356149	-1.3520456200563302	0.577413322803764	0.24923648644188093	0.4597592534894477	-0.15463350003829313	-0.15356052180482913	0.4198863656875818	0.010019907230835057	-0.21273440749287556	-0.17942178095686817	-0.1482014842614155	-0.5573927629235349	0.47480820513257604
0.9030683679417957	1.1498506283615118	0.46580723881234737	0.5494640532562981	-0.06410965499186388	-0.9374160006143439	0.9137635288837835	0.34190461063094363	0.4081793790934782	0.09912618631910795	-0.6581481404686559	0.05223157796122975	0.1491236973224557	-0.4219053684092273	-0.4338603415000786	0.81736692789509	0.3531874181184696	-0.0973480804814005	0.5795401946680305	-0.17607556382456205	0.42908918021054865	-0.36009550599025353	-0.7900615523708947	-0.33275785996305896	-0.020467161515852112	0.5192639838884434	-0.6529187730710361	-0.0817725899210156	-0.2465275918762523	-0.34961230913626884	0.03941393188443249	0.19768391164891871	0.2412464493338473	-0.8122964124946945	0.9588338913531327	1.8894416711167419	-0.621484562419662	-1.3412040357455368	0.573396327400274	0.267438768409781	0.4268671171909372	-0.14552578450470305	-0.16253186263737981	0.3873829591046591	0.0009013133647937935	-0.18287445231320376	-0.10781378052247123	-0.17036243367959458	-0.564609645258971	0.43577926162220104
0.9207596218161104	1.1698292356469324	0.46762556635895514	0.5535089196106773	-0.10060030219403757	-0.9503720060363209	0.7885469395635496	0.3878611780284667	0.3532923489378421	0.11930168497136813	-0.667202688835081	0.08178213143671642	0.17968037174578616	-0.3956538962092629	-0.4421421894248178	0.7966711126648661	0.3298567730755215	-0.13089231732586498	0.5733611361593925	-0.19983297919724272	0.4369815311191938	-0.3773362381520976	-0.8044953100949176	-0.36636013150016716	-0.028125495832609638	0.5026146224422946	-0.6979021695106938	-0.12081924310223499	-0.28454318391302474	-0.28389790761122613	0.011241445651255616	0.2108236493803161	0.21559040420941117	-0.8227639756920091	0.9853393152589465	1.8793970324417324	-0.6058764553624527	-1.3424600523645387	0.61574228549862	0.2651519746263593	0.38472684811552915	-0.14632403680321127	-0.16895221473328403	0.35132530122284594	0.0073664741701502156	-0.14897565245213717	-0.06010978876753047	-0.20041183284740346	-0.5729279859597534	0.4017743557694792
0.9703244349480409	1.1748584599701546	0.4525029312685983	0.5420108766593635	-0.13942753598845378	-0.9571742255960414	0.6999740765411622	0.38270080866567524	0.2978632834346925	0.14484154718371012	-0.6664833582779879	0.10090181103187354	0.19948579902560018	-0.3616860726128003	-0.4274455432718196	0.7764746702121109	0.3008233152544061	-0.168172944842156	0.5597656590467143	-0.2237114996184156	0.44081325143857153	-0.40197068305155625	-0.8106904932938586	-0.415817422671792	-0.025486286035158085	0.5036993764110419	-0.741146142453535	-0.14173355649193947	-0.3196675366466246	-0.2798509955422855	-0.008442035859845563	0.20238915430608104	0.19812742850906653	-0.8249678352326505	0.9994811986218061	1.8548977930627255	-0.5946999525152367	-1.3297535097911852	0.6654407958262845	0.27168695724553854	0.3700825809402456	-0.14087569262192923	-0.16775213306711775	0.30928881539586367	0.02063490184250932	-0.10753934708955623	-0.015206172990963768	-0.23083902480608284	-0.5896882221009553	0.3729990622891878
1.006444993971137	1.1792250143155472	0.4508523442715905	0.538924558887505	-0.19633120586409292	-0.96961510920786	0.6725824616588543	0.37959220181629666	0.2688889307333756	0.17411542753913917	-0.6488188844391267	0.10389451482090346	0.21779720662341387	-0.32506103114781776	-0.4229985598291182	0.7673790366578548	0.2479146521615855	-0.1977516614751897	0.5473289610504405	-0.25479213027314107	0.4262716866485444	-0.4411155369072549	-0.8233958855761317	-0.44777931102683566	-0.028366587290201195	0.5057073575184858	-0.7549028851209851	-0.15422663204183978	-0.3489296867381822	-0.28552927413166956	-0.00490770151824659	0.21456338710665085	0.16544268197459688	-0.8541971158779365	1.0000668140447193	1.8326417129287225	-0.5695541471743192	-1.3083271453265195	0.6787945855911419	0.3080239136887791	0.35737988407374577	-0.14111427733123957	-0.1680891435931276	0.2707103017780609	0.047962076072439117	-0.06284130630242268	0.0008913377600853944	-0.25425291717163445	-0.5928935034390489	0.3454739551364411
1.0004966303496285	1.1860395130897614	0.4134564293867946	0.5645600361532823	-0.23548873317832286	-0.9894976806575413	0.6982034502868609	0.3786587782561932	0.24837702689843502	0.18577512414947156	-0.66209215275758	0.14216232901211012	0.21762868006165276	-0.28813152150065047	-0.41656831867532984	0.7584802834337552	0.1933503556761567	-0.22660246723013136	0.5263633235947578	-0.2791114940717018	0.3942483633463281	-0.47128384568641934	-0.8317204873403959	-0.4634814829091109	-0.034183411757829754	0.5329604172484598	-0.7309037763182545	-0.16717010312416786	-0.367404917625636	-0.3010060984968036	0.020456493355158943	0.2611462579763432	0.10802300312401454	-0.8750584994129591	1.005507738394483	1.773126045791867	-0.5397221330822114	-1.2851659128721344	0.716795831433165	0.3356180371921142	0.32928717462884627	-0.13125706591795247	-0.1573526818579048	0.2392050919510483	0.05602491188309287	-0.0037634778894459374	0.0017661271548084791	-0.2823506177286549	-0.6089284804004749	0.3196896894254788
1.0026723249254759	1.169031772985322	0.41126455846136045	0.6064468063495771	-0.2521539566939448	-1.0066795169867664	0.7301332820693451	0.3936887100467921	0.222623844093303	0.1934641419486738	-0.6665056406019737	0.17744635487646027	0.19893242484497847	-0.2533657657348768	-0.41834869495227717	0.7741405481630383	0.13884801496325877	-0.2536787853737442	0.4908952374313621	-0.28178158037928686	0.35930967005377346	-0.5117568352171185	-0.8643807775749959	-0.4759522561652701	-0.0650061370221556	0.5704836073896139	-0.6934989959294577	-0.17113346358887976	-0.3750604824470113	-0.32496775321042454	0.05273462333796371	0.320324259745439	0.07623265203740598	-0.8907476973948663	0.9674770226897937	1.6788643172957596	-0.5347802589375683	-1.274306056339812	0.7413564623839781	0.3343687530061173	0.2940784635595822	-0.1265439454328574	-0.16151687288203107	0.22122450608090008	0.04662603414752133	0.03383971195903797	-0.009163364713099092	-0.2952856644785996	-0.6179511902455744	0.3153358778578669
1.008807490606527	1.1803518082910431	0.4024352089799602	0.6513499072388383	-0.2913819562234148	-1.0130886223992719	0.7693504545946246	0.39468621747128546	0.18557777898773406	0.18915896255120415	-0.6497355532260805	0.2179895395893907	0.196086523138915	-0.21835034605971165	-0.4048396097724741	0.8196551494508701	0.10273309192333417	-0.2694732298014045	0.46402518779511526	-0.272879256769132	0.3334509659252639	-0.5465399304794043	-0.9104723149224683	-0.491846397789355	-0.08257790615030622	0.562694528870822	-0.6578289731017148	-0.17997248810402694	-0.38801520962391517	-0.3467095202384821	0.08152717929410895	0.36461458624135995	0.07224591295430828	-0.9033329560343875	0.9434182313043811	1.6251618503616765	-0.5419191581022945	-1.2625234526202849	0.7547369183424328	0.32429111948565004	0.2678033115786531	-0.1281450699274263	-0.16104584978108094	0.2098405907445196	0.04117021798332931	0.06967708762242517	-0.012542831952339167	-0.2902225427075954	-0.6148194703998655	0.3124583869390086
0.9752069279945136	1.1846303830874272	0.4006030557475362	0.6874800653912815	-0.3398142304039612	-1.0059527333204474	0.8237033592465236	0.3967086351848429	0.17268541220687889	0.17478734155039416	-0.6229544789793147	0.2610604878342718	0.18523382028704785	-0.18086106602129765	-0.37403637836566184	0.8842625936971554	0.06037309410340237	-0.2933765954518529	0.4653364836884911	-0.251923323181505	0.3206952913275908	-0.5849327929563727	-0.9575766274948571	-0.5173139336230054	-0.10559076077423421	0.5398724069986596	-0.6081541432102638	-0.20647491224532072	-0.4054907182486832	-0.372520838166175	0.10613505311172733	0.37017536152864094	0.09077885532841005	-0.9096389626818168	0.8924016877851223	1.5832021467779607	-0.5313144546205176	-1.2524044155042933	0.7384741668504382	0.30974121709638547	0.24089808536824547	-0.12777894304640322	-0.16419177141722277	0.21150549431520466	0.04180692650130527	0.09822333319058073	-0.020021168367046406	-0.2709418310844763	-0.6196879199456433	0.30395208996022327
0.9704105104068501	1.1852905029334015	0.39159185685402237	0.7360938162787104	-0.3730684137851126	-1.000417951192229	0.8676767055472512	0.3674281349645082	0.155329209959216	0.14641378515446885	-0.6183420197171648	0.2724482054778735	0.17225818108822094	-0.16378919674821296	-0.36028850694986353	0.8861821113440499	0.01971713875702913	-0.30985008568023825	0.4400173438668008	-0.23443391660259622	0.29951710183446373	-0.6279325152389614	-0.9795336139226947	-0.5624554128810735	-0.11812329436664555	0.5248582780059491	-0.592769249053171	-0.22698416164871893	-0.424084592217217	-0.40732512207192306	0.11894751447797942	0.38152503695006373	0.09034577963786668	-0.8939896002689883	0.8351396837304825	1.5622348776705244	-0.5288965601609456	-1.2426875658730392	0.7185459870513399	0.29344308644826567	0.20612981453706358	-0.14420663875716805	-0.1375089064749952	0.23217837481657	0.047783683409796954	0.11985277142299529	-0.03217771719774911	-0.2658756507440899	-0.6284660199738317	0.3110700263925378
1.0047564498642927	1.1791986022356167	0.37134920384200554	0.775059605853835	-0.38665676197829596	-0.9789356370948818	0.9093793640002439	0.37434164034806744	0.14308933942640037	0.0974301019382681	-0.6142585268130089	0.28754512777593777	0.1548342561100045	-0.16290037518822015	-0.3585768516915212	0.8577432722299815	-0.026823026919243986	-0.3253651946808781	0.3895332455235917	-0.23133243731158068	0.27727149187291217	-0.6852922482020443	-0.9826452582672018	-0.6111324320244668	-0.12293475319692557	0.5323847985919736	-0.570005661886297	-0.23996315554569608	-0.4375708129654338	-0.44669729855961143	0.16213170156890197	0.39742621928878075	0.10391209192752959	-0.8844573874920998	0.7693980979699255	1.5266534121011281	-0.5216201745439727	-1.236946116090922	0.7201869179405406	0.3148363759546931	0.1738186292933296	-0.16602095351798896	-0.0965011150886855	0.2720739449712621	0.04682073225071394	0.14036549519113536	-0.03473354691373847	-0.25164275105301254	-0.6278319984702906	0.3097775252779237
1.059135994511293	1.156190584027908	0.3406979748793352	0.7567181724667356	-0.37906940023362035	-0.953904771049916	0.913347539842016	0.39324551726074203	0.14285379239243218	0.03418287936315965	-0.6305026321519644	0.29442755789945785	0.11903128639507392	-0.16099214904787473	-0.36770516497182937	0.8560577262002562	-0.07280537295354418	-0.3398827410045422	0.33172789672258157	-0.23476942308881704	0.25368025833413915	-0.7170880290302669	-0.9749719706859503	-0.640076160114729	-0.12775602679581488	0.532956645779244	-0.5328035608096494	-0.24930712671004632	-0.4543606948832082	-0.509781815216253	0.20041405772369553	0.4119854612032725	0.11455069041261493	-0.8766296322005911	0.7103079625858306	1.5124040059430832	-0.5135320247814821	-1.2359006272417088	0.70392523309629	0.3370200528540045	0.1340088377739679	-0.18951019233685057	-0.07175719157882067	0.29829477860986237	0.045047853725346906	0.17280863096499488	-0.042346335476655256	-0.23217949381393926	-0.6283178257051921	0.2928569478351199
1.0732725150760793	1.108604067124626	0.29162895017274976	0.7354285405191451	-0.38709954294369797	-0.9146769101384699	0.9080633369855711	0.3886312632540815	0.1367616796902876	-0.03578577297888284	-0.6427867754617156	0.27899357855848783	0.08844584466886232	-0.16735485745957762	-0.3674688882112326	0.8378909666765552	-0.09441032972267524	-0.3406343395268453	0.2874059929453991	-0.24158210708840228	0.24333904628107347	-0.7455212298237781	-0.9687401281521308	-0.6685327550154839	-0.1370624644648058	0.531653057182625	-0.4939174287313402	-0.2651919573057687	-0.4555586128131318	-0.5618797559750536	0.25776251705097397	0.4411546345873484	0.10536577078773741	-0.8781354325439741	0.6482781797865201	1.4853540305887676	-0.5384716004440296	-1.2263557748261498	0.668133014731863	0.36277817696779296	0.09653508492477002	-0.21267157022612979	-0.05523802126530645	0.33884815235167864	0.04485064132492951	0.1947475974671828	-0.03769395097605856	-0.21772483085060848	-0.6122076803255768	0.273788606729776
1.074422629717184	1.0516942317278746	0.2689703335229086	0.738623019260667	-0.3937451746723425	-0.8691880486437048	0.8921286726338732	0.42018728008672596	0.14489708041655977	-0.09564689537192893	-0.6325183454070211	0.2494554037750753	0.06470992041010212	-0.1793885676794569	-0.38582164698326815	0.8137508726896299	-0.10672632792622963	-0.33409774155567035	0.26189812522515943	-0.24699585277060465	0.24762043077120283	-0.7817853621981266	-0.9579942995169091	-0.6871299132246563	-0.15562734002875916	0.5036167872624666	-0.4638032174836263	-0.2917503716289463	-0.44752002972133287	-0.5845479906193967	0.3046495654020985	0.48780628593955366	0.07276244858991501	-0.8949949536320476	0.5812547090754273	1.4612365735148605	-0.5672313050767943	-1.2240920054676134	0.6344397457978632	0.37423787056498675	0.07059397053181368	-0.23466390448931315	-0.05244430201669379	0.36342747927365265	0.038433716300980116	0.19435402646251482	-0.034531081254979015	-0.2052242878654936	-0.5935528786608393	0.23571917556816357
1.0924636796049554	1.0028369841210911	0.22868703242886515	0.7295405478123989	-0.38505595293606015	-0.8147411077770441	0.8770313320192857	0.43860545740767753	0.14576770916751872	-0.14819167605919215	-0.6206312851207703	0.2385053761798456	0.05698714541455716	-0.20483466515454568	-0.39274799211968214	0.8112986798180797	-0.07657209924446748	-0.3313826012050307	0.22103417742877823	-0.26181825317032936	0.25948351489743915	-0.8110477351776166	-0.944894208395775	-0.698747896640242	-0.17244744602889392	0.4698237570116717	-0.44476948126363	-0.31524580652818457	-0.44058198122123005	-0.6341221660286757	0.3181199440837685	0.4983204139619109	0.07519805405988	-0.8947984936472941	0.5152906047033239	1.4687868294336794	-0.5743600200598724	-1.2327742898603504	0.6181272885210034	0.37383333392917883	0.051990560846027524	-0.2563102199755699	-0.05207091395627687	0.3965369264922419	0.013866308358634874	0.18605834725862552	-0.021213977094056778	-0.19950833145193475	-0.5677076196627846	0.20355951040483874
1.1272033685016296	0.9449757673900342	0.207526670370263	0.6688294629455889	-0.37836245870239976	-0.7492038330906856	0.8611987210540031	0.44160596319288314	0.1408445197221101	-0.1883492871635104	-0.612724153609329	0.21597598136225385	0.060315998037732264	-0.23597724955231966	-0.3893530579786574	0.8003789729551682	-0.03203296120332283	-0.3256422954244824	0.17066429440950098	-0.27479528914255624	0.2772679456255088	-0.853141521660531	-0.9321040108521489	-0.6916938726664031	-0.18600312295273855	0.41578579060289583	-0.45352278024509945	-0.3384367885934046	-0.430787583399168	-0.6382329929995085	0.32850931847562664	0.45653681705897153	0.09089335830182016	-0.8939958539871634	0.48679723826435384	1.5180808399591332	-0.5636186788076533	-1.2411256881545332	0.5807075790289491	0.38712187144934995	0.039419106272693454	-0.28802860676052927	-0.04118404148293549	0.42573350868424165	-0.0021936441460917804	0.17202573160006418	0.0021015750804134065	-0.183090559714815	-0.530838135456438	0.18034679671328951
1.1749056552163577	0.8876027187569935	0.15922173968062928	0.5978677668751742	-0.40946893281881336	-0.6853168475014276	0.8658742240573328	0.4238344503216843	0.16406171022075278	-0.22921663139648146	-0.6148615234401372	0.17343909777846794	0.048747578281030955	-0.2566957455200316	-0.3928796430598186	0.7933566421424978	-0.0036553902224489383	-0.31615442555502643	0.1187675190970563	-0.3049527125616466	0.2953919295424544	-0.8829802475330674	-0.9067005581545778	-0.6918092140261354	-0.19957268870008665	0.36285445547169987	-0.46160975636864404	-0.36525867324633493	-0.43191366397219494	-0.632967032957438	0.3399994900938855	0.38227021710781	0.08599721115879196	-0.9018882697340768	0.4690402578283176	1.588306414880673	-0.5409626937091961	-1.244018260266985	0.549047127365255	0.39805959903776633	0.020678522438683032	-0.3242620012737954	-0.03133911206763837	0.45415592417424033	-0.018923012863152892	0.17024627272944426	0.028851547058837766	-0.17395257392426344	-0.5113248783174604	0.14464182703901612
1.2050284030139484	0.8418591821455438	0.13681136904972457	0.5418670407553158	-0.4076492435473692	-0.6136790542121109	0.8422019691413469	0.4024215930213808	0.20456740478446883	-0.2762870356080634	-0.6218032088927224	0.12087335756137449	0.022074376489574915	-0.29825384813236894	-0.40502453880568623	0.7849999450563702	0.010638225106021061	-0.29747649462604214	0.057000740563427674	-0.32223372045306287	0.29450926856374726	-0.9147059398444373	-0.8605264151058453	-0.6926159900263906	-0.2085432020246035	0.3189967952658281	-0.4528744019511993	-0.3853696578977431	-0.4286694957927167	-0.6156156736159943	0.3283228770299308	0.33395229957457484	0.056527733562791026	-0.9153385855944288	0.41278434097493566	1.6191197958644667	-0.49209398293993367	-1.2528314293769773	0.5001040383027682	0.40574476342233456	0.0033104215687965247	-0.365523279792178	-0.016866507912634086	0.4838523294255156	-0.038226579634368256	0.1682931639157201	0.042770840616348484	-0.16475800460014345	-0.4935938804430136	0.12278011220000692
1.243337476362076	0.8195865126735414	0.13421732058411742	0.5107985864362595	-0.3844900543164474	-0.5561271820398952	0.7996129041320634	0.37845487505131653	0.19250593979449188	-0.32026928539394495	-0.6372233686638914	0.08572475033868579	0.019909988044762704	-0.33791590333164867	-0.4317077907178778	0.7613128520539136	0.0029985833777055105	-0.2644456390517179	-0.009922730845187234	-0.342692265806123	0.26983820269063763	-0.9435527880454446	-0.8275542761292105	-0.6909500845008957	-0.21431187857075287	0.2824864501331664	-0.46641081749110247	-0.4029961155482142	-0.4251779259282694	-0.6072880770213143	0.32251074841606464	0.35970827428736707	-0.012290792626111269	-0.9354581708467624	0.3853132163167957	1.6244793741621948	-0.46020858322306823	-1.2712099078461967	0.4523743826467995	0.4131404825595288	-0.023145874435976776	-0.41175162466432746	0.019265921076122093	0.5218272870293217	-0.060590688702025254	0.17964584430185027	0.07047919624250601	-0.16725158824915137	-0.47582824439011356	0.10029520430623089
1.27414534818393	0.7866750574057362	0.12436375430298936	0.4661209100687831	-0.3765785339862774	-0.5082253948749427	0.7841219290270178	0.36339495114910086	0.21443897733583944	-0.34279590071698307	-0.6244844120955683	0.0699573064260543	0.024447520417343372	-0.3629799496210924	-0.44927315332449347	0.7411869447252701	0.005591939745318188	-0.23957837995443065	-0.046928604186745146	-0.35991259866818626	0.24451090373552814	-0.9595262947909815	-0.8030037639564851	-0.6813198989870791	-0.23018995196871567	0.24406354639009478	-0.46646063233397844	-0.41770762043051163	-0.41727050173390745	-0.5844381768147657	0.3348526380495248	0.3937218834099096	-0.04111882456506709	-0.9666667752836394	0.38847275424602523	1.6043870855714595	-0.4435154364794558	-1.3015932358598428	0.41277009324343866	0.4083897583066863	-0.04975999485939614	-0.4531251171943298	0.03388516627656006	0.5509567844362323	-0.0858261650643084	0.187021720686074	0.09310001948936186	-0.16244776519353976	-0.4580022593458882	0.0804435486007022
1.264316263345064	0.7769510403368882	0.13013364608781675	0.4182563896958742	-0.3675881545918516	-0.4593413095930024	0.742484876322435	0.3555609684406682	0.24161762645282328	-0.34965171129516426	-0.6165218704767063	0.03750979947285542	0.03099468673608652	-0.3826176963080413	-0.4641786650452741	0.7671980370787252	-0.003362758844790685	-0.19434511007558847	-0.0609159410286822	-0.3821493756501867	0.2285169733214369	-0.9607924772234069	-0.7827631675876702	-0.660571951628431	-0.26121462072678414	0.20300381913918622	-0.4745674207923168	-0.4175517714706293	-0.41168296125355663	-0.5761509056372601	0.33774347921371695	0.4095897242567859	-0.08680322089634446	-0.9954281951301702	0.3947713009219481	1.6079614283016803	-0.43627893890727076	-1.3297219306257166	0.3691103472522388	0.369548777448193	-0.07831394310917596	-0.48683091625780694	0.02659608850147275	0.5522916474284232	-0.10019758047491237	0.17315840039715116	0.10002498756707563	-0.16399320932615233	-0.4521819740818964	0.07150470995389441
1.260721239395242	0.7663574283053795	0.14708380363872173	0.41978264284686706	-0.39374211938841497	-0.42924765176702256	0.7764783733687834	0.3509784327103217	0.28496699090253796	-0.35704430844692403	-0.6051470989249841	-0.010736278841988389	0.04741778139106968	-0.3936667338735361	-0.4686613602532617	0.777768648149729	-0.020948477171915957	-0.16096653776170905	-0.07159592833609274	-0.3917816021877221	0.222145075987001	-0.9558773113823458	-0.7652920617711608	-0.644383669086433	-0.28786801376748045	0.1561406760743465	-0.48395827547070647	-0.41974699264373855	-0.4080355437580371	-0.556106697179547	0.33664255582867464	0.4394764170327692	-0.11731393764232892	-1.0288478363707418	0.38031454383562285	1.594099181664299	-0.4197016372299034	-1.3476271188351192	0.3520578924365777	0.32970955067065455	-0.10154660955658694	-0.5157907143653238	0.026380839049178022	0.5696479721039915	-0.10187761318884199	0.1484474307516338	0.10488680916375899	-0.1651864082182612	-0.452266784054913	0.07143148103378981
1.2487073030168256	0.7866648568783148	0.17254803506206176	0.4268973335244331	-0.40082682804141323	-0.42333577630611624	0.839804953780285	0.32972157754454295	0.30973572359742485	-0.34476160683396373	-0.5814931700633246	-0.05533665600320745	0.032764646011550866	-0.39929804205203495	-0.46471897440222687	0.8078828142863778	-0.04710401245402286	-0.11943822400797302	-0.06905379302017764	-0.41000864001618115	0.2033442907531157	-0.948914559584664	-0.7353162124319479	-0.6333814531072905	-0.3144615922749546	0.12787900127471863	-0.5082044013216004	-0.41233869342684404	-0.4104070337833273	-0.5477909063813423	0.33324199169994523	0.4505252106166173	-0.15227586842177399	-1.0767351335676774	0.38100374394767156	1.5574934640741236	-0.3763637009090736	-1.3707466429577537	0.3387666082295122	0.30077364107613	-0.11768008748131469	-0.5415773160394532	0.04542494952288749	0.5563285364867052	-0.09023486423084433	0.13393608916950767	0.11345970953492704	-0.15696781139191313	-0.4582934700111303	0.0846861290680972
1.2416784176783557	0.823218993349155	0.17324439987596746	0.42101511640089323	-0.39641468737784896	-0.42832101720999727	0.8690454358464791	0.31237232771243845	0.32343653694996943	-0.3348267367354926	-0.5906723911714467	-0.061151727871536124	0.02203373984282767	-0.41171538218146725	-0.46234616889466584	0.8311131768892862	-0.07153070296897686	-0.07589899313747786	-0.05784289055404747	-0.4149587213696611	0.15967296322967933	-0.9400389753478816	-0.7122215646450399	-0.6266826559807123	-0.3395166595068547	0.09731683342254756	-0.5444010866299838	-0.3898212057748484	-0.4140126175912983	-0.5193869117415555	0.3229047839063468	0.4544558360308715	-0.15730789242658255	-1.1253839524476337	0.4049384929418527	1.516949473804303	-0.3417062942499207	-1.3984912238493155	0.33214869896732063	0.25965109692472377	-0.1395345986282021	-0.572081537648901	0.06595205709874814	0.5798610094783991	-0.08753857327024489	0.14542246260064098	0.1176833716382107	-0.14814754299195193	-0.4691993183518221	0.1072363665524038
1.244105013059667	0.8378817050603617	0.17654703972582858	0.39993486130666794	-0.3925483047587567	-0.43511998972871996	0.8587171471727686	0.3014070822429745	0.3389005935765299	-0.3426368473865048	-0.5815267436752103	-0.07357285053600802	0.01347195626561141	-0.4070022147212457	-0.47520800245822636	0.8333410310998707	-0.10826431993634408	-0.030109138109116463	-0.034429533022264716	-0.4172647925025871	0.1305343348777616	-0.9151942648978654	-0.6971575107566687	-0.6283450849049383	-0.3578878693158737	0.07027870960916621	-0.5755619966166994	-0.38744684786624184	-0.4137677876494162	-0.48917777986916	0.312636101281523	0.44405595614798693	-0.1746670520977017	-1.1667456574486368	0.4361533341952796	1.4779805775177177	-0.3082069987804947	-1.4189614744613763	0.3231990977369853	0.22816157047612756	-0.14911144886056713	-0.5960676002505416	0.07340700135196157	0.5845790989778645	-0.0952387200452573	0.15326924764068175	0.11565651022856957	-0.1328978304058255	-0.49053607918431297	0.1270162878055852
1.238261038824373	0.8360352274448418	0.185821409715979	0.4157360097766987	-0.42528365165463217	-0.43479184076401367	0.8539437215153309	0.28477462230145345	0.35795961734553056	-0.3396624867926416	-0.5581266868204986	-0.08723677110320727	0.017915032218495167	-0.3984595141250994	-0.4798374054587414	0.8425412726979916	-0.12492942708670729	0.009837019785975343	-0.00844028906343967	-0.4188480835050594	0.09945785963225398	-0.8874581945309054	-0.6900055189173926	-0.6359797012906211	-0.38396533914195324	0.05402122837608279	-0.5794820232850542	-0.37776470635343634	-0.4125880433706408	-0.5160764028089401	0.2850681252055296	0.460518372366726	-0.2139868820762992	-1.2052698103919166	0.4564441294624194	1.4251606192021264	-0.28898431348599507	-1.4534071939875248	0.3275523005093495	0.19686044862895719	-0.15508890505467093	-0.6248667364707854	0.05096281656130934	0.5850008635063417	-0.08255079794793377	0.16610713605615018	0.12216968054296347	-0.12079037645690179	-0.5075752062262558	0.1479390499022633
1.2366017970013785	0.8533573623765859	0.19876658257756558	0.42628546936899864	-0.44656194610074185	-0.43651019201129754	0.8222697521516448	0.2577135383407639	0.35012004652780704	-0.3264404295814588	-0.5296313794351606	-0.08951171666186922	0.032440594802873986	-0.39644979859069257	-0.4825061360267555	0.846964201199911	-0.1451538239582289	0.04379318327348592	0.01604295043289109	-0.42526282716575087	0.06433156985205932	-0.8763525021581987	-0.6721042769049728	-0.6613365994015494	-0.38684051079151566	0.05392765206544836	-0.5892879594692229	-0.3687421861088951	-0.4109172676117878	-0.5530838163595617	0.234255125063153	0.49550157217302804	-0.22108250411301505	-1.2389161388013212	0.4503154917937711	1.351697745421966	-0.256876813741025	-1.474550537629598	0.34767717015242117	0.18385875198604823	-0.1715075754483754	-0.6422460980780649	0.04869308459586667	0.599505670712009	-0.0584907104534851	0.17077745607289968	0.1199642075492724	-0.09797322796984759	-0.5112241776337103	0.17538879318096662
1.2582763300865245	0.8576823860031917	0.18800270315889112	0.433265237644321	-0.471183023375254	-0.45763630610098466	0.7795919978898815	0.23057952392161032	0.31092708251305445	-0.2856969855156718	-0.5033095767314717	-0.10148572999360879	0.06150236613884004	-0.38531934397796164	-0.4959997782810294	0.8555249198313346	-0.14237917888348153	0.06886796997068767	0.05609954641229231	-0.42658071960458355	0.03812409229142495	-0.8679070444742436	-0.675112297529556	-0.6706690242420142	-0.38229682847838536	0.03858131812005191	-0.5973629783686849	-0.369226253376372	-0.40716749474140573	-0.600271341681005	0.19881085473396465	0.5048883164224554	-0.1926606014981933	-1.2674536051718586	0.44825566376419823	1.269642790961742	-0.24106530441009308	-1.495733404881282	0.38886807674186347	0.1786415418678049	-0.1892266567672451	-0.6498922100231667	0.05247012818127681	0.623221591603669	-0.05129430962906987	0.15820510425295436	0.11917271843128632	-0.07895292804153517	-0.5168350269011788	0.2003899577871379
1.268859948734523	0.8478290408188244	0.16598882987675795	0.41171889768607645	-0.4820241355939216	-0.459561473979987	0.7713881205433778	0.19786028785352497	0.3051798960610654	-0.25581434778088935	-0.47664419041834405	-0.12394997403086574	0.05984133754019114	-0.3758201622257811	-0.48649967656860593	0.866673227543874	-0.13603032702466586	0.07480403401849206	0.09670828022121883	-0.4116350440659022	0.056981440171394594	-0.8450074989636617	-0.666270554747936	-0.6739370294344287	-0.37388260883126695	0.03033954383621567	-0.6096205644290107	-0.35912831559639574	-0.4097508963970647	-0.6504741425902474	0.18643910755534976	0.4784197601795884	-0.14357144653000534	-1.281770943204716	0.44049122003953717	1.2296345864507958	-0.23859324283438127	-1.51098812791349	0.4366715444217094	0.1851027726263919	-0.21502314511906015	-0.6655338631646686	0.039576459807248617	0.6316840059597775	-0.03897032374992948	0.13892484381130754	0.12243228534782176	-0.06791332771382666	-0.5273684255498439	0.23118410641113826
1.2811081202444636	0.823467266900497	0.1624781051266384	0.3806885960151372	-0.4858653902963537	-0.44860169713015735	0.7603610091569776	0.17424506016996277	0.3146522625423769	-0.2419883474375694	-0.4749186523440626	-0.14174847172464716	0.05566763226909013	-0.38958550704033823	-0.5243045373737869	0.8912524908934053	-0.15382249322005354	0.08106844754957818	0.12172906393668952	-0.3957127403146313	0.08358255119380682	-0.8343344363050983	-0.6597603456646037	-0.679705733468698	-0.3669909746087718	0.03178409419438634	-0.6102615070751117	-0.34106456527049434	-0.4051670215187997	-0.6848820059791041	0.1559164960954459	0.47605395628934133	-0.11470906369902634	-1.2986132353431954	0.4014920801777354	1.2070700692319973	-0.2215608355396232	-1.5181607693079613	0.4752738249344601	0.21989805657536196	-0.22996068691583765	-0.6670925835995607	0.03128219347779258	0.6540195124619637	-0.014861981491082383	0.12328464079681797	0.13827531763812562	-0.05658591600726368	-0.5310075768551596	0.24726756841449693
1.3076266871285296	0.7643830797925435	0.12938154543687405	0.35977087456706264	-0.5244684864583922	-0.43601227990822844	0.7629198763292087	0.13547324336113206	0.32008210862889913	-0.21828023063276522	-0.47080024379339946	-0.15119890543911688	0.03287883181771164	-0.3965278326581266	-0.558051190386464	0.9074452013448774	-0.16295633931209472	0.08436311579947638	0.15862534971591105	-0.3791118982772118	0.08972731138205461	-0.8223703681977241	-0.6614894442930509	-0.695652903487426	-0.36694190076572575	0.0347993509813508	-0.6062113072576316	-0.3471697442570555	-0.4080350294094197	-0.7072451470066681	0.11521624649700013	0.4423216304996676	-0.08852325148427823	-1.3060687932531307	0.35724916616935204	1.1647386925084438	-0.197317857901792	-1.519030884552719	0.5180162538659145	0.2526290078632501	-0.2521020588659372	-0.667299159018687	0.0293841532110586	0.6655672057767562	0.008728776216362826	0.12736958781475485	0.14114246822704266	-0.050192826316615	-0.5334465331318061	0.257459625023443
1.3022332355074262	0.7337534460784146	0.09378919959551348	0.338377019007301	-0.5413539895828239	-0.42549736326713405	0.7352587919099143	0.1084736540177863	0.32345019590428975	-0.1648543312087632	-0.475307637667135	-0.1279489791785992	0.019213601181864645	-0.4251167183693235	-0.5985298007104563	0.9096785123864277	-0.1439923985697059	0.09261341799306051	0.19223156990500145	-0.3541453399991281	0.1021859877596927	-0.8112832409381122	-0.6839547734978739	-0.7097554297742654	-0.3613708158819545	0.05495898246776097	-0.6171469480084768	-0.34586622594508776	-0.4062344663494429	-0.7281128871473532	0.07194408478007207	0.3654336595350206	-0.0672218816641654	-1.3014897697904433	0.3296445637018232	1.1535618273241142	-0.1715806274287178	-1.5287658077943984	0.5345082919569356	0.29041574349911103	-0.27688405170639907	-0.6671876214920662	0.028897297400832737	0.6796645350285486	0.017558756476202586	0.12110022791369843	0.1361455435346884	-0.0424322842393389	-0.5216277723868321	0.2645303789737078
1.296477168123682	0.6771512658747793	0.07570455290740787	0.31510594379206636	-0.5364124028691717	-0.38774770510141854	0.7233603389909321	0.08199601372480833	0.36748237701603764	-0.13876867711260363	-0.4900882155826139	-0.10770706852052465	0.035578866762630765	-0.46362878596789175	-0.6603003446078286	0.9185968757766346	-0.12054423883223835	0.08651928733828618	0.22029857043272177	-0.33963790722942333	0.12947329765466348	-0.8055366083465326	-0.7160304695389408	-0.7254935947049679	-0.3771855562447409	0.08100414759615002	-0.6386160129301527	-0.3471058521547283	-0.40503603407090194	-0.7094921836024778	0.030848180655444656	0.31667640339239256	-0.02668721839436259	-1.2858649736713745	0.2900087785305735	1.1576579750527414	-0.16471008145041377	-1.5448322544069129	0.5456487876532212	0.32362937767319455	-0.2936297211713089	-0.6692377010309181	0.0018391972487726616	0.6881749854036099	0.00553841683423409	0.12871997284856995	0.10565436021381433	-0.04311979966027584	-0.5241890335719344	0.2536600474983712
1.292131273150209	0.608543975657721	0.07024550584910354	0.2997401856024481	-0.5355262250082893	-0.36664147085457505	0.7387905680326353	0.0622899017690305	0.4052726722432981	-0.10360456329741223	-0.4927196179278293	-0.13248963501618763	0.048182093971952736	-0.4887735727086109	-0.6971276682270113	0.923921927245982	-0.09501500607182681	0.07270745403744684	0.23639960786722342	-0.3218915724399774	0.16717504961158025	-0.7913420149096816	-0.7479675932941664	-0.7478164424382581	-0.3975428678147771	0.11384834663687075	-0.6461223567257305	-0.35799398197906424	-0.3976832491356359	-0.6939804149641058	-0.012279781734249812	0.27603229457855627	-0.023561541671311036	-1.26475766332879	0.2343162943367095	1.1691482243601863	-0.18043573093747553	-1.5567755345092313	0.5604297520994035	0.3635993667134492	-0.318011109887815	-0.6561096021505726	-0.019708743106098037	0.6886124858693302	0.009587722412453389	0.12722591531681107	0.10343929099464595	-0.04397361629533786	-0.5267470809054275	0.27390965861811206
1.2593749825916176	0.5722809185229369	0.07683636019470914	0.2919503150407311	-0.5318030968958939	-0.3489525815925811	0.7457151332851504	0.05168089353898662	0.442846826205717	-0.03634208333583637	-0.512264109399075	-0.15747439630803173	0.03180788108044801	-0.5294735261111608	-0.7124709868865448	0.9532168310512409	-0.08650103888587382	0.09409420861194764	0.23231639697207934	-0.29781405122308074	0.20423546272559143	-0.7860098641127031	-0.76831743448092	-0.7692071520196697	-0.4249316277639116	0.1491425436287501	-0.6665614420751583	-0.3546942833112062	-0.39050379968443344	-0.6585790318987952	-0.0453106372515593	0.20050988274893386	-0.008172087593902777	-1.2536953548212566	0.19782676841150967	1.153786164757477	-0.2103417076488013	-1.5605841010313664	0.5610959802802373	0.38250917654912747	-0.341045226024195	-0.651122422742819	-0.03996650613963876	0.6995473058388638	0.023721679582356305	0.13144574751308258	0.1001237635947465	-0.03931170236302907	-0.5356424865173464	0.3072896634529159
1.2683707837335052	0.5800999870958683	0.07836298242805025	0.2814530997582011	-0.5133154310367468	-0.3498338842609098	0.7234830460388838	0.025365081186387018	0.4900442543289275	0.004830083580661268	-0.5322846523954357	-0.17261953219883236	-0.001550298266546589	-0.5612548170955625	-0.7325160972600111	0.9618215485840917	-0.10098450774228784	0.12749774978853026	0.22714129756728346	-0.2918715910004154	0.2201389638308958	-0.7747685838353708	-0.7829782356856251	-0.7823889924882208	-0.4546894506341367	0.18255846315767443	-0.7034629943969362	-0.3652157799502246	-0.37569947487936045	-0.6055876532239604	-0.07596865898667222	0.12648565315752933	0.028749032317272938	-1.2376886509058953	0.1412584582059502	1.1655568896287811	-0.24265085419039983	-1.5419641114602007	0.5514532713459221	0.4003375076119634	-0.3847057183287738	-0.6434674174949289	-0.028851190289606136	0.6946917339403269	0.014775191212171603	0.11079185099602643	0.0925462941811798	-0.04104678289494694	-0.5435792716132098	0.3372458426558954
1.280051956050953	0.5786926786162879	0.08362190684852973	0.26833378379169226	-0.4520278500620984	-0.36658109265345173	0.7849359505742302	0.026069140612327422	0.5461144280760994	0.023940494744008306	-0.5531034330353602	-0.19376315313923473	-0.020773312245822382	-0.6074825594946682	-0.7550440439854342	0.9725089702631365	-0.0848778269087048	0.1371322148900865	0.23284887020193423	-0.2849008579122557	0.25448330605863995	-0.7533861626791597	-0.8117196430216879	-0.7801836002482337	-0.49789443242056475	0.2136084224163446	-0.7296593871351951	-0.37852802788747175	-0.36337739650185796	-0.5626172512580939	-0.0971490127791608	0.05148398911069352	0.06450856536438973	-1.2310757177514833	0.12944050165649928	1.2145906429208995	-0.2940885672144349	-1.5280956939309394	0.5317576207549919	0.4019336238736101	-0.4222268889443444	-0.6480081168035167	-0.043971239163203446	0.6732993484136999	0.005289200528596209	0.08080591343999366	0.1000124662776835	-0.06311041883061944	-0.5563138015194519	0.3629291250455474
1.2615054417667722	0.5604843728648236	0.11626894851729044	0.2275492128922924	-0.42083968060451615	-0.38823335991707164	0.8394358606994177	0.020363303205166623	0.6234178893548054	0.050894543071548025	-0.5918719017160919	-0.19840313642566657	-0.0430428742059038	-0.6657476206254421	-0.7590487806482932	0.9814760291588165	-0.08784803539193588	0.14494173322877688	0.25127220008290585	-0.29751282866605033	0.28937359307413807	-0.7241398516514483	-0.8167285301439531	-0.7952227638180057	-0.5452547650149617	0.2573070933934711	-0.766127646313405	-0.3845000485673133	-0.3537803370993383	-0.5204244400668181	-0.12142908439328359	-0.02773170303104298	0.08575268369779748	-1.2405354560037314	0.11996791366995159	1.2808245386578048	-0.34707968065780237	-1.5264936967695113	0.5107382603138937	0.4111492814889751	-0.4568879414953467	-0.6523864597124082	-0.06111749785481353	0.6503938282900613	0.0075097093833804834	0.08161951334735161	0.10975906061863623	-0.07995553218259925	-0.5708195207569043	0.3828796291184475
1.2630932592728832	0.5367043933140574	0.1339666925494319	0.18497083656147253	-0.4173674255509788	-0.4286260626789125	0.8771146999166165	0.011332441049694362	0.7070831020085824	0.10658365634805415	-0.6315854812192121	-0.2042441047543917	-0.04783573338012008	-0.7306573051514236	-0.7730806088572595	0.9820473673525539	-0.08704472657351073	0.19272373552299044	0.2601479603705571	-0.30688642942228206	0.2971675356173388	-0.6972519357771148	-0.829444675831124	-0.7960389470922815	-0.5947747170720146	0.2785719027381684	-0.7695822192693605	-0.39548590743290385	-0.34228413115184037	-0.4726945997874338	-0.15236381408208471	-0.0998473397795528	0.07436167345187994	-1.2430927077930929	0.11873011070712539	1.3196878264306973	-0.3695019175703952	-1.5353694283771295	0.48318589577101784	0.436746407604951	-0.4655764408215838	-0.6534157068885336	-0.07087836312324236	0.6385548130844649	0.00777091534645106	0.07581494331344807	0.11914209030331835	-0.09275782002930914	-0.5838890054197342	0.3934019631017422
1.2564064780983597	0.5584466353601553	0.1540841314888226	0.16120367175906353	-0.39586264989238545	-0.4837022707357307	0.9349332889743204	0.005096886851027773	0.7525455319244223	0.15470941203991145	-0.6669778639164646	-0.20963380415060037	-0.07705778616111603	-0.796577372978285	-0.7460359924876846	0.9676805539346935	-0.07349732125806925	0.2554720070810449	0.2748897713854784	-0.3219002353011053	0.3216343376400122	-0.6705117064204345	-0.8487531475117555	-0.7899800491050688	-0.6379743285133544	0.2961128455161445	-0.8047529712603024	-0.4212192975687083	-0.3402639412322338	-0.4231698141708997	-0.1849974801430742	-0.18609102949007936	0.033457801705591546	-1.2440174840644471	0.12082329627563895	1.3595037417130467	-0.409325462540896	-1.5488678334204324	0.45504794161674605	0.4571443678227281	-0.4797514055765172	-0.655105599414644	-0.07850972899409846	0.6130864057082536	-0.000703585617919822	0.08198234116994998	0.11490828601862213	-0.09659457442246103	-0.6094287699676173	0.4055669306456318
1.260866835118121	0.5944918383735857	0.19300835100969155	0.14888335300827368	-0.32746936787860503	-0.5368254596435236	0.9735218612361333	0.008090487977444097	0.7994800696766398	0.19228158523488723	-0.7085852362412364	-0.22438357105671214	-0.10218185736670563	-0.8692557323217027	-0.7345468419671005	0.9379352515390057	-0.05498820818741884	0.2810105695459147	0.266693930115368	-0.3353565340023033	0.3628488426936074	-0.6506161630860238	-0.8565168614523747	-0.7904207594423436	-0.667844002708862	0.3031900743790474	-0.8283840419425129	-0.43315378496916496	-0.3328511489582711	-0.3609808578206698	-0.20470430100285258	-0.23667422391227771	0.031871044945175474	-1.2456276185920683	0.1162390173526795	1.3953015864367695	-0.41820157092430266	-1.563412124535156	0.41254104770680183	0.4686087474727568	-0.4824490834977221	-0.6614828729966292	-0.09063664187606364	0.6082614774769797	-0.001886867613621071	0.07587032332548524	0.10863014973435636	-0.0896021393701347	-0.6283881733459684	0.4116137606867968
1.2735571048356455	0.607108069270906	0.2242863832634145	0.1267342474809096	-0.24908701984327136	-0.5927438519053647	1.004880194054693	-0.021512632424829155	0.8118402203783027	0.2123410481850184	-0.7385007801976526	-0.23689540362010336	-0.14408064959462336	-0.9353787789366874	-0.7035283747857252	0.9397783960927978	-0.056255087932158755	0.3092658768641168	0.2532908409167879	-0.35508482641339184	0.36893739486051114	-0.6508185019590803	-0.8535330359888113	-0.7957824966222384	-0.6980508975390374	0.2908208065019619	-0.8268086733056889	-0.4342047204840817	-0.32532348549308904	-0.28837315343153774	-0.21111000602497243	-0.2511412851229188	0.04219615973416838	-1.250911174861827	0.11461426693814418	1.4069213190950145	-0.43424742678298794	-1.5703527881606525	0.3714600271679351	0.4794607125166137	-0.47352573832231587	-0.667646806309501	-0.10634419735456739	0.5908405526379924	-0.004323604131410528	0.07991912791665137	0.12384946936523974	-0.0920999540401212	-0.662017380941145	0.4187743961978893
1.2961162006145075	0.6260076429074347	0.23312714309997612	0.1196305777446958	-0.18042222096031274	-0.6639203159004533	1.0382164186956782	-0.02852079636498044	0.8156611284936105	0.26292496885857763	-0.7677655056017179	-0.22996699424571826	-0.15022620624400843	-0.9926451844298949	-0.6551171196905228	0.9245084904694145	-0.05648847929921785	0.3542808926626469	0.22718277516284818	-0.3562358493959564	0.3503715485171014	-0.657340905961894	-0.8337826971251078	-0.80718595328896	-0.7045530891504911	0.26733713450335994	-0.8041704187941615	-0.43018927103750376	-0.3276984045091621	-0.23328449933191195	-0.21554216936524034	-0.2874666656918538	0.05918025855460553	-1.2552469102166044	0.10485766333433207	1.400557061841163	-0.42618342201782083	-1.568896174327041	0.32811348948695557	0.49487840966944974	-0.47636342099883056	-0.6741214277327676	-0.11190958314958718	0.5869784153038313	0.013275299494401389	0.06807111701959963	0.15893708090300784	-0.08216385478985583	-0.680632188008081	0.42448369002131325
1.3241310153676538	0.6314230300544611	0.22554013976259477	0.11238662236187788	-0.11467625380275168	-0.7142668754642274	1.0510029790607245	-0.0211302222131853	0.8306855870399854	0.30727382217625393	-0.7978241331951292	-0.21872756242432007	-0.16981090903075444	-1.056812192123332	-0.6202448704433363	0.9005970178234091	-0.0792878538603651	0.38791725805541494	0.1983409816661455	-0.35434944575766186	0.3517031644170795	-0.6796382325791623	-0.7945809151747455	-0.8151083095561026	-0.7075725193801777	0.24101051644840094	-0.7807248334595438	-0.4301142326494121	-0.33638352381303216	-0.1943140648128221	-0.21170211058240862	-0.31839402377345644	0.07301221774258063	-1.2468849413848921	0.12286144190490059	1.3974055833429566	-0.3951259538348394	-1.5621447870832506	0.2590180966014245	0.5116991032633681	-0.476948579963289	-0.6890588764902199	-0.13448470821564168	0.5699423997718832	0.031979392885472704	0.04097538324854483	0.17254480160792843	-0.0770526404137287	-0.6961470566507756	0.41981604022468194
1.3565100390216787	0.637061553738827	0.21968122222132896	0.10028464023738448	-0.06587755198902259	-0.737681042524984	1.0419622639456172	-0.039853067603222866	0.8286419273702437	0.3215501159055776	-0.8303856144141017	-0.19765332875168323	-0.16523196986316066	-1.1073764635646972	-0.6076005890931682	0.8682255105074936	-0.0981443774751013	0.3954037603552436	0.18331809848939978	-0.3735066018598559	0.36047143843436535	-0.7167204815103435	-0.7628534828150265	-0.8196978322424705	-0.7208717160299889	0.21424189964959392	-0.759894493773494	-0.42397939658108513	-0.34246912520456474	-0.1560074830523167	-0.19803534494880495	-0.3091787937513883	0.08621186606627854	-1.223997757761742	0.1378887749294397	1.402210878260267	-0.3667552849410246	-1.5674433341043974	0.2000220232164128	0.5466476639172845	-0.4848309401870973	-0.6925237996544767	-0.16752212526796245	0.5356831938755158	0.045444484349794485	0.010451884169235325	0.19451950700371276	-0.09047933519979198	-0.7053536702268375	0.3896115658786078
1.3391832323027457	0.6321305094920344	0.21985082840564157	0.09654156679801634	-0.021563734888502356	-0.7479516846226332	1.0419807307488733	-0.032416965857534445	0.8255422073485749	0.33013191972385375	-0.8750964054067996	-0.16632494230703193	-0.15183671311640035	-1.1528143929460168	-0.5975155865763263	0.8532234322133408	-0.12180201845486822	0.39496044385914497	0.17276471171982785	-0.3841936148681552	0.39213552687461706	-0.7678266917153239	-0.7311705304482938	-0.8326283348899031	-0.7229044842379784	0.1700091378070508	-0.7443391053112056	-0.41218941281392957	-0.3551589628435081	-0.1318811441103345	-0.18402080199346832	-0.3072412292058849	0.11107784067418298	-1.1965520604087325	0.16950719475041925	1.4064797421528346	-0.33341104788059683	-1.5816186057886807	0.14741452982865638	0.5848243141485723	-0.47170558011064356	-0.699830002637165	-0.18543097394121863	0.5080057507828961	0.05461743031710496	0.0007638731834571574	0.20731047762948904	-0.09575077952982051	-0.7164862736532791	0.3753381178246541
1.3288664475770549	0.6478792130690524	0.22773729942929002	0.08685134101691874	-0.01996062456905063	-0.7368092860792288	0.9573558758752283	-0.030864928024010578	0.8017555188475918	0.38172245210438516	-0.9127310800212729	-0.1281524381303626	-0.16028409569896943	-1.1748642042318305	-0.5726175368553097	0.8341319990557526	-0.15389226082289767	0.4321522799543671	0.15604802134725937	-0.37934101257827385	0.42640114241000565	-0.8207994258750559	-0.7022062343561684	-0.8339384000502663	-0.7312172228813638	0.12944896560897987	-0.7343657330782783	-0.41347561457479937	-0.3670939081616479	-0.09843001671970025	-0.14694382857887847	-0.296268469954675	0.11606915251066792	-1.1536815645380745	0.17759425353026165	1.3766383466545302	-0.28702378298609393	-1.5970367857591299	0.09138096388752509	0.6352795116825947	-0.46403291096314786	-0.7072403183111222	-0.1921810799047146	0.4849111923605343	0.06070237129416761	0.0008718225444456495	0.20524832436829438	-0.0918616556320265	-0.7183326314026791	0.3817519464479172
1.3292254005542148	0.6637184463269338	0.22194408721055603	0.09687261568520522	-0.007155125197634962	-0.7177856407806515	0.9279365573985544	-0.019988580036461336	0.7946921005537517	0.4095997129712445	-0.941302269228596	-0.09926189390999113	-0.15347403700444648	-1.1705858624421661	-0.5409151411095598	0.8263276672764253	-0.19141456235559168	0.46695582049539774	0.13390483050186455	-0.3624865674689318	0.4550867376561385	-0.880605790427911	-0.7001501344606028	-0.8426928910563282	-0.7452578975219546	0.08038259817503014	-0.7184031007651208	-0.4147880897235422	-0.3767377732883508	-0.05061357849126371	-0.10450027681931677	-0.287626993258779	0.12262075819815843	-1.0877459135484073	0.1924583728821278	1.3451975521586375	-0.2304908814495247	-1.6001259828641197	0.03741840120593092	0.6749308296858748	-0.4526756329720684	-0.7276950797204592	-0.20485780246473956	0.443990922818786	0.0761813322592764	-0.0076702835886271305	0.21623782939246974	-0.07845604798264762	-0.7088533760817828	0.38762328327530404
1.2983884095877851	0.6862612476233237	0.22198711341111377	0.11886906855543974	-0.00023383091659242016	-0.6919774339004091	0.8940244600770846	-0.02810328027880385	0.7859288925843704	0.43929195101154195	-0.9655548365168171	-0.06411674772667196	-0.15297054124976556	-1.1643070519295544	-0.5143944259885631	0.7961922311790456	-0.2318967232130384	0.46735520162574573	0.12343556021867788	-0.3641029873524441	0.4727750650795759	-0.9487222333568722	-0.6814433646631143	-0.8767372022194317	-0.7574896917894345	0.04757296987963071	-0.7172957919918719	-0.4015472974396766	-0.3876788256281354	-0.016850702905687437	-0.06794097436367844	-0.29664405333917243	0.16593036286090426	-1.053829595149748	0.21206517181329346	1.2950812578290178	-0.1923432496544113	-1.5898234290884259	-0.00988648758557974	0.6971127760511517	-0.4490568306455381	-0.7290343550216151	-0.21347948545232326	0.40006115527928754	0.07859934775084643	-0.011414097478617363	0.21024470310471338	-0.0643333757336903	-0.6851274736725858	0.3957273549319995
1.2473863194330217	0.7005057377102595	0.20863176743201467	0.11937005867569624	-0.011731734421173767	-0.6554413037100136	0.7848195611168661	-0.03991555476526779	0.761921368347635	0.46447806958570714	-0.9939218362938054	-0.04417969330217912	-0.13341090452393972	-1.1363140217274925	-0.47763408605886315	0.7735020190239863	-0.2744503216700186	0.4550855382482908	0.11017318129529854	-0.35515747544190357	0.4608969094018751	-1.0237367630828478	-0.6472516918128466	-0.8943071270067332	-0.7642605858396048	-0.005311944523541062	-0.7003292765298288	-0.38342920897067445	-0.40122951140306656	-0.013288580172161845	-0.04300424702055254	-0.31052818466625415	0.2196387204470986	-1.0201201367307369	0.23499419100841998	1.2374026626177135	-0.11749189085140548	-1.5806807641576044	-0.06266187132822447	0.7091394042645557	-0.44952377886091216	-0.7404989607904351	-0.23134085484621608	0.3590833253355181	0.104278209845647	-0.017556631093726377	0.20333915845931133	-0.06423019999320116	-0.6404993945873663	0.40704175682662863
1.19398931699136	0.7178777823654575	0.20290446875397264	0.10373315167707955	-0.05998782552544679	-0.6132326942446436	0.6826347688175876	-0.06335326798676424	0.7405990814717548	0.4743496854930897	-1.030399269904939	-0.032879224518127186	-0.0852022053271059	-1.1083818851618676	-0.4401365394717132	0.745865823803781	-0.31579520979025677	0.46061204888683677	0.10923291923625507	-0.3492453912355197	0.4600397636732355	-1.1043877863024918	-0.6096482568631973	-0.9053036168190804	-0.7695350054533387	-0.06021390806735344	-0.6891820016406237	-0.3672579387348922	-0.40889844928849434	-0.02488207128506172	-0.0135012076483643	-0.3255976213225372	0.23764164127983634	-0.9813725387009293	0.25823331618162504	1.1815815727511072	-0.06733358686393279	-1.5708965853622388	-0.10101967617807509	0.7347520662984363	-0.45084268975904057	-0.7429582312553514	-0.2664288853875979	0.3283214314914379	0.12375237676149312	-0.012291115858904545	0.20070725188357447	-0.06723211957271727	-0.5854733628440718	0.4250394185316108
1.1404571577654408	0.7384923196746824	0.19502754245077328	0.1136738725183056	-0.09753079434292158	-0.5689267808492946	0.6141404236038555	-0.05124249647000748	0.743695085037286	0.5366812454153316	-1.0622938372546429	-0.04136685403380312	-0.028758627840601136	-1.0697640430614883	-0.418827425643682	0.6975327682974779	-0.34972082188425735	0.4583401952365171	0.11770611652337029	-0.3362107778630702	0.47797668303965163	-1.171503590495317	-0.5719265344596729	-0.9109281441536842	-0.7760659006333668	-0.09267638092020529	-0.6913821483276114	-0.36543631717570313	-0.42051175527122037	-0.05632977270041415	0.017093103972791436	-0.36775188559708766	0.24235305695909592	-0.9382372053418703	0.27661165226086787	1.144480506063104	-0.035968006025034735	-1.5744378213389632	-0.11413848344495356	0.7440290898173156	-0.44531483110426506	-0.745580353108988	-0.2892819084286738	0.2843415574149285	0.15176870951491978	-0.006235928662639391	0.17695037832866994	-0.061720067784630926	-0.5247095346947515	0.43956286969181046
1.098974280797832	0.7653694343637225	0.1810466258321282	0.11786603669838595	-0.14669781895930528	-0.5224229364371014	0.5352789122358739	-0.07066736441164259	0.7288333681491446	0.5898794735534991	-1.1052050985727184	-0.05517927071420573	-0.01094894918674035	-1.0303793922059774	-0.3946864653467342	0.6725843133463194	-0.38194596018003646	0.45497964851951034	0.13142722642784033	-0.33291329040108425	0.5050726728872087	-1.2318961119897067	-0.5515720497571679	-0.9072361981124667	-0.7949047008336743	-0.12676675578049798	-0.6964389194874201	-0.3779711116808926	-0.42913789593362867	-0.09609222582701549	0.02829409895829398	-0.39159673298923037	0.24357874767669108	-0.9003922871125317	0.28844404785931727	1.1296084183426576	-0.027319705054864564	-1.5903563026793153	-0.1187816864059267	0.744645665482851	-0.4365123845497667	-0.7414638593935098	-0.31528392917512227	0.25328399359212184	0.1739828149837263	-0.010387182100942527	0.15245767166371765	-0.06581331550536987	-0.4805370547845772	0.46270448941719416
1.0816895961119335	0.81390682257494	0.17410046801850187	0.12123457480335117	-0.20385844843361567	-0.4979259416227017	0.4788008673040081	-0.10512068395764831	0.7121648667692916	0.6151335649977858	-1.1395338892622238	-0.07458518702734875	0.006296496195946642	-0.98821167663331	-0.3889882188630298	0.7068249543212243	-0.39084552273618417	0.46059326860740735	0.15257892273847554	-0.3338992815039835	0.5137691353945757	-1.2881252504249896	-0.5356831608340253	-0.9025393097986883	-0.7957348821105638	-0.16596527500970312	-0.7017639863175186	-0.4029795951603852	-0.4257008470226256	-0.1548643105351862	0.041424269836721414	-0.40934310252908485	0.23954926081685352	-0.869596516031868	0.2891586139970489	1.0806042827538704	-0.0008608616609015463	-1.615241678123826	-0.11526309282724681	0.7408507404547032	-0.4171080446717747	-0.7444628328903445	-0.32936116796135767	0.22824149178050432	0.18926552788438586	-0.003771017999518813	0.11906219805151538	-0.06774014454867158	-0.42407312797666225	0.45673152878231515
1.064044127056134	0.8548235060411141	0.17054216125448612	0.12785336518472054	-0.23251324163890547	-0.507142977386684	0.42431407832850293	-0.13069431022155426	0.6925533233344103	0.6564829312534991	-1.1547455105010302	-0.11204531729945418	0.01957453184632067	-0.9361065706581024	-0.3631817390477583	0.7246969671058566	-0.39939803161577986	0.4590965372468182	0.17068127061065363	-0.31929893036080104	0.5107255685606044	-1.3261105148009757	-0.543918802612317	-0.8931369439209387	-0.7938841500826282	-0.21437409238774546	-0.7148458702400713	-0.4262727448770837	-0.4303968498994838	-0.1974532570471464	0.06416562655335963	-0.423552127685572	0.2221239438722083	-0.844820656745837	0.2854413928184059	1.0334677186573178	0.02242414517362901	-1.6489692198994508	-0.11361576205158308	0.7348601760650835	-0.39761068589164916	-0.7455579136065908	-0.32885542599078166	0.20889312168103827	0.19746680665206548	-0.00262459791780307	0.08207372543447193	-0.056216883811425235	-0.36841010013161524	0.4537884947775324
1.0528854510875836	0.8914681721928176	0.1781870825552199	0.12658822000799036	-0.23531995378464593	-0.5284842420500504	0.3765288193593449	-0.17345240232014192	0.6670633243047028	0.7188857890222274	-1.1776697364702169	-0.16266402572336827	0.015533767756802699	-0.8759648578651358	-0.3403084499001886	0.7370552855902273	-0.3889792839685452	0.4502980076196912	0.1888070766470054	-0.3045826368843439	0.5024397615025514	-1.345155400481444	-0.5626321710900837	-0.8672653043163111	-0.786732331899832	-0.2464528480673958	-0.7274311540634649	-0.44911466906114644	-0.4308414185544561	-0.23589217869098777	0.09538526450754618	-0.43624549144691277	0.1906608168385015	-0.8307592919296827	0.28311541928171513	0.9914606955766319	0.024164859448159937	-1.6835859435857763	-0.11930334115155375	0.7284686722171434	-0.3809452078776798	-0.7312755003235244	-0.36198290100133945	0.19044335641887772	0.2104384124726974	-0.004594087460762075	0.03177896278368511	-0.047250378412485756	-0.29737817678395667	0.446709201011512
1.0345532097540544	0.9177587565551363	0.1589643820350166	0.14903057932405037	-0.22896656734127943	-0.5627610086112058	0.3570253237862874	-0.22190023534008732	0.6603253893273302	0.736554355045429	-1.2117983592839816	-0.17953547328841477	0.02283831826671893	-0.8269432252135072	-0.3455696615914168	0.7379024365695505	-0.3755177052949656	0.42613781725316774	0.1963110956231995	-0.3093166892322472	0.48063601396746397	-1.3650743066548057	-0.5949639936841702	-0.8531476445886558	-0.7546380385476715	-0.292455288172931	-0.7447391050044194	-0.46681954879360177	-0.4340795860000647	-0.27328515982687207	0.11134853794523972	-0.4487496433345045	0.16333913512752238	-0.8417066234977153	0.28622434191096535	0.9646505440365051	0.029511624829555792	-1.7319513223059082	-0.1168233851470094	0.7037288409953164	-0.35727797187498994	-0.7153828877471256	-0.40208751171732793	0.1835773114857242	0.22756230470214928	-0.014714109088705397	-0.016879044971506538	-0.024326621790413918	-0.24022455742073928	0.4164776127504135
1.0155085566444275	0.9540837454635491	0.13091704609255275	0.1543044362784711	-0.22442479370159812	-0.5751832987229528	0.3064807113374435	-0.2477275646603896	0.6665115283697544	0.7305208170953366	-1.2593693922712006	-0.19341336494777656	0.03292128057802575	-0.7893765877036198	-0.3608961860694373	0.7452246103055227	-0.35809346952685306	0.4068622574892539	0.19830271698745583	-0.3013331539235161	0.45543992616628043	-1.3833870176502963	-0.6064271233051858	-0.8319980475305145	-0.7202698670114989	-0.3382897615158574	-0.76899027558197	-0.4745200399301739	-0.4350227299148364	-0.32826723013472303	0.13341894095350487	-0.4378271366594634	0.12264376057326165	-0.8535258078177493	0.3057716691155628	0.9448387310096289	0.01933406289972803	-1.7771279997581597	-0.12110405587278905	0.6816686153385304	-0.33479947962599194	-0.6915508162306849	-0.4300486794489289	0.1922850822317422	0.23159854428731771	-0.023579974472155756	-0.07917255418940147	-0.01647124707024088	-0.19634729120653382	0.3865009379896206
1.0064358370074342	0.9845450704752275	0.13139208333123134	0.15138346617346637	-0.19640219180562896	-0.5927947735381082	0.25267923515014046	-0.25631384446723027	0.6722616684263581	0.7239319881822425	-1.302239209740458	-0.20876809086824663	0.04178815612572071	-0.7525772100128381	-0.3586160381150513	0.7530018341551286	-0.3251754729143379	0.39674544342126333	0.1959009648485776	-0.2999310619746682	0.43449437050281664	-1.3984068199343755	-0.6257976714595455	-0.7916666097322175	-0.6784454342813303	-0.37795254232490305	-0.7969582227110145	-0.4899502812034494	-0.43098920805718893	-0.3556149155052287	0.1421650990398366	-0.4197989157141399	0.07275990407939525	-0.8479563431633025	0.3100926140954011	0.9554780897261029	0.026274073483688737	-1.8149153511019407	-0.11527239399557354	0.6636829223437747	-0.3177991723067698	-0.6799043844939121	-0.45846797793249844	0.19878381726135186	0.26256399866856356	-0.02386629966993236	-0.1339923886163441	-0.005860882971204379	-0.16827742197942505	0.35023981281426236
1.02209607633241	1.0275162403477909	0.14524782585513732	0.18154624098515915	-0.18801167246775438	-0.6088889680733153	0.24439031331495759	-0.2698213205718064	0.6715647350990908	0.73622464481426	-1.3570080975685108	-0.22651325591682153	0.03727481546926406	-0.7224533535994562	-0.3658579980419682	0.7575931129618426	-0.29366656775875377	0.3837927267108237	0.1928665003443199	-0.3033599239132469	0.40672973570734783	-1.4045312212879193	-0.6645101734870591	-0.7662821033170977	-0.6427554171162397	-0.40177540582472177	-0.8180235349421372	-0.49480906659258456	-0.4228498126363798	-0.3597958565265146	0.1668371035002169	-0.3905315968639115	0.012436429823125395	-0.8385666324815514	0.3210494386290602	0.9392238425168855	0.029717005826121533	-1.8484063470532088	-0.10427312246057896	0.6421747175997783	-0.29251360204594856	-0.6792186597000717	-0.4696604103857814	0.19965364189764684	0.27101124005713734	-0.024213199809494806	-0.17750469868682411	0.00432053376404655	-0.1574833621105347	0.3115179397289204
1.0466056053800243	1.0657827903594719	0.12588022215310957	0.2168477884000814	-0.16366270430288027	-0.6397163675106093	0.25034837468190113	-0.28565863137630687	0.6726978630151335	0.7589583245336845	-1.395552241750316	-0.2532352618243632	-0.023781859525578486	-0.6776439818653581	-0.38921136913692683	0.7873349174940463	-0.26885089163203446	0.3738797366274325	0.18737686411940221	-0.3137743280573314	0.3637348548761107	-1.393423442947449	-0.7082826413101025	-0.7463867412930664	-0.6101600150120688	-0.41393815422321156	-0.8264971047032816	-0.4893364393231458	-0.42177825301679733	-0.35814050920562773	0.16829507686714207	-0.35267589425695667	-0.05797770802280324	-0.8511954595705923	0.3342704370931602	0.9235613686350026	0.03228206171050575	-1.8697083809670374	-0.10368774617873211	0.636954532518532	-0.2688174315665068	-0.6747835580498229	-0.4599231484826435	0.2026602411701151	0.2802635501153202	-0.023432875701291205	-0.1917163096510545	-0.0006488938315530171	-0.1622935338138016	0.2661653267001224
1.0796823896682226	1.1261903465354657	0.1083566984197037	0.2357797044750983	-0.17480690995993772	-0.6573424793473093	0.23010462758095446	-0.29440198785519656	0.6560058892807274	0.7183864452663264	-1.430305024394799	-0.28374833253905046	-0.09486174238684544	-0.6367324794591867	-0.41791030890381686	0.8417173190902911	-0.24905259459578608	0.3614625990424002	0.17341484351404862	-0.3324971510535304	0.3116030676100039	-1.3837257788150834	-0.7495612967791281	-0.725662107613513	-0.5760311016087851	-0.4268297842521177	-0.8212968468544825	-0.4651870359148524	-0.41984670250892275	-0.37349637942747227	0.15087404032692586	-0.29111474053436237	-0.1220404422689733	-0.861765932054333	0.33983249696290485	0.9072589415743246	0.02515226465812729	-1.8826367721430828	-0.10849657820137648	0.637816494021313	-0.2676706556873528	-0.6622865701743956	-0.46299426622199685	0.2169816004758162	0.297956457515051	-0.020497719961786294	-0.1849164284774299	-0.004253791673490471	-0.1696147591981449	0.2192787492662201
1.1029319205102956	1.1859775503502452	0.12018708791074066	0.24725494417333138	-0.16456683551027895	-0.6640443836608366	0.22669696781485432	-0.285242815562357	0.6520711402458382	0.6819952758021638	-1.4479889463624964	-0.2875401640321325	-0.13890820019603373	-0.5899842092345381	-0.44820083518306	0.8781959369738548	-0.22615615206546452	0.34373786487563607	0.15746747253882182	-0.32783880686166433	0.26844754177139263	-1.3612724218091077	-0.7627024463553267	-0.721614525713121	-0.5347983327598709	-0.4457528328482859	-0.8137168395762358	-0.4383788253660648	-0.4100367027787997	-0.3941308113842542	0.14035808676476366	-0.2408311388619154	-0.16459229169879444	-0.8670946294386042	0.3551662428094256	0.8727588985815927	0.01024137091994246	-1.8980956673897644	-0.10473779688372739	0.628797106187339	-0.2638587214286465	-0.6482036374677856	-0.4680126696084705	0.21458373351249035	0.2891496782674253	-0.009025115581799647	-0.1861446193487059	-0.015882708823634017	-0.17242136224413582	0.17202752169955238
1.1057522653308383	1.2327512673703303	0.12407587020939281	0.273114762795856	-0.13663716460306252	-0.6853943213928944	0.21875964419429664	-0.2954468871314564	0.6360348276152774	0.6628667066840566	-1.4691255367232232	-0.28356516031621426	-0.17776680111102622	-0.5568003348242047	-0.4613504862711709	0.9068725570362102	-0.22602000710134668	0.3278809625362829	0.1312449030726281	-0.32554166110080957	0.24673989754093734	-1.328821021312827	-0.7875083518943737	-0.7220601441933633	-0.5045838453728468	-0.45886365226245013	-0.813329495339168	-0.4041493779472633	-0.4078406056320426	-0.38697614498845734	0.13838580666932682	-0.20973659264429328	-0.19663047811007367	-0.8873806533101842	0.36309652115624774	0.8605326160076403	-0.007762560626525676	-1.896967159099257	-0.09038916610109862	0.6287729953760722	-0.2612950515280285	-0.6289022004831227	-0.4702036149968036	0.21813550018971095	0.2787382667481168	0.009072408239488095	-0.1711078253859621	-0.024740927272806062	-0.17967447182909838	0.14116825698041544
1.1113050481203746	1.2713228677975887	0.10490745632783367	0.28385229349039487	-0.10863231299973744	-0.6699141980518954	0.22361471256086615	-0.2616396710316766	0.6398958343362796	0.6341697714490822	-1.4923186245436892	-0.2898020408813776	-0.2306251345559991	-0.5405027168618166	-0.4816056204318345	0.9329934663198662	-0.22490729413117796	0.3083203167600243	0.09951115535451556	-0.3345634621916086	0.2362586087154373	-1.2977991345248512	-0.7771139640828562	-0.7264238923032342	-0.4662884701027911	-0.4556237761302294	-0.7950689813059744	-0.37072749883616496	-0.405876651161272	-0.38593419280575125	0.12047800803732629	-0.180852504309718	-0.21643643909744678	-0.908126180339155	0.37507711953484707	0.8393700959012744	-0.02959941926481524	-1.8693790837573114	-0.0844329411003516	0.6225798223950026	-0.25182124874025513	-0.622698998041056	-0.48089107072712556	0.22363458910076997	0.29060922353505675	0.043531510766370254	-0.15846976441866817	-0.05533003513407967	-0.1821894285544065	0.11874462226468623
1.1269597932671283	1.288869232180325	0.12611454587300366	0.30133804753020155	-0.08446264140384062	-0.6366025004105964	0.2352366251010889	-0.21228201975386432	0.621920118410783	0.6036928788067086	-1.5024077678714987	-0.29827926537363253	-0.27896779424829754	-0.5505842222039239	-0.46690318318176266	0.9629866723619152	-0.23874857986064582	0.2902169974267831	0.0607105389044567	-0.33298552641237855	0.23341150398761462	-1.2792110757845823	-0.7507891401019998	-0.7431768157924322	-0.4473222630948772	-0.45921207469566383	-0.7700265916101916	-0.3497683017421776	-0.4083695274602686	-0.40868599657121196	0.09932246544433246	-0.15839178765683598	-0.21681709787127357	-0.9255946534963737	0.3896541257836899	0.818787727883965	-0.024272464238429062	-1.8314652171405537	-0.06047360081572424	0.6140430396704135	-0.25145824312347526	-0.6277180217426526	-0.48632227431103453	0.2334449107128366	0.29876260821517603	0.07289361258961997	-0.1215073401992279	-0.09588575096816217	-0.2001245417154905	0.08544318373483403
1.1419588998127428	1.2878216744446187	0.16661237663579015	0.3001923954378217	-0.06859973449996448	-0.5891277010858615	0.2335262103447726	-0.19658393276303038	0.5804681808619452	0.5798549883734767	-1.4968567487356208	-0.33023300686907897	-0.298365903701016	-0.559847271965921	-0.43501004800207044	1.0078355115840942	-0.254050167538135	0.26873109739805173	0.029150579021423394	-0.32213339402076624	0.2427180983607374	-1.2499520403535138	-0.7010287365198635	-0.7437813354012418	-0.44757115081206206	-0.46124287973496647	-0.7557329084861303	-0.3106440425463243	-0.41114238085666976	-0.416883287240001	0.0722568110259081	-0.13936113706167383	-0.2125934648587426	-0.9400537600658652	0.39805140967567854	0.7921247593373915	-0.036375430576972526	-1.7863818869069825	-0.03784085459676403	0.6166489517074702	-0.2465436140835171	-0.6267293636664513	-0.48818103437999405	0.22684492735017575	0.30527206583120287	0.10990620785976624	-0.08632203404650665	-0.13911218919622148	-0.21570263396122757	0.06312352127592932
1.1714717938277095	1.2832634959055276	0.2136187422782371	0.32198098578251094	-0.03434133127367383	-0.5581197264094031	0.23378644648013108	-0.20571931419092837	0.5310383557780922	0.5881305957155962	-1.4542735352702647	-0.3480464529671399	-0.3485006757571395	-0.5742878595489682	-0.4272573133132755	1.0350029070339701	-0.27061631532139474	0.2436127045784559	0.0017613142761625262	-0.3347072131841397	0.2572413999766371	-1.2136282493011301	-0.6544132150791911	-0.7499891137251301	-0.43102696943886576	-0.4506253169532794	-0.7460875307648974	-0.29291089901782386	-0.4223203764595366	-0.40162447216146513	0.0425771495556211	-0.12854416079658743	-0.23755411815859412	-0.9583097531342087	0.3793199125663105	0.7591469415444619	-0.02392175072633851	-1.7263608169625069	-0.015231478629872435	0.6192256974405754	-0.24297110988571716	-0.6270162923037199	-0.5115268919638937	0.2290502361340791	0.3165789050596713	0.12277512905154124	-0.052589184864281734	-0.17718208335070582	-0.22957448881677317	0.0352395283660525
1.1997979453467598	1.2825789676546524	0.22530039737330818	0.35483577695231155	-0.012668376245595308	-0.512788500374364	0.2307190861608745	-0.1521707594293091	0.4671103614575317	0.6021649824818336	-1.408165320020418	-0.380550453721187	-0.42476562712285054	-0.58651259536167	-0.415285764406473	1.093286943590512	-0.29983288187406687	0.216797531538856	-0.027132872991512458	-0.3446177398231399	0.28608356204563024	-1.175860968556426	-0.6163251437224452	-0.7793753927062801	-0.42585106787985083	-0.4542127105253808	-0.7351020711563422	-0.270101418486968	-0.43387658974573107	-0.40880633168397473	0.02180744214121218	-0.12478046133099847	-0.265570145900334	-0.9800629819689288	0.3591918306087594	0.7414154656752877	-0.016630131270984207	-1.654408184970824	-0.02511584727704333	0.5963678122591203	-0.2427874633605202	-0.6232317712266457	-0.5377956373162462	0.22579186186572087	0.30612800891803804	0.12037579638156506	-0.017404634650547816	-0.21197091419260744	-0.2443915052920246	0.00828915081365937
1.216650421345874	1.2645778327935906	0.23774818868904296	0.38074134720408026	0.029303299047167865	-0.4732757924990333	0.22061925128218177	-0.08813313467623099	0.38547194749880914	0.6201632587362044	-1.356167847417391	-0.40597216028077954	-0.5071651491994448	-0.6090811302171318	-0.41067489291659315	1.170647716950272	-0.3440052314640443	0.19202751096595064	-0.04589247139783188	-0.34407106953415767	0.326379571290507	-1.1278269716734823	-0.5608854759808948	-0.8289083715325802	-0.421374051919538	-0.45297286965914	-0.7289406968725297	-0.2641477095623105	-0.4513094074352549	-0.44224250506574003	-0.006977544296443083	-0.1255574098564619	-0.2829899921473607	-0.9988473253868488	0.3271363626952636	0.739849900118033	-0.00952433069661352	-1.5809929808124226	-0.014109190273070218	0.5777862127862292	-0.25470936868273747	-0.5972506223666603	-0.5820318236752531	0.24176238880486403	0.3031869740445988	0.1285758437511239	-0.011487522227623346	-0.24936127919065254	-0.23812472140946045	-0.012934639788404747
1.219875503962092	1.2737726246415515	0.26557400183093327	0.4049048452485594	0.060315276967898804	-0.42758353292591716	0.20738006956932944	-0.024172660854301854	0.3427440077677947	0.6283602214277731	-1.313758643525832	-0.40895555431201175	-0.5432690203722297	-0.6453969673282065	-0.385196575268817	1.2149400270351882	-0.36956676073625827	0.1686811178101469	-0.06482549376671716	-0.328564653119935	0.3641453330130551	-1.0837241896375716	-0.5215698056968426	-0.8571281485351611	-0.4077833751604644	-0.45087690509985984	-0.7206427324752834	-0.2686434445008381	-0.4687041633270912	-0.4808905418540038	-0.0327101224030262	-0.1234961802756906	-0.2870824047523637	-1.0045131307247215	0.2900538826885837	0.7450591959951562	-0.001472101391476807	-1.5293983841592813	-0.003926352254203902	0.5513555914801287	-0.2571370952950559	-0.5780310565664785	-0.6279118486141881	0.24696063144205088	0.3012801325482005	0.1407616494474637	-0.028482500543014138	-0.2516555800523653	-0.2234181293045498	-0.03632604912464056
1.2194469580607887	1.2585029487613715	0.29673188387767857	0.43248025006416535	0.11137412066740841	-0.3795390981435395	0.18560426301372446	0.015542017320115245	0.30695199232480685	0.6472851108559733	-1.2770867513726865	-0.3795809684020913	-0.5419138312409062	-0.6944930255354804	-0.3545960322595757	1.239667678892842	-0.39036232409551397	0.14939207545628883	-0.08667218657830197	-0.3123853861566677	0.4079750004830534	-1.046028248990378	-0.4870059183997726	-0.8903096490657993	-0.40681671304461264	-0.46079653702311996	-0.7344801209460347	-0.281273758694211	-0.4760488901340181	-0.47285470761154336	-0.04859580827619754	-0.13073058483885752	-0.29153771544776186	-1.0150514814380325	0.2715338485492845	0.7482521865975228	0.002141415993558693	-1.4758212514702642	-0.0048376960865834625	0.5234980768079087	-0.2591350849602634	-0.561577439930518	-0.6737409808170337	0.25166215679704973	0.2923254757967725	0.15000985206649803	-0.04966034125468073	-0.26361106898153996	-0.19902753096367637	-0.05239691489975974
1.2149985050938417	1.2361772001163236	0.30863458337127925	0.4686449853684853	0.1519703428735455	-0.3334821409044497	0.14964580819675752	0.05598489101835376	0.26068987884964423	0.6291594103576725	-1.2550241571231644	-0.38998316603787253	-0.5719191678462362	-0.7447370415555845	-0.3491715116308761	1.2667239500681096	-0.41006587280155726	0.13470156463621366	-0.09830267469793086	-0.31420336194241816	0.4356894558777641	-1.0210769455876485	-0.475283973874513	-0.9210070157370975	-0.3982965679702398	-0.4602716408899668	-0.7550910586620211	-0.3155999399501808	-0.494946572685896	-0.48332693546631444	-0.057986637020589885	-0.13708884666099294	-0.30912781489369706	-1.0270578287243795	0.2770859011573471	0.7752535949408574	0.03410031155464982	-1.404962569437067	-0.020013469528689348	0.4995968351572966	-0.27842020752751556	-0.5526205970512802	-0.707889495939699	0.2697955468999009	0.3015124843641876	0.1441954749148747	-0.0792391839116385	-0.2764745282158917	-0.19611063924330147	-0.06809587169872126
1.1913570562052778	1.226903390611303	0.3291683087133566	0.4913200043281337	0.1611018447090123	-0.25206190573262266	0.11689160373786778	0.10310336145073609	0.23709253400872127	0.6091213506985138	-1.2257853170648483	-0.3766421078711016	-0.6312766239489987	-0.7819105768124734	-0.35252243343414263	1.2863702013401082	-0.4050902472125329	0.13539564240738483	-0.10026338625345335	-0.31425358903622935	0.4509010841146644	-0.999974461305295	-0.4718663462815512	-0.9213329982325111	-0.39667676078109115	-0.4653884731948762	-0.7353953286228918	-0.3367018493101144	-0.5195998162664752	-0.5203790076477979	-0.07659461611291064	-0.13324736494707312	-0.32659318243393065	-1.0317404299440713	0.2864746187602732	0.7725283575660399	0.05472009259147095	-1.3369684553507175	-0.0581761418402729	0.4798767387317584	-0.2827482762022576	-0.5537551613919647	-0.7456480384133798	0.28078440739075633	0.32732688501831403	0.12328009079165843	-0.12046254432592676	-0.3003543596427002	-0.19761897122235375	-0.07043620820655075
1.1614595697147823	1.2188895830407636	0.36688359194326836	0.5252629683334019	0.1415650164143893	-0.20902707596583406	0.08516702075420456	0.12209678315708665	0.20628272142254706	0.6016162618314095	-1.1997189103735248	-0.35192200656446504	-0.6946257358636048	-0.8139259699991772	-0.3585696900348071	1.305973027466846	-0.3907634432034259	0.1331521692364503	-0.10184377361259449	-0.29417836216252324	0.46341224495387284	-0.9809529384637778	-0.47507281610561164	-0.9190012213111152	-0.392207337377627	-0.48208198021581	-0.7144555759725364	-0.3573504830169948	-0.5508120334161337	-0.5208725872166935	-0.08981793412164482	-0.13956870205019745	-0.3387653574095592	-1.0410549341674757	0.2794626258068545	0.7942387514118703	0.06830746705633088	-1.2799513783477994	-0.09756964031648595	0.4530340617166916	-0.2923480610253533	-0.5633747780739886	-0.7697282886776443	0.2914715934005162	0.33985907634825074	0.09036699509402216	-0.15877019347068727	-0.29707200493415614	-0.2109174249575973	-0.06814454864852859
1.1173504755571357	1.2263306856422829	0.35994709212077	0.5588527574394533	0.11241375649205607	-0.1794638981031117	0.03971603861188806	0.12514777925969048	0.2110953365177159	0.5840868669746254	-1.178911914617284	-0.3195528790097987	-0.7317915282382614	-0.8318952310477534	-0.4171379502871312	1.29427045490477	-0.374793977936562	0.14473855581257886	-0.09202837062336977	-0.2858998170557523	0.48046685796632216	-0.9582244423098005	-0.48612951590060494	-0.9157931363640938	-0.39335770233235323	-0.4996479008097775	-0.6935738114950311	-0.36267681528577767	-0.5816753507536563	-0.5039943440635883	-0.11008153511923954	-0.14497828263004867	-0.3695923313681032	-1.055597898611906	0.2721346893060428	0.7906966074484514	0.0656564057579302	-1.2440359366552032	-0.14845522291832575	0.42019745063168845	-0.29308891264804615	-0.5708388825551622	-0.7973869197228366	0.3135014914372963	0.3563473231072506	0.06162929753211891	-0.20526416838750466	-0.28610720361989184	-0.20115013711360524	-0.05935259483271743
1.078173322049958	1.2524964410502846	0.34975018408847014	0.6065391507961372	0.08109291671085476	-0.1751802207511966	0.015627138596650072	0.1523807029160034	0.21049930888664198	0.5709665500582057	-1.1821607757186503	-0.29827465912452744	-0.7697536539200787	-0.8422151236999122	-0.4663132634265475	1.2864688464181029	-0.37068946599737146	0.16652190710189108	-0.09594702598072095	-0.2837143259494323	0.480179257301906	-0.9558011735589794	-0.5012194757189572	-0.9343778197098909	-0.3825914567209753	-0.5089150325399283	-0.6603860734752189	-0.36818051282678443	-0.6217854560852492	-0.5378767588655357	-0.12303256072673827	-0.15231231838770712	-0.41416859336781975	-1.0689547323801218	0.2630595325691571	0.8051196137846761	0.07120035599136992	-1.2093083879730835	-0.20013108056702258	0.3817716618320467	-0.2998938070116474	-0.5750190648583263	-0.8369583262570408	0.33730768691629814	0.36189984812165044	0.028530488425922255	-0.24721806823909914	-0.2793129315786258	-0.18714252916609336	-0.035422750113089395
1.0344689656879866	1.2674404578064502	0.3430388808677583	0.6678978842260479	0.0369156702604116	-0.1693930815591142	0.0019436504571418377	0.18907044144392351	0.20208792999568415	0.5536687089446884	-1.2183750113195344	-0.2815172462351136	-0.7916920747771511	-0.8512113691215205	-0.49024613030198916	1.2661163627794463	-0.3572832017915199	0.1918367732874361	-0.11304485345635022	-0.27480550956861427	0.47527639295433016	-0.964986524008637	-0.511829176023996	-0.9552182037610905	-0.37303687207205305	-0.5346097842497709	-0.6325705015293297	-0.35873739943137734	-0.6576943619099225	-0.5881910515943007	-0.13212334216876512	-0.16993043461360008	-0.42179691122645646	-1.0797456242414558	0.2751786838684267	0.8615321973634084	0.06795489705279409	-1.190473103965644	-0.2534095657844369	0.33753170644908415	-0.30701209796132345	-0.5754091162088171	-0.8731441717911388	0.3551781212257444	0.3689825920810444	0.018779372546250964	-0.27462937764020545	-0.27537366413501785	-0.17470386286803427	0.0005080976879201337
0.9967184671257456	1.2691133443035334	0.3535757525198041	0.7159877008235234	0.006593127919749695	-0.1757005074224861	-0.005783200203147465	0.16495570485105943	0.23177404272822769	0.507709173363659	-1.2710503251381373	-0.24831107068998642	-0.7873599907802661	-0.8568846262495651	-0.5448617737651154	1.2301872803553062	-0.34706144502290426	0.21302954244352446	-0.11259104830263736	-0.24524014458059656	0.4391794952598237	-0.9762553390604468	-0.5050332685241754	-0.9645796684474457	-0.3620097017631205	-0.5583423294149541	-0.6038967465191858	-0.3556495399052854	-0.6938170653098947	-0.5850578794318497	-0.14342988988432215	-0.18277368214560114	-0.4200949135845792	-1.0861235020308717	0.29754622420274496	0.8756895455909843	0.05770357767257474	-1.1861709888511274	-0.2793660119729045	0.31798140457863017	-0.3064114976366664	-0.5893643417473731	-0.8894326369123509	0.3878865090964393	0.37254285213728605	0.020825791110454274	-0.2948780433466752	-0.2724318301510129	-0.16009301854444974	0.03865716263145361
0.9640885426662565	1.2916904084429224	0.3641946288119374	0.7401764166326619	-0.037926535043512094	-0.17782110195265963	0.018923147098326994	0.13075649832556518	0.26383628147245963	0.4516707782885172	-1.3163455858562831	-0.19793967324380712	-0.753029612504402	-0.8576153498868087	-0.5804227774909041	1.17636438241222	-0.31359351554091186	0.2229104186364365	-0.12465338728916216	-0.2337539782580836	0.4081698667778702	-0.9917225814297901	-0.4909155142668073	-0.9545940515804116	-0.35564973170434366	-0.5885763466845712	-0.5759604816700096	-0.3443340694463802	-0.7293520396897185	-0.5534183006614231	-0.1417822580263432	-0.20484395813059697	-0.39723490384529897	-1.1026119445460245	0.3234780175728506	0.8900034138092201	0.0294144225443288	-1.1884967248739788	-0.3186405408263552	0.30858540198383133	-0.30403324269553444	-0.6171571504332414	-0.9150476987047172	0.407769694010366	0.37806671283451754	0.012661969670298942	-0.291710029040821	-0.25139950982687637	-0.15558532919820742	0.08331164572222922
0.9227814794017467	1.2723742343373736	0.37050528348006767	0.7652472494289403	-0.086436426566631	-0.17377471586214005	0.05970372890663424	0.11702119005799458	0.2425850688861655	0.3934598396744428	-1.351166380085819	-0.15953950715468423	-0.7303401385279324	-0.8434444985599786	-0.6137486107829107	1.145676009301003	-0.2922546213615528	0.23869637126711543	-0.13136194998278333	-0.24413411597370754	0.40518268527761325	-1.0225043733281907	-0.4613255655260847	-0.9701191213039492	-0.3536040005944175	-0.6273245412312642	-0.5661706222790965	-0.34706490945862606	-0.7603482304200693	-0.5283429437053936	-0.13177409299621506	-0.24162796992838467	-0.3702501407723035	-1.126273744839002	0.3484037237416986	0.9152413535536541	-0.0027942697755402673	-1.187506251300455	-0.3502252391672785	0.2870104764029153	-0.29949618920597276	-0.6375737646885035	-0.9407473900978548	0.41620788330519237	0.3754127007925919	-0.012963069539651883	-0.26923029340661875	-0.25654959692064455	-0.14967131373751089	0.1346792779785026
0.8752861400667079	1.2747846371822402	0.380967379826537	0.7952856243135011	-0.11324688145253119	-0.15873990256004547	0.11659756363318033	0.10795148919683162	0.22511263936287457	0.33236375734729445	-1.3917128854155152	-0.15127110600616261	-0.7283927959856463	-0.8364620282485393	-0.6623287728760885	1.1072118467305958	-0.2686185708675766	0.25666471572202026	-0.12495245178548813	-0.27107369775099827	0.40000090857175963	-1.0566854582939396	-0.41985178463727807	-0.9820876279297848	-0.34865365352910127	-0.6653378811915432	-0.5434724245449425	-0.34352855125909454	-0.796966937336754	-0.526014946759972	-0.11471239831986904	-0.2761586999086513	-0.3467918148292961	-1.1506914446256082	0.3627646446186481	0.9516461783703294	-0.024713832455629043	-1.1942967649316503	-0.3800781495641766	0.2754641199945801	-0.29092273820859227	-0.6540579056475775	-0.9444810822173914	0.42788953913835737	0.37228525294260084	-0.030228802316202463	-0.2560880841297255	-0.25950662179924716	-0.1585869309051043	0.18748309374947839
0.8255125481623473	1.2833304022577974	0.36883144267896417	0.8171314225980346	-0.13395431531924273	-0.13625053799236556	0.16512539948953248	0.07698862570832124	0.22894923092308264	0.303725437264528	-1.4354168115215236	-0.11954559815182506	-0.7061982102244129	-0.8350456873714129	-0.6977222208598854	1.0698778403684661	-0.2583414996312327	0.2661998119010045	-0.10365058064331503	-0.27425919804458765	0.40744430455913383	-1.0872813904646148	-0.3856115992671875	-0.9806231607719076	-0.35406973914257206	-0.7101549610294856	-0.49364782387593226	-0.3143107525770527	-0.8317393041665134	-0.4956485590255366	-0.09028535188839955	-0.300796227067493	-0.32122950947242546	-1.1801169565683443	0.37261834725295295	1.0054753325031185	-0.036514222514004456	-1.198843767536873	-0.40676930271863554	0.2701147670752335	-0.2762063748961886	-0.6645681890787906	-0.9353787822609749	0.44327928576214537	0.36340766713667183	-0.037563371546986746	-0.233787464038898	-0.2415494347096077	-0.13586986187240774	0.24156809537919216
0.7760338104892254	1.3008507188651541	0.35424564397713854	0.8364538249271524	-0.13565201490073506	-0.10343846757783207	0.20575520956862414	0.03318223378902022	0.19987796282584616	0.2646057961772114	-1.4887590483079347	-0.11765043813856405	-0.6365208579614159	-0.8386113480827777	-0.7112934638149434	1.0295877664205428	-0.26637244661028275	0.25867776323696945	-0.08740051805957888	-0.2947836336444071	0.4050610489916762	-1.1223619447299717	-0.36222880910813277	-1.0172025277776373	-0.34659014472509037	-0.7518769636684908	-0.4748260709103274	-0.2892405664442224	-0.8550826732681148	-0.43258904678053123	-0.04671478293144549	-0.32930997576464954	-0.2971308574570019	-1.2133754260341747	0.3708801812060202	1.0912605474360801	-0.06373149040210443	-1.2095143476874894	-0.4160384716130404	0.2686559268841856	-0.28468161847196405	-0.6806434031059458	-0.9190616674753593	0.4580729302369466	0.3391611856486629	-0.027843363062996108	-0.21020216763580066	-0.23624434611637607	-0.11398459655674653	0.28862675010057043
0.7305749798817472	1.3316787947326496	0.3464061536333404	0.8551815591345182	-0.13753297060170888	-0.04364477281417986	0.24528687661303922	-0.016535150211724282	0.1772084214795142	0.22450684004517707	-1.5555204939912937	-0.0870812788713088	-0.5510375852124788	-0.8409298169071187	-0.7127319723279879	0.9896079859546619	-0.27415358631572206	0.2584790253918253	-0.07586972713768832	-0.31983160531636157	0.3961580175730609	-1.1696810804603746	-0.3469513978907673	-1.0575703676362755	-0.3386866634142782	-0.7909672456950666	-0.47221781456471223	-0.2816827875735964	-0.856695841981819	-0.4098967760651619	-0.00944037124290929	-0.34708321950828114	-0.29572577874773043	-1.2514325819130523	0.3748656923049985	1.1501832797670386	-0.0921168627081732	-1.2230246693970066	-0.41483763958296904	0.2675175893740002	-0.29937802053598495	-0.6826035596388683	-0.8986942063846947	0.4688031830223195	0.3252675341681869	-0.00890427305898293	-0.19217365273835815	-0.24159106523730833	-0.09135445685365547	0.331814946826105
0.6879804475205868	1.3538914577805738	0.3519669110983832	0.8678499629604651	-0.1176675334575636	0.02505275273845462	0.31540586314164826	-0.07248886518524936	0.11200468512870668	0.2005938887682551	-1.6251679965012393	-0.0658280415567982	-0.477076985413236	-0.8355344151868167	-0.7021690112660175	0.9720167817325194	-0.27650195312142933	0.24798405819615144	-0.054513261570032376	-0.35079869123776064	0.3832101363661232	-1.2274705227827316	-0.3508160249736839	-1.1039862666664066	-0.31647250873396493	-0.800485965571798	-0.4734161727990041	-0.28638353455385956	-0.8569477013548058	-0.38410184033819617	0.04237849174814016	-0.35807564281103554	-0.28627905443542645	-1.2879843772318222	0.3806268252017771	1.2173698245222624	-0.12457514385977797	-1.2313663357471145	-0.4258234713563908	0.2639380477784332	-0.3234823545471724	-0.6756406810428555	-0.887687646168615	0.46604401065781886	0.30830205500282115	0.01652789283581124	-0.17593062373225762	-0.2607980313542148	-0.08603478968385948	0.36384437979915674
0.6503288441663388	1.3627240398289429	0.36087868865232087	0.861137284254292	-0.1034653872516316	0.11726975004879199	0.35054561410484064	-0.11386968499509849	0.08778837234219342	0.17254950503247002	-1.6731878149644082	-0.04260371340632125	-0.43234650230036403	-0.8423657790670974	-0.7132647532587453	0.9470282048323136	-0.27972642972244277	0.22435009108046633	-0.03234651578585926	-0.39332093135756246	0.3842926283860122	-1.2678387967317044	-0.3511801743668127	-1.1348633940738833	-0.3008333231002645	-0.8081403991825024	-0.46496442278983496	-0.30651788659720935	-0.8453553122158542	-0.32042022452199204	0.09319025133054229	-0.3718671346063974	-0.2675710497375329	-1.305476317224612	0.40218287192092805	1.270739248233125	-0.1613745173069803	-1.2349206800566748	-0.4295185524707749	0.2729547912008489	-0.3480361748754059	-0.6890977826274642	-0.8656537924266896	0.4801324366819606	0.3100613986552473	0.049821906224274626	-0.14692839453615186	-0.2882167465004639	-0.09648952217250074	0.38212321493789314
0.6134922105816634	1.3832261400031443	0.37317551897037504	0.8286727038150585	-0.07832325682040774	0.1966986291589723	0.3370136023488829	-0.17526530679355617	0.11043369999877455	0.14075990973017	-1.7032029879317043	-0.02993578358630103	-0.3760819842857305	-0.8581397117561276	-0.7295720965444389	0.9257685512210957	-0.29244822199860104	0.1961526322669639	-0.009768284382598594	-0.4414810140014664	0.392045966396444	-1.3077287582725143	-0.33370393624342054	-1.1509494236373952	-0.3026240554106643	-0.8095594287286818	-0.45164541576745465	-0.33759215888553556	-0.8365626940509474	-0.24646550970654788	0.14163695691364026	-0.369836275060789	-0.2571203379092614	-1.3204607888948072	0.40186178178181275	1.2841517445606678	-0.21698305796139145	-1.2460291976906714	-0.42054441834233025	0.2951060740585715	-0.37451586834097494	-0.7038802998205717	-0.8337772710850778	0.49331542515920423	0.31324560564982995	0.07464209198348604	-0.14420890402941638	-0.31789914283050047	-0.1132502832427988	0.39148883087708836
0.5693300060345388	1.4116066539615955	0.3772681718337298	0.794713061171446	-0.06284598306177437	0.2826178871568136	0.3749284035745286	-0.24687697542870107	0.10446822064944317	0.11084093418482568	-1.7184607842600284	-0.03205333071277365	-0.331035083492584	-0.8830718218332908	-0.7318667222415085	0.8890726026983105	-0.3064570570351549	0.1785813910551114	-0.00568792253181601	-0.4870091619282061	0.4286111460605698	-1.353906243845971	-0.3171802542775174	-1.1674851618002888	-0.29126114594157093	-0.7976261866394465	-0.41777328813508224	-0.37628483787741257	-0.8187333135774084	-0.24586984094966668	0.19162773913648662	-0.3602572600851503	-0.25755387161169824	-1.343505432521855	0.3846227247914541	1.3112718388059483	-0.2758001159206439	-1.267611074649436	-0.41831683119399016	0.3193337372053285	-0.4088276829254173	-0.6884783863627678	-0.8150075942388127	0.4889126755600192	0.32186464311149876	0.09836433715757968	-0.1461417980232778	-0.34399978449359064	-0.13477876460755436	0.3955354225728918
0.5275284667300635	1.404763666571512	0.3515458331794014	0.7668820294069905	-0.05062525345998896	0.3633011258803117	0.3936024723987105	-0.317204593299589	0.1357793831685723	0.0711325333604375	-1.731314973834999	-0.06021331085710975	-0.29919212329118555	-0.8980358691577092	-0.7614412758859039	0.8550675705947773	-0.3298672103802802	0.1822628085149003	0.02353077321124642	-0.5242906160759573	0.4513282296144041	-1.4040347609602137	-0.3180586119412121	-1.1736769886595333	-0.28294859248249893	-0.7849816197904557	-0.39587128442261077	-0.41835310980075346	-0.7990471345950572	-0.23830113156437469	0.23909913749388273	-0.3247448569538972	-0.2709005926434653	-1.3626736504468748	0.3653326556925279	1.3469382643812682	-0.3399396230424145	-1.288554019688003	-0.42026815657666255	0.3283345558257865	-0.4495751524331263	-0.6588572697201942	-0.7547513938837476	0.48416435649690265	0.32231529932976144	0.12228451910434819	-0.1590731843159412	-0.3903251142434251	-0.1638769949306349	0.3999270228252228
0.48003129600228406	1.431237674632092	0.3279698406320309	0.7350334480794319	-0.017520551570942726	0.4159582883937535	0.41871902571672254	-0.3929670407201503	0.17138945656730215	0.07823781870719201	-1.7402834045221567	-0.0953420499613921	-0.26425192349707777	-0.9099198261383508	-0.7933502207606067	0.8552519717283202	-0.3614535557906836	0.17780387020518051	0.03883645694425594	-0.54428024688143	0.4513853241975988	-1.4397590448773765	-0.3595985262701399	-1.164756643322367	-0.2846235845970352	-0.7653161146638758	-0.3788186647281124	-0.44342787387237986	-0.7857136753862078	-0.21353102298275575	0.288887708440846	-0.2857440510786762	-0.29927435311924433	-1.3804660503733672	0.3724259933873341	1.368095671831075	-0.39730314219077734	-1.304669324631997	-0.4068111153101965	0.3327255817740959	-0.5014835926035779	-0.6331607164492135	-0.6841131959965996	0.47944398942757305	0.3307904457158435	0.1428008832319462	-0.18624688109504067	-0.4315208153302472	-0.1939509327474921	0.4008933029779718
0.4396802197483737	1.4519901977544847	0.3068178739296353	0.7015200904635993	-0.018569933981446362	0.40798978472052994	0.4496108287688136	-0.4663976554051505	0.21182625977040542	0.09568293437263904	-1.7278138557175005	-0.08358188943312779	-0.2406060612826134	-0.912448039710419	-0.8068490750022466	0.8390142828916801	-0.39290893081620815	0.1679661978916477	0.05603926551103876	-0.5521478311065214	0.4692256083222722	-1.4745029239457093	-0.4353434085681182	-1.1486515947048566	-0.2809154539058825	-0.7520887321084183	-0.3603645134879879	-0.4866885993316802	-0.7651484746167203	-0.19949059263035662	0.3329885051366045	-0.25641774007381474	-0.32762897887591136	-1.3922499552790544	0.3901908843254618	1.3746623274787846	-0.4556906044224739	-1.3093372813992963	-0.39365102877562946	0.3298759755454225	-0.5445996332990364	-0.6185104438235418	-0.6229877233569117	0.4612130779241756	0.3153316465860091	0.16059261152881038	-0.21194628686589442	-0.46426789818113595	-0.22373273145308667	0.3964942303868549
0.4140736864491328	1.473930566830513	0.3001276745355873	0.6814611359089829	-0.05316119326741551	0.4201665782631981	0.47301750189586683	-0.5300057456503463	0.2273810213990765	0.1217683893684175	-1.6888102352754728	-0.07558379984042979	-0.23365465772983934	-0.9150822533162849	-0.8031180641943927	0.8185833380973021	-0.42534836806599197	0.14336099266962926	0.05501587406657756	-0.5723892099065843	0.4856605146009767	-1.5099330864082234	-0.47570521407182625	-1.1278897409411344	-0.266924408661278	-0.7362640186871862	-0.34668665358787915	-0.5406833970227888	-0.7329560804518374	-0.19926752055837843	0.36376675605706604	-0.2388081449369243	-0.38667664064635837	-1.414807494950352	0.40493331620921175	1.3847751492471556	-0.5383828707614225	-1.3354300137424333	-0.3813355139246746	0.3229273564036026	-0.583948933056514	-0.6037228777423949	-0.5808377150871453	0.44939062686304554	0.29890932775649653	0.19164841324218457	-0.23258321123555273	-0.5074518256931948	-0.26302702563258085	0.3749185993756591
0.4031860566061928	1.4770587771469668	0.30139005959531306	0.657232521768269	-0.0903245410263743	0.43352076524331123	0.5131312863160783	-0.5807657762824205	0.24047119557983784	0.14725124715063495	-1.6316215907859106	-0.055689197911495056	-0.2610033022020961	-0.8988049332327094	-0.8077600145719002	0.8067375375539927	-0.4476465221760161	0.11709869520507799	0.05878214813140392	-0.5833970364886026	0.4927358101078777	-1.5231956694483564	-0.4830035988550514	-1.0900140106741583	-0.25724815791846417	-0.7114183317223853	-0.3378475942532456	-0.605682166293855	-0.7036920444153493	-0.21689293355732858	0.38309994338153663	-0.2380641883201629	-0.44604915498590214	-1.4246368270671832	0.4250762184447775	1.3720915882615745	-0.602917101911934	-1.3639056821062512	-0.35835522827120914	0.2945774561880725	-0.6266695785382395	-0.5839778150952682	-0.5372495125127854	0.43374827703614416	0.2811799350470985	0.2096785682053533	-0.25619223572352856	-0.5249264520961907	-0.2821240604206162	0.3461325884265943
0.4081656134679176	1.4748514012282379	0.30280986591263526	0.608292433235756	-0.1074738618940038	0.4379744347415828	0.5389646431815296	-0.6355303363959266	0.24453361427199366	0.17052303547016917	-1.5556856324887796	-0.06100935210263554	-0.31627320544303245	-0.8737995252598347	-0.8290706726924842	0.8012298779391216	-0.48608936351196547	0.0887725931162516	0.06991854382939314	-0.5821724579397356	0.49296862124991125	-1.5306801217836818	-0.45903853626033947	-1.0470522172572858	-0.25211577467309376	-0.6843336912516866	-0.3250610555111118	-0.6505923430054499	-0.6843638520707078	-0.2108877228385097	0.41793825272916435	-0.2396862540831104	-0.4895965696018688	-1.4297676905837489	0.461489391346024	1.3553013402048593	-0.6570946144037952	-1.3901479686103793	-0.34094284384084983	0.28183826600282846	-0.6737196125324579	-0.5742332796833558	-0.4842076746237975	0.43584032848225807	0.2801573212948737	0.22581968041729353	-0.2749640906251284	-0.547469467806349	-0.28283042036745787	0.32607832559226346
0.42755273702003915	1.4833681549108952	0.2840888878704809	0.5592358045581405	-0.14294705183069936	0.40135381521910124	0.5453342323993493	-0.6697219046426348	0.2577890005763053	0.1823653270400457	-1.4792212764923924	-0.0758131418903494	-0.38820854181659425	-0.8409898084156087	-0.8376774011630437	0.8142195126278841	-0.5068126611956411	0.06765796339028177	0.07957549388739571	-0.5672341152067361	0.4941064347292934	-1.5313643192100996	-0.4443767574733711	-1.0014966747881364	-0.24525617733681337	-0.6653487411115397	-0.3179806507298958	-0.6907928159000065	-0.6615677498980194	-0.19880835908677294	0.4356156226024666	-0.2435063238297932	-0.5233778474999269	-1.4303893682217486	0.493279197436717	1.3554564191017477	-0.7136267945608312	-1.4034255181065078	-0.30124626807468763	0.276617653149124	-0.7241565262963582	-0.5655250862902387	-0.41704852611533605	0.43980474940849945	0.28398827880993716	0.23231577661606795	-0.2819739548507747	-0.5591741030700362	-0.2903056981577347	0.3080413807348053
0.45873402982170386	1.4905514391818426	0.2755187643345984	0.5083548104724158	-0.16442279078559655	0.3701789083328807	0.5873452378698675	-0.701633606341996	0.29076011040515176	0.1840884412886291	-1.4016675978176851	-0.0768113450740876	-0.4520901206515388	-0.799920884682648	-0.8396753296533834	0.825859504785266	-0.5178223814787316	0.0503801361109716	0.0956960526951529	-0.5261282091294908	0.502274329061183	-1.5341574300453842	-0.4084824784739952	-0.9543359650627128	-0.24854208779345602	-0.6512972716270321	-0.3010159506712172	-0.7306137179561266	-0.6369609691425453	-0.2039546428414268	0.4672749023958375	-0.23488909946413497	-0.5645343611512585	-1.4389892422140806	0.5173930668842832	1.351369735272515	-0.7568350947361012	-1.423239160410153	-0.2867814580197943	0.2594939994339597	-0.7644434614069751	-0.5323050364551222	-0.3317499933774871	0.4269762336228379	0.2763113672165235	0.2256214931367202	-0.301555084434867	-0.5598697576839399	-0.2838301246199156	0.2902550794697746
0.5085680576865046	1.483517507026047	0.23270096516867364	0.45391464123512615	-0.20755084095825213	0.36299390434820705	0.646564679745095	-0.7165264806556235	0.3149916587057993	0.17875553160676005	-1.3357589127776799	-0.06847729370410707	-0.5260299944018552	-0.7605260848877308	-0.8441344743999389	0.8460847784853701	-0.5216913608456605	0.0358771897189598	0.11480108224639138	-0.4891852890941726	0.5078208373124767	-1.5298102732263155	-0.4194800345420509	-0.9173032083503758	-0.25050356004079355	-0.6172635493493864	-0.2923441161701431	-0.7791756965412401	-0.6093569075439447	-0.22616634247225648	0.48229368916394744	-0.24531060980371827	-0.602866840132572	-1.4567390711195212	0.5583671088641969	1.3323023439684267	-0.7743525236818403	-1.4470508442287429	-0.279815181604448	0.23934788052870287	-0.8022184412708546	-0.49446761351168267	-0.2502013624377184	0.4052966672415235	0.2668434103748753	0.22691985247702284	-0.3074486787559651	-0.5475472914050711	-0.26858605868474583	0.2784287156205957
0.5719617174027987	1.4687337496632824	0.1825172736937083	0.3923195675037324	-0.2165610181051981	0.32557965031533376	0.6653169894988616	-0.721591047877711	0.3324938198781905	0.19318039603149473	-1.2846164754529583	-0.06499272802897799	-0.554477481889918	-0.7091016344486964	-0.8583678327870613	0.8807324584775766	-0.52237547590782	0.008790592031632665	0.14509897934843244	-0.4601385582263968	0.5206160525686977	-1.5318253180858261	-0.4332972800116396	-0.8669965834888502	-0.2673108883233052	-0.5834120927290115	-0.31244979570938664	-0.801379097783664	-0.605498264216213	-0.22537494731691848	0.5099536559160341	-0.25716825137442384	-0.6417256633286457	-1.4718234615498702	0.6007661372540196	1.3332713182132	-0.7845695917496438	-1.4664452184927435	-0.27695037909390796	0.20521809385909626	-0.8262535764853769	-0.47722747581707015	-0.17853780814033882	0.4071251417388148	0.26198281540073165	0.2205514264737821	-0.3184068543087789	-0.5575632565288032	-0.2394734517321341	0.2674954030040612
0.6415985949718401	1.483858272038258	0.14273934305987496	0.3459870252822671	-0.2078894332898146	0.26407005225367336	0.6176336259763539	-0.7190913456253301	0.3359274341433747	0.22593471829358597	-1.2234476747250915	-0.04208426177917163	-0.559950656065289	-0.6605330955585562	-0.8582369539932013	0.9234982759385414	-0.5275741437054255	-0.028504784395204975	0.1462979160547939	-0.422196801552689	0.5406913591193663	-1.5095805578561974	-0.4171923454082781	-0.8309675420133324	-0.2766367703452012	-0.5475855786586482	-0.3222377349621259	-0.8086062698568892	-0.6017407761165701	-0.25177460954386643	0.5196704113054516	-0.27340311081890245	-0.6898871406513678	-1.4836240782200198	0.6542634571174667	1.3057498685981643	-0.7824924430343745	-1.4830824734169297	-0.26482110093903655	0.1829848614649509	-0.8458850508009623	-0.4665120194356308	-0.12947951760202753	0.4065909480797717	0.2575438326678521	0.21511705736728418	-0.33140270539841304	-0.5474203607757145	-0.21269897896024687	0.26134075778898136
0.7297032369372156	1.4979807237437353	0.12120297231943349	0.2934278152488713	-0.21321756689113366	0.25215598447721554	0.5851269495763715	-0.7326374230879512	0.3382621510095728	0.22232258940383337	-1.1731304749608096	0.0010235092959637614	-0.5574913687888141	-0.6310251670011346	-0.8575018707380115	0.9097632910073642	-0.5254391836848885	-0.061095407336544824	0.15493131982896796	-0.384151388057851	0.5519519358117644	-1.4730990676408955	-0.3753315397013782	-0.8071587539966826	-0.2696682846326527	-0.5024857789034696	-0.31551206174388513	-0.8219400142023963	-0.6076791023539874	-0.26821153035865425	0.5173725367827455	-0.30365756505665736	-0.7413356929994399	-1.4883253614332477	0.666169763491483	1.2799691312057593	-0.7744480003847892	-1.4876108065784168	-0.26447422709272345	0.16081478384096198	-0.8576581147575375	-0.45759354480556497	-0.09880439731902162	0.41024831117796623	0.2500559916698007	0.19844320013499098	-0.33562504460846887	-0.5477330145347722	-0.19857649367244262	0.24829597572686843
0.8140608493552983	1.4881659128732243	0.08771799414550088	0.23115510085062038	-0.21509835338054736	0.3005710029182522	0.5764424493767035	-0.731620064769438	0.3227114031535303	0.22200243599095906	-1.1394042350699827	0.013967371574986297	-0.5440573554631327	-0.5977025904189173	-0.8536046554441497	0.8990039285016007	-0.522486283277043	-0.0845402159499963	0.15026092127797655	-0.3632966436884873	0.5515164566306264	-1.4337827472350395	-0.3354461833533108	-0.810507539042101	-0.2725664191370743	-0.45600749330343104	-0.2925045646615291	-0.8318908608184475	-0.623588762337852	-0.2803707269401148	0.5059223955116987	-0.3288028617242664	-0.7892894110381851	-1.4974401336843304	0.6721766937966258	1.253945558758449	-0.7593781697617616	-1.4928084591589483	-0.2504591157266541	0.12602877477664856	-0.8713271478871356	-0.4571677387479459	-0.07783010994844133	0.41031725942930797	0.2631523575071836	0.18073351761644232	-0.331126367701952	-0.5579443882579155	-0.1953413949333094	0.2467895522275759
0.9052733648014929	1.4750280525049004	0.05352607367514077	0.16690006823976272	-0.19781879037518488	0.31327890010552173	0.5743734384592649	-0.7097808663659424	0.3585634687035827	0.2138960639728093	-1.1354413660573097	0.017694713828170037	-0.5422583140300545	-0.5441570116439954	-0.8516076921366554	0.9027784244232141	-0.5089724235097721	-0.09693511098609317	0.1512122156419533	-0.35597493346918363	0.548716516993269	-1.39940182655755	-0.31217312680332665	-0.8343007846060209	-0.28054767785950674	-0.39571502747080317	-0.28271692215741656	-0.8206540114823436	-0.6493517987852402	-0.2957196551767659	0.4998324865956916	-0.34877673132517273	-0.8196306582945011	-1.4832196535200306	0.6465196942330105	1.1922916956244143	-0.7363116348406236	-1.4929298105432323	-0.22719787505744793	0.08863809810424698	-0.8878440275561499	-0.45762393713160565	-0.04180423132341765	0.4006317900561571	0.2747640066302032	0.16809677993668415	-0.334274433617864	-0.5622895958267351	-0.19865094790138568	0.2536222588136523
0.9866018536266031	1.4556629340829572	0.024179073293605968	0.10861169756070839	-0.1673122253866749	0.30329025357861195	0.5451764505744242	-0.6958945186873521	0.405535307939244	0.2116141745045539	-1.1375565490988004	0.003758402890994106	-0.5265530655133474	-0.5257220270426697	-0.8536239591010611	0.9080036464179093	-0.49544928518662407	-0.11785010899355235	0.137853358244187	-0.34387418632670985	0.557513090064834	-1.3714874059468136	-0.3065644929624456	-0.8385994998215744	-0.31452029570229634	-0.3510242847021508	-0.2798775614723585	-0.8111898196643932	-0.6826448989913583	-0.3266783888006473	0.49204693615068307	-0.3490898267236512	-0.8582406283616961	-1.4813577870456132	0.6406328653641413	1.1699095735575729	-0.7162608907099696	-1.474607539016324	-0.20303540237647405	0.05662417123270369	-0.8978633014906319	-0.4564172198909338	-0.014184635445975174	0.40107488092063487	0.27490271534910987	0.15738157996886007	-0.33442352158479943	-0.5677127791822196	-0.22726461867547706	0.26726738992338583
1.0531253635366036	1.4071383457121305	-0.019568404964479362	0.06691316672529914	-0.1436641653456378	0.269257521833385	0.4962547493925736	-0.674728934479947	0.44762828175021674	0.20875648673403918	-1.1472851627867815	-0.013552379811390703	-0.4877526560952856	-0.5283794704431765	-0.8500357953543525	0.9090571139671934	-0.4703120714120145	-0.11850725489679914	0.13440698231258147	-0.32448582808641857	0.585113178980785	-1.3322119705091218	-0.32548425349557963	-0.8389089173344733	-0.3383112948110539	-0.3062685634121873	-0.26595668190264826	-0.8235221896584708	-0.7260478641715434	-0.41517178721786346	0.4695825397050159	-0.34939724139612777	-0.8998854615714759	-1.4743464102437565	0.6200405060315732	1.1444626537074294	-0.6796035653797106	-1.460731574265127	-0.18279332947930366	0.024684307328994612	-0.8980167882402663	-0.4583933975685823	-0.016115660523699903	0.39655390474032043	0.26941932638976107	0.14676642326168882	-0.32637865089573725	-0.55833826402612	-0.26011424407131933	0.2655884621458295
1.1041589536465053	1.3628715540276357	-0.05032735767434574	0.028356466500890194	-0.11914471653406236	0.23152441071333058	0.49417771999477383	-0.661791977384911	0.48728885418825446	0.20551851723554565	-1.1560604769665486	-0.00335672298578399	-0.42780547028345683	-0.5389312099777691	-0.8546281353335973	0.8758415908395774	-0.46686669380762236	-0.11508237909318567	0.11367255874239342	-0.2924761187012933	0.5909469332717541	-1.2921154981597285	-0.3177975241582055	-0.8654858979846974	-0.34186275957308576	-0.29601860892237397	-0.24923472222074577	-0.837341394557175	-0.7698645370896571	-0.4967106650735369	0.44236353945784945	-0.34622805175556304	-0.9515552082190716	-1.4634777822906764	0.6069843176366524	1.0810764539017275	-0.6294683243202612	-1.4517944718265041	-0.17443187781494923	0.0010134405911941466	-0.8914850743391487	-0.4695546245649204	-0.03439546580559167	0.3784689647600336	0.25897184718659816	0.14509280664306906	-0.32022278774266405	-0.5335585844950491	-0.28668912773091887	0.2683203492060543
1.1307104855999024	1.3406432568499158	-0.07829058314154039	0.005260022728497143	-0.09672944731341432	0.22410513642377214	0.511975344617053	-0.6645216910832165	0.4881435060898812	0.20078856912093496	-1.1676677116610539	-0.010383552929076178	-0.3587885428100712	-0.5415013724993829	-0.8630758016712061	0.8208736026348603	-0.47954833848623596	-0.09937210774086758	0.08298453804750139	-0.28340164041454596	0.5691275822480917	-1.2485358768388957	-0.3269989194545425	-0.8980254543164001	-0.3374574099420514	-0.28848236744096206	-0.26052705482108346	-0.8452670008580222	-0.8239536091449358	-0.5578359766427432	0.4143859262729081	-0.34102494371692743	-1.0143167586650212	-1.46049517211742	0.5901033395307312	1.0298141673909416	-0.5755679064374033	-1.4313643406573653	-0.14744603122180816	-0.028021031666483776	-0.8910142333438931	-0.5014655934293125	-0.05209722641121537	0.3510563409270716	0.25271979893534147	0.1481800570981899	-0.30603507284975384	-0.5060961997748448	-0.3142390314771455	0.2647376830011753
1.1342505677675059	1.3192067756132695	-0.09183259253660947	-0.00687710442080521	-0.05784336173842972	0.2057121888844355	0.5539127258588004	-0.6747226771329193	0.47169173278373366	0.2067059618636889	-1.1819405910553362	-0.033565287951888914	-0.2902038270739122	-0.5168067476043235	-0.8656020712512135	0.7564013394395787	-0.5024597694529744	-0.08348216784188986	0.05715181926977336	-0.2631728271383008	0.5585822836569599	-1.2069385506836867	-0.3101637309003967	-0.9089830879969225	-0.343842009514508	-0.3033555708718544	-0.2699471322568988	-0.8460468427798867	-0.8772843598886283	-0.6229029606696878	0.3949504516245541	-0.31047115891677524	-1.0761026262211284	-1.4570951196592248	0.5503966934160467	0.9811686038939899	-0.5418077686155205	-1.4030568958982745	-0.13771607050204288	-0.0635113291944163	-0.8808757661968324	-0.5405408189240974	-0.05510657208139143	0.33203718319887643	0.24076417800630168	0.15020121167435427	-0.2977844187697101	-0.49216424631891276	-0.3372890073287656	0.27823315383979136
1.1357871062768798	1.2784611331336766	-0.09196268724290305	0.0030617235106464103	-0.06928764717599352	0.22110094134931768	0.5792897582964245	-0.7172804046642595	0.45322380158326225	0.19871327616317053	-1.1930298913713628	-0.06822531470428558	-0.24583619705147708	-0.4996112868024706	-0.8755314862933486	0.7028026981922915	-0.5198677677483022	-0.06309783265632263	0.051914919602430554	-0.24928344313312492	0.53524442949516	-1.147684341797822	-0.2859429083460139	-0.9165919366320268	-0.35818749753492496	-0.3348793846396953	-0.25459419618133927	-0.8703234531744647	-0.9094856694295466	-0.6990310783997794	0.3595736341156871	-0.29213836366197626	-1.1053415966091016	-1.4423864800593138	0.5067184987151114	0.9321012967767475	-0.5097855189577615	-1.378508563496529	-0.12065866644085033	-0.07324649701576612	-0.881775369090524	-0.5688416513443821	-0.05647025841007254	0.30165957750641803	0.22704118361943024	0.1610928153955118	-0.2860041595682306	-0.46251481456999405	-0.3593841692930141	0.2911921107535603
1.1385232070313545	1.2483569540883344	-0.08151163478763379	-0.0068249442403587905	-0.06923739134267319	0.25824350419665915	0.6723895516004194	-0.7499709432442512	0.436490555625434	0.1643454643223518	-1.1897769359270838	-0.09477074188804317	-0.24901448568862722	-0.47222516317689733	-0.8668828688872912	0.6722871896174194	-0.5393882434095422	-0.036597913855185724	0.03773382064700888	-0.25064681996806026	0.5187132425994531	-1.1102725099600126	-0.2924873328085663	-0.9143932930886196	-0.3528186339213665	-0.3741973629888594	-0.23329907832241145	-0.8833216147021401	-0.942537368684565	-0.7501742751121598	0.32416424665087334	-0.28435052529256655	-1.124862063516105	-1.433431437093829	0.4741032603233373	0.9033320105177488	-0.4763892534593399	-1.3639098529394262	-0.12249820713996298	-0.08524243061089133	-0.871725323657927	-0.5910066823279624	-0.06081633710623428	0.2634434045488191	0.21302053592580422	0.1679289627413107	-0.2793220788867904	-0.44339365831630717	-0.3804506630599148	0.3008617441336559
1.1341498411667723	1.211096886474262	-0.08812081233130895	-0.000728092180747815	-0.06664168601225416	0.27545282148510936	0.7375540406059801	-0.7874850333004597	0.41093483400297837	0.13138917463363126	-1.1912065439941624	-0.1180116869704501	-0.2588545115248144	-0.44509862686813484	-0.8444873452482812	0.6757064177700809	-0.5664429064428805	-0.0064694651017756675	0.02888298949752256	-0.24742896082553104	0.5108691206554941	-1.0913185724740315	-0.30640590467976	-0.8943809536572003	-0.35317400261874565	-0.4245280242089084	-0.21795729650406165	-0.8773894021857422	-0.9502136789001753	-0.7960516643292785	0.29063594761013267	-0.2648811478585039	-1.1171981759449061	-1.4209347314554945	0.47770401603745105	0.8715511824184017	-0.45779802986110046	-1.3572420809702401	-0.1340852015818408	-0.08432991418126085	-0.8554974365525363	-0.6064217459941563	-0.055872762119551576	0.234205619047459	0.17348200949851306	0.19376053771845875	-0.2964130194569552	-0.4142064103851265	-0.38412657725669164	0.3184300666015241
[truncated: 202 more rows]
[truncated: 39 more columns]
